# Supplementary material for: A novel esterase regulates Klebsiella pneumoniae hypermucoviscosity and virulence
Source: PLoS Pathog. 2024 Oct 31;20(10):e1012675. doi: 10.1371/journal.ppat.1012675 (PMC11556721; doi:10.1371/journal.ppat.1012675)
Supplement: S2 Table — (XLSX) [file ppat.1012675.s014.xlsx]

## Sheet: KL type
S2 Table. KL-serotype of each strain among 1503 K. pneumoniae harboring KpACE homologues (related to S4A Fig)
Gene ID	Branch	KL-type	KL-type annotation	color
GCF_000742755.1	GCF_000742755.1_strand_blastn_result_1167_plus.fasta_1	KL2	KL2	#98df8a
GCF_000406765.2	GCF_000406765.2_strand_blastn_result_1167_plus.fasta_1	KL106	Others	#6b6ecf
GCF_001855315.1	GCF_001855315.1_strand_blastn_result_1167_plus.fasta_1	KL64	KL64	#bd9e39
GCF_002258145.4	GCF_002258145.4_strand_blastn_result_1167_plus.fasta_1	KL47	KL47	#843c39
GCF_000733255.1	GCF_000733255.1_strand_blastn_result_1167_plus.fasta_1	KL2	KL2	#98df8a
GCF_000294365.1	GCF_000294365.1_strand_blastn_result_1167_plus.fasta_1	KL1	KL1	#2ca02c
GCF_002833465.1	GCF_002833465.1_strand_blastn_result_1167_plus.fasta_1	KL102	KL102	#1f77b4
GCF_000417225.2	GCF_000417225.2_strand_blastn_result_1167_plus.fasta_1	KL107	KL107	#8c564b
GCF_001721725.1	GCF_001721725.1_strand_blastn_result_1167_plus.fasta_1	KL51	KL51	#7b4173
GCF_002202255.1	GCF_002202255.1_strand_blastn_result_1167_plus.fasta_1	KL24	KL24	#f7b6d2
GCF_001316565.3	GCF_001316565.3_strand_blastn_result_1167_plus.fasta_1	KL17	KL17	#17becf
GCF_001902415.1	GCF_001902415.1_strand_blastn_result_1167_plus.fasta_1	KL15	KL15	#aec7e8
GCF_003031325.1	GCF_003031325.1_strand_blastn_result_1167_plus.fasta_1	KL19	KL19	#ffbb78
GCF_016772595.1	GCF_016772595.1_strand_blastn_result_1167_plus.fasta_1	KL23	KL23	#d62728
GCF_000417265.2	GCF_000417265.2_strand_blastn_result_1167_plus.fasta_1	KL106	Others	#6b6ecf
GCF_000512165.1	GCF_000512165.1_strand_blastn_result_1167_plus.fasta_1	KL107	KL107	#8c564b
GCF_000597905.1	GCF_000597905.1_strand_blastn_result_1167_plus.fasta_1	KL107	KL107	#8c564b
GCF_000775955.1	GCF_000775955.1_strand_blastn_result_1167_plus.fasta_1	KL38	Others	#6b6ecf
GCF_000813205.1	GCF_000813205.1_strand_blastn_result_1167_plus.fasta_1	KL2	KL2	#98df8a
GCF_000814305.1	GCF_000814305.1_strand_blastn_result_1167_plus.fasta_1	KL63	Others	#6b6ecf
GCF_000814805.1	GCF_000814805.1_strand_blastn_result_1167_plus.fasta_1	KL2	KL2	#98df8a
GCF_000968155.1	GCF_000968155.1_strand_blastn_result_1167_plus.fasta_1	KL2	KL2	#98df8a
GCF_001185665.2	GCF_001185665.2_strand_blastn_result_1167_plus.fasta_1	KL42	Others	#6b6ecf
GCF_001307175.1	GCF_001307175.1_strand_blastn_result_1167_plus.fasta_1	KL2	KL2	#98df8a
GCF_001456055.3	GCF_001456055.3_strand_blastn_result_1167_plus.fasta_1	KL136	Others	#6b6ecf
GCF_001456095.3	GCF_001456095.3_strand_blastn_result_1167_plus.fasta_1	KL136	Others	#6b6ecf
GCF_001482345.1	GCF_001482345.1_strand_blastn_result_1167_plus.fasta_1	KL113	Others	#6b6ecf
GCF_001521895.1	GCF_001521895.1_strand_blastn_result_1167_plus.fasta_1	KL2	KL2	#98df8a
GCF_001611055.1	GCF_001611055.1_strand_blastn_result_1167_plus.fasta_1	KL30	Others	#6b6ecf
GCF_001611095.1	GCF_001611095.1_strand_blastn_result_1167_plus.fasta_1	KL30	Others	#6b6ecf
GCF_001644765.1	GCF_001644765.1_strand_blastn_result_1167_plus.fasta_1	KL64	KL64	#bd9e39
GCF_001663195.1	GCF_001663195.1_strand_blastn_result_1167_plus.fasta_1	KL112	Others	#6b6ecf
GCF_001676825.1	GCF_001676825.1_strand_blastn_result_1167_plus.fasta_1	KL30	Others	#6b6ecf
GCF_001699105.2	GCF_001699105.2_strand_blastn_result_1167_plus.fasta_1	KL38	Others	#6b6ecf
GCF_001701425.2	GCF_001701425.2_strand_blastn_result_1167_plus.fasta_1	KL64	KL64	#bd9e39
GCF_001701845.2	GCF_001701845.2_strand_blastn_result_1167_plus.fasta_1	KL106	Others	#6b6ecf
GCF_001702045.2	GCF_001702045.2_strand_blastn_result_1167_plus.fasta_1	KL106	Others	#6b6ecf
GCF_001704235.1	GCF_001704235.1_strand_blastn_result_1167_plus.fasta_1	KL57	Others	#6b6ecf
GCF_001709295.1	GCF_001709295.1_strand_blastn_result_1167_plus.fasta_1	KL2	KL2	#98df8a
GCF_001718115.2	GCF_001718115.2_strand_blastn_result_1167_plus.fasta_1	KL15	KL15	#aec7e8
GCF_001741665.1	GCF_001741665.1_strand_blastn_result_1167_plus.fasta_1	KL51	KL51	#7b4173
GCF_001746535.1	GCF_001746535.1_strand_blastn_result_1167_plus.fasta_1	KL64	KL64	#bd9e39
GCF_001870165.1	GCF_001870165.1_strand_blastn_result_1167_plus.fasta_1	KL25	Others	#6b6ecf
GCF_001885255.2	GCF_001885255.2_strand_blastn_result_1167_plus.fasta_1	KL64	KL64	#bd9e39
GCF_001887985.4	GCF_001887985.4_strand_blastn_result_1167_plus.fasta_1	KL64	KL64	#bd9e39
GCF_001887995.2	GCF_001887995.2_strand_blastn_result_1167_plus.fasta_1	KL45	Others	#6b6ecf
GCF_001902335.1	GCF_001902335.1_strand_blastn_result_1167_plus.fasta_1	KL57	Others	#6b6ecf
GCF_001902355.1	GCF_001902355.1_strand_blastn_result_1167_plus.fasta_1	KL108	Others	#6b6ecf
GCF_001902435.1	GCF_001902435.1_strand_blastn_result_1167_plus.fasta_1	KL17	KL17	#17becf
GCF_001902515.1	GCF_001902515.1_strand_blastn_result_1167_plus.fasta_1	KL17	KL17	#17becf
GCF_001908595.1	GCF_001908595.1_strand_blastn_result_1167_plus.fasta_1	KL64	KL64	#bd9e39
GCF_001908625.1	GCF_001908625.1_strand_blastn_result_1167_plus.fasta_1	KL64	KL64	#bd9e39
GCF_001908655.1	GCF_001908655.1_strand_blastn_result_1167_plus.fasta_1	KL64	KL64	#bd9e39
GCF_001908675.1	GCF_001908675.1_strand_blastn_result_1167_plus.fasta_1	KL64	KL64	#bd9e39
GCF_001908695.1	GCF_001908695.1_strand_blastn_result_1167_plus.fasta_1	KL64	KL64	#bd9e39
GCF_001908875.1	GCF_001908875.1_strand_blastn_result_1167_plus.fasta_1	KL64	KL64	#bd9e39
GCF_001908895.1	GCF_001908895.1_strand_blastn_result_1167_plus.fasta_1	KL15	KL15	#aec7e8
GCF_001913175.1	GCF_001913175.1_strand_blastn_result_1167_plus.fasta_1	KL17	KL17	#17becf
GCF_001922465.1	GCF_001922465.1_strand_blastn_result_1167_plus.fasta_1	KL74	Others	#6b6ecf
GCF_001952835.1	GCF_001952835.1_strand_blastn_result_1167_plus.fasta_1	KL8	Others	#6b6ecf
GCF_001952875.1	GCF_001952875.1_strand_blastn_result_1167_plus.fasta_1	KL27	Others	#6b6ecf
GCF_001952895.1	GCF_001952895.1_strand_blastn_result_1167_plus.fasta_1	KL55	Others	#6b6ecf
GCF_001952915.1	GCF_001952915.1_strand_blastn_result_1167_plus.fasta_1	KL107	KL107	#8c564b
GCF_001956965.1	GCF_001956965.1_strand_blastn_result_1167_plus.fasta_1	KL64	KL64	#bd9e39
GCF_002055765.1	GCF_002055765.1_strand_blastn_result_1167_plus.fasta_1	KL30	Others	#6b6ecf
GCF_002055855.1	GCF_002055855.1_strand_blastn_result_1167_plus.fasta_1	KL2	KL2	#98df8a
GCF_002056475.1	GCF_002056475.1_strand_blastn_result_1167_plus.fasta_1	KL106	Others	#6b6ecf
GCF_002113865.1	GCF_002113865.1_strand_blastn_result_1167_plus.fasta_1	KL24	KL24	#f7b6d2
GCF_002116885.1	GCF_002116885.1_strand_blastn_result_1167_plus.fasta_1	KL2	KL2	#98df8a
GCF_002163895.1	GCF_002163895.1_strand_blastn_result_1167_plus.fasta_1	KL1	KL1	#2ca02c
GCF_002164695.2	GCF_002164695.2_strand_blastn_result_1167_plus.fasta_1	KL62	Others	#6b6ecf
GCF_002164835.4	GCF_002164835.4_strand_blastn_result_1167_plus.fasta_1	KL64	KL64	#bd9e39
GCF_002164855.2	GCF_002164855.2_strand_blastn_result_1167_plus.fasta_1	KL64	KL64	#bd9e39
GCF_002180315.1	GCF_002180315.1_strand_blastn_result_1167_plus.fasta_1	KL2	KL2	#98df8a
GCF_002211905.1	GCF_002211905.1_strand_blastn_result_1167_plus.fasta_1	KL2	KL2	#98df8a
GCF_002243445.1	GCF_002243445.1_strand_blastn_result_1167_plus.fasta_1	KL106	Others	#6b6ecf
GCF_002248115.2	GCF_002248115.2_strand_blastn_result_1167_plus.fasta_1	KL45	Others	#6b6ecf
GCF_002249975.2	GCF_002249975.2_strand_blastn_result_1167_plus.fasta_1	KL106	Others	#6b6ecf
GCF_002251875.2	GCF_002251875.2_strand_blastn_result_1167_plus.fasta_1	KL123	Others	#6b6ecf
GCF_002257765.2	GCF_002257765.2_strand_blastn_result_1167_plus.fasta_1	KL64	KL64	#bd9e39
GCF_002257935.4	GCF_002257935.4_strand_blastn_result_1167_plus.fasta_1	KL62	Others	#6b6ecf
GCF_002258005.2	GCF_002258005.2_strand_blastn_result_1167_plus.fasta_1	KL28	Others	#6b6ecf
GCF_002258055.3	GCF_002258055.3_strand_blastn_result_1167_plus.fasta_1	KL15	KL15	#aec7e8
GCF_002258105.2	GCF_002258105.2_strand_blastn_result_1167_plus.fasta_1	KL10	Others	#6b6ecf
GCF_002258175.2	GCF_002258175.2_strand_blastn_result_1167_plus.fasta_1	KL103	Others	#6b6ecf
GCF_002269295.1	GCF_002269295.1_strand_blastn_result_1167_plus.fasta_1	KL47	KL47	#843c39
GCF_002278055.1	GCF_002278055.1_strand_blastn_result_1167_plus.fasta_1	KL47	KL47	#843c39
GCF_002300675.1	GCF_002300675.1_strand_blastn_result_1167_plus.fasta_1	KL51	KL51	#7b4173
GCF_002587165.1	GCF_002587165.1_strand_blastn_result_1167_plus.fasta_1	KL64	KL64	#bd9e39
GCF_002591075.1	GCF_002591075.1_strand_blastn_result_1167_plus.fasta_1	KL64	KL64	#bd9e39
GCF_002741685.1	GCF_002741685.1_strand_blastn_result_1167_plus.fasta_1	KL15	KL15	#aec7e8
GCF_002752775.1	GCF_002752775.1_strand_blastn_result_1167_plus.fasta_1	KL30	Others	#6b6ecf
GCF_002752905.1	GCF_002752905.1_strand_blastn_result_1167_plus.fasta_1	KL21	Others	#6b6ecf
GCF_002752975.1	GCF_002752975.1_strand_blastn_result_1167_plus.fasta_1	KL15	KL15	#aec7e8
GCF_002752995.1	GCF_002752995.1_strand_blastn_result_1167_plus.fasta_1	KL14	Others	#6b6ecf
GCF_002753055.1	GCF_002753055.1_strand_blastn_result_1167_plus.fasta_1	KL15	KL15	#aec7e8
GCF_002753075.1	GCF_002753075.1_strand_blastn_result_1167_plus.fasta_1	KL15	KL15	#aec7e8
GCF_002753165.1	GCF_002753165.1_strand_blastn_result_1167_plus.fasta_1	KL15	KL15	#aec7e8
GCF_002753355.1	GCF_002753355.1_strand_blastn_result_1167_plus.fasta_1	KL14	Others	#6b6ecf
GCF_002753405.1	GCF_002753405.1_strand_blastn_result_1167_plus.fasta_1	KL15	KL15	#aec7e8
GCF_002753555.1	GCF_002753555.1_strand_blastn_result_1167_plus.fasta_1	KL15	KL15	#aec7e8
GCF_002753605.1	GCF_002753605.1_strand_blastn_result_1167_plus.fasta_1	KL15	KL15	#aec7e8
GCF_002761515.1	GCF_002761515.1_strand_blastn_result_1167_plus.fasta_1	KL107	KL107	#8c564b
GCF_002786755.1	GCF_002786755.1_strand_blastn_result_1167_plus.fasta_1	KL64	KL64	#bd9e39
GCF_002787755.1	GCF_002787755.1_strand_blastn_result_1167_plus.fasta_1	KL64	KL64	#bd9e39
GCF_002811305.2	GCF_002811305.2_strand_blastn_result_1167_plus.fasta_1	KL64	KL64	#bd9e39
GCF_002811325.3	GCF_002811325.3_strand_blastn_result_1167_plus.fasta_1	KL64	KL64	#bd9e39
GCF_002811335.3	GCF_002811335.3_strand_blastn_result_1167_plus.fasta_1	KL15	KL15	#aec7e8
GCF_002811425.2	GCF_002811425.2_strand_blastn_result_1167_plus.fasta_1	KL62	Others	#6b6ecf
GCF_002812365.1	GCF_002812365.1_strand_blastn_result_1167_plus.fasta_1	KL106	Others	#6b6ecf
GCF_002812385.1	GCF_002812385.1_strand_blastn_result_1167_plus.fasta_1	KL106	Others	#6b6ecf
GCF_002812665.1	GCF_002812665.1_strand_blastn_result_1167_plus.fasta_1	KL107	KL107	#8c564b
GCF_002813595.1	GCF_002813595.1_strand_blastn_result_1167_plus.fasta_1	KL1	KL1	#2ca02c
GCF_002833425.1	GCF_002833425.1_strand_blastn_result_1167_plus.fasta_1	KL102	KL102	#1f77b4
GCF_002833445.1	GCF_002833445.1_strand_blastn_result_1167_plus.fasta_1	KL102	KL102	#1f77b4
GCF_002852325.2	GCF_002852325.2_strand_blastn_result_1167_plus.fasta_1	KL27	Others	#6b6ecf
GCF_002852365.2	GCF_002852365.2_strand_blastn_result_1167_plus.fasta_1	KL64	KL64	#bd9e39
GCF_002852675.2	GCF_002852675.2_strand_blastn_result_1167_plus.fasta_1	KL64	KL64	#bd9e39
GCF_002852785.2	GCF_002852785.2_strand_blastn_result_1167_plus.fasta_1	KL64	KL64	#bd9e39
GCF_002852945.3	GCF_002852945.3_strand_blastn_result_1167_plus.fasta_1	KL39	Others	#6b6ecf
GCF_002852975.3	GCF_002852975.3_strand_blastn_result_1167_plus.fasta_1	KL64	KL64	#bd9e39
GCF_002852995.3	GCF_002852995.3_strand_blastn_result_1167_plus.fasta_1	KL45	Others	#6b6ecf
GCF_002853115.2	GCF_002853115.2_strand_blastn_result_1167_plus.fasta_1	KL1	KL1	#2ca02c
GCF_002853385.2	GCF_002853385.2_strand_blastn_result_1167_plus.fasta_1	KL22	Others	#6b6ecf
GCF_002853435.3	GCF_002853435.3_strand_blastn_result_1167_plus.fasta_1	KL47	KL47	#843c39
GCF_002853475.2	GCF_002853475.2_strand_blastn_result_1167_plus.fasta_1	KL45	Others	#6b6ecf
GCF_002893825.1	GCF_002893825.1_strand_blastn_result_1167_plus.fasta_1	KL47	KL47	#843c39
GCF_002894385.2	GCF_002894385.2_strand_blastn_result_1167_plus.fasta_1	KL47	KL47	#843c39
GCF_002935085.1	GCF_002935085.1_strand_blastn_result_1167_plus.fasta_1	KL81	Others	#6b6ecf
GCF_002944845.1	GCF_002944845.1_strand_blastn_result_1167_plus.fasta_1	KL2	KL2	#98df8a
GCF_002948565.1	GCF_002948565.1_strand_blastn_result_1167_plus.fasta_1	KL2	KL2	#98df8a
GCF_002951555.1	GCF_002951555.1_strand_blastn_result_1167_plus.fasta_1	KL36	Others	#6b6ecf
GCF_002951635.1	GCF_002951635.1_strand_blastn_result_1167_plus.fasta_1	KL3	Others	#6b6ecf
GCF_002968475.1	GCF_002968475.1_strand_blastn_result_1167_plus.fasta_1	KL63	Others	#6b6ecf
GCF_002970375.3	GCF_002970375.3_strand_blastn_result_1167_plus.fasta_1	KL2	KL2	#98df8a
GCF_002970895.1	GCF_002970895.1_strand_blastn_result_1167_plus.fasta_1	KL1	KL1	#2ca02c
GCF_003030145.1	GCF_003030145.1_strand_blastn_result_1167_plus.fasta_1	KL112	Others	#6b6ecf
GCF_003031505.1	GCF_003031505.1_strand_blastn_result_1167_plus.fasta_1	KL106	Others	#6b6ecf
GCF_003036645.2	GCF_003036645.2_strand_blastn_result_1167_plus.fasta_1	KL102	KL102	#1f77b4
GCF_003037005.2	GCF_003037005.2_strand_blastn_result_1167_plus.fasta_1	KL47	KL47	#843c39
GCF_003037185.2	GCF_003037185.2_strand_blastn_result_1167_plus.fasta_1	KL1	KL1	#2ca02c
GCF_003037325.3	GCF_003037325.3_strand_blastn_result_1167_plus.fasta_1	KL47	KL47	#843c39
GCF_003038035.2	GCF_003038035.2_strand_blastn_result_1167_plus.fasta_1	KL64	KL64	#bd9e39
GCF_003038135.2	GCF_003038135.2_strand_blastn_result_1167_plus.fasta_1	KL64	KL64	#bd9e39
GCF_003038215.3	GCF_003038215.3_strand_blastn_result_1167_plus.fasta_1	KL47	KL47	#843c39
GCF_003071305.1	GCF_003071305.1_strand_blastn_result_1167_plus.fasta_1	KL57	Others	#6b6ecf
GCF_003073315.1	GCF_003073315.1_strand_blastn_result_1167_plus.fasta_1	KL57	Others	#6b6ecf
GCF_003073675.1	GCF_003073675.1_strand_blastn_result_1167_plus.fasta_1	KL107	KL107	#8c564b
GCF_003076555.1	GCF_003076555.1_strand_blastn_result_1167_plus.fasta_1	KL102	KL102	#1f77b4
GCF_003181095.1	GCF_003181095.1_strand_blastn_result_1167_plus.fasta_1	KL51	KL51	#7b4173
GCF_003181135.1	GCF_003181135.1_strand_blastn_result_1167_plus.fasta_1	KL51	KL51	#7b4173
GCF_003186535.1	GCF_003186535.1_strand_blastn_result_1167_plus.fasta_1	KL127	Others	#6b6ecf
GCF_003194285.1	GCF_003194285.1_strand_blastn_result_1167_plus.fasta_1	KL122	Others	#6b6ecf
GCF_003204175.1	GCF_003204175.1_strand_blastn_result_1167_plus.fasta_1	KL149	Others	#6b6ecf
GCF_003204465.1	GCF_003204465.1_strand_blastn_result_1167_plus.fasta_1	KL57	Others	#6b6ecf
GCF_003261955.3	GCF_003261955.3_strand_blastn_result_1167_plus.fasta_1	KL64	KL64	#bd9e39
GCF_003267985.1	GCF_003267985.1_strand_blastn_result_1167_plus.fasta_1	KL2	KL2	#98df8a
GCF_003286975.1	GCF_003286975.1_strand_blastn_result_1167_plus.fasta_1	KL54	Others	#6b6ecf
GCF_003286995.1	GCF_003286995.1_strand_blastn_result_1167_plus.fasta_1	KL1	KL1	#2ca02c
GCF_003288375.1	GCF_003288375.1_strand_blastn_result_1167_plus.fasta_1	KL107	KL107	#8c564b
GCF_003330945.1	GCF_003330945.1_strand_blastn_result_1167_plus.fasta_1	KL2	KL2	#98df8a
GCF_003367555.1	GCF_003367555.1_strand_blastn_result_1167_plus.fasta_1	KL47	KL47	#843c39
GCF_003408615.1	GCF_003408615.1_strand_blastn_result_1167_plus.fasta_1	KL111	Others	#6b6ecf
GCF_003432145.1	GCF_003432145.1_strand_blastn_result_1167_plus.fasta_1	KL24	KL24	#f7b6d2
GCF_003432165.1	GCF_003432165.1_strand_blastn_result_1167_plus.fasta_1	KL64	KL64	#bd9e39
GCF_003432185.1	GCF_003432185.1_strand_blastn_result_1167_plus.fasta_1	KL63	Others	#6b6ecf
GCF_003432205.1	GCF_003432205.1_strand_blastn_result_1167_plus.fasta_1	KL127	Others	#6b6ecf
GCF_003432245.1	GCF_003432245.1_strand_blastn_result_1167_plus.fasta_1	KL142	Others	#6b6ecf
GCF_003432265.1	GCF_003432265.1_strand_blastn_result_1167_plus.fasta_1	KL30	Others	#6b6ecf
GCF_003432285.1	GCF_003432285.1_strand_blastn_result_1167_plus.fasta_1	KL24	KL24	#f7b6d2
GCF_003432405.1	GCF_003432405.1_strand_blastn_result_1167_plus.fasta_1	KL110	Others	#6b6ecf
GCF_003443755.1	GCF_003443755.1_strand_blastn_result_1167_plus.fasta_1	KL14	Others	#6b6ecf
GCF_003571525.1	GCF_003571525.1_strand_blastn_result_1167_plus.fasta_1	KL107	KL107	#8c564b
GCF_003571645.1	GCF_003571645.1_strand_blastn_result_1167_plus.fasta_1	KL10	Others	#6b6ecf
GCF_003574235.1	GCF_003574235.1_strand_blastn_result_1167_plus.fasta_1	KL2	KL2	#98df8a
GCF_003574255.1	GCF_003574255.1_strand_blastn_result_1167_plus.fasta_1	KL2	KL2	#98df8a
GCF_003574275.1	GCF_003574275.1_strand_blastn_result_1167_plus.fasta_1	KL2	KL2	#98df8a
GCF_003584585.1	GCF_003584585.1_strand_blastn_result_1167_plus.fasta_1	KL47	KL47	#843c39
GCF_003590665.1	GCF_003590665.1_strand_blastn_result_1167_plus.fasta_1	KL15	KL15	#aec7e8
GCF_003597695.1	GCF_003597695.1_strand_blastn_result_1167_plus.fasta_1	KL102	KL102	#1f77b4
GCF_003597715.1	GCF_003597715.1_strand_blastn_result_1167_plus.fasta_1	KL102	KL102	#1f77b4
GCF_003597735.1	GCF_003597735.1_strand_blastn_result_1167_plus.fasta_1	KL102	KL102	#1f77b4
GCF_003597755.1	GCF_003597755.1_strand_blastn_result_1167_plus.fasta_1	KL102	KL102	#1f77b4
GCF_003660185.1	GCF_003660185.1_strand_blastn_result_1167_plus.fasta_1	KL102	KL102	#1f77b4
GCF_003692695.1	GCF_003692695.1_strand_blastn_result_1167_plus.fasta_1	KL1	KL1	#2ca02c
GCF_003711065.1	GCF_003711065.1_strand_blastn_result_1167_plus.fasta_1	KL64	KL64	#bd9e39
GCF_003790485.1	GCF_003790485.1_strand_blastn_result_1167_plus.fasta_1	KL17	KL17	#17becf
GCF_003812105.1	GCF_003812105.1_strand_blastn_result_1167_plus.fasta_1	KL2	KL2	#98df8a
GCF_003850165.1	GCF_003850165.1_strand_blastn_result_1167_plus.fasta_1	KL51	KL51	#7b4173
GCF_003855315.1	GCF_003855315.1_strand_blastn_result_1167_plus.fasta_1	KL24	KL24	#f7b6d2
GCF_003855515.1	GCF_003855515.1_strand_blastn_result_1167_plus.fasta_1	KL1	KL1	#2ca02c
GCF_003855535.1	GCF_003855535.1_strand_blastn_result_1167_plus.fasta_1	KL19	KL19	#ffbb78
GCF_003855555.1	GCF_003855555.1_strand_blastn_result_1167_plus.fasta_1	KL19	KL19	#ffbb78
GCF_003856475.1	GCF_003856475.1_strand_blastn_result_1167_plus.fasta_1	KL64	KL64	#bd9e39
GCF_003856595.1	GCF_003856595.1_strand_blastn_result_1167_plus.fasta_1	KL64	KL64	#bd9e39
GCF_003931835.1	GCF_003931835.1_strand_blastn_result_1167_plus.fasta_1	KL112	Others	#6b6ecf
GCF_003932915.1	GCF_003932915.1_strand_blastn_result_1167_plus.fasta_1	KL2	KL2	#98df8a
GCF_003934185.1	GCF_003934185.1_strand_blastn_result_1167_plus.fasta_1	KL102	KL102	#1f77b4
GCF_003937135.2	GCF_003937135.2_strand_blastn_result_1167_plus.fasta_1	KL2	KL2	#98df8a
GCF_003953905.1	GCF_003953905.1_strand_blastn_result_1167_plus.fasta_1	KL1	KL1	#2ca02c
GCF_004006035.1	GCF_004006035.1_strand_blastn_result_1167_plus.fasta_1	KL183	Others	#6b6ecf
GCF_004010995.1	GCF_004010995.1_strand_blastn_result_1167_plus.fasta_1	KL106	Others	#6b6ecf
GCF_004014965.1	GCF_004014965.1_strand_blastn_result_1167_plus.fasta_1	KL28	Others	#6b6ecf
GCF_004118955.1	GCF_004118955.1_strand_blastn_result_1167_plus.fasta_1	KL1	KL1	#2ca02c
GCF_004119955.1	GCF_004119955.1_strand_blastn_result_1167_plus.fasta_1	KL47	KL47	#843c39
GCF_004119975.1	GCF_004119975.1_strand_blastn_result_1167_plus.fasta_1	KL47	KL47	#843c39
GCF_004119995.1	GCF_004119995.1_strand_blastn_result_1167_plus.fasta_1	KL47	KL47	#843c39
GCF_004120035.1	GCF_004120035.1_strand_blastn_result_1167_plus.fasta_1	KL30	Others	#6b6ecf
GCF_004120055.1	GCF_004120055.1_strand_blastn_result_1167_plus.fasta_1	KL24	KL24	#f7b6d2
GCF_004120095.1	GCF_004120095.1_strand_blastn_result_1167_plus.fasta_1	KL47	KL47	#843c39
GCF_004120115.1	GCF_004120115.1_strand_blastn_result_1167_plus.fasta_1	KL15	KL15	#aec7e8
GCF_004120135.1	GCF_004120135.1_strand_blastn_result_1167_plus.fasta_1	KL27	Others	#6b6ecf
GCF_004120155.1	GCF_004120155.1_strand_blastn_result_1167_plus.fasta_1	KL64	KL64	#bd9e39
GCF_004120175.1	GCF_004120175.1_strand_blastn_result_1167_plus.fasta_1	KL15	KL15	#aec7e8
GCF_004141975.1	GCF_004141975.1_strand_blastn_result_1167_plus.fasta_1	KL24	KL24	#f7b6d2
GCF_004295385.1	GCF_004295385.1_strand_blastn_result_1167_plus.fasta_1	KL24	KL24	#f7b6d2
GCF_004295405.1	GCF_004295405.1_strand_blastn_result_1167_plus.fasta_1	KL1	KL1	#2ca02c
GCF_004295605.1	GCF_004295605.1_strand_blastn_result_1167_plus.fasta_1	KL19	KL19	#ffbb78
GCF_004319525.1	GCF_004319525.1_strand_blastn_result_1167_plus.fasta_1	KL24	KL24	#f7b6d2
GCF_004332075.1	GCF_004332075.1_strand_blastn_result_1167_plus.fasta_1	KL2	KL2	#98df8a
GCF_004801235.1	GCF_004801235.1_strand_blastn_result_1167_plus.fasta_1	KL131	Others	#6b6ecf
GCF_004924315.1	GCF_004924315.1_strand_blastn_result_1167_plus.fasta_1	KL1	KL1	#2ca02c
GCF_005853785.1	GCF_005853785.1_strand_blastn_result_1167_plus.fasta_1	KL47	KL47	#843c39
GCF_005854025.1	GCF_005854025.1_strand_blastn_result_1167_plus.fasta_1	KL47	KL47	#843c39
GCF_005854245.1	GCF_005854245.1_strand_blastn_result_1167_plus.fasta_1	KL47	KL47	#843c39
GCF_005885775.1	GCF_005885775.1_strand_blastn_result_1167_plus.fasta_1	KL112	Others	#6b6ecf
GCF_006304565.1	GCF_006304565.1_strand_blastn_result_1167_plus.fasta_1	KL64	KL64	#bd9e39
GCF_006459145.1	GCF_006459145.1_strand_blastn_result_1167_plus.fasta_1	KL17	KL17	#17becf
GCF_006494895.1	GCF_006494895.1_strand_blastn_result_1167_plus.fasta_1	KL64	KL64	#bd9e39
GCF_006494915.1	GCF_006494915.1_strand_blastn_result_1167_plus.fasta_1	KL47	KL47	#843c39
GCF_006965405.1	GCF_006965405.1_strand_blastn_result_1167_plus.fasta_1	KL108	Others	#6b6ecf
GCF_006974165.1	GCF_006974165.1_strand_blastn_result_1167_plus.fasta_1	KL5	Others	#6b6ecf
GCF_007197815.1	GCF_007197815.1_strand_blastn_result_1167_plus.fasta_1	KL38	Others	#6b6ecf
GCF_007421865.2	GCF_007421865.2_strand_blastn_result_1167_plus.fasta_1	KL125	Others	#6b6ecf
GCF_007421875.2	GCF_007421875.2_strand_blastn_result_1167_plus.fasta_1	KL125	Others	#6b6ecf
GCF_007421885.2	GCF_007421885.2_strand_blastn_result_1167_plus.fasta_1	KL125	Others	#6b6ecf
GCF_007873865.1	GCF_007873865.1_strand_blastn_result_1167_plus.fasta_1	KL51	KL51	#7b4173
GCF_007954925.2	GCF_007954925.2_strand_blastn_result_1167_plus.fasta_1	KL64	KL64	#bd9e39
GCF_007955015.2	GCF_007955015.2_strand_blastn_result_1167_plus.fasta_1	KL64	KL64	#bd9e39
GCF_007955105.2	GCF_007955105.2_strand_blastn_result_1167_plus.fasta_1	KL64	KL64	#bd9e39
GCF_008122285.1	GCF_008122285.1_strand_blastn_result_1167_plus.fasta_1	KL20	Others	#6b6ecf
GCF_008369685.1	GCF_008369685.1_strand_blastn_result_1167_plus.fasta_1	KL51	KL51	#7b4173
GCF_008632415.1	GCF_008632415.1_strand_blastn_result_1167_plus.fasta_1	KL125	Others	#6b6ecf
GCF_008693405.1	GCF_008693405.1_strand_blastn_result_1167_plus.fasta_1	KL64	KL64	#bd9e39
GCF_008693425.1	GCF_008693425.1_strand_blastn_result_1167_plus.fasta_1	KL61	Others	#6b6ecf
GCF_008728415.1	GCF_008728415.1_strand_blastn_result_1167_plus.fasta_1	KL47	KL47	#843c39
GCF_008728695.1	GCF_008728695.1_strand_blastn_result_1167_plus.fasta_1	KL64	KL64	#bd9e39
GCF_008931565.1	GCF_008931565.1_strand_blastn_result_1167_plus.fasta_1	KL54	Others	#6b6ecf
GCF_009025895.1	GCF_009025895.1_strand_blastn_result_1167_plus.fasta_1	KL51	KL51	#7b4173
GCF_009387815.1	GCF_009387815.1_strand_blastn_result_1167_plus.fasta_1	KL52	Others	#6b6ecf
GCF_009387915.1	GCF_009387915.1_strand_blastn_result_1167_plus.fasta_1	KL64	KL64	#bd9e39
GCF_009497695.1	GCF_009497695.1_strand_blastn_result_1167_plus.fasta_1	KL1	KL1	#2ca02c
GCF_009497735.1	GCF_009497735.1_strand_blastn_result_1167_plus.fasta_1	KL27	Others	#6b6ecf
GCF_009497755.1	GCF_009497755.1_strand_blastn_result_1167_plus.fasta_1	KL1	KL1	#2ca02c
GCF_009556655.1	GCF_009556655.1_strand_blastn_result_1167_plus.fasta_1	KL2	KL2	#98df8a
GCF_009601745.1	GCF_009601745.1_strand_blastn_result_1167_plus.fasta_1	KL20	Others	#6b6ecf
GCF_009660375.2	GCF_009660375.2_strand_blastn_result_1167_plus.fasta_1	KL27	Others	#6b6ecf
GCF_009661415.2	GCF_009661415.2_strand_blastn_result_1167_plus.fasta_1	KL10	Others	#6b6ecf
GCF_009661455.2	GCF_009661455.2_strand_blastn_result_1167_plus.fasta_1	KL24	KL24	#f7b6d2
GCF_009661485.2	GCF_009661485.2_strand_blastn_result_1167_plus.fasta_1	KL102	KL102	#1f77b4
GCF_009661535.2	GCF_009661535.2_strand_blastn_result_1167_plus.fasta_1	KL108	Others	#6b6ecf
GCF_009661615.2	GCF_009661615.2_strand_blastn_result_1167_plus.fasta_1	KL27	Others	#6b6ecf
GCF_009661725.2	GCF_009661725.2_strand_blastn_result_1167_plus.fasta_1	KL30	Others	#6b6ecf
GCF_009684575.1	GCF_009684575.1_strand_blastn_result_1167_plus.fasta_1	KL64	KL64	#bd9e39
GCF_009720445.1	GCF_009720445.1_strand_blastn_result_1167_plus.fasta_1	KL51	KL51	#7b4173
GCF_009731405.1	GCF_009731405.1_strand_blastn_result_1167_plus.fasta_1	KL51	KL51	#7b4173
GCF_009734105.1	GCF_009734105.1_strand_blastn_result_1167_plus.fasta_1	KL8	Others	#6b6ecf
GCF_009738595.2	GCF_009738595.2_strand_blastn_result_1167_plus.fasta_1	KL107	KL107	#8c564b
GCF_009755705.1	GCF_009755705.1_strand_blastn_result_1167_plus.fasta_1	KL102	KL102	#1f77b4
GCF_009791475.1	GCF_009791475.1_strand_blastn_result_1167_plus.fasta_1	KL8	Others	#6b6ecf
GCF_009791495.1	GCF_009791495.1_strand_blastn_result_1167_plus.fasta_1	KL8	Others	#6b6ecf
GCF_009833945.1	GCF_009833945.1_strand_blastn_result_1167_plus.fasta_1	KL47	KL47	#843c39
GCF_009834285.1	GCF_009834285.1_strand_blastn_result_1167_plus.fasta_1	KL64	KL64	#bd9e39
GCF_009856585.1	GCF_009856585.1_strand_blastn_result_1167_plus.fasta_1	KL64	KL64	#bd9e39
GCF_009867115.1	GCF_009867115.1_strand_blastn_result_1167_plus.fasta_1	KL107	KL107	#8c564b
GCF_009884395.1	GCF_009884395.1_strand_blastn_result_1167_plus.fasta_1	KL25	Others	#6b6ecf
GCF_009884415.1	GCF_009884415.1_strand_blastn_result_1167_plus.fasta_1	KL112	Others	#6b6ecf
GCF_009906875.1	GCF_009906875.1_strand_blastn_result_1167_plus.fasta_1	KL47	KL47	#843c39
GCF_009906895.1	GCF_009906895.1_strand_blastn_result_1167_plus.fasta_1	KL47	KL47	#843c39
GCF_009914235.1	GCF_009914235.1_strand_blastn_result_1167_plus.fasta_1	KL47	KL47	#843c39
GCF_009914255.1	GCF_009914255.1_strand_blastn_result_1167_plus.fasta_1	KL105	Others	#6b6ecf
GCF_009930975.1	GCF_009930975.1_strand_blastn_result_1167_plus.fasta_1	KL47	KL47	#843c39
GCF_009930995.1	GCF_009930995.1_strand_blastn_result_1167_plus.fasta_1	KL24	KL24	#f7b6d2
GCF_009931015.1	GCF_009931015.1_strand_blastn_result_1167_plus.fasta_1	KL47	KL47	#843c39
GCF_009931035.1	GCF_009931035.1_strand_blastn_result_1167_plus.fasta_1	KL21	Others	#6b6ecf
GCF_009931055.1	GCF_009931055.1_strand_blastn_result_1167_plus.fasta_1	KL57	Others	#6b6ecf
GCF_009931075.1	GCF_009931075.1_strand_blastn_result_1167_plus.fasta_1	KL2	KL2	#98df8a
GCF_009931095.1	GCF_009931095.1_strand_blastn_result_1167_plus.fasta_1	KL64	KL64	#bd9e39
GCF_009931175.1	GCF_009931175.1_strand_blastn_result_1167_plus.fasta_1	KL57	Others	#6b6ecf
GCF_010183645.1	GCF_010183645.1_strand_blastn_result_1167_plus.fasta_1	KL64	KL64	#bd9e39
GCF_010183685.1	GCF_010183685.1_strand_blastn_result_1167_plus.fasta_1	KL47	KL47	#843c39
GCF_010367305.1	GCF_010367305.1_strand_blastn_result_1167_plus.fasta_1	KL20	Others	#6b6ecf
GCF_010586985.1	GCF_010586985.1_strand_blastn_result_1167_plus.fasta_1	KL10	Others	#6b6ecf
GCF_011006575.1	GCF_011006575.1_strand_blastn_result_1167_plus.fasta_1	KL20	Others	#6b6ecf
GCF_011022255.1	GCF_011022255.1_strand_blastn_result_1167_plus.fasta_1	KL64	KL64	#bd9e39
GCF_011045595.1	GCF_011045595.1_strand_blastn_result_1167_plus.fasta_1	KL45	Others	#6b6ecf
GCF_011065365.1	GCF_011065365.1_strand_blastn_result_1167_plus.fasta_1	KL10	Others	#6b6ecf
GCF_011066505.1	GCF_011066505.1_strand_blastn_result_1167_plus.fasta_1	KL47	KL47	#843c39
GCF_011106605.1	GCF_011106605.1_strand_blastn_result_1167_plus.fasta_1	KL64	KL64	#bd9e39
GCF_011106775.1	GCF_011106775.1_strand_blastn_result_1167_plus.fasta_1	KL64	KL64	#bd9e39
GCF_011129215.1	GCF_011129215.1_strand_blastn_result_1167_plus.fasta_1	KL64	KL64	#bd9e39
GCF_011742285.2	GCF_011742285.2_strand_blastn_result_1167_plus.fasta_1	KL81	Others	#6b6ecf
GCF_011742415.2	GCF_011742415.2_strand_blastn_result_1167_plus.fasta_1	KL64	KL64	#bd9e39
GCF_011742505.2	GCF_011742505.2_strand_blastn_result_1167_plus.fasta_1	KL122	Others	#6b6ecf
GCF_011742515.2	GCF_011742515.2_strand_blastn_result_1167_plus.fasta_1	KL36	Others	#6b6ecf
GCF_011742585.2	GCF_011742585.2_strand_blastn_result_1167_plus.fasta_1	KL64	KL64	#bd9e39
GCF_011752495.1	GCF_011752495.1_strand_blastn_result_1167_plus.fasta_1	KL64	KL64	#bd9e39
GCF_011764365.2	GCF_011764365.2_strand_blastn_result_1167_plus.fasta_1	KL74	Others	#6b6ecf
GCF_012029695.2	GCF_012029695.2_strand_blastn_result_1167_plus.fasta_1	KL2	KL2	#98df8a
GCF_012029895.2	GCF_012029895.2_strand_blastn_result_1167_plus.fasta_1	KL38	Others	#6b6ecf
GCF_012029935.2	GCF_012029935.2_strand_blastn_result_1167_plus.fasta_1	KL3	Others	#6b6ecf
GCF_012029945.2	GCF_012029945.2_strand_blastn_result_1167_plus.fasta_1	KL107	KL107	#8c564b
GCF_012029975.2	GCF_012029975.2_strand_blastn_result_1167_plus.fasta_1	KL107	KL107	#8c564b
GCF_012030545.2	GCF_012030545.2_strand_blastn_result_1167_plus.fasta_1	KL107	KL107	#8c564b
GCF_012113615.1	GCF_012113615.1_strand_blastn_result_1167_plus.fasta_1	KL1	KL1	#2ca02c
GCF_012113635.1	GCF_012113635.1_strand_blastn_result_1166_plus.fasta_1	KL148	Others	#6b6ecf
GCF_012113655.1	GCF_012113655.1_strand_blastn_result_1167_plus.fasta_1	KL134	Others	#6b6ecf
GCF_012166915.1	GCF_012166915.1_strand_blastn_result_1167_plus.fasta_1	KL2	KL2	#98df8a
GCF_012167075.1	GCF_012167075.1_strand_blastn_result_1167_plus.fasta_1	KL54	Others	#6b6ecf
GCF_012167215.1	GCF_012167215.1_strand_blastn_result_1167_plus.fasta_1	KL3	Others	#6b6ecf
GCF_012167385.1	GCF_012167385.1_strand_blastn_result_1167_plus.fasta_1	KL57	Others	#6b6ecf
GCF_012168575.2	GCF_012168575.2_strand_blastn_result_1167_plus.fasta_1	KL14	Others	#6b6ecf
GCF_012169405.1	GCF_012169405.1_strand_blastn_result_1167_plus.fasta_1	KL2	KL2	#98df8a
GCF_012944055.1	GCF_012944055.1_strand_blastn_result_1167_plus.fasta_1	KL16	Others	#6b6ecf
GCF_013168295.1	GCF_013168295.1_strand_blastn_result_1167_plus.fasta_1	KL19	KL19	#ffbb78
GCF_013282295.1	GCF_013282295.1_strand_blastn_result_1167_plus.fasta_1	KL107	KL107	#8c564b
GCF_013283935.1	GCF_013283935.1_strand_blastn_result_1167_plus.fasta_1	KL64	KL64	#bd9e39
GCF_013305305.1	GCF_013305305.1_strand_blastn_result_1167_plus.fasta_1	KL107	KL107	#8c564b
GCF_013348885.1	GCF_013348885.1_strand_blastn_result_1167_plus.fasta_1	KL64	KL64	#bd9e39
GCF_013348905.1	GCF_013348905.1_strand_blastn_result_1167_plus.fasta_1	KL64	KL64	#bd9e39
GCF_013348925.1	GCF_013348925.1_strand_blastn_result_1167_plus.fasta_1	KL64	KL64	#bd9e39
GCF_013348945.1	GCF_013348945.1_strand_blastn_result_1167_plus.fasta_1	KL64	KL64	#bd9e39
GCF_013348965.1	GCF_013348965.1_strand_blastn_result_1167_plus.fasta_1	KL64	KL64	#bd9e39
GCF_013348985.1	GCF_013348985.1_strand_blastn_result_1167_plus.fasta_1	KL64	KL64	#bd9e39
GCF_013349005.1	GCF_013349005.1_strand_blastn_result_1167_plus.fasta_1	KL64	KL64	#bd9e39
GCF_013349025.1	GCF_013349025.1_strand_blastn_result_1167_plus.fasta_1	KL64	KL64	#bd9e39
GCF_013349045.1	GCF_013349045.1_strand_blastn_result_1167_plus.fasta_1	KL64	KL64	#bd9e39
GCF_013349065.1	GCF_013349065.1_strand_blastn_result_1167_plus.fasta_1	KL64	KL64	#bd9e39
GCF_013349085.1	GCF_013349085.1_strand_blastn_result_1167_plus.fasta_1	KL64	KL64	#bd9e39
GCF_013376555.1	GCF_013376555.1_strand_blastn_result_1167_plus.fasta_1	KL15	KL15	#aec7e8
GCF_013376595.1	GCF_013376595.1_strand_blastn_result_1167_plus.fasta_1	KL25	Others	#6b6ecf
GCF_013378155.1	GCF_013378155.1_strand_blastn_result_1167_plus.fasta_1	KL105	Others	#6b6ecf
GCF_013378175.1	GCF_013378175.1_strand_blastn_result_1167_plus.fasta_1	KL105	Others	#6b6ecf
GCF_013378195.1	GCF_013378195.1_strand_blastn_result_1167_plus.fasta_1	KL105	Others	#6b6ecf
GCF_013378215.1	GCF_013378215.1_strand_blastn_result_1167_plus.fasta_1	KL105	Others	#6b6ecf
GCF_013378235.1	GCF_013378235.1_strand_blastn_result_1167_plus.fasta_1	KL105	Others	#6b6ecf
GCF_013378255.1	GCF_013378255.1_strand_blastn_result_1167_plus.fasta_1	KL102	KL102	#1f77b4
GCF_013378275.1	GCF_013378275.1_strand_blastn_result_1167_plus.fasta_1	KL102	KL102	#1f77b4
GCF_013378295.1	GCF_013378295.1_strand_blastn_result_1167_plus.fasta_1	KL105	Others	#6b6ecf
GCF_013378315.1	GCF_013378315.1_strand_blastn_result_1167_plus.fasta_1	KL105	Others	#6b6ecf
GCF_013416035.1	GCF_013416035.1_strand_blastn_result_1167_plus.fasta_1	KL105	Others	#6b6ecf
GCF_013416055.1	GCF_013416055.1_strand_blastn_result_1167_plus.fasta_1	KL105	Others	#6b6ecf
GCF_013416085.1	GCF_013416085.1_strand_blastn_result_1167_plus.fasta_1	KL105	Others	#6b6ecf
GCF_013416105.1	GCF_013416105.1_strand_blastn_result_1167_plus.fasta_1	KL105	Others	#6b6ecf
GCF_013416125.1	GCF_013416125.1_strand_blastn_result_1167_plus.fasta_1	KL105	Others	#6b6ecf
GCF_013423825.1	GCF_013423825.1_strand_blastn_result_1167_plus.fasta_1	KL111	Others	#6b6ecf
GCF_013611495.1	GCF_013611495.1_strand_blastn_result_1167_plus.fasta_1	KL60	Others	#6b6ecf
GCF_013694405.1	GCF_013694405.1_strand_blastn_result_1167_plus.fasta_1	KL64	KL64	#bd9e39
GCF_013694425.1	GCF_013694425.1_strand_blastn_result_1167_plus.fasta_1	KL64	KL64	#bd9e39
GCF_013704985.1	GCF_013704985.1_strand_blastn_result_1167_plus.fasta_1	KL28	Others	#6b6ecf
GCF_013724605.1	GCF_013724605.1_strand_blastn_result_1167_plus.fasta_1	KL25	Others	#6b6ecf
GCF_013729075.1	GCF_013729075.1_strand_blastn_result_1167_plus.fasta_1	KL117	Others	#6b6ecf
GCF_013730675.1	GCF_013730675.1_strand_blastn_result_1167_plus.fasta_1	KL38	Others	#6b6ecf
GCF_013731305.1	GCF_013731305.1_strand_blastn_result_1167_plus.fasta_1	KL62	Others	#6b6ecf
GCF_013731735.1	GCF_013731735.1_strand_blastn_result_1167_plus.fasta_1	KL60	Others	#6b6ecf
GCF_013734035.1	GCF_013734035.1_strand_blastn_result_1167_plus.fasta_1	KL38	Others	#6b6ecf
GCF_013735155.1	GCF_013735155.1_strand_blastn_result_1167_plus.fasta_1	KL15	KL15	#aec7e8
GCF_013735895.1	GCF_013735895.1_strand_blastn_result_1167_plus.fasta_1	KL51	KL51	#7b4173
GCF_013736155.1	GCF_013736155.1_strand_blastn_result_1167_plus.fasta_1	KL24	KL24	#f7b6d2
GCF_013737695.1	GCF_013737695.1_strand_blastn_result_1167_plus.fasta_1	KL10	Others	#6b6ecf
GCF_013745295.1	GCF_013745295.1_strand_blastn_result_1167_plus.fasta_1	KL111	Others	#6b6ecf
GCF_013782105.1	GCF_013782105.1_strand_blastn_result_1167_plus.fasta_1	KL62	Others	#6b6ecf
GCF_013783245.1	GCF_013783245.1_strand_blastn_result_1167_plus.fasta_1	KL14	Others	#6b6ecf
GCF_013791265.1	GCF_013791265.1_strand_blastn_result_1167_plus.fasta_1	KL25	Others	#6b6ecf
GCF_013792545.1	GCF_013792545.1_strand_blastn_result_1167_plus.fasta_1	KL174	Others	#6b6ecf
GCF_013796245.1	GCF_013796245.1_strand_blastn_result_1167_plus.fasta_1	KL104	Others	#6b6ecf
GCF_013796485.1	GCF_013796485.1_strand_blastn_result_1167_plus.fasta_1	KL104	Others	#6b6ecf
GCF_013805705.1	GCF_013805705.1_strand_blastn_result_1167_plus.fasta_1	KL117	Others	#6b6ecf
GCF_013811445.1	GCF_013811445.1_strand_blastn_result_1167_plus.fasta_1	KL13	Others	#6b6ecf
GCF_013811845.1	GCF_013811845.1_strand_blastn_result_1167_plus.fasta_1	KL27	Others	#6b6ecf
GCF_013813035.1	GCF_013813035.1_strand_blastn_result_1167_plus.fasta_1	KL6	Others	#6b6ecf
GCF_013826045.1	GCF_013826045.1_strand_blastn_result_1167_plus.fasta_1	KL142	Others	#6b6ecf
GCF_013834745.1	GCF_013834745.1_strand_blastn_result_1167_plus.fasta_1	KL5	Others	#6b6ecf
GCF_013895695.1	GCF_013895695.1_strand_blastn_result_1167_plus.fasta_1	KL51	KL51	#7b4173
GCF_014041505.2	GCF_014041505.2_strand_blastn_result_1167_plus.fasta_1	KL64	KL64	#bd9e39
GCF_014041645.2	GCF_014041645.2_strand_blastn_result_1167_plus.fasta_1	KL47	KL47	#843c39
GCF_014041735.2	GCF_014041735.2_strand_blastn_result_1167_plus.fasta_1	KL64	KL64	#bd9e39
GCF_014041845.2	GCF_014041845.2_strand_blastn_result_1167_plus.fasta_1	KL47	KL47	#843c39
GCF_014123345.1	GCF_014123345.1_strand_blastn_result_1167_plus.fasta_1	KL19	KL19	#ffbb78
GCF_014162935.2	GCF_014162935.2_strand_blastn_result_1167_plus.fasta_1	KL106	Others	#6b6ecf
GCF_014168575.1	GCF_014168575.1_strand_blastn_result_1167_plus.fasta_1	KL106	Others	#6b6ecf
GCF_014168655.1	GCF_014168655.1_strand_blastn_result_1167_plus.fasta_1	KL13	Others	#6b6ecf
GCF_014169335.1	GCF_014169335.1_strand_blastn_result_1167_plus.fasta_1	KL62	Others	#6b6ecf
GCF_014170015.1	GCF_014170015.1_strand_blastn_result_1167_plus.fasta_1	KL38	Others	#6b6ecf
GCF_014170935.1	GCF_014170935.1_strand_blastn_result_1167_plus.fasta_1	KL30	Others	#6b6ecf
GCF_014189335.1	GCF_014189335.1_strand_blastn_result_1167_plus.fasta_1	KL25	Others	#6b6ecf
GCF_014304835.1	GCF_014304835.1_strand_blastn_result_1167_plus.fasta_1	KL2	KL2	#98df8a
GCF_014490685.2	GCF_014490685.2_strand_blastn_result_1167_plus.fasta_1	KL64	KL64	#bd9e39
GCF_014495765.1	GCF_014495765.1_strand_blastn_result_1167_plus.fasta_1	KL64	KL64	#bd9e39
GCF_014495785.1	GCF_014495785.1_strand_blastn_result_1167_plus.fasta_1	KL64	KL64	#bd9e39
GCF_014524525.1	GCF_014524525.1_strand_blastn_result_1167_plus.fasta_1	KL112	Others	#6b6ecf
GCF_014725775.1	GCF_014725775.1_strand_blastn_result_1167_plus.fasta_1	KL2	KL2	#98df8a
GCF_014764345.1	GCF_014764345.1_strand_blastn_result_1167_plus.fasta_1	KL15	KL15	#aec7e8
GCF_014788765.1	GCF_014788765.1_strand_blastn_result_1167_plus.fasta_1	KL2	KL2	#98df8a
GCF_014826045.1	GCF_014826045.1_strand_blastn_result_1167_plus.fasta_1	KL15	KL15	#aec7e8
GCF_014840955.1	GCF_014840955.1_strand_blastn_result_1167_plus.fasta_1	KL48	Others	#6b6ecf
GCF_014883955.1	GCF_014883955.1_strand_blastn_result_1167_plus.fasta_1	KL13	Others	#6b6ecf
GCF_014905815.1	GCF_014905815.1_strand_blastn_result_1167_plus.fasta_1	KL24	KL24	#f7b6d2
GCF_014961485.1	GCF_014961485.1_strand_blastn_result_1167_plus.fasta_1	KL62	Others	#6b6ecf
GCF_015024285.2	GCF_015024285.2_strand_blastn_result_1167_plus.fasta_1	KL57	Others	#6b6ecf
GCF_015074925.1	GCF_015074925.1_strand_blastn_result_1167_plus.fasta_1	KL1	KL1	#2ca02c
GCF_015138775.1	GCF_015138775.1_strand_blastn_result_1167_plus.fasta_1	KL28	Others	#6b6ecf
GCF_015159775.2	GCF_015159775.2_strand_blastn_result_1167_plus.fasta_1	KL30	Others	#6b6ecf
GCF_015219805.1	GCF_015219805.1_strand_blastn_result_1167_plus.fasta_1	KL48	Others	#6b6ecf
GCF_015238555.1	GCF_015238555.1_strand_blastn_result_1167_plus.fasta_1	KL62	Others	#6b6ecf
GCF_015238655.1	GCF_015238655.1_strand_blastn_result_1167_plus.fasta_1	KL47	KL47	#843c39
GCF_015238895.1	GCF_015238895.1_strand_blastn_result_1167_plus.fasta_1	KL47	KL47	#843c39
GCF_015239135.1	GCF_015239135.1_strand_blastn_result_1167_plus.fasta_1	KL47	KL47	#843c39
GCF_015239295.1	GCF_015239295.1_strand_blastn_result_1167_plus.fasta_1	KL47	KL47	#843c39
GCF_015243235.1	GCF_015243235.1_strand_blastn_result_1167_plus.fasta_1	KL64	KL64	#bd9e39
GCF_015277755.1	GCF_015277755.1_strand_blastn_result_1167_plus.fasta_1	KL64	KL64	#bd9e39
GCF_015277935.1	GCF_015277935.1_strand_blastn_result_1166_plus.fasta_1	KL62	Others	#6b6ecf
GCF_015277955.1	GCF_015277955.1_strand_blastn_result_1167_plus.fasta_1	KL123	Others	#6b6ecf
GCF_015277975.1	GCF_015277975.1_strand_blastn_result_1167_plus.fasta_1	KL177	Others	#6b6ecf
GCF_015278055.1	GCF_015278055.1_strand_blastn_result_1167_plus.fasta_1	KL125	Others	#6b6ecf
GCF_015278095.1	GCF_015278095.1_strand_blastn_result_1167_plus.fasta_1	KL10	Others	#6b6ecf
GCF_015283665.1	GCF_015283665.1_strand_blastn_result_1167_plus.fasta_1	KL2	KL2	#98df8a
GCF_015284925.1	GCF_015284925.1_strand_blastn_result_1167_plus.fasta_1	KL25	Others	#6b6ecf
GCF_015285145.1	GCF_015285145.1_strand_blastn_result_1167_plus.fasta_1	KL63	Others	#6b6ecf
GCF_015287605.1	GCF_015287605.1_strand_blastn_result_1167_plus.fasta_1	KL27	Others	#6b6ecf
GCF_015289545.1	GCF_015289545.1_strand_blastn_result_1167_plus.fasta_1	KL31	Others	#6b6ecf
GCF_015289765.1	GCF_015289765.1_strand_blastn_result_1167_plus.fasta_1	KL31	Others	#6b6ecf
GCF_015289985.1	GCF_015289985.1_strand_blastn_result_1167_plus.fasta_1	KL116	Others	#6b6ecf
GCF_015290925.1	GCF_015290925.1_strand_blastn_result_1167_plus.fasta_1	KL178	Others	#6b6ecf
GCF_015290985.1	GCF_015290985.1_strand_blastn_result_1167_plus.fasta_1	KL1	KL1	#2ca02c
GCF_015355835.1	GCF_015355835.1_strand_blastn_result_1167_plus.fasta_1	KL1	KL1	#2ca02c
GCF_015355855.1	GCF_015355855.1_strand_blastn_result_1167_plus.fasta_1	KL1	KL1	#2ca02c
GCF_015355875.1	GCF_015355875.1_strand_blastn_result_1167_plus.fasta_1	KL64	KL64	#bd9e39
GCF_015355895.1	GCF_015355895.1_strand_blastn_result_1167_plus.fasta_1	KL64	KL64	#bd9e39
GCF_015355915.1	GCF_015355915.1_strand_blastn_result_1167_plus.fasta_1	KL64	KL64	#bd9e39
GCF_015355935.1	GCF_015355935.1_strand_blastn_result_1167_plus.fasta_1	KL64	KL64	#bd9e39
GCF_015355955.1	GCF_015355955.1_strand_blastn_result_1167_plus.fasta_1	KL1	KL1	#2ca02c
GCF_015355975.1	GCF_015355975.1_strand_blastn_result_1167_plus.fasta_1	KL1	KL1	#2ca02c
GCF_015355995.1	GCF_015355995.1_strand_blastn_result_1167_plus.fasta_1	KL64	KL64	#bd9e39
GCF_015356015.1	GCF_015356015.1_strand_blastn_result_1167_plus.fasta_1	KL64	KL64	#bd9e39
GCF_015356035.1	GCF_015356035.1_strand_blastn_result_1167_plus.fasta_1	KL64	KL64	#bd9e39
GCF_015356055.1	GCF_015356055.1_strand_blastn_result_1167_plus.fasta_1	KL64	KL64	#bd9e39
GCF_015694065.1	GCF_015694065.1_strand_blastn_result_1167_plus.fasta_1	KL21	Others	#6b6ecf
GCF_015694085.1	GCF_015694085.1_strand_blastn_result_1167_plus.fasta_1	KL30	Others	#6b6ecf
GCF_015774895.1	GCF_015774895.1_strand_blastn_result_1167_plus.fasta_1	KL10	Others	#6b6ecf
GCF_015775275.1	GCF_015775275.1_strand_blastn_result_1167_plus.fasta_1	KL10	Others	#6b6ecf
GCF_015832035.1	GCF_015832035.1_strand_blastn_result_1167_plus.fasta_1	KL2	KL2	#98df8a
GCF_015910145.1	GCF_015910145.1_strand_blastn_result_1167_plus.fasta_1	KL2	KL2	#98df8a
GCF_015910165.1	GCF_015910165.1_strand_blastn_result_1167_plus.fasta_1	KL147	Others	#6b6ecf
GCF_015992305.1	GCF_015992305.1_strand_blastn_result_1167_plus.fasta_1	KL47	KL47	#843c39
GCF_015992345.1	GCF_015992345.1_strand_blastn_result_1167_plus.fasta_1	KL58	Others	#6b6ecf
GCF_015992405.1	GCF_015992405.1_strand_blastn_result_1167_plus.fasta_1	KL47	KL47	#843c39
GCF_015992425.1	GCF_015992425.1_strand_blastn_result_1167_plus.fasta_1	KL64	KL64	#bd9e39
GCF_015999625.1	GCF_015999625.1_strand_blastn_result_1167_plus.fasta_1	KL64	KL64	#bd9e39
GCF_016066025.1	GCF_016066025.1_strand_blastn_result_1167_plus.fasta_1	KL19	KL19	#ffbb78
GCF_016066295.1	GCF_016066295.1_strand_blastn_result_1167_plus.fasta_1	KL3	Others	#6b6ecf
GCF_016066475.1	GCF_016066475.1_strand_blastn_result_1167_plus.fasta_1	KL82	Others	#6b6ecf
GCF_016071735.1	GCF_016071735.1_strand_blastn_result_1167_plus.fasta_1	KL2	KL2	#98df8a
GCF_016403065.1	GCF_016403065.1_strand_blastn_result_1167_plus.fasta_1	KL21	Others	#6b6ecf
GCF_016403085.1	GCF_016403085.1_strand_blastn_result_1167_plus.fasta_1	KL64	KL64	#bd9e39
GCF_016629585.1	GCF_016629585.1_strand_blastn_result_1167_plus.fasta_1	KL141	Others	#6b6ecf
GCF_016694775.1	GCF_016694775.1_strand_blastn_result_1167_plus.fasta_1	KL19	KL19	#ffbb78
GCF_016727425.1	GCF_016727425.1_strand_blastn_result_1167_plus.fasta_1	KL62	Others	#6b6ecf
GCF_016772535.1	GCF_016772535.1_strand_blastn_result_1167_plus.fasta_1	KL74	Others	#6b6ecf
GCF_016772555.1	GCF_016772555.1_strand_blastn_result_1167_plus.fasta_1	KL63	Others	#6b6ecf
GCF_016772575.1	GCF_016772575.1_strand_blastn_result_1167_plus.fasta_1	KL106	Others	#6b6ecf
GCF_016774435.1	GCF_016774435.1_strand_blastn_result_1167_plus.fasta_1	KL64	KL64	#bd9e39
GCF_016780025.1	GCF_016780025.1_strand_blastn_result_1167_plus.fasta_1	KL24	KL24	#f7b6d2
GCF_016780145.1	GCF_016780145.1_strand_blastn_result_1167_plus.fasta_1	KL102	KL102	#1f77b4
GCF_016800965.1	GCF_016800965.1_strand_blastn_result_1167_plus.fasta_1	KL21	Others	#6b6ecf
GCF_016801375.1	GCF_016801375.1_strand_blastn_result_1167_plus.fasta_1	KL107	KL107	#8c564b
GCF_016804025.1	GCF_016804025.1_strand_blastn_result_1167_plus.fasta_1	KL47	KL47	#843c39
GCF_016812055.1	GCF_016812055.1_strand_blastn_result_1167_plus.fasta_1	KL64	KL64	#bd9e39
GCF_016903115.1	GCF_016903115.1_strand_blastn_result_1167_plus.fasta_1	KL155	Others	#6b6ecf
GCF_016903195.1	GCF_016903195.1_strand_blastn_result_1167_plus.fasta_1	KL13	Others	#6b6ecf
GCF_016903235.1	GCF_016903235.1_strand_blastn_result_1167_plus.fasta_1	KL122	Others	#6b6ecf
GCF_016903455.1	GCF_016903455.1_strand_blastn_result_1167_plus.fasta_1	KL38	Others	#6b6ecf
GCF_016903755.1	GCF_016903755.1_strand_blastn_result_1167_plus.fasta_1	KL27	Others	#6b6ecf
GCF_016903775.1	GCF_016903775.1_strand_blastn_result_1167_plus.fasta_1	KL2	KL2	#98df8a
GCF_016903795.1	GCF_016903795.1_strand_blastn_result_1167_plus.fasta_1	KL2	KL2	#98df8a
GCF_016904035.1	GCF_016904035.1_strand_blastn_result_1167_plus.fasta_1	KL27	Others	#6b6ecf
GCF_016904275.1	GCF_016904275.1_strand_blastn_result_1167_plus.fasta_1	KL107	KL107	#8c564b
GCF_016904295.1	GCF_016904295.1_strand_blastn_result_1167_plus.fasta_1	KL124	Others	#6b6ecf
GCF_016904635.1	GCF_016904635.1_strand_blastn_result_1167_plus.fasta_1	KL5	Others	#6b6ecf
GCF_016925215.1	GCF_016925215.1_strand_blastn_result_1167_plus.fasta_1	KL51	KL51	#7b4173
GCF_016925235.1	GCF_016925235.1_strand_blastn_result_1167_plus.fasta_1	KL51	KL51	#7b4173
GCF_016925275.1	GCF_016925275.1_strand_blastn_result_1167_plus.fasta_1	KL51	KL51	#7b4173
GCF_016925295.1	GCF_016925295.1_strand_blastn_result_1167_plus.fasta_1	KL51	KL51	#7b4173
GCF_016925315.1	GCF_016925315.1_strand_blastn_result_1167_plus.fasta_1	KL51	KL51	#7b4173
GCF_016925355.1	GCF_016925355.1_strand_blastn_result_1167_plus.fasta_1	KL51	KL51	#7b4173
GCF_016925375.1	GCF_016925375.1_strand_blastn_result_1167_plus.fasta_1	KL51	KL51	#7b4173
GCF_016925415.1	GCF_016925415.1_strand_blastn_result_1167_plus.fasta_1	KL51	KL51	#7b4173
GCF_016925435.1	GCF_016925435.1_strand_blastn_result_1167_plus.fasta_1	KL16	Others	#6b6ecf
GCF_016939535.1	GCF_016939535.1_strand_blastn_result_1167_plus.fasta_1	KL17	KL17	#17becf
GCF_016939695.1	GCF_016939695.1_strand_blastn_result_1167_plus.fasta_1	KL17	KL17	#17becf
GCF_016939775.1	GCF_016939775.1_strand_blastn_result_1167_plus.fasta_1	KL110	Others	#6b6ecf
GCF_016939815.1	GCF_016939815.1_strand_blastn_result_1167_plus.fasta_1	KL2	KL2	#98df8a
GCF_016939835.1	GCF_016939835.1_strand_blastn_result_1167_plus.fasta_1	KL17	KL17	#17becf
GCF_017084505.1	GCF_017084505.1_strand_blastn_result_1167_plus.fasta_1	KL57	Others	#6b6ecf
GCF_017161135.1	GCF_017161135.1_strand_blastn_result_1167_plus.fasta_1	KL110	Others	#6b6ecf
GCF_017161155.1	GCF_017161155.1_strand_blastn_result_1167_plus.fasta_1	KL25	Others	#6b6ecf
GCF_017161485.1	GCF_017161485.1_strand_blastn_result_1167_plus.fasta_1	KL25	Others	#6b6ecf
GCF_017161505.1	GCF_017161505.1_strand_blastn_result_1167_plus.fasta_1	KL25	Others	#6b6ecf
GCF_017310305.1	GCF_017310305.1_strand_blastn_result_1167_plus.fasta_1	KL30	Others	#6b6ecf
GCF_017310325.1	GCF_017310325.1_strand_blastn_result_1167_plus.fasta_1	KL15	KL15	#aec7e8
GCF_017310345.1	GCF_017310345.1_strand_blastn_result_1167_plus.fasta_1	KL47	KL47	#843c39
GCF_017310365.1	GCF_017310365.1_strand_blastn_result_1167_plus.fasta_1	KL39	Others	#6b6ecf
GCF_017310385.1	GCF_017310385.1_strand_blastn_result_1167_plus.fasta_1	KL8	Others	#6b6ecf
GCF_017310405.1	GCF_017310405.1_strand_blastn_result_1167_plus.fasta_1	KL10	Others	#6b6ecf
GCF_017310425.1	GCF_017310425.1_strand_blastn_result_1167_plus.fasta_1	KL81	Others	#6b6ecf
GCF_017310565.1	GCF_017310565.1_strand_blastn_result_1167_plus.fasta_1	KL111	Others	#6b6ecf
GCF_017351975.1	GCF_017351975.1_strand_blastn_result_1167_plus.fasta_1	KL64	KL64	#bd9e39
GCF_017357925.1	GCF_017357925.1_strand_blastn_result_1167_plus.fasta_1	KL12	Others	#6b6ecf
GCF_017639065.1	GCF_017639065.1_strand_blastn_result_1167_plus.fasta_1	KL102	KL102	#1f77b4
GCF_017742895.1	GCF_017742895.1_strand_blastn_result_1167_plus.fasta_1	KL16	Others	#6b6ecf
GCF_017742915.1	GCF_017742915.1_strand_blastn_result_1167_plus.fasta_1	KL51	KL51	#7b4173
GCF_017742935.1	GCF_017742935.1_strand_blastn_result_1167_plus.fasta_1	KL51	KL51	#7b4173
GCF_017742955.1	GCF_017742955.1_strand_blastn_result_1167_plus.fasta_1	KL51	KL51	#7b4173
GCF_017743095.1	GCF_017743095.1_strand_blastn_result_1167_plus.fasta_1	KL1	KL1	#2ca02c
GCF_017743115.1	GCF_017743115.1_strand_blastn_result_1167_plus.fasta_1	KL16	Others	#6b6ecf
GCF_017743135.1	GCF_017743135.1_strand_blastn_result_1167_plus.fasta_1	KL1	KL1	#2ca02c
GCF_017809835.1	GCF_017809835.1_strand_blastn_result_1167_plus.fasta_1	KL64	KL64	#bd9e39
GCF_017815715.1	GCF_017815715.1_strand_blastn_result_1167_plus.fasta_1	KL20	Others	#6b6ecf
GCF_017894285.1	GCF_017894285.1_strand_blastn_result_1167_plus.fasta_1	KL63	Others	#6b6ecf
GCF_017894305.1	GCF_017894305.1_strand_blastn_result_1167_plus.fasta_1	KL63	Others	#6b6ecf
GCF_017916195.1	GCF_017916195.1_strand_blastn_result_1167_plus.fasta_1	KL122	Others	#6b6ecf
GCF_017916215.1	GCF_017916215.1_strand_blastn_result_1167_plus.fasta_1	KL122	Others	#6b6ecf
GCF_018069685.1	GCF_018069685.1_strand_blastn_result_1167_plus.fasta_1	KL16	Others	#6b6ecf
GCF_018075085.1	GCF_018075085.1_strand_blastn_result_1167_plus.fasta_1	KL102	KL102	#1f77b4
GCF_018075325.1	GCF_018075325.1_strand_blastn_result_1167_plus.fasta_1	KL47	KL47	#843c39
GCF_018128445.1	GCF_018128445.1_strand_blastn_result_1167_plus.fasta_1	KL20	Others	#6b6ecf
GCF_018128465.1	GCF_018128465.1_strand_blastn_result_1167_plus.fasta_1	KL108	Others	#6b6ecf
GCF_018138305.2	GCF_018138305.2_strand_blastn_result_1167_plus.fasta_1	KL106	Others	#6b6ecf
GCF_018140905.1	GCF_018140905.1_strand_blastn_result_1167_plus.fasta_1	KL47	KL47	#843c39
GCF_018274525.2	GCF_018274525.2_strand_blastn_result_1167_plus.fasta_1	KL23	KL23	#d62728
GCF_018278725.1	GCF_018278725.1_strand_blastn_result_1167_plus.fasta_1	KL122	Others	#6b6ecf
GCF_018279185.1	GCF_018279185.1_strand_blastn_result_1167_plus.fasta_1	KL1	KL1	#2ca02c
GCF_018279325.1	GCF_018279325.1_strand_blastn_result_1167_plus.fasta_1	KL47	KL47	#843c39
GCF_018283505.2	GCF_018283505.2_strand_blastn_result_1167_plus.fasta_1	KL64	KL64	#bd9e39
GCF_018283575.2	GCF_018283575.2_strand_blastn_result_1167_plus.fasta_1	KL23	KL23	#d62728
GCF_018310495.1	GCF_018310495.1_strand_blastn_result_1167_plus.fasta_1	KL64	KL64	#bd9e39
GCF_018314115.1	GCF_018314115.1_strand_blastn_result_1167_plus.fasta_1	KL35	Others	#6b6ecf
GCF_018314145.1	GCF_018314145.1_strand_blastn_result_1167_plus.fasta_1	KL47	KL47	#843c39
GCF_018336835.1	GCF_018336835.1_strand_blastn_result_1167_plus.fasta_1	KL64	KL64	#bd9e39
GCF_018394355.1	GCF_018394355.1_strand_blastn_result_1167_plus.fasta_1	KL16	Others	#6b6ecf
GCF_018449065.1	GCF_018449065.1_strand_blastn_result_1167_plus.fasta_1	KL123	Others	#6b6ecf
GCF_018454365.1	GCF_018454365.1_strand_blastn_result_1167_plus.fasta_1	KL19	KL19	#ffbb78
GCF_018487825.1	GCF_018487825.1_strand_blastn_result_1167_plus.fasta_1	KL3	Others	#6b6ecf
GCF_018502565.1	GCF_018502565.1_strand_blastn_result_1167_plus.fasta_1	KL3	Others	#6b6ecf
GCF_018502585.1	GCF_018502585.1_strand_blastn_result_1167_plus.fasta_1	KL19	KL19	#ffbb78
GCF_018604345.1	GCF_018604345.1_strand_blastn_result_1167_plus.fasta_1	KL1	KL1	#2ca02c
GCF_018604385.1	GCF_018604385.1_strand_blastn_result_1167_plus.fasta_1	KL24	KL24	#f7b6d2
GCF_018604765.1	GCF_018604765.1_strand_blastn_result_1167_plus.fasta_1	KL25	Others	#6b6ecf
GCF_018623335.1	GCF_018623335.1_strand_blastn_result_1167_plus.fasta_1	KL64	KL64	#bd9e39
GCF_018831545.1	GCF_018831545.1_strand_blastn_result_1167_plus.fasta_1	KL47	KL47	#843c39
GCF_018885345.1	GCF_018885345.1_strand_blastn_result_1167_plus.fasta_1	KL36	Others	#6b6ecf
GCF_019038575.1	GCF_019038575.1_strand_blastn_result_1167_plus.fasta_1	KL45	Others	#6b6ecf
GCF_019107685.1	GCF_019107685.1_strand_blastn_result_1167_plus.fasta_1	KL102	KL102	#1f77b4
GCF_019107705.1	GCF_019107705.1_strand_blastn_result_1167_plus.fasta_1	KL64	KL64	#bd9e39
GCF_019286375.1	GCF_019286375.1_strand_blastn_result_1167_plus.fasta_1	KL51	KL51	#7b4173
GCF_019286515.1	GCF_019286515.1_strand_blastn_result_1167_plus.fasta_1	KL2	KL2	#98df8a
GCF_019286635.1	GCF_019286635.1_strand_blastn_result_1167_plus.fasta_1	KL2	KL2	#98df8a
GCF_019286695.1	GCF_019286695.1_strand_blastn_result_1167_plus.fasta_1	KL2	KL2	#98df8a
GCF_019286755.1	GCF_019286755.1_strand_blastn_result_1167_plus.fasta_1	KL2	KL2	#98df8a
GCF_019287035.1	GCF_019287035.1_strand_blastn_result_1167_plus.fasta_1	KL51	KL51	#7b4173
GCF_019287095.1	GCF_019287095.1_strand_blastn_result_1167_plus.fasta_1	KL51	KL51	#7b4173
GCF_019287195.1	GCF_019287195.1_strand_blastn_result_1167_plus.fasta_1	KL51	KL51	#7b4173
GCF_019317025.1	GCF_019317025.1_strand_blastn_result_1167_plus.fasta_1	KL51	KL51	#7b4173
GCF_019317045.1	GCF_019317045.1_strand_blastn_result_1167_plus.fasta_1	KL2	KL2	#98df8a
GCF_019317065.1	GCF_019317065.1_strand_blastn_result_1167_plus.fasta_1	KL51	KL51	#7b4173
GCF_019317085.1	GCF_019317085.1_strand_blastn_result_1167_plus.fasta_1	KL2	KL2	#98df8a
GCF_019317105.1	GCF_019317105.1_strand_blastn_result_1167_plus.fasta_1	KL51	KL51	#7b4173
GCF_019317125.1	GCF_019317125.1_strand_blastn_result_1167_plus.fasta_1	KL51	KL51	#7b4173
GCF_019317145.1	GCF_019317145.1_strand_blastn_result_1167_plus.fasta_1	KL51	KL51	#7b4173
GCF_019317165.1	GCF_019317165.1_strand_blastn_result_1167_plus.fasta_1	KL51	KL51	#7b4173
GCF_019317185.1	GCF_019317185.1_strand_blastn_result_1167_plus.fasta_1	KL51	KL51	#7b4173
GCF_019317205.1	GCF_019317205.1_strand_blastn_result_1167_plus.fasta_1	KL2	KL2	#98df8a
GCF_019317245.1	GCF_019317245.1_strand_blastn_result_1167_plus.fasta_1	KL51	KL51	#7b4173
GCF_019317265.1	GCF_019317265.1_strand_blastn_result_1167_plus.fasta_1	KL51	KL51	#7b4173
GCF_019334545.1	GCF_019334545.1_strand_blastn_result_1167_plus.fasta_1	KL112	Others	#6b6ecf
GCF_019334705.1	GCF_019334705.1_strand_blastn_result_1167_plus.fasta_1	KL51	KL51	#7b4173
GCF_019434255.1	GCF_019434255.1_strand_blastn_result_1167_plus.fasta_1	KL64	KL64	#bd9e39
GCF_019434275.1	GCF_019434275.1_strand_blastn_result_1167_plus.fasta_1	KL64	KL64	#bd9e39
GCF_019434295.1	GCF_019434295.1_strand_blastn_result_1167_plus.fasta_1	KL64	KL64	#bd9e39
GCF_019443545.1	GCF_019443545.1_strand_blastn_result_1167_plus.fasta_1	KL51	KL51	#7b4173
GCF_019443565.1	GCF_019443565.1_strand_blastn_result_1167_plus.fasta_1	KL177	Others	#6b6ecf
GCF_019443585.1	GCF_019443585.1_strand_blastn_result_1167_plus.fasta_1	KL51	KL51	#7b4173
GCF_019444195.1	GCF_019444195.1_strand_blastn_result_1167_plus.fasta_1	KL64	KL64	#bd9e39
GCF_019444635.1	GCF_019444635.1_strand_blastn_result_1167_plus.fasta_1	KL47	KL47	#843c39
GCF_019454345.1	GCF_019454345.1_strand_blastn_result_1167_plus.fasta_1	KL1	KL1	#2ca02c
GCF_019455345.1	GCF_019455345.1_strand_blastn_result_1167_plus.fasta_1	KL2	KL2	#98df8a
GCF_019702965.1	GCF_019702965.1_strand_blastn_result_1167_plus.fasta_1	KL23	KL23	#d62728
GCF_019702985.1	GCF_019702985.1_strand_blastn_result_1167_plus.fasta_1	KL23	KL23	#d62728
GCF_019703025.1	GCF_019703025.1_strand_blastn_result_1167_plus.fasta_1	KL23	KL23	#d62728
GCF_019703045.1	GCF_019703045.1_strand_blastn_result_1167_plus.fasta_1	KL23	KL23	#d62728
GCF_019703065.1	GCF_019703065.1_strand_blastn_result_1167_plus.fasta_1	KL23	KL23	#d62728
GCF_019703085.1	GCF_019703085.1_strand_blastn_result_1167_plus.fasta_1	KL23	KL23	#d62728
GCF_019703105.1	GCF_019703105.1_strand_blastn_result_1167_plus.fasta_1	KL23	KL23	#d62728
GCF_019703125.1	GCF_019703125.1_strand_blastn_result_1167_plus.fasta_1	KL23	KL23	#d62728
GCF_019703145.1	GCF_019703145.1_strand_blastn_result_1167_plus.fasta_1	KL23	KL23	#d62728
GCF_019703165.1	GCF_019703165.1_strand_blastn_result_1167_plus.fasta_1	KL23	KL23	#d62728
GCF_019703185.1	GCF_019703185.1_strand_blastn_result_1167_plus.fasta_1	KL23	KL23	#d62728
GCF_019703205.1	GCF_019703205.1_strand_blastn_result_1167_plus.fasta_1	KL23	KL23	#d62728
GCF_019703225.1	GCF_019703225.1_strand_blastn_result_1167_plus.fasta_1	KL23	KL23	#d62728
GCF_019703245.1	GCF_019703245.1_strand_blastn_result_1167_plus.fasta_1	KL23	KL23	#d62728
GCF_019793595.1	GCF_019793595.1_strand_blastn_result_1167_plus.fasta_1	KL64	KL64	#bd9e39
GCF_019797985.1	GCF_019797985.1_strand_blastn_result_1167_plus.fasta_1	KL102	KL102	#1f77b4
GCF_019798005.1	GCF_019798005.1_strand_blastn_result_1167_plus.fasta_1	KL20	Others	#6b6ecf
GCF_019798025.1	GCF_019798025.1_strand_blastn_result_1167_plus.fasta_1	KL24	KL24	#f7b6d2
GCF_019823765.1	GCF_019823765.1_strand_blastn_result_1167_plus.fasta_1	KL47	KL47	#843c39
GCF_019823785.1	GCF_019823785.1_strand_blastn_result_1167_plus.fasta_1	KL19	KL19	#ffbb78
GCF_019823805.1	GCF_019823805.1_strand_blastn_result_1167_plus.fasta_1	KL47	KL47	#843c39
GCF_019823835.1	GCF_019823835.1_strand_blastn_result_1167_plus.fasta_1	KL47	KL47	#843c39
GCF_019823875.1	GCF_019823875.1_strand_blastn_result_1167_plus.fasta_1	KL47	KL47	#843c39
GCF_019823895.1	GCF_019823895.1_strand_blastn_result_1167_plus.fasta_1	KL19	KL19	#ffbb78
GCF_019823915.1	GCF_019823915.1_strand_blastn_result_1167_plus.fasta_1	KL47	KL47	#843c39
GCF_019823935.1	GCF_019823935.1_strand_blastn_result_1167_plus.fasta_1	KL47	KL47	#843c39
GCF_019823955.1	GCF_019823955.1_strand_blastn_result_1167_plus.fasta_1	KL47	KL47	#843c39
GCF_019880265.1	GCF_019880265.1_strand_blastn_result_1167_plus.fasta_1	KL169	Others	#6b6ecf
GCF_019900305.2	GCF_019900305.2_strand_blastn_result_1167_plus.fasta_1	KL63	Others	#6b6ecf
GCF_019900325.2	GCF_019900325.2_strand_blastn_result_1167_plus.fasta_1	KL118	Others	#6b6ecf
GCF_019900345.2	GCF_019900345.2_strand_blastn_result_1167_plus.fasta_1	KL22	Others	#6b6ecf
GCF_019900745.2	GCF_019900745.2_strand_blastn_result_1166_plus.fasta_1	KL101	Others	#6b6ecf
GCF_019900765.2	GCF_019900765.2_strand_blastn_result_1167_plus.fasta_1	KL12	Others	#6b6ecf
GCF_019900785.2	GCF_019900785.2_strand_blastn_result_1167_plus.fasta_1	KL117	Others	#6b6ecf
GCF_019900805.2	GCF_019900805.2_strand_blastn_result_1167_plus.fasta_1	KL55	Others	#6b6ecf
GCF_019915305.1	GCF_019915305.1_strand_blastn_result_1167_plus.fasta_1	KL1	KL1	#2ca02c
GCF_019915325.1	GCF_019915325.1_strand_blastn_result_1167_plus.fasta_1	KL2	KL2	#98df8a
GCF_019915345.1	GCF_019915345.1_strand_blastn_result_1167_plus.fasta_1	KL38	Others	#6b6ecf
GCF_019928625.2	GCF_019928625.2_strand_blastn_result_1167_plus.fasta_1	KL102	KL102	#1f77b4
GCF_020023465.1	GCF_020023465.1_strand_blastn_result_1167_plus.fasta_1	KL23	KL23	#d62728
GCF_020080125.1	GCF_020080125.1_strand_blastn_result_1167_plus.fasta_1	KL19	KL19	#ffbb78
GCF_020080145.1	GCF_020080145.1_strand_blastn_result_1167_plus.fasta_1	KL12	Others	#6b6ecf
GCF_020149785.1	GCF_020149785.1_strand_blastn_result_1167_plus.fasta_1	KL28	Others	#6b6ecf
GCF_020149825.1	GCF_020149825.1_strand_blastn_result_1167_plus.fasta_1	KL12	Others	#6b6ecf
GCF_020149875.1	GCF_020149875.1_strand_blastn_result_1167_plus.fasta_1	KL132	Others	#6b6ecf
GCF_020149895.1	GCF_020149895.1_strand_blastn_result_1167_plus.fasta_1	KL10	Others	#6b6ecf
GCF_020172745.1	GCF_020172745.1_strand_blastn_result_1167_plus.fasta_1	KL23	KL23	#d62728
GCF_020215625.1	GCF_020215625.1_strand_blastn_result_1167_plus.fasta_1	KL51	KL51	#7b4173
GCF_020405265.1	GCF_020405265.1_strand_blastn_result_1167_plus.fasta_1	KL47	KL47	#843c39
GCF_020405285.1	GCF_020405285.1_strand_blastn_result_1167_plus.fasta_1	KL47	KL47	#843c39
GCF_020459305.1	GCF_020459305.1_strand_blastn_result_1167_plus.fasta_1	KL110	Others	#6b6ecf
GCF_020520185.1	GCF_020520185.1_strand_blastn_result_1167_plus.fasta_1	KL64	KL64	#bd9e39
GCF_020525485.1	GCF_020525485.1_strand_blastn_result_1167_plus.fasta_1	KL1	KL1	#2ca02c
GCF_020525505.1	GCF_020525505.1_strand_blastn_result_1167_plus.fasta_1	KL8	Others	#6b6ecf
GCF_020525645.1	GCF_020525645.1_strand_blastn_result_1167_plus.fasta_1	KL24	KL24	#f7b6d2
GCF_020525845.1	GCF_020525845.1_strand_blastn_result_1167_plus.fasta_1	KL2	KL2	#98df8a
GCF_020525905.1	GCF_020525905.1_strand_blastn_result_1167_plus.fasta_1	KL124	Others	#6b6ecf
GCF_020525945.1	GCF_020525945.1_strand_blastn_result_1167_plus.fasta_1	KL124	Others	#6b6ecf
GCF_020525965.1	GCF_020525965.1_strand_blastn_result_1167_plus.fasta_1	KL116	Others	#6b6ecf
GCF_020525985.1	GCF_020525985.1_strand_blastn_result_1167_plus.fasta_1	KL111	Others	#6b6ecf
GCF_020526005.1	GCF_020526005.1_strand_blastn_result_1167_plus.fasta_1	KL2	KL2	#98df8a
GCF_020526025.1	GCF_020526025.1_strand_blastn_result_1167_plus.fasta_1	KL24	KL24	#f7b6d2
GCF_020526045.1	GCF_020526045.1_strand_blastn_result_1167_plus.fasta_1	KL2	KL2	#98df8a
GCF_020535145.1	GCF_020535145.1_strand_blastn_result_1167_plus.fasta_1	KL62	Others	#6b6ecf
GCF_020641015.1	GCF_020641015.1_strand_blastn_result_1167_plus.fasta_1	KL57	Others	#6b6ecf
GCF_020695665.1	GCF_020695665.1_strand_blastn_result_1167_plus.fasta_1	KL105	Others	#6b6ecf
GCF_020736285.1	GCF_020736285.1_strand_blastn_result_1167_plus.fasta_1	KL64	KL64	#bd9e39
GCF_020808985.1	GCF_020808985.1_strand_blastn_result_1167_plus.fasta_1	KL58	Others	#6b6ecf
GCF_020906545.1	GCF_020906545.1_strand_blastn_result_1167_plus.fasta_1	KL39	Others	#6b6ecf
GCF_020911785.1	GCF_020911785.1_strand_blastn_result_1167_plus.fasta_1	KL23	KL23	#d62728
GCF_020911805.1	GCF_020911805.1_strand_blastn_result_1167_plus.fasta_1	KL1	KL1	#2ca02c
GCF_020990405.1	GCF_020990405.1_strand_blastn_result_1167_plus.fasta_1	KL15	KL15	#aec7e8
GCF_020991145.1	GCF_020991145.1_strand_blastn_result_1167_plus.fasta_1	KL122	Others	#6b6ecf
GCF_021135615.1	GCF_021135615.1_strand_blastn_result_1167_plus.fasta_1	KL17	KL17	#17becf
GCF_021137615.1	GCF_021137615.1_strand_blastn_result_1167_plus.fasta_1	KL46	Others	#6b6ecf
GCF_021137635.1	GCF_021137635.1_strand_blastn_result_1167_plus.fasta_1	KL17	KL17	#17becf
GCF_021137655.1	GCF_021137655.1_strand_blastn_result_1167_plus.fasta_1	KL46	Others	#6b6ecf
GCF_021137675.1	GCF_021137675.1_strand_blastn_result_1167_plus.fasta_1	KL64	KL64	#bd9e39
GCF_021137695.1	GCF_021137695.1_strand_blastn_result_1167_plus.fasta_1	KL36	Others	#6b6ecf
GCF_021137715.1	GCF_021137715.1_strand_blastn_result_1167_plus.fasta_1	KL17	KL17	#17becf
GCF_021137735.1	GCF_021137735.1_strand_blastn_result_1167_plus.fasta_1	KL106	Others	#6b6ecf
GCF_021137755.1	GCF_021137755.1_strand_blastn_result_1167_plus.fasta_1	KL17	KL17	#17becf
GCF_021137775.1	GCF_021137775.1_strand_blastn_result_1167_plus.fasta_1	KL17	KL17	#17becf
GCF_021137795.1	GCF_021137795.1_strand_blastn_result_1167_plus.fasta_1	KL17	KL17	#17becf
GCF_021137815.1	GCF_021137815.1_strand_blastn_result_1167_plus.fasta_1	KL17	KL17	#17becf
GCF_021137835.1	GCF_021137835.1_strand_blastn_result_1167_plus.fasta_1	KL51	KL51	#7b4173
GCF_021137855.1	GCF_021137855.1_strand_blastn_result_1167_plus.fasta_1	KL17	KL17	#17becf
GCF_021137875.1	GCF_021137875.1_strand_blastn_result_1167_plus.fasta_1	KL2	KL2	#98df8a
GCF_021137895.1	GCF_021137895.1_strand_blastn_result_1167_plus.fasta_1	KL2	KL2	#98df8a
GCF_021137915.1	GCF_021137915.1_strand_blastn_result_1167_plus.fasta_1	KL15	KL15	#aec7e8
GCF_021137935.1	GCF_021137935.1_strand_blastn_result_1167_plus.fasta_1	KL51	KL51	#7b4173
GCF_021137955.1	GCF_021137955.1_strand_blastn_result_1167_plus.fasta_1	KL81	Others	#6b6ecf
GCF_021137975.1	GCF_021137975.1_strand_blastn_result_1167_plus.fasta_1	KL103	Others	#6b6ecf
GCF_021138035.1	GCF_021138035.1_strand_blastn_result_1167_plus.fasta_1	KL27	Others	#6b6ecf
GCF_021138155.1	GCF_021138155.1_strand_blastn_result_1167_plus.fasta_1	KL10	Others	#6b6ecf
GCF_021166055.1	GCF_021166055.1_strand_blastn_result_1167_plus.fasta_1	KL1	KL1	#2ca02c
GCF_021166075.1	GCF_021166075.1_strand_blastn_result_1167_plus.fasta_1	KL57	Others	#6b6ecf
GCF_021166095.1	GCF_021166095.1_strand_blastn_result_1167_plus.fasta_1	KL2	KL2	#98df8a
GCF_021166115.1	GCF_021166115.1_strand_blastn_result_1167_plus.fasta_1	KL64	KL64	#bd9e39
GCF_021166135.1	GCF_021166135.1_strand_blastn_result_1167_plus.fasta_1	KL64	KL64	#bd9e39
GCF_021166155.1	GCF_021166155.1_strand_blastn_result_1167_plus.fasta_1	KL47	KL47	#843c39
GCF_021166175.1	GCF_021166175.1_strand_blastn_result_1167_plus.fasta_1	KL2	KL2	#98df8a
GCF_021166195.1	GCF_021166195.1_strand_blastn_result_1167_plus.fasta_1	KL64	KL64	#bd9e39
GCF_021166215.1	GCF_021166215.1_strand_blastn_result_1167_plus.fasta_1	KL1	KL1	#2ca02c
GCF_021166235.1	GCF_021166235.1_strand_blastn_result_1167_plus.fasta_1	KL1	KL1	#2ca02c
GCF_021172125.1	GCF_021172125.1_strand_blastn_result_1167_plus.fasta_1	KL122	Others	#6b6ecf
GCF_021228815.1	GCF_021228815.1_strand_blastn_result_1167_plus.fasta_1	KL151	Others	#6b6ecf
GCF_021249265.1	GCF_021249265.1_strand_blastn_result_1167_plus.fasta_1	KL1	KL1	#2ca02c
GCF_021389995.1	GCF_021389995.1_strand_blastn_result_1167_plus.fasta_1	KL25	Others	#6b6ecf
GCF_021390015.1	GCF_021390015.1_strand_blastn_result_1167_plus.fasta_1	KL22	Others	#6b6ecf
GCF_021397585.1	GCF_021397585.1_strand_blastn_result_1167_plus.fasta_1	KL28	Others	#6b6ecf
GCF_021397755.1	GCF_021397755.1_strand_blastn_result_1167_plus.fasta_1	KL1	KL1	#2ca02c
GCF_021398155.1	GCF_021398155.1_strand_blastn_result_1167_plus.fasta_1	KL64	KL64	#bd9e39
GCF_021398445.1	GCF_021398445.1_strand_blastn_result_1167_plus.fasta_1	KL64	KL64	#bd9e39
GCF_021431985.1	GCF_021431985.1_strand_blastn_result_1167_plus.fasta_1	KL64	KL64	#bd9e39
GCF_021432005.1	GCF_021432005.1_strand_blastn_result_1167_plus.fasta_1	KL106	Others	#6b6ecf
GCF_021432105.1	GCF_021432105.1_strand_blastn_result_1167_plus.fasta_1	KL122	Others	#6b6ecf
GCF_021432125.1	GCF_021432125.1_strand_blastn_result_1167_plus.fasta_1	KL122	Others	#6b6ecf
GCF_021441845.1	GCF_021441845.1_strand_blastn_result_1167_plus.fasta_1	KL2	KL2	#98df8a
GCF_021442005.1	GCF_021442005.1_strand_blastn_result_1167_plus.fasta_1	KL64	KL64	#bd9e39
GCF_021442045.1	GCF_021442045.1_strand_blastn_result_1167_plus.fasta_1	KL112	Others	#6b6ecf
GCF_021442065.1	GCF_021442065.1_strand_blastn_result_1167_plus.fasta_1	KL64	KL64	#bd9e39
GCF_021460155.1	GCF_021460155.1_strand_blastn_result_1167_plus.fasta_1	KL13	Others	#6b6ecf
GCF_021464465.1	GCF_021464465.1_strand_blastn_result_1167_plus.fasta_1	KL47	KL47	#843c39
GCF_021484965.1	GCF_021484965.1_strand_blastn_result_1167_plus.fasta_1	KL19	KL19	#ffbb78
GCF_021484985.1	GCF_021484985.1_strand_blastn_result_1167_plus.fasta_1	KL107	KL107	#8c564b
GCF_021485005.1	GCF_021485005.1_strand_blastn_result_1167_plus.fasta_1	KL107	KL107	#8c564b
GCF_021485025.1	GCF_021485025.1_strand_blastn_result_1167_plus.fasta_1	KL107	KL107	#8c564b
GCF_021496095.1	GCF_021496095.1_strand_blastn_result_1167_plus.fasta_1	KL15	KL15	#aec7e8
GCF_021496545.1	GCF_021496545.1_strand_blastn_result_1167_plus.fasta_1	KL146	Others	#6b6ecf
GCF_021497265.1	GCF_021497265.1_strand_blastn_result_1167_plus.fasta_1	KL1	KL1	#2ca02c
GCF_021497485.1	GCF_021497485.1_strand_blastn_result_1167_plus.fasta_1	KL64	KL64	#bd9e39
GCF_021498005.1	GCF_021498005.1_strand_blastn_result_1167_plus.fasta_1	KL47	KL47	#843c39
GCF_021535085.1	GCF_021535085.1_strand_blastn_result_1167_plus.fasta_1	KL1	KL1	#2ca02c
GCF_021535105.1	GCF_021535105.1_strand_blastn_result_1167_plus.fasta_1	KL1	KL1	#2ca02c
GCF_021560095.1	GCF_021560095.1_strand_blastn_result_1167_plus.fasta_1	KL64	KL64	#bd9e39
GCF_021655415.1	GCF_021655415.1_strand_blastn_result_1167_plus.fasta_1	KL1	KL1	#2ca02c
GCF_021655435.1	GCF_021655435.1_strand_blastn_result_1167_plus.fasta_1	KL123	Others	#6b6ecf
GCF_021655455.1	GCF_021655455.1_strand_blastn_result_1167_plus.fasta_1	KL123	Others	#6b6ecf
GCF_021655475.1	GCF_021655475.1_strand_blastn_result_1167_plus.fasta_1	KL123	Others	#6b6ecf
GCF_021655495.1	GCF_021655495.1_strand_blastn_result_1167_plus.fasta_1	KL123	Others	#6b6ecf
GCF_021655515.1	GCF_021655515.1_strand_blastn_result_1167_plus.fasta_1	KL123	Others	#6b6ecf
GCF_021729785.1	GCF_021729785.1_strand_blastn_result_1167_plus.fasta_1	KL139	Others	#6b6ecf
GCF_021729925.1	GCF_021729925.1_strand_blastn_result_1167_plus.fasta_1	KL17	KL17	#17becf
GCF_021899575.1	GCF_021899575.1_strand_blastn_result_1167_plus.fasta_1	KL8	Others	#6b6ecf
GCF_021899615.1	GCF_021899615.1_strand_blastn_result_1167_plus.fasta_1	KL64	KL64	#bd9e39
GCF_021952745.1	GCF_021952745.1_strand_blastn_result_1167_plus.fasta_1	KL13	Others	#6b6ecf
GCF_021952765.1	GCF_021952765.1_strand_blastn_result_1166_plus.fasta_1	KL114	Others	#6b6ecf
GCF_022009655.1	GCF_022009655.1_strand_blastn_result_1167_plus.fasta_1	KL54	Others	#6b6ecf
GCF_022059905.1	GCF_022059905.1_strand_blastn_result_1167_plus.fasta_1	KL15	KL15	#aec7e8
GCF_022353525.1	GCF_022353525.1_strand_blastn_result_1167_plus.fasta_1	KL9	Others	#6b6ecf
GCF_022353585.1	GCF_022353585.1_strand_blastn_result_1167_plus.fasta_1	KL143	Others	#6b6ecf
GCF_022353645.1	GCF_022353645.1_strand_blastn_result_1167_plus.fasta_1	KL145	Others	#6b6ecf
GCF_022353665.1	GCF_022353665.1_strand_blastn_result_1167_plus.fasta_1	KL13	Others	#6b6ecf
GCF_022353705.1	GCF_022353705.1_strand_blastn_result_1167_plus.fasta_1	KL62	Others	#6b6ecf
GCF_022353765.1	GCF_022353765.1_strand_blastn_result_1167_plus.fasta_1	KL27	Others	#6b6ecf
GCF_022353805.1	GCF_022353805.1_strand_blastn_result_1167_plus.fasta_1	KL54	Others	#6b6ecf
GCF_022353825.1	GCF_022353825.1_strand_blastn_result_1167_plus.fasta_1	KL105	Others	#6b6ecf
GCF_022353985.1	GCF_022353985.1_strand_blastn_result_1167_plus.fasta_1	KL127	Others	#6b6ecf
GCF_022354105.1	GCF_022354105.1_strand_blastn_result_1167_plus.fasta_1	KL17	KL17	#17becf
GCF_022354125.1	GCF_022354125.1_strand_blastn_result_1167_plus.fasta_1	KL62	Others	#6b6ecf
GCF_022354165.1	GCF_022354165.1_strand_blastn_result_1167_plus.fasta_1	KL24	KL24	#f7b6d2
GCF_022354285.1	GCF_022354285.1_strand_blastn_result_1167_plus.fasta_1	KL140	Others	#6b6ecf
GCF_022354525.1	GCF_022354525.1_strand_blastn_result_1167_plus.fasta_1	KL112	Others	#6b6ecf
GCF_022354545.1	GCF_022354545.1_strand_blastn_result_1167_plus.fasta_1	KL105	Others	#6b6ecf
GCF_022354625.1	GCF_022354625.1_strand_blastn_result_1167_plus.fasta_1	KL106	Others	#6b6ecf
GCF_022354665.1	GCF_022354665.1_strand_blastn_result_1167_plus.fasta_1	KL109	Others	#6b6ecf
GCF_022354725.1	GCF_022354725.1_strand_blastn_result_1167_plus.fasta_1	KL47	KL47	#843c39
GCF_022369815.1	GCF_022369815.1_strand_blastn_result_1167_plus.fasta_1	KL64	KL64	#bd9e39
GCF_022369925.1	GCF_022369925.1_strand_blastn_result_1167_plus.fasta_1	KL64	KL64	#bd9e39
GCF_022453565.1	GCF_022453565.1_strand_blastn_result_1167_plus.fasta_1	KL107	KL107	#8c564b
GCF_022453645.1	GCF_022453645.1_strand_blastn_result_1167_plus.fasta_1	KL15	KL15	#aec7e8
GCF_022492855.1	GCF_022492855.1_strand_blastn_result_1167_plus.fasta_1	KL107	KL107	#8c564b
GCF_022492875.1	GCF_022492875.1_strand_blastn_result_1167_plus.fasta_1	KL107	KL107	#8c564b
GCF_022492895.1	GCF_022492895.1_strand_blastn_result_1167_plus.fasta_1	KL107	KL107	#8c564b
GCF_022493975.1	GCF_022493975.1_strand_blastn_result_1167_plus.fasta_1	KL105	Others	#6b6ecf
GCF_022494195.1	GCF_022494195.1_strand_blastn_result_1167_plus.fasta_1	KL24	KL24	#f7b6d2
GCF_022494215.1	GCF_022494215.1_strand_blastn_result_1167_plus.fasta_1	KL128	Others	#6b6ecf
GCF_022494255.1	GCF_022494255.1_strand_blastn_result_1167_plus.fasta_1	KL11	Others	#6b6ecf
GCF_022494375.1	GCF_022494375.1_strand_blastn_result_1167_plus.fasta_1	KL11	Others	#6b6ecf
GCF_022494395.1	GCF_022494395.1_strand_blastn_result_1167_plus.fasta_1	KL107	KL107	#8c564b
GCF_022533505.1	GCF_022533505.1_strand_blastn_result_1167_plus.fasta_1	KL64	KL64	#bd9e39
GCF_022533525.1	GCF_022533525.1_strand_blastn_result_1167_plus.fasta_1	KL64	KL64	#bd9e39
GCF_022539425.1	GCF_022539425.1_strand_blastn_result_1167_plus.fasta_1	KL64	KL64	#bd9e39
GCF_022558365.1	GCF_022558365.1_strand_blastn_result_1167_plus.fasta_1	KL47	KL47	#843c39
GCF_022559765.1	GCF_022559765.1_strand_blastn_result_1167_plus.fasta_1	KL167	Others	#6b6ecf
GCF_022559785.1	GCF_022559785.1_strand_blastn_result_1167_plus.fasta_1	KL167	Others	#6b6ecf
GCF_022570755.1	GCF_022570755.1_strand_blastn_result_1167_plus.fasta_1	KL2	KL2	#98df8a
GCF_022577075.1	GCF_022577075.1_strand_blastn_result_1167_plus.fasta_1	KL61	Others	#6b6ecf
GCF_022592575.1	GCF_022592575.1_strand_blastn_result_1167_plus.fasta_1	KL102	KL102	#1f77b4
GCF_022592735.1	GCF_022592735.1_strand_blastn_result_1167_plus.fasta_1	KL53	Others	#6b6ecf
GCF_022699325.1	GCF_022699325.1_strand_blastn_result_1167_plus.fasta_1	KL13	Others	#6b6ecf
GCF_022701055.1	GCF_022701055.1_strand_blastn_result_1167_plus.fasta_1	KL64	KL64	#bd9e39
GCF_022749215.1	GCF_022749215.1_strand_blastn_result_1167_plus.fasta_1	KL64	KL64	#bd9e39
GCF_022749475.1	GCF_022749475.1_strand_blastn_result_1167_plus.fasta_1	KL10	Others	#6b6ecf
GCF_022759625.1	GCF_022759625.1_strand_blastn_result_1167_plus.fasta_1	KL102	KL102	#1f77b4
GCF_022759645.1	GCF_022759645.1_strand_blastn_result_1167_plus.fasta_1	KL102	KL102	#1f77b4
GCF_022759665.1	GCF_022759665.1_strand_blastn_result_1167_plus.fasta_1	KL102	KL102	#1f77b4
GCF_022759685.1	GCF_022759685.1_strand_blastn_result_1167_plus.fasta_1	KL102	KL102	#1f77b4
GCF_022759705.1	GCF_022759705.1_strand_blastn_result_1167_plus.fasta_1	KL102	KL102	#1f77b4
GCF_022759925.1	GCF_022759925.1_strand_blastn_result_1167_plus.fasta_1	KL17	KL17	#17becf
GCF_022759945.1	GCF_022759945.1_strand_blastn_result_1167_plus.fasta_1	KL17	KL17	#17becf
GCF_022759965.1	GCF_022759965.1_strand_blastn_result_1167_plus.fasta_1	KL17	KL17	#17becf
GCF_022759985.1	GCF_022759985.1_strand_blastn_result_1167_plus.fasta_1	KL17	KL17	#17becf
GCF_022760005.1	GCF_022760005.1_strand_blastn_result_1167_plus.fasta_1	KL17	KL17	#17becf
GCF_022809675.1	GCF_022809675.1_strand_blastn_result_1167_plus.fasta_1	KL47	KL47	#843c39
GCF_022809875.1	GCF_022809875.1_strand_blastn_result_1167_plus.fasta_1	KL179	Others	#6b6ecf
GCF_022828525.1	GCF_022828525.1_strand_blastn_result_1167_plus.fasta_1	KL64	KL64	#bd9e39
GCF_022828555.1	GCF_022828555.1_strand_blastn_result_1167_plus.fasta_1	KL64	KL64	#bd9e39
GCF_022828575.1	GCF_022828575.1_strand_blastn_result_1167_plus.fasta_1	KL64	KL64	#bd9e39
GCF_022869145.1	GCF_022869145.1_strand_blastn_result_1167_plus.fasta_1	KL2	KL2	#98df8a
GCF_022869665.1	GCF_022869665.1_strand_blastn_result_1167_plus.fasta_1	KL3	Others	#6b6ecf
GCF_022870645.1	GCF_022870645.1_strand_blastn_result_1167_plus.fasta_1	KL19	KL19	#ffbb78
GCF_022870805.1	GCF_022870805.1_strand_blastn_result_1167_plus.fasta_1	KL74	Others	#6b6ecf
GCF_022921135.1	GCF_022921135.1_strand_blastn_result_1167_plus.fasta_1	KL149	Others	#6b6ecf
GCF_022964795.1	GCF_022964795.1_strand_blastn_result_1167_plus.fasta_1	KL62	Others	#6b6ecf
GCF_022964835.1	GCF_022964835.1_strand_blastn_result_1167_plus.fasta_1	KL149	Others	#6b6ecf
GCF_022964855.1	GCF_022964855.1_strand_blastn_result_1167_plus.fasta_1	KL25	Others	#6b6ecf
GCF_022964875.1	GCF_022964875.1_strand_blastn_result_1167_plus.fasta_1	KL23	KL23	#d62728
GCF_022982555.1	GCF_022982555.1_strand_blastn_result_1167_plus.fasta_1	KL64	KL64	#bd9e39
GCF_022982575.1	GCF_022982575.1_strand_blastn_result_1167_plus.fasta_1	KL64	KL64	#bd9e39
GCF_022982595.1	GCF_022982595.1_strand_blastn_result_1167_plus.fasta_1	KL64	KL64	#bd9e39
GCF_022982615.1	GCF_022982615.1_strand_blastn_result_1167_plus.fasta_1	KL64	KL64	#bd9e39
GCF_022982715.1	GCF_022982715.1_strand_blastn_result_1167_plus.fasta_1	KL47	KL47	#843c39
GCF_023025805.1	GCF_023025805.1_strand_blastn_result_1167_plus.fasta_1	KL28	Others	#6b6ecf
GCF_023066605.1	GCF_023066605.1_strand_blastn_result_1167_plus.fasta_1	KL64	KL64	#bd9e39
GCF_023066625.1	GCF_023066625.1_strand_blastn_result_1167_plus.fasta_1	KL24	KL24	#f7b6d2
GCF_023066645.1	GCF_023066645.1_strand_blastn_result_1167_plus.fasta_1	KL62	Others	#6b6ecf
GCF_023066665.1	GCF_023066665.1_strand_blastn_result_1167_plus.fasta_1	KL64	KL64	#bd9e39
GCF_023066685.1	GCF_023066685.1_strand_blastn_result_1167_plus.fasta_1	KL47	KL47	#843c39
GCF_023066705.1	GCF_023066705.1_strand_blastn_result_1167_plus.fasta_1	KL64	KL64	#bd9e39
GCF_023066725.1	GCF_023066725.1_strand_blastn_result_1167_plus.fasta_1	KL64	KL64	#bd9e39
GCF_023066745.1	GCF_023066745.1_strand_blastn_result_1167_plus.fasta_1	KL64	KL64	#bd9e39
GCF_023066765.1	GCF_023066765.1_strand_blastn_result_1167_plus.fasta_1	KL64	KL64	#bd9e39
GCF_023066785.1	GCF_023066785.1_strand_blastn_result_1167_plus.fasta_1	KL64	KL64	#bd9e39
GCF_023066805.1	GCF_023066805.1_strand_blastn_result_1167_plus.fasta_1	KL64	KL64	#bd9e39
GCF_023093995.1	GCF_023093995.1_strand_blastn_result_1167_plus.fasta_1	KL15	KL15	#aec7e8
GCF_023184535.1	GCF_023184535.1_strand_blastn_result_1167_plus.fasta_1	KL107	KL107	#8c564b
GCF_023205035.1	GCF_023205035.1_strand_blastn_result_1167_plus.fasta_1	KL48	Others	#6b6ecf
GCF_023272735.1	GCF_023272735.1_strand_blastn_result_1167_plus.fasta_1	KL54	Others	#6b6ecf
GCF_023347685.1	GCF_023347685.1_strand_blastn_result_1167_plus.fasta_1	KL19	KL19	#ffbb78
GCF_023373545.1	GCF_023373545.1_strand_blastn_result_1167_plus.fasta_1	KL1	KL1	#2ca02c
GCF_023374165.1	GCF_023374165.1_strand_blastn_result_1167_plus.fasta_1	KL2	KL2	#98df8a
GCF_023374185.1	GCF_023374185.1_strand_blastn_result_1167_plus.fasta_1	KL2	KL2	#98df8a
GCF_023374205.1	GCF_023374205.1_strand_blastn_result_1167_plus.fasta_1	KL2	KL2	#98df8a
GCF_023518315.1	GCF_023518315.1_strand_blastn_result_1167_plus.fasta_1	KL102	KL102	#1f77b4
GCF_023518335.1	GCF_023518335.1_strand_blastn_result_1167_plus.fasta_1	KL39	Others	#6b6ecf
GCF_023538935.1	GCF_023538935.1_strand_blastn_result_1167_plus.fasta_1	KL102	KL102	#1f77b4
GCF_023538955.1	GCF_023538955.1_strand_blastn_result_1167_plus.fasta_1	KL102	KL102	#1f77b4
GCF_023538995.1	GCF_023538995.1_strand_blastn_result_1167_plus.fasta_1	KL24	KL24	#f7b6d2
GCF_023572965.1	GCF_023572965.1_strand_blastn_result_1167_plus.fasta_1	KL64	KL64	#bd9e39
GCF_023573585.1	GCF_023573585.1_strand_blastn_result_1167_plus.fasta_1	KL1	KL1	#2ca02c
GCF_023573645.1	GCF_023573645.1_strand_blastn_result_1167_plus.fasta_1	KL47	KL47	#843c39
GCF_023573685.1	GCF_023573685.1_strand_blastn_result_1167_plus.fasta_1	KL25	Others	#6b6ecf
GCF_023573705.1	GCF_023573705.1_strand_blastn_result_1167_plus.fasta_1	KL47	KL47	#843c39
GCF_023573725.1	GCF_023573725.1_strand_blastn_result_1167_plus.fasta_1	KL47	KL47	#843c39
GCF_023573745.1	GCF_023573745.1_strand_blastn_result_1167_plus.fasta_1	KL47	KL47	#843c39
GCF_023573765.1	GCF_023573765.1_strand_blastn_result_1167_plus.fasta_1	KL64	KL64	#bd9e39
GCF_023573785.1	GCF_023573785.1_strand_blastn_result_1167_plus.fasta_1	KL47	KL47	#843c39
GCF_023573805.1	GCF_023573805.1_strand_blastn_result_1167_plus.fasta_1	KL47	KL47	#843c39
GCF_023573825.1	GCF_023573825.1_strand_blastn_result_1167_plus.fasta_1	KL47	KL47	#843c39
GCF_023573845.1	GCF_023573845.1_strand_blastn_result_1167_plus.fasta_1	KL47	KL47	#843c39
GCF_023573865.1	GCF_023573865.1_strand_blastn_result_1167_plus.fasta_1	KL47	KL47	#843c39
GCF_023573885.1	GCF_023573885.1_strand_blastn_result_1167_plus.fasta_1	KL64	KL64	#bd9e39
GCF_023612215.1	GCF_023612215.1_strand_blastn_result_1167_plus.fasta_1	KL110	Others	#6b6ecf
GCF_023612395.1	GCF_023612395.1_strand_blastn_result_1167_plus.fasta_1	KL111	Others	#6b6ecf
GCF_023612435.1	GCF_023612435.1_strand_blastn_result_1167_plus.fasta_1	KL18	Others	#6b6ecf
GCF_023650835.1	GCF_023650835.1_strand_blastn_result_1167_plus.fasta_1	KL14	Others	#6b6ecf
GCF_023653925.1	GCF_023653925.1_strand_blastn_result_1167_plus.fasta_1	KL64	KL64	#bd9e39
GCF_023657615.1	GCF_023657615.1_strand_blastn_result_1167_plus.fasta_1	KL27	Others	#6b6ecf
GCF_023657655.1	GCF_023657655.1_strand_blastn_result_1167_plus.fasta_1	KL27	Others	#6b6ecf
GCF_023657675.1	GCF_023657675.1_strand_blastn_result_1167_plus.fasta_1	KL27	Others	#6b6ecf
GCF_023657695.1	GCF_023657695.1_strand_blastn_result_1167_plus.fasta_1	KL27	Others	#6b6ecf
GCF_023657735.1	GCF_023657735.1_strand_blastn_result_1167_plus.fasta_1	KL102	KL102	#1f77b4
GCF_023657755.1	GCF_023657755.1_strand_blastn_result_1167_plus.fasta_1	KL7	Others	#6b6ecf
GCF_023657795.1	GCF_023657795.1_strand_blastn_result_1167_plus.fasta_1	KL102	KL102	#1f77b4
GCF_023657855.1	GCF_023657855.1_strand_blastn_result_1167_plus.fasta_1	KL102	KL102	#1f77b4
GCF_023657875.1	GCF_023657875.1_strand_blastn_result_1167_plus.fasta_1	KL27	Others	#6b6ecf
GCF_023658105.1	GCF_023658105.1_strand_blastn_result_1167_plus.fasta_1	KL107	KL107	#8c564b
GCF_023658125.1	GCF_023658125.1_strand_blastn_result_1167_plus.fasta_1	KL107	KL107	#8c564b
GCF_023658145.1	GCF_023658145.1_strand_blastn_result_1167_plus.fasta_1	KL106	Others	#6b6ecf
GCF_023658165.1	GCF_023658165.1_strand_blastn_result_1167_plus.fasta_1	KL106	Others	#6b6ecf
GCF_023658185.1	GCF_023658185.1_strand_blastn_result_1167_plus.fasta_1	KL107	KL107	#8c564b
GCF_023658205.1	GCF_023658205.1_strand_blastn_result_1167_plus.fasta_1	KL107	KL107	#8c564b
GCF_023658225.1	GCF_023658225.1_strand_blastn_result_1167_plus.fasta_1	KL107	KL107	#8c564b
GCF_023658245.1	GCF_023658245.1_strand_blastn_result_1167_plus.fasta_1	KL107	KL107	#8c564b
GCF_023703835.1	GCF_023703835.1_strand_blastn_result_1167_plus.fasta_1	KL11	Others	#6b6ecf
GCF_023703875.1	GCF_023703875.1_strand_blastn_result_1167_plus.fasta_1	KL102	KL102	#1f77b4
GCF_023703895.1	GCF_023703895.1_strand_blastn_result_1167_plus.fasta_1	KL22	Others	#6b6ecf
GCF_023703935.1	GCF_023703935.1_strand_blastn_result_1167_plus.fasta_1	KL61	Others	#6b6ecf
GCF_023715965.1	GCF_023715965.1_strand_blastn_result_1167_plus.fasta_1	KL47	KL47	#843c39
GCF_023715985.1	GCF_023715985.1_strand_blastn_result_1167_plus.fasta_1	KL47	KL47	#843c39
GCF_023913555.1	GCF_023913555.1_strand_blastn_result_1167_plus.fasta_1	KL81	Others	#6b6ecf
GCF_023913575.1	GCF_023913575.1_strand_blastn_result_1167_plus.fasta_1	KL81	Others	#6b6ecf
GCF_023913595.1	GCF_023913595.1_strand_blastn_result_1167_plus.fasta_1	KL64	KL64	#bd9e39
GCF_023920005.1	GCF_023920005.1_strand_blastn_result_1167_plus.fasta_1	KL20	Others	#6b6ecf
GCF_023920025.1	GCF_023920025.1_strand_blastn_result_1167_plus.fasta_1	KL24	KL24	#f7b6d2
GCF_023920045.1	GCF_023920045.1_strand_blastn_result_1167_plus.fasta_1	KL47	KL47	#843c39
GCF_023920065.1	GCF_023920065.1_strand_blastn_result_1167_plus.fasta_1	KL47	KL47	#843c39
GCF_023920325.1	GCF_023920325.1_strand_blastn_result_1167_plus.fasta_1	KL74	Others	#6b6ecf
GCF_024081805.1	GCF_024081805.1_strand_blastn_result_1167_plus.fasta_1	KL2	KL2	#98df8a
GCF_024138415.1	GCF_024138415.1_strand_blastn_result_1167_plus.fasta_1	KL57	Others	#6b6ecf
GCF_024138975.1	GCF_024138975.1_strand_blastn_result_1167_plus.fasta_1	KL2	KL2	#98df8a
GCF_024223795.1	GCF_024223795.1_strand_blastn_result_1167_plus.fasta_1	KL31	Others	#6b6ecf
GCF_024224875.1	GCF_024224875.1_strand_blastn_result_1167_plus.fasta_1	KL33	Others	#6b6ecf
GCF_024226435.1	GCF_024226435.1_strand_blastn_result_1167_plus.fasta_1	KL102	KL102	#1f77b4
GCF_024226755.1	GCF_024226755.1_strand_blastn_result_1167_plus.fasta_1	KL31	Others	#6b6ecf
GCF_024227055.1	GCF_024227055.1_strand_blastn_result_1167_plus.fasta_1	KL33	Others	#6b6ecf
GCF_024299245.1	GCF_024299245.1_strand_blastn_result_1167_plus.fasta_1	KL47	KL47	#843c39
GCF_024346655.1	GCF_024346655.1_strand_blastn_result_1167_plus.fasta_1	KL47	KL47	#843c39
GCF_024346695.1	GCF_024346695.1_strand_blastn_result_1167_plus.fasta_1	KL47	KL47	#843c39
GCF_024346735.1	GCF_024346735.1_strand_blastn_result_1167_plus.fasta_1	KL64	KL64	#bd9e39
GCF_024346775.1	GCF_024346775.1_strand_blastn_result_1167_plus.fasta_1	KL64	KL64	#bd9e39
GCF_024346815.1	GCF_024346815.1_strand_blastn_result_1167_plus.fasta_1	KL64	KL64	#bd9e39
GCF_024346855.1	GCF_024346855.1_strand_blastn_result_1167_plus.fasta_1	KL64	KL64	#bd9e39
GCF_024346895.1	GCF_024346895.1_strand_blastn_result_1167_plus.fasta_1	KL47	KL47	#843c39
GCF_024396855.1	GCF_024396855.1_strand_blastn_result_1167_plus.fasta_1	KL47	KL47	#843c39
GCF_024396875.1	GCF_024396875.1_strand_blastn_result_1167_plus.fasta_1	KL3	Others	#6b6ecf
GCF_024396895.1	GCF_024396895.1_strand_blastn_result_1167_plus.fasta_1	KL108	Others	#6b6ecf
GCF_024396915.1	GCF_024396915.1_strand_blastn_result_1167_plus.fasta_1	KL21	Others	#6b6ecf
GCF_024397075.1	GCF_024397075.1_strand_blastn_result_1167_plus.fasta_1	KL47	KL47	#843c39
GCF_024397235.1	GCF_024397235.1_strand_blastn_result_1167_plus.fasta_1	KL47	KL47	#843c39
GCF_024397375.1	GCF_024397375.1_strand_blastn_result_1167_plus.fasta_1	KL64	KL64	#bd9e39
GCF_024397815.1	GCF_024397815.1_strand_blastn_result_1167_plus.fasta_1	KL2	KL2	#98df8a
GCF_024398905.1	GCF_024398905.1_strand_blastn_result_1167_plus.fasta_1	KL15	KL15	#aec7e8
GCF_024496125.1	GCF_024496125.1_strand_blastn_result_1167_plus.fasta_1	KL64	KL64	#bd9e39
GCF_024496145.1	GCF_024496145.1_strand_blastn_result_1167_plus.fasta_1	KL64	KL64	#bd9e39
GCF_024496165.1	GCF_024496165.1_strand_blastn_result_1167_plus.fasta_1	KL64	KL64	#bd9e39
GCF_024496185.1	GCF_024496185.1_strand_blastn_result_1167_plus.fasta_1	KL64	KL64	#bd9e39
GCF_024496205.1	GCF_024496205.1_strand_blastn_result_1167_plus.fasta_1	KL57	Others	#6b6ecf
GCF_024496265.1	GCF_024496265.1_strand_blastn_result_1167_plus.fasta_1	KL64	KL64	#bd9e39
GCF_024498655.1	GCF_024498655.1_strand_blastn_result_1167_plus.fasta_1	KL64	KL64	#bd9e39
GCF_024498895.1	GCF_024498895.1_strand_blastn_result_1167_plus.fasta_1	KL47	KL47	#843c39
GCF_024505665.1	GCF_024505665.1_strand_blastn_result_1167_plus.fasta_1	KL51	KL51	#7b4173
GCF_024579815.1	GCF_024579815.1_strand_blastn_result_1167_plus.fasta_1	KL74	Others	#6b6ecf
GCF_024584455.1	GCF_024584455.1_strand_blastn_result_1167_plus.fasta_1	KL64	KL64	#bd9e39
GCF_024584475.1	GCF_024584475.1_strand_blastn_result_1167_plus.fasta_1	KL64	KL64	#bd9e39
GCF_024585185.1	GCF_024585185.1_strand_blastn_result_1167_plus.fasta_1	KL14	Others	#6b6ecf
GCF_024585205.1	GCF_024585205.1_strand_blastn_result_1167_plus.fasta_1	KL14	Others	#6b6ecf
GCF_024585225.1	GCF_024585225.1_strand_blastn_result_1167_plus.fasta_1	KL14	Others	#6b6ecf
GCF_024585245.1	GCF_024585245.1_strand_blastn_result_1167_plus.fasta_1	KL14	Others	#6b6ecf
GCF_024628885.1	GCF_024628885.1_strand_blastn_result_1167_plus.fasta_1	KL64	KL64	#bd9e39
GCF_024637895.1	GCF_024637895.1_strand_blastn_result_1167_plus.fasta_1	KL111	Others	#6b6ecf
GCF_024637995.1	GCF_024637995.1_strand_blastn_result_1167_plus.fasta_1	KL112	Others	#6b6ecf
GCF_024652825.1	GCF_024652825.1_strand_blastn_result_1167_plus.fasta_1	KL2	KL2	#98df8a
GCF_024666265.1	GCF_024666265.1_strand_blastn_result_1167_plus.fasta_1	KL51	KL51	#7b4173
GCF_024666505.1	GCF_024666505.1_strand_blastn_result_1167_plus.fasta_1	KL64	KL64	#bd9e39
GCF_024730825.1	GCF_024730825.1_strand_blastn_result_1167_plus.fasta_1	KL2	KL2	#98df8a
GCF_024730945.1	GCF_024730945.1_strand_blastn_result_1167_plus.fasta_1	KL64	KL64	#bd9e39
GCF_024731085.1	GCF_024731085.1_strand_blastn_result_1167_plus.fasta_1	KL20	Others	#6b6ecf
GCF_024734135.1	GCF_024734135.1_strand_blastn_result_1167_plus.fasta_1	KL27	Others	#6b6ecf
GCF_024734155.1	GCF_024734155.1_strand_blastn_result_1167_plus.fasta_1	KL111	Others	#6b6ecf
GCF_024734175.1	GCF_024734175.1_strand_blastn_result_1167_plus.fasta_1	KL111	Others	#6b6ecf
GCF_024734195.1	GCF_024734195.1_strand_blastn_result_1167_plus.fasta_1	KL52	Others	#6b6ecf
GCF_024734215.1	GCF_024734215.1_strand_blastn_result_1167_plus.fasta_1	KL52	Others	#6b6ecf
GCF_024734755.1	GCF_024734755.1_strand_blastn_result_1167_plus.fasta_1	KL17	KL17	#17becf
GCF_024750555.1	GCF_024750555.1_strand_blastn_result_1167_plus.fasta_1	KL14	Others	#6b6ecf
GCF_024750575.1	GCF_024750575.1_strand_blastn_result_1167_plus.fasta_1	KL24	KL24	#f7b6d2
GCF_024758605.1	GCF_024758605.1_strand_blastn_result_1167_plus.fasta_1	KL19	KL19	#ffbb78
GCF_024762135.1	GCF_024762135.1_strand_blastn_result_1167_plus.fasta_1	KL64	KL64	#bd9e39
GCF_024917255.1	GCF_024917255.1_strand_blastn_result_1167_plus.fasta_1	KL19	KL19	#ffbb78
GCF_024917415.1	GCF_024917415.1_strand_blastn_result_1167_plus.fasta_1	KL23	KL23	#d62728
GCF_024917435.1	GCF_024917435.1_strand_blastn_result_1167_plus.fasta_1	KL38	Others	#6b6ecf
GCF_024917495.1	GCF_024917495.1_strand_blastn_result_1167_plus.fasta_1	KL60	Others	#6b6ecf
GCF_024917515.1	GCF_024917515.1_strand_blastn_result_1167_plus.fasta_1	KL102	KL102	#1f77b4
GCF_024917555.1	GCF_024917555.1_strand_blastn_result_1167_plus.fasta_1	KL102	KL102	#1f77b4
GCF_024917595.1	GCF_024917595.1_strand_blastn_result_1167_plus.fasta_1	KL24	KL24	#f7b6d2
GCF_024917755.1	GCF_024917755.1_strand_blastn_result_1167_plus.fasta_1	KL24	KL24	#f7b6d2
GCF_024917835.1	GCF_024917835.1_strand_blastn_result_1167_plus.fasta_1	KL2	KL2	#98df8a
GCF_024917855.1	GCF_024917855.1_strand_blastn_result_1167_plus.fasta_1	KL19	KL19	#ffbb78
GCF_024917875.1	GCF_024917875.1_strand_blastn_result_1167_plus.fasta_1	KL102	KL102	#1f77b4
GCF_024917915.1	GCF_024917915.1_strand_blastn_result_1167_plus.fasta_1	KL1	KL1	#2ca02c
GCF_024917935.1	GCF_024917935.1_strand_blastn_result_1167_plus.fasta_1	KL102	KL102	#1f77b4
GCF_024918075.1	GCF_024918075.1_strand_blastn_result_1167_plus.fasta_1	KL102	KL102	#1f77b4
GCF_024918095.1	GCF_024918095.1_strand_blastn_result_1167_plus.fasta_1	KL102	KL102	#1f77b4
GCF_024918175.1	GCF_024918175.1_strand_blastn_result_1167_plus.fasta_1	KL17	KL17	#17becf
GCF_024918315.1	GCF_024918315.1_strand_blastn_result_1167_plus.fasta_1	KL102	KL102	#1f77b4
GCF_024918435.1	GCF_024918435.1_strand_blastn_result_1167_plus.fasta_1	KL112	Others	#6b6ecf
GCF_024918455.1	GCF_024918455.1_strand_blastn_result_1167_plus.fasta_1	KL102	KL102	#1f77b4
GCF_024918475.1	GCF_024918475.1_strand_blastn_result_1167_plus.fasta_1	KL114	Others	#6b6ecf
GCF_024918835.1	GCF_024918835.1_strand_blastn_result_1167_plus.fasta_1	KL58	Others	#6b6ecf
GCF_024918855.1	GCF_024918855.1_strand_blastn_result_1167_plus.fasta_1	KL23	KL23	#d62728
GCF_024918875.1	GCF_024918875.1_strand_blastn_result_1167_plus.fasta_1	KL24	KL24	#f7b6d2
GCF_025118435.1	GCF_025118435.1_strand_blastn_result_1167_plus.fasta_1	KL38	Others	#6b6ecf
GCF_025118455.1	GCF_025118455.1_strand_blastn_result_1167_plus.fasta_1	KL38	Others	#6b6ecf
GCF_025144525.1	GCF_025144525.1_strand_blastn_result_1167_plus.fasta_1	KL30	Others	#6b6ecf
GCF_025152765.1	GCF_025152765.1_strand_blastn_result_1167_plus.fasta_1	KL64	KL64	#bd9e39
GCF_025200575.1	GCF_025200575.1_strand_blastn_result_1167_plus.fasta_1	KL122	Others	#6b6ecf
GCF_025232415.1	GCF_025232415.1_strand_blastn_result_1167_plus.fasta_1	KL124	Others	#6b6ecf
GCF_025232435.1	GCF_025232435.1_strand_blastn_result_1167_plus.fasta_1	KL124	Others	#6b6ecf
GCF_025244645.1	GCF_025244645.1_strand_blastn_result_1167_plus.fasta_1	KL111	Others	#6b6ecf
GCF_025252425.1	GCF_025252425.1_strand_blastn_result_1167_plus.fasta_1	KL64	KL64	#bd9e39
GCF_025258665.1	GCF_025258665.1_strand_blastn_result_1167_plus.fasta_1	KL64	KL64	#bd9e39
GCF_025259665.1	GCF_025259665.1_strand_blastn_result_1167_plus.fasta_1	KL116	Others	#6b6ecf
GCF_025397975.1	GCF_025397975.1_strand_blastn_result_1167_plus.fasta_1	KL64	KL64	#bd9e39
GCF_025398355.1	GCF_025398355.1_strand_blastn_result_1167_plus.fasta_1	KL116	Others	#6b6ecf
GCF_025398435.1	GCF_025398435.1_strand_blastn_result_1167_plus.fasta_1	KL24	KL24	#f7b6d2
GCF_025490515.1	GCF_025490515.1_strand_blastn_result_1167_plus.fasta_1	KL15	KL15	#aec7e8
GCF_025642295.1	GCF_025642295.1_strand_blastn_result_1167_plus.fasta_1	KL64	KL64	#bd9e39
GCF_025642315.1	GCF_025642315.1_strand_blastn_result_1167_plus.fasta_1	KL57	Others	#6b6ecf
GCF_025643115.1	GCF_025643115.1_strand_blastn_result_1167_plus.fasta_1	KL64	KL64	#bd9e39
GCF_025643175.1	GCF_025643175.1_strand_blastn_result_1167_plus.fasta_1	KL62	Others	#6b6ecf
GCF_025677745.1	GCF_025677745.1_strand_blastn_result_1167_plus.fasta_1	KL64	KL64	#bd9e39
GCF_025677765.1	GCF_025677765.1_strand_blastn_result_1167_plus.fasta_1	KL64	KL64	#bd9e39
GCF_025725705.1	GCF_025725705.1_strand_blastn_result_1167_plus.fasta_1	KL64	KL64	#bd9e39
GCF_025734435.1	GCF_025734435.1_strand_blastn_result_1167_plus.fasta_1	KL45	Others	#6b6ecf
GCF_025837075.1	GCF_025837075.1_strand_blastn_result_1167_plus.fasta_1	KL102	KL102	#1f77b4
GCF_025884075.1	GCF_025884075.1_strand_blastn_result_1167_plus.fasta_1	KL19	KL19	#ffbb78
GCF_025884095.1	GCF_025884095.1_strand_blastn_result_1167_plus.fasta_1	KL112	Others	#6b6ecf
GCF_025884115.1	GCF_025884115.1_strand_blastn_result_1167_plus.fasta_1	KL19	KL19	#ffbb78
GCF_025884135.1	GCF_025884135.1_strand_blastn_result_1167_plus.fasta_1	KL19	KL19	#ffbb78
GCF_025884155.1	GCF_025884155.1_strand_blastn_result_1167_plus.fasta_1	KL19	KL19	#ffbb78
GCF_025884175.1	GCF_025884175.1_strand_blastn_result_1167_plus.fasta_1	KL19	KL19	#ffbb78
GCF_025884195.1	GCF_025884195.1_strand_blastn_result_1167_plus.fasta_1	KL19	KL19	#ffbb78
GCF_025884215.1	GCF_025884215.1_strand_blastn_result_1167_plus.fasta_1	KL19	KL19	#ffbb78
GCF_025884235.1	GCF_025884235.1_strand_blastn_result_1167_plus.fasta_1	KL19	KL19	#ffbb78
GCF_025884255.1	GCF_025884255.1_strand_blastn_result_1167_plus.fasta_1	KL19	KL19	#ffbb78
GCF_025884275.1	GCF_025884275.1_strand_blastn_result_1167_plus.fasta_1	KL102	KL102	#1f77b4
GCF_025905445.1	GCF_025905445.1_strand_blastn_result_1167_plus.fasta_1	KL64	KL64	#bd9e39
GCF_025908435.1	GCF_025908435.1_strand_blastn_result_1167_plus.fasta_1	KL39	Others	#6b6ecf
GCF_025917765.1	GCF_025917765.1_strand_blastn_result_1167_plus.fasta_1	KL16	Others	#6b6ecf
GCF_025920065.1	GCF_025920065.1_strand_blastn_result_1167_plus.fasta_1	KL1	KL1	#2ca02c
GCF_025920085.1	GCF_025920085.1_strand_blastn_result_1167_plus.fasta_1	KL1	KL1	#2ca02c
GCF_025920785.1	GCF_025920785.1_strand_blastn_result_1167_plus.fasta_1	KL25	Others	#6b6ecf
GCF_025946825.1	GCF_025946825.1_strand_blastn_result_1167_plus.fasta_1	KL47	KL47	#843c39
GCF_025946845.1	GCF_025946845.1_strand_blastn_result_1167_plus.fasta_1	KL64	KL64	#bd9e39
GCF_025946965.1	GCF_025946965.1_strand_blastn_result_1167_plus.fasta_1	KL24	KL24	#f7b6d2
GCF_025946985.1	GCF_025946985.1_strand_blastn_result_1167_plus.fasta_1	KL64	KL64	#bd9e39
GCF_025997695.1	GCF_025997695.1_strand_blastn_result_1167_plus.fasta_1	KL28	Others	#6b6ecf
GCF_026000835.1	GCF_026000835.1_strand_blastn_result_1167_plus.fasta_1	KL136	Others	#6b6ecf
GCF_026000885.1	GCF_026000885.1_strand_blastn_result_1167_plus.fasta_1	KL136	Others	#6b6ecf
GCF_026013275.1	GCF_026013275.1_strand_blastn_result_1167_plus.fasta_1	KL14	Others	#6b6ecf
GCF_026016005.1	GCF_026016005.1_strand_blastn_result_1167_plus.fasta_1	KL106	Others	#6b6ecf
GCF_026153495.1	GCF_026153495.1_strand_blastn_result_1167_plus.fasta_1	KL57	Others	#6b6ecf
GCF_026167625.1	GCF_026167625.1_strand_blastn_result_1167_plus.fasta_1	KL25	Others	#6b6ecf
GCF_026247905.1	GCF_026247905.1_strand_blastn_result_1167_plus.fasta_1	KL107	KL107	#8c564b
GCF_026247925.1	GCF_026247925.1_strand_blastn_result_1167_plus.fasta_1	KL107	KL107	#8c564b
GCF_026247945.1	GCF_026247945.1_strand_blastn_result_1167_plus.fasta_1	KL107	KL107	#8c564b
GCF_026247965.1	GCF_026247965.1_strand_blastn_result_1167_plus.fasta_1	KL107	KL107	#8c564b
GCF_026247985.1	GCF_026247985.1_strand_blastn_result_1167_plus.fasta_1	KL107	KL107	#8c564b
GCF_026248005.1	GCF_026248005.1_strand_blastn_result_1167_plus.fasta_1	KL107	KL107	#8c564b
GCF_026248225.1	GCF_026248225.1_strand_blastn_result_1167_plus.fasta_1	KL107	KL107	#8c564b
GCF_026427375.1	GCF_026427375.1_strand_blastn_result_1167_plus.fasta_1	KL64	KL64	#bd9e39
GCF_026427615.1	GCF_026427615.1_strand_blastn_result_1167_plus.fasta_1	KL47	KL47	#843c39
GCF_026626045.1	GCF_026626045.1_strand_blastn_result_1167_plus.fasta_1	KL16	Others	#6b6ecf
GCF_026626065.1	GCF_026626065.1_strand_blastn_result_1167_plus.fasta_1	KL48	Others	#6b6ecf
GCF_026626085.1	GCF_026626085.1_strand_blastn_result_1167_plus.fasta_1	KL28	Others	#6b6ecf
GCF_026626165.1	GCF_026626165.1_strand_blastn_result_1167_plus.fasta_1	KL74	Others	#6b6ecf
GCF_026626185.1	GCF_026626185.1_strand_blastn_result_1167_plus.fasta_1	KL18	Others	#6b6ecf
GCF_026626205.1	GCF_026626205.1_strand_blastn_result_1167_plus.fasta_1	KL105	Others	#6b6ecf
GCF_026626225.1	GCF_026626225.1_strand_blastn_result_1167_plus.fasta_1	KL105	Others	#6b6ecf
GCF_026626245.1	GCF_026626245.1_strand_blastn_result_1167_plus.fasta_1	KL153	Others	#6b6ecf
GCF_026626285.1	GCF_026626285.1_strand_blastn_result_1167_plus.fasta_1	KL105	Others	#6b6ecf
GCF_026651915.1	GCF_026651915.1_strand_blastn_result_1167_plus.fasta_1	KL62	Others	#6b6ecf
GCF_026821715.1	GCF_026821715.1_strand_blastn_result_1167_plus.fasta_1	KL51	KL51	#7b4173
GCF_027126715.1	GCF_027126715.1_strand_blastn_result_1167_plus.fasta_1	KL3	Others	#6b6ecf
GCF_027474365.1	GCF_027474365.1_strand_blastn_result_1167_plus.fasta_1	KL102	KL102	#1f77b4
GCF_027558775.1	GCF_027558775.1_strand_blastn_result_1167_plus.fasta_1	KL20	Others	#6b6ecf
GCF_027558815.1	GCF_027558815.1_strand_blastn_result_1167_plus.fasta_1	KL20	Others	#6b6ecf
GCF_027558835.1	GCF_027558835.1_strand_blastn_result_1167_plus.fasta_1	KL20	Others	#6b6ecf
GCF_027594885.1	GCF_027594885.1_strand_blastn_result_1167_plus.fasta_1	KL1	KL1	#2ca02c
GCF_027594905.1	GCF_027594905.1_strand_blastn_result_1167_plus.fasta_1	KL1	KL1	#2ca02c
GCF_027594925.1	GCF_027594925.1_strand_blastn_result_1167_plus.fasta_1	KL1	KL1	#2ca02c
GCF_027594945.1	GCF_027594945.1_strand_blastn_result_1167_plus.fasta_1	KL1	KL1	#2ca02c
GCF_027595485.1	GCF_027595485.1_strand_blastn_result_1167_plus.fasta_1	KL106	Others	#6b6ecf
GCF_027595585.1	GCF_027595585.1_strand_blastn_result_1167_plus.fasta_1	KL122	Others	#6b6ecf
GCF_027595605.1	GCF_027595605.1_strand_blastn_result_1167_plus.fasta_1	KL107	KL107	#8c564b
GCF_027595625.1	GCF_027595625.1_strand_blastn_result_1167_plus.fasta_1	KL24	KL24	#f7b6d2
GCF_027595645.1	GCF_027595645.1_strand_blastn_result_1167_plus.fasta_1	KL107	KL107	#8c564b
GCF_027595665.1	GCF_027595665.1_strand_blastn_result_1167_plus.fasta_1	KL107	KL107	#8c564b
GCF_027595685.1	GCF_027595685.1_strand_blastn_result_1167_plus.fasta_1	KL107	KL107	#8c564b
GCF_027595745.1	GCF_027595745.1_strand_blastn_result_1167_plus.fasta_1	KL107	KL107	#8c564b
GCF_027595845.1	GCF_027595845.1_strand_blastn_result_1167_plus.fasta_1	KL107	KL107	#8c564b
GCF_027886565.1	GCF_027886565.1_strand_blastn_result_1167_plus.fasta_1	KL107	KL107	#8c564b
GCF_027913355.1	GCF_027913355.1_strand_blastn_result_1167_plus.fasta_1	KL28	Others	#6b6ecf
GCF_027941975.1	GCF_027941975.1_strand_blastn_result_1167_plus.fasta_1	KL106	Others	#6b6ecf
GCF_027942175.1	GCF_027942175.1_strand_blastn_result_1167_plus.fasta_1	KL47	KL47	#843c39
GCF_027942195.1	GCF_027942195.1_strand_blastn_result_1167_plus.fasta_1	KL64	KL64	#bd9e39
GCF_027942215.1	GCF_027942215.1_strand_blastn_result_1167_plus.fasta_1	KL64	KL64	#bd9e39
GCF_028219375.1	GCF_028219375.1_strand_blastn_result_1167_plus.fasta_1	KL64	KL64	#bd9e39
GCF_028219835.1	GCF_028219835.1_strand_blastn_result_1167_plus.fasta_1	KL64	KL64	#bd9e39
GCF_028219935.1	GCF_028219935.1_strand_blastn_result_1167_plus.fasta_1	KL64	KL64	#bd9e39
GCF_028219955.1	GCF_028219955.1_strand_blastn_result_1167_plus.fasta_1	KL64	KL64	#bd9e39
GCF_028219975.1	GCF_028219975.1_strand_blastn_result_1167_plus.fasta_1	KL64	KL64	#bd9e39
GCF_028219995.1	GCF_028219995.1_strand_blastn_result_1167_plus.fasta_1	KL64	KL64	#bd9e39
GCF_028220015.1	GCF_028220015.1_strand_blastn_result_1167_plus.fasta_1	KL64	KL64	#bd9e39
GCF_028220175.1	GCF_028220175.1_strand_blastn_result_1167_plus.fasta_1	KL64	KL64	#bd9e39
GCF_028220555.1	GCF_028220555.1_strand_blastn_result_1167_plus.fasta_1	KL5	Others	#6b6ecf
GCF_028220765.1	GCF_028220765.1_strand_blastn_result_1167_plus.fasta_1	KL64	KL64	#bd9e39
GCF_028220965.1	GCF_028220965.1_strand_blastn_result_1167_plus.fasta_1	KL64	KL64	#bd9e39
GCF_028220985.1	GCF_028220985.1_strand_blastn_result_1167_plus.fasta_1	KL64	KL64	#bd9e39
GCF_028221005.1	GCF_028221005.1_strand_blastn_result_1167_plus.fasta_1	KL64	KL64	#bd9e39
GCF_028221025.1	GCF_028221025.1_strand_blastn_result_1167_plus.fasta_1	KL64	KL64	#bd9e39
GCF_028221085.1	GCF_028221085.1_strand_blastn_result_1167_plus.fasta_1	KL64	KL64	#bd9e39
GCF_028221105.1	GCF_028221105.1_strand_blastn_result_1167_plus.fasta_1	KL64	KL64	#bd9e39
GCF_028221125.1	GCF_028221125.1_strand_blastn_result_1167_plus.fasta_1	KL64	KL64	#bd9e39
GCF_028221225.1	GCF_028221225.1_strand_blastn_result_1167_plus.fasta_1	KL64	KL64	#bd9e39
GCF_028221515.1	GCF_028221515.1_strand_blastn_result_1167_plus.fasta_1	KL64	KL64	#bd9e39
GCF_028221855.1	GCF_028221855.1_strand_blastn_result_1167_plus.fasta_1	KL64	KL64	#bd9e39
GCF_028222535.1	GCF_028222535.1_strand_blastn_result_1167_plus.fasta_1	KL64	KL64	#bd9e39
GCF_028222915.1	GCF_028222915.1_strand_blastn_result_1167_plus.fasta_1	KL64	KL64	#bd9e39
GCF_028223205.1	GCF_028223205.1_strand_blastn_result_1167_plus.fasta_1	KL64	KL64	#bd9e39
GCF_028223415.1	GCF_028223415.1_strand_blastn_result_1167_plus.fasta_1	KL64	KL64	#bd9e39
GCF_028223615.1	GCF_028223615.1_strand_blastn_result_1167_plus.fasta_1	KL64	KL64	#bd9e39
GCF_028223855.1	GCF_028223855.1_strand_blastn_result_1167_plus.fasta_1	KL64	KL64	#bd9e39
GCF_028224025.1	GCF_028224025.1_strand_blastn_result_1167_plus.fasta_1	KL47	KL47	#843c39
GCF_028224355.1	GCF_028224355.1_strand_blastn_result_1167_plus.fasta_1	KL64	KL64	#bd9e39
GCF_028224675.1	GCF_028224675.1_strand_blastn_result_1167_plus.fasta_1	KL64	KL64	#bd9e39
GCF_028224955.1	GCF_028224955.1_strand_blastn_result_1167_plus.fasta_1	KL64	KL64	#bd9e39
GCF_028225315.1	GCF_028225315.1_strand_blastn_result_1167_plus.fasta_1	KL64	KL64	#bd9e39
GCF_028225535.1	GCF_028225535.1_strand_blastn_result_1167_plus.fasta_1	KL64	KL64	#bd9e39
GCF_028225725.1	GCF_028225725.1_strand_blastn_result_1167_plus.fasta_1	KL64	KL64	#bd9e39
GCF_028225915.1	GCF_028225915.1_strand_blastn_result_1167_plus.fasta_1	KL64	KL64	#bd9e39
GCF_028226055.1	GCF_028226055.1_strand_blastn_result_1167_plus.fasta_1	KL64	KL64	#bd9e39
GCF_028226215.1	GCF_028226215.1_strand_blastn_result_1167_plus.fasta_1	KL64	KL64	#bd9e39
GCF_028226435.1	GCF_028226435.1_strand_blastn_result_1167_plus.fasta_1	KL64	KL64	#bd9e39
GCF_028226565.1	GCF_028226565.1_strand_blastn_result_1167_plus.fasta_1	KL64	KL64	#bd9e39
GCF_028364475.1	GCF_028364475.1_strand_blastn_result_1167_plus.fasta_1	KL64	KL64	#bd9e39
GCF_028471925.1	GCF_028471925.1_strand_blastn_result_1167_plus.fasta_1	KL64	KL64	#bd9e39
GCF_028583665.1	GCF_028583665.1_strand_blastn_result_1167_plus.fasta_1	KL64	KL64	#bd9e39
GCF_028596205.1	GCF_028596205.1_strand_blastn_result_1167_plus.fasta_1	KL74	Others	#6b6ecf
GCF_028609785.1	GCF_028609785.1_strand_blastn_result_1167_plus.fasta_1	KL15	KL15	#aec7e8
GCF_028621835.1	GCF_028621835.1_strand_blastn_result_1167_plus.fasta_1	KL183	Others	#6b6ecf
GCF_028622155.1	GCF_028622155.1_strand_blastn_result_1167_plus.fasta_1	KL64	KL64	#bd9e39
GCF_028622755.1	GCF_028622755.1_strand_blastn_result_1167_plus.fasta_1	KL64	KL64	#bd9e39
GCF_028626845.1	GCF_028626845.1_strand_blastn_result_1167_plus.fasta_1	KL102	KL102	#1f77b4
GCF_028752875.1	GCF_028752875.1_strand_blastn_result_1167_plus.fasta_1	KL107	KL107	#8c564b
GCF_028753275.1	GCF_028753275.1_strand_blastn_result_1167_plus.fasta_1	KL177	Others	#6b6ecf
GCF_028831855.1	GCF_028831855.1_strand_blastn_result_1167_plus.fasta_1	KL64	KL64	#bd9e39
GCF_028872175.1	GCF_028872175.1_strand_blastn_result_1167_plus.fasta_1	KL118	Others	#6b6ecf
GCF_029025805.1	GCF_029025805.1_strand_blastn_result_1167_plus.fasta_1	KL132	Others	#6b6ecf
GCF_029025965.1	GCF_029025965.1_strand_blastn_result_1167_plus.fasta_1	KL10	Others	#6b6ecf
GCF_029026345.1	GCF_029026345.1_strand_blastn_result_1167_plus.fasta_1	KL1	KL1	#2ca02c
GCF_029026845.1	GCF_029026845.1_strand_blastn_result_1167_plus.fasta_1	KL45	Others	#6b6ecf
GCF_029026865.1	GCF_029026865.1_strand_blastn_result_1167_plus.fasta_1	KL2	KL2	#98df8a
GCF_029167725.1	GCF_029167725.1_strand_blastn_result_1167_plus.fasta_1	KL64	KL64	#bd9e39
GCF_029201465.1	GCF_029201465.1_strand_blastn_result_1167_plus.fasta_1	KL105	Others	#6b6ecf
GCF_029201485.1	GCF_029201485.1_strand_blastn_result_1167_plus.fasta_1	KL105	Others	#6b6ecf
GCF_029201505.1	GCF_029201505.1_strand_blastn_result_1167_plus.fasta_1	KL10	Others	#6b6ecf
GCF_029203205.1	GCF_029203205.1_strand_blastn_result_1167_plus.fasta_1	KL64	KL64	#bd9e39
GCF_029223945.1	GCF_029223945.1_strand_blastn_result_1167_plus.fasta_1	KL38	Others	#6b6ecf
GCF_029448435.1	GCF_029448435.1_strand_blastn_result_1167_plus.fasta_1	KL64	KL64	#bd9e39
GCF_029541625.1	GCF_029541625.1_strand_blastn_result_1167_plus.fasta_1	KL62	Others	#6b6ecf
GCF_029541645.1	GCF_029541645.1_strand_blastn_result_1167_plus.fasta_1	KL47	KL47	#843c39
GCF_029541685.1	GCF_029541685.1_strand_blastn_result_1167_plus.fasta_1	KL20	Others	#6b6ecf
GCF_029541725.1	GCF_029541725.1_strand_blastn_result_1167_plus.fasta_1	KL19	KL19	#ffbb78
GCF_029541765.1	GCF_029541765.1_strand_blastn_result_1167_plus.fasta_1	KL127	Others	#6b6ecf
GCF_029541785.1	GCF_029541785.1_strand_blastn_result_1167_plus.fasta_1	KL3	Others	#6b6ecf
GCF_029541805.1	GCF_029541805.1_strand_blastn_result_1167_plus.fasta_1	KL55	Others	#6b6ecf
GCF_029541825.1	GCF_029541825.1_strand_blastn_result_1167_plus.fasta_1	KL107	KL107	#8c564b
GCF_029541845.1	GCF_029541845.1_strand_blastn_result_1167_plus.fasta_1	KL62	Others	#6b6ecf
GCF_029541865.1	GCF_029541865.1_strand_blastn_result_1167_plus.fasta_1	KL68	Others	#6b6ecf
GCF_029541885.1	GCF_029541885.1_strand_blastn_result_1167_plus.fasta_1	KL151	Others	#6b6ecf
GCF_029541905.1	GCF_029541905.1_strand_blastn_result_1167_plus.fasta_1	KL107	KL107	#8c564b
GCF_029542165.1	GCF_029542165.1_strand_blastn_result_1167_plus.fasta_1	KL136	Others	#6b6ecf
GCF_029542185.1	GCF_029542185.1_strand_blastn_result_1167_plus.fasta_1	KL136	Others	#6b6ecf
GCF_029542305.1	GCF_029542305.1_strand_blastn_result_1167_plus.fasta_1	KL2	KL2	#98df8a
GCF_029581335.1	GCF_029581335.1_strand_blastn_result_1167_plus.fasta_1	KL19	KL19	#ffbb78
GCF_029624915.1	GCF_029624915.1_strand_blastn_result_1167_plus.fasta_1	KL2	KL2	#98df8a
GCF_029624955.1	GCF_029624955.1_strand_blastn_result_1167_plus.fasta_1	KL2	KL2	#98df8a
GCF_029624995.1	GCF_029624995.1_strand_blastn_result_1167_plus.fasta_1	KL2	KL2	#98df8a
GCF_029625075.1	GCF_029625075.1_strand_blastn_result_1167_plus.fasta_1	KL2	KL2	#98df8a
GCF_029718135.1	GCF_029718135.1_strand_blastn_result_1166_plus.fasta_1	KL158	Others	#6b6ecf
GCF_029773585.1	GCF_029773585.1_strand_blastn_result_1167_plus.fasta_1	KL62	Others	#6b6ecf
GCF_029814845.1	GCF_029814845.1_strand_blastn_result_1167_plus.fasta_1	KL46	Others	#6b6ecf
GCF_029834605.1	GCF_029834605.1_strand_blastn_result_1167_plus.fasta_1	KL48	Others	#6b6ecf
GCF_029834625.1	GCF_029834625.1_strand_blastn_result_1167_plus.fasta_1	KL48	Others	#6b6ecf
GCF_029853835.1	GCF_029853835.1_strand_blastn_result_1167_plus.fasta_1	KL64	KL64	#bd9e39
GCF_029853855.1	GCF_029853855.1_strand_blastn_result_1167_plus.fasta_1	KL1	KL1	#2ca02c
GCF_029853875.1	GCF_029853875.1_strand_blastn_result_1167_plus.fasta_1	KL64	KL64	#bd9e39
GCF_029854575.1	GCF_029854575.1_strand_blastn_result_1167_plus.fasta_1	KL20	Others	#6b6ecf
GCF_029854595.1	GCF_029854595.1_strand_blastn_result_1167_plus.fasta_1	KL20	Others	#6b6ecf
GCF_029867025.1	GCF_029867025.1_strand_blastn_result_1167_plus.fasta_1	KL149	Others	#6b6ecf
GCF_029889725.1	GCF_029889725.1_strand_blastn_result_1167_plus.fasta_1	KL102	KL102	#1f77b4
GCF_029962225.1	GCF_029962225.1_strand_blastn_result_1167_plus.fasta_1	KL106	Others	#6b6ecf
GCF_029962245.1	GCF_029962245.1_strand_blastn_result_1167_plus.fasta_1	KL2	KL2	#98df8a
GCF_029962265.1	GCF_029962265.1_strand_blastn_result_1167_plus.fasta_1	KL23	KL23	#d62728
GCF_030007135.1	GCF_030007135.1_strand_blastn_result_1167_plus.fasta_1	KL24	KL24	#f7b6d2
GCF_030007455.1	GCF_030007455.1_strand_blastn_result_1167_plus.fasta_1	KL8	Others	#6b6ecf
GCF_030011575.1	GCF_030011575.1_strand_blastn_result_1167_plus.fasta_1	KL47	KL47	#843c39
GCF_030020765.1	GCF_030020765.1_strand_blastn_result_1167_plus.fasta_1	KL2	KL2	#98df8a
GCF_030020785.1	GCF_030020785.1_strand_blastn_result_1167_plus.fasta_1	KL1	KL1	#2ca02c
GCF_030020855.1	GCF_030020855.1_strand_blastn_result_1167_plus.fasta_1	KL47	KL47	#843c39
GCF_030020895.1	GCF_030020895.1_strand_blastn_result_1167_plus.fasta_1	KL23	KL23	#d62728
GCF_030035465.1	GCF_030035465.1_strand_blastn_result_1167_plus.fasta_1	KL64	KL64	#bd9e39
GCF_030035485.1	GCF_030035485.1_strand_blastn_result_1167_plus.fasta_1	KL64	KL64	#bd9e39
GCF_030035505.1	GCF_030035505.1_strand_blastn_result_1167_plus.fasta_1	KL64	KL64	#bd9e39
GCF_030053875.1	GCF_030053875.1_strand_blastn_result_1167_plus.fasta_1	KL22	Others	#6b6ecf
GCF_030061645.1	GCF_030061645.1_strand_blastn_result_1167_plus.fasta_1	KL64	KL64	#bd9e39
GCF_030061685.1	GCF_030061685.1_strand_blastn_result_1167_plus.fasta_1	KL24	KL24	#f7b6d2
GCF_030061715.1	GCF_030061715.1_strand_blastn_result_1167_plus.fasta_1	KL39	Others	#6b6ecf
GCF_030061755.1	GCF_030061755.1_strand_blastn_result_1167_plus.fasta_1	KL2	KL2	#98df8a
GCF_030061775.1	GCF_030061775.1_strand_blastn_result_1167_plus.fasta_1	KL2	KL2	#98df8a
GCF_030061795.1	GCF_030061795.1_strand_blastn_result_1167_plus.fasta_1	KL2	KL2	#98df8a
GCF_030061815.1	GCF_030061815.1_strand_blastn_result_1167_plus.fasta_1	KL15	KL15	#aec7e8
GCF_030061865.1	GCF_030061865.1_strand_blastn_result_1167_plus.fasta_1	KL2	KL2	#98df8a
GCF_030168225.1	GCF_030168225.1_strand_blastn_result_1167_plus.fasta_1	KL24	KL24	#f7b6d2
GCF_030169265.1	GCF_030169265.1_strand_blastn_result_1167_plus.fasta_1	KL45	Others	#6b6ecf
GCF_030169555.1	GCF_030169555.1_strand_blastn_result_1167_plus.fasta_1	KL27	Others	#6b6ecf
GCF_030252225.1	GCF_030252225.1_strand_blastn_result_1167_plus.fasta_1	KL57	Others	#6b6ecf
GCF_030252445.1	GCF_030252445.1_strand_blastn_result_1167_plus.fasta_1	KL64	KL64	#bd9e39
GCF_030263875.1	GCF_030263875.1_strand_blastn_result_1167_plus.fasta_1	KL64	KL64	#bd9e39
GCF_030271855.1	GCF_030271855.1_strand_blastn_result_1167_plus.fasta_1	KL102	KL102	#1f77b4
GCF_030271875.1	GCF_030271875.1_strand_blastn_result_1167_plus.fasta_1	KL64	KL64	#bd9e39
GCF_030271895.1	GCF_030271895.1_strand_blastn_result_1167_plus.fasta_1	KL10	Others	#6b6ecf
GCF_030271915.1	GCF_030271915.1_strand_blastn_result_1167_plus.fasta_1	KL123	Others	#6b6ecf
GCF_030271935.1	GCF_030271935.1_strand_blastn_result_1167_plus.fasta_1	KL8	Others	#6b6ecf
GCF_030271955.1	GCF_030271955.1_strand_blastn_result_1167_plus.fasta_1	KL8	Others	#6b6ecf
GCF_030271975.1	GCF_030271975.1_strand_blastn_result_1167_plus.fasta_1	KL142	Others	#6b6ecf
GCF_030271995.1	GCF_030271995.1_strand_blastn_result_1167_plus.fasta_1	KL114	Others	#6b6ecf
GCF_030272015.1	GCF_030272015.1_strand_blastn_result_1167_plus.fasta_1	KL123	Others	#6b6ecf
GCF_030272075.1	GCF_030272075.1_strand_blastn_result_1167_plus.fasta_1	KL2	KL2	#98df8a
GCF_030284485.1	GCF_030284485.1_strand_blastn_result_1167_plus.fasta_1	KL64	KL64	#bd9e39
GCF_030284505.1	GCF_030284505.1_strand_blastn_result_1167_plus.fasta_1	KL64	KL64	#bd9e39
GCF_030291155.1	GCF_030291155.1_strand_blastn_result_1167_plus.fasta_1	KL22	Others	#6b6ecf
GCF_030295665.1	GCF_030295665.1_strand_blastn_result_1167_plus.fasta_1	KL15	KL15	#aec7e8
GCF_030316115.1	GCF_030316115.1_strand_blastn_result_1167_plus.fasta_1	KL47	KL47	#843c39
GCF_030322925.1	GCF_030322925.1_strand_blastn_result_1167_plus.fasta_1	KL51	KL51	#7b4173
GCF_030323605.1	GCF_030323605.1_strand_blastn_result_1167_plus.fasta_1	KL57	Others	#6b6ecf
GCF_030323625.1	GCF_030323625.1_strand_blastn_result_1167_plus.fasta_1	KL2	KL2	#98df8a
GCF_030323665.1	GCF_030323665.1_strand_blastn_result_1167_plus.fasta_1	KL19	KL19	#ffbb78
GCF_030323685.1	GCF_030323685.1_strand_blastn_result_1167_plus.fasta_1	KL19	KL19	#ffbb78
GCF_030323825.1	GCF_030323825.1_strand_blastn_result_1167_plus.fasta_1	KL64	KL64	#bd9e39
GCF_030324175.1	GCF_030324175.1_strand_blastn_result_1167_plus.fasta_1	KL24	KL24	#f7b6d2
GCF_030347245.1	GCF_030347245.1_strand_blastn_result_1167_plus.fasta_1	KL24	KL24	#f7b6d2
GCF_030369655.1	GCF_030369655.1_strand_blastn_result_1167_plus.fasta_1	KL128	Others	#6b6ecf
GCF_030388425.1	GCF_030388425.1_strand_blastn_result_1167_plus.fasta_1	KL64	KL64	#bd9e39
GCF_030388445.1	GCF_030388445.1_strand_blastn_result_1167_plus.fasta_1	KL64	KL64	#bd9e39
GCF_030406515.2	GCF_030406515.2_strand_blastn_result_1167_plus.fasta_1	KL64	KL64	#bd9e39
GCF_030412885.1	GCF_030412885.1_strand_blastn_result_1167_plus.fasta_1	KL128	Others	#6b6ecf
GCF_030414195.1	GCF_030414195.1_strand_blastn_result_1167_plus.fasta_1	KL62	Others	#6b6ecf
GCF_030414235.1	GCF_030414235.1_strand_blastn_result_1167_plus.fasta_1	KL57	Others	#6b6ecf
GCF_030442015.2	GCF_030442015.2_strand_blastn_result_1167_plus.fasta_1	KL54	Others	#6b6ecf
GCF_030442105.2	GCF_030442105.2_strand_blastn_result_1167_plus.fasta_1	KL63	Others	#6b6ecf
GCF_030489765.1	GCF_030489765.1_strand_blastn_result_1167_plus.fasta_1	KL64	KL64	#bd9e39
GCF_030489885.1	GCF_030489885.1_strand_blastn_result_1167_plus.fasta_1	KL64	KL64	#bd9e39
GCF_030489905.1	GCF_030489905.1_strand_blastn_result_1167_plus.fasta_1	KL47	KL47	#843c39
GCF_030489925.1	GCF_030489925.1_strand_blastn_result_1167_plus.fasta_1	KL47	KL47	#843c39
GCF_030489985.1	GCF_030489985.1_strand_blastn_result_1167_plus.fasta_1	KL47	KL47	#843c39
GCF_030490005.1	GCF_030490005.1_strand_blastn_result_1167_plus.fasta_1	KL64	KL64	#bd9e39
GCF_030490025.1	GCF_030490025.1_strand_blastn_result_1167_plus.fasta_1	KL64	KL64	#bd9e39
GCF_030490045.1	GCF_030490045.1_strand_blastn_result_1167_plus.fasta_1	KL64	KL64	#bd9e39
GCF_030490125.1	GCF_030490125.1_strand_blastn_result_1167_plus.fasta_1	KL47	KL47	#843c39
GCF_030490165.1	GCF_030490165.1_strand_blastn_result_1167_plus.fasta_1	KL64	KL64	#bd9e39
GCF_030490225.1	GCF_030490225.1_strand_blastn_result_1167_plus.fasta_1	KL47	KL47	#843c39
GCF_030490245.1	GCF_030490245.1_strand_blastn_result_1167_plus.fasta_1	KL64	KL64	#bd9e39
GCF_030490445.1	GCF_030490445.1_strand_blastn_result_1167_plus.fasta_1	KL24	KL24	#f7b6d2
GCF_030490505.1	GCF_030490505.1_strand_blastn_result_1167_plus.fasta_1	KL14	Others	#6b6ecf
GCF_030490575.1	GCF_030490575.1_strand_blastn_result_1167_plus.fasta_1	KL47	KL47	#843c39
GCF_030490595.1	GCF_030490595.1_strand_blastn_result_1167_plus.fasta_1	KL47	KL47	#843c39
GCF_030490675.1	GCF_030490675.1_strand_blastn_result_1167_plus.fasta_1	KL102	KL102	#1f77b4
GCF_030490715.1	GCF_030490715.1_strand_blastn_result_1167_plus.fasta_1	KL47	KL47	#843c39
GCF_030506095.1	GCF_030506095.1_strand_blastn_result_1167_plus.fasta_1	KL64	KL64	#bd9e39
GCF_030506115.1	GCF_030506115.1_strand_blastn_result_1167_plus.fasta_1	KL64	KL64	#bd9e39
GCF_030534295.1	GCF_030534295.1_strand_blastn_result_1167_plus.fasta_1	KL24	KL24	#f7b6d2
GCF_030544725.1	GCF_030544725.1_strand_blastn_result_1167_plus.fasta_1	KL61	Others	#6b6ecf
GCF_030544975.1	GCF_030544975.1_strand_blastn_result_1167_plus.fasta_1	KL47	KL47	#843c39
GCF_030552975.1	GCF_030552975.1_strand_blastn_result_1167_plus.fasta_1	KL52	Others	#6b6ecf
GCF_030553015.1	GCF_030553015.1_strand_blastn_result_1167_plus.fasta_1	KL64	KL64	#bd9e39
GCF_030582295.1	GCF_030582295.1_strand_blastn_result_1167_plus.fasta_1	KL63	Others	#6b6ecf
GCF_030644545.1	GCF_030644545.1_strand_blastn_result_1167_plus.fasta_1	KL10	Others	#6b6ecf
GCF_030644565.1	GCF_030644565.1_strand_blastn_result_1167_plus.fasta_1	KL62	Others	#6b6ecf
GCF_030644585.1	GCF_030644585.1_strand_blastn_result_1167_plus.fasta_1	KL176	Others	#6b6ecf
GCF_030644605.1	GCF_030644605.1_strand_blastn_result_1167_plus.fasta_1	KL2	KL2	#98df8a
GCF_030644625.1	GCF_030644625.1_strand_blastn_result_1167_plus.fasta_1	KL51	KL51	#7b4173
GCF_030685615.1	GCF_030685615.1_strand_blastn_result_1167_plus.fasta_1	KL1	KL1	#2ca02c
GCF_030685635.1	GCF_030685635.1_strand_blastn_result_1167_plus.fasta_1	KL1	KL1	#2ca02c
GCF_030704345.1	GCF_030704345.1_strand_blastn_result_1167_plus.fasta_1	KL47	KL47	#843c39
GCF_030717705.1	GCF_030717705.1_strand_blastn_result_1167_plus.fasta_1	KL64	KL64	#bd9e39
GCF_030717725.1	GCF_030717725.1_strand_blastn_result_1167_plus.fasta_1	KL64	KL64	#bd9e39
GCF_030845375.1	GCF_030845375.1_strand_blastn_result_1167_plus.fasta_1	KL57	Others	#6b6ecf
GCF_030845395.1	GCF_030845395.1_strand_blastn_result_1167_plus.fasta_1	KL1	KL1	#2ca02c
GCF_030845415.1	GCF_030845415.1_strand_blastn_result_1167_plus.fasta_1	KL2	KL2	#98df8a
GCF_030845435.1	GCF_030845435.1_strand_blastn_result_1167_plus.fasta_1	KL1	KL1	#2ca02c
GCF_030845455.1	GCF_030845455.1_strand_blastn_result_1167_plus.fasta_1	KL20	Others	#6b6ecf
GCF_030845475.1	GCF_030845475.1_strand_blastn_result_1167_plus.fasta_1	KL1	KL1	#2ca02c
GCF_030845495.1	GCF_030845495.1_strand_blastn_result_1167_plus.fasta_1	KL1	KL1	#2ca02c
GCF_030845515.1	GCF_030845515.1_strand_blastn_result_1167_plus.fasta_1	KL2	KL2	#98df8a
GCF_030845535.1	GCF_030845535.1_strand_blastn_result_1167_plus.fasta_1	KL1	KL1	#2ca02c
GCF_030845555.1	GCF_030845555.1_strand_blastn_result_1167_plus.fasta_1	KL39	Others	#6b6ecf
GCF_030845575.1	GCF_030845575.1_strand_blastn_result_1167_plus.fasta_1	KL112	Others	#6b6ecf
GCF_030845595.1	GCF_030845595.1_strand_blastn_result_1167_plus.fasta_1	KL112	Others	#6b6ecf
GCF_030845615.1	GCF_030845615.1_strand_blastn_result_1167_plus.fasta_1	KL112	Others	#6b6ecf
GCF_030845635.1	GCF_030845635.1_strand_blastn_result_1167_plus.fasta_1	KL57	Others	#6b6ecf
GCF_030845655.1	GCF_030845655.1_strand_blastn_result_1167_plus.fasta_1	KL151	Others	#6b6ecf
GCF_030845675.1	GCF_030845675.1_strand_blastn_result_1167_plus.fasta_1	KL43	Others	#6b6ecf
GCF_030845695.1	GCF_030845695.1_strand_blastn_result_1167_plus.fasta_1	KL27	Others	#6b6ecf
GCF_030845715.1	GCF_030845715.1_strand_blastn_result_1167_plus.fasta_1	KL7	Others	#6b6ecf
GCF_030845735.1	GCF_030845735.1_strand_blastn_result_1167_plus.fasta_1	KL61	Others	#6b6ecf
GCF_030845755.1	GCF_030845755.1_strand_blastn_result_1167_plus.fasta_1	KL54	Others	#6b6ecf
GCF_030845775.1	GCF_030845775.1_strand_blastn_result_1167_plus.fasta_1	KL102	KL102	#1f77b4
GCF_030845795.1	GCF_030845795.1_strand_blastn_result_1167_plus.fasta_1	KL3	Others	#6b6ecf
GCF_030845815.1	GCF_030845815.1_strand_blastn_result_1167_plus.fasta_1	KL24	KL24	#f7b6d2
GCF_030845835.1	GCF_030845835.1_strand_blastn_result_1167_plus.fasta_1	KL1	KL1	#2ca02c
GCF_030845855.1	GCF_030845855.1_strand_blastn_result_1167_plus.fasta_1	KL14	Others	#6b6ecf
GCF_030845875.1	GCF_030845875.1_strand_blastn_result_1167_plus.fasta_1	KL3	Others	#6b6ecf
GCF_030845895.1	GCF_030845895.1_strand_blastn_result_1167_plus.fasta_1	KL19	KL19	#ffbb78
GCF_030845915.1	GCF_030845915.1_strand_blastn_result_1167_plus.fasta_1	KL3	Others	#6b6ecf
GCF_030845935.1	GCF_030845935.1_strand_blastn_result_1167_plus.fasta_1	KL21	Others	#6b6ecf
GCF_030845955.1	GCF_030845955.1_strand_blastn_result_1167_plus.fasta_1	KL62	Others	#6b6ecf
GCF_030845975.1	GCF_030845975.1_strand_blastn_result_1167_plus.fasta_1	KL23	KL23	#d62728
GCF_030846075.1	GCF_030846075.1_strand_blastn_result_1167_plus.fasta_1	KL146	Others	#6b6ecf
GCF_030847575.1	GCF_030847575.1_strand_blastn_result_1167_plus.fasta_1	KL164	Others	#6b6ecf
GCF_030848965.1	GCF_030848965.1_strand_blastn_result_1167_plus.fasta_1	KL121	Others	#6b6ecf
GCF_030863585.1	GCF_030863585.1_strand_blastn_result_1167_plus.fasta_1	KL10	Others	#6b6ecf
GCF_030863985.1	GCF_030863985.1_strand_blastn_result_1167_plus.fasta_1	KL57	Others	#6b6ecf
GCF_030866865.1	GCF_030866865.1_strand_blastn_result_1167_plus.fasta_1	KL57	Others	#6b6ecf
GCF_031312745.1	GCF_031312745.1_strand_blastn_result_1167_plus.fasta_1	KL47	KL47	#843c39
GCF_031326245.1	GCF_031326245.1_strand_blastn_result_1167_plus.fasta_1	KL102	KL102	#1f77b4
GCF_031357205.1	GCF_031357205.1_strand_blastn_result_1167_plus.fasta_1	KL8	Others	#6b6ecf
GCF_031357365.1	GCF_031357365.1_strand_blastn_result_1167_plus.fasta_1	KL109	Others	#6b6ecf
GCF_031432775.1	GCF_031432775.1_strand_blastn_result_1167_plus.fasta_1	KL102	KL102	#1f77b4
GCF_031676375.1	GCF_031676375.1_strand_blastn_result_1167_plus.fasta_1	KL47	KL47	#843c39
GCF_031885215.1	GCF_031885215.1_strand_blastn_result_1167_plus.fasta_1	KL64	KL64	#bd9e39
GCF_032248875.1	GCF_032248875.1_strand_blastn_result_1167_plus.fasta_1	KL28	Others	#6b6ecf
GCF_032253935.1	GCF_032253935.1_strand_blastn_result_1167_plus.fasta_1	KL1	KL1	#2ca02c
GCF_032343715.1	GCF_032343715.1_strand_blastn_result_1167_plus.fasta_1	KL64	KL64	#bd9e39
GCF_032344435.1	GCF_032344435.1_strand_blastn_result_1167_plus.fasta_1	KL107	KL107	#8c564b
GCF_032348595.1	GCF_032348595.1_strand_blastn_result_1167_plus.fasta_1	KL36	Others	#6b6ecf
GCF_032680825.1	GCF_032680825.1_strand_blastn_result_1167_plus.fasta_1	KL3	Others	#6b6ecf
GCF_032680845.1	GCF_032680845.1_strand_blastn_result_1167_plus.fasta_1	KL3	Others	#6b6ecf
GCF_032681225.1	GCF_032681225.1_strand_blastn_result_1167_plus.fasta_1	KL64	KL64	#bd9e39
GCF_032807725.1	GCF_032807725.1_strand_blastn_result_1167_plus.fasta_1	KL1	KL1	#2ca02c
GCF_032826355.1	GCF_032826355.1_strand_blastn_result_1167_plus.fasta_1	KL64	KL64	#bd9e39
GCF_032827515.1	GCF_032827515.1_strand_blastn_result_1167_plus.fasta_1	KL64	KL64	#bd9e39
GCF_032829175.1	GCF_032829175.1_strand_blastn_result_1167_plus.fasta_1	KL64	KL64	#bd9e39
GCF_032833155.1	GCF_032833155.1_strand_blastn_result_1167_plus.fasta_1	KL64	KL64	#bd9e39
GCF_032833975.1	GCF_032833975.1_strand_blastn_result_1167_plus.fasta_1	KL64	KL64	#bd9e39
GCF_032878355.1	GCF_032878355.1_strand_blastn_result_1167_plus.fasta_1	KL17	KL17	#17becf
GCF_032878755.1	GCF_032878755.1_strand_blastn_result_1167_plus.fasta_1	KL64	KL64	#bd9e39
GCF_033238325.1	GCF_033238325.1_strand_blastn_result_1167_plus.fasta_1	KL64	KL64	#bd9e39
GCF_033245165.1	GCF_033245165.1_strand_blastn_result_1167_plus.fasta_1	KL64	KL64	#bd9e39
GCF_033251225.1	GCF_033251225.1_strand_blastn_result_1167_plus.fasta_1	KL64	KL64	#bd9e39
GCF_033254545.1	GCF_033254545.1_strand_blastn_result_1167_plus.fasta_1	KL10	Others	#6b6ecf
GCF_033256205.1	GCF_033256205.1_strand_blastn_result_1167_plus.fasta_1	KL64	KL64	#bd9e39
GCF_033257165.1	GCF_033257165.1_strand_blastn_result_1167_plus.fasta_1	KL10	Others	#6b6ecf
GCF_033258285.1	GCF_033258285.1_strand_blastn_result_1167_plus.fasta_1	KL64	KL64	#bd9e39
GCF_033259165.1	GCF_033259165.1_strand_blastn_result_1167_plus.fasta_1	KL64	KL64	#bd9e39
GCF_033563215.1	GCF_033563215.1_strand_blastn_result_1167_plus.fasta_1	KL111	Others	#6b6ecf
GCF_033564015.1	GCF_033564015.1_strand_blastn_result_1167_plus.fasta_1	KL74	Others	#6b6ecf
GCF_033798725.1	GCF_033798725.1_strand_blastn_result_1167_plus.fasta_1	KL2	KL2	#98df8a
GCF_033802585.1	GCF_033802585.1_strand_blastn_result_1167_plus.fasta_1	KL185	Others	#6b6ecf
GCF_033802845.1	GCF_033802845.1_strand_blastn_result_1167_plus.fasta_1	KL177	Others	#6b6ecf
GCF_033807335.1	GCF_033807335.1_strand_blastn_result_1167_plus.fasta_1	KL64	KL64	#bd9e39
GCF_033807355.1	GCF_033807355.1_strand_blastn_result_1167_plus.fasta_1	KL64	KL64	#bd9e39
GCF_033807375.1	GCF_033807375.1_strand_blastn_result_1167_plus.fasta_1	KL64	KL64	#bd9e39
GCF_033807395.1	GCF_033807395.1_strand_blastn_result_1167_plus.fasta_1	KL5	Others	#6b6ecf
GCF_033807415.1	GCF_033807415.1_strand_blastn_result_1167_plus.fasta_1	KL5	Others	#6b6ecf
GCF_033807435.1	GCF_033807435.1_strand_blastn_result_1167_plus.fasta_1	KL5	Others	#6b6ecf
GCF_033807455.1	GCF_033807455.1_strand_blastn_result_1167_plus.fasta_1	KL5	Others	#6b6ecf
GCF_033847565.1	GCF_033847565.1_strand_blastn_result_1167_plus.fasta_1	KL74	Others	#6b6ecf
GCF_033848475.1	GCF_033848475.1_strand_blastn_result_1167_plus.fasta_1	KL81	Others	#6b6ecf
GCF_033849915.1	GCF_033849915.1_strand_blastn_result_1167_plus.fasta_1	KL74	Others	#6b6ecf
GCF_033850575.1	GCF_033850575.1_strand_blastn_result_1167_plus.fasta_1	KL102	KL102	#1f77b4
GCF_033852495.1	GCF_033852495.1_strand_blastn_result_1167_plus.fasta_1	KL123	Others	#6b6ecf
GCF_033854795.1	GCF_033854795.1_strand_blastn_result_1167_plus.fasta_1	KL74	Others	#6b6ecf
GCF_033857255.1	GCF_033857255.1_strand_blastn_result_1167_plus.fasta_1	KL21	Others	#6b6ecf
GCF_033861315.1	GCF_033861315.1_strand_blastn_result_1167_plus.fasta_1	KL166	Others	#6b6ecf
GCF_033863175.1	GCF_033863175.1_strand_blastn_result_1167_plus.fasta_1	KL161	Others	#6b6ecf
GCF_033865275.1	GCF_033865275.1_strand_blastn_result_1167_plus.fasta_1	KL30	Others	#6b6ecf
GCF_033867515.1	GCF_033867515.1_strand_blastn_result_1167_plus.fasta_1	KL138	Others	#6b6ecf
GCF_033868475.1	GCF_033868475.1_strand_blastn_result_1167_plus.fasta_1	KL30	Others	#6b6ecf
GCF_033869935.1	GCF_033869935.1_strand_blastn_result_1167_plus.fasta_1	KL28	Others	#6b6ecf
GCF_033870115.1	GCF_033870115.1_strand_blastn_result_1167_plus.fasta_1	KL30	Others	#6b6ecf
GCF_033870135.1	GCF_033870135.1_strand_blastn_result_1167_plus.fasta_1	KL39	Others	#6b6ecf
GCF_034259265.1	GCF_034259265.1_strand_blastn_result_1167_plus.fasta_1	KL10	Others	#6b6ecf
GCF_034259285.1	GCF_034259285.1_strand_blastn_result_1167_plus.fasta_1	KL48	Others	#6b6ecf
GCF_034340365.1	GCF_034340365.1_strand_blastn_result_1167_plus.fasta_1	KL2	KL2	#98df8a
GCF_034341085.1	GCF_034341085.1_strand_blastn_result_1167_plus.fasta_1	KL2	KL2	#98df8a
GCF_034424075.1	GCF_034424075.1_strand_blastn_result_1167_plus.fasta_1	KL105	Others	#6b6ecf
GCF_034477785.1	GCF_034477785.1_strand_blastn_result_1167_plus.fasta_1	KL1	KL1	#2ca02c
GCF_034479915.1	GCF_034479915.1_strand_blastn_result_1167_plus.fasta_1	KL64	KL64	#bd9e39
GCF_034564955.1	GCF_034564955.1_strand_blastn_result_1167_plus.fasta_1	KL167	Others	#6b6ecf
GCF_034565915.1	GCF_034565915.1_strand_blastn_result_1167_plus.fasta_1	KL167	Others	#6b6ecf
GCF_034661255.1	GCF_034661255.1_strand_blastn_result_1167_plus.fasta_1	KL64	KL64	#bd9e39
GCF_035201625.1	GCF_035201625.1_strand_blastn_result_1167_plus.fasta_1	KL47	KL47	#843c39
GCF_035581385.1	GCF_035581385.1_strand_blastn_result_1167_plus.fasta_1	KL102	KL102	#1f77b4
GCF_035584575.1	GCF_035584575.1_strand_blastn_result_1167_plus.fasta_1	KL64	KL64	#bd9e39
GCF_035593365.1	GCF_035593365.1_strand_blastn_result_1167_plus.fasta_1	KL47	KL47	#843c39
GCF_035594265.1	GCF_035594265.1_strand_blastn_result_1167_plus.fasta_1	KL141	Others	#6b6ecf
GCF_035594725.1	GCF_035594725.1_strand_blastn_result_1167_plus.fasta_1	KL36	Others	#6b6ecf
GCF_035595475.1	GCF_035595475.1_strand_blastn_result_1167_plus.fasta_1	KL24	KL24	#f7b6d2
GCF_035596915.1	GCF_035596915.1_strand_blastn_result_1167_plus.fasta_1	KL8	Others	#6b6ecf
GCF_035620075.1	GCF_035620075.1_strand_blastn_result_1167_plus.fasta_1	KL38	Others	#6b6ecf
GCF_035620095.1	GCF_035620095.1_strand_blastn_result_1167_plus.fasta_1	KL64	KL64	#bd9e39
GCF_035621195.1	GCF_035621195.1_strand_blastn_result_1167_plus.fasta_1	KL10	Others	#6b6ecf
GCF_035621275.1	GCF_035621275.1_strand_blastn_result_1167_plus.fasta_1	KL8	Others	#6b6ecf
GCF_035621535.1	GCF_035621535.1_strand_blastn_result_1167_plus.fasta_1	KL64	KL64	#bd9e39
GCF_035621575.1	GCF_035621575.1_strand_blastn_result_1167_plus.fasta_1	KL64	KL64	#bd9e39
GCF_035658195.1	GCF_035658195.1_strand_blastn_result_1167_plus.fasta_1	KL60	Others	#6b6ecf
GCF_035658215.1	GCF_035658215.1_strand_blastn_result_1167_plus.fasta_1	KL30	Others	#6b6ecf
GCF_035658455.1	GCF_035658455.1_strand_blastn_result_1167_plus.fasta_1	KL125	Others	#6b6ecf
GCF_035666235.1	GCF_035666235.1_strand_blastn_result_1167_plus.fasta_1	KL23	KL23	#d62728
GCF_035928105.1	GCF_035928105.1_strand_blastn_result_1167_plus.fasta_1	KL177	Others	#6b6ecf
GCF_035932355.1	GCF_035932355.1_strand_blastn_result_1167_plus.fasta_1	KL64	KL64	#bd9e39
GCF_036254055.1	GCF_036254055.1_strand_blastn_result_1167_plus.fasta_1	KL19	KL19	#ffbb78
GCF_036287395.1	GCF_036287395.1_strand_blastn_result_1167_plus.fasta_1	KL15	KL15	#aec7e8
GCF_036287435.1	GCF_036287435.1_strand_blastn_result_1167_plus.fasta_1	KL2	KL2	#98df8a
GCF_036287495.1	GCF_036287495.1_strand_blastn_result_1167_plus.fasta_1	KL102	KL102	#1f77b4
GCF_036287515.1	GCF_036287515.1_strand_blastn_result_1167_plus.fasta_1	KL35	Others	#6b6ecf
GCF_036287585.1	GCF_036287585.1_strand_blastn_result_1167_plus.fasta_1	KL106	Others	#6b6ecf
GCF_036287625.1	GCF_036287625.1_strand_blastn_result_1167_plus.fasta_1	KL107	KL107	#8c564b
GCF_036287765.1	GCF_036287765.1_strand_blastn_result_1167_plus.fasta_1	KL54	Others	#6b6ecf
GCF_036287785.1	GCF_036287785.1_strand_blastn_result_1167_plus.fasta_1	KL22	Others	#6b6ecf
GCF_036320985.1	GCF_036320985.1_strand_blastn_result_1167_plus.fasta_1	KL21	Others	#6b6ecf
GCF_036321465.1	GCF_036321465.1_strand_blastn_result_1167_plus.fasta_1	KL64	KL64	#bd9e39
GCF_036347655.1	GCF_036347655.1_strand_blastn_result_1167_plus.fasta_1	KL17	KL17	#17becf
GCF_036347675.1	GCF_036347675.1_strand_blastn_result_1167_plus.fasta_1	KL64	KL64	#bd9e39
GCF_036362745.1	GCF_036362745.1_strand_blastn_result_1167_plus.fasta_1	KL38	Others	#6b6ecf
GCF_036417415.1	GCF_036417415.1_strand_blastn_result_1167_plus.fasta_1	KL119	Others	#6b6ecf
GCF_036417615.1	GCF_036417615.1_strand_blastn_result_1167_plus.fasta_1	KL119	Others	#6b6ecf
GCF_036417685.1	GCF_036417685.1_strand_blastn_result_1167_plus.fasta_1	KL18	Others	#6b6ecf
GCF_036429575.1	GCF_036429575.1_strand_blastn_result_1167_plus.fasta_1	KL64	KL64	#bd9e39
GCF_036451995.1	GCF_036451995.1_strand_blastn_result_1167_plus.fasta_1	KL9	Others	#6b6ecf
GCF_036452035.1	GCF_036452035.1_strand_blastn_result_1167_plus.fasta_1	KL64	KL64	#bd9e39
GCF_036452075.1	GCF_036452075.1_strand_blastn_result_1167_plus.fasta_1	KL10	Others	#6b6ecf
GCF_036452095.1	GCF_036452095.1_strand_blastn_result_1167_plus.fasta_1	KL64	KL64	#bd9e39
GCF_036452115.1	GCF_036452115.1_strand_blastn_result_1167_plus.fasta_1	KL10	Others	#6b6ecf
GCF_036452175.1	GCF_036452175.1_strand_blastn_result_1167_plus.fasta_1	KL169	Others	#6b6ecf
GCF_036541145.1	GCF_036541145.1_strand_blastn_result_1167_plus.fasta_1	KL2	KL2	#98df8a
GCF_036542225.1	GCF_036542225.1_strand_blastn_result_1167_plus.fasta_1	KL57	Others	#6b6ecf
GCF_036542245.1	GCF_036542245.1_strand_blastn_result_1167_plus.fasta_1	KL5	Others	#6b6ecf
GCF_036542345.1	GCF_036542345.1_strand_blastn_result_1167_plus.fasta_1	KL64	KL64	#bd9e39
GCF_036542365.1	GCF_036542365.1_strand_blastn_result_1167_plus.fasta_1	KL1	KL1	#2ca02c
GCF_036549095.1	GCF_036549095.1_strand_blastn_result_1167_plus.fasta_1	KL1	KL1	#2ca02c
GCF_036549135.1	GCF_036549135.1_strand_blastn_result_1167_plus.fasta_1	KL1	KL1	#2ca02c
GCF_900323945.1	GCF_900323945.1_strand_blastn_result_1167_plus.fasta_1	KL51	KL51	#7b4173
GCF_900622605.1	GCF_900622605.1_strand_blastn_result_1167_plus.fasta_1	KL113	Others	#6b6ecf
GCF_900622645.1	GCF_900622645.1_strand_blastn_result_1167_plus.fasta_1	KL106	Others	#6b6ecf
GCF_900635125.1	GCF_900635125.1_strand_blastn_result_1167_plus.fasta_1	KL82	Others	#6b6ecf
GCF_900635995.1	GCF_900635995.1_strand_blastn_result_1167_plus.fasta_1	KL2	KL2	#98df8a
GCF_900636455.1	GCF_900636455.1_strand_blastn_result_1167_plus.fasta_1	KL51	KL51	#7b4173
GCF_901421925.1	GCF_901421925.1_strand_blastn_result_1167_plus.fasta_1	KL3	Others	#6b6ecf
GCF_901422065.1	GCF_901422065.1_strand_blastn_result_1167_plus.fasta_1	KL22	Others	#6b6ecf
GCF_902723695.1	GCF_902723695.1_strand_blastn_result_1167_plus.fasta_1	KL2	KL2	#98df8a
GCF_902723705.1	GCF_902723705.1_strand_blastn_result_1167_plus.fasta_1	KL2	KL2	#98df8a
GCF_903993005.2	GCF_903993005.2_strand_blastn_result_1167_plus.fasta_1	KL64	KL64	#bd9e39
GCF_903993015.2	GCF_903993015.2_strand_blastn_result_1167_plus.fasta_1	KL64	KL64	#bd9e39
GCF_903993025.2	GCF_903993025.2_strand_blastn_result_1167_plus.fasta_1	KL64	KL64	#bd9e39
GCF_903993035.2	GCF_903993035.2_strand_blastn_result_1167_plus.fasta_1	KL64	KL64	#bd9e39
GCF_903993055.2	GCF_903993055.2_strand_blastn_result_1167_plus.fasta_1	KL64	KL64	#bd9e39
GCF_903993065.2	GCF_903993065.2_strand_blastn_result_1167_plus.fasta_1	KL17	KL17	#17becf
GCF_903993085.2	GCF_903993085.2_strand_blastn_result_1167_plus.fasta_1	KL64	KL64	#bd9e39
GCF_903993095.2	GCF_903993095.2_strand_blastn_result_1167_plus.fasta_1	KL64	KL64	#bd9e39
GCF_903993105.2	GCF_903993105.2_strand_blastn_result_1167_plus.fasta_1	KL64	KL64	#bd9e39
GCF_903993115.2	GCF_903993115.2_strand_blastn_result_1167_plus.fasta_1	KL64	KL64	#bd9e39
GCF_903993145.2	GCF_903993145.2_strand_blastn_result_1167_plus.fasta_1	KL64	KL64	#bd9e39
GCF_903993155.2	GCF_903993155.2_strand_blastn_result_1167_plus.fasta_1	KL64	KL64	#bd9e39
GCF_903993165.2	GCF_903993165.2_strand_blastn_result_1167_plus.fasta_1	KL64	KL64	#bd9e39
GCF_903993185.2	GCF_903993185.2_strand_blastn_result_1167_plus.fasta_1	KL64	KL64	#bd9e39
GCF_903993205.2	GCF_903993205.2_strand_blastn_result_1167_plus.fasta_1	KL17	KL17	#17becf
GCF_903993215.2	GCF_903993215.2_strand_blastn_result_1167_plus.fasta_1	KL64	KL64	#bd9e39
GCF_904863055.1	GCF_904863055.1_strand_blastn_result_1167_plus.fasta_1	KL38	Others	#6b6ecf
GCF_904863075.1	GCF_904863075.1_strand_blastn_result_1167_plus.fasta_1	KL102	KL102	#1f77b4
GCF_904863145.1	GCF_904863145.1_strand_blastn_result_1167_plus.fasta_1	KL116	Others	#6b6ecf
GCF_904863195.1	GCF_904863195.1_strand_blastn_result_1167_plus.fasta_1	KL21	Others	#6b6ecf
GCF_904863205.1	GCF_904863205.1_strand_blastn_result_1167_plus.fasta_1	KL39	Others	#6b6ecf
GCF_904863225.1	GCF_904863225.1_strand_blastn_result_1167_plus.fasta_1	KL21	Others	#6b6ecf
GCF_904863285.1	GCF_904863285.1_strand_blastn_result_1167_plus.fasta_1	KL22	Others	#6b6ecf
GCF_904863295.1	GCF_904863295.1_strand_blastn_result_1167_plus.fasta_1	KL21	Others	#6b6ecf
GCF_904863325.1	GCF_904863325.1_strand_blastn_result_1167_plus.fasta_1	KL30	Others	#6b6ecf
GCF_904863335.2	GCF_904863335.2_strand_blastn_result_1167_plus.fasta_1	KL24	KL24	#f7b6d2
GCF_904863355.1	GCF_904863355.1_strand_blastn_result_1167_plus.fasta_1	KL21	Others	#6b6ecf
GCF_904863365.1	GCF_904863365.1_strand_blastn_result_1167_plus.fasta_1	KL64	KL64	#bd9e39
GCF_904863395.1	GCF_904863395.1_strand_blastn_result_1167_plus.fasta_1	KL30	Others	#6b6ecf
GCF_904863425.1	GCF_904863425.1_strand_blastn_result_1167_plus.fasta_1	KL22	Others	#6b6ecf
GCF_904863435.1	GCF_904863435.1_strand_blastn_result_1167_plus.fasta_1	KL103	Others	#6b6ecf
GCF_904864475.1	GCF_904864475.1_strand_blastn_result_1167_plus.fasta_1	KL16	Others	#6b6ecf
GCF_904864505.1	GCF_904864505.1_strand_blastn_result_1167_plus.fasta_1	KL2	KL2	#98df8a
GCF_904864515.1	GCF_904864515.1_strand_blastn_result_1167_plus.fasta_1	KL21	Others	#6b6ecf
GCF_904864525.1	GCF_904864525.1_strand_blastn_result_1167_plus.fasta_1	KL52	Others	#6b6ecf
GCF_904864535.1	GCF_904864535.1_strand_blastn_result_1167_plus.fasta_1	KL30	Others	#6b6ecf
GCF_904864595.1	GCF_904864595.1_strand_blastn_result_1167_plus.fasta_1	KL21	Others	#6b6ecf
GCF_904864605.1	GCF_904864605.1_strand_blastn_result_1167_plus.fasta_1	KL36	Others	#6b6ecf
GCF_904864625.1	GCF_904864625.1_strand_blastn_result_1167_plus.fasta_1	KL54	Others	#6b6ecf
GCF_904865685.1	GCF_904865685.1_strand_blastn_result_1167_plus.fasta_1	KL57	Others	#6b6ecf
GCF_904865765.1	GCF_904865765.1_strand_blastn_result_1167_plus.fasta_1	KL21	Others	#6b6ecf
GCF_904865785.1	GCF_904865785.1_strand_blastn_result_1167_plus.fasta_1	KL15	KL15	#aec7e8
GCF_904865795.1	GCF_904865795.1_strand_blastn_result_1167_plus.fasta_1	KL21	Others	#6b6ecf
GCF_904865805.1	GCF_904865805.1_strand_blastn_result_1167_plus.fasta_1	KL63	Others	#6b6ecf
GCF_904865825.1	GCF_904865825.1_strand_blastn_result_1167_plus.fasta_1	KL21	Others	#6b6ecf
GCF_904866195.1	GCF_904866195.1_strand_blastn_result_1167_plus.fasta_1	KL21	Others	#6b6ecf
GCF_904866205.1	GCF_904866205.1_strand_blastn_result_1167_plus.fasta_1	KL28	Others	#6b6ecf
GCF_904866215.1	GCF_904866215.1_strand_blastn_result_1167_plus.fasta_1	KL25	Others	#6b6ecf
GCF_904866235.1	GCF_904866235.1_strand_blastn_result_1167_plus.fasta_1	KL30	Others	#6b6ecf
GCF_904866335.1	GCF_904866335.1_strand_blastn_result_1167_plus.fasta_1	KL28	Others	#6b6ecf
GCF_904866375.1	GCF_904866375.1_strand_blastn_result_1167_plus.fasta_1	KL39	Others	#6b6ecf
GCF_904866405.1	GCF_904866405.1_strand_blastn_result_1167_plus.fasta_1	KL30	Others	#6b6ecf
GCF_904866425.1	GCF_904866425.1_strand_blastn_result_1167_plus.fasta_1	KL125	Others	#6b6ecf
GCF_904866475.1	GCF_904866475.1_strand_blastn_result_1167_plus.fasta_1	KL2	KL2	#98df8a
GCF_904866485.1	GCF_904866485.1_strand_blastn_result_1167_plus.fasta_1	KL21	Others	#6b6ecf
GCF_904866505.1	GCF_904866505.1_strand_blastn_result_1167_plus.fasta_1	KL154	Others	#6b6ecf
GCF_904866535.1	GCF_904866535.1_strand_blastn_result_1167_plus.fasta_1	KL24	KL24	#f7b6d2
GCF_910589455.1	GCF_910589455.1_strand_blastn_result_1167_plus.fasta_1	KL23	KL23	#d62728
GCF_911728565.1	GCF_911728565.1_strand_blastn_result_1167_plus.fasta_1	KL106	Others	#6b6ecf
GCF_920103885.1	GCF_920103885.1_strand_blastn_result_1167_plus.fasta_1	KL64	KL64	#bd9e39
GCF_924899195.1	GCF_924899195.1_strand_blastn_result_1167_plus.fasta_1	KL102	KL102	#1f77b4
GCF_928375135.1	GCF_928375135.1_strand_blastn_result_1167_plus.fasta_1	KL23	KL23	#d62728
GCF_928375965.1	GCF_928375965.1_strand_blastn_result_1167_plus.fasta_1	KL23	KL23	#d62728
GCF_928376025.1	GCF_928376025.1_strand_blastn_result_1167_plus.fasta_1	KL23	KL23	#d62728
GCF_946966015.1	GCF_946966015.1_strand_blastn_result_1167_plus.fasta_1	KL2	KL2	#98df8a
GCF_947163785.1	GCF_947163785.1_strand_blastn_result_1167_plus.fasta_1	KL102	KL102	#1f77b4
GCF_963693505.1	GCF_963693505.1_strand_blastn_result_1167_plus.fasta_1	KL17	KL17	#17becf
GCF_963694945.1	GCF_963694945.1_strand_blastn_result_1167_plus.fasta_1	KL17	KL17	#17becf
GCF_963854595.1	GCF_963854595.1_strand_blastn_result_1167_plus.fasta_1	KL17	KL17	#17becf
GCF_963854765.1	GCF_963854765.1_strand_blastn_result_1167_plus.fasta_1	KL17	KL17	#17becf
GCF_963854865.1	GCF_963854865.1_strand_blastn_result_1167_plus.fasta_1	KL17	KL17	#17becf

## Sheet: Frequency
KL type	counts	frequency	colar
Others	611	0.40652	#6b6ecf
KL64	292	0.194278	#bd9e39
KL47	104	0.0691949	#843c39
KL2	95	0.0632069	#98df8a
KL1	65	0.0432468	#2ca02c
KL102	59	0.0392548	#1f77b4
KL107	52	0.0345975	#8c564b
KL51	50	0.0332668	#7b4173
KL24	41	0.0272788	#f7b6d2
KL17	35	0.0232868	#17becf
KL15	34	0.0226214	#aec7e8
KL19	34	0.0226214	#ffbb78
KL23	31	0.0206254	#d62728
