# Supplementary material for: A novel esterase regulates Klebsiella pneumoniae hypermucoviscosity and virulence
Source: PLoS Pathog. 2024 Oct 31;20(10):e1012675. doi: 10.1371/journal.ppat.1012675 (PMC11556721; doi:10.1371/journal.ppat.1012675)
Supplement: S6 Table — (XLSX) [file ppat.1012675.s018.xlsx]

## Sheet: Raw data set for Fig 1
Raw data set for Fig 1																							1 I. Retention time of HPGPC on EPS
									1 D. Survival data														time (min)	TH16244	TH16356
	1 B. Transcriptional level normorlized to WT							Sex of mice	Days	vector	pkpACE	p3349			1 E. Bacterial burden in Lung (CFU/g)					1 H. Uronic acid (μg/OD)			-0.26051	0.00863	0.148061
gene	WT			ΔompR				female	2	1					vector	pkpACE	P3349			vector	pkpACE		-0.24472	0.008657	0.148035
3347	0.87	1.15	1	2.81	2.12	3.12		female	2.5	1				1	60800000	28200000	6.65038e+07	female	1	22.5324	29.2879		-0.22894	0.008718	0.148135
kpACE	0.97	0.97	1.07	2.37	2.42	2.02		female	3.5	1				2	85200000	10500000	5.55859e+07	female	2	21.6942	26.9148		-0.21315	0.008718	0.14813
3349	0.94	1.09	0.97	2.73	2.62	3.27		female	3.5	1				3	369000000	5780000	739734006	female	3	24.2064	37.4896		-0.19736	0.008702	0.148125
4943	1.04	0.99	0.97	8.8	6.73	9.41		female	4	1				4	4.6119e+07	599093	3.7695e+07	female	4	20.5547	27.1516		-0.18157	0.008687	0.148099
galF	1.07175	0.941758	1.19926	1.16734	1.31009	1.21496		female	3.5		1			5	7.90421e+07	2.40812e+06	208161653	female	5	21.1178	26.965		-0.16578	0.008656	0.14793
								female	4		1			6	1949233812	577122	153728670	female	6	21.9136	34.9106		-0.14999	0.008507	0.147817
								female	7		0			7	254564846	1.86713e+06	2.30333e+07	male					-0.1342	0.008511	0.147754
								female	7		0			8	9.53394e+07	520370	15076582	male		1 J. Transcription level of rmpD			-0.11841	0.008433	0.14769
								female	7		0			9	112261653	235327	323179060	male		vector	pkpACE		-0.10262	0.008354	0.147509
								female	3	1									1	1.39204	1.37371		-0.08683	0.008162	0.147301
	1 C. Mucoviscosity of index							female	3	1									2	0.745822	1.10481		-0.07104	0.008108	0.147098
	vector	p4943	p3347 locus	p3347	pkpACE	p3349		female	3	1									3	0.958722	1.42788		-0.05525	0.008053	0.14699
1	0.515832	0.492546	0.269231	0.547422	0.25153	0.527067		female	4	1									4	1.11567	0.769743		-0.03946	0.007907	0.146864
2	0.464327	0.494233	0.23869	0.561179	0.206349	0.547493		female	5	1					1 F. Bacterial burden in Liver (CFU/g)				5	0.917358	0.847587		-0.02367	0.007716	0.146714
3	0.479396	0.366388	0.299745	0.541109	0.265009	0.527184		female	6	1					vector	pkpACE	P3349		6	0.971159	0.739542		-0.00788	0.007618	0.146585
								female	6		1			1	1060000	4220	37885.9	female					0.007909	0.007512	0.146411
								female	7		0			2	65500	424	102760	female					0.023699	0.007407	0.146277
								female	7		0			3	246000	319	54587.5	female					0.039488	0.007275	0.146077
								female	7		0			4	36833.3	2157.82	132087	female					0.055278	0.00723	0.145837
								female	7		0			5	3081074	14202.4	25549.7	female					0.071067	0.007197	0.145682
								female	7		0			6	1394831	95.1459	327308	female					0.086857	0.007091	0.145521
								female	3	1				7	50785841	78029.7	4901751	male					0.102647	0.006939	0.14548
								female	3	1				8	16122155	6089.96	5138262	male					0.118436	0.006886	0.145338
								female	5	0				9	3086099	5718.22	754236	male					0.134226	0.006856	0.145178
								female	6		1												0.150015	0.006756	0.145192
								female	7		0												0.165805	0.006727	0.145199
								female	7		0				1 G. Bacterial burden in spleen (CFU/g)								0.181595	0.006719	0.145206
								female	3			1			vector	pkpACE	P3349						0.197384	0.006671	0.145126
								female	3			1		1	4180000	1710	106500	female					0.213174	0.006661	0.145109
								female	4					2	71700	834	271304	female					0.228963	0.006651	0.145106
								female	4					3	9730000	31800	1197231	female					0.244753	0.006565	0.145104
								female	5			1		4	443975	15534.4	2423559	female					0.260543	0.006525	0.145091
								female	5			1		5	49372.9	147312	299005	female					0.276332	0.006486	0.145079
								female	6			1		6	29693361	18086	78810.8	female					0.292122	0.006406	0.145027
								female	7			0		7	50785841	1359139	5133333	male					0.307911	0.006269	0.145032
								male	2	1				8	12635043	243716	1545599	male					0.323701	0.006228	0.145033
								male	3	1		1		9	3875599	86067.6	53799168	male					0.339491	0.006204	0.145035
								male	3	1		1											0.35528	0.006142	0.14502
								male	3	1		1											0.37107	0.006011	0.144961
								male	4	1	1												0.386859	0.005947	0.144873
								male	4		1												0.402649	0.005902	0.144809
								male	5			1											0.418439	0.005798	0.144852
								male	6	1		1											0.434228	0.005713	0.144937
								male	7		0												0.450018	0.00553	0.144987
								male	7		0												0.465807	0.00534	0.144989
								male	7		0												0.481597	0.005235	0.14499
								male	7		0												0.497387	0.005064	0.144965
																							0.513176	0.00489	0.145011
																							0.528966	0.004728	0.14503
																							0.544756	0.004604	0.14504
																							0.560545	0.004539	0.145046
																							0.576335	0.00451	0.145052
																							0.592124	0.004428	0.145083
																							0.607914	0.00423	0.145092
																							0.623704	0.004112	0.145085
																							0.639493	0.004063	0.145078
																							0.655283	0.004024	0.145089
																							0.671072	0.003978	0.14515
																							0.686862	0.003766	0.145191
																							0.702652	0.003615	0.145223
																							0.718441	0.003511	0.145233
																							0.734231	0.003422	0.145287
																							0.75002	0.003285	0.145414
																							0.76581	0.003115	0.14551
																							0.7816	0.00304	0.145519
																							0.797389	0.002996	0.145529
																							0.813179	0.00295	0.145598
																							0.828968	0.00286	0.145759
																							0.844758	0.002817	0.145876
																							0.860548	0.002761	0.145987
																							0.876337	0.002623	0.146025
																							0.892127	0.002465	0.146039
																							0.907916	0.00238	0.146145
																							0.923706	0.002249	0.1462
																							0.939496	0.00208	0.146315
																							0.955285	0.001974	0.146472
																							0.971075	0.001863	0.146575
																							0.986864	0.001721	0.146753
																							1.00265	0.001651	0.146916
																							1.01844	0.001559	0.146929
																							1.03423	0.001441	0.146973
																							1.05002	0.001334	0.147112
																							1.06581	0.001174	0.147205
																							1.0816	0.001093	0.147321
																							1.09739	0.001008	0.147484
																							1.11318	0.000941	0.147572
																							1.12897	0.000874	0.147614
																							1.14476	0.000832	0.147722
																							1.16055	0.000778	0.147826
																							1.17634	0.000657	0.147919
																							1.19213	0.000626	0.148043
																							1.20792	0.00053	0.14811
																							1.22371	0.00039	0.148206
																							1.2395	0.000239	0.148421
																							1.25529	0.000149	0.148649
																							1.27108	0.000125	0.148801
																							1.28687	0.000102	0.148854
																							1.30266	6.55e-05	0.148992
																							1.31845	4.98e-05	0.149279
																							1.33424	-7.37e-06	0.149556
																							1.35003	-7.85e-05	0.149703
																							1.36582	-0.00013	0.149839
																							1.3816	-0.00013	0.150027
																							1.39739	-0.00014	0.150309
																							1.41318	-0.00017	0.150558
																							1.42897	-0.00021	0.150593
																							1.44476	-0.00028	0.150658
																							1.46055	-0.0004	0.150805
																							1.47634	-0.0004	0.151007
																							1.49213	-0.0004	0.15127
																							1.50792	-0.0004	0.151405
																							1.52371	-0.00041	0.151442
																							1.5395	-0.00042	0.151546
																							1.55529	-0.00052	0.151689
																							1.57108	-0.00059	0.151794
																							1.58687	-0.00061	0.15186
																							1.60266	-0.00068	0.151992
																							1.61845	-0.00076	0.152005
																							1.63424	-0.00081	0.152017
																							1.65003	-0.00082	0.152166
																							1.66582	-0.00082	0.152249
																							1.68161	-0.00083	0.15233
																							1.6974	-0.00085	0.152473
																							1.71319	-0.00088	0.152625
																							1.72898	-0.00097	0.152798
																							1.74476	-0.00091	0.152873
																							1.76056	-0.00083	0.152931
																							1.77635	-0.00083	0.153055
																							1.79213	-0.00079	0.153149
																							1.80792	-0.00079	0.153286
																							1.82371	-0.0008	0.153342
																							1.8395	-0.00083	0.153353
																							1.85529	-0.00084	0.153461
																							1.87108	-0.00084	0.15359
																							1.88687	-0.00085	0.153739
																							1.90266	-0.00093	0.153791
																							1.91845	-0.00094	0.153843
																							1.93424	-0.00095	0.153883
																							1.95003	-0.00097	0.153897
																							1.96582	-0.0009	0.153911
																							1.98161	-0.00086	0.153924
																							1.9974	-0.00083	0.153936
																							2.01319	-0.00081	0.153938
																							2.02898	-0.00078	0.153939
																							2.04477	-0.00078	0.154089
																							2.06056	-0.00077	0.154104
																							2.07635	-0.00077	0.15412
																							2.09214	-0.00077	0.154235
																							2.10793	-0.00077	0.154283
																							2.12372	-0.00076	0.154331
																							2.13951	-0.00073	0.15437
																							2.1553	-0.00073	0.154393
																							2.17109	-0.00066	0.154372
																							2.18687	-0.00066	0.154351
																							2.20266	-0.00066	0.154416
																							2.21845	-0.00056	0.15447
																							2.23424	-0.00056	0.154524
																							2.25003	-0.00054	0.154587
																							2.26582	-0.00047	0.154616
																							2.28161	-0.00046	0.154644
																							2.2974	-0.00042	0.154643
																							2.31319	-0.00028	0.154642
																							2.32898	-0.00023	0.15461
																							2.34477	-0.00024	0.154595
																							2.36056	-0.00025	0.154626
																							2.37635	-0.00027	0.154643
																							2.39214	-0.00022	0.154659
																							2.40793	-0.00018	0.154674
																							2.42372	-0.00017	0.154682
																							2.43951	-0.00017	0.154689
																							2.4553	-0.00017	0.154679
																							2.47109	-0.00013	0.154691
																							2.48688	-0.00011	0.154692
																							2.50267	-0.00011	0.154693
																							2.51846	-8.38e-05	0.154685
																							2.53425	-3.68e-05	0.154771
																							2.55003	-6.41e-06	0.154769
																							2.56582	2.39e-05	0.154767
																							2.58162	3.88e-05	0.154739
																							2.5974	6.83e-05	0.15474
																							2.61319	6.83e-05	0.154786
																							2.62898	6.82e-05	0.154841
																							2.64477	0.000105	0.15491
																							2.66056	0.000117	0.154921
																							2.67635	0.00013	0.154971
																							2.69214	0.000208	0.15503
																							2.70793	0.000251	0.155055
																							2.72372	0.000294	0.155094
																							2.73951	0.000327	0.155108
																							2.7553	0.000366	0.1552
																							2.77109	0.000378	0.155324
																							2.78688	0.000388	0.155358
																							2.80267	0.000439	0.155391
																							2.81846	0.000531	0.155406
																							2.83425	0.000576	0.155404
																							2.85004	0.00064	0.155401
																							2.86583	0.000752	0.155335
																							2.88162	0.000799	0.155304
																							2.89741	0.000836	0.155301
																							2.9132	0.000876	0.155316
																							2.92899	0.000879	0.15535
																							2.94477	0.000915	0.155365
																							2.96056	0.000924	0.155356
																							2.97635	0.000933	0.155346
																							2.99214	0.00095	0.15532
																							3.00793	0.000969	0.155321
																							3.02372	0.00107	0.155321
																							3.03951	0.001095	0.155308
																							3.0553	0.00112	0.155226
																							3.07109	0.001132	0.155229
																							3.08688	0.001171	0.155275
																							3.10267	0.001222	0.155284
																							3.11846	0.001263	0.155308
																							3.13425	0.001284	0.15534
																							3.15004	0.00135	0.155355
																							3.16583	0.00147	0.155371
																							3.18162	0.001529	0.155388
																							3.19741	0.001607	0.155398
																							3.2132	0.001626	0.155408
																							3.22899	0.001679	0.155422
																							3.24478	0.001746	0.155435
																							3.26057	0.001806	0.155526
																							3.27636	0.001918	0.155569
																							3.29215	0.001966	0.155576
																							3.30794	0.001996	0.155583
																							3.32373	0.001998	0.155609
																							3.33952	0.001992	0.155694
																							3.3553	0.001985	0.155758
																							3.37109	0.00202	0.155787
																							3.38688	0.002087	0.155797
																							3.40267	0.002149	0.155798
																							3.41846	0.002244	0.1558
																							3.43425	0.002301	0.15579
																							3.45004	0.002338	0.155765
																							3.46583	0.002386	0.155768
																							3.48162	0.002466	0.15577
																							3.49741	0.002617	0.155679
																							3.5132	0.002614	0.155685
																							3.52899	0.00261	0.15565
																							3.54478	0.002594	0.155614
																							3.56057	0.002613	0.155671
																							3.57636	0.002635	0.155691
																							3.59215	0.002677	0.155683
																							3.60794	0.002725	0.155675
																							3.62373	0.00277	0.155584
																							3.63952	0.00282	0.155594
																							3.65531	0.002834	0.155598
																							3.6711	0.002837	0.155601
																							3.68689	0.002841	0.155611
																							3.70268	0.002849	0.155642
																							3.71847	0.002924	0.155674
																							3.73426	0.002963	0.155725
																							3.75005	0.003012	0.155758
																							3.76584	0.003016	0.155794
																							3.78162	0.003013	0.155809
																							3.79741	0.00301	0.155823
																							3.8132	0.002952	0.155851
																							3.82899	0.003014	0.155924
																							3.84478	0.003025	0.155938
																							3.86057	0.003027	0.155946
																							3.87636	0.003021	0.155955
																							3.89215	0.003016	0.156035
																							3.90794	0.003012	0.156026
																							3.92373	0.003009	0.156018
																							3.93952	0.003002	0.155989
																							3.95531	0.003014	0.155984
																							3.9711	0.003018	0.155983
																							3.98689	0.00302	0.155962
																							4.00268	0.003113	0.155957
																							4.01847	0.003114	0.156016
																							4.03426	0.003111	0.156022
																							4.05005	0.003107	0.156028
																							4.06584	0.003106	0.156028
																							4.08163	0.003104	0.15613
																							4.09742	0.00308	0.156144
																							4.11321	0.003057	0.156158
																							4.129	0.00301	0.156155
																							4.14478	0.00301	0.156152
																							4.16057	0.003058	0.156135
																							4.17636	0.003107	0.156113
																							4.19215	0.003106	0.156062
																							4.20794	0.003108	0.156045
																							4.22373	0.003089	0.15607
																							4.23952	0.003071	0.156068
																							4.25531	0.003009	0.156067
																							4.2711	0.003057	0.156051
																							4.28689	0.003077	0.155963
																							4.30268	0.003097	0.155972
																							4.31847	0.0031	0.156093
																							4.33426	0.003106	0.156112
																							4.35005	0.003091	0.156137
																							4.36584	0.003076	0.156163
																							4.38163	0.003044	0.156179
																							4.39742	0.003097	0.156189
																							4.41321	0.003147	0.156181
																							4.429	0.003169	0.156173
																							4.44479	0.003229	0.156221
																							4.46058	0.003282	0.156219
																							4.47637	0.00332	0.156217
																							4.49216	0.003362	0.1562
																							4.50795	0.003393	0.15617
																							4.52374	0.003436	0.156192
																							4.53953	0.003444	0.156249
																							4.55532	0.003466	0.15634
																							4.57111	0.00355	0.156368
																							4.58689	0.003625	0.156397
																							4.60268	0.003632	0.156394
																							4.61847	0.003626	0.15639
																							4.63426	0.003619	0.15637
																							4.65005	0.003662	0.156336
																							4.66584	0.003758	0.156369
																							4.68163	0.003765	0.156398
																							4.69742	0.003766	0.156407
																							4.71321	0.003761	0.156416
																							4.729	0.003757	0.156429
																							4.74479	0.003748	0.156443
																							4.76058	0.003739	0.156473
																							4.77637	0.003626	0.156503
																							4.79216	0.003615	0.156527
																							4.80795	0.003574	0.156533
																							4.82374	0.003521	0.15654
																							4.83953	0.003484	0.156509
																							4.85532	0.003447	0.156458
																							4.87111	0.003377	0.156435
																							4.8869	0.003398	0.156439
																							4.90269	0.00342	0.156442
																							4.91848	0.003425	0.156427
																							4.93427	0.003498	0.15639
																							4.95005	0.003531	0.156342
																							4.96584	0.003602	0.156341
																							4.98163	0.003645	0.156339
																							4.99742	0.003645	0.156304
																							5.01321	0.00364	0.15631
																							5.029	0.003636	0.156303
																							5.04479	0.003669	0.156296
																							5.06058	0.003725	0.156284
																							5.07637	0.003735	0.156209
																							5.09216	0.003795	0.156148
																							5.10795	0.003854	0.156094
																							5.12374	0.003914	0.156089
																							5.13953	0.004052	0.156084
																							5.15532	0.004208	0.156079
																							5.17111	0.004379	0.156067
																							5.1869	0.004568	0.156065
																							5.20269	0.004684	0.15598
																							5.21848	0.004734	0.155979
																							5.23427	0.004721	0.155978
																							5.25006	0.004708	0.155909
																							5.26585	0.004681	0.155868
																							5.28164	0.004687	0.155776
																							5.29743	0.004688	0.155772
																							5.31322	0.004688	0.155768
																							5.32901	0.004689	0.155726
																							5.3448	0.00468	0.155724
																							5.36059	0.004671	0.155722
																							5.37638	0.00465	0.155631
																							5.39216	0.004736	0.155601
																							5.40795	0.004738	0.155604
																							5.42374	0.004739	0.155562
																							5.43953	0.004762	0.155512
																							5.45532	0.004785	0.15549
																							5.47111	0.004788	0.155467
																							5.4869	0.004862	0.1553
																							5.50269	0.004872	0.155263
																							5.51848	0.004882	0.15528
																							5.53427	0.004901	0.15528
																							5.55006	0.004947	0.155279
																							5.56585	0.004979	0.155197
																							5.58164	0.00499	0.155201
																							5.59743	0.005001	0.15516
																							5.61322	0.005069	0.155152
																							5.62901	0.005111	0.155144
																							5.6448	0.005178	0.155136
																							5.66059	0.005222	0.155108
																							5.67638	0.005221	0.155047
																							5.69217	0.005288	0.155001
																							5.70796	0.005364	0.154965
																							5.72375	0.005445	0.154911
																							5.73954	0.005554	0.154849
																							5.75533	0.005656	0.154827
																							5.77111	0.005735	0.154825
																							5.7869	0.005816	0.154824
																							5.80269	0.005895	0.154802
																							5.81848	0.005925	0.154709
																							5.83427	0.006016	0.15467
																							5.85006	0.006045	0.154634
																							5.86585	0.006057	0.154556
																							5.88164	0.006069	0.154461
																							5.89743	0.006095	0.154395
																							5.91322	0.006156	0.154357
																							5.92901	0.00619	0.154244
																							5.9448	0.006226	0.154186
																							5.96059	0.006231	0.154149
																							5.97638	0.006224	0.154105
																							5.99217	0.006218	0.154084
																							6.00796	0.006173	0.153962
																							6.02375	0.006204	0.153919
																							6.03954	0.006265	0.153895
																							6.05533	0.006278	0.153832
																							6.07112	0.006287	0.153827
																							6.08691	0.006288	0.153798
																							6.1027	0.006276	0.153767
																							6.11849	0.006264	0.153756
																							6.13428	0.00624	0.153758
																							6.15006	0.006168	0.15376
																							6.16585	0.00615	0.153749
																							6.18164	0.006096	0.153754
																							6.19743	0.005957	0.15376
																							6.21322	0.005887	0.153697
																							6.22901	0.005857	0.153605
																							6.2448	0.005849	0.153593
																							6.26059	0.005799	0.15367
																							6.27638	0.005727	0.153664
																							6.29217	0.005719	0.153659
																							6.30796	0.005712	0.153627
																							6.32375	0.005577	0.153626
																							6.33954	0.005501	0.153608
																							6.35533	0.005446	0.153591
																							6.37112	0.005357	0.153544
																							6.38691	0.005246	0.153472
																							6.4027	0.005218	0.153478
																							6.41849	0.005154	0.153495
																							6.43428	0.005014	0.153503
																							6.45007	0.004915	0.153467
																							6.46586	0.004857	0.15343
																							6.48165	0.004817	0.153361
																							6.49744	0.004811	0.153311
																							6.51323	0.004804	0.153335
																							6.52902	0.004773	0.153327
																							6.54481	0.004744	0.153318
																							6.5606	0.004715	0.153288
																							6.57638	0.004597	0.15322
																							6.59217	0.004518	0.153192
																							6.60796	0.004459	0.15319
																							6.62375	0.004333	0.153196
																							6.63954	0.004232	0.153203
																							6.65533	0.004167	0.153192
																							6.67112	0.004068	0.153177
																							6.68691	0.003929	0.153176
																							6.7027	0.0039	0.153123
																							6.71849	0.003871	0.152994
																							6.73428	0.00381	0.152943
																							6.75007	0.003759	0.152933
																							6.76586	0.003753	0.152923
																							6.78165	0.003747	0.152788
																							6.79744	0.003655	0.152644
																							6.81323	0.003571	0.152623
																							6.82902	0.003514	0.152628
																							6.84481	0.003505	0.152568
																							6.8606	0.003496	0.152544
																							6.87639	0.003465	0.152519
																							6.89218	0.003403	0.152439
																							6.90797	0.003402	0.152443
																							6.92376	0.003395	0.15238
																							6.93954	0.003388	0.152352
																							6.95533	0.003373	0.152256
																							6.97112	0.003352	0.152166
																							6.98691	0.003343	0.152139
																							7.0027	0.003338	0.152112
																							7.01849	0.003353	0.151836
																							7.03428	0.003354	0.15169
																							7.05007	0.003346	0.151664
																							7.06586	0.003337	0.151638
																							7.08165	0.003318	0.15162
																							7.09744	0.003304	0.151602
																							7.11323	0.003308	0.151544
																							7.12902	0.003312	0.151541
																							7.14481	0.003299	0.151538
																							7.1606	0.003286	0.151522
																							7.17639	0.00326	0.151425
																							7.19218	0.003226	0.151407
																							7.20797	0.003241	0.151344
																							7.22376	0.003286	0.151232
																							7.23955	0.003281	0.151178
																							7.25534	0.003276	0.151051
																							7.27113	0.00325	0.150924
																							7.28692	0.003253	0.150884
																							7.30271	0.003254	0.150887
																							7.3185	0.003254	0.15089
																							7.33429	0.003318	0.150895
																							7.35008	0.003335	0.150899
																							7.36587	0.003339	0.150888
																							7.38165	0.003343	0.150898
																							7.39744	0.003352	0.150901
																							7.41323	0.003416	0.150904
																							7.42902	0.00342	0.150844
																							7.44481	0.003416	0.150716
																							7.4606	0.003413	0.150717
																							7.47639	0.003405	0.150717
																							7.49218	0.003461	0.150695
																							7.50797	0.003454	0.150642
																							7.52376	0.003448	0.150581
																							7.53955	0.003436	0.150522
																							7.55534	0.003426	0.150515
																							7.57113	0.003417	0.150489
																							7.58692	0.003396	0.150463
																							7.60271	0.003348	0.150313
																							7.6185	0.00332	0.150257
																							7.63429	0.003314	0.150249
																							7.65008	0.00336	0.150233
																							7.66587	0.003376	0.150118
																							7.68166	0.003392	0.150026
																							7.69745	0.003394	0.150021
																							7.71324	0.003391	0.150022
																							7.72903	0.003387	0.150024
																							7.74482	0.003359	0.149932
																							7.7606	0.003293	0.14989
																							7.77639	0.0032	0.149872
																							7.79218	0.00313	0.149849
																							7.80797	0.003135	0.149828
																							7.82376	0.003161	0.149753
																							7.83955	0.003152	0.149696
																							7.85534	0.003143	0.149683
																							7.87113	0.003116	0.14967
																							7.88692	0.003099	0.149691
																							7.90271	0.003043	0.149699
																							7.9185	0.002954	0.149682
																							7.93429	0.002846	0.149665
																							7.95008	0.00281	0.149729
																							7.96587	0.002858	0.149758
																							7.98166	0.002877	0.149776
																							7.99745	0.002894	0.149786
																							8.01324	0.002913	0.149743
																							8.02903	0.002934	0.149701
																							8.04482	0.002969	0.149686
																							8.06061	0.002997	0.149645
																							8.0764	0.002989	0.149604
																							8.09219	0.002981	0.149603
																							8.10798	0.002953	0.1496
																							8.12377	0.002933	0.149597
																							8.13955	0.002964	0.149614
																							8.15535	0.003028	0.149627
																							8.17113	0.003032	0.149635
																							8.18692	0.003029	0.149643
																							8.20271	0.003027	0.149621
																							8.2185	0.003018	0.149512
																							8.23429	0.002976	0.149476
																							8.25008	0.002984	0.149513
																							8.26587	0.003034	0.149528
																							8.28166	0.003075	0.149542
																							8.29745	0.003179	0.149558
																							8.31324	0.003271	0.14957
																							8.32903	0.003288	0.149582
																							8.34482	0.0033	0.149654
																							8.36061	0.003343	0.149682
																							8.3764	0.003454	0.149684
																							8.39219	0.003599	0.149686
																							8.40798	0.003688	0.149678
																							8.42377	0.003717	0.149649
																							8.43956	0.003723	0.14963
																							8.45535	0.003717	0.14961
																							8.47114	0.00371	0.149505
																							8.48693	0.003691	0.149454
																							8.50272	0.003641	0.14949
																							8.51851	0.003595	0.149502
																							8.5343	0.003605	0.149526
																							8.55008	0.003676	0.14954
																							8.56588	0.003684	0.149545
																							8.58166	0.003691	0.149551
																							8.59745	0.003696	0.149511
																							8.61324	0.0037	0.149474
																							8.62903	0.003707	0.149412
																							8.64482	0.003721	0.149352
																							8.66061	0.003717	0.149305
																							8.6764	0.003713	0.149218
																							8.69219	0.003736	0.149131
																							8.70798	0.003783	0.149042
																							8.72377	0.003806	0.148976
																							8.73956	0.003877	0.14892
																							8.75535	0.003888	0.148808
																							8.77114	0.003914	0.148639
																							8.78693	0.003935	0.148599
																							8.80272	0.004029	0.148514
																							8.81851	0.004139	0.148402
																							8.8343	0.004183	0.148395
																							8.85009	0.004204	0.148283
																							8.86588	0.004253	0.148207
																							8.88167	0.00433	0.148143
																							8.89746	0.004344	0.148064
																							8.91325	0.004358	0.14802
																							8.92904	0.004359	0.14794
																							8.94482	0.004335	0.147878
																							8.96062	0.004312	0.14772
																							8.9764	0.004263	0.147562
																							8.99219	0.004227	0.147476
																							9.00798	0.004258	0.147407
																							9.02377	0.004269	0.147344
																							9.03956	0.004263	0.14722
																							9.05535	0.004258	0.147106
																							9.07114	0.004265	0.147025
																							9.08693	0.004273	0.146967
																							9.10272	0.004395	0.146867
																							9.11851	0.004459	0.146753
																							9.1343	0.004501	0.146684
																							9.15009	0.004521	0.146668
																							9.16588	0.004541	0.146565
																							9.18167	0.004646	0.146421
																							9.19746	0.004647	0.14631
																							9.21325	0.004642	0.146224
																							9.22904	0.004636	0.146133
																							9.24483	0.004625	0.146071
																							9.26062	0.004614	0.14606
																							9.27641	0.004579	0.146049
																							9.2922	0.004579	0.145939
																							9.30799	0.004571	0.145822
																							9.32378	0.004564	0.14576
																							9.33957	0.004547	0.145679
																							9.35535	0.004588	0.145633
																							9.37114	0.004595	0.145594
																							9.38693	0.004654	0.145524
																							9.40272	0.004653	0.145491
																							9.41851	0.004648	0.145435
																							9.4343	0.004642	0.145369
																							9.45009	0.004632	0.145369
																							9.46588	0.004626	0.145302
																							9.48167	0.004617	0.145204
																							9.49746	0.004609	0.1452
																							9.51325	0.004664	0.1452
																							9.52904	0.004659	0.145111
																							9.54483	0.004653	0.144968
																							9.56062	0.004619	0.144921
																							9.57641	0.00451	0.144893
																							9.5922	0.004504	0.144856
																							9.60799	0.004499	0.144794
																							9.62378	0.004493	0.144762
																							9.63957	0.004468	0.144755
																							9.65536	0.004445	0.144676
																							9.67115	0.004432	0.144586
																							9.68694	0.004419	0.144459
																							9.70273	0.00431	0.144337
																							9.71852	0.004329	0.14428
																							9.73431	0.004318	0.144252
																							9.75009	0.004308	0.144238
																							9.76589	0.00426	0.144223
																							9.78167	0.004242	0.144104
																							9.79746	0.004225	0.144066
																							9.81325	0.004184	0.144074
																							9.82904	0.00422	0.144082
																							9.84483	0.00422	0.144087
																							9.86062	0.004217	0.144047
																							9.87641	0.004214	0.143989
																							9.8922	0.004182	0.143971
																							9.90799	0.004127	0.143949
																							9.92378	0.004088	0.143937
																							9.93957	0.004056	0.143926
																							9.95536	0.004044	0.143908
																							9.97115	0.003977	0.143991
																							9.98694	0.003873	0.14402
																							10.0027	0.00378	0.144034
																							10.0185	0.003756	0.14403
																							10.0343	0.003726	0.144025
																							10.0501	0.003697	0.144025
																							10.0659	0.003647	0.143946
																							10.0817	0.003629	0.143904
																							10.0975	0.003611	0.143816
																							10.1133	0.003603	0.143755
																							10.129	0.003575	0.143835
																							10.1448	0.003554	0.143878
																							10.1606	0.003547	0.143883
																							10.1764	0.00349	0.143887
																							10.1922	0.003472	0.143886
																							10.208	0.003422	0.143875
																							10.2238	0.003323	0.143833
																							10.2396	0.003319	0.143814
																							10.2554	0.003303	0.143802
																							10.2712	0.003287	0.143837
																							10.2869	0.003247	0.143884
																							10.3027	0.00312	0.143901
																							10.3185	0.003065	0.143903
																							10.3343	0.002981	0.143906
																							10.3501	0.002918	0.143926
																							10.3659	0.002829	0.14394
																							10.3817	0.002719	0.143938
																							10.3975	0.002743	0.143936
																							10.4133	0.002752	0.143935
																							10.4291	0.002761	0.143935
																							10.4448	0.002749	0.143884
																							10.4606	0.002737	0.143857
																							10.4764	0.002704	0.143834
																							10.4922	0.002589	0.143837
																							10.508	0.002456	0.143814
																							10.5238	0.002448	0.143791
																							10.5396	0.002439	0.143737
																							10.5554	0.002314	0.143754
																							10.5711	0.002211	0.143728
																							10.5869	0.00215	0.143703
																							10.6027	0.002095	0.143634
																							10.6185	0.00194	0.143576
																							10.6343	0.001816	0.143559
																							10.6501	0.001811	0.143525
																							10.6659	0.001752	0.143481
																							10.6817	0.001596	0.143432
																							10.6975	0.001476	0.143428
																							10.7133	0.0014	0.14341
																							10.7291	0.001309	0.143374
																							10.7448	0.001252	0.143329
																							10.7606	0.001241	0.143331
																							10.7764	0.001157	0.143334
																							10.7922	0.001061	0.143325
																							10.808	0.001003	0.143324
																							10.8238	0.000881	0.143328
																							10.8396	0.000776	0.143246
																							10.8554	0.000755	0.143268
																							10.8712	0.000735	0.143282
																							10.887	0.000679	0.143239
																							10.9027	0.000579	0.143196
																							10.9185	0.00055	0.143111
																							10.9343	0.000538	0.143105
																							10.9501	0.000499	0.143096
																							10.9659	0.00046	0.143119
																							10.9817	0.000315	0.143095
																							10.9975	0.000224	0.143071
																							11.0133	0.000202	0.143013
																							11.029	0.00016	0.143016
																							11.0448	0.000118	0.143016
																							11.0606	4.03e-05	0.143017
																							11.0764	8.92e-05	0.143005
																							11.0922	8.34e-05	0.142977
																							11.108	7.75e-05	0.142964
																							11.1238	5.85e-05	0.142887
																							11.1396	-8.24e-05	0.142917
																							11.1554	-0.0002	0.14303
																							11.1712	-0.00021	0.143064
																							11.1869	-0.00023	0.143082
																							11.2027	-0.00027	0.143155
																							11.2185	-0.00029	0.143249
																							11.2343	-0.00036	0.143361
																							11.2501	-0.00043	0.143488
																							11.2659	-0.0005	0.143562
																							11.2817	-0.00054	0.14362
																							11.2975	-0.00058	0.143633
																							11.3133	-0.00069	0.143621
																							11.3291	-0.0007	0.14361
																							11.3448	-0.00077	0.143573
																							11.3606	-0.00077	0.143626
																							11.3764	-0.00071	0.143778
																							11.3922	-0.00072	0.143837
																							11.408	-0.00073	0.143854
																							11.4238	-0.00077	0.14387
																							11.4396	-0.00079	0.143915
																							11.4554	-0.00077	0.143925
																							11.4712	-0.00076	0.143932
																							11.487	-0.00075	0.143938
																							11.5027	-0.00074	0.143901
																							11.5185	-0.00074	0.143916
																							11.5343	-0.00075	0.143918
																							11.5501	-0.00075	0.143919
																							11.5659	-0.0006	0.143909
																							11.5817	-0.00045	0.143899
																							11.5975	-0.00042	0.143855
																							11.6133	-0.00034	0.143839
																							11.6291	-0.00021	0.143943
																							11.6448	-0.00014	0.14396
																							11.6606	-8.38e-05	0.143978
																							11.6764	-2.25e-05	0.144056
																							11.6922	-1.33e-05	0.144057
																							11.708	-4.1e-06	0.144057
																							11.7238	3.54e-05	0.144026
																							11.7396	5.76e-05	0.143992
																							11.7554	9.93e-05	0.143986
																							11.7712	0.000153	0.14387
																							11.7869	0.000213	0.143876
																							11.8027	0.000237	0.143853
																							11.8185	0.000261	0.14383
																							11.8343	0.000331	0.143828
																							11.8501	0.00037	0.143832
																							11.8659	0.000372	0.143788
																							11.8817	0.00047	0.14378
																							11.8975	0.000488	0.143772
																							11.9133	0.000506	0.143726
																							11.9291	0.000561	0.143833
																							11.9449	0.000583	0.143863
																							11.9606	0.000649	0.143864
																							11.9764	0.000735	0.143866
																							11.9922	0.000757	0.143838
																							12.008	0.000779	0.143815
																							12.0238	0.000849	0.143816
																							12.0396	0.000848	0.143817
																							12.0554	0.000842	0.143792
																							12.0712	0.000836	0.143754
																							12.087	0.000868	0.143746
																							12.1028	0.00088	0.143766
																							12.1185	0.000868	0.143761
																							12.1343	0.000857	0.143756
																							12.1501	0.000884	0.14372
																							12.1659	0.000885	0.143752
																							12.1817	0.000886	0.143784
																							12.1975	0.000933	0.143839
																							12.2133	0.000949	0.143857
																							12.2291	0.000965	0.143855
																							12.2448	0.000987	0.143852
																							12.2606	0.001132	0.143855
																							12.2764	0.001219	0.1438
																							12.2922	0.001228	0.143726
																							12.308	0.001226	0.143648
																							12.3238	0.001224	0.143646
																							12.3396	0.001219	0.143645
																							12.3554	0.001209	0.14373
																							12.3712	0.0012	0.143753
																							12.387	0.001199	0.143745
																							12.4027	0.001197	0.143736
																							12.4185	0.00106	0.143696
																							12.4343	0.001037	0.143658
																							12.4501	0.001032	0.143625
																							12.4659	0.001027	0.143564
																							12.4817	0.00105	0.143486
																							12.4975	0.001085	0.143375
																							12.5133	0.001097	0.143394
																							12.5291	0.001065	0.143407
																							12.5449	0.001034	0.143405
																							12.5606	0.001015	0.143403
																							12.5764	0.001067	0.14321
																							12.5922	0.001088	0.143068
																							12.608	0.001112	0.143013
																							12.6238	0.001151	0.142962
																							12.6396	0.001206	0.14288
																							12.6554	0.00121	0.142792
																							12.6712	0.001203	0.142739
																							12.687	0.001197	0.142675
																							12.7027	0.001274	0.142571
																							12.7185	0.00126	0.142523
																							12.7343	0.001246	0.142517
																							12.7501	0.001217	0.142437
																							12.7659	0.001245	0.142351
																							12.7817	0.001289	0.142374
																							12.7975	0.001304	0.142385
																							12.8133	0.001309	0.142386
																							12.8291	0.001279	0.142388
																							12.8449	0.001249	0.142316
																							12.8606	0.001205	0.142213
																							12.8764	0.001251	0.142172
																							12.8922	0.001307	0.142052
																							12.908	0.001298	0.141949
																							12.9238	0.00129	0.141953
																							12.9396	0.001257	0.141912
																							12.9554	0.001181	0.14182
																							12.9712	0.001118	0.141804
																							12.987	0.001142	0.141782
																							13.0028	0.001228	0.141758
																							13.0185	0.001251	0.141754
																							13.0343	0.001233	0.14166
																							13.0501	0.001214	0.141602
																							13.0659	0.001172	0.141537
																							13.0817	0.001126	0.141532
																							13.0975	0.001123	0.141526
																							13.1133	0.001121	0.141488
																							13.1291	0.001076	0.141444
																							13.1449	0.001022	0.141371
																							13.1607	0.001018	0.141361
																							13.1764	0.001005	0.141355
																							13.1922	0.000969	0.14135
																							13.208	0.000928	0.141323
																							13.2238	0.000861	0.141326
																							13.2396	0.000821	0.14136
																							13.2554	0.000786	0.141387
																							13.2712	0.000712	0.141409
																							13.287	0.000685	0.141418
																							13.3028	0.000649	0.141396
																							13.3186	0.000614	0.141374
																							13.3343	0.000523	0.141392
																							13.3501	0.000457	0.14143
																							13.3659	0.000395	0.141441
																							13.3817	0.000313	0.141481
																							13.3975	0.000205	0.141593
																							13.4133	0.000132	0.141653
																							13.4291	8.35e-05	0.141682
																							13.4449	-6.95e-06	0.141695
																							13.4606	-7.13e-05	0.141709
																							13.4764	-5.86e-05	0.141743
																							13.4922	-5.78e-05	0.141795
																							13.508	-0.00011	0.141863
																							13.5238	-0.00017	0.141952
																							13.5396	-0.00028	0.141996
																							13.5554	-0.00034	0.142043
																							13.5712	-0.00037	0.142195
																							13.587	-0.0004	0.142273
																							13.6028	-0.00042	0.142312
																							13.6186	-0.00046	0.142328
																							13.6343	-0.00058	0.142344
																							13.6501	-0.00074	0.14239
																							13.6659	-0.00081	0.142439
																							13.6817	-0.00084	0.142485
																							13.6975	-0.00091	0.1425
																							13.7133	-0.00097	0.142591
																							13.7291	-0.00106	0.142733
																							13.7449	-0.00115	0.142843
																							13.7607	-0.0012	0.14292
																							13.7764	-0.00125	0.14298
																							13.7922	-0.00135	0.143044
																							13.808	-0.00147	0.143059
																							13.8238	-0.00152	0.143077
																							13.8396	-0.00155	0.143129
																							13.8554	-0.0016	0.143191
																							13.8712	-0.00166	0.143229
																							13.887	-0.00169	0.143271
																							13.9028	-0.00171	0.143399
																							13.9185	-0.00178	0.143526
																							13.9343	-0.00179	0.14354
																							13.9501	-0.00185	0.143585
																							13.9659	-0.00193	0.143679
																							13.9817	-0.00199	0.143794
																							13.9975	-0.00203	0.143879
																							14.0133	-0.00209	0.143973
																							14.0291	-0.00212	0.14412
																							14.0449	-0.00214	0.144164
																							14.0607	-0.00217	0.144184
																							14.0764	-0.00217	0.144204
																							14.0922	-0.00227	0.144267
																							14.108	-0.00236	0.144359
																							14.1238	-0.00245	0.14447
																							14.1396	-0.00247	0.144587
																							14.1554	-0.0025	0.144683
																							14.1712	-0.00265	0.144705
																							14.187	-0.00267	0.144729
																							14.2028	-0.00264	0.144787
																							14.2186	-0.00264	0.144843
																							14.2343	-0.00265	0.144895
																							14.2501	-0.00265	0.144954
																							14.2659	-0.00265	0.145026
																							14.2817	-0.00266	0.145084
																							14.2975	-0.00274	0.145227
																							14.3133	-0.00275	0.145437
																							14.3291	-0.00268	0.145538
																							14.3449	-0.00266	0.145551
																							14.3607	-0.00264	0.145585
																							14.3765	-0.00263	0.145621
																							14.3922	-0.00263	0.145728
																							14.408	-0.00264	0.145792
																							14.4238	-0.00264	0.145817
																							14.4396	-0.00273	0.145842
																							14.4554	-0.00278	0.145851
																							14.4712	-0.00275	0.145964
																							14.487	-0.00274	0.145973
																							14.5028	-0.00273	0.145982
																							14.5186	-0.00271	0.146004
																							14.5343	-0.00271	0.146057
																							14.5501	-0.00271	0.146123
																							14.5659	-0.00271	0.146188
																							14.5817	-0.00272	0.146203
																							14.5975	-0.0027	0.146213
																							14.6133	-0.00264	0.146197
																							14.6291	-0.0026	0.146181
																							14.6449	-0.00259	0.146235
																							14.6607	-0.00256	0.146335
																							14.6765	-0.00256	0.14645
																							14.6922	-0.00256	0.146502
																							14.708	-0.00256	0.146581
																							14.7238	-0.00254	0.146676
																							14.7396	-0.00252	0.146741
																							14.7554	-0.0025	0.146769
																							14.7712	-0.00239	0.146797
																							14.787	-0.00235	0.146835
																							14.8028	-0.00233	0.146936
																							14.8186	-0.00229	0.146945
																							14.8344	-0.00223	0.146953
																							14.8501	-0.00214	0.146984
																							14.8659	-0.00209	0.147008
																							14.8817	-0.00208	0.147056
																							14.8975	-0.00208	0.147067
																							14.9133	-0.00208	0.147067
																							14.9291	-0.002	0.147067
																							14.9449	-0.00186	0.14701
																							14.9607	-0.00183	0.14705
																							14.9764	-0.00182	0.147068
																							14.9922	-0.00181	0.147086
																							15.008	-0.00175	0.147104
																							15.0238	-0.00166	0.147122
																							15.0396	-0.00162	0.147183
																							15.0554	-0.00154	0.147216
																							15.0712	-0.00146	0.147217
																							15.087	-0.00144	0.147218
																							15.1028	-0.00137	0.147113
																							15.1186	-0.00127	0.147135
																							15.1343	-0.00119	0.147294
																							15.1501	-0.00109	0.147424
																							15.1659	-0.00107	0.14756
																							15.1817	-0.00105	0.147604
																							15.1975	-0.00102	0.147711
																							15.2133	-0.00102	0.14774
																							15.2291	-0.00096	0.14777
																							15.2449	-0.00084	0.147799
																							15.2607	-0.00078	0.147902
																							15.2765	-0.0007	0.148076
																							15.2922	-0.00068	0.148089
																							15.308	-0.00066	0.148119
																							15.3238	-0.00056	0.14816
																							15.3396	-0.00049	0.14818
																							15.3554	-0.00041	0.148201
																							15.3712	-0.00035	0.148258
																							15.387	-0.0003	0.148288
																							15.4028	-0.00023	0.148316
																							15.4186	-0.00021	0.148325
																							15.4344	-0.00014	0.148333
																							15.4501	-0.00011	0.148394
																							15.4659	-7.9e-05	0.148412
																							15.4817	-3.96e-05	0.148431
																							15.4975	1.09e-05	0.148502
																							15.5133	8.81e-05	0.148643
																							15.5291	9.83e-05	0.1488
																							15.5449	0.000119	0.148872
																							15.5607	0.00018	0.148892
																							15.5765	0.000301	0.148954
																							15.5922	0.000417	0.14905
																							15.608	0.000451	0.149077
																							15.6238	0.000463	0.149119
																							15.6396	0.00045	0.149196
																							15.6554	0.000437	0.149255
																							15.6712	0.000536	0.149295
																							15.687	0.00055	0.149306
																							15.7028	0.000564	0.149317
																							15.7186	0.000595	0.149368
																							15.7344	0.000666	0.149394
																							15.7501	0.000694	0.149419
																							15.7659	0.000694	0.149456
																							15.7817	0.000771	0.14947
																							15.7975	0.000798	0.149484
																							15.8133	0.000825	0.149604
																							15.8291	0.000871	0.149623
																							15.8449	0.000952	0.14963
																							15.8607	0.000998	0.149637
																							15.8765	0.001021	0.149632
																							15.8923	0.001106	0.149655
																							15.908	0.00117	0.149707
																							15.9238	0.001231	0.149736
																							15.9396	0.001283	0.149788
																							15.9554	0.001338	0.149807
																							15.9712	0.001437	0.149827
																							15.987	0.001504	0.149896
																							16.0028	0.001601	0.149914
																							16.0186	0.001726	0.149928
																							16.0344	0.001738	0.150054
																							16.0501	0.001768	0.150057
																							16.0659	0.001878	0.15006
																							16.0817	0.001923	0.150056
																							16.0975	0.001999	0.149997
																							16.1133	0.002067	0.150058
																							16.1291	0.002183	0.150098
																							16.1449	0.002325	0.150116
																							16.1607	0.00233	0.150249
																							16.1765	0.002337	0.150296
																							16.1923	0.002438	0.150343
																							16.208	0.002502	0.150383
																							16.2238	0.002567	0.150465
																							16.2396	0.002726	0.150584
																							16.2554	0.002903	0.150717
																							16.2712	0.003092	0.15081
																							16.287	0.003313	0.15088
																							16.3028	0.00349	0.150976
																							16.3186	0.003692	0.15113
																							16.3344	0.003875	0.151387
																							16.3501	0.004134	0.151532
																							16.3659	0.004533	0.15155
																							16.3817	0.004814	0.15166
																							16.3975	0.005137	0.151918
																							16.4133	0.005578	0.152208
																							16.4291	0.005992	0.152454
																							16.4449	0.006474	0.152787
																							16.4607	0.007075	0.153216
																							16.4765	0.007757	0.153713
																							16.4923	0.008559	0.154318
																							16.5081	0.009386	0.154968
																							16.5238	0.010344	0.155684
																							16.5396	0.011583	0.156523
																							16.5554	0.012946	0.157494
																							16.5712	0.014501	0.15866
																							16.587	0.016356	0.160094
																							16.6028	0.01849	0.161676
																							16.6186	0.020957	0.163468
																							16.6344	0.023825	0.165563
																							16.6502	0.027078	0.167911
																							16.6659	0.030837	0.170596
																							16.6817	0.0351	0.173592
																							16.6975	0.039831	0.176896
																							16.7133	0.045145	0.18064
																							16.7291	0.051133	0.184833
																							16.7449	0.057751	0.189481
																							16.7607	0.065004	0.194623
																							16.7765	0.073007	0.200256
																							16.7923	0.081715	0.206488
																							16.8081	0.091211	0.213267
																							16.8238	0.101511	0.220518
																							16.8396	0.112466	0.22838
																							16.8554	0.124138	0.236795
																							16.8712	0.136602	0.245766
																							16.887	0.149735	0.255261
																							16.9028	0.163419	0.265288
																							16.9186	0.177592	0.275915
																							16.9344	0.192335	0.286945
																							16.9502	0.207559	0.298394
																							16.9659	0.223334	0.310454
																							16.9817	0.239616	0.323056
																							16.9975	0.256268	0.336024
																							17.0133	0.273258	0.349427
																							17.0291	0.290516	0.36325
																							17.0449	0.308064	0.377437
																							17.0607	0.325906	0.392043
																							17.0765	0.343903	0.407038
																							17.0923	0.362106	0.422313
																							17.108	0.381071	0.437782
																							17.1238	0.400822	0.453588
																							17.1396	0.419925	0.469624
																							17.1554	0.438388	0.48583
																							17.1712	0.457038	0.502208
																							17.187	0.475579	0.51879
																							17.2028	0.493919	0.535532
																							17.2186	0.512275	0.552317
																							17.2344	0.530616	0.569209
																							17.2502	0.548759	0.586116
																							17.266	0.566805	0.602908
																							17.2817	0.58466	0.620773
																							17.2975	0.602152	0.638879
																							17.3133	0.61944	0.655891
																							17.3291	0.636566	0.672423
																							17.3449	0.653429	0.688824
																							17.3607	0.670002	0.705122
																							17.3765	0.686315	0.721201
																							17.3923	0.702242	0.737164
																							17.408	0.717787	0.752905
																							17.4238	0.732952	0.768298
																							17.4396	0.747705	0.783334
																							17.4554	0.762016	0.798106
																							17.4712	0.776035	0.812595
																							17.487	0.789795	0.826637
																							17.5028	0.803083	0.840232
																							17.5186	0.815797	0.85358
																							17.5344	0.828109	0.866573
																							17.5502	0.839986	0.879016
																							17.566	0.852207	0.891057
																							17.5817	0.866931	0.902734
																							17.5975	0.880417	0.913874
																							17.6133	0.890478	0.924604
																							17.6291	0.899981	0.935
																							17.6449	0.908958	0.944877
																							17.6607	0.917526	0.95428
																							17.6765	0.925686	0.963249
																							17.6923	0.933287	0.971795
																							17.7081	0.940376	0.979942
																							17.7238	0.947104	0.987703
																							17.7396	0.953409	0.994983
																							17.7554	0.959187	1.00188
																							17.7712	0.964567	1.00847
																							17.787	0.969537	1.01474
																							17.8028	0.974059	1.0207
																							17.8186	0.978148	1.02629
																							17.8344	0.981858	1.0316
																							17.8502	0.985263	1.03666
																							17.866	0.988272	1.04148
																							17.8817	0.991007	1.04605
																							17.8975	0.993394	1.0504
																							17.9133	0.995397	1.05453
																							17.9291	0.99698	1.0585
																							17.9449	0.998234	1.06238
																							17.9607	0.999237	1.06611
																							17.9765	0.999898	1.06982
																							17.9923	0.999997	1.07335
																							18.0081	1	1.07669
																							18.0238	0.999722	1.07995
																							18.0396	0.999445	1.08317
																							18.0554	0.998644	1.08641
																							18.0712	0.997583	1.0896
																							18.087	0.996305	1.09267
																							18.1028	0.994738	1.09571
																							18.1186	0.992986	1.09885
																							18.1344	0.990939	1.10191
																							18.1502	0.988539	1.1058
																							18.1659	0.985944	1.11059
																							18.1817	0.983153	1.11571
																							18.1975	0.980033	1.11992
																							18.2133	0.976627	1.12364
																							18.2291	0.972969	1.12733
																							18.2449	0.969005	1.13013
																							18.2607	0.964784	1.13275
																							18.2765	0.960366	1.13522
																							18.2923	0.955686	1.13759
																							18.3081	0.950735	1.13982
																							18.3239	0.945589	1.14185
																							18.3396	0.940144	1.14374
																							18.3554	0.934437	1.14537
																							18.3712	0.928457	1.14681
																							18.387	0.922236	1.14807
																							18.4028	0.915785	1.14898
																							18.4186	0.909007	1.14955
																							18.4344	0.901994	1.15
																							18.4502	0.894767	1.14988
																							18.466	0.887261	1.14976
																							18.4818	0.879545	1.14949
																							18.4975	0.869462	1.1485
																							18.5133	0.85741	1.14713
																							18.5291	0.847276	1.14549
																							18.5449	0.838613	1.14335
																							18.5607	0.829732	1.14083
																							18.5765	0.820728	1.13802
																							18.5923	0.811559	1.1348
																							18.6081	0.80222	1.13112
																							18.6239	0.792677	1.12714
																							18.6396	0.782969	1.12238
																							18.6554	0.773222	1.11542
																							18.6712	0.763365	1.10684
																							18.687	0.753458	1.09972
																							18.7028	0.743506	1.0941
																							18.7186	0.733515	1.08817
																							18.7344	0.723488	1.08199
																							18.7502	0.713443	1.07563
																							18.766	0.703447	1.0691
																							18.7817	0.693485	1.06229
																							18.7975	0.683562	1.05521
																							18.8133	0.673749	1.04804
																							18.8291	0.664008	1.04064
																							18.8449	0.654338	1.03317
																							18.8607	0.644823	1.02577
																							18.8765	0.635404	1.0183
																							18.8923	0.62614	1.01078
																							18.9081	0.617086	1.00317
																							18.9239	0.608216	0.995524
																							18.9396	0.599576	0.987934
																							18.9554	0.591077	0.980406
																							18.9712	0.582622	0.972897
																							18.987	0.574343	0.965347
																							19.0028	0.566321	0.957964
																							19.0186	0.558508	0.950771
																							19.0344	0.550845	0.943682
																							19.0502	0.543403	0.936674
																							19.066	0.53618	0.929662
																							19.0817	0.529151	0.92279
																							19.0975	0.522339	0.916145
																							19.1133	0.515648	0.909591
																							19.1291	0.509074	0.903199
																							19.1449	0.502729	0.896948
																							19.1607	0.496583	0.890721
																							19.1765	0.490667	0.884668
																							19.1923	0.484914	0.878767
																							19.2081	0.479396	0.872953
																							19.2239	0.473967	0.867242
																							19.2397	0.468568	0.861712
																							19.2554	0.463378	0.856387
																							19.2712	0.458387	0.85118
																							19.287	0.453464	0.846021
																							19.3028	0.448668	0.84091
																							19.3186	0.444015	0.835921
																							19.3344	0.439443	0.83107
																							19.3502	0.435007	0.826416
																							19.366	0.430737	0.821904
																							19.3818	0.426658	0.817497
																							19.3975	0.42265	0.813097
																							19.4133	0.418661	0.808707
																							19.4291	0.414834	0.804536
																							19.4449	0.411064	0.800421
																							19.4607	0.407353	0.796367
																							19.4765	0.403819	0.792428
																							19.4923	0.400158	0.788518
																							19.5081	0.396291	0.784688
																							19.5239	0.39192	0.78092
																							19.5397	0.387814	0.777149
																							19.5554	0.384548	0.77339
																							19.5712	0.381406	0.76971
																							19.587	0.378343	0.766201
																							19.6028	0.3752	0.76266
																							19.6186	0.372047	0.759019
																							19.6344	0.36908	0.755511
																							19.6502	0.366213	0.752067
																							19.666	0.363301	0.748527
																							19.6818	0.360392	0.745142
																							19.6975	0.357624	0.741726
																							19.7133	0.354896	0.738155
																							19.7291	0.352183	0.734723
																							19.7449	0.349488	0.731289
																							19.7607	0.34676	0.727883
																							19.7765	0.344077	0.724441
																							19.7923	0.341408	0.720925
																							19.8081	0.338775	0.717383
																							19.8239	0.33621	0.713846
																							19.8396	0.333635	0.710422
																							19.8554	0.330979	0.706873
																							19.8712	0.328373	0.70334
																							19.887	0.325783	0.699897
																							19.9028	0.323141	0.696314
																							19.9186	0.320557	0.692738
																							19.9344	0.317943	0.689096
																							19.9502	0.315289	0.685389
																							19.966	0.312731	0.681701
																							19.9818	0.310136	0.67791
																							19.9976	0.307487	0.674138
																							20.0133	0.304877	0.6704
																							20.0291	0.302262	0.666537
																							20.0449	0.299583	0.662691
																							20.0607	0.29688	0.658791
																							20.0765	0.294276	0.654847
																							20.0923	0.291656	0.65086
																							20.1081	0.288994	0.646764
																							20.1239	0.286359	0.642765
																							20.1396	0.283762	0.638679
																							20.1554	0.281143	0.634576
																							20.1712	0.278434	0.630312
																							20.187	0.275759	0.625198
																							20.2028	0.273117	0.619984
																							20.2186	0.270367	0.615247
																							20.2344	0.267617	0.610765
																							20.2502	0.264929	0.606477
																							20.266	0.262264	0.602092
																							20.2818	0.259549	0.597678
																							20.2976	0.256803	0.593278
																							20.3133	0.254099	0.588968
																							20.3291	0.251395	0.584633
																							20.3449	0.248688	0.580106
																							20.3607	0.246012	0.575529
																							20.3765	0.243349	0.570925
																							20.3923	0.240706	0.566334
																							20.4081	0.238071	0.561812
																							20.4239	0.235383	0.557156
																							20.4397	0.232665	0.552426
																							20.4554	0.229907	0.547838
																							20.4712	0.227208	0.543223
																							20.487	0.224471	0.538637
																							20.5028	0.221699	0.533989
																							20.5186	0.218966	0.529216
																							20.5344	0.216263	0.524479
																							20.5502	0.21355	0.519795
																							20.566	0.210817	0.515079
																							20.5818	0.208162	0.51032
																							20.5975	0.205372	0.505621
																							20.6133	0.202507	0.500863
																							20.6291	0.199774	0.496082
																							20.6449	0.197051	0.491408
																							20.6607	0.19434	0.486847
																							20.6765	0.191588	0.48223
																							20.6923	0.188877	0.477463
																							20.7081	0.186278	0.472793
																							20.7239	0.183694	0.468201
																							20.7397	0.181136	0.463579
																							20.7554	0.178545	0.458919
																							20.7712	0.175932	0.454306
																							20.787	0.173321	0.449688
																							20.8028	0.170772	0.445124
																							20.8186	0.168213	0.440643
																							20.8344	0.165718	0.436182
																							20.8502	0.163202	0.431783
																							20.866	0.160646	0.427343
																							20.8818	0.158195	0.422959
																							20.8976	0.155749	0.418717
																							20.9134	0.153285	0.414455
																							20.9291	0.150873	0.410085
																							20.9449	0.148453	0.405846
																							20.9607	0.146056	0.401736
																							20.9765	0.143723	0.397585
																							20.9923	0.141351	0.393494
																							21.0081	0.139042	0.389542
																							21.0239	0.136826	0.385658
																							21.0397	0.1346	0.381721
																							21.0555	0.132342	0.377864
																							21.0712	0.13016	0.374029
																							21.087	0.128099	0.370198
																							21.1028	0.126056	0.366486
																							21.1186	0.124014	0.36283
																							21.1344	0.121995	0.359189
																							21.1502	0.119914	0.355612
																							21.166	0.117915	0.352148
																							21.1818	0.116045	0.348817
																							21.1976	0.114175	0.345419
																							21.2133	0.112275	0.342122
																							21.2291	0.110405	0.338962
																							21.2449	0.108657	0.335773
																							21.2607	0.106877	0.332705
																							21.2765	0.105112	0.329655
																							21.2923	0.103388	0.326661
																							21.3081	0.101711	0.323805
																							21.3239	0.100116	0.320987
																							21.3397	0.098575	0.318186
																							21.3555	0.097077	0.315465
																							21.3712	0.09555	0.312752
																							21.387	0.094012	0.310166
																							21.4028	0.092547	0.307643
																							21.4186	0.091171	0.305044
																							21.4344	0.089767	0.302559
																							21.4502	0.088357	0.300179
																							21.466	0.087018	0.29785
																							21.4818	0.085725	0.295501
																							21.4976	0.084329	0.293248
																							21.5133	0.083027	0.291109
																							21.5291	0.081883	0.288948
																							21.5449	0.080644	0.286897
																							21.5607	0.079451	0.284979
																							21.5765	0.078336	0.282962
																							21.5923	0.077268	0.280952
																							21.6081	0.07621	0.279079
																							21.6239	0.075191	0.277336
																							21.6397	0.074221	0.27568
																							21.6555	0.073295	0.273955
																							21.6713	0.07238	0.272267
																							21.687	0.071534	0.270631
																							21.7028	0.070801	0.26906
																							21.7186	0.069948	0.267565
																							21.7344	0.06905	0.266001
																							21.7502	0.068274	0.264454
																							21.766	0.067471	0.263009
																							21.7818	0.066679	0.261598
																							21.7976	0.065947	0.260183
																							21.8133	0.06519	0.258781
																							21.8291	0.064412	0.257453
																							21.8449	0.063655	0.256228
																							21.8607	0.062853	0.255022
																							21.8765	0.062157	0.253754
																							21.8923	0.061543	0.252564
																							21.9081	0.060846	0.251413
																							21.9239	0.060234	0.250196
																							21.9397	0.059609	0.248972
																							21.9555	0.05897	0.247935
																							21.9713	0.058422	0.246931
																							21.987	0.057828	0.245836
																							22.0028	0.057198	0.24482
																							22.0186	0.056702	0.24379
																							22.0344	0.056207	0.242805
																							22.0502	0.055669	0.241835
																							22.066	0.055148	0.240864
																							22.0818	0.054686	0.239981
																							22.0976	0.054284	0.23905
																							22.1134	0.053875	0.238165
																							22.1291	0.053403	0.237314
																							22.1449	0.052885	0.236444
																							22.1607	0.052511	0.235532
																							22.1765	0.052149	0.234694
																							22.1923	0.051761	0.233972
																							22.2081	0.051404	0.23315
																							22.2239	0.051073	0.232301
																							22.2397	0.050726	0.231436
																							22.2555	0.050339	0.230624
																							22.2712	0.049959	0.22992
																							22.287	0.049562	0.229237
																							22.3028	0.049108	0.228538
																							22.3186	0.048672	0.227878
																							22.3344	0.048305	0.227235
																							22.3502	0.047919	0.226625
																							22.366	0.047517	0.226103
																							22.3818	0.047156	0.225486
																							22.3976	0.046754	0.224744
																							22.4134	0.046371	0.224026
																							22.4291	0.046086	0.223347
																							22.4449	0.045808	0.222704
																							22.4607	0.045614	0.222047
																							22.4765	0.045323	0.221308
																							22.4923	0.044958	0.220595
																							22.5081	0.044644	0.219981
																							22.5239	0.044287	0.219347
																							22.5397	0.043914	0.218677
																							22.5555	0.043536	0.21807
																							22.5712	0.043144	0.2175
																							22.587	0.042805	0.216932
																							22.6028	0.042441	0.216396
																							22.6186	0.042051	0.215875
																							22.6344	0.041715	0.215355
																							22.6502	0.041421	0.214821
																							22.666	0.041161	0.214313
																							22.6818	0.040831	0.213785
																							22.6976	0.040537	0.213227
																							22.7134	0.040258	0.212663
																							22.7292	0.039906	0.212079
																							22.7449	0.039591	0.211557
																							22.7607	0.039275	0.211081
																							22.7765	0.038911	0.210527
																							22.7923	0.038616	0.20988
																							22.8081	0.038363	0.209283
																							22.8239	0.038038	0.208694
																							22.8397	0.037724	0.208111
																							22.8555	0.037494	0.207527
																							22.8713	0.037309	0.206937
																							22.887	0.03702	0.206399
																							22.9028	0.036785	0.205858
																							22.9186	0.036649	0.205356
																							22.9344	0.036335	0.20487
																							22.9502	0.035964	0.20432
																							22.966	0.035664	0.203747
																							22.9818	0.035399	0.203214
																							22.9976	0.035168	0.202687
																							23.0134	0.034867	0.202253
																							23.0292	0.034588	0.201861
																							23.0449	0.034393	0.201362
																							23.0607	0.034151	0.200885
																							23.0765	0.033898	0.200489
																							23.0923	0.033665	0.200092
																							23.1081	0.03347	0.199681
																							23.1239	0.033208	0.199271
																							23.1397	0.032901	0.198808
																							23.1555	0.032637	0.198414
																							23.1713	0.032462	0.198055
																							23.187	0.032313	0.197671
																							23.2028	0.032041	0.197261
																							23.2186	0.031842	0.196706
																							23.2344	0.031721	0.196224
																							23.2502	0.031541	0.195817
																							23.266	0.031348	0.195386
																							23.2818	0.031139	0.194926
																							23.2976	0.03086	0.194477
																							23.3134	0.030674	0.19407
																							23.3291	0.030539	0.193672
																							23.3449	0.03038	0.19336
																							23.3607	0.030256	0.192902
																							23.3765	0.030033	0.192356
																							23.3923	0.029789	0.191985
																							23.4081	0.0296	0.191628
																							23.4239	0.029418	0.19123
																							23.4397	0.029193	0.190883
																							23.4555	0.028993	0.190504
																							23.4713	0.028794	0.190126
																							23.487	0.02855	0.189815
																							23.5028	0.028345	0.189507
																							23.5186	0.028177	0.189166
																							23.5344	0.027972	0.18886
																							23.5502	0.02777	0.188537
																							23.566	0.027674	0.188206
																							23.5818	0.027534	0.187992
																							23.5976	0.027332	0.187719
																							23.6134	0.027187	0.187312
																							23.6292	0.027066	0.186989
																							23.645	0.026861	0.186753
																							23.6607	0.026684	0.186464
																							23.6765	0.026587	0.186132
																							23.6923	0.026438	0.185784
																							23.7081	0.026272	0.185526
																							23.7239	0.026132	0.185236
																							23.7397	0.026014	0.184888
																							23.7555	0.025874	0.184653
																							23.7713	0.025727	0.184435
																							23.7871	0.025585	0.184207
																							23.8028	0.025476	0.183987
																							23.8186	0.025413	0.183814
																							23.8344	0.025281	0.183649
																							23.8502	0.025136	0.183432
																							23.866	0.025037	0.183207
																							23.8818	0.024977	0.183003
																							23.8976	0.024908	0.182902
																							23.9134	0.024823	0.182739
																							23.9292	0.024767	0.182519
																							23.9449	0.024695	0.182336
																							23.9607	0.024603	0.182097
																							23.9765	0.024553	0.181932
																							23.9923	0.024486	0.181769
																							24.0081	0.024372	0.181657
																							24.0239	0.024263	0.181556
																							24.0397	0.024097	0.181426
																							24.0555	0.024013	0.181321
																							24.0713	0.023967	0.181217
																							24.0871	0.02386	0.181073
																							24.1029	0.023765	0.180862
																							24.1186	0.023654	0.180732
																							24.1344	0.023572	0.180719
																							24.1502	0.023525	0.180676
																							24.166	0.023466	0.180552
																							24.1818	0.023422	0.180439
																							24.1976	0.023379	0.180333
																							24.2134	0.023263	0.180217
																							24.2292	0.023234	0.180219
																							24.2449	0.023211	0.180211
																							24.2607	0.023124	0.180203
																							24.2765	0.023084	0.180171
																							24.2923	0.023079	0.180154
																							24.3081	0.023077	0.180157
																							24.3239	0.023056	0.18016
																							24.3397	0.022994	0.180158
																							24.3555	0.022966	0.18019
																							24.3713	0.023039	0.180211
																							24.3871	0.023037	0.180221
																							24.4029	0.023015	0.180343
																							24.4186	0.022993	0.180465
																							24.4344	0.022973	0.18053
																							24.4502	0.022998	0.180652
																							24.466	0.023	0.1808
																							24.4818	0.023002	0.180953
																							24.4976	0.023018	0.181068
																							24.5134	0.023147	0.181181
																							24.5292	0.023176	0.181343
																							24.545	0.023206	0.181497
																							24.5607	0.023211	0.181628
																							24.5765	0.023211	0.181778
																							24.5923	0.023203	0.181963
																							24.6081	0.023194	0.18221
																							24.6239	0.02321	0.182449
																							24.6397	0.023216	0.182784
																							24.6555	0.023223	0.183109
																							24.6713	0.023288	0.183366
																							24.6871	0.023306	0.183606
																							24.7029	0.023324	0.183857
																							24.7186	0.023347	0.184224
																							24.7344	0.023386	0.18448
																							24.7502	0.023411	0.184692
																							24.766	0.023489	0.185022
																							24.7818	0.023489	0.18533
																							24.7976	0.023489	0.185657
																							24.8134	0.023568	0.186044
																							24.8292	0.023661	0.186369
																							24.845	0.023719	0.18675
																							24.8607	0.023794	0.187107
																							24.8765	0.023847	0.187477
																							24.8923	0.023868	0.187905
																							24.9081	0.023873	0.188209
																							24.9239	0.023878	0.188409
																							24.9397	0.023937	0.188731
																							24.9555	0.024005	0.189169
																							24.9713	0.02406	0.189499
																							24.9871	0.024139	0.189831
																							25.0028	0.024171	0.19024
																							25.0186	0.024202	0.190583
																							25.0344	0.02425	0.19091
																							25.0502	0.024279	0.191375
																							25.066	0.02432	0.191733
																							25.0818	0.024355	0.192024
																							25.0976	0.024368	0.192402
																							25.1134	0.024381	0.192774
																							25.1292	0.024387	0.193152
																							25.145	0.024499	0.193415
																							25.1608	0.024521	0.193713
																							25.1765	0.024542	0.194112
																							25.1923	0.024558	0.194481
																							25.2081	0.024583	0.194843
																							25.2239	0.024632	0.195214
																							25.2397	0.024779	0.195575
																							25.2555	0.024827	0.195858
																							25.2713	0.024846	0.196121
																							25.2871	0.024819	0.196383
																							25.3029	0.024792	0.196753
																							25.3187	0.024767	0.197109
																							25.3344	0.024787	0.19741
																							25.3502	0.024837	0.197784
																							25.366	0.024842	0.198099
																							25.3818	0.02494	0.198402
																							25.3976	0.024926	0.198618
																							25.4134	0.024912	0.198834
																							25.4292	0.024875	0.199171
																							25.445	0.024819	0.199506
																							25.4608	0.02485	0.199739
																							25.4765	0.024863	0.199896
																							25.4923	0.024848	0.200091
																							25.5081	0.024833	0.20037
																							25.5239	0.024806	0.200614
																							25.5397	0.024778	0.200752
																							25.5555	0.02468	0.200887
																							25.5713	0.024669	0.201093
																							25.5871	0.024657	0.201324
																							25.6029	0.024614	0.201495
																							25.6186	0.024527	0.201662
																							25.6344	0.02451	0.201795
																							25.6502	0.024484	0.201843
																							25.666	0.024459	0.201884
																							25.6818	0.024447	0.201972
																							25.6976	0.024418	0.202137
																							25.7134	0.024394	0.202154
																							25.7292	0.024343	0.202162
																							25.745	0.02429	0.202171
																							25.7608	0.024272	0.202197
																							25.7765	0.024255	0.202237
																							25.7923	0.024178	0.202246
																							25.8081	0.024146	0.202226
																							25.8239	0.024123	0.202207
																							25.8397	0.02405	0.20216
																							25.8555	0.023973	0.202007
																							25.8713	0.02395	0.201978
																							25.8871	0.023951	0.201915
																							25.9029	0.023952	0.201734
																							25.9186	0.023956	0.201564
																							25.9344	0.023941	0.201507
																							25.9502	0.023925	0.201401
																							25.966	0.023832	0.201192
																							25.9818	0.023759	0.201022
																							25.9976	0.023716	0.200861
																							26.0134	0.023616	0.200744
																							26.0292	0.023528	0.200703
																							26.045	0.02345	0.200613
																							26.0608	0.023369	0.200434
																							26.0766	0.023361	0.200193
																							26.0923	0.023353	0.199962
																							26.1081	0.023281	0.199784
																							26.1239	0.023242	0.199541
																							26.1397	0.023144	0.199271
																							26.1555	0.023059	0.199108
																							26.1713	0.023031	0.198908
																							26.1871	0.023018	0.198691
																							26.2029	0.023005	0.198451
																							26.2187	0.022905	0.198241
																							26.2344	0.022794	0.198046
																							26.2502	0.022732	0.19776
																							26.266	0.022707	0.197557
																							26.2818	0.022669	0.197301
																							26.2976	0.022527	0.196934
																							26.3134	0.022416	0.19663
																							26.3292	0.022378	0.196356
																							26.345	0.022285	0.196102
																							26.3608	0.022202	0.195839
																							26.3766	0.022132	0.19557
																							26.3923	0.022106	0.195352
																							26.4081	0.022085	0.195102
																							26.4239	0.022033	0.194874
																							26.4397	0.021939	0.194612
																							26.4555	0.021883	0.194297
																							26.4713	0.021881	0.193954
																							26.4871	0.02183	0.193741
																							26.5029	0.021726	0.193565
																							26.5187	0.02166	0.193259
																							26.5344	0.021654	0.192922
																							26.5502	0.021723	0.192546
																							26.566	0.021756	0.192302
																							26.5818	0.02179	0.192093
																							26.5976	0.021812	0.191869
																							26.6134	0.02184	0.191677
																							26.6292	0.021829	0.1914
																							26.645	0.021818	0.191098
																							26.6608	0.021786	0.190859
																							26.6765	0.021669	0.190536
																							26.6923	0.021662	0.190219
																							26.7081	0.021653	0.189979
																							26.7239	0.021644	0.189639
																							26.7397	0.021626	0.189398
																							26.7555	0.021621	0.189139
																							26.7713	0.021615	0.188694
																							26.7871	0.021508	0.188343
																							26.8029	0.021513	0.188029
																							26.8187	0.021511	0.187704
																							26.8345	0.021509	0.187475
																							26.8502	0.021427	0.187173
																							26.866	0.021412	0.186757
																							26.8818	0.021397	0.186471
																							26.8976	0.021364	0.186273
																							26.9134	0.021347	0.186009
																							26.9292	0.021329	0.185791
																							26.945	0.02122	0.185569
																							26.9608	0.021153	0.185309
																							26.9765	0.021133	0.185041
																							26.9923	0.021029	0.184819
																							27.0081	0.020891	0.184563
																							27.0239	0.020809	0.184278
																							27.0397	0.020784	0.184067
																							27.0555	0.020709	0.183799
																							27.0713	0.020645	0.183479
																							27.0871	0.020629	0.183215
																							27.1029	0.020612	0.182963
																							27.1187	0.020518	0.182682
																							27.1345	0.020525	0.182392
																							27.1502	0.020571	0.18217
																							27.166	0.020561	0.182042
																							27.1818	0.020552	0.181872
																							27.1976	0.020528	0.18164
																							27.2134	0.020491	0.181329
																							27.2292	0.020495	0.181032
																							27.245	0.02053	0.180782
																							27.2608	0.020582	0.180518
																							27.2766	0.020628	0.180292
																							27.2923	0.020646	0.1801
																							27.3081	0.020634	0.179889
																							27.3239	0.020623	0.179684
																							27.3397	0.020575	0.17946
																							27.3555	0.020571	0.179116
																							27.3713	0.020618	0.178843
																							27.3871	0.020617	0.178717
																							27.4029	0.020712	0.178483
																							27.4187	0.020811	0.178184
																							27.4344	0.020838	0.177972
																							27.4502	0.02092	0.1778
																							27.466	0.021009	0.177646
																							27.4818	0.021001	0.177511
																							27.4976	0.020993	0.177332
																							27.5134	0.020979	0.177161
																							27.5292	0.021012	0.176992
																							27.545	0.021046	0.176784
																							27.5608	0.021055	0.176585
																							27.5766	0.021092	0.176394
																							27.5923	0.021117	0.1762
																							27.6081	0.021128	0.176085
																							27.6239	0.021139	0.175938
																							27.6397	0.021223	0.175761
																							27.6555	0.021279	0.175681
																							27.6713	0.021302	0.175523
																							27.6871	0.021371	0.175392
																							27.7029	0.021385	0.175339
																							27.7187	0.021399	0.175202
																							27.7344	0.02143	0.175169
																							27.7502	0.021492	0.175063
																							27.766	0.021601	0.174831
																							27.7818	0.021693	0.174775
																							27.7976	0.021797	0.174671
																							27.8134	0.021991	0.174502
																							27.8292	0.022124	0.174366
																							27.845	0.02218	0.174272
																							27.8608	0.022236	0.174218
																							27.8766	0.022329	0.174108
																							27.8924	0.022446	0.174078
																							27.9081	0.022568	0.174049
																							27.9239	0.022709	0.173976
																							27.9397	0.022822	0.173819
																							27.9555	0.022973	0.173571
																							27.9713	0.02318	0.173393
																							27.9871	0.023344	0.173397
																							28.0029	0.023445	0.173401
																							28.0187	0.023525	0.173347
																							28.0345	0.02373	0.173317
																							28.0502	0.023957	0.173319
																							28.066	0.024153	0.173229
																							28.0818	0.024363	0.173123
																							28.0976	0.024509	0.17314
																							28.1134	0.024691	0.173142
																							28.1292	0.024964	0.173143
																							28.145	0.025248	0.173046
																							28.1608	0.025546	0.172973
																							28.1766	0.025835	0.172945
																							28.1924	0.02608	0.172986
																							28.2081	0.026404	0.173029
																							28.2239	0.026749	0.17302
																							28.2397	0.027011	0.173011
																							28.2555	0.027238	0.172969
																							28.2713	0.02751	0.172921
																							28.2871	0.027779	0.172941
																							28.3029	0.028051	0.17294
																							28.3187	0.028396	0.172938
																							28.3345	0.028704	0.172899
																							28.3502	0.029015	0.172896
																							28.366	0.029342	0.173004
																							28.3818	0.02973	0.173116
																							28.3976	0.030175	0.173174
																							28.4134	0.030544	0.173205
																							28.4292	0.030891	0.173235
																							28.445	0.031249	0.173337
																							28.4608	0.031583	0.173409
																							28.4766	0.031935	0.173466
																							28.4924	0.032368	0.173554
																							28.5082	0.032802	0.173697
																							28.5239	0.033223	0.17393
																							28.5397	0.033635	0.17413
																							28.5555	0.03408	0.174262
																							28.5713	0.034519	0.174406
																							28.5871	0.034979	0.174565
																							28.6029	0.035481	0.17469
																							28.6187	0.0359	0.174786
																							28.6345	0.036317	0.174938
																							28.6502	0.036818	0.175123
																							28.666	0.03737	0.175289
																							28.6818	0.037875	0.175425
																							28.6976	0.03837	0.175645
																							28.7134	0.038895	0.175875
																							28.7292	0.039401	0.175963
																							28.745	0.039797	0.176067
																							28.7608	0.040211	0.176259
																							28.7766	0.040729	0.176447
																							28.7924	0.041175	0.176698
																							28.8082	0.041654	0.176964
																							28.8239	0.0422	0.177205
																							28.8397	0.042656	0.177459
																							28.8555	0.043133	0.177693
																							28.8713	0.043592	0.177937
																							28.8871	0.043982	0.178093
																							28.9029	0.04443	0.178218
																							28.9187	0.044883	0.178445
																							28.9345	0.045449	0.178662
																							28.9503	0.046014	0.178839
																							28.966	0.046419	0.179036
																							28.9818	0.046801	0.1792
																							28.9976	0.047229	0.179425
																							29.0134	0.047611	0.179718
																							29.0292	0.047933	0.180083
																							29.045	0.048309	0.180398
																							29.0608	0.048681	0.180597
																							29.0766	0.049011	0.180789
																							29.0924	0.049384	0.180932
																							29.1081	0.049793	0.181105
																							29.1239	0.050188	0.181295
																							29.1397	0.05063	0.181462
																							29.1555	0.051034	0.181745
																							29.1713	0.051363	0.182108
																							29.1871	0.051661	0.1823
																							29.2029	0.051992	0.182469
																							29.2187	0.052322	0.182685
																							29.2345	0.052595	0.182905
																							29.2503	0.052905	0.183166
																							29.266	0.053205	0.183319
																							29.2818	0.053519	0.183563
																							29.2976	0.053796	0.183794
																							29.3134	0.054003	0.183987
																							29.3292	0.054248	0.184281
																							29.345	0.054554	0.184479
																							29.3608	0.054857	0.184728
																							29.3766	0.055095	0.185022
																							29.3924	0.055318	0.18525
																							29.4081	0.05561	0.185462
																							29.4239	0.055855	0.185708
																							29.4397	0.056212	0.185953
																							29.4555	0.056527	0.186176
																							29.4713	0.056774	0.186384
																							29.4871	0.05704	0.186583
																							29.5029	0.057245	0.186823
																							29.5187	0.057488	0.187141
																							29.5345	0.057689	0.187436
																							29.5503	0.057923	0.187651
																							29.5661	0.058254	0.187857
																							29.5818	0.058561	0.188086
																							29.5976	0.0588	0.188445
																							29.6134	0.059069	0.188806
																							29.6292	0.059313	0.188961
																							29.645	0.059491	0.189135
																							29.6608	0.059689	0.189312
																							29.6766	0.059909	0.189531
																							29.6924	0.060073	0.189838
																							29.7082	0.060196	0.19008
																							29.7239	0.060357	0.190293
																							29.7397	0.060524	0.190553
																							29.7555	0.060643	0.190797
																							29.7713	0.060725	0.191095
																							29.7871	0.060845	0.19136
																							29.8029	0.060961	0.191565
																							29.8187	0.061014	0.19191
																							29.8345	0.061147	0.192149
																							29.8503	0.061268	0.192332
																							29.8661	0.061306	0.192572
																							29.8818	0.061409	0.192758
																							29.8976	0.061523	0.192893
																							29.9134	0.061556	0.192988
																							29.9292	0.061563	0.193063
																							29.945	0.061644	0.193174
																							29.9608	0.061765	0.19323
																							29.9766	0.061929	0.193274
																							29.9924	0.062004	0.193321
																							30.0082	0.062041	0.193426
																							30.0239	0.062078	0.193436
																							30.0397	0.06211	0.193443
																							30.0555	0.062242	0.19345
																							30.0713	0.062269	0.193456
																							30.0871	0.062281	0.193361
																							30.1029	0.062293	0.193327
																							30.1187	0.062376	0.193196
																							30.1345	0.06245	0.193055
																							30.1503	0.062491	0.192938
																							30.166	0.06261	0.19277
																							30.1818	0.062617	0.192674
																							30.1976	0.062625	0.192536
																							30.2134	0.062654	0.192289
																							30.2292	0.062674	0.192081
																							30.245	0.06268	0.191925
																							30.2608	0.062686	0.191866
																							30.2766	0.062684	0.191724
																							30.2924	0.062681	0.191535
																							30.3082	0.062664	0.191379
																							30.3239	0.062654	0.191149
																							30.3397	0.062645	0.191011
																							30.3555	0.062592	0.190886
																							30.3713	0.062484	0.190634
																							30.3871	0.062462	0.190357
																							30.4029	0.062453	0.190143
																							30.4187	0.062443	0.189973
																							30.4345	0.062375	0.189719
																							30.4503	0.062361	0.189436
																							30.4661	0.062317	0.189189
																							30.4819	0.062234	0.188919
																							30.4976	0.062139	0.188651
																							30.5134	0.061942	0.188382
																							30.5292	0.061771	0.188006
																							30.545	0.061672	0.187685
																							30.5608	0.061517	0.18747
																							30.5766	0.061345	0.187244
																							30.5924	0.061177	0.186962
																							30.6082	0.061001	0.186635
																							30.624	0.060837	0.186267
																							30.6397	0.060664	0.185997
																							30.6555	0.06051	0.185776
																							30.6713	0.060333	0.185584
																							30.6871	0.060172	0.185351
																							30.7029	0.060072	0.185057
																							30.7187	0.059936	0.18485
																							30.7345	0.059789	0.184569
																							30.7503	0.059629	0.184301
																							30.7661	0.059489	0.184
																							30.7818	0.059306	0.183709
																							30.7976	0.059037	0.183387
																							30.8134	0.058803	0.183022
																							30.8292	0.058515	0.182842
																							30.845	0.058253	0.182648
																							30.8608	0.058031	0.182361
																							30.8766	0.057762	0.182056
																							30.8924	0.057454	0.181774
																							30.9082	0.057196	0.181476
																							30.924	0.057036	0.181201
																							30.9397	0.056802	0.181046
																							30.9555	0.056507	0.18094
																							30.9713	0.056258	0.180802
																							30.9871	0.05597	0.180637
																							31.0029	0.055677	0.180468
																							31.0187	0.055403	0.180242
																							31.0345	0.055101	0.180024
																							31.0503	0.054846	0.179792
																							31.0661	0.054606	0.17955
																							31.0818	0.05428	0.179309
																							31.0976	0.053937	0.17901
																							31.1134	0.053567	0.178653
																							31.1292	0.053209	0.178325
																							31.145	0.052925	0.178
																							31.1608	0.052567	0.177729
																							31.1766	0.05233	0.177461
																							31.1924	0.052135	0.17714
																							31.2082	0.051831	0.176815
																							31.224	0.051476	0.176397
																							31.2398	0.051153	0.17609
																							31.2555	0.050845	0.175882
																							31.2713	0.050472	0.175511
[truncated: 852 more rows]

## Sheet: Raw data set for Fig 2 
Raw data set for Fig 2
	2 A. Mucoviscosity of index
	vector	pkpACE	pkpACEH180A	pkpACEH370A
1	0.374222	0.260075	0.203438	0.330827
2	0.435077	0.249061	0.23946	0.426062
3	0.466192	0.233446	0.215909	0.351636
	2 B. Relative activity
	pH	Activity percentage
		1	2
	6	8.66991	11.5467
	6.8	37.2462	48.9026
	7.4	100	100
	8	62.9506	78.4692
	8.8	15.4201	28.1565
	2 C. Kcat/Km
	rKpACE	rKpACEH180A	rKpACEH370A
	24.0522	242.587	4.88085
	18.6469	245.183	4.13331
	21.4439	195.594	4.71081

## Sheet: Raw data set for Fig 3
Raw data set for Fig 3
	3 A. Mucoviscosity index											3 B. Mucoviscosity index
	Concentration of KpACE	WT+rKpACE			WT+rKpACEH180A			WT+rKpACEH370A				Control (K2)	+ rKpACE
	0	0.52843	0.54122	0.58755	0.52843	0.54122	0.58755	0.52843	0.54122	0.58755		0.42638	0.285333
	0.01	0.41851	0.40637	0.41499	0.41628	0.38336	0.42081	0.50321	0.53097	0.49048		0.846379	0.7
	0.02	0.36812	0.34716	0.30777	0.38972	0.37581	0.34025	0.51335	0.54478	0.50654		0.630859	0.410701
	0.03	0.2471	0.22553	0.21367	0.28848	0.27967	0.26243	0.4859	0.54281	0.44516		0.635402	0.526677
												0.831593	0.660418
												0.620991	0.563569
												0.587127	0.401503
												0.727666	0.595975
												0.86509	0.625812
		3 D. Released Ac (μg/mg UA)										0.707835	0.543411
		WT	ΔkpACE	ΔwbbO	ΔwbbO/kpACE	ΔwcsU	Δwzab					0.592618	0.444969
	1	84.0794	83.6399	70.9796	86.9292	0.912885	0.522814
	2	85.461	102.374	71.6965	89.4333	0.810745	0.190114
	3	68.2898	111.646	84.7453	96.1773	2.02546	0.570342
	4	63.7228	83.4626	84.3395	92.9333	2.61438	0.475285
	5	61.8586	77.2149	86.4625	94.6507	1.11726	1.23574
	6	56.2659	73.3702	68.5138	95.2232	1.11726	2.99539
		3 E. Released Ac (μg/mg UA)
		vector	pKpACE	pKpACEH370A
	1	104.874	27.6127	50.7534
	2	45.9559	52.9082	58.4192
	3	62.1584	26.261	49.1673
	4	93.9394	30.9911	76.9231
	5	89.3939	32.239	59.0476
	6	43.0303	39.1028	57.0728

## Sheet: Raw data set Fig 4 and Table 1
Raw data set for Fig 4 and Table 1
	Table 1
		ka (1/Ms)	mean	kd (1/s)	mean	KD	mean
	rKpACE	498000		0.1493		2.996e-07
		508900	519000	0.1401	0.15	2.752e-07	2.87e-07
		550800		0.1568		2.848e-07
	rKpACEH180A	1540000		0.07625		4.953e-08
		1598000	1170000	0.08015	0.06	5.017e-08	5.35e-08
		357800		0.02178		6.087e-08
	rKpACEH370A	278900		0.05115		1.834e-07
		282800	279000	0.05337	0.05	1.887e-07	1.97e-07
		274200		0.05513		2.011e-07
4 C. Sensorgrams of binding in resonance units (RU) of CPS to rKpACE									4 C. Sensorgrams of binding in resonance units (RU) of CPS to rKpACE180A									4 C. Sensorgrams of binding in resonance units (RU) of CPS to rKpACE370A
Time (s)	Concentration (mg/mL) of CPS								Time (s)	Concentration (mg/mL) of CPS								Time (s)	Concentration (mg/mL) of CPS
	0.015625	0.03125	0.0625	0.125	0.25	0.5	1			0.015625	0.03125	0.0625	0.125	0.25	0.5	1			0.015625	0.03125	0.0625	0.125	0.25	0.5	1
-49.96	0.188965	-0.00879	-0.0166016	0.0986328	0.0458984	0.212402	0.150391		-49.98	0.20166	0.117669	-0.00586	0.0791016	0.172845	0.165527	0.253418		-49.92	0.217773	-0.0908221	-0.0527344	0.15625	0.0595686	0.301758	0.395508
-49.86	0.221191	-0.0390615	-0.0263672	0.105469	1.01e-06	0.217773	0.0610352		-49.88	0.268066	0.059564	0.0249023	0.118652	0.129388	0.209473	0.184082		-49.82	0.202148	-0.112302	-0.103516	0.0878906	0.0380883	0.25	0.285156
-49.76	0.141113	-0.0458948	-0.0800781	0.0405273	-0.00439	0.145508	-0.0322266		-49.78	0.19873	0.0102542	-0.0371094	0.0356445	0.0712894	0.133301	0.0771484		-49.72	0.0810547	-0.102535	-0.128906	0.0595703	0.0195355	0.185547	0.219727
-49.66	0.0610352	-0.0253868	-0.0898438	0.0107422	-0.00488	0.097168	-0.0703125		-49.68	0.0883789	0.0107422	-0.0566406	0.015625	0.059082	0.0688477	0.0327148		-49.62	0.0615234	-0.0693359	-0.119141	0.00977	0.0322266	0.149414	0.194336
-49.56	0.0629883	0.0224609	-0.0654297	-0.00928	0.0351563	0.0869141	-0.0693359		-49.58	0.0981445	0.0307617	-0.0249023	-0.0146484	0.0483398	0.0581055	0.0332031		-49.52	0.0244141	-0.0361328	-0.0976563	0.0224609	0.0615234	0.152344	0.208008
-49.46	0.0493164	0.0361328	-0.0234375	0.0327148	0.0449219	0.109375	-0.0380859		-49.48	0.0766602	0.0654322	0.00195	0.0219727	0.079104	0.0751953	0.0595703		-49.42	0.0166016	-0.0478493	-0.0839844	0.0458984	0.05176	0.15625	0.219727
-49.36	0.0483398	0.0195339	-0.0136719	0.0483398	0.0253932	0.113281	-0.0332031		-49.38	0.0761719	0.0771505	0.0117188	0.0297852	0.0888692	0.0771484	0.065918		-49.32	0.0146484	-0.0615205	-0.0742188	0.0576172	0.0322295	0.164063	0.213867
-49.26	0.0395508	0.0136741	-0.00488	0.0463867	0.0214866	0.110352	-0.0410156		-49.28	0.0610352	0.0590845	0.0151367	0.0336914	0.0693384	0.0805664	0.0620117		-49.22	-0.00879	-0.0615219	-0.0898438	0.0439453	0.0439468	0.148438	0.206055
-49.16	0.0327148	0.0185557	-0.0126953	0.0385742	0.0380869	0.102539	-0.0322266		-49.18	0.0478516	0.050293	-0.00928	0.0200195	0.0576172	0.065918	0.0566406		-49.12	-0.00293	-0.0537109	-0.0839844	0.0361328	0.0576172	0.154297	0.243164
-49.06	0.0395508	0.0332031	0.00977	0.0483398	0.0410156	0.105469	0.00195		-49.08	0.0571289	0.0537109	0.0175781	0.0297852	0.065918	0.0732422	0.0991211		-49.02	-0.000977	-0.0458984	-0.0507813	0.0458984	0.0400391	0.148438	0.260742
-48.96	0.0356445	0.0371094	0.0498047	0.0463867	0.0205078	0.0996094	0.00781		-48.98	0.0551758	0.0561531	0.0473633	0.0336914	0.0732429	0.0654297	0.106934		-48.92	-0.0205078	-0.0595689	-0.0136719	0.0205078	0.0283217	0.134766	0.250977
-48.86	0.0209961	0.0302746	0.078125	0.0268555	0.0117199	0.0869141	0		-48.88	0.0429688	0.0688486	0.0820313	0.00439	0.0629892	0.059082	0.103027		-48.82	-0.0517578	-0.0712876	-0.00586	0.000977	0.00293	0.109375	0.235352
-48.76	-0.00146	0.0322281	0.09375	0.00342	-0.0185532	0.0566406	-0.00195		-48.78	0.0200195	0.0595715	0.0996094	-0.00732	0.0576184	0.0380859	0.097168		-48.72	-0.0712891	-0.0810531	-0.00391	-0.0341797	-0.0283188	0.0800781	0.231445
-48.66	-0.0131836	0.0146498	0.0947266	-0.0268555	-0.0488268	0.0224609	-0.00195		-48.68	0.00439	0.0498047	0.10498	-0.046875	0.027832	-0.00342	0.097168		-48.62	-0.0751953	-0.0830078	-0.0136719	-0.0654297	-0.0693359	0.0410156	0.231445
-48.56	-0.0170898	0.0341797	0.0664063	-0.0473633	-0.0664063	-0.0136719	0.00781		-48.58	0.00244	0.0419922	0.0800781	-0.0776367	-0.00293	-0.0419922	0.097168		-48.52	-0.0830078	-0.0673828	-0.0488281	-0.106445	-0.0751953	0.00977	0.223633
-48.46	-0.0112305	0.0517578	0.0390625	-0.0708008	-0.0478516	-0.03125	0.0195313		-48.48	0.000488	0.0458993	0.0371094	-0.108887	-0.038085	-0.0654297	0.103027		-48.42	-0.0615234	-0.0712888	-0.0722656	-0.104492	-0.0576169	0.00391	0.254883
-48.36	0.0170898	0.0537111	0.0449219	-0.059082	-0.0273435	-0.0205078	0.0419922		-48.38	0.0244141	0.0595704	0.0253906	-0.103027	-0.0336913	-0.0649414	0.128906		-48.32	-0.0537109	-0.0576171	-0.0898438	-0.110352	-0.0380859	0.00586	0.270508
-48.26	0.0180664	0.0615234	0.0195313	-0.0571289	-0.0117188	-0.0195313	0.0488281		-48.28	0.0258789	0.0458987	0.00781	-0.116699	-0.012695	-0.0634766	0.138184		-48.22	-0.0537109	-0.0615234	-0.101563	-0.0966797	-0.0146484	0.00586	0.264648
-48.16	0.0180664	0.0556641	0.0175781	-0.0366211	0.00586	-0.0195313	0.0488281		-48.18	0.0258789	0.0595703	0.00195	-0.0966797	0.00488	-0.0634766	0.138184		-48.12	-0.0537109	-0.0634766	-0.0957031	-0.0751953	0.0107422	0.00586	0.272461
-48.06	0.0131836	0.0556641	0.0292969	-0.0161133	0.0195313	-0.0117188	0.0449219		-48.08	0.0234375	0.0615234	0.00781	-0.0756836	0.0185547	-0.0595703	0.13623		-48.02	-0.0634766	-0.0634766	-0.101563	-0.0556641	0.00879	0.0214844	0.256836
-47.96	-0.00342	0.0517578	0.0234375	0.00342	0.00977	0.00781	0.0390625		-47.98	0.00439	0.0615234	0	-0.0678711	0.0400391	-0.0400391	0.128418		-47.92	-0.0537109	-0.0712891	-0.103516	-0.0361328	0.0224609	0.0410156	0.254883
-47.86	0.00146	0.0458988	0.0234375	0.0288086	0.0117191	0.0273438	0.0390625		-47.88	0.00684	0.0595703	0	-0.050293	0.0263672	-0.0205078	0.128418		-47.82	-0.0439453	-0.0732422	-0.103516	-0.0244141	0.0263672	0.0605469	0.254883
-47.76	0.00244	0.0312502	0.0136719	0.019043	0.0117189	0.0371094	0.0390625		-47.78	0.0180664	0.0517578	-0.00977	-0.0405273	0.0419922	-0.000977	0.128418		-47.72	-0.0341797	-0.0830075	-0.103516	-0.0146484	0.0263675	0.0800781	0.262695
-47.66	-0.000488	0.0205082	-0.000977	0.0200195	0.00781	0.0488281	0.0380859		-47.68	0.03125	0.0493164	-0.00244	-0.0253906	0.0615234	0.0244141	0.137695		-47.62	-0.0498047	-0.0927734	-0.113281	-0.0224609	0.0185547	0.0839844	0.25293
-47.56	-0.0170898	0.00684	-0.0117188	0.00928	0.0136719	0.0527344	0.0234375		-47.58	0.012207	0.0478516	-0.0136719	-0.0366211	0.0595703	0.0263672	0.134277		-47.52	-0.0537109	-0.0869141	-0.123047	-0.0205078	0.0166016	0.0917969	0.245117
-47.46	-0.00928	0.00879	-0.0175781	-0.00244	0.00977	0.0585938	0.0175781		-47.48	0.00635	0.0419925	-0.0214844	-0.0424805	0.0517581	0.0341797	0.126465		-47.42	-0.0478516	-0.0927731	-0.125	-0.0146484	0.00879	0.09375	0.243164
-47.36	-0.0170898	-0.000976	-0.03125	-0.0102539	-0.00781	0.0546875	0.0136719		-47.38	0.012207	0.0478516	-0.0234375	-0.0366211	0.0498047	0.0322266	0.124512		-47.32	-0.0537109	-0.102539	-0.132813	-0.0322266	0.00684	0.0859375	0.235352
-47.26	-0.0268555	-0.00684	-0.0410156	-0.0297852	-0.00195	0.0390625	-0.00195		-47.28	-0.00732	0.0380863	-0.0332031	-0.0463867	0.0419925	0.0341797	0.116699		-47.22	-0.0634766	-0.104491	-0.142578	-0.0302734	-0.0126945	0.0839844	0.233398
-47.16	-0.0268555	-0.0166013	-0.0371094	-0.0336914	-0.0175779	0.0488281	0.00391		-47.18	-0.0170898	0.0302734	-0.0410156	-0.0581055	0.0302734	0.0341797	0.114746		-47.12	-0.0849609	-0.0966797	-0.15625	-0.0595703	-0.0146484	0.0722656	0.213867
-47.06	-0.0288086	-0.00684	-0.0371094	-0.0571289	0.00391	0.0429688	-0.00195		-47.08	-0.0229492	0.0205078	-0.0410156	-0.0737305	0.0224609	0.0361328	0.106934		-47.02	-0.0791016	-0.104492	-0.15625	-0.0634766	0.000977	0.0800781	0.200195
-46.96	-0.0151367	-0.00684	-0.0273438	-0.043457	0.0253906	0.0664063	0.00781		-46.98	-0.0112305	0.0302734	-0.0410156	-0.0717773	0.0283203	0.0478516	0.106934		-46.92	-0.0693359	-0.104493	-0.164063	-0.0634766	0.0146481	0.0898438	0.192383
-46.86	-0.00928	-0.00293	-0.0273438	-0.0297852	0.0390621	0.0820313	0.015625		-46.88	0.00635	0.0302731	-0.0410156	-0.0600586	0.0634762	0.0654297	0.11084		-46.82	-0.0458984	-0.09668	-0.164063	-0.0458984	0.0322262	0.113281	0.208008
-46.76	-0.00342	0.00293	-0.0195313	-0.00928	0.050781	0.0820313	0.03125		-46.78	0.0141602	0.0322262	-0.0371094	-0.0400391	0.075195	0.0751953	0.128418		-46.72	-0.0439453	-0.106445	-0.148438	-0.0244141	0.0322269	0.123047	0.219727
-46.66	-0.00342	0.00684	-0.00781	0.00732	0.0546874	0.0878906	0.0371094		-46.68	0.0141602	0.0400391	-0.0214844	-0.0209961	0.0908203	0.0732422	0.13623		-46.62	-0.0556641	-0.0986328	-0.15625	-0.0244141	0.0400391	0.101563	0.209961
-46.56	0.00439	0.0361328	0	0.0209961	0.0664063	0.0878906	0.0371094		-46.58	0.0180664	0.0419922	-0.0175781	-0.019043	0.0927734	0.0732422	0.13623		-46.52	-0.0400391	-0.0849609	-0.140625	-0.00684	0.0263672	0.113281	0.209961
-46.46	0.0297852	0.046875	0.0214844	0.0424805	0.0654297	0.0976563	0.046875		-46.48	0.0551758	0.0615228	0.00781	0.00635	0.108398	0.0927734	0.145996		-46.42	-0.0361328	-0.0732425	-0.144531	-0.0107422	0.0341793	0.09375	0.202148
-46.36	0.0444336	0.0537107	0.0263672	0.043457	0.0781247	0.102539	0.0478516		-46.38	0.0673828	0.0717772	0.000488	0.00684	0.114746	0.0952148	0.136719		-46.32	-0.0166016	-0.0712891	-0.134766	-0.00879	0.0283203	0.103516	0.204102
-46.26	0.0532227	0.0498047	0.0332031	0.0444336	0.0722656	0.115234	0.0439453		-46.28	0.0825195	0.0810543	0.0195313	0.0180664	0.12207	0.102539	0.145508		-46.22	-0.00879	-0.0791016	-0.132813	-0.000977	0.0263672	0.109375	0.194336
-46.16	0.0473633	0.0390627	0.0292969	0.0405273	0.0634767	0.109375	0.0273438		-46.18	0.074707	0.0888672	0.0175781	0.0161133	0.114258	0.0947266	0.13623		-46.12	-0.0107422	-0.0908203	-0.140625	-0.00879	0.00879	0.107422	0.192383
-46.06	0.0424805	0.0234375	0.0185547	0.0297852	0.0576172	0.0947266	0.0185547		-46.08	0.0722656	0.0786133	0.00732	-0.00391	0.109863	0.0922852	0.131836		-46.02	-0.0205078	-0.0908203	-0.152344	-0.0205078	0.0263672	0.0976563	0.174805
-45.96	0.0268555	0.0244141	0.00684	0.0180664	0.0644531	0.0791016	0.000977		-45.98	0.0634766	0.0698245	-0.00928	-0.0107422	0.0952151	0.0834961	0.117188		-45.92	-0.0205078	-0.0830079	-0.144531	-0.0126953	0.0283203	0.0976563	0.180664
-45.86	0.027832	0.0244139	0.0195313	0.0317383	0.0683592	0.0800781	0.00781		-45.88	0.0649414	0.0615231	-0.00195	0.00586	0.104492	0.0849609	0.126465		-45.82	-0.0126953	-0.0830081	-0.150391	-0.0205078	0.0361325	0.0859375	0.182617
-45.76	0.0375977	0.0244139	0.0136719	0.0288086	0.0703123	0.0839844	0.0117188		-45.78	0.0649414	0.0615234	-0.00977	-0.0112305	0.106445	0.0771484	0.128418		-45.72	-0.0126953	-0.0830079	-0.144531	-0.0146484	0.0302734	0.09375	0.19043
-45.66	0.0336914	0.0341795	0.0136719	0.0307617	0.0781249	0.0859375	0.0273438		-45.68	0.0532227	0.0615234	-0.00977	-0.00537	0.112305	0.0830078	0.13623		-45.62	-0.0205078	-0.0830078	-0.152344	-0.0205078	0.0361328	0.0878906	0.192383
-45.56	0.0317383	0.0302734	0.0136719	0.0288086	0.0791016	0.0839844	0.03125		-45.58	0.0571289	0.0615234	-0.00977	-0.0112305	0.106445	0.0771484	0.138184		-45.52	-0.0146484	-0.0908203	-0.152344	-0.0146484	0.0283203	0.09375	0.200195
-45.46	0.0375977	0.0244141	0.0136719	0.034668	0.0722656	0.0859375	0.0371094		-45.48	0.0649414	0.05957	-0.00977	-0.00342	0.111816	0.0830078	0.145996		-45.42	-0.000977	-0.104492	-0.152344	-0.0126953	0.0146489	0.0878906	0.202148
-45.36	0.0473633	0.0244141	0.0136719	0.034668	0.0722656	0.0839844	0.0371094		-45.38	0.0649414	0.0517578	-0.00977	-0.00342	0.102539	0.0771484	0.145996		-45.32	-0.0126953	-0.104492	-0.164063	-0.0244141	0.0146484	0.0820313	0.19043
-45.26	0.0473633	0.0244141	0.0136719	0.034668	0.0722656	0.0898438	0.0371094		-45.28	0.0649414	0.0517578	0	-0.0131836	0.102539	0.0849609	0.145996		-45.22	-0.0126953	-0.0927734	-0.164063	-0.0244141	0.0146484	0.0839844	0.19043
-45.16	0.0473633	0.0205078	0.0136719	0.034668	0.0683594	0.0898438	0.0332031		-45.18	0.0649414	0.0517578	-0.00977	-0.0131836	0.102539	0.0849609	0.144043		-45.12	-0.00488	-0.100586	-0.164063	-0.0244141	0.00684	0.0839844	0.182617
-45.06	0.043457	0.0146484	0.0136719	0.034668	0.0625	0.09375	0.0273438		-45.08	0.0629883	0.0498047	-0.00977	-0.0131836	0.100586	0.0869141	0.13623		-45.02	-0.0126953	-0.102539	-0.164063	-0.0244141	0.00488	0.0839844	0.192383
-44.96	0.0473633	0.0341797	0.0136719	0.0385742	0.0664063	0.0996094	0.0234375		-44.98	0.0551758	0.0419922	-0.00977	-0.0112305	0.0927734	0.0947266	0.145996		-44.92	-0.0146484	-0.0869144	-0.164063	-0.0166016	0.012695	0.0859375	0.172852
-44.86	0.0512695	0.0458982	0.0273438	0.0483398	0.0722654	0.103516	0.0214844		-44.88	0.0571289	0.0458984	-0.00781	-0.00146	0.0947265	0.0966797	0.128418		-44.82	-0.00684	-0.0830079	-0.15625	-0.00684	0.0146484	0.09375	0.178711
-44.76	0.0424805	0.0419923	0.0332031	0.0541992	0.0722658	0.109375	0.0273438		-44.78	0.0527344	0.0517579	-0.00977	-0.0131836	0.0927735	0.0947266	0.126465		-44.72	-0.0224609	-0.0986322	-0.154297	-0.00488	-0.00488	0.0957031	0.180664
-44.66	0.0317383	0.0361331	0.0292969	0.050293	0.0722659	0.105469	0.0234375		-44.68	0.0415039	0.0498047	-0.0117188	-0.0151367	0.0927734	0.0927734	0.13623		-44.62	-0.0400391	-0.100586	-0.169922	-0.0205078	-0.00488	0.0800781	0.165039
-44.56	0.0258789	0.0322266	0.0234375	0.0405273	0.0722656	0.0859375	0.00781		-44.58	0.0239258	0.0419922	-0.0195313	-0.0249023	0.0927734	0.0830078	0.128418		-44.52	-0.0419922	-0.108398	-0.171875	-0.0302734	-0.00488	0.0585938	0.163086
-44.46	0.0307617	0.0263672	0.0332031	0.034668	0.0722656	0.0800781	0.00781		-44.48	0.0263672	0.0400391	-0.03125	-0.0327148	0.0810547	0.0751953	0.128418		-44.42	-0.0322266	-0.110351	-0.183594	-0.0322266	-0.0166011	0.0566406	0.174805
-44.36	0.0375977	0.0322264	0.0332031	0.034668	0.0644529	0.0800781	0.00781		-44.38	0.0356445	0.0322266	-0.03125	-0.0327148	0.0927734	0.0751953	0.128418		-44.32	-0.0419922	-0.118164	-0.195313	-0.0439453	-0.0322263	0.0449219	0.163086
-44.26	0.0473633	0.0166022	0.0390625	0.0405273	0.0429693	0.0859375	0.0234375		-44.28	0.0356445	0.0302735	-0.0332031	-0.034668	0.0888672	0.0732422	0.126465		-44.22	-0.0419922	-0.120117	-0.203125	-0.0595703	-0.0361328	0.0371094	0.155273
-44.16	0.0375977	0.0205077	0.0234375	0.0249023	0.0527342	0.0703125	-0.00195		-44.18	0.0161133	0.0126953	-0.0507813	-0.0522461	0.0634766	0.0556641	0.108887		-44.12	-0.0537109	-0.112305	-0.205078	-0.0615234	-0.0361328	0.0351563	0.15332
-44.06	0.0375977	0.0263672	0.0273438	0.0288086	0.0527344	0.0742188	0.00195		-44.08	0.0161133	0.0146484	-0.0488281	-0.050293	0.0634766	0.0576172	0.11084		-44.02	-0.0537109	-0.110352	-0.197266	-0.0537109	-0.0361328	0.0429688	0.161133
-43.96	0.0375977	0.0166016	0.0234375	0.034668	0.0390625	0.0761719	0.00781		-43.98	0.0161133	0.0224606	-0.0507813	-0.0424805	0.0634763	0.0634766	0.118652		-43.92	-0.0537109	-0.110352	-0.195313	-0.0517578	-0.0439453	0.0371094	0.170898
-43.86	0.027832	0.0126953	0.0136719	0.0249023	0.0332031	0.0507813	-0.00195		-43.88	0.0161133	0.0224609	-0.0507813	-0.0424805	0.0615234	0.0556641	0.118652		-43.82	-0.0537109	-0.118164	-0.195313	-0.0517578	-0.0458984	0.0351563	0.170898
-43.76	0.0180664	0.00684	0.0136719	0.00928	0.0195313	0.046875	-0.00195		-43.78	0.00635	0.0205078	-0.0507813	-0.0444336	0.0537109	0.0537109	0.128418		-43.72	-0.0537109	-0.120117	-0.195313	-0.0595703	-0.0537109	0.0273438	0.163086
-43.66	0.0180664	0.000977	0.00391	0.00342	0.00781	0.0410156	0.00195		-43.68	0.00635	0.0126953	-0.0507813	-0.0522461	0.0517578	0.0458984	0.130371		-43.62	-0.0537109	-0.112305	-0.195313	-0.0537109	-0.0361328	0.0253906	0.170898
-43.56	0.0219727	0.00684	-0.00195	0.00146	0.0136719	0.0351563	0.00195		-43.58	0.0083	0.0146484	-0.0488281	-0.0483398	0.0458984	0.0478516	0.140137		-43.52	-0.0458984	-0.110352	-0.1875	-0.0380859	-0.0341797	0.0332031	0.180664
-43.46	0.027832	0.0107422	0.00781	0.0131836	0.0136719	0.0449219	0.00781		-43.48	0.0161133	0.0224606	-0.0390625	-0.0327148	0.0537106	0.0673828	0.147949		-43.42	-0.0322266	-0.102539	-0.177734	-0.0341797	-0.03418	0.0429688	0.19043
-43.36	0.0317383	0.0166014	0.0175781	0.0112305	0.0136717	0.0546875	0.00781		-43.38	0.0083	0.0146487	-0.0390625	-0.0385742	0.0537112	0.0771484	0.138184		-43.32	-0.0244141	-0.112305	-0.167969	-0.00684	-0.0263672	0.0644531	0.182617
-43.26	0.0229492	0.0205077	0.0234375	0.027832	0.0273436	0.0703125	0.00781		-43.28	0.0136719	0.0224606	-0.0214844	-0.0205078	0.0537106	0.0849609	0.138184		-43.22	-0.0322266	-0.104492	-0.166016	0.00684	-0.018555	0.0664063	0.182617
-43.16	0.0249023	0.00488	0.0273438	0.0385742	0.013672	0.0703125	0.0214844		-43.18	0.0283203	0.0341797	-0.00977	0.000488	0.0654297	0.0947266	0.149902		-43.12	-0.00879	-0.0908203	-0.158203	0.0166016	-0.0166016	0.0664063	0.178711
-43.06	0.027832	0.00879	0.0273438	0.034668	0.0175781	0.0605469	0.0175781		-43.08	0.0454102	0.0517578	0	0.0083	0.0732422	0.104492	0.16748		-43.02	-0.00488	-0.0830078	-0.148438	0.0185547	0.00293	0.0546875	0.180664
-42.96	0.0268555	0.0146484	0.0332031	0.0385742	0.0234375	0.0644531	0.0175781		-42.98	0.0546875	0.0537109	0.00781	0.0200195	0.0751953	0.106445	0.16748		-42.92	-0.00684	-0.0810547	-0.146484	0.0263672	0.00488	0.0742188	0.180664
-42.86	0.0258789	0.0146484	0.0371094	0.0444336	0.0332031	0.0751953	0.0136719		-42.88	0.0532227	0.0615231	0.00977	0.027832	0.0927731	0.111816	0.165527		-42.82	-0.00684	-0.0732422	-0.138672	0.0283203	0.00488	0.0664063	0.172852
-42.76	0.0258789	0.0166019	0.0429688	0.0541992	0.0234379	0.0683594	0.00781		-42.78	0.0629883	0.0615234	0.0175781	0.027832	0.0927734	0.102539	0.157715		-42.72	-0.00684	-0.0732422	-0.136719	0.0361328	0.00488	0.0644531	0.182617
-42.66	0.0161133	0.0205077	0.0292969	0.0395508	0.0234374	0.0546875	0.00781		-42.68	0.0629883	0.0615234	0.00586	0.0253906	0.0927734	0.110352	0.157715		-42.62	0.00488	-0.0654297	-0.144531	0.0263672	0.00488	0.0566406	0.170898
-42.56	0.0200195	0.0263672	0.0273438	0.0366211	0.0292969	0.0527344	0.00781		-42.58	0.0649414	0.0634766	0	0.0180664	0.0927734	0.104492	0.157715		-42.52	0.0126953	-0.0634766	-0.138672	0.0322266	-0.00293	0.0507813	0.170898
-42.46	0.0356445	0.0214844	0.0332031	0.0385742	0.0234375	0.0644531	-0.00195		-42.48	0.0825195	0.0712888	0.0175781	0.0239258	0.09082	0.110352	0.157715		-42.42	0.0146484	-0.0732422	-0.136719	0.0380859	-0.00488	0.0449219	0.170898
-42.36	0.0405273	0.0146484	0.0332031	0.0327148	0.0332031	0.0585938	0.00781		-42.38	0.0849609	0.0688477	0.0175781	0.0258789	0.0830078	0.102539	0.157715		-42.32	0.0244141	-0.0751953	-0.125	0.0361328	-0.00488	0.0429688	0.182617
-42.26	0.0571289	0.0146484	0.0332031	0.0288086	0.0292969	0.0546875	0.00781		-42.28	0.105957	0.0595703	0.0175781	0.0239258	0.0830078	0.100586	0.157715		-42.22	0.0263672	-0.0751953	-0.125	0.0283203	-0.0126953	0.0351563	0.170898
-42.16	0.0571289	0.0244141	0.0332031	0.019043	0.0332031	0.0527344	0.00781		-42.18	0.105957	0.0595703	0.0175781	0.0141602	0.0810547	0.0947266	0.157715		-42.12	0.0263672	-0.0830078	-0.136719	0.0185547	-0.0224609	0.0410156	0.170898
-42.06	0.0522461	0.0292969	0.0332031	0.0131836	0.0332031	0.0644531	0.00781		-42.08	0.103516	0.0595703	0.0292969	0.00635	0.0732422	0.100586	0.157715		-42.02	0.00879	-0.0732422	-0.132813	0.00879	-0.0224609	0.0273438	0.163086
-41.96	0.0620117	0.0361328	0.0380859	0.0258789	0.0292969	0.0634766	0.00879		-41.98	0.0966797	0.0620116	0.0317383	0.00684	0.0732421	0.0854492	0.158203		-41.92	0.0244141	-0.0712891	-0.123047	0.0107422	-0.022461	0.0351563	0.165039
-41.86	0.0688477	0.0361328	0.0410156	0.0229492	0.0234375	0.0703125	0.00977		-41.88	0.105957	0.0615234	0.0175781	-0.00342	0.0615234	0.0849609	0.149902		-41.82	0.0263672	-0.0595703	-0.128906	0.00293	-0.0322266	0.0371094	0.165039
-41.76	0.074707	0.0322266	0.03125	0.0170898	0.0234375	0.0761719	0.00977		-41.78	0.104004	0.0615234	0.00781	-0.0112305	0.0439453	0.0830078	0.159668		-41.72	0.0185547	-0.0673828	-0.150391	0.000977	-0.0322266	0.0292969	0.165039
-41.66	0.0649414	0.0302734	0.0253906	0.0170898	0.0332031	0.0703125	0.0195313		-41.68	0.0942383	0.0595703	0	-0.0112305	0.0439453	0.0751953	0.149902		-41.62	0.00879	-0.0732422	-0.152344	0.000977	-0.0439453	0.0273438	0.165039
-41.56	0.0551758	0.0322266	0.0253906	0.0170898	0.0371094	0.0703125	0.0195313		-41.58	0.0942383	0.0537109	0	-0.0112305	0.0439453	0.0751953	0.149902		-41.52	-0.0126953	-0.0791016	-0.164063	-0.0107422	-0.0361328	0.015625	0.15332
-41.46	0.0551758	0.0400391	0.0253906	0.0170898	0.0371094	0.0800781	0.0195313		-41.48	0.0844727	0.0595703	-0.00977	-0.0112305	0.0361328	0.0751953	0.149902		-41.42	-0.0224609	-0.0732425	-0.164063	-0.0224609	-0.0263675	0.015625	0.15332
-41.36	0.0493164	0.0458982	0.0292969	0.0209961	0.0429685	0.0839844	0.0234375		-41.38	0.0864258	0.0732417	0.00195	0.000488	0.0556636	0.0771484	0.161621		-41.32	-0.0126953	-0.0712891	-0.15625	-0.0146484	-0.0244141	0.0234375	0.161133
-41.26	0.0454102	0.0419922	0.0351563	0.0229492	0.0527344	0.0898438	0.0244141		-41.28	0.074707	0.0712891	0	-0.0131836	0.053711	0.0751953	0.157227		-41.22	-0.0322266	-0.0791016	-0.154297	-0.0205078	-0.0244141	0.0253906	0.15332
-41.16	0.0395508	0.0400389	0.0351563	0.0209961	0.0468749	0.0859375	0.0175781		-41.18	0.0766602	0.0791016	0.00977	-0.00928	0.0634766	0.0830078	0.157715		-41.12	-0.0341797	-0.0732422	-0.142578	-0.0146484	-0.0166016	0.0175781	0.151367
-41.06	0.0532227	0.0419922	0.0390625	0.0405273	0.0527344	0.0839844	0.0214844		-41.08	0.0688477	0.0732422	0.0117188	0.000488	0.0654297	0.0771484	0.159668		-41.02	-0.0263672	-0.0791016	-0.134766	-0.00488	-0.0146484	0.0234375	0.147461
-40.96	0.059082	0.0361328	0.0400391	0.0463867	0.0527344	0.09375	0.0273438		-40.98	0.0668945	0.0595704	0.00732	-0.00146	0.0517579	0.0771484	0.157715		-40.92	-0.0244141	-0.0810547	-0.142578	-0.00293	-0.0146484	0.0332031	0.149414
-40.86	0.0551758	0.0400389	0.0332031	0.0463867	0.0566405	0.0996094	0.0273438		-40.88	0.074707	0.0712887	0.00781	-0.00146	0.0615231	0.0947266	0.16748		-40.82	-0.0322266	-0.0615242	-0.144531	-0.00293	-0.00684	0.0351563	0.161133
-40.76	0.0629883	0.0458982	0.0273438	0.0366211	0.0527342	0.103516	0.03125		-40.78	0.0688477	0.0634765	0.00977	-0.00146	0.0634765	0.0966797	0.169434		-40.72	-0.0146484	-0.0595704	-0.125	0.000977	-0.00488	0.0546875	0.180664
-40.66	0.0688477	0.0322271	0.0380859	0.0405273	0.0351568	0.109375	0.0273438		-40.68	0.0668945	0.0712891	0.0200195	0.000488	0.0712891	0.104492	0.177246		-40.62	-0.0126953	-0.0791016	-0.113281	0.00879	-0.0322266	0.0566406	0.170898
-40.56	0.0551758	0.0361328	0.03125	0.0327148	0.0371094	0.0957031	0.0136719		-40.58	0.0649414	0.0693359	0.0273438	0.00635	0.0673828	0.102539	0.175293		-40.52	-0.0400391	-0.0810547	-0.130859	-0.000977	-0.0283203	0.0371094	0.151367
-40.46	0.0629883	0.0263672	0.0351563	0.0366211	0.0429688	0.0996094	0.0175781		-40.48	0.0493164	0.0419928	0.00977	-0.0112305	0.043946	0.0751953	0.157715		-40.42	-0.0341797	-0.0732422	-0.144531	-0.0107422	-0.0263672	0.0351563	0.149414
-40.36	0.0551758	0.0263672	0.0253906	0.0268555	0.0332031	0.0898438	0.0126953		-40.38	0.0649414	0.0517575	0.0195313	-0.00146	0.0615231	0.0947266	0.169922		-40.32	-0.0400391	-0.0732422	-0.144531	-0.0107422	-0.0263672	0.0351563	0.15918
-40.26	0.0493164	0.0263672	0.0253906	0.0268555	0.0332031	0.0898438	0.0292969		-40.28	0.0571289	0.0419922	0.0195313	-0.00146	0.0615234	0.0947266	0.179199		-40.22	-0.0419922	-0.0732422	-0.144531	-0.0107422	-0.0341797	0.0234375	0.161133
-40.16	0.059082	0.0263672	0.0205078	0.0268555	0.0292969	0.101563	0.0292969		-40.18	0.0571289	0.0517578	0.00732	-0.00146	0.0615234	0.0947266	0.179199		-40.12	-0.0419922	-0.0849609	-0.154297	-0.0107422	-0.0537109	0.0234375	0.161133
-40.06	0.0493164	0.0126953	0.0185547	0.0151367	0.00586	0.101563	0.0244141		-40.08	0.0571289	0.0419922	0.000488	-0.00146	0.0498047	0.0947266	0.176758		-40.02	-0.0537109	-0.0927734	-0.158203	-0.0224609	-0.0712891	0.0117188	0.139648
-39.96	0.0356445	0.0107422	0.0117188	-0.00244	-0.00195	0.0878906	0.00391		-39.98	0.0551758	0.0400391	0.0175781	-0.00537	0.038086	0.0927734	0.155762		-39.92	-0.0615234	-0.0869143	-0.164063	-0.0380859	-0.0673831	-0.00391	0.129883
-39.86	0.0336914	0.0166014	0.00977	-0.0102539	0.00391	0.0859375	0.00195		-39.88	0.0493164	0.0341799	0.0117188	-0.0288086	0.0244143	0.0869141	0.149902		-39.82	-0.0556641	-0.084961	-0.158203	-0.0341797	-0.0654297	0.00195	0.135742
-39.76	0.0395508	0.0166016	0.015625	-0.00439	0.00391	0.0917969	0.00293		-39.78	0.0571289	0.0419919	0.0195313	-0.0209961	0.0322263	0.0947266	0.160156		-39.72	-0.0654297	-0.0849609	-0.15625	-0.0322266	-0.0654297	0.00391	0.147461
-39.66	0.0395508	0.0126955	0.00391	-0.00439	0.00391	0.0917969	0.0195313		-39.68	0.0571289	0.0419922	0.0195313	-0.0209961	0.0322266	0.0947266	0.169434		-39.62	-0.0654297	-0.100586	-0.15625	-0.0322266	-0.0732422	0.00391	0.149414
-39.56	0.0356445	0.00684	0	-0.00439	0.00391	0.101563	0.00586		-39.58	0.0551758	0.0400391	0.0175781	-0.0112305	0.0419922	0.0947266	0.16748		-39.52	-0.0810547	-0.0947266	-0.171875	-0.0400391	-0.0576172	-0.00391	0.133789
-39.46	0.0249023	0.00684	-0.0107422	-0.00439	0.00781	0.101563	0		-39.48	0.0351563	0.0224616	-0.00244	-0.0209961	0.0322272	0.0849609	0.149902		-39.42	-0.0732422	-0.09082	-0.175781	-0.0322266	-0.0654294	0.0117188	0.139648
-39.36	0.0180664	0.010742	-0.0126953	-0.000488	0.017578	0.0917969	0		-39.38	0.0258789	0.0224609	-0.00928	-0.019043	0.0244141	0.0849609	0.140137		-39.32	-0.0830078	-0.0830081	-0.175781	-0.0439453	-0.0478519	0.00391	0.131836
-39.26	0.0180664	0.0166014	-0.00195	0.00928	0.0234373	0.109375	0.00391		-39.28	0.0454102	0.0244136	0.0117188	0.000488	0.0439449	0.0986328	0.151855		-39.22	-0.0830078	-0.0810547	-0.166016	-0.0224609	-0.0458985	0.0195313	0.139648
-39.16	0.0180664	0.0166016	0.00391	0.0151367	0.0234375	0.117188	0.00977		-39.18	0.0356445	0.0224609	0.00977	-0.00146	0.0419922	0.102539	0.149902		-39.12	-0.0830078	-0.0810547	-0.164063	-0.0205078	-0.0458984	0.015625	0.141602
-39.06	0.0180664	0.0205078	0.00391	0.019043	0.0273438	0.111328	0.00977		-39.08	0.0454102	0.0322266	0.0195313	0.0102539	0.0517578	0.104492	0.159668		-39.02	-0.0751953	-0.0732422	-0.164063	-0.0126953	-0.0380859	0.0136719	0.141602
-38.96	0.0317383	0.0263672	0.00781	0.0288086	0.0332031	0.119141	0.0136719		-38.98	0.0473633	0.0341796	0.0214844	0.0200195	0.0537109	0.108398	0.171387		-38.92	-0.0673828	-0.0712891	-0.15625	-0.00293	-0.0361329	0.0292969	0.149414
-38.86	0.027832	0.0263672	0.0136719	0.034668	0.0332031	0.130859	0.0195313		-38.88	0.0551758	0.0419919	0.0292969	0.0180664	0.0615231	0.124023	0.179199		-38.82	-0.0537109	-0.0712891	-0.154297	-0.000977	-0.0361328	0.0449219	0.151367
-38.76	0.027832	0.0166019	0.0175781	0.034668	0.0283207	0.130859	0.0195313		-38.78	0.0551758	0.0419922	0.03125	0.0180664	0.0615234	0.124023	0.179199		-38.72	-0.0654297	-0.0634769	-0.146484	-0.0126953	-0.018555	0.0449219	0.151367
-38.66	0.0180664	0.0166016	0.00977	0.0288086	0.0351563	0.121094	0.00977		-38.68	0.0649414	0.0419922	0.0273438	0.0200195	0.0639648	0.124023	0.179199		-38.62	-0.0576172	-0.0634766	-0.144531	0.00293	-0.0166016	0.0527344	0.170898
-38.56	0.027832	0.0166016	0.00781	0.034668	0.0302734	0.121094	0.00977		-38.58	0.0649414	0.0517578	0.0214844	0.027832	0.0732422	0.124023	0.179199		-38.52	-0.0576172	-0.0634766	-0.138672	0.00488	-0.0263672	0.0527344	0.170898
-38.46	0.027832	0.0166016	0.00391	0.034668	0.0332031	0.121094	0.0195313		-38.48	0.0649414	0.0517578	0.0292969	0.027832	0.0708008	0.124023	0.179199		-38.42	-0.0576172	-0.0634766	-0.125	0.00488	-0.0166016	0.0527344	0.15918
-38.36	0.027832	0.0205078	0	0.034668	0.0332031	0.117188	0.0195313		-38.38	0.0551758	0.0517578	0.0273438	0.027832	0.0615234	0.12207	0.179199		-38.32	-0.0576172	-0.0556641	-0.132813	0.00488	-0.0166016	0.0332031	0.15918
-38.26	0.027832	0.0263672	-0.00586	0.034668	0.0332031	0.111328	0.0195313		-38.28	0.0551758	0.0537109	0.0195313	0.027832	0.0615234	0.104492	0.179199		-38.22	-0.0576172	-0.0537109	-0.134766	0.00488	-0.0166016	0.0429688	0.15918
-38.16	0.027832	0.0224611	-0.00195	0.0307617	0.0351564	0.121094	0.0146484		-38.18	0.0551758	0.0615234	0.03125	0.0258789	0.0615234	0.104492	0.166992		-38.12	-0.0576172	-0.0615234	-0.126953	-0.00293	-0.0322266	0.03125	0.149414
-38.06	0.0239258	0.0166016	0	0.0209961	0.0234375	0.117188	0.00879		-38.08	0.0532227	0.0595703	0.0371094	0.0161133	0.0576172	0.102539	0.158203		-38.02	-0.0537109	-0.0556641	-0.132813	-0.0126953	-0.0361328	0.0234375	0.141602
-37.96	0.0180664	0.0166016	-0.00977	0.0112305	0.0234375	0.107422	0.00977		-37.98	0.0454102	0.0517581	0.0273438	0.00635	0.0419925	0.0927734	0.159668		-37.92	-0.0556641	-0.0634766	-0.134766	-0.0224609	-0.0361328	0.0253906	0.141602
-37.86	0.027832	0.0166016	-0.015625	0.00928	0.0234375	0.101563	0.00977		-37.88	0.0454102	0.0517578	0.0195313	0.000488	0.0419922	0.0849609	0.159668		-37.82	-0.0556641	-0.0634766	-0.136719	-0.0166016	-0.0361328	0.0234375	0.141602
-37.76	0.0180664	0.0224607	-0.015625	0.0112305	0.0292967	0.101563	0.0136719		-37.78	0.0454102	0.0517578	0.0195313	0.00635	0.0419922	0.0849609	0.171387		-37.72	-0.0556641	-0.079101	-0.136719	-0.0224609	-0.0517572	0.0117188	0.149414
-37.66	0.0336914	0.0166022	0	0.0112305	0.0136725	0.107422	0.0253906		-37.68	0.043457	0.0498047	0.0175781	-0.00342	0.0302734	0.0830078	0.177246		-37.62	-0.0712891	-0.0810547	-0.152344	-0.0400391	-0.0654297	-0.00391	0.135742
-37.56	0.0141602	0.0166016	-0.015625	0.00732	0.0136719	0.0917969	0.00977		-37.58	0.0336914	0.0517578	0.0195313	-0.00146	0.0322266	0.0849609	0.179199		-37.52	-0.0810547	-0.0810547	-0.154297	-0.0498047	-0.0537109	-0.00586	0.133789
-37.46	0.0180664	0.0126953	-0.015625	0.00732	0.0136719	0.0957031	0.0136719		-37.48	0.0161133	0.0419925	0.0195313	-0.0112305	0.0224613	0.0771484	0.171387		-37.42	-0.0830078	-0.0888672	-0.154297	-0.0498047	-0.0654297	0.00195	0.141602
-37.36	0.0083	0.00684	-0.0205078	0.00732	0.0175781	0.101563	0.0195313		-37.38	0.0161133	0.0400391	0.0170898	-0.0112305	0.0224609	0.0751953	0.179199		-37.32	-0.0830078	-0.0908203	-0.164063	-0.0498047	-0.0576172	0.00391	0.143555
-37.26	0.0083	0.0166016	-0.015625	0.0112305	0.0234375	0.101563	0.0234375		-37.28	0.0258789	0.0419918	0.00781	0.000488	0.0341793	0.0849609	0.181152		-37.22	-0.0830078	-0.0908203	-0.166016	-0.0419922	-0.0556641	0.00391	0.151367
-37.16	0.0083	0.0205077	-0.0273438	0.0170898	0.0273436	0.101563	0.0292969		-37.18	0.00439	0.0322266	0.00781	-0.00146	0.0322266	0.0751953	0.188965		-37.12	-0.0830078	-0.0830078	-0.166016	-0.0400391	-0.0478516	0.00391	0.161133
-37.06	0.012207	0.0224609	-0.0234375	0.0209961	0.0292969	0.105469	0.0371094		-37.08	0.00635	0.0341797	0.00977	0.000488	0.0341797	0.0654297	0.192871		-37.02	-0.0673828	-0.0888672	-0.158203	-0.0439453	-0.0537109	0.0117188	0.176758
-36.96	0.0141602	0.0166016	-0.0214844	0.0268555	0.0185547	0.101563	0.0410156		-36.98	0.012207	0.0302732	0.015625	0.0083	0.0400388	0.0732422	0.20459		-36.92	-0.0810547	-0.0908203	-0.164063	-0.0419922	-0.0458984	0.00586	0.157227
-36.86	0.0180664	0.0166016	-0.0273438	0.0268555	0.0351563	0.101563	0.0292969		-36.88	0.00439	0.0224612	0.00781	0.0083	0.0346683	0.0732422	0.188965		-36.82	-0.0830078	-0.0908203	-0.166016	-0.0419922	-0.0322266	0.00586	0.161133
-36.76	0.0083	0.00684	-0.0273438	0.0268555	0.0390625	0.101563	0.015625		-36.78	0.00439	0.0322262	0.00781	0.0083	0.0537106	0.0830078	0.187012		-36.72	-0.0830078	-0.0908203	-0.166016	-0.0419922	-0.0361328	0.00586	0.15332
-36.66	0.0083	0.00684	-0.0273438	0.0268555	0.0410156	0.101563	0.00977		-36.68	0.00439	0.0322266	0.00781	0.0083	0.0556641	0.0830078	0.179199		-36.62	-0.0830078	-0.0908203	-0.166016	-0.0419922	-0.0302734	0.0136719	0.151367
-36.56	0.0083	0.0107422	-0.0273438	0.0307617	0.0253906	0.101563	0.00977		-36.58	0.00439	0.0224609	0.00781	0.0102539	0.0615234	0.0830078	0.179199		-36.52	-0.0830078	-0.0830078	-0.166016	-0.0341797	-0.0322266	0.00586	0.151367
-36.46	0.0083	0.0166016	-0.0224609	0.0366211	0.0253906	0.101563	0.00977		-36.48	0.00439	0.0244141	0.0102539	0.0180664	0.0537109	0.0830078	0.179199		-36.42	-0.0830078	-0.0732425	-0.15625	-0.0322266	-0.0244144	0.00586	0.143555
-36.36	0.0083	0.0166016	-0.015625	0.0366211	0.0205078	0.101563	0.00977		-36.38	-0.00537	0.0322266	0.0195313	0.027832	0.0439453	0.0830078	0.179199		-36.32	-0.0751953	-0.0732422	-0.146484	-0.0244141	-0.0341797	0.0136719	0.15918
-36.26	0.012207	0.0166016	-0.015625	0.0366211	0.0136719	0.111328	0.0195313		-36.28	-0.00342	0.0322266	0.0195313	0.0180664	0.0415039	0.0830078	0.179199		-36.22	-0.0673828	-0.0732422	-0.146484	-0.0244141	-0.0478516	0.0136719	0.151367
-36.16	0.0180664	0.00684	-0.015625	0.0366211	0.0136719	0.111328	0.0234375		-36.18	-0.00537	0.0322266	0.0195313	0.0180664	0.0322266	0.0830078	0.181152		-36.12	-0.0771484	-0.0732422	-0.146484	-0.0322266	-0.0478516	0.0136719	0.15918
-36.06	0.0180664	0.00684	-0.015625	0.0366211	0.0136719	0.111328	0.0195313		-36.08	-0.00537	0.0322266	0.00977	0.0180664	0.0322266	0.0830078	0.188965		-36.02	-0.0771484	-0.0849609	-0.146484	-0.0244141	-0.0478516	0.0136719	0.161133
-35.96	0.0083	-0.000977	-0.015625	0.0327148	0.00195	0.111328	0.0195313		-35.98	-0.00537	0.0322266	0.00977	0.0161133	0.0322266	0.0830078	0.188965		-35.92	-0.0771484	-0.0771484	-0.134766	-0.0400391	-0.0478516	0.0136719	0.161133
-35.86	0.0102539	0.000977	-0.0273438	0.0151367	0.00684	0.0996094	0.00391		-35.88	-0.00342	0.0341797	0.00977	0.0083	0.0322266	0.0732422	0.187012		-35.82	-0.0576172	-0.0830078	-0.134766	-0.0419922	-0.0380859	0.00195	0.15332
-35.76	0.0161133	-0.00488	-0.0322266	0.0151367	0.0136719	0.0996094	-0.00195		-35.78	0.00439	0.0400391	0.00732	-0.00146	0.034668	0.0732422	0.179199		-35.72	-0.0556641	-0.0927731	-0.144531	-0.0419922	-0.043945	0.00195	0.151367
-35.66	0.012207	-0.00488	-0.0390625	0.019043	0.0136719	0.09375	0.00195		-35.68	-0.00732	0.0322266	0.00781	0.000488	0.0439453	0.0751953	0.190918		-35.62	-0.0712891	-0.0927734	-0.154297	-0.0419922	-0.0439453	0.00195	0.15918
-35.56	0.00635	-0.00879	-0.0390625	0.0209961	0.0136719	0.0996094	0.00781		-35.58	-0.0151367	0.0205078	0.00781	0.00635	0.0537109	0.0830078	0.19873		-35.52	-0.0849609	-0.100586	-0.154297	-0.0478516	-0.0439453	-0.00391	0.161133
-35.46	0.00635	-0.0107422	-0.0390625	0.0151367	0.0136719	0.0996094	0.00781		-35.48	-0.0151367	0.0185547	0.00781	-0.00146	0.0537109	0.0830078	0.188965		-35.42	-0.0849609	-0.0947266	-0.154297	-0.0498047	-0.0439453	-0.00391	0.161133
-35.36	0.00635	-0.00488	-0.0390625	0.0151367	0.0136719	0.0996094	0.00781		-35.38	-0.0151367	0.0126953	0.00781	-0.00146	0.0537109	0.0830078	0.188965		-35.32	-0.0849609	-0.0927734	-0.154297	-0.0419922	-0.0439453	-0.00391	0.161133
-35.26	0.00635	-0.00488	-0.0390625	0.0151367	0.0136719	0.0996094	0.00781		-35.28	-0.0151367	0.0205078	0.00781	-0.00146	0.0537109	0.0830078	0.188965		-35.22	-0.0849609	-0.0927734	-0.154297	-0.0419922	-0.0439453	-0.00391	0.161133
-35.16	0.00635	0.00879	-0.0273438	0.0151367	0.017578	0.0996094	-0.00195		-35.18	-0.0151367	0.0205078	0.00781	-0.00146	0.0537109	0.0830078	0.188965		-35.12	-0.0849609	-0.0849609	-0.154297	-0.0419922	-0.0244141	-0.015625	0.161133
-35.06	0.0102539	0.00488	-0.0185547	0.019043	0.0332031	0.103516	0.0117188		-35.08	-0.0131836	0.0224609	0.012207	0.000488	0.0556641	0.0849609	0.200684		-35.02	-0.0771484	-0.0830078	-0.136719	-0.0341797	-0.0224609	-0.00781	0.168945
-34.96	0.0161133	-0.000977	-0.0175781	0.0249023	0.0273438	0.109375	0.0175781		-34.98	-0.0151367	0.0205079	0.0195313	-0.00146	0.0634766	0.0830078	0.19873		-34.92	-0.0751953	-0.0751956	-0.144531	-0.0322266	-0.0146487	-0.00586	0.170898
-34.86	0.0102539	0.00488	-0.0117188	0.019043	0.0234373	0.103516	0.0117188		-34.88	-0.0131836	0.0126953	0.0214844	0.000488	0.0654296	0.0849609	0.200684		-34.82	-0.0556641	-0.0849606	-0.136719	-0.0244141	-0.0244137	-0.00586	0.178711
-34.76	0.0102539	0.00488	-0.00586	0.0249023	0.0332031	0.113281	0.0214844		-34.78	-0.00342	0.0205075	0.0292969	0.0083	0.0732419	0.0947266	0.210449		-34.72	-0.0576172	-0.0849609	-0.146484	-0.0341797	-0.0244141	0	0.176758
-34.66	0.0161133	0.00488	-0.00586	0.0249023	0.0332031	0.115234	0.0234375		-34.68	0.00439	0.0205078	0.0292969	0.0083	0.0732422	0.100586	0.216309		-34.62	-0.0556641	-0.0849609	-0.146484	-0.0341797	-0.0244141	-0.00586	0.163086
-34.56	0.0161133	-0.000977	-0.00586	0.0249023	0.0371094	0.109375	0.0214844		-34.58	0.00439	0.0205078	0.0292969	0.0083	0.0732422	0.0927734	0.220215		-34.52	-0.0556641	-0.0771484	-0.146484	-0.0224609	-0.0166016	-0.015625	0.168945
-34.46	0.0200195	0.00488	-0.00195	0.0288086	0.0429688	0.113281	0.0214844		-34.48	0.00635	0.0224609	0.03125	0.0102539	0.0751953	0.0947266	0.22998		-34.42	-0.0478516	-0.0830079	-0.138672	-0.0146484	-0.0146485	-0.00781	0.178711
-34.36	0.0161133	0.00488	-0.00586	0.0249023	0.0429688	0.109375	0.0175781		-34.38	0.0239258	0.049804	0.0488281	0.027832	0.0927728	0.112305	0.247559		-34.32	-0.0458984	-0.0830078	-0.125	-0.0126953	-0.0146484	-0.00586	0.180664
-34.26	0.0258789	-0.000976	-0.00586	0.0249023	0.0371096	0.109375	0.0136719		-34.28	0.0239258	0.0400391	0.0488281	0.027832	0.0927734	0.112305	0.245605		-34.22	-0.0458984	-0.075196	-0.125	-0.0126953	0.0126946	-0.00586	0.172852
-34.16	0.0200195	0.0146478	-0.0234375	0.019043	0.0576166	0.103516	0.00195		-34.18	0.0258789	0.0517578	0.0507813	0.0297852	0.0947266	0.104492	0.239746		-34.12	-0.0263672	-0.0732422	-0.105469	0.00684	0.00488	0.0136719	0.19043
-34.06	0.0356445	0.0146484	0.00391	0.0405273	0.0507813	0.119141	0.0175781		-34.08	0.0336914	0.0595703	0.0585938	0.0356445	0.100098	0.112305	0.247559		-34.02	-0.0244141	-0.0732422	-0.103516	0.000977	0.00293	0.0234375	0.200195
-33.96	0.0356445	0.0224609	0.00391	0.034668	0.0546875	0.119141	0.0273438		-33.98	0.0336914	0.0595703	0.0585938	0.027832	0.0908203	0.12207	0.247559		-33.92	-0.0244141	-0.0576175	-0.103516	-0.000977	0.0107419	0.0234375	0.200195
-33.86	0.0395508	0.0341795	0.00781	0.034668	0.0605467	0.123047	0.0273438		-33.88	0.0356445	0.0634765	0.0605469	0.027832	0.0927734	0.124023	0.247559		-33.82	-0.0166016	-0.0419922	-0.0957031	0.00684	0.0126953	0.03125	0.200195
-33.76	0.0454102	0.0341797	0.00879	0.034668	0.0605469	0.128906	0.0273438		-33.78	0.043457	0.0791013	0.065918	0.027832	0.100586	0.131836	0.257324		-33.72	-0.0146484	-0.0419922	-0.103516	-0.000977	0.0126953	0.0332031	0.200195
-33.66	0.0551758	0.0283202	0.00195	0.034668	0.0605467	0.128906	0.0234375		-33.68	0.0336914	0.0791016	0.0566406	0.027832	0.100586	0.12207	0.255371		-33.62	-0.0146484	-0.0341797	-0.105469	0.00684	0.0244141	0.0332031	0.204102
-33.56	0.0551758	0.0341797	0.015625	0.0444336	0.0605469	0.128906	0.0214844		-33.58	0.0336914	0.0810547	0.0585938	0.027832	0.100586	0.12207	0.249512		-33.52	-0.0146484	-0.0322266	-0.109375	0.00684	0.0126953	0.0332031	0.209961
-33.46	0.0551758	0.0449219	0.0175781	0.0444336	0.0654297	0.128906	0.0273438		-33.48	0.0336914	0.0888669	0.0644531	0.027832	0.100586	0.12207	0.257324		-33.42	-0.0146484	-0.0302738	-0.103516	0.00684	0.0341793	0.0332031	0.211914
-33.36	0.0600586	0.0458982	0.0166016	0.0493164	0.082031	0.133789	0.0322266		-33.38	0.0361328	0.0893554	0.059082	0.0302734	0.103027	0.124512	0.259766		-33.32	-0.00488	-0.0302735	-0.0957031	0.0166016	0.0361328	0.0429688	0.22168
-33.26	0.0668945	0.0458984	0.0234375	0.0522461	0.078125	0.150391	0.0390625		-33.28	0.0454102	0.09082	0.0683594	0.0375977	0.112304	0.133789	0.269043		-33.22	-0.00293	-0.0302734	-0.09375	0.0107422	0.0283203	0.0371094	0.223633
-33.16	0.0629883	0.0498045	0.0234375	0.0463867	0.0761717	0.140625	0.0449219		-33.18	0.0336914	0.0810547	0.0488281	0.0200195	0.100586	0.124023	0.257324		-33.12	-0.0107422	-0.0224609	-0.09375	0.00879	0.0341797	0.0371094	0.204102
-33.06	0.0610352	0.0419922	0.0234375	0.050293	0.0722656	0.154297	0.0429688		-33.08	0.0375977	0.0927734	0.0683594	0.0317383	0.104492	0.135742	0.26123		-33.02	-0.00488	-0.0283203	-0.09375	0.0166016	0.0361328	0.0449219	0.209961
-32.96	0.0629883	0.0361328	0.0234375	0.0424805	0.0800781	0.146484	0.0390625		-32.98	0.0336914	0.0888672	0.0488281	0.027832	0.102539	0.131836	0.269043		-32.92	-0.0107422	-0.0302734	-0.09375	0.0107422	0.0283203	0.0390625	0.223633
-32.86	0.0571289	0.0361327	0.0234375	0.0463867	0.0742186	0.140625	0.0341797		-32.88	0.0258789	0.0810547	0.0488281	0.0297852	0.100586	0.124023	0.266602		-32.82	-0.00488	-0.0302737	-0.09375	0.00879	0.0263669	0.0371094	0.202148
-32.76	0.0571289	0.0458978	0.0371094	0.0454102	0.072265	0.154297	0.0410156		-32.78	0.0258789	0.0810546	0.0605469	0.0195313	0.0927734	0.125977	0.259277		-32.72	-0.00488	-0.0302735	-0.0859375	0.0185547	0.0263671	0.0449219	0.208008
-32.66	0.0668945	0.0361332	0.0527344	0.0541992	0.0625004	0.169922	0.046875		-32.68	0.0258789	0.0810547	0.0683594	0.027832	0.0927734	0.133789	0.26709		-32.62	0.00684	-0.0224609	-0.0839844	0.0185547	0.0263672	0.046875	0.209961
-32.56	0.0571289	0.0400391	0.0429688	0.0444336	0.0742188	0.160156	0.0429688		-32.58	0.0258789	0.0810547	0.0683594	0.027832	0.0927734	0.133789	0.265137		-32.52	0.00684	-0.0146484	-0.0839844	0.0185547	0.0263672	0.046875	0.202148
-32.46	0.0571289	0.0517578	0.0429688	0.0581055	0.0742188	0.164063	0.0410156		-32.48	0.0258789	0.0830078	0.0683594	0.0297852	0.0927734	0.135742	0.259277		-32.42	0.00684	-0.0205079	-0.0839844	0.0263672	0.0263671	0.0546875	0.208008
-32.36	0.0571289	0.0458984	0.0429688	0.0600586	0.0703125	0.169922	0.046875		-32.38	0.0356445	0.0888669	0.0683594	0.0356445	0.0927731	0.143555	0.26709		-32.32	0.00684	-0.0224609	-0.0839844	0.0205078	0.0302734	0.0566406	0.22168
-32.26	0.0571289	0.0498045	0.0429688	0.0541992	0.0683592	0.169922	0.0429688		-32.28	0.0356445	0.0810547	0.0683594	0.027832	0.0908203	0.143555	0.265137		-32.22	0.00684	-0.0146487	-0.0761719	0.0185547	0.0361325	0.0644531	0.213867
-32.16	0.0571289	0.0595699	0.046875	0.0541992	0.0781246	0.173828	0.0507813		-32.18	0.0356445	0.0830078	0.0703125	0.027832	0.0849609	0.145508	0.259277		-32.12	0.0185547	-0.00488	-0.0683594	0.0185547	0.0537109	0.0722656	0.219727
-32.06	0.0610352	0.0517579	0.0625	0.0581055	0.0703126	0.183594	0.0605469		-32.08	0.0375977	0.0927734	0.078125	0.0297852	0.104492	0.155273	0.278809		-32.02	0.0263672	-0.0107422	-0.0664063	0.0263672	0.040039	0.0820313	0.229492
-31.96	0.0688477	0.0498046	0.0527344	0.0639648	0.0781249	0.179688	0.0527344		-31.98	0.0454102	0.0986325	0.078125	0.0375977	0.100586	0.163086	0.284668		-31.92	0.0283203	-0.00488	-0.0742188	0.0361328	0.0458981	0.0839844	0.223633
-31.86	0.0688477	0.055664	0.0527344	0.0678711	0.0791015	0.179688	0.0507813		-31.88	0.0454102	0.0927734	0.078125	0.0395508	0.104492	0.163086	0.278809		-31.82	0.0283203	-0.00293	-0.0664063	0.0439453	0.0380859	0.0839844	0.229492
-31.76	0.0688477	0.0517578	0.0527344	0.0698242	0.0722656	0.179688	0.0566406		-31.78	0.0356445	0.0908203	0.0683594	0.0356445	0.100098	0.15332	0.276855		-31.72	0.0283203	-0.0107422	-0.0664063	0.0380859	0.0361328	0.0839844	0.219727
-31.66	0.0688477	0.0595702	0.0527344	0.0737305	0.0859374	0.179688	0.0566406		-31.68	0.0454102	0.0986326	0.078125	0.0375977	0.100586	0.163086	0.286621		-31.62	0.0283203	0.00684	-0.0664063	0.0361328	0.0439452	0.0839844	0.219727
-31.56	0.0727539	0.0556639	0.0527344	0.0776367	0.0917968	0.183594	0.0664063		-31.58	0.0375977	0.083008	0.0683594	0.0297852	0.0927736	0.155273	0.276855		-31.52	0.0361328	0.00879	-0.0664063	0.0439453	0.0458984	0.0917969	0.219727
-31.46	0.0844727	0.0693359	0.0625	0.0795898	0.0917968	0.185547	0.0664063		-31.48	0.043457	0.09082	0.0585938	0.0356445	0.100586	0.161133	0.276855		-31.42	0.0380859	0.0166013	-0.0664063	0.0380859	0.0458981	0.0859375	0.219727
-31.36	0.0825195	0.0751952	0.0664063	0.0776367	0.0917968	0.183594	0.0664063		-31.38	0.0375977	0.0927734	0.0605469	0.0297852	0.0908203	0.155273	0.276855		-31.32	0.0439453	0.00684	-0.046875	0.0556641	0.0458984	0.0917969	0.219727
-31.26	0.0883789	0.0605471	0.0722656	0.0932617	0.0781252	0.189453	0.0664063		-31.28	0.0454102	0.112305	0.0683594	0.027832	0.0908202	0.163086	0.276855		-31.22	0.0458984	0.00879	-0.0566406	0.0458984	0.0380859	0.09375	0.219727
-31.16	0.0883789	0.0585936	0.0585938	0.0795898	0.0771483	0.175781	0.0527344		-31.18	0.0551758	0.109863	0.0664063	0.0258789	0.0888672	0.161133	0.274902		-31.12	0.0458984	-0.00684	-0.0644531	0.0380859	0.0341797	0.0859375	0.211914
-31.06	0.0883789	0.0615233	0.0527344	0.0786133	0.0839842	0.18457	0.0517578		-31.08	0.0551758	0.103027	0.0585938	0.0205078	0.083496	0.155762	0.269531		-31.02	0.0341797	-0.000977	-0.078125	0.0458984	0.0361328	0.0820313	0.208008
-30.96	0.0883789	0.0693359	0.0576172	0.081543	0.0878906	0.191406	0.0703125		-30.98	0.0454102	0.110351	0.0610352	0.0180664	0.0927731	0.165039	0.278809		-30.92	0.0341797	0.00488	-0.0683594	0.0400391	0.043945	0.0839844	0.209961
-30.86	0.0883789	0.071289	0.0634766	0.0795898	0.0898436	0.195313	0.0703125		-30.88	0.0454102	0.104492	0.0698242	0.012207	0.0947265	0.166992	0.278809		-30.82	0.0341797	-0.000977	-0.0566406	0.0458984	0.0380859	0.0917969	0.22168
-30.76	0.0883789	0.0751953	0.0722656	0.081543	0.09375	0.207031	0.0703125		-30.78	0.0454102	0.110351	0.0683594	0.0180664	0.100586	0.172852	0.278809		-30.72	0.0341797	-0.010742	-0.0566406	0.0400391	0.0283205	0.0859375	0.209961
-30.66	0.0942383	0.0791014	0.0722656	0.0756836	0.0976561	0.201172	0.0703125		-30.68	0.043457	0.102539	0.0585938	0.000488	0.083008	0.165039	0.269043		-30.62	0.0185547	-0.00293	-0.0644531	0.0302734	0.0361327	0.0761719	0.202148
-30.56	0.0922852	0.0810546	0.0761719	0.0913086	0.0996093	0.205078	0.0693359		-30.58	0.0375977	0.104492	0.0703125	0.00244	0.0849609	0.157227	0.27832		-30.52	0.0361328	-0.000977	-0.0566406	0.0380859	0.0302734	0.0839844	0.200195
-30.46	0.0942383	0.0849609	0.078125	0.0922852	0.09375	0.210938	0.0683594		-30.48	0.043457	0.110351	0.0664063	0.00781	0.09082	0.165039	0.276855		-30.42	0.0302734	-0.00293	-0.0625	0.0302734	0.0283203	0.0859375	0.200195
-30.36	0.0883789	0.0888671	0.0722656	0.0854492	0.0937499	0.207031	0.0683594		-30.38	0.0258789	0.0927736	0.0585938	-0.0112305	0.0732424	0.15332	0.26709		-30.32	0.0283203	0.00488	-0.0644531	0.0283203	0.0283202	0.078125	0.211914
-30.26	0.0922852	0.0908202	0.0761719	0.0893555	0.0937499	0.205078	0.0820313		-30.28	0.027832	0.0947265	0.0605469	-0.00928	0.0732422	0.147461	0.269043		-30.22	0.0361328	-0.000977	-0.0566406	0.0361328	0.0283203	0.0957031	0.219727
-30.16	0.0981445	0.0986327	0.0878906	0.101074	0.0976561	0.210938	0.0839844		-30.18	0.0356445	0.100586	0.0664063	-0.00342	0.073242	0.165039	0.274902		-30.12	0.0458984	0.00488	-0.0625	0.0302734	0.0361327	0.0976563	0.213867
-30.06	0.0981445	0.0908204	0.0859375	0.0893555	0.0898438	0.200195	0.0820313		-30.08	0.0356445	0.104492	0.0605469	-0.00928	0.0751953	0.164551	0.269043		-30.02	0.0458984	-0.000977	-0.0566406	0.0361328	0.0302734	0.0957031	0.231445
-29.96	0.0883789	0.0986326	0.0820313	0.0854492	0.097656	0.185547	0.0839844		-29.98	0.0356445	0.110351	0.0683594	-0.00146	0.0810544	0.161133	0.274902		-29.92	0.0458984	0.00488	-0.046875	0.0380859	0.0361325	0.0878906	0.225586
-29.86	0.111816	0.0947266	0.0957031	0.10498	0.0898438	0.193359	0.0878906		-29.88	0.0375977	0.104492	0.0703125	-0.00146	0.0751953	0.155273	0.26709		-29.82	0.0537109	0.00684	-0.046875	0.0458984	0.0302734	0.09375	0.223633
-29.76	0.10791	0.0908203	0.0878906	0.0854492	0.09375	0.189453	0.0742188		-29.78	0.0454102	0.112305	0.0664063	-0.00146	0.0810545	0.163086	0.265137		-29.72	0.0556641	0.0107422	-0.0449219	0.0458984	0.0283203	0.0957031	0.21582
-29.66	0.10791	0.0966797	0.0820313	0.0913086	0.0888672	0.185547	0.0683594		-29.68	0.0454102	0.110352	0.0585938	-0.00342	0.0732422	0.170898	0.257324		-29.62	0.0556641	-0.00293	-0.0546875	0.0380859	0.0185547	0.0957031	0.213867
-29.56	0.104004	0.100586	0.0878906	0.0854492	0.0859374	0.179688	0.0742188		-29.58	0.043457	0.102539	0.0566406	-0.0112305	0.0708008	0.163086	0.255371		-29.52	0.0595703	0.0166014	-0.0546875	0.0361328	0.0244139	0.09375	0.206055
-29.46	0.102051	0.106445	0.0859375	0.0893555	0.0917968	0.179688	0.0722656		-29.48	0.027832	0.0947269	0.0410156	-0.019043	0.0439456	0.15332	0.239746		-29.42	0.0654297	0.0185546	-0.0488281	0.0439453	0.0263671	0.09375	0.211914
-29.36	0.10791	0.106445	0.0917969	0.0913086	0.0917969	0.179688	0.0878906		-29.38	0.0551758	0.12207	0.0683594	-0.00342	0.0615231	0.163086	0.257324		-29.32	0.0673828	0.0185547	-0.0546875	0.0380859	0.0263672	0.105469	0.213867
-29.26	0.11377	0.106445	0.0878906	0.0893555	0.0917968	0.175781	0.0839844		-29.28	0.043457	0.112305	0.0566406	-0.019043	0.0419924	0.151367	0.245605		-29.22	0.0595703	0.0185545	-0.0546875	0.0439453	0.026367	0.0976563	0.206055
-29.16	0.10791	0.106445	0.0859375	0.10498	0.0878904	0.183594	0.0820313		-29.18	0.0356445	0.112305	0.0507813	-0.0112305	0.0419921	0.145508	0.249512		-29.12	0.0576172	0.0185546	-0.0371094	0.0458984	0.0185546	0.103516	0.211914
-29.06	0.10791	0.101563	0.0878906	0.10498	0.0722658	0.189453	0.0839844		-29.08	0.0356445	0.112305	0.0566406	-0.0112305	0.0400391	0.165039	0.255371		-29.02	0.0576172	0.00879	-0.0546875	0.0458984	0.00488	0.105469	0.213867
-28.96	0.0932617	0.0947266	0.0683594	0.0913086	0.0722656	0.175781	0.078125		-28.98	0.0332031	0.109863	0.046875	-0.0131836	0.0322266	0.163086	0.237793		-28.92	0.0478516	0.0146484	-0.0527344	0.0380859	0.00488	0.105469	0.211914
-28.86	0.0864258	0.0996093	0.0625	0.0854492	0.0732421	0.169922	0.0742188		-28.88	0.0239258	0.100586	0.0390625	-0.0209961	0.0322266	0.155273	0.23584		-28.82	0.0458984	0.0244141	-0.0546875	0.0361328	0.00684	0.103516	0.204102
-28.76	0.101074	0.100586	0.0673828	0.0864258	0.0625001	0.170898	0.0683594		-28.78	0.0263672	0.103027	0.0415039	-0.0205078	0.0327148	0.155762	0.228027		-28.72	0.0556641	0.0185546	-0.0449219	0.0380859	0.00684	0.105469	0.202148
-28.66	0.0922852	0.110351	0.0693359	0.0756836	0.0781244	0.169922	0.0566406		-28.68	0.043457	0.110351	0.0483398	-0.019043	0.0341793	0.157227	0.228027		-28.62	0.0498047	0.0244138	-0.0527344	0.0380859	0.0146481	0.105469	0.202148
-28.56	0.102051	0.112305	0.0664063	0.097168	0.080078	0.181641	0.0683594		-28.58	0.0375977	0.104492	0.0410156	-0.019043	0.0263672	0.166992	0.228027		-28.52	0.0634766	0.0185547	-0.0351563	0.0380859	0.00879	0.105469	0.202148
-28.46	0.10791	0.106445	0.0800781	0.0932617	0.0742188	0.176758	0.0742188		-28.48	0.0356445	0.120117	0.046875	-0.0209961	0.0322263	0.154785	0.226074		-28.42	0.0654297	0.0166016	-0.0527344	0.0302734	0.0185547	0.107422	0.194336
-28.36	0.10791	0.106445	0.0742188	0.0874023	0.0742188	0.169922	0.0683594		-28.38	0.0356445	0.112305	0.0390625	-0.0288086	0.0244141	0.145508	0.218262		-28.32	0.0654297	0.0283203	-0.0429688	0.0283203	0.0185547	0.105469	0.204102
-28.26	0.104004	0.112305	0.0703125	0.0874023	0.0703125	0.169922	0.0742188		-28.28	0.0336914	0.112305	0.0371094	-0.0288086	0.0244141	0.145508	0.216309		-28.22	0.0576172	0.0205078	-0.0507813	0.0283203	0.0107422	0.105469	0.196289
-28.16	0.0981445	0.110351	0.0742188	0.0825195	0.0683592	0.166016	0.0683594		-28.18	0.0258789	0.110352	0.0292969	-0.03125	0.0224609	0.143555	0.208496		-28.12	0.0556641	0.0263669	-0.0527344	0.0185547	0.00488	0.0976563	0.194336
-28.06	0.10791	0.104492	0.0742188	0.0942383	0.0585938	0.164063	0.0683594		-28.08	0.0141602	0.0927734	0.0175781	-0.0478516	0.00488	0.125977	0.187012		-28.02	0.0556641	0.0283203	-0.0527344	0.0341797	-0.000977	0.103516	0.194336
-27.96	0.0961914	0.114258	0.0625	0.090332	0.0566405	0.154297	0.0566406		-27.98	0.0141602	0.100586	0.0175781	-0.0332031	0.0107419	0.131836	0.196777		-27.92	0.0556641	0.02832	-0.0527344	0.0283203	0.00488	0.0976563	0.194336
-27.86	0.111816	0.110351	0.0664063	0.0834961	0.0624998	0.152344	0.0605469		-27.88	0.0161133	0.100586	0.0195313	-0.0424805	0.00488	0.125977	0.188965		-27.82	0.0634766	0.0205078	-0.0449219	0.0263672	0.00684	0.103516	0.209961
-27.76	0.102051	0.114258	0.0722656	0.0834961	0.0625	0.158203	0.078125		-27.78	0.0219727	0.0986325	0.0273438	-0.0424805	0.012695	0.133789	0.196777		-27.72	0.0576172	0.0185547	-0.0351563	0.0263672	0.00684	0.105469	0.204102
-27.66	0.0961914	0.118164	0.0683594	0.0834961	0.0722655	0.167969	0.0742188		-27.68	0.0141602	0.0908203	0.0351563	-0.0424805	0.0126953	0.133789	0.194824		-27.62	0.0556641	0.0263669	-0.0429688	0.0263672	0.00684	0.105469	0.204102
-27.56	0.111816	0.120117	0.0761719	0.097168	0.0722656	0.167969	0.0722656		-27.58	0.0258789	0.0927734	0.0292969	-0.0405273	0.00293	0.133789	0.188965		-27.52	0.0634766	0.0205078	-0.0371094	0.0458984	0.00684	0.105469	0.202148
-27.46	0.11377	0.114258	0.078125	0.0991211	0.0683594	0.164063	0.0742188		-27.48	0.0317383	0.0986325	0.0253906	-0.034668	0.012695	0.141602	0.194824		-27.42	0.0576172	0.0185547	-0.0429688	0.0400391	-0.000977	0.0976563	0.196289
-27.36	0.10791	0.114258	0.0722656	0.0932617	0.0566408	0.158203	0.0742188		-27.38	0.0239258	0.0908203	0.0273438	-0.0424805	0.0107422	0.133789	0.185059		-27.32	0.0556641	0.0185547	-0.0449219	0.0380859	0.00488	0.0957031	0.186523
-27.26	0.102051	0.114258	0.0761719	0.0834961	0.0625	0.148438	0.0625		-27.28	0.0258789	0.0908203	0.0292969	-0.0424805	0.00488	0.133789	0.179199		-27.22	0.0634766	0.0185546	-0.0371094	0.0380859	-0.00488	0.107422	0.192383
-27.16	0.10791	0.110352	0.0820313	0.0834961	0.0576172	0.148438	0.0634766		-27.18	0.0336914	0.09082	0.0371094	-0.0424805	0.012695	0.133789	0.18457		-27.12	0.0654297	0.0107422	-0.0351563	0.0263672	-0.0146484	0.107422	0.18457
-27.06	0.104004	0.114258	0.0820313	0.0932617	0.0507813	0.144531	0.0566406		-27.08	0.0317383	0.0986328	0.0371094	-0.0424805	0.0102539	0.131836	0.175293		-27.02	0.0576172	0.00879	-0.0234375	0.0263672	-0.00488	0.0996094	0.182617
-26.96	0.0981445	0.118164	0.078125	0.0893555	0.0546874	0.138672	0.0566406		-26.98	0.0239258	0.0908203	0.0351563	-0.0444336	0.000977	0.124023	0.175293		-26.92	0.0556641	0.0166013	-0.0429688	0.0185547	-0.00879	0.0976563	0.182617
-26.86	0.102051	0.124023	0.0761719	0.0874023	0.0605467	0.142578	0.0605469		-26.88	0.0258789	0.0927734	0.0292969	-0.050293	0.0126953	0.125977	0.177246		-26.82	0.0634766	0.0185547	-0.0253906	0.0244141	-0.00684	0.113281	0.19043
-26.76	0.104004	0.118164	0.078125	0.0932617	0.0507813	0.144531	0.0722656		-26.78	0.0317383	0.100586	0.0351563	-0.0424805	0.0205075	0.131836	0.183105		-26.72	0.0576172	0.0263669	-0.0429688	0.0263672	-0.00684	0.107422	0.18457
-26.66	0.0922852	0.124023	0.0664063	0.0834961	0.0605467	0.132813	0.0605469		-26.68	0.0356445	0.102539	0.0292969	-0.0327148	0.0205077	0.125977	0.177246		-26.62	0.0634766	0.0283202	-0.0253906	0.0263672	0.00488	0.113281	0.19043
-26.56	0.0981445	0.124023	0.0722656	0.0834961	0.0654297	0.133789	0.0625		-26.58	0.043457	0.110352	0.0273438	-0.0327148	0.0205078	0.131348	0.17334		-26.52	0.0654297	0.0283203	-0.0234375	0.0263672	0.00293	0.105469	0.18457
-26.46	0.0981445	0.114258	0.0732422	0.0883789	0.0625001	0.143555	0.0615234		-26.48	0.043457	0.110351	0.027832	-0.0302734	0.0229491	0.124512	0.167969		-26.42	0.0654297	0.0283203	-0.0214844	0.0361328	0.00488	0.113281	0.200195
-26.36	0.0883789	0.110352	0.0644531	0.0913086	0.0585938	0.136719	0.0683594		-26.38	0.043457	0.110352	0.0292969	-0.0229492	0.0322266	0.131836	0.177246		-26.32	0.0654297	0.0205078	-0.0136719	0.0302734	-0.00293	0.107422	0.194336
-26.26	0.0844727	0.116211	0.0693359	0.0854492	0.0625	0.130859	0.0644531		-26.28	0.0415039	0.108398	0.0268555	-0.0307617	0.0302734	0.124023	0.175293		-26.22	0.0576172	0.0185547	-0.0234375	0.0283203	-0.00488	0.105469	0.186523
-26.16	0.0883789	0.112305	0.0625	0.0952148	0.0527344	0.126953	0.0585938		-26.18	0.0336914	0.100586	0.0175781	-0.0307617	0.0224609	0.12207	0.16748		-26.12	0.0556641	0.0107422	-0.0253906	0.0400391	-0.00488	0.0976563	0.192383
-26.06	0.0883789	0.110352	0.0625	0.0913086	0.0664063	0.121094	0.0546875		-26.08	0.0336914	0.0986328	0.0273438	-0.0229492	0.0224609	0.124023	0.175293		-26.02	0.0556641	0.0283203	-0.0253906	0.0322266	0.00293	0.0957031	0.18457
-25.96	0.0922852	0.116211	0.0566406	0.0844727	0.0683592	0.130859	0.0625		-25.98	0.0356445	0.0927734	0.0292969	-0.0410156	0.024414	0.114258	0.169434		-25.92	0.0634766	0.0185546	-0.0175781	0.0283203	-0.00293	0.0957031	0.19043
-25.86	0.0942383	0.112305	0.0683594	0.0834961	0.0625	0.130859	0.0644531		-25.88	0.0415039	0.100586	0.0351563	-0.0327148	0.0302734	0.114258	0.175293		-25.82	0.0576172	0.0224609	-0.0234375	0.0283203	-0.00488	0.0957031	0.18457
-25.76	0.0844727	0.120117	0.0625	0.0834961	0.0664063	0.126953	0.0683594		-25.78	0.0317383	0.0986328	0.0273438	-0.0327148	0.0224609	0.112305	0.16748		-25.72	0.0478516	0.02832	-0.0253906	0.0283203	0.00293	0.0800781	0.182617
-25.66	0.0825195	0.116211	0.0664063	0.0874023	0.0625001	0.125	0.0683594		-25.68	0.0258789	0.0927733	0.0292969	-0.0307617	0.024414	0.106445	0.16748		-25.62	0.0537109	0.0302733	-0.0175781	0.0361328	0.00488	0.09375	0.182617
-25.56	0.0844727	0.116211	0.0625	0.0795898	0.0664063	0.117188	0.0585938		-25.58	0.0317383	0.100586	0.0371094	-0.0249023	0.0322266	0.12207	0.16748		-25.52	0.0478516	0.0302734	-0.00391	0.0302734	0.0126953	0.0878906	0.182617
-25.46	0.0825195	0.116211	0.0722656	0.0776367	0.0722654	0.115234	0.0722656		-25.48	0.0258789	0.110352	0.0371094	-0.0209961	0.0341796	0.116211	0.169434		-25.42	0.0537109	0.0302734	-0.00391	0.0361328	0.0146484	0.09375	0.202148
-25.36	0.0786133	0.116211	0.0722656	0.0834961	0.0722656	0.121094	0.0742188		-25.38	0.0454102	0.100586	0.0488281	-0.0131836	0.0419922	0.124023	0.185059		-25.32	0.0556641	0.0302734	-0.015625	0.0380859	0.0146484	0.0957031	0.196289
-25.26	0.0883789	0.125977	0.0722656	0.0795898	0.0722656	0.121094	0.078125		-25.28	0.0454102	0.100586	0.0488281	-0.0151367	0.0419922	0.124023	0.177246		-25.22	0.0556641	0.0302731	-0.00391	0.0302734	0.0146481	0.0957031	0.194336
-25.16	0.0922852	0.125976	0.0722656	0.0776367	0.0839842	0.130859	0.0820313		-25.18	0.0473633	0.100586	0.0488281	-0.0209961	0.0419921	0.124023	0.179199		-25.12	0.0634766	0.0380858	-0.00391	0.0361328	0.0146483	0.0957031	0.202148
-25.06	0.0942383	0.125977	0.0820313	0.0913086	0.0839844	0.130859	0.0947266		-25.08	0.0532227	0.110352	0.0371094	-0.00537	0.0419922	0.124023	0.18457		-25.02	0.0576172	0.0380859	-0.00391	0.0302734	0.0146484	0.0957031	0.194336
-24.96	0.0883789	0.116211	0.0820313	0.0854492	0.0781252	0.130859	0.0878906		-24.98	0.0454102	0.110352	0.0488281	-0.0131836	0.0419922	0.124023	0.175293		-24.92	0.0673828	0.0302731	-0.00391	0.0283203	0.0224606	0.0957031	0.192383
-24.86	0.0922852	0.120117	0.0859375	0.0795898	0.083984	0.121094	0.078125		-24.88	0.0473633	0.110352	0.0390625	-0.0112305	0.0439453	0.133789	0.175293		-24.82	0.0751953	0.0380859	0.00391	0.0361328	0.0244141	0.0957031	0.192383
-24.76	0.102051	0.116211	0.0820313	0.0854492	0.0839844	0.121094	0.0878906		-24.78	0.0571289	0.112304	0.046875	0.00635	0.0517574	0.124023	0.175293		-24.72	0.0849609	0.040039	0.00586	0.0380859	0.024414	0.0957031	0.192383
-24.66	0.0942383	0.112305	0.0820313	0.0756836	0.0800781	0.121094	0.078125		-24.68	0.0629883	0.120117	0.046875	0.00635	0.0517575	0.133789	0.175293		-24.62	0.0791016	0.0322266	0.00586	0.0380859	0.0166016	0.0957031	0.200195
-24.56	0.0883789	0.106445	0.0820313	0.0717773	0.0742188	0.121094	0.078125		-24.58	0.0551758	0.118164	0.0585938	0.00439	0.0498047	0.124023	0.175293		-24.52	0.0771484	0.0302734	0.00586	0.0419922	0.0146484	0.0957031	0.192383
-24.46	0.0981445	0.100586	0.078125	0.065918	0.0644533	0.116211	0.0878906		-24.48	0.0551758	0.110352	0.0566406	-0.00342	0.0517578	0.131348	0.175293		-24.42	0.0771484	0.0380856	-0.00195	0.0400391	0.0146481	0.0859375	0.192383
-24.36	0.0922852	0.111328	0.0664063	0.0600586	0.0742185	0.0996094	0.0878906		-24.38	0.0571289	0.112305	0.0390625	-0.00146	0.0419922	0.12207	0.175293		-24.32	0.0849609	0.0302734	0.00391	0.0478516	0.0146484	0.0839844	0.192383
-24.26	0.0981445	0.108398	0.0683594	0.0717773	0.078125	0.109375	0.0839844		-24.28	0.0766602	0.129394	0.0683594	0.0258789	0.0634758	0.133789	0.185059		-24.22	0.0869141	0.0361325	-0.00195	0.0419922	0.0224606	0.0839844	0.18457
-24.16	0.10791	0.102539	0.078125	0.0698242	0.067383	0.109375	0.0917969		-24.18	0.0766602	0.12207	0.0625	0.0200195	0.0654296	0.133789	0.179199		-24.12	0.0869141	0.0458983	0.0117188	0.0478516	0.0146483	0.0839844	0.19043
-24.06	0.0961914	0.117188	0.0683594	0.0600586	0.0751953	0.0976563	0.0859375		-24.08	0.0649414	0.12793	0.0566406	0.0141602	0.059082	0.12207	0.175293		-24.02	0.0869141	0.0556641	0.00586	0.0498047	0.0224609	0.0839844	0.200195
-23.96	0.097168	0.120117	0.0673828	0.059082	0.082031	0.108398	0.0966797		-23.98	0.0654297	0.120605	0.0512695	0.00879	0.052246	0.122559	0.175781		-23.92	0.0888672	0.0498046	0.0136719	0.0576172	0.0361328	0.0859375	0.202148
-23.86	0.0981445	0.114258	0.0839844	0.0756836	0.0859374	0.105469	0.09375		-23.88	0.0766602	0.137695	0.0605469	0.027832	0.0615234	0.12207	0.175293		-23.82	0.0888672	0.0361328	0.00781	0.0595703	0.0205078	0.0898438	0.194336
-23.76	0.097168	0.124023	0.0830078	0.074707	0.0878906	0.103516	0.0976563		-23.78	0.0664063	0.129883	0.0600586	0.0273438	0.0732421	0.116211	0.16748		-23.72	0.0751953	0.0361328	0.00195	0.0458984	0.0146484	0.0839844	0.180664
-23.66	0.0961914	0.114258	0.0820313	0.0834961	0.0761721	0.115234	0.09375		-23.68	0.074707	0.129883	0.0683594	0.0258789	0.0791013	0.12207	0.155762		-23.62	0.0751953	0.0361325	0.00195	0.0458984	0.0322263	0.078125	0.172852
-23.56	0.090332	0.114258	0.0761719	0.0737305	0.078125	0.0996094	0.0820313		-23.58	0.0668945	0.120117	0.0703125	0.0258789	0.0732422	0.114258	0.159668		-23.52	0.0830078	0.0361328	0.00977	0.0458984	0.0263672	0.0839844	0.178711
-23.46	0.0961914	0.104492	0.0820313	0.0737305	0.0722658	0.0996094	0.0830078		-23.48	0.0844727	0.120117	0.078125	0.0375977	0.0888669	0.114258	0.165039		-23.42	0.0849609	0.0361325	0.0234375	0.0458984	0.0244138	0.0839844	0.170898
-23.36	0.0864258	0.104492	0.0820313	0.0639648	0.0722654	0.0898438	0.0761719		-23.38	0.0844727	0.120117	0.078125	0.0375977	0.0810547	0.114258	0.155762		-23.32	0.0849609	0.0361328	0.0234375	0.0458984	0.0244141	0.0839844	0.180664
-23.26	0.0825195	0.114258	0.0820313	0.0737305	0.0859375	0.0996094	0.0761719		-23.28	0.0825195	0.120117	0.078125	0.0375977	0.0810544	0.114258	0.155762		-23.22	0.0771484	0.0478513	0.0234375	0.0576172	0.043945	0.0839844	0.180664
-23.16	0.090332	0.114258	0.0820313	0.0737305	0.0878904	0.0986328	0.0859375		-23.18	0.0668945	0.110352	0.0683594	0.027832	0.0732425	0.104004	0.145996		-23.12	0.0830078	0.0478515	0.0234375	0.0576172	0.0380859	0.0820313	0.180664
-23.06	0.0922852	0.110352	0.0820313	0.0737305	0.0820313	0.109375	0.0820313		-23.08	0.0727539	0.110352	0.0683594	0.027832	0.0791016	0.102539	0.144043		-23.02	0.0849609	0.0400391	0.0234375	0.0576172	0.0439453	0.0820313	0.172852
-22.96	0.0864258	0.098633	0.078125	0.0795898	0.0820315	0.105469	0.0761719		-22.98	0.0649414	0.118164	0.0664063	0.0356445	0.0830078	0.100586	0.13623		-22.92	0.0830078	0.0380859	0.015625	0.0498047	0.0283203	0.0742188	0.170898
-22.86	0.0864258	0.110351	0.0761719	0.0639648	0.082031	0.0898438	0.078125		-22.88	0.074707	0.12207	0.0703125	0.0375977	0.0927734	0.102539	0.145996		-22.82	0.0751953	0.0322266	0.0136719	0.0478516	0.0361328	0.0644531	0.163086
-22.76	0.0864258	0.104492	0.0820313	0.0639648	0.0917969	0.0859375	0.0839844		-22.78	0.074707	0.118164	0.0683594	0.027832	0.0830079	0.0908203	0.134277		-22.72	0.0751953	0.0302734	0.015625	0.0478516	0.0361328	0.0566406	0.155273
-22.66	0.0825195	0.0996094	0.0820313	0.0737305	0.0878906	0.0761719	0.0742188		-22.68	0.0629883	0.110352	0.0683594	0.027832	0.0927734	0.0908203	0.124512		-22.62	0.0673828	0.0205078	0.0273438	0.0478516	0.0283203	0.0585938	0.145508
-22.56	0.0766602	0.0947266	0.0878906	0.0698242	0.0722656	0.0761719	0.0644531		-22.58	0.0649414	0.10791	0.0664063	0.0258789	0.0908203	0.0810547	0.114746		-22.52	0.0654297	0.0263672	0.0195313	0.0400391	0.0263672	0.0488281	0.135742
-22.46	0.074707	0.0810551	0.0722656	0.0541992	0.0585941	0.0605469	0.0488281		-22.48	0.0629883	0.0986328	0.0585938	0.027832	0.0927734	0.0732422	0.106934		-22.42	0.0693359	0.0185547	0.0175781	0.0380859	0.0302734	0.0351563	0.133789
-22.36	0.059082	0.0712891	0.0625	0.0405273	0.0595703	0.046875	0.0439453		-22.38	0.0454102	0.0869141	0.0488281	0.0161133	0.0810547	0.0615234	0.0849609		-22.32	0.0673828	0.00879	0.0175781	0.0302734	0.0185547	0.0273438	0.124023
-22.26	0.059082	0.0654297	0.0585938	0.0444336	0.0527344	0.0507813	0.0371094		-22.28	0.0454102	0.0771484	0.046875	0.0083	0.0708008	0.0537109	0.0756836		-22.22	0.0673828	0.00684	0.00977	0.0283203	0.0244141	0.0253906	0.12207
-22.16	0.059082	0.0654295	0.0625	0.0405273	0.0527342	0.0507813	0.0429688		-22.18	0.0551758	0.0810547	0.0390625	0.0161133	0.0712891	0.0537109	0.0737305		-22.12	0.0673828	-0.00488	0.00781	0.0205078	0.0126955	0.0253906	0.114258
-22.06	0.0688477	0.0654297	0.0625	0.050293	0.0625	0.0507813	0.0410156		-22.08	0.0551758	0.0810547	0.0390625	0.0102539	0.0712891	0.0537109	0.0678711		-22.02	0.0556641	-0.00488	0.00391	0.0263672	0.0126953	0.0136719	0.0966797
-21.96	0.0639648	0.0712891	0.0722656	0.0512695	0.0585938	0.0556641	0.046875		-21.98	0.0527344	0.0810544	0.0390625	0.015625	0.0712888	0.0610352	0.0756836		-21.92	0.0458984	-0.000977	0.00391	0.0185547	0.0166016	0.00391	0.0986328
-21.86	0.0668945	0.0517583	0.0683594	0.0405273	0.039063	0.0488281	0.0429688		-21.88	0.043457	0.0791016	0.0371094	0.00439	0.0791016	0.0517578	0.0737305		-21.82	0.0556641	-0.0107422	-0.00391	0.00879	0.00684	0.00195	0.0908203
-21.76	0.0532227	0.0498047	0.0488281	0.0209961	0.0332031	0.0351563	0.00977		-21.78	0.0512695	0.0576173	0.0273438	-0.00537	0.069336	0.0498047	0.0620117		-21.72	0.0478516	-0.00488	-0.0136719	-0.000977	0.00488	-0.00586	0.0732422
-21.66	0.0571289	0.0517576	0.046875	0.019043	0.0429685	0.0332031	0.0117188		-21.68	0.043457	0.0634768	0.0214844	-0.0112305	0.0712893	0.0341797	0.0483398		-21.62	0.0537109	-0.0107423	-0.00781	0.00488	0.00488	0	0.0693359
-21.56	0.0629883	0.0458984	0.0478516	0.0209961	0.0429688	0.0292969	0.0175781		-21.58	0.0415039	0.0576172	0.0268555	-0.00537	0.0712891	0.0419922	0.0561523		-21.52	0.0458984	-0.0126953	-0.015625	-0.000977	0.0126953	0.0136719	0.0712891
-21.46	0.0571289	0.0458983	0.03125	0.0151367	0.0468749	0.0390625	0.0175781		-21.48	0.0336914	0.0498047	0.0175781	-0.00342	0.0810547	0.0517578	0.0463867		-21.42	0.0439453	-0.0244144	-0.0253906	-0.00293	0.0322263	0.0136719	0.0791016
-21.36	0.0610352	0.036133	0.0351563	0.019043	0.0429689	0.0429688	0.0214844		-21.38	0.0454102	0.0615234	0.0195313	-0.00146	0.0830078	0.0537109	0.0483398		-21.32	0.0517578	-0.0244141	-0.00977	0.00488	0.0341797	0.0214844	0.0869141
-21.26	0.0629883	0.0361328	0.03125	0.0151367	0.0429688	0.0390625	0.0175781		-21.28	0.0512695	0.0498044	0.0273438	0.00635	0.09082	0.0615234	0.0561523		-21.22	0.0458984	-0.0322263	-0.00781	0.00684	0.0263675	0.0234375	0.0888672
-21.16	0.0571289	0.0322266	0.03125	0.0151367	0.0527344	0.0390625	0.0175781		-21.18	0.043457	0.0615234	0.0371094	0.00635	0.0908203	0.0615234	0.065918		-21.12	0.0361328	-0.0400391	-0.015625	-0.000977	0.0341797	0.015625	0.0810547
-21.06	0.0629883	0.0214844	0.0410156	0.0151367	0.0537109	0.0390625	0.0175781		-21.08	0.0512695	0.0595703	0.0371094	0.00635	0.0908203	0.0615234	0.0561523		-21.02	0.0283203	-0.0322266	-0.00391	-0.000977	0.0361328	0.015625	0.0810547
-20.96	0.0620117	0.0283201	0.0361328	0.0102539	0.0546872	0.0439453	0.0166016		-20.98	0.0458984	0.0541991	0.0395508	0.00879	0.0913085	0.0639648	0.0703125		-20.92	0.0478516	-0.0302735	0.00586	0.0166016	0.0361327	0.0253906	0.110352
-20.86	0.0688477	0.0283203	0.0429688	0.0170898	0.0546875	0.0507813	0.0195313		-20.88	0.0551758	0.0634766	0.0488281	0.0180664	0.102539	0.0830078	0.0874023		-20.82	0.0498047	-0.0302734	0.00781	0.0185547	0.0478516	0.0273438	0.114258
-20.76	0.0688477	0.0419922	0.0429688	0.0268555	0.0546875	0.0507813	0.0292969		-20.78	0.0551758	0.0634766	0.0488281	0.0180664	0.102539	0.0830078	0.0874023		-20.72	0.0498047	-0.0224612	0.015625	0.0302734	0.0478513	0.0351563	0.114258
-20.66	0.0825195	0.036133	0.046875	0.0307617	0.0527346	0.0546875	0.0332031		-20.68	0.0571289	0.0654296	0.0507813	0.0200195	0.102539	0.0947266	0.0991211		-20.62	0.0576172	-0.0205079	0.0234375	0.0380859	0.0478515	0.0429688	0.12207
-20.56	0.0766602	0.0361328	0.0507813	0.0209961	0.0527344	0.0488281	0.0175781		-20.58	0.074707	0.0732422	0.0585938	0.0258789	0.102539	0.102539	0.097168		-20.52	0.0673828	-0.0322266	0.0175781	0.0322266	0.0361328	0.0449219	0.124023
-20.46	0.0766602	0.0400389	0.0507813	0.0249023	0.0624999	0.0488281	0.0273438		-20.48	0.074707	0.0732422	0.0683594	0.0180664	0.114258	0.102539	0.106934		-20.42	0.0556641	-0.0126961	0.00586	0.0185547	0.0595696	0.0332031	0.112305
-20.36	0.0766602	0.0322267	0.0546875	0.0288086	0.0527345	0.0625	0.0351563		-20.38	0.074707	0.0751953	0.0703125	0.0297852	0.114258	0.104492	0.11084		-20.32	0.0673828	-0.0185547	0.0332031	0.0380859	0.0673828	0.0527344	0.139648
-20.26	0.0786133	0.0302734	0.0625	0.0249023	0.0527344	0.0546875	0.0371094		-20.28	0.0649414	0.0712891	0.0683594	0.027832	0.104492	0.100586	0.116699		-20.22	0.0673828	-0.0126953	0.0351563	0.0400391	0.0673828	0.046875	0.143555
-20.16	0.0786133	0.0322266	0.0625	0.0209961	0.0527344	0.0488281	0.0332031		-20.18	0.074707	0.0654297	0.0683594	0.0258789	0.114258	0.104492	0.114746		-20.12	0.0791016	-0.0185547	0.0351563	0.0322266	0.0673828	0.0566406	0.135742
-20.06	0.0786133	0.0166016	0.0585938	0.0151367	0.0488281	0.0488281	0.03125		-20.08	0.074707	0.0712891	0.0664063	0.0180664	0.114258	0.104492	0.108887		-20.02	0.0791016	-0.0205078	0.0273438	0.0302734	0.0712891	0.0566406	0.141602
-19.96	0.0786133	0.0205077	0.0429688	0.0151367	0.0468749	0.0449219	0.0234375		-19.98	0.074707	0.0634766	0.0585938	0.0180664	0.12207	0.102539	0.114746		-19.92	0.0791016	-0.0126956	0.0253906	0.0302734	0.0771481	0.0488281	0.135742
-19.86	0.0786133	0.0361326	0.0566406	0.019043	0.0585935	0.0429688	0.0214844		-19.88	0.074707	0.0654297	0.0605469	0.0200195	0.116211	0.0966797	0.108887		-19.82	0.0791016	-0.0224609	0.0332031	0.0380859	0.0595703	0.0546875	0.141602
-19.76	0.0786133	0.0302734	0.0585938	0.034668	0.046875	0.0488281	0.0410156		-19.78	0.074707	0.0732419	0.0664063	0.027832	0.131836	0.114258	0.118652		-19.72	0.0673828	-0.00293	0.015625	0.0283203	0.0771477	0.0449219	0.139648
-19.66	0.0825195	0.0361326	0.0566406	0.0249023	0.0478513	0.0527344	0.03125		-19.68	0.0883789	0.0751952	0.0605469	0.0375977	0.125976	0.116211	0.118652		-19.62	0.0947266	0.0107421	0.0332031	0.0400391	0.0771484	0.0644531	0.161133
-19.56	0.0844727	0.0498047	0.0625	0.0249023	0.0527344	0.0625	0.0507813		-19.58	0.0942383	0.0830078	0.0683594	0.0375977	0.131348	0.125977	0.128418		-19.52	0.0888672	0.0185547	0.0351563	0.0400391	0.0751953	0.0742188	0.15918
-19.46	0.0922852	0.0556638	0.0625	0.0385742	0.0527342	0.0820313	0.0654297		-19.48	0.0883789	0.0849609	0.0683594	0.0395508	0.131836	0.135742	0.140625		-19.42	0.0947266	0.0205077	0.0351563	0.0595703	0.0751952	0.0957031	0.178711
-19.36	0.0981445	0.0546874	0.0625	0.0405273	0.0664061	0.0878906	0.078125		-19.38	0.105957	0.0810547	0.078125	0.0551758	0.131836	0.143555	0.157715		-19.32	0.0966797	0.0185547	0.046875	0.0419922	0.0947266	0.0976563	0.182617
-19.26	0.102051	0.0537109	0.0664063	0.0385742	0.0722656	0.0957031	0.0859375		-19.28	0.10791	0.0922851	0.0800781	0.0493164	0.133789	0.147461	0.161621		-19.22	0.104492	0.0185546	0.0546875	0.0595703	0.0966796	0.113281	0.198242
-19.16	0.112793	0.0439457	0.0722656	0.0444336	0.0625004	0.107422	0.101563		-19.18	0.113281	0.09082	0.0878906	0.0571289	0.151367	0.163086	0.179199		-19.12	0.0966797	0.0263669	0.0566406	0.0615234	0.104492	0.117188	0.209961
-19.06	0.0922852	0.0498047	0.0683594	0.0444336	0.0683594	0.109375	0.09375		-19.08	0.111816	0.0908203	0.0957031	0.0571289	0.151367	0.163086	0.185059		-19.02	0.106445	0.0107422	0.0566406	0.0693359	0.0888672	0.125	0.211914
-18.96	0.0864258	0.0478514	0.0625	0.0444336	0.0664061	0.105469	0.0742188		-18.98	0.104004	0.0771484	0.0878906	0.0571289	0.149414	0.161133	0.175293		-18.92	0.0966797	0.0166013	0.046875	0.0615234	0.102539	0.109375	0.194336
-18.86	0.0961914	0.0488281	0.0664063	0.0581055	0.0732422	0.0996094	0.0722656		-18.88	0.104004	0.0712891	0.0996094	0.0688477	0.15332	0.163086	0.159668		-18.82	0.0966797	0.0283203	0.0546875	0.0693359	0.106445	0.107422	0.192383
-18.76	0.0913086	0.0517578	0.0810547	0.059082	0.0703125	0.0908203	0.0830078		-18.78	0.116211	0.0815426	0.111816	0.0693359	0.151855	0.163574	0.179688		-18.72	0.0947266	0.0224609	0.0820313	0.0810547	0.110351	0.109375	0.211914
-18.66	0.0942383	0.0458984	0.09375	0.065918	0.0605469	0.0976563	0.0849609		-18.68	0.123535	0.0888668	0.128906	0.0883789	0.161132	0.163086	0.186523		-18.62	0.0888672	0.0205078	0.0859375	0.0830078	0.100586	0.101563	0.204102
-18.56	0.0981445	0.0556641	0.09375	0.0620117	0.0644531	0.0917969	0.078125		-18.58	0.115723	0.0810547	0.128906	0.0864258	0.151367	0.155273	0.177246		-18.52	0.0986328	0.0283203	0.0859375	0.0751953	0.106445	0.0996094	0.202148
-18.46	0.0942383	0.0634764	0.0996094	0.0678711	0.064453	0.101563	0.0644531		-18.48	0.11377	0.0927734	0.126953	0.0786133	0.143555	0.155273	0.165527		-18.42	0.0986328	0.0517575	0.0859375	0.0810547	0.106445	0.107422	0.202148
-18.36	0.0961914	0.0615232	0.0976563	0.0717773	0.0605467	0.101563	0.0722656		-18.38	0.129395	0.106445	0.130859	0.090332	0.15332	0.165039	0.169434		-18.32	0.112305	0.0478516	0.0917969	0.0888672	0.0986328	0.107422	0.200195
-18.26	0.11377	0.0556641	0.113281	0.0727539	0.0595703	0.101563	0.0742188		-18.28	0.143066	0.120117	0.138672	0.0957031	0.151367	0.165039	0.185059		-18.22	0.108398	0.0458984	0.09375	0.0810547	0.0869141	0.107422	0.194336
-18.16	0.111816	0.0595702	0.109375	0.0620117	0.0566405	0.107422	0.0683594		-18.18	0.127441	0.102539	0.126953	0.0864258	0.131348	0.163086	0.157715		-18.12	0.114258	0.0537106	0.0859375	0.0712891	0.0927731	0.0996094	0.192383
-18.06	0.117676	0.0615234	0.107422	0.065918	0.0585938	0.101563	0.0644531		-18.08	0.14502	0.114258	0.130859	0.0883789	0.133789	0.155273	0.165527		-18.02	0.116211	0.0478516	0.0917969	0.0693359	0.0869141	0.105469	0.18457
-17.96	0.129395	0.0654297	0.119141	0.065918	0.0625	0.101563	0.0585938		-17.98	0.14502	0.108398	0.136719	0.0766602	0.139648	0.165039	0.157715		-17.92	0.116211	0.0576172	0.0859375	0.0693359	0.0849609	0.0976563	0.182617
-17.86	0.125488	0.0595705	0.109375	0.065918	0.0527346	0.0976563	0.0683594		-17.88	0.143066	0.100586	0.126953	0.0766602	0.131836	0.163086	0.157715		-17.82	0.108398	0.0537109	0.0878906	0.0693359	0.0849609	0.0898438	0.182617
-17.76	0.11377	0.0654297	0.103516	0.0561523	0.0664063	0.0859375	0.0585938		-17.78	0.137207	0.102539	0.119141	0.0883789	0.131836	0.157227	0.16748		-17.72	0.114258	0.067382	0.0859375	0.0693359	0.104491	0.0957031	0.170898
-17.66	0.119629	0.0888664	0.107422	0.0698242	0.0820305	0.0908203	0.0585938		-17.68	0.154785	0.110351	0.130859	0.090332	0.133789	0.164551	0.16748		-17.62	0.12793	0.0751949	0.105469	0.0888672	0.118164	0.0957031	0.182617
-17.56	0.129395	0.0908203	0.12207	0.0854492	0.0820313	0.0996094	0.0634766		-17.58	0.154785	0.124023	0.138184	0.0981445	0.141602	0.163086	0.165039		-17.52	0.12793	0.0693359	0.105469	0.0908203	0.118164	0.0957031	0.172852
-17.46	0.129395	0.0791018	0.132813	0.0854492	0.0839846	0.0957031	0.0527344		-17.48	0.164551	0.127929	0.146484	0.10791	0.151367	0.180664	0.163574		-17.42	0.12793	0.075195	0.105469	0.0908203	0.106445	0.0878906	0.163086
-17.36	0.129395	0.0888668	0.123047	0.0795898	0.0878903	0.0800781	0.0429688		-17.38	0.164551	0.12207	0.146484	0.109863	0.151367	0.163086	0.153809		-17.32	0.12793	0.0927734	0.105469	0.0986328	0.133789	0.0859375	0.15332
-17.26	0.128418	0.104492	0.126953	0.0893555	0.0898438	0.0761719	0.0371094		-17.28	0.164063	0.131836	0.148438	0.129395	0.163086	0.170898	0.145996		-17.22	0.133789	0.0947265	0.121094	0.116211	0.116211	0.0742188	0.151367
-17.16	0.127441	0.104492	0.132813	0.0913086	0.0878905	0.0761719	0.0332031		-17.18	0.162598	0.151367	0.15625	0.125488	0.168945	0.161133	0.144043		-17.12	0.145508	0.0947263	0.123047	0.0986328	0.12207	0.0644531	0.143555
-17.06	0.127441	0.104492	0.128906	0.0893555	0.0996094	0.0742188	0.0234375		-17.08	0.162598	0.151367	0.154297	0.129395	0.163086	0.145508	0.134277		-17.02	0.133789	0.0947266	0.115234	0.104492	0.116211	0.0703125	0.133789
-16.96	0.127441	0.109375	0.123047	0.0952148	0.0947264	0.0712891	0.0234375		-16.98	0.162598	0.151367	0.15625	0.137207	0.168945	0.148926	0.124512		-16.92	0.133789	0.0966793	0.113281	0.106445	0.116211	0.0546875	0.124023
-16.86	0.132324	0.116211	0.133789	0.0961914	0.099609	0.0634766	0.0136719		-16.88	0.165039	0.153809	0.146973	0.137695	0.151855	0.134277	0.114746		-16.82	0.143555	0.110352	0.115234	0.108398	0.135742	0.0605469	0.114258
-16.76	0.13916	0.123047	0.134766	0.11084	0.100586	0.0800781	0.00781		-16.78	0.184082	0.172851	0.158203	0.150879	0.165038	0.15332	0.116699		-16.72	0.157227	0.100586	0.126953	0.116211	0.12793	0.0742188	0.112305
-16.66	0.148926	0.116211	0.130859	0.112793	0.0996094	0.0761719	0.0117188		-16.68	0.193848	0.17041	0.166016	0.156738	0.17041	0.161133	0.112793		-16.62	0.157227	0.0986328	0.119141	0.110352	0.118164	0.0664063	0.0966797
-16.56	0.148926	0.116211	0.130859	0.116699	0.0898438	0.0625	0.00586		-16.58	0.184082	0.161133	0.15625	0.148926	0.15918	0.149414	0.0952148		-16.52	0.157227	0.0986328	0.109375	0.108398	0.108398	0.0488281	0.0849609
-16.46	0.148926	0.112305	0.120117	0.111816	0.0800783	0.0566406	0.00586		-16.48	0.184082	0.161133	0.145996	0.146484	0.149414	0.131836	0.0854492		-16.42	0.157227	0.0908206	0.0976563	0.0986328	0.0986331	0.0292969	0.0751953
-16.36	0.141113	0.092774	0.115234	0.097168	0.0605475	0.0390625	-0.00781		-16.38	0.189941	0.15918	0.132813	0.133301	0.139648	0.118164	0.0834961		-16.32	0.141602	0.0810547	0.0800781	0.0927734	0.0888672	0.0117188	0.0576172
-16.26	0.119629	0.102539	0.0898438	0.0717773	0.0742188	0.00684	-0.0341797		-16.28	0.174316	0.137696	0.115234	0.115723	0.129883	0.0922852	0.0556641		-16.22	0.137695	0.0712891	0.0683594	0.0810547	0.0869141	-0.00391	0.0439453
-16.16	0.129395	0.0927734	0.0996094	0.0717773	0.0703125	0.0195313	-0.0292969		-16.18	0.174316	0.12793	0.105469	0.105957	0.112305	0.0830078	0.0424805		-16.12	0.137695	0.0693356	0.0585938	0.0712891	0.0869138	-0.00586	0.0263672
-16.06	0.125488	0.0869141	0.0898438	0.0620117	0.0605469	0.015625	-0.0449219		-16.08	0.172363	0.118164	0.0957031	0.0961914	0.110352	0.0810547	0.034668		-16.02	0.137695	0.0673828	0.0566406	0.0576172	0.0771484	-0.00586	0.0224609
-15.96	0.105957	0.0830078	0.0898438	0.065918	0.0546875	0.00977	-0.0546875		-15.98	0.162598	0.110352	0.0859375	0.0883789	0.100586	0.0732422	0.0249023		-15.92	0.12793	0.0517581	0.046875	0.0556641	0.0556644	-0.00781	0.0126953
-15.86	0.100098	0.0722658	0.0800781	0.0620117	0.0498049	0.0214844	-0.0605469		-15.88	0.154785	0.108398	0.0761719	0.0864258	0.0927734	0.0732422	0.00732		-15.82	0.118164	0.0400391	0.0292969	0.0322266	0.0458984	-0.015625	0.00293
-15.76	0.0913086	0.0615234	0.0654297	0.0610352	0.0390625	0.0166016	-0.0556641		-15.78	0.150391	0.0981446	0.0756836	0.0761719	0.0903321	0.0708008	0.0146484		-15.72	0.0888672	0.0380857	0.00977	0.0205078	0.0439451	-0.0253906	-0.00684
-15.66	0.074707	0.0605467	0.0527344	0.0405273	0.0380858	0.00977	-0.0625		-15.68	0.131348	0.0869144	0.0585938	0.0649414	0.0791019	0.0615234	0.00537		-15.62	0.0849609	0.0458981	0.0136719	0.0185547	0.0517574	-0.0195313	-0.000977
-15.56	0.0688477	0.0634766	0.0527344	0.0395508	0.0410156	0.0107422	-0.0576172		-15.58	0.123535	0.0932617	0.046875	0.0595703	0.0737305	0.0620117	0.00781		-15.52	0.0751953	0.0400391	0.0136719	0.0263672	0.0458984	-0.0175781	0.00879
-15.46	0.0551758	0.0634762	0.0429688	0.0327148	0.0449215	0.00195	-0.0507813		-15.48	0.121582	0.100586	0.046875	0.0766602	0.0810543	0.0634766	0.0170898		-15.42	0.0673828	0.0419917	0.0136719	0.0283203	0.0556636	-0.0175781	0.0107422
-15.36	0.0688477	0.0576176	0.0546875	0.0366211	0.0312504	0	-0.0371094		-15.38	0.11377	0.0791016	0.0429688	0.0688477	0.0830078	0.0634766	0.019043		-15.32	0.0771484	0.0400391	0.00977	0.0380859	0.0478516	-0.00586	0.0302734
-15.26	0.0551758	0.0527344	0.0332031	0.0268555	0.0253906	-0.00586	-0.03125		-15.28	0.111816	0.0712891	0.0273438	0.059082	0.0712891	0.0654297	0.0268555		-15.22	0.0693359	0.0302734	0.00586	0.0380859	0.0380859	0.00195	0.0322266
-15.16	0.0356445	0.0458984	0.0332031	0.0268555	0.0253906	0.0117188	-0.03125		-15.18	0.102051	0.0688477	0.0273438	0.059082	0.0634766	0.0732422	0.0268555		-15.12	0.0595703	0.0283203	0.00586	0.0380859	0.0380859	0.00391	0.0244141
-15.06	0.0297852	0.0458984	0.0292969	0.0366211	0.0253906	0.0117188	-0.03125		-15.08	0.0942383	0.0595703	0.0253906	0.059082	0.0732422	0.0732422	0.0268555		-15.02	0.0576172	0.0283203	-0.00195	0.0302734	0.0380859	0.00391	0.0244141
-14.96	0.0258789	0.0517578	0.0195313	0.0327148	0.0205078	0.0117188	-0.0175781		-14.98	0.0825195	0.0595703	0.015625	0.0571289	0.0634766	0.0732422	0.0288086		-14.92	0.0498047	0.0205078	-0.0117188	0.0224609	0.0283203	0.00391	0.0322266
-14.86	0.0297852	0.0419922	0.0234375	0.0268555	0.0185547	0.0214844	-0.0117188		-14.88	0.074707	0.0478516	0.0195313	0.0493164	0.0610352	0.0732422	0.0366211		-14.82	0.0478516	0.0185547	-0.0253906	0.0205078	0.0322266	0.00391	0.0341797
-14.76	0.0297852	0.03125	0.0234375	0.0268555	0.0205078	0.0214844	0		-14.78	0.074707	0.0380859	0.00781	0.0493164	0.0541992	0.0732422	0.0366211		-14.72	0.0556641	0.00684	-0.0175781	0.0166016	0.0244144	0.00391	0.0419922
-14.66	0.0249023	0.0244143	0.00879	0.0317383	0.0185549	0.0166016	-0.00488		-14.68	0.0722656	0.0278321	0.0170898	0.046875	0.0610352	0.0610352	0.0341797		-14.62	0.0341797	0.00488	-0.0273438	0.00684	0.0126954	-0.00586	0.0205078
-14.56	0.0180664	0.0302734	0.00195	0.0151367	0.0263672	0.00977	-0.0117188		-14.58	0.0629883	0.0185547	0.00781	0.0473633	0.0493164	0.0517578	0.0151367		-14.52	0.0322266	-0.00293	-0.0292969	0.00488	0.0205078	-0.00781	0.0185547
-14.46	0.027832	0.0244141	0.0117188	0.0249023	0.0332031	0.0195313	-0.00195		-14.48	0.0532227	0.0166016	0.00781	0.0473633	0.0424805	0.0517578	0.0151367		-14.42	0.0244141	-0.00488	-0.0292969	0.00488	0.0224609	-0.00781	0.0185547
-14.36	0.0375977	0.0244141	0.0117188	0.0288086	0.0332031	0.0195313	-0.00195		-14.38	0.0532227	0.00879	0.00781	0.0493164	0.0517578	0.0517578	0.0151367		-14.32	0.0244141	-0.00488	-0.0292969	0.00488	0.0224609	-0.00781	0.0185547
-14.26	0.0375977	0.0146484	0.00781	0.034668	0.0185547	0.0195313	0.00781		-14.28	0.0532227	0.00879	0.00586	0.0571289	0.0517578	0.0517578	0.0151367		-14.22	0.0126953	-0.0166016	-0.0371094	0.0146484	0.0126953	-0.00781	0.00684
-14.16	0.0317383	0.0146484	-0.00391	0.0249023	0.0214844	0.00977	-0.00195		-14.18	0.0551758	0.00879	0	0.0571289	0.0395508	0.0517578	0.0151367		-14.12	0.0205078	-0.0166016	-0.03125	0.00684	0.0107422	-0.00781	0.00684
-14.06	0.0375977	0.0244141	0.00195	0.0249023	0.0175781	0.00977	-0.00195		-14.08	0.0629883	0.00879	0.00781	0.0473633	0.0302734	0.0517578	0.0151367		-14.02	0.0224609	-0.00488	-0.0292969	0.00684	0.0146484	-0.0195313	0.00684
-13.96	0.043457	0.0244143	0.00781	0.0268555	0.011719	0.015625	0.00391		-13.98	0.0610352	0.00879	0.00586	0.043457	0.0283204	0.0498047	0.0131836		-13.92	0.0263672	-0.00488	-0.0332031	-0.00879	0.000977	-0.015625	0.00293
-13.86	0.0375977	0.0341797	-0.00391	0.0151367	0.0117188	0.0136719	-0.00195		-13.88	0.043457	0.00879	-0.0117188	0.027832	0.0205078	0.0341797	0.00537		-13.82	-0.00684	-0.00488	-0.0390625	-0.0244141	0.0126953	-0.0214844	-0.0107422
-13.76	0.0336914	0.0400391	-0.00195	0.00537	0.0224609	0.0195313	-0.00195		-13.78	0.0415039	0.00879	-0.00586	0.027832	0.0205078	0.0419922	0.00537		-13.72	-0.00293	-0.012695	-0.0332031	-0.0126953	0.0146487	-0.00781	0.000977
-13.66	0.0336914	0.0283205	-0.00195	0.0112305	0.0234377	0.0253906	0.00391		-13.68	0.0317383	0.00684	-0.015625	0.0258789	0.0209962	0.0400391	0.00342		-13.62	-0.0126953	-0.00684	-0.0429688	-0.0283203	0.0146485	-0.015625	-0.00684
-13.56	0.027832	0.0244141	-0.00781	0.00537	0.0136719	0.0195313	-0.00195		-13.58	0.0239258	0.000977	-0.0234375	0.0180664	0.0126953	0.0322266	-0.00439		-13.52	-0.0146484	-0.0126953	-0.0449219	-0.0302734	0.0146484	-0.0175781	-0.00879
-13.46	0.0180664	0.0341793	-0.0175781	-0.00439	0.0234371	0	-0.00195		-13.48	0.0356445	0.0205074	-0.0117188	0.0297852	0.0244136	0.0439453	0.00732		-13.42	-0.0146484	-0.0126953	-0.0449219	-0.0302734	0.0146484	-0.0175781	-0.00879
-13.36	0.0239258	0.0205082	-0.00781	0.00928	0.0136722	0.00977	0.00781		-13.38	0.0336914	0.0205078	-0.0117188	0.0219727	0.0244141	0.0439453	0.00732		-13.32	-0.0224609	-0.0205078	-0.0449219	-0.0224609	0.0146484	-0.0253906	-0.0205078
-13.26	0.012207	0.0185547	-0.0175781	-0.00439	0.0136719	0	-0.00195		-13.28	0.0161133	0.00684	-0.0234375	0.0180664	0.0126958	0.0322266	-0.00439		-13.22	-0.0166016	-0.0146484	-0.0449219	-0.0322266	0.0146484	-0.0253906	-0.0205078
-13.16	0.0180664	0.020508	-0.0136719	-0.000488	0.00977	0.00977	-0.00195		-13.18	0.0239258	0.000977	-0.0214844	0.0083	0.0126953	0.0224609	-0.00439		-13.12	-0.0263672	-0.020508	-0.0371094	-0.0244141	0.0185545	-0.0253906	-0.0283203
-13.06	0.0141602	0.0146484	-0.0117188	0.00146	-0.00195	-0.00391	-0.00586		-13.08	0.0239258	0.0185547	-0.0136719	0.0258789	0.0224609	0.0322266	0.00537		-13.02	-0.0224609	-0.0341797	-0.0429688	-0.0185547	0.0126953	-0.0214844	-0.0244141
-12.96	0.0083	0.0146484	-0.0175781	-0.00439	0.00391	-0.00488	-0.0117188		-12.98	0.0161133	0.0107425	-0.0214844	0.0180664	0.0166019	0.0268555	-0.00244		-12.92	-0.0361328	-0.0341797	-0.0566406	-0.0322266	0.0146484	-0.0253906	-0.0380859
-12.86	0.0083	0.0146484	-0.0273438	-0.00439	0.00391	0.00195	-0.0117188		-12.88	0.0161133	0.0107422	-0.0214844	0.0180664	0.0244141	0.0361328	-0.00244		-12.82	-0.0361328	-0.0224609	-0.0566406	-0.0439453	0.0185547	-0.0234375	-0.0380859
-12.76	0.0083	0.0244141	-0.0273438	-0.0141602	0.0136719	0.00195	-0.0117188		-12.78	0.0161133	0.0107422	-0.03125	0.0180664	0.0244141	0.0361328	-0.00244		-12.72	-0.0244141	-0.0224609	-0.0449219	-0.0322266	0.0185547	-0.0117188	-0.0263672
-12.66	0.0180664	0.0146488	-0.0175781	-0.000488	0.0136722	0.0117188	-0.00195		-12.68	0.0161133	0.0107422	-0.0214844	0.0200195	0.0244141	0.0361328	-0.012207		-12.62	-0.0244141	-0.0224609	-0.0449219	-0.0322266	0.0185547	-0.0117188	-0.0263672
-12.56	-0.00146	0.0244141	-0.0234375	-0.00439	0.0234375	0.00195	-0.0117188		-12.58	0.0161133	0.0107422	-0.0292969	0.027832	0.0244141	0.0361328	-0.012207		-12.52	-0.0244141	-0.0224609	-0.0371094	-0.0302734	0.0185547	-0.00391	-0.0263672
-12.46	0.0083	0.00879	-0.00781	0.00537	0.0136722	0.0117188	-0.00195		-12.48	0.0161133	0.000977	-0.0117188	0.027832	0.0146484	0.0361328	-0.012207		-12.42	-0.0322266	-0.00684	-0.0351563	-0.0302734	0.0263669	-0.0117188	-0.0263672
-12.36	0.00244	0.0244141	-0.0273438	-0.00439	0.00781	-0.00293	-0.00781		-12.38	0.0083	0.00293	-0.0117188	0.027832	0.0146484	0.0336914	-0.000488		-12.32	-0.0166016	-0.00488	-0.0273438	-0.0224609	0.0224609	-0.00586	-0.0224609
-12.26	-0.00146	0.0205078	-0.0273438	-0.000488	0.00977	-0.00977	-0.00195		-12.28	0.00439	-0.000976	-0.0332031	0.0083	0.00488	0.0126953	-0.0141602		-12.22	-0.0146484	-0.0205075	-0.0273438	-0.0146484	0.0166019	-0.00781	-0.0205078
-12.16	0.00439	0.00488	-0.0273438	0.00146	0.00391	-0.0136719	-0.00586		-12.18	0.0141602	0.00879	-0.0214844	0.0258789	0.0224606	0.0126953	-0.00439		-12.12	-0.0224609	-0.0224609	-0.0273438	-0.0205078	0.0146485	-0.0234375	-0.0283203
-12.06	-0.00146	0.00977	-0.0273438	-0.0141602	0.00391	-0.0195313	-0.00195		-12.08	-0.00537	-0.0107422	-0.0332031	0.00635	0.00293	-0.00684	-0.0239258		-12.02	-0.0361328	-0.0126953	-0.0351563	-0.0224609	0.0146484	-0.0253906	-0.0302734
-11.96	-0.00146	0.0166016	-0.0371094	-0.0141602	0.00391	-0.0195313	-0.0117188		-11.98	0.00635	-0.00635	-0.0214844	0.0180664	0.014648	0.00488	-0.012207		-11.92	-0.0361328	-0.0107422	-0.0351563	-0.0224609	0.0146484	-0.0253906	-0.0302734
-11.86	-0.00146	0.0166016	-0.0371094	-0.0102539	-0.00195	-0.0195313	-0.0117188		-11.88	-0.00537	0.000977	-0.0332031	0.0083	0.00293	-0.00684	-0.0239258		-11.82	-0.0361328	-0.0107422	-0.0351563	-0.0146484	0.0224609	-0.0175781	-0.0302734
-11.76	-0.00732	0.0224609	-0.0332031	-0.00439	0.00977	-0.0195313	-0.0117188		-11.78	-0.00342	-0.00879	-0.03125	0.00635	0.00488	-0.00684	-0.0239258		-11.72	-0.0283203	-0.0185544	-0.0273438	-0.0244141	0.00879	-0.0253906	-0.0380859
-11.66	0.00439	0.00684	-0.0214844	0.00146	0.00391	-0.00879	-0.00586		-11.68	0.00244	-0.0107421	-0.0253906	0.00439	0.000977	-0.00635	-0.0258789		-11.62	-0.0341797	-0.0205077	-0.0332031	-0.0322266	0.00684	-0.015625	-0.0458984
-11.56	-0.00146	0.0107422	-0.0273438	-0.00439	0.00391	-0.00781	-0.0117188		-11.58	-0.0151367	-0.0185547	-0.0332031	-0.00342	-0.00684	-0.00488	-0.0336914		-11.52	-0.0361328	-0.0126953	-0.0351563	-0.0224609	0.00684	-0.015625	-0.0478516
-11.46	-0.00146	0.0126953	-0.0273438	-0.0083	0.00391	-0.00781	-0.0117188		-11.48	-0.0151367	-0.0166016	-0.0332031	-0.0151367	-0.00684	-0.00488	-0.0336914		-11.42	-0.0439453	-0.0185547	-0.0351563	-0.0419922	0.00684	-0.015625	-0.0478516
-11.36	-0.00146	0.00684	-0.0371094	-0.0102539	0.00391	-0.00781	-0.0117188		-11.38	-0.0151367	-0.0107422	-0.0332031	-0.0209961	-0.00684	-0.00488	-0.0336914		-11.32	-0.0439453	-0.0205078	-0.0351563	-0.0361328	0.00684	-0.015625	-0.0478516
-11.26	-0.00146	0.00684	-0.0322266	-0.0141602	0	-0.00781	-0.00781		-11.28	-0.0151367	-0.0185547	-0.0307617	-0.0131836	-0.00684	-0.00488	-0.0317383		-11.22	-0.0439453	-0.00879	-0.0253906	-0.0341797	0.010742	-0.015625	-0.0517578
-11.16	-0.0151367	-0.00293	-0.0292969	-0.0180664	-0.00586	-0.0166016	-0.00586		-11.18	-0.0170898	-0.0185546	-0.0234375	-0.0249023	-0.00879	-0.00928	-0.0258789		-11.12	-0.0400391	-0.0205077	-0.0195313	-0.0302734	0.00879	-0.00977	-0.0458984
-11.06	-0.0209961	-0.00293	-0.0351563	-0.0239258	-0.00586	-0.0292969	-0.0117188		-11.08	-0.0249023	-0.0185547	-0.03125	-0.0327148	-0.0263672	-0.0263672	-0.0336914		-11.02	-0.0419922	-0.0205078	-0.0214844	-0.0322266	0.00879	-0.0136719	-0.0478516
-10.96	-0.0209961	-0.00293	-0.0351563	-0.0297852	-0.00586	-0.0292969	-0.0117188		-10.98	-0.0249023	-0.0185547	-0.0410156	-0.0307617	-0.0263672	-0.0263672	-0.043457		-10.92	-0.0419922	-0.0205078	-0.0214844	-0.0244141	-0.00293	-0.0136719	-0.0478516
-10.86	-0.0170898	-0.00293	-0.0351563	-0.0239258	-0.00586	-0.0292969	-0.0214844		-10.88	-0.0229492	-0.0185547	-0.0410156	-0.0229492	-0.0263672	-0.0263672	-0.043457		-10.82	-0.0458984	-0.0205078	-0.0332031	-0.0224609	-0.00293	-0.0136719	-0.0478516
-10.76	-0.0112305	-0.00293	-0.0410156	-0.0239258	-0.00195	-0.0292969	-0.0117188		-10.78	-0.0151367	-0.0185547	-0.0292969	-0.0229492	-0.0263672	-0.0263672	-0.043457		-10.72	-0.0439453	-0.0205078	-0.0253906	-0.0224609	0.00488	-0.0136719	-0.0478516
-10.66	-0.0112305	-0.00879	-0.0351563	-0.0239258	-0.00586	-0.0292969	-0.0117188		-10.68	-0.0268555	-0.0185547	-0.0214844	-0.0229492	-0.0244141	-0.0380859	-0.043457		-10.62	-0.0439453	-0.00488	-0.0234375	-0.0224609	0.0146481	-0.0136719	-0.0478516
-10.56	-0.0229492	-0.00293	-0.03125	-0.0239258	-0.00586	-0.0292969	-0.0117188		-10.58	-0.0268555	-0.0166016	-0.0195313	-0.0229492	-0.0166016	-0.0380859	-0.043457		-10.52	-0.0361328	-0.00293	-0.00781	-0.0146484	0.00293	-0.00586	-0.0400391
-10.46	-0.0229492	-0.00293	-0.0253906	-0.0239258	-0.00195	-0.0244141	-0.00684		-10.48	-0.0268555	-0.00879	-0.0214844	-0.0327148	-0.0166016	-0.0356445	-0.0410156		-10.42	-0.0361328	-0.00293	-0.00586	-0.0224609	0.0107422	0.00391	-0.0185547
-10.36	-0.019043	-0.0146484	-0.0253906	-0.0200195	0.00391	-0.0175781	0		-10.38	-0.0249023	-0.00879	-0.0214844	-0.0307617	-0.0146484	-0.0146484	-0.0317383		-10.32	-0.0361328	-0.00293	-0.00586	-0.0146484	0.0126953	0.00586	-0.0283203
-10.26	-0.0131836	-0.000977	-0.0253906	-0.0141602	0.0136719	-0.0224609	0		-10.28	-0.0170898	-0.00879	-0.0214844	-0.0229492	-0.0185547	-0.0288086	-0.0317383		-10.22	-0.0341797	0.00488	-0.00586	-0.0126953	0.0126953	-0.00391	-0.0283203
-10.16	-0.00342	0.000977	-0.015625	-0.0161133	0.00977	-0.0195313	0.00977		-10.18	-0.0151367	0.00488	-0.00977	-0.0112305	-0.00684	-0.0263672	-0.0200195		-10.12	-0.0341797	0.010742	-0.00586	-0.0126953	0.0166014	-0.00586	-0.0166016
-10.06	-0.00732	-0.00488	-0.03125	-0.0200195	0.00391	-0.0234375	0.00586		-10.08	-0.0170898	0.0107422	-0.0117188	-0.0131836	-0.00879	-0.0283203	-0.0219727		-10.02	-0.0302734	0.00879	-0.00195	-0.00879	0.00684	-0.0136719	-0.0244141
-9.96	-0.0180664	-0.00488	-0.0332031	-0.0258789	0.00391	-0.0292969	0		-9.98	-0.0224609	0.00293	-0.00781	-0.0209961	-0.0166013	-0.0458984	-0.0297852		-9.92	-0.0224609	0.00879	-0.00391	-0.0107422	0.00684	-0.015625	-0.0263672
-9.86	-0.0112305	-0.00488	-0.0273438	-0.0258789	-0.00586	-0.0244141	0		-9.88	-0.0131836	-0.00684	-0.00977	-0.0209961	-0.0166016	-0.043457	-0.0297852		-9.82	-0.0205078	0.00879	0.00586	-0.0107422	0.00684	-0.00586	-0.0263672
-9.76	-0.0112305	-0.00488	-0.0273438	-0.0258789	-0.00586	-0.0175781	-0.00586		-9.78	-0.0131836	-0.00684	-0.00977	-0.0209961	-0.0166016	-0.0341797	-0.027832		-9.72	-0.0205078	0.00879	0.00586	-0.0107422	0.00684	-0.00391	-0.0185547
-9.66	-0.0112305	-0.00488	-0.0273438	-0.0219727	-0.00195	-0.0175781	0		-9.68	-0.0131836	-0.00684	-0.00977	-0.0288086	-0.0166016	-0.0341797	-0.0200195		-9.62	-0.0126953	-0.00293	0.00586	-0.0146484	0.0146484	-0.00391	-0.0166016
-9.56	-0.0112305	-0.00488	-0.0234375	-0.0161133	0.00391	-0.0175781	0		-9.58	-0.0131836	-0.00684	-0.00781	-0.0209961	-0.0146484	-0.0341797	-0.0200195		-9.52	-0.0126953	-0.00293	0.0136719	-0.0126953	0.0166016	-0.00391	-0.0244141
-9.46	-0.00732	-0.00488	-0.0175781	-0.0161133	0.0136715	-0.0175781	-0.00977		-9.48	-0.0209961	-0.00684	0	-0.0209961	-0.0166016	-0.0341797	-0.0200195		-9.42	-0.00488	-0.00293	0.00781	-0.0126953	0.00488	-0.00391	-0.0166016
-9.36	-0.00146	-0.0185542	-0.00781	-0.00635	-0.00391	-0.00781	0		-9.38	-0.0131836	-0.00684	0	-0.0209961	-0.0166016	-0.0341797	-0.0200195		-9.32	-0.00293	-0.0107422	0.00781	-0.0126953	-0.0185547	-0.00391	-0.0166016
-9.26	-0.0151367	-0.0146484	-0.0214844	-0.0297852	-0.00586	-0.0214844	-0.0136719		-9.28	-0.0151367	-0.00879	-0.00195	-0.0229492	-0.0205077	-0.0361328	-0.0219727		-9.22	-0.0185547	-0.0126952	0	-0.0205078	-0.0224609	-0.0117188	-0.0244141
-9.16	-0.0112305	-0.0146484	-0.0136719	-0.0258789	-0.00586	-0.0136719	-0.00586		-9.18	-0.0229492	-0.0166013	-0.00781	-0.0405273	-0.0361325	-0.0419922	-0.0375977		-9.12	-0.0205078	-0.0126953	0.00586	-0.0224609	-0.0224609	-0.00586	-0.0263672
-9.06	-0.0112305	-0.0146484	-0.00781	-0.0209961	-0.0117188	-0.00781	0		-9.08	-0.0229492	-0.0166016	0	-0.0380859	-0.0458984	-0.0341797	-0.0297852		-9.02	-0.0205078	-0.0205078	0.00781	-0.0205078	-0.0146484	-0.00391	-0.0244141
-8.96	-0.0112305	-0.0146484	-0.00781	-0.0141602	-0.00586	-0.00781	0		-8.98	-0.0327148	-0.0166016	-0.00977	-0.0288086	-0.0439453	-0.0341797	-0.0297852		-8.92	-0.0205078	-0.0126953	0.00781	-0.0185547	-0.0126953	-0.00391	-0.0244141
-8.86	-0.0209961	-0.0205078	-0.0175781	-0.0141602	-0.00586	-0.00391	-0.0117188		-8.88	-0.0327148	-0.0166016	-0.00977	-0.0288086	-0.0361328	-0.0322266	-0.0297852		-8.82	-0.0205078	-0.00488	0.00781	-0.0107422	-0.00488	0.00391	-0.0244141
-8.76	-0.0170898	-0.0146484	-0.0175781	-0.0239258	-0.00586	0.00195	-0.00781		-8.78	-0.0307617	-0.0146484	-0.00977	-0.0288086	-0.0361328	-0.0244141	-0.027832		-8.72	-0.00488	-0.00293	0.00391	-0.0107422	-0.00488	0.0136719	-0.00879
-8.66	-0.0112305	-0.0146484	-0.00391	-0.0200195	-0.00586	0.00195	-0.0117188		-8.68	-0.0229492	0.00293	-0.00781	-0.0366211	-0.0361328	-0.0341797	-0.0200195		-8.62	-0.00293	-0.00293	0.0117188	-0.00293	-0.0166016	0.00586	-0.00684
-8.56	-0.0112305	-0.0146484	-0.00781	-0.0141602	-0.0175781	0.00195	-0.0117188		-8.58	-0.0229492	0.00293	0	-0.0288086	-0.0361328	-0.0244141	-0.0200195		-8.52	-0.00293	-0.00293	0.0136719	-0.000977	-0.0166016	0.00586	-0.00684
-8.46	-0.0112305	-0.0146484	-0.00781	-0.0141602	-0.0136719	-0.00586	-0.00781		-8.48	-0.0327148	-0.00684	0	-0.0288086	-0.0361328	-0.0224609	-0.0180664		-8.42	-0.00293	-0.00293	0.0136719	-0.000977	-0.00879	0.0136719	0.000977
-8.36	-0.0209961	-0.0146484	0.00586	-0.0239258	-0.00781	0	-0.00195		-8.38	-0.0131836	0.00293	0.0117188	-0.019043	-0.0244141	-0.00488	-0.000488		-8.32	-0.00293	-0.00293	0.0214844	0.00684	-0.00684	0.00391	-0.00879
-8.26	-0.0209961	-0.0292969	0.0117188	-0.0141602	-0.0224609	0	-0.00195		-8.28	-0.0131836	-0.00684	0.0195313	-0.019043	-0.0166016	-0.0146484	-0.0102539		-8.22	0.00488	-0.000977	0.0234375	0.00684	-0.0126954	0.015625	-0.00879
-8.16	-0.0258789	-0.0361326	0.00684	-0.0151367	-0.0253904	-0.00488	-0.00293		-8.18	-0.0253906	-0.00928	0.0170898	-0.0195313	-0.0190429	-0.0170898	-0.0107422		-8.12	-0.000977	-0.00293	0.0253906	0.0166016	-0.00684	0.0175781	0.0126953
-8.06	-0.0288086	-0.0361328	0	-0.0161133	-0.0195313	-0.0117188	-0.0136719		-8.08	-0.0327148	-0.0185547	-0.00195	-0.0209961	-0.0263672	-0.0263672	-0.012207		-8.02	0.0126953	-0.00293	0.0234375	0.0166016	-0.00488	0.00391	0.0126953
-7.96	-0.0229492	-0.0322266	0	-0.012207	-0.0195313	-0.0117188	-0.0136719		-7.98	-0.0249023	-0.0185547	-0.00195	-0.019043	-0.0185547	-0.0263672	-0.012207		-7.92	0.0146484	0.00488	0.0234375	0.0244141	-0.0166016	0.00391	0.000977
-7.86	-0.0229492	-0.0361328	-0.00977	-0.0161133	-0.0195313	-0.0117188	-0.00977		-7.88	-0.0249023	-0.0166016	-0.00195	-0.0112305	-0.0283203	-0.0263672	-0.0102539		-7.82	0.0146484	0.00684	0.0234375	0.0263672	-0.0166016	0.00391	0.00879
-7.76	-0.0327148	-0.0361328	-0.00977	-0.0161133	-0.0195313	-0.0117188	-0.0136719		-7.78	-0.034668	-0.00879	-0.00195	-0.0229492	-0.0283203	-0.0263672	-0.00244		-7.72	0.00684	0.00684	0.0234375	0.0263672	-0.0166016	0.00391	0.0224609
-7.66	-0.0288086	-0.0312502	-0.00488	-0.0161133	-0.0244142	-0.00781	-0.0136719		-7.68	-0.0327148	-0.0185547	0.000488	-0.0229492	-0.0283203	-0.0244141	-0.00244		-7.62	0.0146484	0.0166012	0.0332031	0.0263672	-0.00684	0.0234375	0.0224609
-7.56	-0.0180664	-0.0292969	0.00684	-0.00146	-0.0126953	0.00293	-0.00488		-7.58	-0.0126953	-0.00635	0.0219727	-0.0107422	-0.0161133	-0.00439	0.0117188		-7.52	0.0263672	0.00879	0.0449219	0.0361328	-0.0146484	0.0234375	0.0400391
-7.46	-0.0161133	-0.0263673	0.00879	0.000488	-0.0195314	0.00488	-0.00684		-7.48	-0.00586	0.000488	0.0288086	-0.00391	-0.00928	0.00244	0.0263672		-7.42	0.0185547	0.00684	0.0371094	0.0283203	-0.024414	0.015625	0.0341797
-7.36	-0.0131836	-0.0263672	0.015625	0.00342	-0.0146484	0.00781	-0.00391		-7.38	-0.0151367	0.000977	0.0214844	-0.0131836	-0.0185547	-0.00684	0.0170898		-7.32	0.0166016	0.00684	0.0429688	0.0263672	-0.0146484	0.0136719	0.0322266
-7.26	-0.019043	-0.0361328	0.0214844	0.00342	-0.0175781	0.00781	0.000977		-7.28	-0.0229492	0.000977	0.0292969	-0.0131836	-0.0161133	-0.00684	0.0195313		-7.22	0.0244141	0.00684	0.0449219	0.0263672	-0.0126953	0.0136719	0.0419922
-7.16	-0.0131836	-0.0322266	0.0214844	0.00342	-0.0224609	-0.00195	0.00781		-7.18	-0.0151367	-0.00879	0.0292969	-0.0131836	-0.00684	-0.00684	0.0288086		-7.12	0.0263672	0.0146484	0.0449219	0.0263672	-0.0224609	0.0253906	0.0439453
-7.06	-0.0131836	-0.0166016	0.0214844	0.00342	-0.0146484	-0.00195	0.00781		-7.08	-0.0151367	-0.00684	0.0195313	-0.0131836	-0.00928	-0.0166016	0.0288086		-7.02	0.0263672	0.0166016	0.0449219	0.0263672	-0.0263672	0.0253906	0.0439453
-6.96	-0.00342	-0.0166016	0.03125	0.0131836	-0.00781	0.00781	0.0175781		-6.98	-0.0151367	0.000977	0.0195313	-0.0131836	-0.0161133	-0.0166016	0.0288086		-6.92	0.0263672	0.0166016	0.0449219	0.0263672	-0.0244141	0.0136719	0.0439453
-6.86	0.000488	-0.0205077	0.03125	0.00732	-0.0117186	0.00781	0.0117188		-6.88	-0.00342	0.0107422	0.0292969	-0.00146	0.00293	-0.00684	0.0405273		-6.82	0.0341797	0.0166016	0.0449219	0.0341797	-0.0244141	0.0136719	0.0400391
-6.76	-0.00732	-0.0322266	0.0273438	0.00928	-0.0234375	0.00781	0.0136719		-6.78	0.00244	-0.000976	0.0273438	0.00439	0.000977	-0.00684	0.0463867		-6.72	0.0361328	0.022461	0.0449219	0.0361328	-0.0185546	0.0214844	0.0419922
-6.66	-0.0131836	-0.0166019	0.0253906	0.00342	-0.00781	0.00781	0.00781		-6.68	-0.00537	-0.00684	0.0214844	-0.00342	-0.00488	-0.00684	0.0385742		-6.62	0.0341797	0.0244141	0.0390625	0.0341797	-0.0166016	0.0214844	0.0400391
-6.56	-0.00342	-0.0166016	0.0410156	0.0131836	-0.00781	0.0175781	0.0175781		-6.58	-0.00537	0.000977	0.0292969	-0.0131836	-0.00684	-0.00684	0.0385742		-6.52	0.0341797	0.0244141	0.0410156	0.0341797	-0.0166016	0.0214844	0.0400391
-6.46	-0.00342	-0.0166016	0.03125	0.0131836	-0.0175781	0.0175781	0.0175781		-6.48	-0.0151367	0.000977	0.0292969	-0.0131836	-0.00684	-0.00684	0.0288086		-6.42	0.0341797	0.0244141	0.0410156	0.0263672	-0.0166016	0.0214844	0.0400391
-6.36	-0.00342	-0.0166016	0.03125	0.0131836	-0.0175781	0.00781	0.0175781		-6.38	-0.00537	0.0107422	0.0390625	-0.00342	0.00293	0.00293	0.0385742		-6.32	0.0341797	0.0126953	0.0410156	0.0263672	-0.0166016	0.0214844	0.0400391
-6.26	-0.00342	-0.00488	0.0351563	0.0131836	0.00391	0.00781	0.0117188		-6.28	-0.00537	0.0107422	0.0410156	-0.00342	0.00293	0.00293	0.0405273		-6.22	0.0341797	0.0244136	0.0488281	0.0263672	-0.00488	0.0214844	0.0478516
-6.16	0.0083	-0.0146484	0.0527344	0.0288086	0.00391	0.0234375	0.0292969		-6.18	-0.00537	-0.000977	0.0390625	-0.00146	0.00293	-0.00488	0.0483398		-6.12	0.0458984	0.0244141	0.0546875	0.0458984	-0.00488	0.0410156	0.0615234
-6.06	0.012207	-0.0146484	0.0527344	0.034668	-0.00586	0.0292969	0.0292969		-6.08	-0.0131836	-0.000977	0.0390625	-0.00342	0.00293	-0.00684	0.0366211		-6.02	0.0537109	0.0166016	0.0546875	0.0478516	-0.0166016	0.0351563	0.0498047
-5.96	0.0180664	-0.0136717	0.0527344	0.0385742	-0.00977	0.0195313	0.0292969		-5.98	-0.00537	-0.000977	0.0292969	-0.00146	-0.00684	-0.00684	0.0366211		-5.92	0.0439453	0.018555	0.0546875	0.0439453	-0.0244138	0.0234375	0.0498047
-5.86	0.0141602	-0.00879	0.0488281	0.0268555	-0.0117187	0.015625	0.0253906		-5.88	-0.00732	-0.000488	0.0273438	0.00244	-0.00879	-0.00879	0.034668		-5.82	0.0361328	0.0380859	0.0351563	0.0302734	-0.0146484	0.015625	0.0419922
-5.76	0.000488	0.00293	0.0507813	0.019043	0	0.0175781	0.0234375		-5.78	-0.0131836	-0.00684	0.0234375	-0.0112305	-0.00488	-0.0224609	0.0288086		-5.72	0.0537109	0.020508	0.0605469	0.0458984	-0.0205076	0.0410156	0.0595703
-5.66	0.012207	-0.0126947	0.0683594	0.0307617	-0.0156244	0.0351563	0.0253906		-5.68	0.00244	0.00879	0.046875	0.00439	0.0107416	0.000977	0.034668		-5.62	0.0400391	0.026367	0.0566406	0.0400391	-0.0263674	0.0253906	0.0537109
-5.56	-0.00342	0.000977	0.0527344	0.019043	-0.00586	0.0195313	0.00977		-5.58	-0.0170898	0.000977	0.0390625	-0.00146	0.00293	-0.00684	0.0268555		-5.52	0.0458984	0.0341797	0.0625	0.0537109	-0.0341797	0.03125	0.0517578
-5.46	0.00635	0.00684	0.0625	0.034668	-0.00586	0.0195313	0.0234375		-5.48	-0.0170898	-0.00684	0.0390625	0.00635	0.00293	-0.00684	0.0288086		-5.42	0.0458984	0.0361328	0.0546875	0.0556641	-0.0341797	0.0234375	0.0595703
-5.36	0.00635	0.00684	0.0625	0.034668	-0.00586	0.0195313	0.0292969		-5.38	-0.0170898	0.000977	0.0273438	0.00635	0.00293	-0.0166016	0.0366211		-5.32	0.0341797	0.0361328	0.0546875	0.0478516	-0.0341797	0.0234375	0.0615234
-5.26	0.00635	0.0107422	0.0664063	0.034668	-0.00586	0.0244141	0.0292969		-5.28	-0.00732	0.0107418	0.0390625	0.0161133	0.0126949	-0.00439	0.0463867		-5.22	0.0341797	0.043945	0.0507813	0.0478516	-0.0458987	0.0214844	0.0615234
-5.16	0.0102539	0.0126952	0.0722656	0.034668	-0.00977	0.0351563	0.0332031		-5.18	-0.00537	0.0126952	0.046875	0.00635	0.0126952	0.00684	0.0483398		-5.12	0.0419922	0.0498045	0.0527344	0.0478516	-0.0419924	0.03125	0.0693359
-5.06	0.012207	0.00684	0.0644531	0.0405273	-0.0117188	0.0224609	0.0351563		-5.08	0.000488	0.00879	0.0332031	0.00439	0.0107422	-0.00146	0.0444336		-5.02	0.0478516	0.0400391	0.0488281	0.0400391	-0.0361328	0.0273438	0.0751953
-4.96	0.00635	0.00684	0.0566406	0.0385742	-0.00977	0.00977	0.0292969		-4.98	-0.00732	0.0107421	0.0292969	0.0083	0.0146484	0.00293	0.0463867		-4.92	0.0458984	0.0400391	0.0527344	0.0458984	-0.0419922	0.015625	0.0615234
-4.86	0.0112305	0.010742	0.0625	0.0444336	-0.0214845	0.00977	0.0292969		-4.88	-0.00488	0.0107422	0.0371094	0.0161133	0.0107422	0.00293	0.0463867		-4.82	0.0556641	0.0361328	0.0546875	0.0478516	-0.0361328	0.015625	0.0615234
-4.76	0.0219727	0.0126953	0.0664063	0.0483398	-0.00977	0.0136719	0.0332031		-4.78	0.0083	0.0146479	0.0507813	0.0297852	0.016601	0.00488	0.0600586		-4.72	0.0654297	0.0224612	0.0546875	0.0439453	-0.0498045	0.0234375	0.0615234
-4.66	0.0356445	0.00684	0.0683594	0.0541992	-0.0253904	0.015625	0.0351563		-4.68	0.0239258	0.0205076	0.046875	0.0375977	0.0224607	0.0107422	0.065918		-4.62	0.0595703	-0.00293	0.0488281	0.0458984	-0.063476	0.00586	0.0556641
-4.56	0.0297852	0.0107422	0.0664063	0.0541992	-0.0175781	0.0146484	0.0292969		-4.58	0.00635	0.00293	0.0410156	0.0375977	0.0244141	-0.00439	0.0581055		-4.52	0.0458984	0.00488	0.0429688	0.0341797	-0.0478516	0.00195	0.0302734
-4.46	0.0336914	0.0166015	0.0761719	0.0483398	-0.0136719	0.0253906	0.0332031		-4.48	0.0180664	0.014648	0.0605469	0.0493164	0.0283199	0.0166016	0.0698242		-4.42	0.0654297	0.00684	0.0527344	0.0419922	-0.0712888	0.0117188	0.0380859
-4.36	0.0356445	0.0166018	0.0722656	0.050293	-0.0253904	0.0273438	0.0351563		-4.38	0.0239258	0.0126953	0.0585938	0.0649414	0.0400391	0.0224609	0.0756836		-4.32	0.0478516	0.00684	0.0546875	0.0361328	-0.0751953	0.00586	0.0439453
-4.26	0.0297852	0.0205078	0.0683594	0.034668	-0.0214844	0.0117188	0.0175781		-4.28	0.0258789	0.0126952	0.0664063	0.0571289	0.0341796	0.0146484	0.0776367		-4.22	0.0458984	0.0146477	0.0351563	0.0341797	-0.0556648	0.00391	0.0302734
-4.16	0.0170898	0.0263668	0.0664063	0.034668	-0.0263676	0.0107422	0.0214844		-4.18	0.0253906	0.0146484	0.0507813	0.0571289	0.0361327	0.0141602	0.0698242		-4.12	0.0439453	0.0166012	0.0527344	0.0380859	-0.0556644	0.00586	0.0498047
-4.06	0.027832	0.03125	0.0625	0.034668	-0.0224609	0.00977	0.0273438		-4.08	0.0336914	0.0322266	0.0683594	0.0571289	0.0336914	0.0224609	0.0874023		-4.02	0.0439453	0.0341797	0.0546875	0.0380859	-0.0380859	0.00586	0.0517578
-3.96	0.0327148	0.0283199	0.0673828	0.0258789	-0.0117192	0.0107422	0.0283203		-3.98	0.0263672	0.0249023	0.0512695	0.0380859	0.034668	0.0131836	0.078125		-3.92	0.0615234	0.0283199	0.0722656	0.0478516	-0.0283207	0.015625	0.0537109
-3.86	0.027832	0.0273434	0.0742188	0.0307617	-0.00195	0.0117188	0.0332031		-3.88	0.0258789	0.0244141	0.0605469	0.0317383	0.0361328	-0.00488	0.0620117		-3.82	0.0634766	0.0263672	0.0742188	0.0556641	-0.0263672	0.00391	0.0498047
-3.76	0.0395508	0.0302734	0.078125	0.0327148	0.00781	0.00977	0.0341797		-3.78	0.00635	0.0141602	0.0527344	0.0375977	0.0263672	-0.0205078	0.0576172		-3.72	0.0556641	0.0224606	0.0820313	0.0498047	-0.0166019	0.0195313	0.0419922
-3.66	0.043457	0.0361326	0.0878906	0.0366211	0.0136717	0.0214844	0.0273438		-3.68	0.0375977	0.0322247	0.101563	0.0493164	0.0537091	0.0244141	0.0776367		-3.62	0.0634766	0.024414	0.0917969	0.0478516	-0.0146485	0.0234375	0.0400391
-3.56	0.0454102	0.0458984	0.09375	0.0268555	0.0195313	0.0214844	0.0273438		-3.58	0.074707	0.0712891	0.121094	0.0805664	0.0634766	0.0654297	0.108887		-3.52	0.0576172	0.0361328	0.0820313	0.0361328	-0.0107422	0.015625	0.0400391
-3.46	0.0375977	0.0458984	0.103516	0.0463867	0.0136719	0.015625	0.0371094		-3.48	0.0551758	0.0712876	0.119141	0.0786133	0.0595688	0.0712891	0.106934		-3.42	0.0673828	0.0361328	0.09375	0.0400391	-0.0126953	0.0195313	0.0517578
-3.36	0.0375977	0.0556641	0.0996094	0.0424805	0.00977	0.00977	0.0332031		-3.38	0.0356445	0.0595703	0.0976563	0.0571289	0.0419922	0.0341797	0.0952148		-3.32	0.0556641	0.0166016	0.078125	0.0205078	-0.0322266	0.0175781	0.0439453
-3.26	0.0454102	0.0556641	0.0839844	0.0317383	0.00391	0.00977	0.0273438		-3.28	0.0336914	0.0712871	0.0996094	0.0664063	0.0400371	0.0244141	0.0874023		-3.22	0.0478516	0.00879	0.0761719	0.000977	-0.0458984	0.0175781	0.0302734
-3.16	0.0395508	0.0615229	0.0800781	0.0151367	0.0136714	0.00586	0.0273438		-3.18	0.0454102	0.0790997	0.107422	0.0668945	0.0517559	0.0322266	0.097168		-3.12	0.0458984	-0.0107425	0.0683594	-0.000977	-0.0537112	-0.0136719	0.0302734
-3.06	0.0375977	0.0556641	0.0839844	0.0249023	0.0136719	0.00977	0.0371094		-3.08	0.0454102	0.0693359	0.0703125	0.0668945	0.0439453	-0.00488	0.0874023		-3.02	0.0458984	-0.0244141	0.0546875	-0.000977	-0.0458984	-0.0234375	0.0107422
-2.96	0.0375977	0.0615234	0.0839844	0.0249023	0.00977	0.00977	0.0449219		-2.98	0.0571289	0.0712861	0.0507813	0.0786133	0.053708	-0.0146484	0.106934		-2.92	0.0458984	-0.0439453	0.0546875	-0.00488	-0.0537109	-0.015625	0.00293
-2.86	0.0336914	0.0693358	0.0791016	0.0209961	0.00781	-0.00391	0.0351563		-2.88	0.0336914	0.0693359	0.0385742	0.0551758	0.0224609	-0.0556641	0.0776367		-2.82	0.0380859	-0.0341797	0.0332031	-0.0205078	-0.0556641	-0.0234375	-0.00684
-2.76	0.0268555	0.0654297	0.0761719	0.00537	0	-0.00586	0.0292969		-2.78	-0.015625	0.0517586	-0.00977	0.0161133	-0.0361321	-0.104492	0.0581055		-2.72	0.0341797	-0.0126957	0.0429688	-0.0224609	-0.0615238	-0.0175781	-0.00879
-2.66	0.027832	0.0751949	0.0761719	-0.00439	0.00391	-0.00586	0.0195313		-2.68	-0.0170898	0.0400391	-0.00977	0.00635	-0.0400391	-0.0634766	0.0268555		-2.62	0.0537109	-0.0244137	0.0605469	-0.0107422	-0.0830074	-0.00781	-0.0166016
-2.56	0.012207	0.0693359	0.0820313	-0.00439	-0.00586	-0.000977	0.0185547		-2.58	-0.00732	0.0400391	-0.0429688	-0.0131836	-0.0576172	-0.0561523	-0.00293		-2.52	0.0458984	-0.0478516	0.0625	-0.0107422	-0.106445	-0.015625	-0.0380859
-2.46	0.000488	0.077148	0.0585938	-0.0180664	-4.1e-07	-0.0117188	0.0117188		-2.48	0.0864258	0.202145	-0.0136719	0.0551758	0.0322232	0.0732422	0.0776367		-2.42	0.0517578	-0.0498039	0.0429688	-0.0302734	-0.125976	-0.046875	-0.0419922
-2.36	0.0151367	0.075195	0.0537109	-0.0258789	-0.00195	-0.0205078	0.0146484		-2.38	0.192383	0.166992	0.119629	0.0532227	0.112305	0.17334	0.144531		-2.32	0.0283203	-0.0537109	0.0117188	-0.0478516	-0.0849609	-0.107422	-0.0576172
-2.26	0.00439	0.0595703	0.0546875	-0.0532227	-0.0136719	-0.0253906	0.0136719		-2.28	0.20752	0.151362	-0.130859	-0.212402	0.315425	0.125977	0.32959		-2.22	0.0146484	-0.0810543	0.0273438	-0.0498047	-0.0947262	-0.0878906	-0.0205078
-2.16	0.00537	0.0576163	0.0361328	-0.065918	-0.00879	-0.0351563	0.015625		-2.18	0.189453	-0.0400879	-0.268066	-0.292969	0.344678	-0.108398	0.722168		-2.12	0.0107422	-0.0751956	0.0136719	-0.0712891	-0.0791019	-0.0820313	-0.0224609
-2.06	0.0112305	0.0839844	0.0224609	-0.0678711	0.0195313	-0.0507813	0.0117188		-2.08	0.21582	0.0732422	0.027832	0.0107422	0.00732	0.15332	0.0288086		-2.02	0.0244141	-0.0439453	0.00586	-0.0654297	-0.0322266	-0.0839844	-0.0302734
-1.96	0.0307617	0.0898421	0.0263672	-0.0551758	0.0527327	-0.046875	0.0302734		-1.98	-0.0478516	0.0854487	-0.144043	-0.0307617	0.0126948	-0.124023	0.0136719		-1.92	0.0517578	-0.0263678	0.0507813	-0.0302734	0.0458978	-0.0449219	0.0361328
-1.86	0.0327148	0.106443	0.0341797	-0.0532227	0.0605449	-0.0664063	0.0283203		-1.88	0.00391	0.11377	0.11084	-0.0151367	0.0927734	-0.0634766	0.0380859		-1.82	0.118164	-0.0205078	0.0742188	0.000977	0.0400391	-0.015625	0.0400391
-1.76	0.0629883	0.0976563	0.0214844	-0.0688477	0.0332031	-0.046875	0.0214844		-1.78	0.0532227	0.0869193	0.0488281	-0.0385742	0.0673881	-0.0341797	-0.0610352		-1.72	0.0751953	-0.0654264	0.09375	0.0419922	0.0380892	0.0136719	0.0283203
-1.66	0.0239258	0.178708	0.0292969	-0.100098	0.0957001	-0.0488281	-0.0927734		-1.68	0.012207	0.0122118	0.015625	-0.034668	0.0224657	0.0498047	-0.0634766		-1.62	0.0595703	-0.084957	0.0976563	0.0498047	0.0459024	0.0117188	-0.0166016
-1.56	0.0922852	0.217773	0.0302734	-0.102051	0.143555	0.00977	-0.115234		-1.58	-0.0229492	-0.0576172	-0.0375977	-0.120605	-0.0146484	-0.0556641	-0.129395		-1.52	0.0576172	-0.0615234	0.0507813	0.0751953	0.00293	-0.0117188	-0.00293
-1.46	0.255371	0.184079	0.0537109	-0.0209961	0.183102	0.0351563	-0.0380859		-1.48	0.0908203	0.0478463	0.119629	0.149414	0.0922799	0.176758	-0.0195313		-1.42	0.139648	0.017581	0.0820313	0.133789	0.125003	-0.0273438	0.0185547
-1.36	0.308594	0.0283217	0.169434	0.142578	0.12549	0.125488	0.0522461		-1.38	0.47998	0.339844	0.407227	0.380371	0.3125	0.140625	0.0805664		-1.32	0.259766	0.0693359	0.235352	0.314453	0.0273438	0.155273	0.140625
-1.26	0.20166	-0.0791016	0.227051	0.244141	-0.138184	0.182129	0.143066		-1.28	-0.0336914	-0.0732059	-0.330566	-0.408203	-0.4526	0.229004	-0.543945		-1.22	0.114258	0.0986459	0.12207	0.242188	-0.0761588	0.0869141	0.0917969
-1.16	-0.0439453	-0.170889	0.163574	0.166992	-0.286612	0.0424805	0.0825195		-1.18	-0.03125	0.0889415	-0.0961914	0.193359			-0.834961		-1.12	-0.078125	0.0654436	0.125977	0.150391	-0.12108	0.0673828	-0.0390625
-1.06	-0.227539	-0.0698242	0.139648	0.0708008	-0.198242	-0.0292969	-0.0170898		-1.08	-0.0810547	0.174805	0.123047	-0.0131836		0.0556641	0.0253906		-1.02	-0.0859375	0.0214844	-0.0214844	0.0400391	-0.0146484	-0.0566406	-0.078125
-0.959999	-0.0561523	-0.0634799	0.0185547	-0.0771484	-0.0703158	-0.090332	-0.0302734		-0.98	-0.106934	0.160651	-0.0581055	0.0722656	0.0835027	0.0239258	0.154297		-0.919998	-0.0927734	0.0400349	-0.00977	-0.0136719	-0.051762	-0.15332	-0.0517578
-0.859997	-0.0581055	-0.0400442	0.046875	-0.09375	-0.0918021	-0.157227	-0.0732422		-0.880001	-0.112793	0.0166016	-0.0488281				0.0170898		-0.819996	-0.0380859	0.0771484	-0.0390625	0	0.0556641	-0.240234	-0.100586
-0.759998	-0.00732	-0.00879	0.046875	-0.0634766	-0.114258	-0.151367	-0.0957031		-0.779999	-0.0776367	0.0693296	-0.00391		-0.0107486		-0.0493164		-0.719997	-0.0322266	0.090809	0.0136719	-0.0566406	0.0517465	-0.146484	-0.00488
-0.66	-0.0229492	0.12499	-0.0131836	-0.10498	0.0204979	-0.141602	-0.144531		-0.68	-0.0952148	0.055656	-0.0239258		-0.084969		-0.0981445		-0.619995	-0.00684	0.0771388	-0.0849609	-0.0498047	0.0322169	-0.0761719	-0.0146484
-0.559998	0.119629	0.165527	-0.0375977	0.0102539	-0.00977	-0.0273438	0.0488281		-0.580002	-0.0776367	0.0810547			-0.143555		-0.105957		-0.519997	-0.100586	0.273438	-0.21582	-0.0791016	0.18457	-0.0996094	-0.0341797
-0.459999	0.0395508	0.0581143	-0.0952148	0.0795898	-0.181143	-0.0483398	-0.111328		-0.48	-0.0776367	0.202625	-0.11377	0.0610352	0.00292	-0.059082	-0.0258789		-0.419998	0.0380859	0.0839803	0.0576172	0.254883	0.167965	0.155273	0.0751953
-0.359997	-0.0478516	-0.2622	-0.0424805	-0.0693359	-0.177239	-0.132324	-0.314453		-0.380001	-0.00293	0.281738	0.100098	0.165527	0.130371	0.106934	0.0209961		-0.319996	0.00391	0.220703	0.0224609	0.0488281	1.31641	-0.280273	-0.0322266
-0.259998	-0.0371094	-0.100098	-0.0327148	-0.155762	0.507324	-0.33252	-0.215332		-0.279999	0.0288086	-0.0122177	0.0922852	0.277832	0.413564		0.195801		-0.219997	0.287109	0.425728	0.364258	0.518555	1.31245	-0.25293	0.816406
-0.16	0.116211	-0.133799	0.196777	0.0244141	0.0663966	-0.0913086	0.583496		-0.18	0.249512	0.103473	0.394043	0.386719	1.05416		0.589844		-0.119995	0.222656	1.01278	0.782227	0.466797	-1.51261	1.22168	1.43164
-0.0599976	-0.0571289	-0.00684	-0.152832	-0.26709		0.0620117	0.0322266		-0.0800018	0.0219727	0.147461	0.237793	-0.163574	0.30957	0.345215	0.310059		-0.0199966	-0.100586	2.08496	0.975586	0.788086	-1.90332	3.34277	1.02246
0.0400009	-0.0546875	-0.135275		-0.122559	0.459452	-0.0878906	-0.711914		0.0200005									0.0800018	0.462891	1.87892	2.33887	2.2334	2.78712	5.04102	3.26855
0.140003	0.000488	-0.533228	-0.161621	-0.0688477	0.0639402		0.102051		0.119999									0.180004	1.2334	1.26855	3.17676	3.04199	4.57813	4.68555	7.66016
0.240002			-0.0556641	-0.408203		0.03125	0.571289		0.220001									0.280003	0.674805	1.1611	2.00781	2.58398	3.97262	5.41406	8.02637
0.34		0.0346848		-0.370605		0.775879	1.0918		0.32									0.380005	0.357422	1.42577	1.7041	2.3877	4.58691	7.31934	9.07129
0.440002		0.356445		0.043457	0.587891	1.38965	2.10596		0.419998									0.480003	0.279297	1.50293	1.54883	2.80762	5.23535	8.6543	10.7188
0.540001	-0.0185547	0.102064	0.251953	0.247559	0.435072	0.461914	1.31934		0.52									0.580002	0.304688	1.40431	1.86719	3.13574	5.33204	8.83984	11.3467
0.640003		0.0869267	0.248047	0.158203	0.00441				0.619999									0.680004	0.300781	1.44824	1.89648	3.05859	5.45313	8.84277	11.4111
0.740002		0.200195	0.146484	-0.065918	-0.325195				0.720001									0.780003	0.364258	1.57911	1.76172	3.32324	5.71974	8.86035	11.7744
0.84		0.321296	-0.0209961	-0.154785	-0.365227				0.82									0.880005	0.354492	1.82129	1.62793	3.02051	5.71973	9.20117	12.5791
0.940002		0.422852	-0.000977	-0.0561523	-0.21582				0.919998									0.980003	0.448242	1.81152	1.75781	3.16699	5.8877	9.59375	13.625
1.04		0.57227	0.123047	0.248535	0.193852	-0.179688			1.02									1.08	0.399414	1.78028	1.92578	3.28223	6.01563	10.1074	14.9717
1.14	-0.050293	0.648439	0.378906	0.568848	0.772463	0.945313	-0.431641		1.12									1.18	0.458008	1.8252	1.99609	3.38965	6.37793	10.7344	16.3115
1.24	0.121582	0.728516	0.618164	0.905762	1.35938	2.07715	1.37451		1.22									1.28	0.50293	1.82129	2.08789	3.49902	6.55762	11.332	17.3262
1.34	0.156738	0.808596	0.755859	1.20361	1.875	3.28027	3.34717		1.32									1.38	0.504883	1.89551	2.10742	3.6123	6.88965	11.9941	18.7891
1.44	0.209473	0.779297	0.884766	1.51123	2.3916	4.24658	5.11621		1.42									1.48	0.524414	1.91504	2.17188	3.78027	7.17285	12.6787	19.751
1.54	0.236816	0.786135	0.915039	1.82373	2.89356	5.16943	6.59473		1.52									1.58	0.545898	1.95996	2.25	3.88184	7.43848	13.2842	20.8838
1.64	0.237793	0.813478	0.948242	1.78174	3.25635	5.77051	7.94629		1.62									1.68	0.524414	1.99316	2.30859	3.98535	7.70508	13.7832	21.7217
1.74	0.255371	0.814453	1.01465	1.8667	3.47754	6.47119	9.19336		1.72									1.78	0.561523	2.03418	2.35742	4.13379	7.97364	14.3076	22.4541
1.84	0.247559	0.843752	1.04004	1.94775	3.75196	6.95459	10.2358		1.82									1.88	0.586914	2.10254	2.39258	4.28223	8.27051	14.8447	23.2461
1.94	0.26123	0.876953	1.0625	2.02686	3.95605	7.31885	11.0376		1.92									1.98	0.612305	2.13574	2.48242	4.37012	8.55176	15.3486	24.0801
2.04	0.269043	0.870119	1.09668	2.10107	4.18604	7.69287	11.7964		2.02	0.329102	0.991702	1.03955	1.58057	2.44287	4.21484	4.82666		2.08	0.62793	2.14942	2.5332	4.46191	8.82227	15.8525	24.8398
2.14	0.262207	0.8584	1.1123	2.14209	4.3916	8.03564	12.4575		2.12	0.328613	0.989258	1.04834	1.61182	2.5542	4.41357	5.39844		2.18	0.643555	2.18262	2.56445	4.56348	9.12207	16.3369	25.5918
2.24	0.266113	0.876953	1.12402	2.20361	4.54785	8.28027	12.9253		2.22	0.369629	0.985354	1.05518	1.64746	2.62842	4.61475	5.94189		2.28	0.692383	2.20996	2.62891	4.68652	9.41504	16.8457	26.3848
2.34	0.286621	0.914063	1.16504	2.29346	4.72656	8.57373	13.3843		2.32	0.391602	1.01904	1.09619	1.69824	2.72608	4.77734	6.5376		2.38	0.72168	2.22949	2.6875	4.80762	9.70801	17.3525	27.1816
2.44	0.302246	0.931641	1.19629	2.37842	4.9541	8.87109	13.7915		2.42	0.398438	1.02588	1.11475	1.71338	2.79004	4.96387	6.77539		2.48	0.750977	2.2666	2.72656	4.89941	9.99902	17.832	27.9727
2.54	0.32959	0.981445	1.2334	2.43604	5.13574	9.14404	14.1792		2.52	0.420898	1.04834	1.14697	1.74707	2.90772	5.125	7.14893		2.58	0.77832	2.30957	2.79297	5.02832	10.2705	18.3623	28.7715
2.64	0.350098	0.996094	1.28613	2.51904	5.30762	9.42676	14.5713		2.62	0.461426	1.09863	1.20361	1.83057	3.01904	5.27295	7.47461		2.68	0.811523	2.31934	2.83984	5.12793	10.5732	18.8477	29.5576
2.74	0.371582	1.00391	1.30078	2.57666	5.4668	9.66309	14.9351		2.72	0.496582	1.12061	1.26367	1.87402	3.12451	5.41943	7.84229		2.78	0.813477	2.33301	2.86133	5.21191	10.8428	19.332	30.3203
2.84	0.385254	1.01172	1.31055	2.63428	5.6084	9.92188	15.291		2.82	0.48877	1.09619	1.2832	1.90869	3.2041	5.53027	8.07959		2.88	0.831055	2.35059	2.89258	5.30762	11.126	19.8203	31.0596
2.94	0.396973	1.01465	1.3457	2.70068	5.72168	10.187	15.6401		2.92	0.504395	1.11475	1.30078	1.96143	3.27881	5.64648	8.24854		2.98	0.834961	2.3584	2.93164	5.43066	11.3975	20.2881	31.8379
3.04	0.39209	1.01856	1.33691	2.73682	5.85938	10.4053	15.9565		3.02	0.516602	1.10254	1.2915	1.97363	3.3335	5.76709	8.42822		3.08	0.844727	2.36621	2.96289	5.52246	11.6807	20.7734	32.6016
3.14	0.401855	1.02441	1.33691	2.76514	6.00879	10.6426	16.2676		3.12	0.527344	1.09473	1.30225	1.98486	3.40723	5.87207	8.62842		3.18	0.852539	2.38379	2.98242	5.61035	11.9463	21.25	33.3213
3.24	0.410645	1.03223	1.3457	2.82373	6.13867	10.8682	16.5972		3.22	0.535645	1.10449	1.32031	2.03174	3.49951	5.98779	8.81689		3.28001	0.842773	2.40332	2.99219	5.70215	12.1963	21.7324	34.0625
3.34	0.425293	1.04883	1.36426	2.87744	6.2627	11.1045	16.9092		3.32	0.547852	1.11426	1.32471	2.06348	3.54981	6.10693	8.99805		3.38	0.862305	2.41309	3.02734	5.78223	12.4639	22.2051	34.792
3.44	0.436035	1.05371	1.38477	2.92725	6.41309	11.3096	17.208		3.42	0.568848	1.13232	1.3457	2.104	3.62256	6.2085	9.1875		3.48	0.870117	2.44238	3.07617	5.90137	12.7256	22.6992	35.54
3.54	0.447754	1.06934	1.40332	2.97314	6.53809	11.5459	17.499		3.52	0.584473	1.14551	1.36768	2.13184	3.69287	6.32568	9.35352		3.58	0.885742	2.4541	3.10742	5.99512	13.0146	23.1953	36.2764
3.64	0.444824	1.06934	1.42188	3.02295	6.66797	11.749	17.7847		3.62	0.583008	1.15332	1.37305	2.1626	3.76514	6.4292	9.52588		3.68	0.868164	2.46777	3.13086	6.07324	13.3037	23.6621	37.0059
3.74	0.446777	1.08301	1.43652	3.06494	6.80273	11.9688	18.0586		3.72	0.589844	1.16309	1.39014	2.17773	3.84473	6.5498	9.7085		3.78001	0.891602	2.50098	3.16406	6.15723	13.5576	24.1523	37.7432
3.84	0.45752	1.09863	1.45996	3.11182	6.92676	12.1885	18.3291		3.82	0.604004	1.16504	1.39111	2.19043	3.90723	6.66748	9.90234		3.88	0.90332	2.5127	3.19922	6.26465	13.8076	24.6406	38.4639
3.94	0.455566	1.0918	1.48047	3.14795	7.07324	12.3613	18.5986		3.92	0.594238	1.17285	1.41211	2.21924	3.96045	6.7998	10.0723		3.98	0.895508	2.54395	3.23828	6.33496	14.0869	25.0879	39.1963
4.04	0.449707	1.1084	1.49023	3.17725	7.21094	12.5225	18.8726		4.02	0.596191	1.17529	1.42188	2.229	4.03271	6.88623	10.2349		4.08	0.915039	2.55566	3.28125	6.43848	14.3232	25.5645	39.9258
4.14	0.456543	1.12012	1.50293	3.22314	7.34668	12.7197	19.1182		4.12	0.594727	1.18457	1.43799	2.25098	4.10645	6.99365	10.418		4.18	0.907227	2.56543	3.29883	6.53613	14.5908	26.0273	40.6533
4.24	0.459473	1.125	1.51953	3.2749	7.4707	12.9014	19.3193		4.22	0.586426	1.18262	1.44141	2.28369	4.1499	7.10498	10.6074		4.28001	0.899414	2.58496	3.32617	6.62598	14.8584	26.4883	41.3936
4.34	0.449707	1.13086	1.52539	3.31006	7.61328	13.0586	19.5303		4.32	0.596191	1.19482	1.46484	2.3208	4.21191	7.2334	10.8145		4.38	0.887695	2.59473	3.35938	6.69629	15.1357	26.959	42.1182
4.44	0.452637	1.13965	1.55664	3.34814	7.73438	13.2148	19.7246		4.42	0.587891	1.20361	1.48047	2.33984	4.28223	7.33496	10.9858		4.48	0.893555	2.6123	3.38477	6.80566	15.415	27.4316	42.833
4.54	0.45752	1.1377	1.57617	3.38135	7.83887	13.3896	19.9565		4.52	0.594238	1.20215	1.49023	2.35059	4.34668	7.43311	11.1958		4.58	0.90332	2.62207	3.41016	6.90332	15.7158	27.9023	43.5801
4.64	0.45166	1.14844	1.58594	3.41943	7.96094	13.5576	20.1553		4.62	0.586426	1.20215	1.49023	2.37939	4.3999	7.54834	11.3906		4.68	0.90332	2.64551	3.43945	6.99316	15.9814	28.3789	44.2861
4.74	0.456543	1.16699	1.59961	3.4585	8.09473	13.7363	20.3447		4.72	0.604492	1.2124	1.51172	2.40869	4.46582	7.69238	11.5742		4.78001	0.918945	2.6709	3.48047	7.06543	16.2412	28.8457	45.0049
4.84	0.461426	1.18262	1.61523	3.50146	8.2207	13.9092	20.542		4.82	0.596191	1.22754	1.51953	2.43018	4.52686	7.79248	11.7598		4.88	0.915039	2.69238	3.51172	7.1416	16.4932	29.3047	45.6807
4.94	0.471191	1.18848	1.63574	3.54541	8.31055	14.0635	20.7373		4.92	0.605957	1.24512	1.52002	2.45215	4.58691	7.91553	11.9082		4.98	0.924805	2.7041	3.53516	7.22168	16.7314	29.7734	46.4014
5.04	0.463379	1.19531	1.64648	3.57373	8.40723	14.2295	20.9189		5.02	0.611816	1.25293	1.53125	2.48682	4.62598	8.02881	12.084		5.08	0.899414	2.70801	3.55273	7.29785	16.9834	30.2637	47.0869
5.14	0.45752	1.2041	1.66602	3.60889	8.48828	14.3711	21.1104		5.12	0.615723	1.26318	1.54297	2.51025	4.68506	8.17285	12.2754		5.18	0.905273	2.73145	3.58203	7.40332	17.2549	30.7188	47.7842
5.24	0.461426	1.21973	1.68555	3.65186	8.58789	14.5244	21.2725		5.22	0.617676	1.25684	1.55273	2.53369	4.7334	8.27686	12.4414		5.28001	0.913086	2.74707	3.61133	7.4834	17.4932	31.2031	48.458
5.34	0.469238	1.20996	1.70313	3.6958	8.67285	14.6719	21.4111		5.32	0.615723	1.26465	1.54883	2.55957	4.80566	8.37598	12.6152		5.38	0.915039	2.75684	3.63281	7.59082	17.7314	31.6953	49.1475
5.44	0.473145	1.21582	1.70215	3.72021	8.76367	14.8115	21.5615		5.42	0.617676	1.26465	1.55322	2.56299	4.84912	8.47412	12.7949		5.48	0.922852	2.75879	3.66211	7.65723	17.9619	32.1641	49.8174
5.54	0.479004	1.21387	1.7207	3.75732	8.86719	14.958	21.71		5.52	0.625488	1.2627	1.56836	2.59033	4.89941	8.59326	12.959		5.58	0.916992	2.77441	3.67773	7.7373	18.2002	32.6172	50.4834
5.64	0.474121	1.22949	1.71289	3.78076	8.95605	15.0684	21.8105		5.62	0.62793	1.2666	1.56445	2.59229	4.95996	8.71387	13.0894		5.68	0.926758	2.78613	3.70313	7.82715	18.4424	33.0781	51.1221
5.74	0.478027	1.2373	1.7334	3.82471	9.02441	15.167	21.9258		5.72	0.626953	1.27441	1.56982	2.60938	5.02588	8.82861	13.2339		5.78001	0.926758	2.83105	3.72461	7.90527	18.7197	33.5176	51.7568
5.84	0.477051	1.25488	1.73633	3.8374	9.11719	15.2705	22.0381		5.82	0.635254	1.28809	1.58008	2.62939	5.09717	8.9292	13.3867		5.88	0.926758	2.84473	3.75195	8.02637	18.9717	33.9805	52.3936
5.94	0.477051	1.24902	1.75586	3.87451	9.16016	15.3613	22.1416		5.92	0.635254	1.30176	1.58984	2.64697	5.15527	9.04004	13.5195		5.98	0.93457	2.85254	3.78125	8.12598	19.2393	34.4277	53.0381
6.04	0.467285	1.25488	1.76172	3.9126	9.22266	15.4658	22.2461		6.02	0.625488	1.29395	1.58789	2.65137	5.20605	9.13232	13.6831		6.08	0.93457	2.85449	3.80273	8.2334	19.5049	34.877	53.7061
6.14	0.467285	1.24805	1.75684	3.94482	9.2998	15.5684	22.3291		6.12	0.625488	1.29004	1.59033	2.67822	5.25293	9.24902	13.834		6.18	0.926758	2.87598	3.83203	8.31934	19.7529	35.3184	54.335
6.24	0.471191	1.2627	1.7832	3.97803	9.40039	15.6748	22.418		6.22	0.627441	1.30225	1.59961	2.69971	5.30615	9.36279	13.9585		6.28001	0.946289	2.89355	3.85742	8.39746	20.0225	35.7773	54.9619
6.34	0.467285	1.27441	1.77734	4.00928	9.48633	15.752	22.5029		6.32	0.635254	1.30566	1.60156	2.72119	5.36816	9.46973	14.0859		6.38	0.936523	2.89746	3.88477	8.48535	20.2842	36.2109	55.5557
6.44	0.473145	1.26855	1.79297	4.04443	9.54395	15.8438	22.583		6.42	0.643066	1.32129	1.61914	2.74854	5.4248	9.59668	14.2051		6.48	0.928711	2.91309	3.90625	8.5498	20.5693	36.623	56.167
6.54	0.45752	1.28223	1.79297	4.06787	9.63672	15.9063	22.6816		6.52	0.625488	1.31348	1.60938	2.76025	5.47803	9.70801	14.3296		6.58	0.93457	2.93066	3.93359	8.63574	20.833	37.0273	56.7881
6.64	0.45752	1.28809	1.80664	4.10693	9.70117	16.001	22.7744		6.62	0.625488	1.3252	1.61133	2.77979	5.5459	9.80029	14.4707		6.68	0.93457	2.9541	3.95313	8.7041	21.1006	37.459	57.458
6.74	0.461426	1.29883	1.81641	4.14795	9.7793	16.0781	22.874		6.72	0.637207	1.34277	1.63086	2.80908	5.60644	9.91895	14.6152		6.78001	0.946289	2.96582	3.99414	8.78418	21.3428	37.8906	58.0439
6.84	0.480957	1.2998	1.83594	4.19678	9.85938	16.166	22.9531		6.82	0.637207	1.35303	1.64063	2.82861	5.66699	9.99707	14.7456		6.88	0.956055	2.97559	4.01172	8.87598	21.5928	38.3203	58.5635
6.94	0.477051	1.29785	1.83594	4.22217	9.9209	16.2119	23.0166		6.92	0.64502	1.35449	1.65039	2.84619	5.72559	10.0991	14.8574		6.98	0.946289	2.99707	4.04102	8.94824	21.833	38.7207	59.1436
7.04	0.477051	1.29785	1.8457	4.24854	9.98633	16.291	23.0977		7.02	0.654785	1.36426	1.66992	2.86816	5.77686	10.1904	15.0073		7.08	0.946289	2.99512	4.0625	9.03613	22.083	39.1406	59.7002
7.14	0.469238	1.31934	1.85547	4.27881	10.0313	16.3574	23.1631		7.12	0.656738	1.36426	1.67969	2.89111	5.83496	10.2979	15.1348		7.18	0.954102	3.02441	4.0918	9.11621	22.3115	39.5605	60.2236
7.24	0.490723	1.31543	1.87305	4.31982	10.0977	16.4189	23.2441		7.22	0.666504	1.3623	1.67773	2.91064	5.8877	10.3882	15.2456		7.28001	0.97168	3.02637	4.12109	9.2041	22.5615	39.9688	60.7705
7.34	0.496582	1.30957	1.87793	4.34912	10.1465	16.4688	23.2979		7.32	0.674316	1.37988	1.68994	2.94971	5.9541	10.4873	15.377		7.38	0.973633	3.03418	4.14258	9.30371	22.7705	40.3711	61.3311
7.44	0.48291	1.3252	1.88477	4.37646	10.1973	16.5215	23.3555		7.42	0.672363	1.37207	1.70898	2.96729	5.99316	10.5635	15.5151		7.48	0.954102	3.04785	4.15234	9.3877	23.0029	40.7422	61.8721
7.54	0.486816	1.31934	1.89844	4.40576	10.2549	16.5684	23.4346		7.52	0.664551	1.37012	1.71094	2.97705	6.03418	10.6279	15.625		7.58	0.975586	3.05566	4.19531	9.47754	23.2412	41.1523	62.4248
7.64	0.477051	1.31934	1.9043	4.43896	10.3086	16.6328	23.498		7.62	0.664551	1.3623	1.71875	2.99854	6.0874	10.71	15.728		7.68	0.975586	3.06543	4.20508	9.56738	23.4736	41.5586	62.9717
7.74	0.467285	1.32519	1.9082	4.46436	10.3613	16.6689	23.5498		7.72	0.664551	1.37207	1.7207	3.01807	6.15527	10.7964	15.832		7.78001	0.963867	3.0752	4.23242	9.62793	23.71	41.9531	63.4873
7.84	0.477051	1.33008	1.92773	4.49951	10.416	16.7383	23.5996		7.82	0.662598	1.37988	1.74023	3.03955	6.20605	10.8779	15.9331		7.88	0.963867	3.08496	4.25391	9.71387	23.9326	42.3203	63.9971
7.94	0.467285	1.32715	1.93359	4.52881	10.4619	16.7891	23.6514		7.92	0.662598	1.37256	1.73828	3.06885	6.26465	10.958	16.0332		7.98	0.963867	3.08691	4.27539	9.81348	24.1631	42.6914	64.4854
8.04	0.45752	1.31934	1.9375	4.5542	10.502	16.8281	23.6699		8.02	0.662598	1.38184	1.75	3.08643	6.31592	11.0166	16.1147		8.08	0.956055	3.11426	4.30273	9.87793	24.4092	43.0703	64.9678
8.14	0.45752	1.3291	1.94727	4.56396	10.5469	16.8682	23.7148		8.12	0.662598	1.38379	1.75977	3.11572	6.37598	11.1069	16.2144		8.18	0.963867	3.12402	4.33984	9.95605	24.6123	43.4512	65.4619
8.24	0.45752	1.33887	1.95313	4.6001	10.6016	16.9043	23.7549		8.22	0.662598	1.39355	1.76758	3.12793	6.4248	11.1865	16.3047		8.28001	0.963867	3.13379	4.36133	10.0557	24.8604	43.8105	65.9717
8.34	0.467285	1.34863	1.96289	4.63623	10.6367	16.9492	23.8008		8.32	0.662598	1.39355	1.76758	3.14697	6.46582	11.2471	16.4038		8.38	0.952148	3.14355	4.38086	10.1357	25.083	44.168	66.4443
8.44	0.467285	1.34473	1.9668	4.65967	10.666	16.9844	23.8359		8.42	0.664551	1.41504	1.78125	3.17236	6.53613	11.3369	16.4917		8.48	0.952148	3.14551	4.40039	10.2139	25.2998	44.5313	66.8955
8.54	0.45752	1.33887	1.97266	4.68896	10.6973	17.0127	23.8643		8.52	0.664551	1.41309	1.78906	3.19189	6.60449	11.4019	16.5566		8.58	0.952148	3.15332	4.42188	10.3057	25.5322	44.8984	67.374
8.64	0.45752	1.3584	1.97754	4.71631	10.7373	17.0586	23.9004		8.62	0.664551	1.41504	1.7915	3.21924	6.64551	11.499	16.6538		8.68	0.952148	3.1748	4.44336	10.3779	25.7549	45.248	67.8232
8.74	0.472168	1.3623	1.99414	4.74951	10.7813	17.1035	23.9443		8.72	0.676758	1.42285	1.81055	3.24072	6.70459	11.5771	16.7461		8.78001	0.973633	3.19238	4.48438	10.4561	25.9912	45.6035	68.3037
8.84	0.468262	1.37402	2.01172	4.76904	10.8164	17.1328	23.9844		8.82	0.685547	1.4248	1.81445	3.27002	6.75879	11.6514	16.8374		8.88	0.973633	3.19629	4.51172	10.5439	26.1943	45.957	68.7725
8.94	0.472168	1.36914	2.02344	4.79834	10.8516	17.1582	24.0107		8.92	0.686523	1.44043	1.83008	3.30127	6.81543	11.7373	16.9141		8.98	0.983398	3.21777	4.53516	10.6357	26.4502	46.3105	69.2275
9.04	0.467285	1.38965	2.02734	4.81396	10.9004	17.1885	24.0586		9.02	0.705566	1.44287	1.8418	3.32861	6.87793	11.8179	16.9995		9.08	0.985352	3.23926	4.5625	10.6963	26.6807	46.6523	69.6826
9.14	0.480957	1.39941	2.04688	4.84717	10.9355	17.2285	24.1094		9.12	0.697754	1.4541	1.85156	3.3501	6.94629	11.8994	17.0835		9.18	1.00488	3.24902	4.5957	10.7979	26.8838	47.0039	70.1572
9.24	0.486816	1.39551	2.05664	4.86865	10.9551	17.2578	24.126		9.22	0.705566	1.4541	1.86133	3.37939	6.99512	11.9893	17.1504		9.28001	1.00684	3.2666	4.625	10.8975	27.1123	47.3516	70.5479
9.34	0.486816	1.39941	2.0625	4.88428	10.9756	17.2871	24.1504		9.32	0.705566	1.46191	1.86914	3.40674	7.04395	12.0576	17.2241		9.38	1.01465	3.27441	4.6543	10.9775	27.3232	47.6992	70.9736
9.44	0.486816	1.39941	2.06641	4.90771	11.0117	17.3262	24.168		9.42	0.705566	1.4541	1.88086	3.42041	7.10498	12.1279	17.2944		9.48	1.01465	3.28418	4.68164	11.0635	27.54	48.0273	71.3936
9.54	0.477051	1.40918	2.08203	4.92334	11.0508	17.3525	24.1943		9.52	0.705566	1.46387	1.87891	3.43799	7.15723	12.2046	17.3613		9.58	1.01465	3.29395	4.69531	11.1553	27.7705	48.3613	71.7959
9.64	0.480957	1.40918	2.08008	4.94092	11.0762	17.3848	24.2129		9.62	0.717285	1.47363	1.90234	3.46143	7.22754	12.2822	17.437		9.68	1.01465	3.30371	4.73828	11.2412	27.9932	48.7148	72.2021
9.74	0.486816	1.42871	2.0918	4.96729	11.1055	17.4121	24.248		9.72	0.725098	1.4834	1.91797	3.49902	7.27441	12.3564	17.5229		9.78001	1.0166	3.33691	4.75391	11.3369	28.2217	49.0313	72.624
9.84	0.496582	1.42285	2.10156	4.99365	11.125	17.4473	24.2744		9.82	0.725098	1.4834	1.91797	3.51807	7.31348	12.4072	17.5918		9.88	1.02832	3.33887	4.78516	11.4287	28.4346	49.3691	73.0186
9.94	0.486816	1.42285	2.10547	5.00537	11.1309	17.4629	24.2949		9.92	0.734863	1.50098	1.92969	3.5376	7.38379	12.4854	17.6616		9.98	1.02832	3.33887	4.8125	11.5186	28.6436	49.6816	73.3896
10.04	0.48291	1.42676	2.11719	5.01514	11.1592	17.4697	24.3105		10.02	0.73291	1.49121	1.94531	3.55713	7.43066	12.5327	17.7202		10.08	1.02051	3.3623	4.82617	11.6084	28.8721	49.9785	73.7607
10.14	0.490723	1.43652	2.12891	5.03857	11.1934	17.4922	24.332		10.12	0.727051	1.48145	1.94141	3.5708	7.47607	12.5811	17.7554		10.18	1.03418	3.37207	4.85938	11.7139	29.0947	50.3184	74.1611
10.24	0.496582	1.43262	2.14063	5.0542	11.207	17.5234	24.3643		10.22	0.744629	1.50098	1.9668	3.60791	7.55371	12.6553	17.8496		10.28	1.03613	3.37402	4.88281	11.7861	29.2939	50.6211	74.5459
10.34	0.496582	1.4375	2.14063	5.06396	11.2266	17.5371	24.375		10.32	0.744629	1.50879	1.97656	3.62744	7.58496	12.7178	17.9019		10.38	1.03613	3.38379	4.90234	11.8682	29.5029	50.9277	74.917
10.44	0.486816	1.43457	2.14063	5.06396	11.2422	17.5566	24.3945		10.42	0.734863	1.50146	1.97656	3.64697	7.63379	12.7861	17.9604		10.48	1.04395	3.39746	4.91406	11.9268	29.7158	51.2168	75.2646
10.54	0.496582	1.44824	2.14551	5.0874	11.2559	17.582	24.4141		10.52	0.734863	1.51074	1.979	3.65869	7.68262	12.8447	18.0112		10.58	1.04395	3.41699	4.94336	12.0049	29.9346	51.5098	75.6162
10.64	0.491699	1.4541	2.16211	5.10303	11.2754	17.6025	24.4482		10.62	0.732422	1.50293	1.99805	3.68799	7.72363	12.894	18.0723		10.68	1.0459	3.41895	4.97656	12.0771	30.1436	51.8027	75.9971
10.74	0.484863	1.44434	2.17188	5.11279	11.2949	17.6172	24.4746		10.72	0.73291	1.52051	2.00781	3.70752	7.78418	12.958	18.1519		10.78	1.04395	3.42676	4.99609	12.1475	30.3447	52.082	76.3271
10.84	0.484863	1.44824	2.17188	5.12451	11.3047	17.6328	24.4883		10.82	0.73291	1.51074	2.00781	3.72705	7.84277	13.0146	18.1929		10.88	1.04395	3.44238	5.01563	12.21	30.5498	52.375	76.6553
10.94	0.484863	1.45801	2.17188	5.13818	11.3242	17.6465	24.5146		10.92	0.73291	1.5127	2.01758	3.73877	7.89355	13.0576	18.25		10.98	1.05176	3.46387	5.04297	12.292	30.7588	52.6504	76.9951
11.04	0.471191	1.4541	2.17578	5.14404	11.334	17.666	24.5293		11.02	0.730957	1.5127	2.01953	3.76611	7.94238	13.1064	18.2925		11.08	1.04395	3.46582	5.07031	12.3447	30.9717	52.9473	77.335
11.14	0.465332	1.4541	2.18164	5.15771	11.3496	17.6826	24.5547		11.12	0.73291	1.53027	2.03711	3.79932	7.99316	13.1733	18.3706		11.18	1.04199	3.47754	5.08398	12.4033	31.165	53.2422	77.6455
11.24	0.465332	1.45801	2.18164	5.17334	11.3545	17.6934	24.5742		11.22	0.723145	1.53027	2.04883	3.82666	8.04004	13.2256	18.4292		11.28	1.05371	3.49316	5.11523	12.4756	31.3428	53.5332	77.9658
11.34	0.465332	1.47949	2.19531	5.18311	11.377	17.707	24.585		11.32	0.723145	1.52246	2.05078	3.83643	8.0835	13.2861	18.4805		11.38	1.05371	3.51465	5.14258	12.5576	31.5439	53.8125	78.2881
11.44	0.473145	1.47559	2.21289	5.20459	11.3867	17.7344	24.6113		11.42	0.721191	1.53223	2.05859	3.84619	8.13379	13.3447	18.5327		11.48	1.0459	3.5166	5.16406	12.6162	31.7334	54.0625	78.6045
11.54	0.467285	1.47949	2.21289	5.21436	11.3965	17.7441	24.625		11.52	0.725098	1.54199	2.07031	3.87744	8.19629	13.4053	18.5913		11.58	1.04395	3.53223	5.18359	12.6787	31.9111	54.3027	78.915
11.64	0.467285	1.48535	2.2168	5.22412	11.4121	17.7539	24.6406		11.62	0.725098	1.53418	2.08203	3.88721	8.24512	13.4463	18.6401		11.68	1.05176	3.5459	5.21094	12.7451	32.0928	54.5781	79.2275
11.74	0.467285	1.48926	2.22266	5.23389	11.4258	17.7686	24.6455		11.72	0.715332	1.54199	2.08984	3.89893	8.27246	13.4976	18.6621		11.78	1.05176	3.55371	5.23242	12.8037	32.2607	54.8398	79.5361
11.84	0.477051	1.49512	2.24219	5.24365	11.4355	17.7949	24.6758		11.82	0.725098	1.54199	2.09961	3.92822	8.31543	13.5576	18.7319		11.88	1.05176	3.55566	5.25195	12.874	32.4502	55.0898	79.8252
11.94	0.477051	1.49512	2.24219	5.25537	11.4453	17.8086	24.6895		11.92	0.725098	1.5498	2.10938	3.93799	8.35449	13.6084	18.7847		11.98	1.05176	3.56738	5.26367	12.9443	32.6201	55.3496	80.1221
12.04	0.477051	1.49121	2.24219	5.26514	11.4668	17.8242	24.7051		12.02	0.725098	1.54004	2.10938	3.95752	8.39355	13.6553	18.8315		12.08	1.06348	3.59082	5.2832	13.0381	32.7822	55.623	80.417
12.14	0.480957	1.50293	2.24609	5.28271	11.4766	17.8379	24.7295		12.12	0.736816	1.55371	2.13086	3.99072	8.4541	13.708	18.8828		12.18	1.07129	3.59473	5.31055	13.1318	32.9404	55.8711	80.7354
12.24	0.486816	1.49805	2.26172	5.3042	11.4824	17.8633	24.7461		12.22	0.754395	1.56934	2.13867	4.01807	8.49316	13.7646	18.9312		12.28	1.07324	3.60449	5.33203	13.2061	33.1025	56.1133	81.0186
12.34	0.486816	1.50488	2.26172	5.31006	11.4756	17.8633	24.7695		12.32	0.754395	1.56201	2.13867	4.02588	8.53223	13.7959	18.9741		12.38	1.07324	3.61816	5.35547	13.2686	33.2646	56.3496	81.2842
12.44	0.486816	1.50488	2.25781	5.3042	11.4824	17.8633	24.7852		12.42	0.744629	1.56152	2.13672	4.0376	8.56396	13.835	19.0308		12.48	1.07324	3.61816	5.35547	13.3369	33.4268	56.6211	81.5439
12.54	0.486816	1.50879	2.26367	5.3042	11.498	17.874	24.792		12.52	0.744629	1.56152	2.12891	4.05713	8.59277	13.8843	19.0684		12.58	1.08496	3.64551	5.37305	13.3955	33.5947	56.8828	81.7998
12.64	0.48291	1.51953	2.26367	5.31396	11.5186	17.8848	24.8105		12.62	0.742676	1.55371	2.13867	4.06689	8.62598	13.9268	19.1147		12.68	1.08887	3.64551	5.4043	13.4775	33.7549	57.123	82.0674
12.74	0.481934	1.53027	2.28223	5.33838	11.5293	17.9131	24.8408		12.72	0.737305	1.56396	2.14307	4.09082	8.65576	13.9702	19.1641		12.78	1.08496	3.66699	5.42969	13.5459	33.9248	57.3613	82.3057
12.84	0.498535	1.53027	2.29492	5.34521	11.5352	17.9258	24.8721		12.82	0.756348	1.57519	2.17969	4.12939	8.69629	14.0264	19.2246		12.88	1.09863	3.67676	5.46875	13.6299	34.0674	57.5859	82.5596
12.94	0.498535	1.54004	2.29492	5.35498	11.543	17.9355	24.8867		12.92	0.756348	1.58496	2.17969	4.13916	8.7334	14.0674	19.2729		12.98	1.09863	3.69824	5.48828	13.7119	34.2354	57.8145	82.8193
13.04	0.498535	1.5459	2.30469	5.35889	11.5547	17.9492	24.9102		13.02	0.756348	1.59473	2.18945	4.15088	8.75879	14.1084	19.3159		13.08	1.09863	3.7002	5.50781	13.7979	34.4072	58.043	83.0771
13.14	0.498535	1.54004	2.30469	5.37646	11.5586	17.9531	24.9297		13.12	0.756348	1.59277	2.18945	4.17822	8.80371	14.1455	19.3647		13.18	1.10645	3.72363	5.52734	13.8506	34.5713	58.2539	83.3369
13.24	0.498535	1.5459	2.30469	5.37646	11.5684	17.9678	24.9463		13.22	0.766113	1.60449	2.19922	4.19775	8.84473	14.189	19.4219		13.28	1.11426	3.72559	5.54688	13.917	34.7412	58.4727	83.5791
13.34	0.498535	1.5498	2.30469	5.38623	11.5781	17.9746	24.957		13.32	0.766113	1.60254	2.19922	4.21924	8.88574	14.2373	19.4526		13.38	1.11426	3.74512	5.55469	13.999	34.9033	58.6719	83.7979
13.44	0.502441	1.5498	2.32227	5.3999	11.5879	17.9883	24.9844		13.42	0.768066	1.60449	2.21289	4.23096	8.9248	14.2686	19.4956		13.48	1.12207	3.75488	5.60156	14.0654	35.0732	58.8809	84.0635
13.54	0.508301	1.55566	2.33008	5.40576	11.582	17.9941	25.0059		13.52	0.766113	1.60449	2.22656	4.2583	8.9541	14.3057	19.5405		13.58	1.12402	3.76855	5.60547	14.1377	35.2275	59.084	84.3174
13.64	0.504395	1.55566	2.32422	5.41553	11.5859	17.998	25.0264		13.62	0.76416	1.6123	2.21875	4.26807	8.99316	14.3389	19.5723		13.68	1.12793	3.77637	5.63477	14.2275	35.3838	59.3125	84.5615
13.74	0.498535	1.5459	2.32422	5.41553	11.5918	18.0098	25.0371		13.72	0.756348	1.6123	2.23047	4.2876	9.01465	14.374	19.603		13.78	1.1377	3.77637	5.6582	14.2783	35.5264	59.4961	84.7881
13.84	0.498535	1.55566	2.33398	5.42529	11.6064	18.0039	25.0469		13.82	0.766113	1.61035	2.24023	4.31885	9.06152	14.4053	19.6519		13.88	1.1377	3.78809	5.67773	14.3486	35.6768	59.7031	85.0186
13.94	0.508301	1.5459	2.34766	5.43506	11.6133	18.0244	25.0547		13.92	0.766113	1.61035	2.24219	4.33838	9.08545	14.4351	19.6812		13.98	1.1377	3.78809	5.70508	14.4072	35.8271	59.8945	85.2373
14.04	0.508301	1.5498	2.35352	5.44482	11.6113	18.0254	25.0654		14.02	0.775879	1.60059	2.25977	4.35791	9.12402	14.4678	19.7109		14.08	1.14941	3.80762	5.72656	14.458	35.9834	60.0762	85.4307
14.14	0.512207	1.54785	2.35352	5.4585	11.623	18.0293	25.0859		14.12	0.768066	1.60254	2.25977	4.36963	9.15723	14.499	19.7417		14.18	1.15723	3.81738	5.73438	14.5166	36.1357	60.2539	85.6494
14.24	0.518066	1.55371	2.36328	5.46436	11.623	18.0449	25.0957		14.22	0.785645	1.62207	2.26953	4.40674	9.2041	14.5459	19.7925		14.28	1.16699	3.83496	5.74609	14.6006	36.2646	60.4336	85.8369
14.34	0.51416	1.56348	2.36328	5.47412	11.6328	18.0547	25.1055		14.32	0.793457	1.62012	2.2793	4.41846	9.2334	14.585	19.8218		14.38	1.16699	3.82715	5.77344	14.667	36.3975	60.6309	86.0361
14.44	0.518066	1.55762	2.37305	5.48389	11.6328	18.0645	25.126		14.42	0.775879	1.62012	2.2793	4.43799	9.2627	14.6064	19.8516		14.48	1.15723	3.83496	5.78516	14.6982	36.5264	60.8047	86.2412
14.54	0.518066	1.56348	2.38281	5.49561	11.6367	18.0781	25.1328		14.52	0.775879	1.62207	2.28906	4.44775	9.28223	14.6377	19.8804		14.58	1.15723	3.84473	5.79688	14.7686	36.6709	61.002	86.4326
14.64	0.518066	1.56348	2.38281	5.4917	11.6426	18.084	25.1367		14.62	0.775879	1.62012	2.28906	4.46533	9.30566	14.6748	19.9116		14.68	1.16504	3.85645	5.83594	14.7998	36.8252	61.1816	86.626
14.74	0.518066	1.55371	2.39258	5.49561	11.6367	18.0898	25.1465		14.72	0.775879	1.62012	2.29883	4.46729	9.34277	14.6924	19.9312		14.78	1.16504	3.86426	5.84375	14.8564	36.9619	61.3438	86.7979
14.84	0.518066	1.54883	2.39258	5.49561	11.6426	18.083	25.1523		14.82	0.785645	1.62988	2.30859	4.48682	9.37402	14.7241	19.9683		14.88	1.16504	3.87402	5.875	14.9072	37.1045	61.5137	86.958
14.94	0.51416	1.55957	2.39258	5.49561	11.6465	18.084	25.1543		14.92	0.783691	1.63232	2.31836	4.49658	9.41309	14.7568	19.98		14.98	1.15723	3.89551	5.89453	14.958	37.2529	61.6719	87.1475
15.04	0.518066	1.56543	2.40625	5.50928	11.6523	18.0879	25.1689		15.02	0.775879	1.63379	2.32031	4.52002	9.43457	14.7783	20.0117		15.08	1.15527	3.89746	5.91016	15.0361	37.3838	61.8496	87.3369
15.14	0.518066	1.55566	2.41211	5.51123	11.6523	18.1035	25.1953		15.12	0.775879	1.6416	2.32813	4.53564	9.47168	14.8154	20.0522		15.18	1.15527	3.90527	5.94336	15.1006	37.5127	62.0215	87.5146
15.24	0.518066	1.56543	2.4082	5.51514	11.6563	18.1035	25.2012		15.22	0.787598	1.65332	2.34766	4.55908	9.50488	14.8467	20.0815		15.28	1.16699	3.90527	5.95508	15.1572	37.6416	62.2031	87.6865
15.34	0.522949	1.56934	2.42188	5.5249	11.6621	18.1094	25.2148		15.32	0.794922	1.64355	2.33984	4.56885	9.53613	14.874	20.0933		15.38	1.15723	3.9248	5.97266	15.1963	37.7646	62.3535	87.8447
15.44	0.525879	1.56152	2.42188	5.53467	11.6621	18.1133	25.2207		15.42	0.785645	1.64551	2.34961	4.58838	9.57324	14.8857	20.1206		15.48	1.16309	3.93066	5.99219	15.2666	37.9248	62.4902	88.0283
15.54	0.525879	1.56348	2.42188	5.53467	11.6563	18.1133	25.2256		15.52	0.79541	1.65137	2.35938	4.61963	9.60254	14.9268	20.1523		15.58	1.1748	3.95605	6.03516	15.3369	38.0654	62.6719	88.2002
15.64	0.525879	1.58105	2.42188	5.54443	11.6758	18.1172	25.2305		15.62	0.785645	1.64746	2.35938	4.62939	9.63574	14.9482	20.1753		15.68	1.1748	3.95996	6.05469	15.4072	38.1924	62.8301	88.3643
15.74	0.535645	1.58301	2.44336	5.56396	11.6855	18.1338	25.25		15.72	0.79541	1.66113	2.37109	4.64893	9.66504	14.9858	20.2104		15.78	1.1748	3.97363	6.06641	15.4775	38.3232	62.9922	88.5107
15.84	0.539551	1.5752	2.44727	5.56396	11.6719	18.1484	25.2441		15.82	0.787598	1.65723	2.37305	4.66846	9.7041	15.0186	20.2319		15.88	1.18262	3.98926	6.09375	15.5283	38.4541	63.1699	88.6689
15.94	0.531738	1.5752	2.45313	5.5542	11.6758	18.1426	25.2588		15.92	0.793457	1.67285	2.38086	4.67822	9.7334	15.0459	20.2637		15.98	1.18848	3.98926	6.11523	15.5869	38.583	63.3145	88.8271
16.04	0.535645	1.58496	2.45313	5.5542	11.6914	18.1523	25.2715		16.02	0.805176	1.68262	2.40039	4.70947	9.76465	15.0771	20.3101		16.08	1.18652	3.99707	6.13477	15.6494	38.6943	63.4727	88.9697
16.14	0.54541	1.58887	2.46777	5.57373	11.6855	18.1621	25.2852		16.12	0.805176	1.68262	2.39795	4.71924	9.79199	15.1064	20.3315		16.18	1.18652	3.99316	6.14453	15.7002	38.7803	63.6113	89.1475
16.24	0.54541	1.58496	2.46484	5.5874	11.6914	18.1621	25.2891		16.22	0.805176	1.68457	2.40039	4.74072	9.81348	15.126	20.3628		16.28	1.1748	4.01855	6.1582	15.7432	38.8955	63.7422	89.2842
16.34	0.555176	1.58496	2.4707	5.58838	11.6816	18.1719	25.3105		16.32	0.805176	1.69238	2.4082	4.76563	9.84277	15.1455	20.3882		16.38	1.18652	4.01855	6.19531	15.7979	39.0049	63.873	89.4385
16.44	0.55127	1.58496	2.48047	5.58154	11.6855	18.1719	25.3145		16.42	0.812988	1.70215	2.42773	4.77588	9.87207	15.1846	20.4097		16.48	1.17871	4.01855	6.21484	15.8584	39.1338	64.0117	89.5771
16.54	0.54541	1.58008	2.47656	5.59326	11.6963	18.168	25.3232		16.52	0.805176	1.69238	2.42578	4.79736	9.89355	15.2021	20.4414		16.58	1.17676	4.03613	6.22656	15.917	39.2432	64.166	89.7197
16.64	0.546387	1.58691	2.47559	5.59814	11.7031	18.1768	25.3252		16.62	0.795898	1.69482	2.42041	4.81934	9.91357	15.2183	20.4727		16.68	1.17871	4.0498	6.24219	15.9854	39.3545	64.3008	89.8311
16.74	0.547363	1.58691	2.47852	5.60107	11.6934	18.1846	25.3223		16.72	0.807129	1.71387	2.4375	4.84619	9.95215	15.2671	20.5015		16.78	1.17871	4.0498	6.25586	16.0107	39.4678	64.4355	89.9521
16.84	0.559082	1.59082	2.48242	5.59521	11.6934	18.1816	25.3223		16.82	0.797363	1.7041	2.42969	4.83838	9.97363	15.2764	20.5112		16.88	1.17871	4.05762	6.27734	16.0596	39.5654	64.5586	90.0908
16.94	0.559082	1.58105	2.48242	5.60107	11.6973	18.1855	25.3262		16.92	0.807129	1.70605	2.43945	4.85596	9.99316	15.2979	20.5229		16.98	1.18652	4.05957	6.29688	16.1104	39.6748	64.6758	90.2373
17.04	0.564941	1.5791	2.48828	5.59521	11.707	18.1855	25.3418		17.02	0.814941	1.70996	2.44727	4.86768	10.0244	15.3271	20.5503		17.08	1.17871	4.07715	6.29688	16.1787	39.7939	64.8262	90.3701
17.14	0.562988	1.58496	2.48633	5.60498	11.7012	18.1953	25.3467		17.12	0.809082	1.7041	2.45117	4.88916	10.0557	15.3564	20.5723		17.18	1.18457	4.0791	6.32227	16.2295	39.9053	64.9453	90.499
17.24	0.568848	1.5791	2.49805	5.60498	11.7051	18.1934	25.3535		17.22	0.816895	1.71191	2.4668	4.89893	10.083	15.3779	20.5913		17.28	1.19824	4.08691	6.33984	16.2998	40.042	65.0762	90.6006
17.34	0.572754	1.58496	2.49609	5.60889	11.7109	18.2031	25.3672		17.32	0.818848	1.71387	2.4707	4.92041	10.1045	15.3975	20.6128		17.38	1.20605	4.08887	6.36523	16.3662	40.1533	65.2031	90.7275
17.44	0.584473	1.58496	2.50781	5.61084	11.7012	18.2031	25.3613		17.42	0.824707	1.72168	2.47656	4.9458	10.1221	15.417	20.6304		17.48	1.18848	4.1084	6.36719	16.3994	40.2744	65.3223	90.8408
17.54	0.578613	1.58496	2.49805	5.61475	11.7012	18.209	25.3652		17.52	0.816895	1.72168	2.4668	4.94775	10.1533	15.4443	20.6519		17.58	1.19824	4.09668	6.38867	16.4482	40.3525	65.4648	90.96
17.64	0.568848	1.5791	2.49219	5.61084	11.7051	18.2129	25.3809		17.62	0.816895	1.72168	2.4707	4.96729	10.1631	15.4561	20.6694		17.68	1.19434	4.12793	6.40625	16.4912	40.4619	65.582	91.0693
17.74	0.577637	1.58496	2.50781	5.61865	11.7109	18.2129	25.3896		17.72	0.816406	1.72363	2.48242	4.98096	10.1846	15.4756	20.6934		17.78	1.2041	4.11816	6.44531	16.5557	40.5537	65.7051	91.2373
17.84	0.57666	1.58887	2.51367	5.62451	11.7148	18.2227	25.3926		17.82	0.824707	1.73144	2.49023	5.0083	10.2021	15.4951	20.73		17.88	1.19238	4.13379	6.45508	16.6084	40.6514	65.8125	91.3291
17.94	0.57666	1.58496	2.51758	5.63428	11.7207	18.2227	25.4063		17.92	0.824707	1.7334	2.50195	5.01807	10.2236	15.5166	20.7417		17.98	1.2041	4.13574	6.48242	16.6475	40.7627	65.9316	91.4482
18.04	0.57666	1.58496	2.5293	5.63428	11.7109	18.2324	25.416		18.02	0.824707	1.73145	2.51758	5.0376	10.251	15.5361	20.7729		18.08	1.2041	4.14746	6.49609	16.7061	40.8643	66.0313	91.5576
18.14	0.58252	1.58887	2.52344	5.63428	11.7148	18.2285	25.4219		18.12	0.83252	1.74121	2.51953	5.05908	10.2725	15.5635	20.8101		18.18	1.19629	4.15527	6.51367	16.7686	40.9502	66.1426	91.6475
18.24	0.57666	1.59473	2.52734	5.64404	11.7207	18.2227	25.4238		18.22	0.824707	1.75293	2.53125	5.06885	10.2939	15.5752	20.8218		18.28	1.19434	4.16504	6.54102	16.7959	41.042	66.252	91.7549
18.34	0.57666	1.59473	2.53809	5.63916	11.7158	18.2324	25.4336		18.32	0.824707	1.76074	2.53662	5.0957	10.3115	15.5947	20.8511		18.38	1.20605	4.17676	6.55273	16.8369	41.1338	66.3594	91.8643
18.44	0.572754	1.58887	2.53125	5.64209	11.7266	18.2383	25.4355		18.42	0.822754	1.75098	2.53711	5.09619	10.3237	15.6221	20.8667		18.48	1.20996	4.19629	6.58594	16.8975	41.2451	66.4551	91.9697
18.54	0.570801	1.59473	2.54102	5.646	11.7324	18.2324	25.4385		18.52	0.816895	1.7627	2.54688	5.11768	10.3545	15.624	20.8828		18.58	1.22363	4.19824	6.60547	16.9639	41.3252	66.5605	92.0771
18.64	0.58252	1.59473	2.54102	5.65186	11.7324	18.2432	25.4609		18.62	0.822754	1.77051	2.55664	5.13721	10.3721	15.6558	20.9097		18.68	1.21777	4.20605	6.61328	16.9971	41.4072	66.6621	92.1885
18.74	0.57666	1.59863	2.54688	5.65967	11.7266	18.2402	25.4609		18.72	0.814941	1.77051	2.55469	5.15479	10.3838	15.6748	20.9194		18.78	1.21582	4.21387	6.625	17.0479	41.5049	66.7461	92.2881
18.84	0.57666	1.58496	2.54492	5.65771	11.7227	18.2441	25.4785		18.82	0.814941	1.77246	2.56055	5.16846	10.3955	15.6865	20.9429		18.88	1.21582	4.22754	6.65039	17.1162	41.585	66.8555	92.3838
18.94	0.57666	1.58496	2.54688	5.65381	11.7129	18.2441	25.4805		18.92	0.824707	1.78027	2.56641	5.18604	10.4229	15.7061	20.9683		18.98	1.21582	4.21582	6.66797	17.1768	41.6436	66.9434	92.4795
19.04	0.572754	1.58496	2.54102	5.6499	11.7129	18.25	25.4805		19.02	0.822754	1.78027	2.56836	5.20361	10.4326	15.7236	20.9878		19.08	1.20801	4.23535	6.67383	17.208	41.7256	67.0234	92.5674
19.14	0.566895	1.59473	2.55078	5.6499	11.7324	18.2402	25.4951		19.12	0.814941	1.78027	2.57813	5.20557	10.4424	15.7334	21		19.18	1.20605	4.23535	6.69336	17.249	41.7959	67.1055	92.6572
19.24	0.586426	1.5752	2.55664	5.65381	11.7227	18.2539	25.5117		19.22	0.814941	1.78027	2.58594	5.21729	10.4521	15.7451	21.0288		19.28	1.21387	4.23535	6.69336	17.2939	41.874	67.2031	92.7588
19.34	0.571777	1.58398	2.54688	5.6499	11.7275	18.25	25.5039		19.32	0.8125	1.78027	2.58594	5.23486	10.4736	15.7627	21.0405		19.38	1.2041	4.26465	6.70313	17.3369	41.9541	67.2949	92.835
19.44	0.57959	1.59668	2.5459	5.64893	11.7344	18.2432	25.5146		19.42	0.81543	1.79443	2.59033	5.24902	10.4956	15.7847	21.0801		19.48	1.21191	4.27637	6.74219	17.3955	42.0342	67.375	92.9189
19.54	0.586426	1.59668	2.56055	5.65186	11.7344	18.2539	25.5215		19.52	0.834473	1.81152	2.60742	5.27588	10.5146	15.8076	21.0991		19.58	1.22559	4.27637	6.75586	17.4482	42.085	67.4746	92.9971
19.64	0.58252	1.60059	2.55469	5.646	11.7383	18.25	25.5215		19.62	0.83252	1.81152	2.60938	5.28955	10.5342	15.8252	21.1089		19.68	1.21777	4.28418	6.77344	17.4893	42.1826	67.543	93.0889
19.74	0.588379	1.60645	2.56445	5.65967	11.7344	18.2578	25.5361		19.72	0.834473	1.82324	2.62891	5.31104	10.5654	15.8486	21.1426		19.78	1.21582	4.29785	6.79688	17.5439	42.2666	67.6289	93.167
19.84	0.588379	1.59668	2.55957	5.66162	11.7344	18.2598	25.543		19.82	0.834473	1.83105	2.63818	5.33643	10.583	15.874	21.1616		19.88	1.22363	4.29785	6.79492	17.5889	42.3369	67.7148	93.2295
19.94	0.594238	1.60059	2.55273	5.65576	11.7383	18.2598	25.5566		19.92	0.83252	1.82129	2.62891	5.33838	10.5928	15.8936	21.1831		19.98	1.21582	4.31348	6.8125	17.6494	42.415	67.793	93.3369
20.04	0.588379	1.59668	2.56641	5.66553	11.7344	18.2676	25.5625		20.02	0.824707	1.82324	2.64063	5.35791	10.6162	15.9072	21.2007		20.08	1.21387	4.31543	6.83984	17.6885	42.4873	67.8906	93.4307
20.14	0.588379	1.59668	2.56836	5.65088	11.7344	18.2598	25.5527		20.12	0.824707	1.83105	2.65625	5.37695	10.6338	15.9326	21.2104		20.18	1.22559	4.32715	6.8457	17.749	42.5459	67.9648	93.499
20.24	0.584473	1.59277	2.55859	5.64404	11.7246	18.2598	25.5527		20.22	0.83252	1.83105	2.65625	5.38721	10.6436	15.9443	21.23		20.28	1.21777	4.33105	6.85547	17.7744	42.5967	68.0547	93.5596
20.34	0.584473	1.59082	2.54883	5.6499	11.7285	18.2637	25.5527		20.32	0.83252	1.83887	2.66602	5.40479	10.6729	15.9561	21.2495		20.38	1.21582	4.3291	6.86523	17.8096	42.6553	68.1406	93.6201
20.44	0.58252	1.60059	2.55273	5.64795	11.7285	18.2637	25.5664		20.42	0.82666	1.83301	2.66797	5.41846	10.6846	15.9756	21.271		20.48	1.21387	4.35449	6.875	17.8467	42.7627	68.2129	93.7002
20.54	0.598145	1.60645	2.55273	5.65381	11.7344	18.2734	25.5742		20.52	0.844238	1.84277	2.67773	5.43604	10.7041	15.9951	21.2905		20.58	1.23535	4.35645	6.90234	17.9072	42.835	68.3008	93.7939
20.64	0.598145	1.60645	2.5625	5.6499	11.7344	18.2793	25.5762		20.62	0.844238	1.85059	2.6875	5.45557	10.7236	16.0127	21.3062		20.68	1.23535	4.36816	6.92188	17.9502	42.9053	68.373	93.8486
20.74	0.594238	1.60645	2.55859	5.65381	11.7344	18.2793	25.5811		20.72	0.842285	1.85059	2.69531	5.46729	10.7334	16.0225	21.3184		20.78	1.22754	4.36816	6.9375	17.9873	42.9756	68.4434	93.9287
20.84	0.588379	1.61035	2.55859	5.6499	11.7383	18.2734	25.582		20.82	0.834473	1.85059	2.69727	5.48486	10.7432	16.0342	21.3296		20.88	1.2373	4.38379	6.95508	18.0303	43.042	68.5293	93.9893
20.94	0.592285	1.61621	2.55664	5.65771	11.748	18.2832	25.5859		20.92	0.846191	1.85254	2.70117	5.49854	10.7646	16.0439	21.3413		20.98	1.24512	4.38574	6.97266	18.0752	43.1221	68.6016	94.0576
21.04	0.593262	1.6123	2.56836	5.65967	11.7422	18.2793	25.5918		21.02	0.851563	1.86035	2.7168	5.52393	10.7842	16.0615	21.3687		21.08	1.24512	4.38965	6.98633	18.1279	43.1943	68.6621	94.1279
21.14	0.596191	1.61035	2.5625	5.6499	11.7422	18.2793	25.6016		21.12	0.842285	1.8584	2.71875	5.52588	10.8018	16.0713	21.3784		21.18	1.24316	4.39551	7.00391	18.1689	43.2764	68.7246	94.1689
21.24	0.592285	1.62012	2.56738	5.65576	11.7461	18.2842	25.6016		21.22	0.852051	1.86426	2.73779	5.54932	10.8232	16.0972	21.4097		21.28	1.23535	4.40527	7.01367	18.2061	43.3428	68.8008	94.2178
21.34	0.586426	1.62207	2.56055	5.65967	11.752	18.2949	25.6016		21.32	0.83252	1.86231	2.72656	5.54932	10.835	16.1064	21.4077		21.38	1.24512	4.40723	7.02344	18.2451	43.415	68.873	94.2783
21.44	0.586426	1.60449	2.56836	5.66162	11.752	18.291	25.6016		21.42	0.83252	1.86816	2.73438	5.57471	10.8525	16.1143	21.4272		21.48	1.24512	4.41699	7.03516	18.2783	43.4736	68.9258	94.3467
21.54	0.592285	1.59863	2.57227	5.65576	11.7461	18.2949	25.6113		21.52	0.842285	1.87207	2.74805	5.58838	10.874	16.1377	21.4487		21.58	1.24512	4.4248	7.05273	18.3154	43.5322	68.9922	94.4189
21.64	0.57666	1.60449	2.5625	5.65576	11.748	18.2949	25.6045		21.62	0.834473	1.88379	2.75977	5.60986	10.8857	16.1572	21.4707		21.68	1.24316	4.42676	7.06445	18.3584	43.585	69.0723	94.4775
21.74	0.57666	1.59863	2.56836	5.65576	11.7227	18.3008	25.6113		21.72	0.846191	1.8916	2.76758	5.61963	10.9111	16.165	21.4897		21.78	1.25488	4.43457	7.08398	18.3975	43.6338	69.1445	94.5479
21.84	0.57666	1.60449	2.54883	5.65088	11.7266	18.2949	25.6113		21.82	0.846191	1.89355	2.76758	5.63672	10.9131	16.1768	21.4995		21.88	1.25488	4.45605	7.08594	18.4268	43.7041	69.2109	94.6084
21.94	0.57666	1.60449	2.54297	5.65381	11.7324	18.293	25.6055		21.92	0.846191	1.90137	2.76953	5.64697	10.9248	16.1963	21.5229		21.98	1.27441	4.46777	7.11523	18.4756	43.7646	69.2832	94.6768
22.04	0.572754	1.60449	2.54883	5.65381	11.7275	18.2988	25.6074		22.02	0.844238	1.90137	2.77734	5.6665	10.9443	16.2139	21.5386		22.08	1.2666	4.46777	7.12695	18.5264	43.8174	69.3555	94.7119
22.14	0.566895	1.59961	2.53809	5.6499	11.7158	18.2988	25.6016		22.12	0.846191	1.90137	2.77686	5.67627	10.9517	16.2139	21.5503		22.18	1.27637	4.47754	7.13477	18.5498	43.8643	69.4141	94.7705
22.24	0.558105	1.60645	2.53223	5.64502	11.7227	18.2939	25.6025		22.22	0.84668	1.90381	2.77783	5.68848	10.9546	16.2261	21.5605		22.28	1.27832	4.49121	7.16602	18.6006	43.9053	69.4746	94.8213
22.34	0.559082	1.61035	2.54297	5.646	11.7168	18.3008	25.6035		22.32	0.848145	1.91309	2.78906	5.69971	10.9736	16.2354	21.5815		22.38	1.27832	4.50684	7.17383	18.6396	43.9717	69.5273	94.8623
22.44	0.558105	1.62012	2.55273	5.65576	11.7266	18.2949	25.6133		22.42	0.857422	1.91504	2.80078	5.71924	10.9854	16.2471	21.6011		22.48	1.28809	4.52832	7.19727	18.6904	44.0322	69.5938	94.9111
22.54	0.572754	1.62598	2.55273	5.66553	11.7324	18.3047	25.6172		22.52	0.85791	1.9248	2.80078	5.73877	11.0049	16.2686	21.6128		22.58	1.30371	4.53027	7.2168	18.7295	44.0771	69.6426	94.9678
22.64	0.574707	1.62012	2.55859	5.66553	11.7227	18.3105	25.6211		22.62	0.86377	1.94434	2.80859	5.76025	11.0322	16.2861	21.6304		22.68	1.29785	4.5459	7.22852	18.7686	44.1357	69.6953	95.0186
22.74	0.559082	1.62598	2.54688	5.65576	11.7227	18.3047	25.6211		22.72	0.865723	1.94629	2.8125	5.77979	11.0439	16.2881	21.6499		22.78	1.30762	4.53613	7.25391	18.7998	44.1631	69.7656	95.0713
22.84	0.559082	1.62109	2.54883	5.66162	11.7227	18.3105	25.6221		22.82	0.865723	1.9541	2.82813	5.79736	11.0439	16.3057	21.6602		22.88	1.2959	4.53809	7.24414	18.8193	44.2139	69.7949	95.0986
22.94	0.564941	1.61426	2.55078	5.65576	11.7227	18.3008	25.6191		22.92	0.873535	1.96143	2.83789	5.81885	11.0732	16.3252	21.689		22.98	1.2959	4.53613	7.25781	18.876	44.2725	69.834	95.1396
23.04	0.555176	1.61816	2.54102	5.65088	11.7227	18.3008	25.623		23.02	0.86377	1.95215	2.83789	5.83789	11.083	16.3252	21.6909		23.08	1.28613	4.53613	7.25586	18.917	44.3154	69.8848	95.1787
23.14	0.549316	1.61816	2.53906	5.65771	11.7305	18.3047	25.627		23.12	0.865723	1.9541	2.8418	5.84033	11.0928	16.3369	21.7026		23.18	1.27637	4.55371	7.27344	18.9541	44.3818	69.9238	95.2197
23.24	0.553223	1.62402	2.55371	5.66357	11.7383	18.3145	25.6465		23.22	0.867676	1.96387	2.85889	5.85791	11.1064	16.3564	21.7222		23.28	1.28418	4.55566	7.28516	18.999	44.417	69.9648	95.29
23.34	0.564941	1.62402	2.54883	5.65967	11.7324	18.3203	25.6484		23.32	0.883301	1.98144	2.86523	5.87549	11.1396	16.3643	21.7476		23.38	1.29004	4.56738	7.29688	19.0186	44.4541	70.0059	95.3135
23.44	0.559082	1.62793	2.54883	5.6499	11.7266	18.3242	25.6523		23.42	0.875488	1.98145	2.86719	5.88525	11.1436	16.376	21.7495		23.48	1.2959	4.5752	7.30664	19.0518	44.5244	70.0527	95.3604
23.54	0.568848	1.62207	2.55273	5.65967	11.7207	18.3242	25.6563		23.52	0.875488	1.9834	2.86914	5.88916	11.1553	16.3955	21.7612		23.58	1.2959	4.58496	7.32422	19.085	44.585	70.0938	95.4092
23.64	0.557129	1.6123	2.54102	5.6499	11.7246	18.3184	25.6504		23.62	0.875488	1.99121	2.87891	5.9165	11.1729	16.415	21.7788		23.68	1.30762	4.59668	7.34375	19.1104	44.624	70.1348	95.46
23.74	0.565918	1.63379	2.55078	5.65771	11.7422	18.3223	25.6543		23.72	0.884766	1.99121	2.87891	5.93018	11.1846	16.417	21.7905		23.78	1.30566	4.59668	7.35547	19.1553	44.665	70.1816	95.5088
23.84	0.57666	1.62207	2.55859	5.67139	11.7168	18.3398	25.6777		23.82	0.893066	2.00098	2.90625	5.95557	11.2119	16.4443	21.8159		23.88	1.30566	4.59668	7.36719	19.1807	44.708	70.2266	95.54
23.94	0.561035	1.62207	2.54688	5.6499	11.7109	18.3281	25.6563		23.92	0.891113	2.00098	2.90625	5.96533	11.2197	16.4443	21.8159		23.98	1.30566	4.6084	7.37695	19.21	44.7451	70.2656	95.5713
24.04	0.564941	1.62305	2.53711	5.6499	11.7158	18.3281	25.6602		24.02	0.883301	2.01074	2.90625	5.9751	11.2119	16.4541	21.8276		24.08	1.30371	4.61035	7.38672	19.2393	44.7939	70.3047	95.6104
24.14	0.565918	1.62402	2.54199	5.64893	11.7188	18.333	25.6592		24.12	0.893555	2.01123	2.90869	5.98145	11.2339	16.4565	21.8379		24.18	1.30566	4.61816	7.40625	19.2783	44.8311	70.3652	95.6611
24.24	0.566895	1.62402	2.54785	5.66064	11.7129	18.3438	25.6709		24.22	0.89502	2.01269	2.91943	6.00781	11.251	16.4775	21.8496		24.28	1.30566	4.61816	7.41602	19.3096	44.8564	70.4141	95.6924
24.34	0.572754	1.62793	2.54883	5.6499	11.7168	18.3398	25.6719		24.32	0.893066	2.0127	2.9082	6.01611	11.2432	16.4951	21.8608		24.38	1.29785	4.63379	7.41797	19.3076	44.9229	70.4355	95.7217
24.44	0.570801	1.63379	2.54297	5.65381	11.7188	18.3398	25.6816		24.42	0.898926	2.01465	2.91016	6.01807	11.2568	16.4951	21.8706		24.48	1.30371	4.63574	7.42383	19.3369	44.9482	70.4746	95.7705
24.54	0.572754	1.62012	2.54297	5.66357	11.7031	18.3438	25.6816		24.52	0.904785	2.02246	2.91992	6.0376	11.2725	16.5068	21.8921		24.58	1.30957	4.63965	7.43555	19.3682	44.9736	70.5215	95.8115
24.64	0.553223	1.61426	2.5293	5.65967	11.6934	18.3301	25.6777		24.62	0.89502	2.03027	2.92773	6.04736	11.2744	16.5146	21.8999		24.68	1.30762	4.6377	7.44727	19.3877	45.0049	70.5547	95.833
24.74	0.547363	1.61426	2.5293	5.6499	11.707	18.3301	25.6719		24.72	0.896973	2.02246	2.9375	6.05713	11.2842	16.5244	21.9019		24.78	1.30566	4.64551	7.44531	19.4092	45.0635	70.6055	95.8682
24.84	0.547363	1.61426	2.52344	5.65771	11.709	18.334	25.6855		24.82	0.906738	2.03223	2.94922	6.0708	11.3057	16.5459	21.9233		24.88	1.30566	4.64551	7.45508	19.4463	45.0967	70.6523	95.917
24.94	0.543457	1.61816	2.5293	5.65967	11.6973	18.3301	25.6875		24.92	0.904785	2.03223	2.95703	6.09619	11.3213	16.5537	21.939		24.98	1.30957	4.66504	7.4668	19.46	45.1221	70.6855	95.9521
25.04	0.55127	1.62012	2.5332	5.65381	11.7031	18.334	25.6855		25.02	0.898926	2.04395	2.96094	6.09814	11.3252	16.5557	21.9429		25.08	1.31543	4.65137	7.48438	19.4971	45.1475	70.7324	95.9873
25.14	0.553223	1.61816	2.52832	5.66162	11.707	18.3438	25.7012		25.12	0.914551	2.0498	2.96826	6.11768	11.333	16.5771	21.9702		25.18	1.30957	4.66895	7.48633	19.5127	45.1748	70.7734	96.0225
25.24	0.546387	1.61035	2.53516	5.65576	11.7031	18.3535	25.7051		25.22	0.90625	2.04395	2.9707	6.11963	11.3447	16.5869	21.9819		25.28	1.30566	4.66309	7.50391	19.542	45.208	70.8145	96.0674
25.34	0.541504	1.6084	2.52344	5.65088	11.6973	18.3398	25.707		25.32	0.902832	2.05957	2.98438	6.12695	11.3643	16.6045	21.9976		25.38	1.29785	4.67676	7.49805	19.5713	45.2549	70.8477	96.1025
25.44	0.539551	1.61426	2.52539	5.65381	11.6992	18.3438	25.7012		25.42	0.896973	2.05371	2.98047	6.13721	11.376	16.6162	21.9995		25.48	1.31543	4.66699	7.52539	19.5967	45.2764	70.8828	96.1299
25.54	0.541504	1.61035	2.53711	5.65381	11.6934	18.3496	25.7119		25.52	0.902832	2.07129	3.00586	6.14697	11.3818	16.624	22.0195		25.58	1.29785	4.6709	7.51563	19.6279	45.3174	70.9043	96.1494
25.64	0.535645	1.61816	2.53125	5.65967	11.6973	18.3496	25.7227		25.62	0.904785	2.06934	3.00781	6.16455	11.3838	16.6338	22.021		25.68	1.2959	4.67676	7.5332	19.6396	45.3643	70.9434	96.1787
25.74	0.535645	1.62402	2.54102	5.65381	11.6895	18.3418	25.7324		25.72	0.914551	2.06348	3.01758	6.1665	11.3955	16.6357	22.0405		25.78	1.30371	4.68652	7.55273	19.6768	45.3857	70.9824	96.2197
25.84	0.547363	1.62402	2.53711	5.65381	11.6836	18.3516	25.7422		25.82	0.904785	2.06152	3.01758	6.16846	11.4014	16.6455	22.0503		25.88	1.31543	4.68652	7.56445	19.7158	45.4268	71.0117	96.249
25.94	0.543457	1.61328	2.53711	5.65967	11.6777	18.3574	25.7363		25.92	0.902832	2.06152	3.00781	6.18604	11.4033	16.6631	22.0581		25.98	1.30762	4.69629	7.56641	19.7393	45.4619	71.0449	96.2822
26.04	0.527832	1.60254	2.52539	5.64404	11.6787	18.3516	25.7344		26.02	0.904785	2.06104	3.01172	6.18799	11.4053	16.665	22.062		26.08	1.31348	4.7041	7.5918	19.7764	45.4971	71.0723	96.3174
26.14	0.537598	1.61719	2.53906	5.6499	11.6768	18.3574	25.7461		26.12	0.904785	2.06934	3.02734	6.1958	11.4302	16.6729	22.0776		26.18	1.3252	4.71387	7.60547	19.7998	45.5322	71.082	96.3408
26.24	0.538574	1.62402	2.5332	5.64893	11.6836	18.3623	25.7451		26.22	0.915039	2.07178	3.03906	6.20996	11.4233	16.6851	22.0918		26.28	1.32715	4.71582	7.62305	19.8271	45.5654	71.123	96.3779
26.34	0.539551	1.62012	2.53906	5.66162	11.6836	18.3594	25.7617		26.32	0.916504	2.09277	3.04688	6.22705	11.4443	16.6943	22.1108		26.38	1.33887	4.71973	7.62695	19.8604	45.585	71.1367	96.4014
26.44	0.535645	1.61816	2.54297	5.66553	11.6836	18.3594	25.7676		26.42	0.914551	2.09082	3.04883	6.24072	11.4443	16.7041	22.1187		26.48	1.33887	4.72559	7.64453	19.8975	45.6045	71.1445	96.4229
26.54	0.538574	1.61816	2.54297	5.66455	11.6777	18.3633	25.7656		26.52	0.916016	2.08496	3.05859	6.25	11.4541	16.7061	22.1323		26.58	1.33496	4.73145	7.66406	19.9463	45.6318	71.1719	96.458
26.64	0.541504	1.62402	2.5332	5.66553	11.6836	18.3633	25.7754		26.62	0.916504	2.09473	3.07031	6.26807	11.4561	16.7256	22.1519		26.68	1.34277	4.7334	7.67188	19.9775	45.6729	71.2012	96.4736
26.74	0.543457	1.62402	2.53906	5.66162	11.6836	18.3594	25.7871		26.72	0.922363	2.1123	3.07813	6.27588	11.4736	16.7334	22.1772		26.78	1.33691	4.74512	7.67578	19.9971	45.6924	71.2227	96.501
26.84	0.547363	1.61426	2.5332	5.66943	11.6738	18.3633	25.7861		26.82	0.914551	2.1123	3.08008	6.27979	11.4834	16.7471	22.1816		26.88	1.34277	4.7373	7.69336	20.0342	45.7041	71.25	96.5381
26.94	0.537598	1.61816	2.5332	5.67139	11.6621	18.3594	25.7891		26.92	0.904785	2.10254	3.08008	6.28564	11.4932	16.7451	22.189		26.98	1.33496	4.75684	7.70508	20.0518	45.7471	71.2637	96.5537
27.04	0.537598	1.62012	2.5332	5.66553	11.6621	18.3633	25.7969		27.02	0.904785	2.10449	3.09961	6.28955	11.5029	16.7568	22.1929		27.08	1.33496	4.75879	7.72461	20.0771	45.7744	71.291	96.5889
27.14	0.543457	1.61816	2.53906	5.67529	11.666	18.3691	25.7988		27.12	0.914551	2.11035	3.10742	6.29932	11.5029	16.7646	22.2085		27.18	1.33887	4.77637	7.72852	20.1084	45.8135	71.3164	96.6045
27.24	0.541504	1.62402	2.5332	5.67529	11.668	18.373	25.8027		27.22	0.908691	2.11426	3.10938	6.31885	11.5146	16.7764	22.2104		27.28	1.34473	4.77441	7.74609	20.1475	45.8271	71.3516	96.6318
27.34	0.553223	1.61426	2.53809	5.67139	11.6523	18.3789	25.8125		27.32	0.914551	2.13184	3.11865	6.32666	11.5303	16.7842	22.2202		27.38	1.32715	4.77441	7.74414	20.1592	45.8525	71.3535	96.6494
27.44	0.533691	1.61426	2.53125	5.66553	11.6563	18.3594	25.8125		27.42	0.914551	2.13184	3.11914	6.33838	11.5225	16.7939	22.2397		27.48	1.3252	4.7666	7.76172	20.1768	45.8838	71.373	96.667
27.54	0.541504	1.61426	2.53125	5.66553	11.6582	18.3633	25.8223		27.52	0.908691	2.13184	3.12891	6.34814	11.5361	16.8057	22.2495		27.58	1.32324	4.77832	7.77344	20.1885	45.9092	71.3926	96.6885
27.64	0.543457	1.61816	2.52734	5.66064	11.6563	18.3691	25.832		27.62	0.914551	2.13184	3.13672	6.35547	11.5518	16.8135	22.2593		27.68	1.3291	4.78613	7.77734	20.1982	45.9346	71.4141	96.71
27.74	0.54834	1.61035	2.5332	5.66748	11.6582	18.373	25.8418		27.72	0.896484	2.13379	3.12891	6.35986	11.5459	16.8154	22.2593		27.78	1.3252	4.78027	7.7832	20.2354	45.9482	71.4414	96.7393
27.84	0.547363	1.6084	2.5332	5.66943	11.6563	18.3789	25.8477		27.82	0.904785	2.13965	3.13867	6.37549	11.5518	16.833	22.2671		27.88	1.3252	4.78223	7.80273	20.249	45.9736	71.4551	96.7607
27.94	0.557129	1.62012	2.53906	5.66357	11.6621	18.3828	25.8555		27.92	0.904785	2.13379	3.14648	6.37744	11.5557	16.835	22.271		27.98	1.3252	4.78809	7.79492	20.2744	45.9951	71.4707	96.7842
28.04	0.557129	1.61426	2.53906	5.67334	11.6582	18.3887	25.8574		28.02	0.914551	2.14941	3.14648	6.39697	11.5635	16.8428	22.2866		28.08	1.33301	4.78613	7.80469	20.2939	46.0068	71.4922	96.8076
28.14	0.553223	1.61426	2.5293	5.6792	11.6523	18.3789	25.8613		28.12	0.912598	2.1416	3.14648	6.40479	11.5713	16.8525	22.3003		28.18	1.3252	4.78613	7.81445	20.2979	46.0166	71.5117	96.8389
28.24	0.543457	1.61523	2.51855	5.66943	11.6572	18.3828	25.8672		28.22	0.902832	2.1416	3.14795	6.40479	11.5635	16.8545	22.3081		28.28	1.31934	4.78809	7.80664	20.3115	46.0576	71.5234	96.8408
28.34	0.552246	1.61621	2.52637	5.67432	11.6592	18.3936	25.876		28.32	0.895508	2.13037	3.13916	6.40723	11.564	16.8647	22.3008		28.38	1.33496	4.7998	7.83398	20.3311	46.0693	71.5547	96.8779
28.44	0.555176	1.61035	2.53906	5.68701	11.6465	18.4004	25.8789		28.42	0.902832	2.1416	3.15625	6.40869	11.5708	16.874	22.3276		28.48	1.3291	4.7959	7.84766	20.3506	46.083	71.5762	96.8936
28.54	0.549316	1.60254	2.52344	5.67725	11.6523	18.3848	25.873		28.52	0.89502	2.14355	3.16797	6.42822	11.5732	16.8857	22.3296		28.58	1.32715	4.81348	7.85352	20.3701	46.1279	71.5918	96.9092
28.64	0.549316	1.60059	2.5293	5.67334	11.6563	18.3906	25.8789		28.62	0.904785	2.15918	3.17578	6.43604	11.5908	16.8936	22.3374		28.68	1.33887	4.81934	7.87695	20.3936	46.1631	71.6172	96.9346
28.74	0.549316	1.60645	2.5332	5.67725	11.6621	18.3945	25.8867		28.72	0.904785	2.15332	3.17773	6.43799	11.6045	16.9053	22.3413		28.78	1.34668	4.81738	7.89453	20.4111	46.1729	71.6445	96.9697
28.84	0.555176	1.5918	2.53906	5.68213	11.6484	18.4004	25.8984		28.82	0.902832	2.16113	3.19727	6.45508	11.6123	16.9131	22.3667		28.88	1.32715	4.80762	7.88672	20.417	46.1768	71.6426	96.9697
28.94	0.535645	1.6084	2.51953	5.67529	11.6562	18.3906	25.8789		28.92	0.902832	2.16846	3.19727	6.45752	11.6201	16.9229	22.3667		28.98	1.3291	4.8252	7.89648	20.4385	46.2021	71.6621	96.9814
29.04	0.553223	1.59473	2.52344	5.68506	11.6484	18.3945	25.8975		29.02	0.896973	2.16113	3.18945	6.46729	11.6143	16.9248	22.3711		29.08	1.34277	4.83496	7.91406	20.458	46.2158	71.6934	97.0068
29.14	0.544434	1.6084	2.52051	5.67139	11.6426	18.3906	25.9004		29.12	0.902344	2.16895	3.20654	6.48486	11.6299	16.9424	22.3979		29.18	1.33496	4.84277	7.92383	20.4697	46.2334	71.7148	97.0225
29.24	0.537598	1.61035	2.51758	5.6792	11.6426	18.3945	25.9043		29.22	0.902832	2.1709	3.19922	6.48877	11.6318	16.9443	22.3999		29.28	1.34473	4.84863	7.94922	20.4834	46.2529	71.7422	97.0381
29.34	0.533691	1.59668	2.5293	5.69092	11.6348	18.4004	25.9023		29.32	0.900879	2.18848	3.21484	6.50439	11.6416	16.9619	22.4097		29.38	1.34863	4.85449	7.9668	20.4971	46.292	71.7637	97.0596
29.44	0.529785	1.61816	2.51172	5.67334	11.6406	18.3828	25.9004		29.42	0.89502	2.19238	3.2168	6.51611	11.6436	16.9639	22.4292		29.48	1.3623	4.87207	7.97266	20.5186	46.3057	71.791	97.0811
29.54	0.535645	1.62012	2.51758	5.68701	11.6406	18.3926	25.9102		29.52	0.912598	2.20215	3.22461	6.53955	11.6611	16.9834	22.439		29.58	1.36426	4.86621	7.98438	20.5459	46.3252	71.8125	97.0986
29.64	0.541504	1.61816	2.51172	5.68896	11.6406	18.3945	25.9199		29.62	0.910645	2.20801	3.23828	6.55518	11.6709	16.9893	22.4487		29.68	1.35645	4.88379	7.99414	20.5596	46.3447	71.8262	97.1279
29.74	0.539551	1.61426	2.52148	5.69678	11.6309	18.3926	25.9297		29.72	0.906738	2.20215	3.22852	6.54932	11.6709	16.9834	22.4585		29.78	1.38184	4.88574	8.00195	20.5967	46.3643	71.8398	97.1494
29.84	0.543457	1.61523	2.51758	5.68896	11.6475	18.3887	25.916		29.82	0.912598	2.20996	3.23633	6.57471	11.6709	16.9912	22.4663		29.88	1.37598	4.88769	8.01758	20.6104	46.3936	71.8535	97.1592
29.94	0.538574	1.61621	2.5127	5.6958	11.6504	18.3936	25.9248		29.92	0.915039	2.22021	3.23877	6.57715	11.6851	16.9937	22.4707		29.98	1.3877	4.89941	8.02539	20.6299	46.3994	71.8711	97.1885
30.04	0.54541	1.61035	2.51953	5.69189	11.6387	18.4004	25.9375		30.02	0.914551	2.22168	3.24805	6.58594	11.6924	17.0146	22.4976		30.08	1.37988	4.90723	8.03711	20.6396	46.4248	71.8848	97.2002
30.14	0.533691	1.6123	2.51758	5.68506	11.6445	18.3945	25.9258		30.12	0.908691	2.22363	3.25195	6.58643	11.6865	17.0166	22.5015		30.18	1.39355	4.90137	8.05469	20.6689	46.4385	71.9043	97.2275
30.24	0.534668	1.61035	2.52832	5.68115	11.6445	18.3906	25.9375		30.22	0.923828	2.23926	3.26709	6.59619	11.7041	17.0342	22.5171		30.28	1.38965	4.90723	8.05859	20.6807	46.4463	71.9063	97.2432
30.34	0.541504	1.61621	2.52148	5.67529	11.6445	18.3945	25.9414		30.32	0.916504	2.2334	3.27734	6.60791	11.7139	17.0459	22.519		30.38	1.39551	4.9209	8.07617	20.6982	46.458	71.9336	97.2627
30.44	0.553223	1.61621	2.52734	5.68115	11.6436	18.4004	25.9473		30.42	0.932129	2.24121	3.28516	6.61572	11.7139	17.0537	22.5366		30.48	1.39746	4.92871	8.08789	20.7217	46.4756	71.9473	97.2725
30.54	0.547363	1.61621	2.52148	5.67529	11.6475	18.4043	25.9551		30.52	0.924316	2.24121	3.28906	6.61768	11.7231	17.0557	22.5405		30.58	1.40723	4.91699	8.09766	20.7393	46.4932	71.9629	97.2998
30.64	0.557129	1.62012	2.5293	5.68506	11.6533	18.4102	25.9668		30.62	0.934082	2.24121	3.28711	6.63721	11.7339	17.0732	22.5562		30.68	1.39551	4.9248	8.09766	20.7471	46.5049	71.9648	97.2998
30.74	0.557129	1.63184	2.5332	5.69092	11.6523	18.4141	25.9707		30.72	0.924316	2.24316	3.2793	6.63525	11.7329	17.0654	22.5483		30.78	1.40723	4.93066	8.10352	20.7705	46.5127	71.9805	97.3193
30.84	0.557129	1.62598	2.5293	5.68994	11.6523	18.4199	25.9668		30.82	0.934082	2.24902	3.28711	6.63672	11.7412	17.0732	22.5562		30.88	1.41504	4.93652	8.11523	20.79	46.5361	71.9941	97.333
30.94	0.562988	1.61621	2.5293	5.68311	11.6426	18.416	25.9707		30.92	0.932129	2.24121	3.28711	6.64697	11.751	17.0811	22.5679		30.98	1.40723	4.93652	8.11719	20.8076	46.5439	71.9863	97.3486
31.04	0.543457	1.61621	2.51855	5.66943	11.6387	18.4004	25.9668		31.02	0.932129	2.25098	3.27686	6.65479	11.7607	17.0732	22.5757		31.08	1.40918	4.94824	8.125	20.8271	46.5479	72.0039	97.3623
31.14	0.537598	1.61621	2.50781	5.66943	11.6367	18.4004	25.9668		31.12	0.924316	2.25098	3.28516	6.66455	11.7588	17.083	22.5757		31.18	1.40723	4.94824	8.12695	20.8486	46.5615	72.0156	97.3701
31.24	0.547363	1.62598	2.51172	5.67725	11.6426	18.3926	25.9707		31.22	0.924316	2.25098	3.28711	6.66846	11.7627	17.085	22.5894		31.28	1.40723	4.94824	8.13281	20.874	46.5752	72.0313	97.3896
31.34	0.557129	1.62988	2.50781	5.6792	11.6426	18.3945	25.9707		31.32	0.924316	2.26074	3.29492	6.68408	11.7822	17.0908	22.6089		31.38	1.41504	4.96387	8.14453	20.8994	46.583	72.0371	97.4189
31.44	0.557129	1.63574	2.51172	5.68115	11.6426	18.3926	25.9805		31.42	0.934082	2.2627	3.28711	6.68408	11.7822	17.0947	22.6187		31.48	1.41504	4.97754	8.1543	20.9092	46.5947	72.043	97.4365
31.54	0.562012	1.62598	2.51758	5.67529	11.6289	18.3887	25.9863		31.52	0.931641	2.28223	3.30664	6.69775	11.792	17.1025	22.6265		31.58	1.41699	4.97754	8.16602	20.9268	46.6064	72.0645	97.4502
31.64	0.54541	1.625	2.50781	5.67139	11.627	18.3789	25.9766		31.62	0.934082	2.28223	3.30664	6.70557	11.79	17.1123	22.6265		31.68	1.41504	4.9873	8.16797	20.9385	46.624	72.0645	97.4619
31.74	0.54541	1.62402	2.50586	5.67529	11.6328	18.3789	25.9805		31.72	0.934082	2.28174	3.31055	6.70752	11.7939	17.1123	22.6284		31.78	1.41504	4.9873	8.18164	20.9561	46.6338	72.0762	97.4775
31.84	0.553223	1.63379	2.51953	5.67139	11.6289	18.3789	25.9766		31.82	0.932129	2.29004	3.31641	6.71533	11.8115	17.1221	22.6362		31.88	1.41504	4.99512	8.19531	20.9795	46.6377	72.084	97.4912
31.94	0.547363	1.63477	2.51855	5.67041	11.6377	18.3789	25.9766		31.92	0.934082	2.29004	3.31592	6.71484	11.8096	17.1221	22.6362		31.98	1.4248	4.99707	8.19531	20.9873	46.6533	72.084	97.499
32.04	0.558105	1.63574	2.5127	5.66455	11.6406	18.3799	25.9814		32.02	0.93457	2.30029	3.32666	6.71582	11.814	17.1226	22.6484		32.08	1.42676	4.99707	8.21484	21.0068	46.6475	72.0977	97.5088
32.14	0.564941	1.63184	2.51953	5.67139	11.6348	18.3809	25.9883		32.12	0.943848	2.30176	3.32617	6.73682	11.8213	17.124	22.6577		32.18	1.42676	4.99707	8.21484	21.0186	46.665	72.0938	97.5107
32.24	0.559082	1.62598	2.50977	5.66162	11.6309	18.3711	25.9883		32.22	0.936035	2.30957	3.33789	6.73682	11.8135	17.1357	22.6675		32.28	1.4248	4.99512	8.22461	21.0283	46.665	72.1055	97.5186
32.34	0.564941	1.63965	2.50977	5.66162	11.6191	18.3711	25.9883		32.32	0.943848	2.30176	3.33789	6.73682	11.8213	17.1357	22.6675		32.38	1.41699	4.99512	8.22656	21.0381	46.6748	72.1133	97.5303
32.44	0.559082	1.6416	2.51367	5.65576	11.625	18.3848	25.9824		32.42	0.945801	2.30371	3.34961	6.73877	11.8154	17.1377	22.6694		32.48	1.41895	5.00098	8.22461	21.0479	46.6885	72.1133	97.5303
32.54	0.559082	1.63965	2.51953	5.66162	11.625	18.3809	25.9883		32.52	0.945801	2.30957	3.35742	6.75635	11.833	17.1455	22.6772		32.58	1.42676	5.00684	8.23633	21.0713	46.6963	72.127	97.54
32.64	0.568848	1.63574	2.51367	5.66553	11.6152	18.3848	25.9922		32.62	0.955566	2.31348	3.35938	6.7583	11.8428	17.1572	22.689		32.68	1.42676	5.00879	8.24609	21.0889	46.708	72.1426	97.5596
32.74	0.559082	1.63574	2.50977	5.66064	11.6191	18.3809	25.9932		32.72	0.955566	2.32129	3.36719	6.76563	11.8545	17.165	22.6992		32.78	1.43848	5.0166	8.25781	21.0908	46.7354	72.1445	97.583
32.84	0.559082	1.63574	2.5127	5.65771	11.6211	18.3848	26.0039		32.82	0.965332	2.33105	3.36865	6.77002	11.8564	17.1768	22.7104		32.88	1.43848	5.0166	8.26563	21.1045	46.7295	72.1641	97.6006
32.94	0.563965	1.63574	2.51953	5.67139	11.6191	18.3867	26.0195		32.92	0.962891	2.33105	3.375	6.79541	11.8721	17.1826	22.7183		32.98	1.43652	5.02832	8.26563	21.1182	46.7549	72.1582	97.6143
33.04	0.561035	1.63574	2.51367	5.66553	11.625	18.375	26.0234		33.02	0.965332	2.33105	3.37891	6.79736	11.8662	17.1768	22.73		33.08	1.4541	5.03613	8.27539	21.1279	46.7568	72.1758	97.6299
33.14	0.572754	1.63184	2.51953	5.67139	11.6201	18.3809	26.0293		33.12	0.971191	2.34082	3.38672	6.80518	11.8838	17.1846	22.7378		33.18	1.44824	5.02832	8.28711	21.1396	46.7588	72.1855	97.6436
33.24	0.562988	1.62988	2.52344	5.67529	11.6172	18.3809	26.0332		33.22	0.973145	2.33887	3.38867	6.80713	11.8911	17.1943	22.7397		33.28	1.44629	5.0459	8.29688	21.1572	46.7725	72.1855	97.6514
33.34	0.566895	1.63574	2.52344	5.67529	11.6191	18.3848	26.043		33.32	0.965332	2.34277	3.39844	6.81689	11.8936	17.1963	22.7593		33.38	1.44434	5.05957	8.31641	21.1768	46.7783	72.1934	97.6807
33.44	0.566895	1.63184	2.5293	5.67139	11.6133	18.3867	26.0391		33.42	0.975098	2.35059	3.40625	6.83447	11.9092	17.2021	22.7671		33.48	1.45605	5.05176	8.31641	21.1885	46.7842	72.1992	97.6826
33.54	0.574707	1.62598	2.5293	5.67529	11.6133	18.3809	26.0391		33.52	0.973145	2.34863	3.40625	6.82666	11.9111	17.1943	22.7671		33.58	1.44824	5.05762	8.32617	21.1982	46.7959	72.2051	97.7021
33.64	0.568848	1.62988	2.51953	5.66162	11.6133	18.3613	26.0332		33.62	0.975098	2.35254	3.40625	6.83643	11.9111	17.1943	22.769		33.68	1.45801	5.06543	8.32813	21.2021	46.8037	72.2051	97.71
33.74	0.568848	1.63574	2.5127	5.66553	11.6133	18.3652	26.043		33.72	0.975098	2.35449	3.40771	6.83838	11.9209	17.1963	22.7886		33.78	1.45801	5.06738	8.34375	21.208	46.792	72.2246	97.7314
33.84	0.574707	1.63086	2.52148	5.67041	11.5996	18.3711	26.0488		33.82	0.963379	2.35254	3.4082	6.83594	11.9111	17.2041	22.7866		33.88	1.44629	5.05762	8.35156	21.2061	46.7959	72.2148	97.7295
33.94	0.559082	1.62793	2.51758	5.6499	11.5977	18.3564	26.0391		33.92	0.975098	2.35986	3.42578	6.84424	11.9307	17.2114	22.7964		33.98	1.44434	5.07129	8.35547	21.208	46.8213	72.2129	97.7295
34.04	0.568848	1.63379	2.52148	5.65381	11.5938	18.3535	26.043		34.02	0.975098	2.3623	3.41797	6.84619	11.9248	17.2041	22.7983		34.08	1.44434	5.07324	8.37305	21.2256	46.8232	72.2188	97.749
34.14	0.563965	1.63379	2.51758	5.6499	11.5996	18.3594	26.0488		34.12	0.972656	2.37012	3.43555	6.86377	11.9424	17.2217	22.8062		34.18	1.44629	5.06543	8.37305	21.2373	46.8193	72.2324	97.7588
34.24	0.557129	1.6377	2.51953	5.6499	11.5977	18.3594	26.0488		34.22	0.973145	2.37012	3.42578	6.854	11.9502	17.2217	22.8179		34.28	1.44434	5.08496	8.36719	21.2314	46.833	72.2246	97.7627
34.34	0.566895	1.63965	2.51367	5.65576	11.5996	18.3633	26.0566		34.32	0.973145	2.38184	3.4375	6.86768	11.9443	17.2236	22.8218		34.38	1.44434	5.0791	8.38477	21.2373	46.8271	72.2402	97.7783
34.44	0.572754	1.63379	2.51953	5.65576	11.5938	18.3652	26.0684		34.42	0.980957	2.38769	3.44531	6.87744	11.96	17.2295	22.8374		34.48	1.44824	5.07715	8.38867	21.2568	46.8369	72.2344	97.79
34.54	0.566895	1.63867	2.52344	5.65576	11.5947	18.3594	26.0684		34.52	0.973145	2.38965	3.44727	6.88721	11.9521	17.2217	22.8472		34.58	1.44629	5.09473	8.39453	21.2686	46.8467	72.2441	97.8018
34.64	0.567871	1.65137	2.53418	5.65674	11.5957	18.3643	26.0771		34.62	0.983398	2.39209	3.45947	6.89746	11.9624	17.2339	22.8516		34.68	1.44824	5.08887	8.41602	21.2783	46.8467	72.2539	97.8193
34.74	0.574707	1.63574	2.53027	5.66357	11.5957	18.3711	26.0898		34.72	0.98291	2.39941	3.46826	6.90674	11.9736	17.2432	22.8687		34.78	1.43652	5.08691	8.40625	21.2822	46.8545	72.2441	97.8115
34.84	0.568848	1.64551	2.5293	5.66357	11.6094	18.3711	26.0898		34.82	0.975098	2.40137	3.4668	6.90674	11.9736	17.2432	22.8687		34.88	1.43457	5.08691	8.41602	21.2803	46.874	72.2559	97.8232
34.94	0.578613	1.63379	2.5332	5.66162	11.5996	18.3711	26.0938		34.92	0.984863	2.40137	3.46875	6.91064	11.9756	17.2529	22.8804		34.98	1.44629	5.09863	8.42578	21.3057	46.8682	72.2559	97.8389
35.04	0.562988	1.62402	2.52734	5.66064	11.584	18.3594	26.0879		35.02	0.98291	2.40137	3.47656	6.92578	11.9912	17.2529	22.8882		35.08	1.43848	5.09863	8.4375	21.3096	46.8857	72.2637	97.8408
35.14	0.564941	1.62988	2.51758	5.6499	11.5791	18.3594	26.0879		35.12	0.973145	2.40137	3.48633	6.92627	11.9932	17.2646	22.8882		35.18	1.43652	5.09082	8.43555	21.3193	46.876	72.2637	97.8525
35.24	0.554199	1.62793	2.51758	5.65381	11.5859	18.3633	26.0879		35.22	0.972656	2.39941	3.48633	6.92822	12.0005	17.2666	22.8882		35.28	1.4248	5.10449	8.4375	21.3252	46.8936	72.2832	97.8604
35.34	0.55127	1.63379	2.52344	5.66357	11.582	18.3594	26.0918		35.32	0.965332	2.40332	3.48828	6.93799	11.9932	17.2744	22.8901		35.38	1.43066	5.11816	8.45508	21.3486	46.9033	72.2852	97.8682
35.44	0.553223	1.6416	2.52344	5.65967	11.5879	18.3594	26.1074		35.42	0.971191	2.41113	3.50977	6.9458	12.0127	17.2744	22.8979		35.48	1.43652	5.11035	8.46289	21.3486	46.9072	72.293	97.8701
35.54	0.553223	1.62793	2.5293	5.66357	11.5859	18.3633	26.1074		35.52	0.973145	2.41895	3.51758	6.94775	12.0205	17.2764	22.8979		35.58	1.42676	5.11621	8.4668	21.3584	46.9131	72.3008	97.8701
35.64	0.55127	1.6416	2.52344	5.66357	11.5879	18.3691	26.1113		35.62	0.967285	2.41309	3.51953	6.95752	12.0146	17.2939	22.9097		35.68	1.43652	5.11035	8.47656	21.3584	46.9189	72.2949	97.8818
35.74	0.553223	1.63574	2.52832	5.66357	11.5781	18.3691	26.1172		35.72	0.973145	2.42871	3.52686	6.95752	12.0303	17.2939	22.9175		35.78	1.43066	5.1084	8.47852	21.3701	46.9092	72.3066	97.8838
35.84	0.553223	1.63574	2.52148	5.66943	11.5762	18.3691	26.1172		35.82	0.973145	2.4209	3.52734	6.96533	12.0205	17.2939	22.9272		35.88	1.42871	5.12012	8.49609	21.3818	46.9229	72.3066	97.8916
35.94	0.55127	1.63574	2.53125	5.6792	11.5781	18.373	26.1211		35.92	0.967285	2.4209	3.53711	6.96924	12.0244	17.2959	22.9292		35.98	1.43457	5.12012	8.50391	21.3955	46.9287	72.3223	97.9111
36.04	0.562988	1.6416	2.53125	5.68115	11.5723	18.3789	26.127		36.02	0.98291	2.4209	3.54688	6.98486	12.0303	17.3037	22.937		36.08	1.44043	5.10059	8.51563	21.4014	46.915	72.3242	97.9131
36.14	0.553223	1.63965	2.53711	5.68115	11.5762	18.375	26.1367		36.12	0.973145	2.42871	3.55664	6.98682	12.0322	17.3018	22.9468		36.18	1.41895	5.11426	8.50391	21.3994	46.9346	72.3164	97.9014
36.24	0.561035	1.64062	2.54102	5.67432	11.5781	18.373	26.1406		36.22	0.967285	2.41309	3.54883	6.97852	12.0244	17.2861	22.939		36.28	1.43262	5.10645	8.51367	21.4072	46.9365	72.3223	97.917
36.34	0.562988	1.64355	2.55078	5.68311	11.5684	18.3789	26.1367		36.32	0.973145	2.41846	3.55859	6.98682	12.04	17.2939	22.9565		36.38	1.42676	5.11621	8.5332	21.4268	46.9268	72.3242	97.9307
36.44	0.553223	1.64355	2.54688	5.68311	11.5664	18.3789	26.1367		36.42	0.963379	2.4209	3.56641	7.00635	12.0303	17.3037	22.9663		36.48	1.42871	5.11621	8.53711	21.4346	46.9326	72.3359	97.9307
36.54	0.561035	1.64746	2.55078	5.69287	11.5723	18.3828	26.1504		36.52	0.967285	2.4209	3.56836	7.00635	12.0342	17.3057	22.9683		36.58	1.43457	5.12402	8.54297	21.4463	46.9463	72.3438	97.9385
36.64	0.565918	1.64941	2.5625	5.70264	11.5674	18.3887	26.1602		36.62	0.974609	2.43262	3.57813	7.01611	12.042	17.3232	22.978		36.68	1.44238	5.12598	8.55469	21.4658	46.9365	72.3457	97.96
36.74	0.574707	1.64844	2.55859	5.69873	11.5654	18.3887	26.1563		36.72	0.98291	2.43848	3.58594	7.02393	12.0493	17.3232	22.9976		36.78	1.44238	5.13379	8.55469	21.4697	46.9521	72.3457	97.9619
36.84	0.575684	1.66504	2.56738	5.70752	11.5684	18.3936	26.1709		36.82	0.993164	2.43311	3.59033	7.02832	12.0542	17.3257	23		36.88	1.45605	5.14746	8.57422	21.4854	46.958	72.3633	97.9717
36.94	0.586426	1.66504	2.5791	5.71045	11.5625	18.4004	26.168		36.92	0.994629	2.45215	3.60889	7.04736	12.0615	17.335	23.0093		36.98	1.45605	5.14746	8.57813	21.4912	46.9561	72.3652	97.9814
37.04	0.586426	1.66504	2.57227	5.71436	11.5625	18.4043	26.1816		37.02	0.994629	2.45215	3.59961	7.04932	12.0537	17.3467	23.0112		37.08	1.47559	5.13965	8.58398	21.4971	46.9482	72.373	97.9893
37.14	0.592285	1.66895	2.57813	5.72412	11.5625	18.4102	26.1875		37.12	0.992676	2.44238	3.60742	7.04932	12.0439	17.3447	23.019		37.18	1.45996	5.15918	8.58789	21.501	46.9561	72.3789	97.9834
37.24	0.586426	1.68066	2.58594	5.72412	11.5723	18.4141	26.1914		37.22	0.984863	2.44434	3.61133	7.05908	12.0537	17.3564	23.021		37.28	1.45801	5.15332	8.60547	21.5205	46.9561	72.3867	98.0029
37.34	0.58252	1.67871	2.58789	5.73389	11.5723	18.4199	26.1973		37.32	0.994629	2.45996	3.61719	7.06885	12.0635	17.3643	23.0288		37.38	1.46191	5.14746	8.61914	21.54	46.9561	72.3965	98.0127
37.44	0.592285	1.6709	2.5957	5.73389	11.5586	18.4297	26.2012		37.42	0.998535	2.46387	3.63086	7.08838	12.0732	17.374	23.0503		37.48	1.45605	5.14941	8.61328	21.54	46.9482	72.3848	98.0088
37.54	0.584473	1.66895	2.59766	5.73096	11.5664	18.4199	26.1973		37.52	1.00439	2.46973	3.64648	7.08594	12.0811	17.374	23.0581		37.58	1.45801	5.15527	8.62695	21.5381	46.9619	72.3848	98.0107
37.64	0.578613	1.68066	2.5918	5.72803	11.582	18.4238	26.2012		37.62	0.996582	2.46387	3.64844	7.07861	12.0654	17.376	23.0601		37.68	1.46777	5.14941	8.63672	21.5635	46.9756	72.3926	98.0186
37.74	0.598145	1.66504	2.60742	5.73975	11.5723	18.4395	26.2207		37.72	1.00635	2.47949	3.65625	7.104	12.083	17.3936	23.0796		37.78	1.46777	5.13574	8.63672	21.5693	46.9639	72.3945	98.04
37.84	0.588379	1.66895	2.59766	5.72998	11.582	18.4199	26.2168		37.82	1.01611	2.47168	3.65625	7.09424	12.0928	17.3936	23.0972		37.88	1.46387	5.15527	8.63477	21.5674	46.9756	72.3828	98.0303
37.94	0.587402	1.67871	2.60254	5.73779	11.5781	18.4238	26.2168		37.92	1.00586	2.47363	3.6499	7.09033	12.083	17.3857	23.0874		37.98	1.47363	5.17285	8.64258	21.585	46.9678	72.3906	98.0303
38.04	0.586426	1.68066	2.59766	5.73975	11.5723	18.4297	26.2168		38.02	1.01416	2.4834	3.65625	7.10596	12.0811	17.4033	23.0874		38.08	1.47363	5.15918	8.64258	21.5869	46.9658	72.4043	98.0381
38.14	0.602051	1.67871	2.60156	5.74365	11.5723	18.4297	26.2168		38.12	1.01221	2.49902	3.6582	7.10791	12.083	17.4033	23.0874		38.18	1.46582	5.16504	8.64453	21.5967	46.9658	72.3965	98.0303
38.24	0.596191	1.68457	2.61133	5.75342	11.5723	18.4336	26.2246		38.22	1.01416	2.49316	3.66797	7.11768	12.0928	17.417	23.1011		38.28	1.47559	5.16699	8.64453	21.6084	46.9658	72.4043	98.0459
38.34	0.605957	1.67871	2.60742	5.74951	11.5713	18.4453	26.2363		38.32	1.01416	2.50098	3.67578	7.12549	12.0928	17.4229	23.1167		38.38	1.47559	5.1748	8.65625	21.6006	46.9756	72.4063	98.0615
38.44	0.596191	1.68457	2.60547	5.74365	11.5703	18.4238	26.2305		38.42	1.02393	2.5127	3.67969	7.12744	12.0923	17.417	23.1187		38.48	1.4873	5.18848	8.66211	21.6182	46.9756	72.4043	98.0693
38.54	0.602051	1.69922	2.60742	5.73975	11.5713	18.4297	26.2363		38.52	1.02197	2.53223	3.69531	7.13525	12.0908	17.4346	23.1265		38.58	1.4873	5.19824	8.66797	21.6221	46.9775	72.4141	98.0713
38.64	0.597168	1.70605	2.6084	5.74463	11.5723	18.4346	26.2412		38.62	1.02441	2.53467	3.6958	7.1377	12.1011	17.437	23.1387		38.68	1.4873	5.2002	8.66797	21.6299	46.9854	72.4238	98.0928
38.74	0.60791	1.70215	2.60352	5.75537	11.5684	18.4375	26.252		38.72	1.02588	2.54394	3.70117	7.14893	12.1025	17.4541	23.1499		38.78	1.49902	5.19238	8.67773	21.6416	46.9775	72.4297	98.1025
38.84	0.604004	1.7002	2.60938	5.76709	11.5762	18.4316	26.2578		38.82	1.03369	2.54199	3.70898	7.16064	12.1006	17.4463	23.1675		38.88	1.49902	5.19824	8.67773	21.6494	46.9951	72.4277	98.1123
38.94	0.60791	1.70605	2.61328	5.76611	11.582	18.4355	26.2578		38.92	1.02588	2.53613	3.71094	7.16992	12.1064	17.4482	23.1675		38.98	1.50879	5.20801	8.6875	21.6592	46.9971	72.4355	98.1123
39.04	0.603027	1.70508	2.61328	5.771	11.582	18.4316	26.252		39.02	1.03516	2.55371	3.7207	7.17627	12.1143	17.4658	23.1694		39.08	1.49902	5.20605	8.69531	21.6592	46.9971	72.4375	98.1201
39.14	0.600098	1.7041	2.62207	5.76514	11.5781	18.4453	26.2617		39.12	1.02783	2.55322	3.72998	7.16846	12.1143	17.4678	23.1792		39.18	1.50488	5.19434	8.7168	21.6689	46.9775	72.4453	98.1416
39.24	0.61377	1.7041	2.61719	5.7749	11.5879	18.4512	26.2637		39.22	1.04346	2.57129	3.74609	7.18799	12.1221	17.4854	23.1948		39.28	1.50684	5.19434	8.70508	21.665	46.9834	72.4355	98.1123
39.34	0.60791	1.7041	2.62305	5.78076	11.5801	18.4551	26.2656		39.32	1.03564	2.56152	3.73828	7.18604	12.1162	17.4775	23.1909		39.38	1.50488	5.20605	8.71484	21.6689	46.9775	72.4434	98.1377
39.44	0.598145	1.70801	2.60938	5.76123	11.5781	18.4463	26.2637		39.42	1.03564	2.56152	3.74609	7.18604	12.1318	17.4927	23.2046		39.48	1.5127	5.21387	8.71484	21.6709	46.9834	72.4355	98.1338
39.54	0.60791	1.71387	2.61719	5.76904	11.584	18.4434	26.2617		39.52	1.05518	2.57324	3.76172	7.19971	12.1357	17.4951	23.2085		39.58	1.5127	5.21582	8.73242	21.6846	46.9932	72.4414	98.1475
39.64	0.60791	1.71777	2.61914	5.771	11.584	18.4492	26.2676		39.62	1.05518	2.58105	3.76758	7.20557	12.1436	17.5029	23.2163		39.68	1.52441	5.21582	8.73438	21.6904	46.9854	72.4434	98.1494
39.74	0.617676	1.71973	2.62305	5.7749	11.5801	18.4531	26.2715		39.72	1.06494	2.58301	3.7793	7.21924	12.1436	17.5049	23.2183		39.78	1.52832	5.20996	8.73633	21.6885	46.9775	72.4434	98.1494
39.84	0.617676	1.71387	2.61914	5.7749	11.5742	18.459	26.2773		39.82	1.05518	2.58887	3.77734	7.21924	12.1416	17.5127	23.2163		39.88	1.53613	5.20801	8.73633	21.7002	46.9873	72.4453	98.1514
39.94	0.623535	1.70996	2.61914	5.77979	11.5742	18.4492	26.2773		39.92	1.06299	2.58105	3.77734	7.2168	12.1338	17.5127	23.2163		39.98	1.52832	5.20801	8.73828	21.71	46.9873	72.4453	98.1514
40.04	0.617676	1.70801	2.62305	5.76904	11.5781	18.4492	26.2773		40.02	1.05518	2.5791	3.7793	7.21533	12.1338	17.5127	23.228		40.08	1.53809	5.21387	8.74805	21.708	46.9951	72.4453	98.1631
40.14	0.617676	1.70996	2.62207	5.77295	11.5791	18.4531	26.2715		40.12	1.07471	2.59277	3.79834	7.22705	12.1553	17.5244	23.2397		40.18	1.5459	5.20801	8.75391	21.7178	46.9873	72.4531	98.1709
40.24	0.627441	1.69824	2.62695	5.76904	11.5664	18.459	26.2773		40.22	1.06494	2.58887	3.79492	7.2251	12.1509	17.5322	23.2378		40.28	1.5459	5.22559	8.75781	21.7217	46.9932	72.4551	98.1729
40.34	0.617676	1.7041	2.61133	5.76904	11.5723	18.4531	26.2676		40.32	1.07471	2.59277	3.80664	7.229	12.1533	17.5439	23.2476		40.38	1.55762	5.22754	8.76367	21.7354	46.9951	72.4629	98.1729
40.44	0.627441	1.70801	2.61719	5.771	11.5723	18.4551	26.2715		40.42	1.08447	2.60059	3.81641	7.24463	12.1709	17.5596	23.2495		40.48	1.55762	5.23535	8.76758	21.7412	46.9951	72.457	98.1807
40.54	0.627441	1.72363	2.61133	5.76904	11.5723	18.4531	26.2773		40.52	1.08447	2.60254	3.80859	7.24854	12.1709	17.5439	23.2573		40.58	1.56543	5.2373	8.78516	21.7549	46.9951	72.4629	98.1904
40.64	0.637207	1.70996	2.61719	5.78076	11.5625	18.4492	26.2773		40.62	1.08447	2.61035	3.81641	7.26416	12.1807	17.5518	23.2573		40.68	1.57715	5.22949	8.78516	21.749	46.9951	72.4727	98.1904
40.74	0.622559	1.70898	2.60938	5.7749	11.5674	18.4395	26.2773		40.72	1.0918	2.6084	3.81641	7.26807	12.1807	17.5518	23.2573		40.78	1.56738	5.2373	8.78711	21.7588	47.0049	72.4727	98.1904
40.84	0.620605	1.71582	2.60449	5.77197	11.5742	18.4443	26.2725		40.82	1.0752	2.60303	3.81885	7.2666	12.1733	17.5542	23.2598		40.88	1.58691	5.23926	8.79883	21.7607	47.0068	72.4746	98.2119
40.94	0.633301	1.71973	2.60059	5.77686	11.5742	18.4512	26.2891		40.92	1.10205	2.62207	3.8374	7.27979	12.1924	17.5732	23.2788		40.98	1.58887	5.23535	8.79688	21.7705	46.9951	72.4844	98.2139
41.04	0.643066	1.72168	2.60352	5.78564	11.5742	18.4512	26.2832		41.02	1.09619	2.62402	3.83789	7.28906	12.1924	17.5732	23.2808		41.08	1.58301	5.24121	8.79492	21.7568	47.0068	72.4648	98.21
41.14	0.64502	1.71582	2.60938	5.78467	11.5742	18.4512	26.2891		41.12	1.11377	2.62988	3.8457	7.2876	12.2021	17.5732	23.2886		41.18	1.60059	5.23926	8.80664	21.7803	46.9951	72.4766	98.2314
41.24	0.635254	1.70996	2.60938	5.79053	11.5645	18.4512	26.2988		41.22	1.104	2.62207	3.84766	7.29541	12.2021	17.5732	23.2886		41.28	1.58691	5.24707	8.79688	21.7686	46.9951	72.4648	98.2197
41.34	0.633301	1.72559	2.59375	5.76514	11.584	18.4453	26.293		41.32	1.09814	2.63379	3.84961	7.30713	12.2021	17.5752	23.2905		41.38	1.59277	5.24902	8.80273	21.7783	46.9951	72.4727	98.2393
41.44	0.64502	1.72559	2.60938	5.78467	11.5801	18.4609	26.2988		41.42	1.11377	2.6416	3.85742	7.30713	12.2119	17.583	23.2983		41.48	1.59863	5.25684	8.80664	21.7783	46.9873	72.4746	98.2412
41.54	0.63916	1.72559	2.60352	5.78076	11.5781	18.4609	26.2988		41.52	1.10596	2.6416	3.85938	7.30518	12.21	17.583	23.2983		41.58	1.60449	5.24902	8.81641	21.7783	46.9854	72.4746	98.2412
41.64	0.648926	1.71973	2.60352	5.7749	11.5742	18.4609	26.3027		41.62	1.10596	2.6416	3.86914	7.30713	12.2041	17.5928	23.3003		41.68	1.59668	5.25684	8.81641	21.7686	46.9873	72.4668	98.2412
41.74	0.64502	1.72949	2.59961	5.76123	11.5781	18.4512	26.2988		41.72	1.11377	2.65332	3.87695	7.31494	12.2236	17.5928	23.3081		41.78	1.60059	5.2666	8.82031	21.7725	46.9951	72.4668	98.2432
41.84	0.63916	1.73535	2.60352	5.76904	11.5898	18.4551	26.3027		41.82	1.10596	2.66309	3.86914	7.3208	12.2256	17.5947	23.3101		41.88	1.59863	5.26855	8.82617	21.7861	46.9893	72.4629	98.2627
41.94	0.63916	1.73926	2.59863	5.78076	11.5879	18.4492	26.3086		41.92	1.10596	2.6709	3.87646	7.33643	12.2314	17.6025	23.3276		41.98	1.59863	5.27637	8.82813	21.792	46.9951	72.4648	98.2646
42.04	0.647949	1.74512	2.60156	5.77881	11.5938	18.4648	26.3125		42.02	1.10547	2.67285	3.87695	7.34033	12.2256	17.6045	23.3198		42.08	1.60449	5.27832	8.82617	21.7979	46.9971	72.4727	98.2725
42.14	0.646973	1.73535	2.60742	5.78076	11.5801	18.4707	26.3184		42.12	1.11377	2.68066	3.88672	7.35596	12.2432	17.6123	23.3374		42.18	1.61621	5.27832	8.83789	21.7998	46.9893	72.4746	98.2744
42.24	0.643066	1.72559	2.58789	5.7749	11.5742	18.4609	26.3086		42.22	1.12158	2.68066	3.88672	7.35791	12.2412	17.624	23.3374		42.28	1.6084	5.27832	8.83594	21.8096	46.9873	72.4668	98.2744
42.34	0.637207	1.72559	2.58203	5.771	11.584	18.457	26.3086		42.32	1.11377	2.69238	3.89844	7.35596	12.2334	17.6221	23.3276		42.38	1.61816	5.27832	8.8457	21.8135	46.9873	72.459	98.2822
42.44	0.646973	1.71387	2.59375	5.76904	11.5723	18.4551	26.3125		42.42	1.11377	2.69238	3.9082	7.35986	12.2432	17.6162	23.3394		42.48	1.62598	5.27832	8.8457	21.8193	46.9873	72.4648	98.29
42.54	0.635254	1.71387	2.57813	5.7583	11.5723	18.4492	26.3066		42.52	1.12354	2.69238	3.90625	7.375	12.2432	17.6123	23.3472		42.58	1.62598	5.27832	8.84961	21.8193	46.9873	72.4668	98.3037
42.64	0.641113	1.71289	2.58203	5.75146	11.5762	18.4492	26.3066		42.62	1.12158	2.69238	3.91797	7.37549	12.2432	17.624	23.3472		42.68	1.61816	5.28809	8.85547	21.8291	46.9951	72.4746	98.3037
42.74	0.635254	1.71191	2.58203	5.75146	11.5869	18.4531	26.3105		42.72	1.11377	2.69189	3.92773	7.37549	12.2451	17.6143	23.3491		42.78	1.62793	5.28809	8.875	21.8291	46.9873	72.4746	98.3115
42.84	0.631348	1.71191	2.58789	5.75928	11.5801	18.459	26.3262		42.82	1.11182	2.69043	3.93555	7.38525	12.2505	17.6221	23.3569		42.88	1.62793	5.2959	8.86719	21.8291	46.9854	72.4766	98.3135
42.94	0.635254	1.70215	2.58691	5.74951	11.5703	18.459	26.3262		42.92	1.11377	2.69043	3.93701	7.38525	12.251	17.6221	23.3569		42.98	1.62598	5.28418	8.86719	21.8193	46.9736	72.4766	98.3213
43.04	0.621582	1.69727	2.57031	5.73975	11.5752	18.4492	26.3164		43.02	1.11182	2.7002	3.9375	7.37549	12.251	17.6338	23.3569		43.08	1.61816	5.30566	8.86133	21.8174	46.9834	72.4648	98.3096
43.14	0.628418	1.7041	2.58105	5.73486	11.582	18.4502	26.3213		43.12	1.10449	2.70264	3.94775	7.37793	12.2534	17.6343	23.3594		43.18	1.62988	5.30762	8.89453	21.8291	46.9854	72.4785	98.3311
43.24	0.624512	1.7041	2.57813	5.73193	11.5781	18.4395	26.3379		43.22	1.10352	2.71191	3.94727	7.38721	12.2627	17.6357	23.3784		43.28	1.62012	5.30762	8.89844	21.833	46.9775	72.4785	98.333
43.34	0.623535	1.7041	2.57813	5.73584	11.5762	18.4395	26.3418		43.32	1.09229	2.72168	3.94727	7.37939	12.2607	17.6357	23.3804		43.38	1.61816	5.30762	8.90039	21.8389	46.9834	72.4668	98.3525
43.44	0.621582	1.7041	2.57227	5.73584	11.582	18.4551	26.3477		43.42	1.08643	2.72168	3.94922	7.38916	12.2549	17.6377	23.3882		43.48	1.63574	5.30762	8.90625	21.8506	46.9854	72.4746	98.3545
43.54	0.633301	1.7002	2.57813	5.73096	11.582	18.4609	26.3574		43.52	1.10205	2.72168	3.95703	7.39648	12.2725	17.6455	23.3784		43.58	1.62988	5.31152	8.91016	21.8408	46.9854	72.4766	98.3545
43.64	0.627441	1.69824	2.56836	5.73389	11.582	18.4453	26.3574		43.62	1.09424	2.71973	3.95703	7.39697	12.2725	17.6436	23.3784		43.68	1.62793	5.30566	8.9082	21.8506	46.9736	72.4688	98.3545
43.74	0.627441	1.7002	2.5625	5.73389	11.582	18.4434	26.3613		43.72	1.09424	2.71387	3.94922	7.39697	12.2822	17.6377	23.3804		43.78	1.61621	5.31152	8.89453	21.8467	46.9775	72.4629	98.3506
43.84	0.627441	1.69434	2.56738	5.73389	11.582	18.4492	26.3672		43.82	1.10596	2.71973	3.95654	7.40674	12.2822	17.6455	23.3882		43.88	1.63574	5.30957	8.9082	21.8701	46.9775	72.4766	98.3721
43.94	0.623535	1.69824	2.57227	5.73975	11.582	18.4609	26.3672		43.92	1.104	2.71191	3.95898	7.4165	12.292	17.6455	23.3882		43.98	1.62793	5.31738	8.91406	21.8701	46.9775	72.4766	98.3721
44.04	0.627441	1.7041	2.57227	5.73779	11.582	18.4648	26.3809		44.02	1.09619	2.71387	3.96875	7.41064	12.292	17.6475	23.3901		44.08	1.6377	5.31934	8.92578	21.876	46.9775	72.4844	98.3799
44.14	0.637207	1.7002	2.56836	5.73975	11.582	18.4707	26.3867		44.12	1.09619	2.73145	3.97656	7.42627	12.292	17.665	23.3979		44.18	1.6377	5.31152	8.91797	21.8818	46.9775	72.4863	98.3818
44.24	0.633301	1.69824	2.56445	5.73975	11.582	18.4707	26.3867		44.22	1.09424	2.72949	3.96484	7.42627	12.292	17.665	23.4077		44.28	1.62988	5.32519	8.91211	21.8721	46.9775	72.4863	98.3818
44.34	0.641113	1.7002	2.55273	5.73779	11.582	18.4746	26.4004		44.32	1.08838	2.72363	3.95898	7.43018	12.292	17.667	23.4097		44.38	1.63574	5.32715	8.91602	21.8857	46.9854	72.4863	98.3896
44.44	0.643066	1.68848	2.5625	5.73975	11.5762	18.4766	26.4063		44.42	1.104	2.72949	3.96875	7.4458	12.3018	17.6729	23.4175		44.48	1.64941	5.33301	8.93555	21.8994	46.9932	72.4883	98.4111
44.54	0.631348	1.69434	2.5625	5.72803	11.5781	18.4648	26.4004		44.52	1.09814	2.72363	3.96875	7.43994	12.3037	17.667	23.4194		44.58	1.65527	5.34668	8.94336	21.9053	46.9873	72.4941	98.4189
44.64	0.646973	1.69043	2.55859	5.73975	11.582	18.4707	26.4063		44.62	1.11572	2.73145	3.97656	7.45557	12.3213	17.6748	23.4175		44.68	1.66504	5.33887	8.94727	21.9189	46.9854	72.4961	98.4209
44.74	0.652832	1.68457	2.55859	5.72998	11.5781	18.4805	26.4063		44.72	1.12354	2.74902	3.98633	7.45557	12.3232	17.6846	23.437		44.78	1.65723	5.33691	8.95703	21.9092	46.9658	72.4961	98.4209
44.84	0.646973	1.68848	2.55273	5.729	11.5762	18.4805	26.4023		44.82	1.11572	2.74121	3.97852	7.45508	12.3213	17.6846	23.4253		44.88	1.65527	5.34473	8.96289	21.9092	46.9717	72.4844	98.4131
44.94	0.645996	1.7002	2.55176	5.72607	11.582	18.4844	26.4004		44.92	1.125	2.74316	3.98779	7.45752	12.3252	17.6865	23.4194		44.98	1.66504	5.33887	8.97266	21.915	46.9736	72.4922	98.4268
45.04	0.64502	1.69434	2.55664	5.72803	11.582	18.4863	26.4063		45.02	1.12354	2.74902	3.99609	7.47314	12.333	17.6924	23.437		45.08	1.67285	5.34863	8.97656	21.917	46.9736	72.4863	98.4287
45.14	0.652832	1.69824	2.55664	5.71826	11.582	18.4805	26.416		45.12	1.12158	2.75098	3.99609	7.46338	12.333	17.6943	23.437		45.18	1.66504	5.35645	8.97461	21.9072	46.9658	72.4844	98.4404
45.24	0.650879	1.69531	2.55469	5.72803	11.5732	18.4844	26.4199		45.22	1.11572	2.75293	4	7.46924	12.3428	17.6963	23.439		45.28	1.6709	5.36035	8.98047	21.9248	46.9678	72.4922	98.4482
45.34	0.647949	1.69629	2.56152	5.7251	11.5742	18.4951	26.4209		45.32	1.13379	2.76123	4.01807	7.4873	12.3433	17.7065	23.4492		45.38	1.6748	5.36035	8.99609	21.9365	46.9678	72.5039	98.46
45.44	0.658691	1.69629	2.55859	5.72217	11.584	18.4971	26.4277		45.42	1.13525	2.76269	4.02734	7.48682	12.3447	17.7231	23.4585		45.48	1.68652	5.36035	8.99609	21.9404	46.9678	72.4883	98.4619
45.54	0.654785	1.69629	2.56055	5.72217	11.5693	18.4902	26.4277		45.52	1.1333	2.77246	4.02734	7.48682	12.3447	17.7139	23.4683		45.58	1.67871	5.36816	8.99805	21.9385	46.958	72.4863	98.4619
45.64	0.658691	1.69531	2.55469	5.7124	11.5664	18.4902	26.418		45.62	1.12549	2.77246	4.0293	7.48682	12.3423	17.7139	23.4683		45.68	1.67676	5.36621	9.00391	21.9404	46.9639	72.4863	98.4736
45.74	0.658691	1.69824	2.56445	5.71045	11.5762	18.4941	26.4316		45.72	1.12549	2.77197	4.03906	7.49072	12.335	17.7158	23.4702		45.78	1.67676	5.37402	9.01563	21.958	46.9814	72.4941	98.4814
45.84	0.668457	1.69434	2.56445	5.72607	11.5781	18.5039	26.4414		45.82	1.13525	2.78223	4.04883	7.49854	12.3545	17.7256	23.48		45.88	1.68457	5.37598	9.01563	21.9678	46.9756	72.5039	98.499
45.94	0.654785	1.69434	2.55957	5.7124	11.5723	18.5	26.4375		45.92	1.1333	2.79004	4.04639	7.50635	12.3604	17.7334	23.4878		45.98	1.67676	5.37598	9.01367	21.96	46.9736	72.5059	98.501
46.04	0.658691	1.69043	2.55859	5.71143	11.5684	18.4961	26.4375		46.02	1.12549	2.79004	4.05664	7.50586	12.3525	17.7314	23.4878		46.08	1.6748	5.36816	9.01563	21.96	46.9658	72.498	98.501
46.14	0.654785	1.68848	2.54883	5.70068	11.5625	18.4902	26.4375		46.12	1.1333	2.78809	4.04688	7.50439	12.3604	17.7236	23.4976		46.18	1.67871	5.37402	9.00586	21.958	46.9639	72.4844	98.501
46.24	0.647949	1.69043	2.55664	5.69482	11.5625	18.4902	26.4375		46.22	1.125	2.79199	4.05078	7.49658	12.3525	17.7334	23.4976		46.28	1.6748	5.36816	9.03125	21.9678	46.9639	72.4844	98.5127
46.34	0.656738	1.69434	2.56836	5.70068	11.5684	18.4902	26.4375		46.32	1.1333	2.79785	4.07617	7.50635	12.3525	17.7334	23.4976		46.38	1.6748	5.36621	9.03711	21.96	46.9561	72.4844	98.5127
46.44	0.662598	1.69434	2.55859	5.69482	11.5625	18.4863	26.4492		46.42	1.13135	2.79004	4.07617	7.49854	12.3604	17.7314	23.4976		46.48	1.67871	5.37793	9.03516	21.9658	46.9541	72.4766	98.5205
46.54	0.656738	1.69434	2.55859	5.70068	11.5625	18.4805	26.4492		46.52	1.12354	2.79004	4.07617	7.50635	12.3525	17.7236	23.4976		46.58	1.68457	5.37793	9.03711	21.9697	46.9541	72.4746	98.5205
46.64	0.656738	1.7041	2.55273	5.69482	11.5801	18.4844	26.4531		46.62	1.12354	2.79004	4.06836	7.49854	12.3525	17.7256	23.4995		46.68	1.68457	5.37793	9.04297	21.9678	46.9463	72.4824	98.5283
46.74	0.662598	1.7002	2.56836	5.71045	11.5742	18.5098	26.4688		46.72	1.1333	2.80176	4.07617	7.50635	12.3506	17.7334	23.5171		46.78	1.68848	5.37012	9.04688	21.9678	46.9365	72.4727	98.5303
46.84	0.662598	1.69824	2.56738	5.70068	11.5742	18.4961	26.4688		46.82	1.12354	2.7998	4.06592	7.50635	12.3525	17.7314	23.5171		46.88	1.67871	5.38379	9.03516	21.9697	46.9365	72.4648	98.5303
46.94	0.656738	1.68457	2.56445	5.70361	11.5596	18.4941	26.4609		46.92	1.11572	2.79395	4.07031	7.49805	12.3525	17.7354	23.519		46.98	1.67676	5.38574	9.05273	21.9658	46.9268	72.4629	98.5381
47.04	0.658691	1.7041	2.56836	5.69287	11.5664	18.4902	26.4688		47.02	1.12549	2.80176	4.08594	7.50635	12.3599	17.7432	23.5269		47.08	1.68457	5.37793	9.05469	21.9775	46.9248	72.4648	98.54
47.14	0.668457	1.70801	2.57617	5.71436	11.5762	18.5	26.4785		47.12	1.12549	2.81152	4.08984	7.51611	12.3525	17.7432	23.5269		47.18	1.67676	5.38574	9.06445	21.9775	46.9346	72.457	98.5322
47.24	0.682129	1.7002	2.5918	5.71436	11.5781	18.5039	26.4707		47.22	1.11768	2.80371	4.08789	7.50635	12.3525	17.7354	23.5288		47.28	1.68457	5.37988	9.06641	21.9775	46.9287	72.4648	98.54
47.34	0.674316	1.7041	2.57813	5.70068	11.582	18.5	26.4668		47.32	1.1333	2.80957	4.0957	7.51416	12.3584	17.7432	23.5366		47.38	1.67871	5.38965	9.06641	21.9814	46.9268	72.4668	98.5537
47.44	0.687988	1.69434	2.58789	5.71045	11.5723	18.5059	26.4766		47.42	1.12549	2.81152	4.0957	7.51416	12.3506	17.751	23.5366		47.48	1.68848	5.37793	9.06836	21.9795	46.9268	72.459	98.5537
47.54	0.677246	1.68945	2.58203	5.69482	11.5723	18.4941	26.4707		47.52	1.125	2.81152	4.09766	7.50635	12.3623	17.7451	23.5386		47.58	1.68652	5.37988	9.07422	21.9775	46.915	72.4648	98.5615
47.64	0.686035	1.68262	2.58789	5.69092	11.5723	18.5	26.4766		47.62	1.1333	2.80908	4.0957	7.51611	12.3623	17.7529	23.5581		47.68	1.68652	5.37793	9.07813	21.9697	46.9268	72.4551	98.5635
47.74	0.682129	1.68359	2.58203	5.68115	11.5771	18.4961	26.4766		47.72	1.13135	2.7998	4.09766	7.51611	12.3623	17.751	23.5581		47.78	1.67871	5.36816	9.07617	21.9717	46.9131	72.4473	98.5635
47.84	0.690918	1.69434	2.59277	5.68506	11.5801	18.4951	26.4775		47.82	1.12598	2.80029	4.10791	7.51807	12.3745	17.7554	23.5586		47.88	1.6748	5.36816	9.07422	21.9658	46.9189	72.4434	98.5537
47.94	0.693848	1.69043	2.59961	5.68506	11.5703	18.4971	26.4785		47.92	1.14307	2.81152	4.12891	7.51807	12.3818	17.7622	23.5601		47.98	1.67676	5.36035	9.07813	21.9658	46.8975	72.4355	98.5537
48.04	0.697754	1.68848	2.59863	5.69092	11.5684	18.4902	26.4785		48.02	1.13525	2.80957	4.12842	7.52588	12.3818	17.7529	23.5601		48.08	1.6748	5.36621	9.07813	21.9697	46.9033	72.4336	98.5537
48.14	0.697754	1.69434	2.5918	5.68506	11.5742	18.4941	26.4775		48.12	1.14502	2.80371	4.12891	7.52783	12.376	17.7549	23.5596		48.18	1.68652	5.36816	9.08398	21.9795	46.9053	72.4414	98.5518
48.24	0.693848	1.69824	2.60352	5.69482	11.5781	18.4902	26.4766		48.22	1.15283	2.82129	4.14844	7.54736	12.3936	17.7725	23.5679		48.28	1.67871	5.37598	9.0957	21.9795	46.9131	72.4434	98.5518
48.34	0.691895	1.69043	2.60352	5.69482	11.5703	18.4902	26.4805		48.32	1.15674	2.83301	4.14844	7.55713	12.4053	17.7725	23.5796		48.38	1.68457	5.37793	9.10352	21.9873	46.9072	72.4355	98.5596
48.44	0.693848	1.7002	2.59961	5.69092	11.5684	18.4805	26.4766		48.42	1.1626	2.83887	4.15625	7.56494	12.4111	17.7842	23.5874		48.48	1.67871	5.38379	9.0957	21.9795	46.9131	72.4355	98.5615
48.54	0.697754	1.70215	2.60352	5.68506	11.5742	18.4746	26.4766		48.52	1.15479	2.83301	4.1582	7.55713	12.4053	17.7861	23.5874		48.58	1.68457	5.36621	9.10547	21.9775	46.9033	72.4434	98.5615
48.64	0.697754	1.69629	2.59961	5.69092	11.5703	18.4766	26.4766		48.62	1.16455	2.83887	4.16602	7.56494	12.4131	17.792	23.5874		48.68	1.67285	5.37598	9.09375	21.9697	46.8877	72.4258	98.5498
48.74	0.693848	1.69629	2.59961	5.68506	11.5684	18.4707	26.4668		48.72	1.1626	2.84082	4.16602	7.55713	12.4111	17.7939	23.5874		48.78	1.67676	5.37598	9.0957	21.9678	46.9014	72.4121	98.5498
48.84	0.70166	1.7002	2.59766	5.69482	11.5742	18.4746	26.4707		48.82	1.1665	2.84082	4.17188	7.56885	12.4053	17.7959	23.5894		48.88	1.68262	5.38379	9.10938	21.9756	46.9033	72.4199	98.5576
48.94	0.70752	1.70215	2.61328	5.69482	11.5742	18.4844	26.4805		48.92	1.17432	2.84277	4.17969	7.57861	12.4229	17.8057	23.5991		48.98	1.68457	5.37793	9.11133	21.9756	46.8955	72.4297	98.5674
49.04	0.702637	1.71582	2.61816	5.70459	11.5791	18.4863	26.4824		49.02	1.18359	2.8584	4.18701	7.57861	12.4229	17.8213	23.6147		49.08	1.68652	5.37598	9.11328	21.9873	46.8857	72.4238	98.5615
49.14	0.705566	1.7002	2.62109	5.70947	11.5664	18.4902	26.4766		49.12	1.17432	2.85059	4.1875	7.58594	12.4204	17.8135	23.6069		49.18	1.68457	5.37598	9.11133	21.9775	46.8838	72.4141	98.5479
49.24	0.70752	1.70215	2.62109	5.69287	11.5684	18.4844	26.4707		49.22	1.17432	2.8623	4.19727	7.57666	12.4229	17.8154	23.6089		49.28	1.68457	5.37793	9.11523	21.9756	46.8779	72.4141	98.5479
49.34	0.70752	1.70605	2.62695	5.70068	11.5625	18.4863	26.4766		49.32	1.18408	2.86816	4.20508	7.58447	12.4385	17.8311	23.6167		49.38	1.68457	5.37598	9.11523	21.9795	46.876	72.4082	98.5498
49.44	0.713379	1.70508	2.62891	5.69092	11.5664	18.4805	26.4766		49.42	1.17236	2.85059	4.18555	7.57471	12.4209	17.8135	23.6069		49.48	1.67676	5.38574	9.11719	21.9697	46.8721	72.4063	98.5498
49.54	0.711426	1.7041	2.62695	5.68506	11.582	18.4844	26.4766		49.52	1.17627	2.8501	4.18945	7.56689	12.4326	17.8057	23.6167		49.58	1.69434	5.37402	9.13086	21.9873	46.8623	72.4141	98.5498
49.64	0.723145	1.70898	2.62891	5.69482	11.583	18.4863	26.4668		49.62	1.19189	2.84863	4.20508	7.57666	12.4404	17.8213	23.6167		49.68	1.67676	5.38379	9.11328	21.9756	46.8643	72.3848	98.5381
49.74	0.718262	1.71191	2.63379	5.69189	11.584	18.4854	26.4717		49.72	1.18457	2.86279	4.20752	7.58496	12.4409	17.8257	23.6191		49.78	1.68457	5.37793	9.125	21.9697	46.8643	72.3926	98.5479
49.84	0.719238	1.70605	2.64063	5.68701	11.5703	18.4883	26.4785		49.82	1.18604	2.87012	4.21875	7.57861	12.4424	17.833	23.6284		49.88	1.68457	5.36816	9.125	21.9678	46.8486	72.3867	98.5498
49.94	0.715332	1.70996	2.62109	5.68311	11.5781	18.4727	26.4688		49.92	1.19385	2.8623	4.21875	7.58643	12.4404	17.8252	23.6284		49.98	1.68066	5.37598	9.10742	21.9639	46.8545	72.377	98.5342
50.04	0.709473	1.70215	2.62402	5.67627	11.5742	18.4766	26.4727		50.02	1.1958	2.87402	4.21045	7.58984	12.4443	17.8369	23.6304		50.08	1.68652	5.37012	9.11523	21.9678	46.8564	72.373	98.542
50.14	0.699707	1.7002	2.62305	5.67139	11.5742	18.4688	26.4648		50.12	1.1958	2.87988	4.21875	7.59619	12.4521	17.8428	23.6362		50.18	1.69824	5.37598	9.12695	21.96	46.8564	72.3672	98.5244
50.24	0.709473	1.70605	2.62305	5.66553	11.5645	18.4668	26.4531		50.22	1.1958	2.86426	4.21875	7.57861	12.4424	17.8271	23.6206		50.28	1.69824	5.37793	9.12695	21.9697	46.8564	72.373	98.5303
50.34	0.694824	1.70215	2.61914	5.66162	11.5645	18.4629	26.4492		50.32	1.19336	2.87207	4.2168	7.58643	12.4541	17.8447	23.6284		50.38	1.69629	5.38184	9.12695	21.9697	46.8564	72.375	98.5322
50.44	0.684082	1.7002	2.61914	5.65576	11.5645	18.458	26.4492		50.42	1.18213	2.87988	4.2168	7.58838	12.4541	17.8423	23.6284		50.48	1.68652	5.38769	9.13672	21.9678	46.8564	72.3574	98.5322
50.54	0.687988	1.70996	2.61328	5.65576	11.5684	18.4434	26.4531		50.52	1.17432	2.87402	4.21875	7.58838	12.4639	17.835	23.6401		50.58	1.69629	5.38574	9.13477	21.9678	46.8525	72.3633	98.54
50.64	0.687988	1.71191	2.62305	5.66943	11.5703	18.4648	26.4629		50.62	1.18408	2.89355	4.22852	7.6001	12.4658	17.8447	23.6499		50.68	1.69629	5.37988	9.13477	21.9756	46.8467	72.3613	98.5381
50.74	0.697754	1.70605	2.62305	5.68115	11.5645	18.4551	26.4785		50.72	1.17432	2.88965	4.21875	7.60596	12.4619	17.8506	23.6479		50.78	1.69629	5.38574	9.13477	21.9697	46.8447	72.3555	98.5322
50.84	0.693848	1.69824	2.62891	5.67529	11.5566	18.4492	26.4785		50.82	1.17236	2.88184	4.22656	7.59814	12.4541	17.8428	23.6479		50.88	1.68848	5.39355	9.13477	21.9756	46.8525	72.3535	98.5322
50.94	0.686035	1.7002	2.61133	5.67334	11.5586	18.4375	26.4707		50.92	1.17627	2.88379	4.23047	7.60791	12.4658	17.8428	23.6499		50.98	1.69434	5.37988	9.14453	21.9756	46.8506	72.3535	98.54
51.04	0.686035	1.69434	2.62305	5.66943	11.5527	18.4375	26.4766		51.02	1.17627	2.88965	4.23047	7.61572	12.4717	17.8545	23.6577		51.08	1.68652	5.38965	9.13672	21.9717	46.8486	72.3457	98.5225
51.14	0.693848	1.69824	2.61914	5.67041	11.5625	18.4336	26.4668		51.12	1.17432	2.88184	4.21875	7.60742	12.4639	17.8428	23.6479		51.18	1.69043	5.38574	9.13672	21.96	46.8369	72.3379	98.5225
51.24	0.687988	1.7002	2.62695	5.66748	11.5625	18.4434	26.4707		51.22	1.1665	2.88379	4.22266	7.6001	12.4639	17.8369	23.6499		51.28	1.68457	5.37988	9.14258	21.9619	46.8369	72.332	98.5186
51.34	0.683105	1.69824	2.6377	5.6792	11.5664	18.4492	26.4766		51.32	1.16406	2.88965	4.23779	7.61572	12.4736	17.8447	23.6577		51.38	1.6748	5.39355	9.14648	21.9561	46.8447	72.334	98.5088
51.44	0.689941	1.7002	2.63086	5.67334	11.5674	18.4375	26.4805		51.42	1.1665	2.89355	4.23828	7.61768	12.4756	17.8545	23.6597		51.48	1.69238	5.3877	9.15234	21.9658	46.8252	72.334	98.5166
51.54	0.691895	1.69434	2.63672	5.67334	11.5605	18.4375	26.4863		51.52	1.17236	2.89941	4.24609	7.61768	12.481	17.8545	23.6675		51.58	1.68652	5.37793	9.14453	21.9658	46.8271	72.334	98.5186
51.64	0.67627	1.69531	2.61719	5.66943	11.5615	18.4238	26.4824		51.62	1.17432	2.8916	4.24609	7.62549	12.4814	17.8525	23.6655		51.68	1.67676	5.3916	9.13867	21.9619	46.8291	72.3184	98.4951
51.74	0.687012	1.70605	2.62207	5.66846	11.5625	18.4229	26.4814		51.72	1.1748	2.89209	4.23877	7.62012	12.4722	17.8374	23.6504		51.78	1.68652	5.37988	9.14648	21.9775	46.8174	72.3262	98.5029
51.84	0.684082	1.70996	2.62305	5.68115	11.5664	18.4258	26.4883		51.82	1.17432	2.89355	4.24023	7.63721	12.4834	17.8545	23.6694		51.88	1.67871	5.38769	9.14648	21.96	46.8135	72.2969	98.4814
51.94	0.691895	1.70117	2.63281	5.67529	11.5586	18.4355	26.4922		51.92	1.16846	2.89551	4.25	7.63916	12.4854	17.8486	23.6714		51.98	1.68457	5.3877	9.14648	21.9697	46.8076	72.3027	98.4893
52.04	0.693848	1.7041	2.61914	5.66162	11.5625	18.4277	26.4941		52.02	1.18408	2.91064	4.25781	7.63721	12.4912	17.8643	23.6772		52.08	1.67871	5.38574	9.14648	21.9697	46.7939	72.3086	98.4756
52.14	0.687988	1.7041	2.62305	5.66553	11.5664	18.4219	26.4883		52.12	1.18604	2.90137	4.26172	7.63916	12.4932	17.8564	23.6694		52.18	1.66504	5.38574	9.14453	21.9561	46.8018	72.2949	98.4619
52.24	0.697754	1.7041	2.62305	5.67529	11.5684	18.4258	26.4922		52.22	1.18604	2.90332	4.25195	7.63916	12.4971	17.8584	23.6616		52.28	1.67676	5.37793	9.14453	21.9678	46.7764	72.3027	98.458
52.34	0.70752	1.69824	2.62793	5.67139	11.5566	18.4414	26.498		52.32	1.18604	2.90332	4.25928	7.64893	12.5029	17.8662	23.6694		52.38	1.67676	5.38574	9.13477	21.9521	46.7822	72.2852	98.4521
52.44	0.697754	1.7002	2.62695	5.66943	11.5586	18.4316	26.4922		52.42	1.19775	2.91504	4.26172	7.64307	12.4971	17.8662	23.6714		52.48	1.67676	5.3877	9.15234	21.958	46.7881	72.2852	98.46
52.54	0.70752	1.69824	2.62891	5.67041	11.5469	18.4219	26.498		52.52	1.19775	2.9209	4.26758	7.6582	12.5127	17.8662	23.689		52.58	1.68848	5.39355	9.1582	21.958	46.7939	72.2852	98.4541
52.64	0.697754	1.69434	2.62305	5.66748	11.5527	18.4258	26.4922		52.62	1.20752	2.9248	4.26953	7.66064	12.5068	17.8779	23.6909		52.68	1.69629	5.39551	9.16406	21.9756	46.7842	72.3047	98.4619
52.74	0.695801	1.69043	2.61328	5.67139	11.5488	18.417	26.4883		52.72	1.19385	2.9209	4.26758	7.66455	12.5029	17.8716	23.687		52.78	1.68848	5.3877	9.15234	21.9697	46.7646	72.2734	98.4521
52.84	0.699707	1.68848	2.61914	5.66162	11.543	18.4102	26.4883		52.82	1.1958	2.92871	4.27539	7.66455	12.5107	17.8721	23.6968		52.88	1.68652	5.39746	9.16406	21.9678	46.7549	72.2715	98.4404
52.94	0.69873	1.70605	2.61328	5.66943	11.543	18.4102	26.502		52.92	1.19531	2.92285	4.26758	7.64893	12.5029	17.8623	23.689		52.98	1.68457	5.39941	9.1543	21.9658	46.7549	72.2637	98.4326
53.04	0.693848	1.69629	2.61328	5.68115	11.543	18.4102	26.5039		53.02	1.19189	2.93066	4.27734	7.66455	12.5029	17.8721	23.6948		53.08	1.68848	5.3877	9.16602	21.9717	46.7354	72.2754	98.4268
53.14	0.687988	1.69629	2.61328	5.66162	11.543	18.4043	26.4922		53.12	1.19385	2.93066	4.28906	7.66455	12.5029	17.874	23.689		53.18	1.68262	5.39551	9.16211	21.958	46.7354	72.2715	98.4092
53.24	0.693848	1.68652	2.61914	5.66553	11.5186	18.4199	26.498		53.22	1.20166	2.94043	4.29688	7.6665	12.5029	17.8818	23.6968		53.28	1.68652	5.39551	9.16602	21.9678	46.7334	72.2734	98.4111
53.34	0.678223	1.69629	2.60352	5.66162	11.5254	18.4063	26.4883		53.32	1.18408	2.93066	4.2793	7.6665	12.5005	17.8701	23.687		53.38	1.69629	5.3877	9.16406	21.96	46.7314	72.2656	98.4111
53.44	0.687988	1.69629	2.60352	5.66553	11.5313	18.4043	26.4922		53.42	1.19385	2.94043	4.28906	7.65869	12.4932	17.874	23.7007		53.48	1.69629	5.3877	9.16797	21.958	46.7334	72.252	98.3994
53.54	0.684082	1.68848	2.6084	5.66064	11.5234	18.4102	26.498		53.52	1.19189	2.9502	4.29639	7.66602	12.5107	17.8818	23.6968		53.58	1.7002	5.39551	9.16602	21.9482	46.7295	72.2539	98.4014
53.64	0.67041	1.69043	2.59961	5.65186	11.5254	18.3984	26.4854		53.62	1.18604	2.94238	4.28711	7.65674	12.5029	17.8721	23.6982		53.68	1.70215	5.39746	9.16406	21.9463	46.7236	72.2422	98.3877
53.74	0.682129	1.68945	2.5957	5.65771	11.5146	18.3984	26.4844		53.72	1.20166	2.95801	4.29492	7.65479	12.5186	17.8838	23.6968		53.78	1.70801	5.39746	9.16406	21.9385	46.7236	72.2422	98.3799
53.84	0.677246	1.69629	2.59473	5.65283	11.5215	18.4033	26.4795		53.82	1.18457	2.94287	4.28955	7.64746	12.5034	17.8765	23.6895		53.88	1.7002	5.41113	9.17578	21.9385	46.7256	72.2441	98.3818
53.94	0.691895	1.69141	2.61328	5.65381	11.5293	18.4199	26.5		53.92	1.19971	2.96387	4.30859	7.65869	12.5225	17.8857	23.7007		53.98	1.71582	5.38965	9.17773	21.9502	46.6982	72.2383	98.3916
54.04	0.692871	1.68457	2.60938	5.66553	11.5234	18.4199	26.5059		54.02	1.21484	2.97119	4.31836	7.66846	12.5205	17.8955	23.7085		54.08	1.70801	5.39551	9.17773	21.9385	46.7041	72.2266	98.3818
54.14	0.682129	1.68457	2.60352	5.65186	11.5234	18.4102	26.4863		54.12	1.20361	2.95215	4.31055	7.6665	12.5146	17.8857	23.7085		54.18	1.70605	5.38379	9.18359	21.9424	46.6924	72.2266	98.3701
54.24	0.691895	1.6748	2.61328	5.65576	11.5137	18.4102	26.4902		54.22	1.19775	2.96191	4.31055	7.66846	12.5146	17.8857	23.7104		54.28	1.71191	5.3877	9.18359	21.9365	46.6846	72.2148	98.3662
54.34	0.684082	1.68457	2.59961	5.65186	11.5234	18.4004	26.501		54.32	1.20361	2.96191	4.30859	7.66846	12.5146	17.8857	23.7109		54.38	1.70996	5.38769	9.17969	21.9209	46.6846	72.207	98.3701
54.44	0.687988	1.6748	2.60742	5.65479	11.5137	18.4141	26.5068		54.42	1.1958	2.96191	4.3125	7.66016	12.5244	17.8877	23.7197		54.48	1.71582	5.37598	9.19336	21.9365	46.6846	72.2227	98.3623
54.54	0.684082	1.67871	2.60938	5.64404	11.5234	18.416	26.4961		54.52	1.20361	2.97168	4.33789	7.66846	12.5342	17.8936	23.728		54.58	1.70801	5.3877	9.1875	21.9248	46.6768	72.2051	98.3506
54.64	0.678223	1.68457	2.60352	5.65381	11.5176	18.4141	26.5		54.62	1.1958	2.96387	4.33008	7.66846	12.5244	17.8877	23.7202		54.68	1.70605	5.39746	9.18555	21.9287	46.6846	72.2031	98.3506
54.74	0.678223	1.68457	2.60254	5.65381	11.5195	18.4102	26.5		54.72	1.20557	2.98144	4.33936	7.67822	12.5361	17.8955	23.73		54.78	1.70605	5.38574	9.19531	21.9287	46.6553	72.2051	98.3486
54.84	0.684082	1.68457	2.61133	5.66357	11.5029	18.4102	26.5059		54.82	1.21338	2.98145	4.34766	7.68799	12.542	17.9053	23.7378		54.88	1.69824	5.39746	9.18359	21.9248	46.6514	72.1934	98.3389
54.94	0.682129	1.67871	2.61133	5.66357	11.5059	18.4141	26.5		54.92	1.1958	2.97949	4.34766	7.68604	12.5317	17.8955	23.728		54.98	1.71191	5.40527	9.20313	21.9248	46.6592	72.2012	98.3467
55.04	0.687012	1.69531	2.61133	5.65381	11.5127	18.4092	26.5		55.02	1.21484	2.99121	4.36719	7.6958	12.542	17.9126	23.7378		55.08	1.72363	5.40137	9.21094	21.9365	46.6553	72.2012	98.3486
55.14	0.696777	1.69238	2.62793	5.6665	11.5137	18.4248	26.5107		55.12	1.21387	2.98975	4.36963	7.69629	12.5405	17.9038	23.7383		55.18	1.71777	5.40137	9.22461	21.9307	46.6553	72.2031	98.3525
55.24	0.705566	1.70215	2.64063	5.67334	11.5234	18.4277	26.5176		55.22	1.21338	3.00098	4.38672	7.70557	12.542	17.9111	23.7476		55.28	1.70996	5.39551	9.23047	21.9307	46.6553	72.1973	98.3428
55.34	0.713379	1.69238	2.64453	5.68115	11.5078	18.4258	26.5215		55.32	1.20752	2.98535	4.38867	7.70166	12.542	17.9053	23.7495		55.38	1.71582	5.38965	9.22461	21.9365	46.6475	72.1914	98.3389
55.44	0.703613	1.68555	2.63867	5.68115	11.5059	18.4258	26.5156		55.42	1.22314	3.00098	4.39648	7.71729	12.54	17.9209	23.7573		55.48	1.71777	5.38574	9.2168	21.9307	46.6416	72.1855	98.3408
55.54	0.711426	1.68457	2.64258	5.68506	11.498	18.4238	26.5195		55.52	1.20752	2.99268	4.39063	7.70947	12.5244	17.9053	23.7495		55.58	1.72363	5.37793	9.22266	21.9287	46.6279	72.1797	98.3369
55.64	0.713379	1.68457	2.63867	5.68604	11.5059	18.4258	26.5156		55.62	1.22314	3.00098	4.39844	7.71484	12.5303	17.9229	23.7573		55.68	1.71777	5.37793	9.20703	21.9111	46.6338	72.166	98.3232
55.74	0.717285	1.68848	2.6416	5.67334	11.502	18.4238	26.5195		55.72	1.21533	2.99121	4.39014	7.69775	12.5244	17.9072	23.7495		55.78	1.72754	5.38184	9.22266	21.9072	46.624	72.1836	98.3311
55.84	0.711426	1.69043	2.63477	5.67334	11.502	18.4199	26.5195		55.82	1.22705	3.00293	4.40039	7.69775	12.5322	17.915	23.7593		55.88	1.72363	5.37988	9.21875	21.9072	46.6162	72.1738	98.3291
55.94	0.723145	1.68457	2.64648	5.68115	11.498	18.4297	26.5254		55.92	1.24268	3.01855	4.41602	7.70557	12.5439	17.915	23.7671		55.98	1.71777	5.37793	9.2168	21.8994	46.6084	72.1543	98.3115
56.04	0.723145	1.69434	2.64844	5.67139	11.4922	18.4258	26.5254		56.02	1.23486	3.00098	4.41602	7.68604	12.5322	17.9131	23.7573		56.08	1.71973	5.37402	9.21875	21.8896	46.583	72.1582	98.3232
56.14	0.727051	1.68066	2.65234	5.67529	11.4922	18.4238	26.5293		56.12	1.22705	3.01074	4.41797	7.68799	12.5342	17.9072	23.7593		56.18	1.71387	5.36621	9.21289	21.8877	46.5752	72.1523	98.3076
56.24	0.717285	1.67871	2.64844	5.67139	11.4922	18.4297	26.5254		56.22	1.22705	2.99902	4.41797	7.68604	12.5244	17.915	23.7573		56.28	1.72559	5.38379	9.20508	21.8877	46.5752	72.1543	98.3096
56.34	0.728027	1.68457	2.65234	5.6792	11.4814	18.4297	26.5293		56.32	1.23633	3.00293	4.41016	7.69189	12.5244	17.915	23.7593		56.38	1.73535	5.37793	9.21484	21.8936	46.5654	72.1543	98.3057
56.44	0.727051	1.68457	2.65234	5.67432	11.4805	18.4336	26.5293		56.42	1.24463	3.01074	4.41992	7.69922	12.5337	17.917	23.769		56.48	1.73535	5.36621	9.21484	21.8975	46.5537	72.1543	98.3076
56.54	0.736816	1.67578	2.66211	5.6792	11.4834	18.4355	26.5352		56.52	1.25439	3.01074	4.42969	7.70557	12.5322	17.9326	23.7769		56.58	1.73535	5.37988	9.21484	21.8779	46.5557	72.1367	98.29
56.64	0.728027	1.69043	2.66309	5.67432	11.4883	18.4248	26.5303		56.62	1.24512	3.01318	4.43018	7.70801	12.5327	17.9175	23.7695		56.68	1.74512	5.38769	9.2168	21.8896	46.5635	72.1445	98.2998
56.74	0.73877	1.69238	2.67285	5.67529	11.4902	18.4453	26.5313		56.72	1.25635	3.02637	4.45068	7.71924	12.5361	17.9385	23.7808		56.78	1.75684	5.38184	9.22266	21.8896	46.5459	72.1426	98.3096
56.84	0.744629	1.67676	2.68359	5.68115	11.4746	18.4512	26.5332		56.82	1.25439	3.03223	4.45898	7.71729	12.542	17.9463	23.7964		56.88	1.75684	5.37207	9.23438	21.8896	46.5361	72.1445	98.3037
56.94	0.73877	1.67676	2.67383	5.67529	11.4844	18.4453	26.5215		56.92	1.25635	3.02441	4.46875	7.71924	12.5439	17.9482	23.7905		56.98	1.75879	5.37207	9.22656	21.8916	46.5361	72.1367	98.3018
57.04	0.744629	1.6709	2.67969	5.68506	11.4688	18.4463	26.5273		57.02	1.25244	3.02246	4.45508	7.71729	12.5322	17.9517	23.7866		57.08	1.75098	5.36816	9.23828	21.8994	46.5322	72.1289	98.292
57.14	0.729004	1.67578	2.67383	5.67139	11.4648	18.4336	26.5215		57.12	1.25439	3.02441	4.45703	7.7251	12.5342	17.9443	23.7886		57.18	1.74512	5.37598	9.23633	21.8799	46.5342	72.123	98.2881
57.24	0.73291	1.6709	2.66406	5.67139	11.4609	18.4336	26.5215		57.22	1.24658	3.03174	4.45898	7.70947	12.542	17.9541	23.7886		57.28	1.76465	5.36816	9.24414	21.8975	46.5186	72.1211	98.2979
57.34	0.743652	1.66895	2.66992	5.67236	11.459	18.4453	26.5273		57.32	1.27344	3.03809	4.47656	7.73633	12.5498	17.9697	23.8062		57.38	1.75684	5.37402	9.23633	21.8896	46.5244	72.1152	98.2998
57.44	0.736816	1.6748	2.67383	5.6792	11.4746	18.4434	26.5273		57.42	1.25439	3.03223	4.45898	7.71924	12.5342	17.9541	23.7964		57.48	1.75488	5.37598	9.24609	21.8955	46.5264	72.1211	98.2998
57.54	0.73291	1.67676	2.67969	5.69092	11.4629	18.4492	26.5273		57.52	1.26221	3.04004	4.4668	7.73486	12.5518	17.9717	23.7964		57.58	1.74707	5.39551	9.24609	21.8896	46.5146	72.123	98.2998
57.64	0.715332	1.67871	2.67578	5.67334	11.459	18.4414	26.5098		57.62	1.25439	3.04199	4.4707	7.73682	12.5518	17.9736	23.7983		57.68	1.75684	5.38965	9.25195	21.8955	46.5068	72.123	98.3076
57.74	0.723145	1.67676	2.6875	5.66943	11.4668	18.4434	26.5156		57.72	1.26221	3.05762	4.48633	7.74463	12.5498	17.9912	23.8159		57.78	1.75684	5.3916	9.25781	21.8877	46.501	72.1172	98.3096
57.84	0.730957	1.67285	2.69043	5.67334	11.4668	18.4414	26.5098		57.82	1.25635	3.05176	4.47803	7.73682	12.5439	17.9854	23.8179		57.88	1.75098	5.38574	9.24219	21.874	46.5107	72.0996	98.2979
57.94	0.727051	1.67285	2.67578	5.67334	11.4678	18.4277	26.5098		57.92	1.26416	3.05957	4.48438	7.74658	12.5537	17.9932	23.8276		57.98	1.75293	5.38574	9.25391	21.8857	46.5029	72.1016	98.3076
58.04	0.723145	1.67383	2.67773	5.66943	11.4658	18.4277	26.5156		58.02	1.26221	3.05957	4.48438	7.75439	12.5591	17.9932	23.8354		58.08	1.75684	5.3877	9.24414	21.8779	46.5029	72.1016	98.3096
58.14	0.728027	1.6748	2.68262	5.67822	11.459	18.4326	26.5107		58.12	1.26465	3.06982	4.48682	7.75879	12.5522	18.0054	23.8379		58.18	1.75684	5.3877	9.24414	21.8857	46.4971	72.1113	98.3076
58.24	0.714355	1.6709	2.66992	5.67139	11.4531	18.4395	26.5078		58.22	1.25391	3.06152	4.48828	7.76611	12.5596	18.0049	23.8374		58.28	1.75488	5.3877	9.24414	21.8799	46.4834	72.1055	98.3096
58.34	0.70752	1.66895	2.66406	5.67139	11.4531	18.4355	26.5078		58.32	1.25439	3.05957	4.49023	7.75635	12.5518	18.0029	23.8374		58.38	1.75293	5.38574	9.25391	21.8779	46.4834	72.0977	98.3096
58.44	0.717285	1.67676	2.67383	5.66943	11.4395	18.4336	26.5117		58.42	1.25439	3.05371	4.49023	7.76025	12.5518	17.9971	23.8394		58.48	1.75293	5.3877	9.25391	21.8838	46.4756	72.1035	98.3174
58.54	0.70752	1.67676	2.66016	5.66553	11.4375	18.4297	26.5078		58.52	1.26416	3.06152	4.49805	7.77979	12.5615	18.0049	23.8374		58.58	1.76465	5.37988	9.25781	21.8975	46.4736	72.0938	98.3193
58.64	0.70752	1.68066	2.66309	5.66455	11.4336	18.4297	26.5117		58.62	1.26416	3.07129	4.49951	7.7793	12.5439	18.0049	23.8394		58.68	1.75684	5.38769	9.25391	21.8877	46.4756	72.0859	98.3193
58.74	0.717285	1.68652	2.66602	5.66357	11.4434	18.4336	26.5176		58.72	1.27393	3.07324	4.5	7.77783	12.5635	18.0068	23.8472		58.78	1.75684	5.38965	9.26172	21.8877	46.4756	72.0938	98.3213
58.84	0.713379	1.67676	2.66797	5.67334	11.4238	18.4395	26.5176		58.82	1.27197	3.08105	4.50586	7.7876	12.5635	18.0146	23.8374		58.88	1.74902	5.38965	9.26758	21.8877	46.4678	72.084	98.3135
58.94	0.711426	1.67676	2.66602	5.66748	11.4238	18.4297	26.5117		58.92	1.25635	3.07129	4.5	7.77979	12.5537	18.0049	23.8296		58.98	1.75488	5.38965	9.28125	21.8955	46.4561	72.084	98.3213
59.04	0.723145	1.67188	2.66797	5.66943	11.4297	18.4297	26.5078		59.02	1.26221	3.07129	4.50586	7.79541	12.5537	18.0146	23.8374		59.08	1.75684	5.37988	9.27539	21.8896	46.4482	72.084	98.3115
59.14	0.727051	1.64746	2.66797	5.67139	11.418	18.4297	26.5078		59.12	1.26416	3.06885	4.50586	7.79541	12.5518	18.0146	23.8374		59.18	1.75488	5.38574	9.27734	21.8799	46.4541	72.084	98.3232
59.24	0.717285	1.65332	2.65234	5.65576	11.4199	18.4199	26.502		59.22	1.25439	3.06152	4.50781	7.7876	12.5459	18.0146	23.8394		59.28	1.7666	5.37598	9.27539	21.8779	46.4365	72.0762	98.3193
59.34	0.717285	1.65723	2.64844	5.65576	11.4131	18.4199	26.5078		59.32	1.26416	3.06934	4.50586	7.79736	12.5518	18.0146	23.8472		59.38	1.7666	5.38379	9.26758	21.8779	46.4248	72.0762	98.3213
59.44	0.717285	1.66309	2.64258	5.65967	11.4121	18.4238	26.5117		59.42	1.26416	3.07129	4.50781	7.79932	12.5435	18.0264	23.8491		59.48	1.7666	5.38574	9.27344	21.8857	46.4248	72.084	98.3174
59.54	0.713379	1.65918	2.63867	5.66162	11.4121	18.4297	26.5176		59.52	1.26221	3.0791	4.50586	7.81494	12.542	18.0342	23.8569		59.58	1.77051	5.37793	9.26563	21.8799	46.4131	72.0859	98.3193
59.64	0.719238	1.65723	2.62793	5.65186	11.416	18.416	26.5176		59.62	1.26416	3.09668	4.50537	7.81494	12.5518	18.042	23.8569		59.68	1.77637	5.38379	9.26563	21.8701	46.4209	72.0781	98.3193
59.74	0.723145	1.66309	2.63477	5.6499	11.418	18.4141	26.5117		59.72	1.27783	3.08105	4.50977	7.80908	12.5537	18.0361	23.8589		59.78	1.78418	5.38574	9.27148	21.8877	46.415	72.084	98.3271
59.84	0.724121	1.64941	2.64063	5.66162	11.3926	18.4199	26.5176		59.82	1.2832	3.08887	4.51758	7.82471	12.5596	18.0439	23.8667		59.88	1.77637	5.37793	9.27344	21.8818	46.4053	72.0742	98.3213
59.94	0.70752	1.64844	2.62695	5.64111	11.3936	18.4102	26.498		59.92	1.27393	3.08691	4.51563	7.81445	12.5518	18.0439	23.8667		59.98	1.78613	5.39355	9.27734	21.8779	46.4033	72.0742	98.3213
60.04	0.708496	1.65527	2.62207	5.63916	11.3945	18.415	26.5029		60.02	1.27441	3.08154	4.5083	7.81738	12.5522	18.0464	23.8691		60.08	1.7959	5.3877	9.29297	21.8936	46.4033	72.084	98.3389
60.14	0.719238	1.65527	2.61914	5.64209	11.3945	18.4219	26.5098		60.12	1.27588	3.09082	4.50781	7.82471	12.5537	18.0557	23.8687		60.18	1.80371	5.3877	9.28516	21.8877	46.3838	72.0859	98.3291
60.24	0.719238	1.65137	2.61914	5.63232	11.3848	18.4219	26.5098		60.22	1.27588	3.09082	4.50781	7.82666	12.5537	18.0557	23.8687		60.28	1.80371	5.36816	9.27539	21.8779	46.3838	72.0742	98.3291
60.34	0.715332	1.64941	2.61328	5.63623	11.3848	18.417	26.5098		60.32	1.28369	3.09863	4.5	7.81885	12.5537	18.0532	23.8687		60.38	1.7959	5.37402	9.28516	21.876	46.3721	72.0645	98.3213
60.44	0.709473	1.65527	2.61328	5.63623	11.3848	18.4043	26.5039		60.42	1.27588	3.09277	4.5	7.81885	12.5537	18.0361	23.8706		60.48	1.80566	5.37598	9.28516	21.876	46.3721	72.0625	98.3291
60.54	0.719238	1.65527	2.61328	5.62646	11.3848	18.4102	26.5098		60.52	1.27588	3.09082	4.50977	7.81885	12.542	18.0439	23.8784		60.58	1.80566	5.37598	9.28516	21.876	46.3643	72.0645	98.3311
60.64	0.719238	1.64551	2.60938	5.62646	11.3848	18.4004	26.5098		60.62	1.27588	3.09082	4.50781	7.81885	12.542	18.0342	23.8687		60.68	1.80566	5.37598	9.28516	21.876	46.3643	72.0527	98.3311
60.74	0.715332	1.64551	2.59961	5.62256	11.3809	18.3906	26.5098		60.72	1.28369	3.09082	4.50781	7.82666	12.542	18.0342	23.8687		60.78	1.80566	5.37598	9.27539	21.8682	46.3447	72.0449	98.3193
60.84	0.705566	1.62598	2.59375	5.6167	11.3535	18.3867	26.5098		60.82	1.28369	3.10059	4.50977	7.82861	12.5615	18.042	23.8784		60.88	1.7959	5.37598	9.28516	21.8662	46.3467	72.0254	98.3193
60.94	0.689941	1.62988	2.58008	5.60303	11.3574	18.3711	26.5		60.92	1.27588	3.10059	4.51758	7.82666	12.5537	18.0342	23.8784		60.98	1.80566	5.38379	9.28906	21.8701	46.3545	72.0352	98.3311
61.04	0.693848	1.63574	2.57813	5.59717	11.3633	18.3652	26.4922		61.02	1.27783	3.09277	4.51172	7.82861	12.5557	18.0264	23.8804		61.08	1.8252	5.38574	9.29492	21.8799	46.3447	72.0313	98.3389
61.14	0.695801	1.62988	2.5791	5.59717	11.3633	18.3711	26.498		61.12	1.28369	3.10059	4.52686	7.82861	12.5635	18.0342	23.8882		61.18	1.81934	5.38574	9.29492	21.8799	46.3369	72.0254	98.333
61.24	0.693848	1.63574	2.58398	5.59717	11.3633	18.375	26.4922		61.22	1.27783	3.10254	4.51758	7.83838	12.5635	18.0361	23.8901		61.28	1.8252	5.3877	9.29297	21.8799	46.3369	72.0332	98.3408
61.34	0.695801	1.63965	2.58398	5.59717	11.3633	18.3711	26.4941		61.32	1.29346	3.11035	4.52734	7.84814	12.5635	18.0439	23.896		61.38	1.81934	5.39551	9.30469	21.8799	46.3252	72.0234	98.3232
61.44	0.693848	1.63574	2.58398	5.59619	11.3633	18.375	26.4961		61.42	1.2876	3.1123	4.53711	7.85742	12.5732	18.0557	23.9019		61.48	1.8252	5.38574	9.30469	21.8779	46.3252	72.0313	98.3369
61.54	0.709473	1.63574	2.58398	5.59521	11.3535	18.3711	26.498		61.52	1.29541	3.12012	4.53711	7.85596	12.5732	18.0635	23.9175		61.58	1.82715	5.38574	9.30469	21.8779	46.3174	72.0254	98.3408
61.64	0.70459	1.62988	2.58008	5.59131	11.3574	18.3711	26.498		61.62	1.29297	3.12012	4.54492	7.854	12.5732	18.0635	23.9175		61.68	1.81738	5.40527	9.29688	21.8701	46.3252	72.0137	98.333
61.74	0.70166	1.63574	2.58789	5.58545	11.3594	18.375	26.502		61.72	1.29541	3.12207	4.53906	7.84619	12.5635	18.0537	23.9194		61.78	1.83496	5.39941	9.32227	21.8799	46.3193	72.0332	98.3525
61.84	0.70752	1.62402	2.58984	5.58154	11.3457	18.3652	26.5078		61.82	1.30322	3.12988	4.55469	7.854	12.5811	18.0596	23.9272		61.88	1.83691	5.39941	9.31641	21.8721	46.3135	72.0195	98.3545
61.94	0.699707	1.62402	2.57227	5.56787	11.3516	18.3418	26.4902		61.92	1.29541	3.12988	4.54688	7.84814	12.5635	18.0537	23.9292		61.98	1.84473	5.3877	9.32617	21.8779	46.3154	72.0137	98.3506
62.04	0.705566	1.62402	2.56836	5.56982	11.3418	18.3379	26.4961		62.02	1.31299	3.12988	4.54492	7.854	12.5713	18.0518	23.937		62.08	1.85449	5.3877	9.31836	21.8721	46.3076	72.0156	98.3525
62.14	0.70166	1.61426	2.5625	5.56396	11.3418	18.3379	26.4863		62.12	1.32275	3.1416	4.54883	7.85791	12.583	18.0635	23.9487		62.18	1.84668	5.3877	9.31641	21.8701	46.3076	72.0039	98.3525
62.24	0.695801	1.62598	2.56836	5.56396	11.3398	18.3281	26.4863		62.22	1.31494	3.1416	4.55859	7.85791	12.583	18.0635	23.9487		62.28	1.84473	5.37598	9.30859	21.8779	46.2764	72.0039	98.3525
62.34	0.70752	1.62598	2.56934	5.58154	11.334	18.3398	26.4883		62.32	1.31494	3.1416	4.54834	7.85596	12.5811	18.0537	23.9487		62.38	1.83301	5.37598	9.29688	21.8584	46.2666	71.9844	98.3408
62.44	0.713379	1.62598	2.5625	5.56592	11.334	18.3398	26.4883		62.42	1.31299	3.1416	4.54883	7.85791	12.5732	18.0537	23.9487		62.48	1.83691	5.37988	9.29492	21.8564	46.2783	71.9727	98.3291
62.54	0.697754	1.62598	2.5625	5.56201	11.334	18.3301	26.4883		62.52	1.31494	3.1416	4.54883	7.85596	12.5732	18.0537	23.9487		62.58	1.84668	5.37988	9.31445	21.8604	46.2666	71.9844	98.3408
62.64	0.703613	1.62988	2.55859	5.55225	11.3232	18.3262	26.4785		62.62	1.31299	3.1416	4.54688	7.85596	12.5732	18.042	23.9487		62.68	1.83887	5.3877	9.30664	21.8506	46.2568	71.9688	98.3408
62.74	0.70166	1.62598	2.55664	5.55029	11.332	18.3145	26.4727		62.72	1.31689	3.15332	4.56055	7.85986	12.5825	18.0459	23.9487		62.78	1.84473	5.38965	9.3125	21.8564	46.2451	71.9746	98.3408
62.84	0.70752	1.62598	2.5625	5.56592	11.332	18.3203	26.4785		62.82	1.32471	3.15137	4.56836	7.86768	12.5713	18.0537	23.9683		62.88	1.8584	5.37793	9.31445	21.8584	46.2451	71.9766	98.3428
62.94	0.717285	1.62207	2.55859	5.56201	11.3223	18.3105	26.4707		62.92	1.32471	3.15137	4.56641	7.86572	12.5811	18.0537	23.9702		62.98	1.8584	5.37012	9.31836	21.8506	46.2451	71.9648	98.3389
63.04	0.713379	1.62109	2.5625	5.55615	11.3271	18.3105	26.4766		63.02	1.32275	3.14941	4.56836	7.85791	12.5811	18.0439	23.9663		63.08	1.8584	5.37793	9.31641	21.8486	46.2471	71.9648	98.333
63.14	0.712402	1.62793	2.56348	5.55615	11.334	18.3154	26.4717		63.12	1.33691	3.15381	4.57861	7.87939	12.5835	18.0562	23.9785		63.18	1.86621	5.37988	9.32617	21.8486	46.249	71.9668	98.3428
63.24	0.719238	1.61816	2.56445	5.55225	11.334	18.3125	26.4785		63.22	1.34619	3.16309	4.58008	7.87744	12.5928	18.0654	23.9878		63.28	1.86816	5.37207	9.32617	21.8408	46.2373	71.9688	98.333
63.34	0.725098	1.61816	2.56055	5.54639	11.3203	18.3125	26.4785		63.32	1.34424	3.16309	4.58789	7.86963	12.5928	18.0654	23.9878		63.38	1.86035	5.37207	9.31836	21.8389	46.2295	71.957	98.333
63.44	0.719238	1.61816	2.56445	5.54639	11.3184	18.3086	26.4688		63.42	1.34619	3.16309	4.58984	7.86963	12.5908	18.0537	23.9878		63.48	1.8584	5.36035	9.31641	21.8389	46.2236	71.9414	98.3252
63.54	0.723145	1.61816	2.56836	5.54639	11.3242	18.2949	26.4727		63.52	1.34814	3.15332	4.5918	7.87939	12.585	18.0479	23.98		63.58	1.86621	5.36035	9.32422	21.8506	46.2178	71.9473	98.3213
63.64	0.725098	1.62207	2.58398	5.54639	11.3184	18.3008	26.4688		63.62	1.34424	3.14355	4.58984	7.86963	12.583	18.0361	23.978		63.68	1.86035	5.35645	9.32617	21.8506	46.2139	71.9375	98.3232
63.74	0.73291	1.61621	2.58398	5.54639	11.3242	18.3047	26.4727		63.72	1.32861	3.14551	4.59961	7.86963	12.5947	18.0381	23.9702		63.78	1.86621	5.3584	9.32617	21.8389	46.2158	71.9336	98.3193
63.84	0.73877	1.61621	2.58398	5.54639	11.3105	18.3105	26.4785		63.82	1.34619	3.15332	4.59961	7.86963	12.6025	18.0459	23.978		63.88	1.86816	5.37012	9.32617	21.8389	46.208	71.9238	98.3213
63.94	0.750488	1.61621	2.58008	5.55225	11.3047	18.3047	26.4688		63.92	1.33643	3.15332	4.59766	7.87744	12.6006	18.0479	23.978		63.98	1.8877	5.37012	9.33008	21.8428	46.2061	71.9434	98.3252
64.04	0.746582	1.60645	2.57422	5.54248	11.3047	18.2969	26.4688		64.02	1.34424	3.15332	4.59961	7.86768	12.6045	18.0537	23.978		64.08	1.87988	5.3584	9.32813	21.8408	46.1865	71.9297	98.3252
64.14	0.740723	1.61035	2.57031	5.53662	11.2969	18.291	26.459		64.12	1.33643	3.15332	4.59766	7.85986	12.6045	18.0459	23.9683		64.18	1.86621	5.36621	9.30859	21.8271	46.1826	71.916	98.3135
64.24	0.744629	1.61621	2.57813	5.53662	11.3027	18.2852	26.4629		64.22	1.34814	3.16504	4.61328	7.85986	12.6162	18.0576	23.98		64.28	1.87402	5.36816	9.32227	21.8193	46.1846	71.9121	98.3096
64.34	0.760254	1.62988	2.5791	5.53662	11.3125	18.291	26.459		64.32	1.34619	3.16309	4.60889	7.85986	12.6025	18.0459	23.978		64.38	1.8877	5.37598	9.31445	21.8193	46.1768	71.9063	98.3115
64.44	0.769043	1.62598	2.58594	5.55615	11.3027	18.2949	26.4727		64.42	1.35547	3.1748	4.62109	7.86963	12.6123	18.0576	23.9897		64.48	1.88574	5.37793	9.33203	21.8271	46.165	71.9141	98.3076
64.54	0.758301	1.62598	2.58789	5.54639	11.2988	18.291	26.459		64.52	1.34424	3.17285	4.61719	7.86963	12.6143	18.0557	23.9878		64.58	1.88574	5.37793	9.32617	21.8271	46.1572	71.9043	98.3096
64.64	0.754395	1.61621	2.58203	5.5415	11.293	18.291	26.459		64.62	1.36182	3.18262	4.61914	7.87695	12.6104	18.0654	23.9976		64.68	1.87793	5.37793	9.32422	21.8174	46.1553	71.9043	98.3018
64.74	0.748535	1.61621	2.58203	5.53467	11.2891	18.2813	26.4629		64.72	1.354	3.18262	4.62891	7.86768	12.6025	18.0654	23.9995		64.78	1.87598	5.37793	9.32422	21.8271	46.1357	71.8965	98.3096
64.84	0.744629	1.62012	2.57813	5.53467	11.2871	18.2813	26.457		64.82	1.35205	3.18262	4.62695	7.87744	12.6123	18.0537	24.0073		64.88	1.87598	5.38574	9.31641	21.8271	46.1416	71.8848	98.2998
64.94	0.742676	1.62598	2.57617	5.53467	11.293	18.2754	26.4609		64.92	1.34619	3.18457	4.62109	7.87744	12.6064	18.0557	24.0093		64.98	1.88184	5.3877	9.32227	21.8271	46.1357	71.8848	98.3076
65.04	0.758301	1.62988	2.59375	5.53467	11.2969	18.2813	26.457		65.02	1.36572	3.19238	4.63867	7.87744	12.6143	18.0635	24.0171		65.08	1.88379	5.39551	9.33203	21.8271	46.1436	71.8867	98.3096
65.14	0.758301	1.63184	2.59375	5.53467	11.2891	18.2852	26.4512		65.12	1.36572	3.19434	4.63867	7.88721	12.6162	18.0557	24.0093		65.18	1.89551	5.38965	9.33203	21.835	46.1377	71.8828	98.3174
65.24	0.758301	1.62988	2.60352	5.53467	11.2832	18.2773	26.457		65.22	1.37549	3.2002	4.64844	7.88721	12.6221	18.0615	24.0171		65.28	1.89551	5.38379	9.34375	21.835	46.1357	71.877	98.3193
65.34	0.76416	1.62012	2.59961	5.54443	11.2715	18.2715	26.457		65.32	1.37354	3.19434	4.64648	7.89697	12.6143	18.0439	24.0171		65.38	1.8877	5.37793	9.33594	21.8467	46.124	71.8633	98.3193
65.44	0.746582	1.61816	2.58203	5.52881	11.2715	18.2598	26.4453		65.42	1.36572	3.2002	4.63867	7.89502	12.6143	18.0439	24.0171		65.48	1.88574	5.38379	9.33398	21.8389	46.124	71.8633	98.3115
65.54	0.750488	1.62402	2.5918	5.52295	11.2715	18.252	26.4492		65.52	1.35791	3.18457	4.63867	7.87744	12.6045	18.0361	24.0093		65.58	1.89355	5.37793	9.33398	21.8369	46.1162	71.8633	98.3193
65.64	0.762207	1.62402	2.5918	5.53271	11.2715	18.2578	26.4453		65.62	1.37354	3.19238	4.63867	7.88721	12.6143	18.0439	24.0171		65.68	1.89551	5.37793	9.3457	21.8486	46.1162	71.8652	98.3096
65.74	0.756348	1.61426	2.59766	5.52881	11.2666	18.2578	26.4551		65.72	1.36572	3.19238	4.64648	7.88525	12.6143	18.0439	24.0171		65.78	1.89355	5.36621	9.33789	21.8408	46.0947	71.8652	98.3096
65.84	0.752441	1.60449	2.58789	5.52295	11.25	18.2578	26.4453		65.82	1.36377	3.19238	4.63672	7.87744	12.6118	18.0439	24.0171		65.88	1.87402	5.36621	9.31641	21.835	46.0928	71.8418	98.29
65.94	0.736816	1.60352	2.58203	5.51904	11.2539	18.2383	26.4355		65.92	1.36572	3.19238	4.63867	7.88525	12.6025	18.0439	24.0171		65.98	1.88379	5.36426	9.32227	21.8193	46.0889	71.8418	98.29
66.04	0.746582	1.60254	2.58594	5.51709	11.2559	18.2422	26.4395		66.02	1.36572	3.1919	4.64063	7.87939	12.6045	18.0459	24.019		66.08	1.88379	5.36426	9.33008	21.833	46.083	71.8418	98.2979
66.14	0.746582	1.60742	2.58789	5.51904	11.2549	18.248	26.4355		66.12	1.36572	3.19043	4.6582	7.88525	12.6104	18.0537	24.0269		66.18	1.88379	5.37402	9.32422	21.8271	46.0908	71.832	98.2881
66.24	0.757324	1.61426	2.58691	5.51318	11.2578	18.2432	26.4404		66.22	1.38574	3.2124	4.6626	7.88721	12.6147	18.0659	24.0293		66.28	1.89746	5.37598	9.33203	21.8252	46.0771	71.8418	98.2979
66.34	0.758301	1.61426	2.58887	5.51318	11.252	18.25	26.4473		66.32	1.37744	3.21191	4.65967	7.88916	12.6123	18.0654	24.0288		66.38	1.89746	5.37598	9.33594	21.8252	46.0752	71.8438	98.2998
66.44	0.758301	1.61816	2.5918	5.5249	11.2656	18.25	26.4473		66.42	1.38721	3.22168	4.66992	7.89893	12.624	18.0752	24.0386		66.48	1.89746	5.37207	9.33398	21.8252	46.083	71.8359	98.2998
66.54	0.76709	1.62012	2.5918	5.5249	11.2676	18.2539	26.4414		66.52	1.38672	3.22363	4.66992	7.90869	12.626	18.0771	24.0405		66.58	1.90332	5.3584	9.3418	21.8252	46.0693	71.8438	98.2959
66.64	0.762207	1.6084	2.59766	5.53467	11.252	18.2461	26.457		66.62	1.3833	3.22949	4.67773	7.90869	12.6318	18.083	24.0483		66.68	1.8877	5.37207	9.32617	21.8174	46.0635	71.8184	98.29
66.74	0.750488	1.61035	2.5957	5.5249	11.252	18.2344	26.4414		66.72	1.37744	3.21387	4.66211	7.89893	12.6143	18.0674	24.0405		66.78	1.90137	5.36621	9.33984	21.8252	46.0635	71.832	98.3057
66.84	0.752441	1.60449	2.59766	5.521	11.248	18.2402	26.4473		66.82	1.39307	3.21973	4.67773	7.89697	12.6143	18.0752	24.0386		66.88	1.90723	5.36426	9.33398	21.8174	46.0557	71.8223	98.3076
66.94	0.756348	1.59473	2.5918	5.51514	11.2324	18.2305	26.4434		66.92	1.38525	3.22168	4.66992	7.89893	12.6025	18.0752	24.0366		66.98	1.90527	5.35645	9.34375	21.8271	46.0381	71.8223	98.2998
67.04	0.742676	1.59863	2.58203	5.51514	11.2324	18.2207	26.418		67.02	1.3833	3.22168	4.66992	7.89893	12.5947	18.0752	24.0288		67.08	1.89746	5.37207	9.33594	21.8076	46.0342	71.8066	98.29
67.14	0.752441	1.60449	2.5918	5.51514	11.2324	18.2246	26.4219		67.12	1.37744	3.2334	4.67969	7.89893	12.6045	18.0771	24.0308		67.18	1.91113	5.37402	9.34375	21.8271	46.0342	71.8223	98.3057
67.24	0.754395	1.60059	2.58789	5.51514	11.2324	18.2266	26.4277		67.22	1.39307	3.24121	4.67773	7.90869	12.5947	18.0732	24.0386		67.28	1.90527	5.3584	9.33594	21.8271	46.0264	71.8164	98.2998
67.34	0.748535	1.58496	2.59375	5.521	11.2227	18.2207	26.4277		67.32	1.38525	3.23926	4.66992	7.90674	12.5947	18.0654	24.0288		67.38	1.90723	5.35645	9.33398	21.7998	46.0146	71.7949	98.292
67.44	0.744629	1.58887	2.58398	5.50537	11.2227	18.2012	26.418		67.42	1.3833	3.23145	4.67969	7.90869	12.5947	18.0654	24.0288		67.48	1.89941	5.36426	9.33398	21.8096	46.0146	71.7949	98.292
67.54	0.73877	1.60059	2.58398	5.50537	11.2129	18.2051	26.4121		67.52	1.38525	3.2334	4.67969	7.90869	12.5947	18.0674	24.0308		67.58	1.90527	5.3584	9.3457	21.8096	46.0146	71.7949	98.2998
67.64	0.73877	1.59473	2.58398	5.51123	11.208	18.2109	26.418		67.62	1.38525	3.23926	4.68945	7.90674	12.5947	18.0752	24.0386		67.68	1.91699	5.35645	9.3457	21.8018	45.9971	71.7969	98.3018
67.74	0.734863	1.58496	2.58984	5.50537	11.1914	18.2109	26.4141		67.72	1.3833	3.24121	4.69727	7.90869	12.5923	18.0752	24.0366		67.78	1.90918	5.35645	9.34961	21.7998	45.9951	71.7852	98.2822
67.84	0.729004	1.58887	2.56934	5.4917	11.1953	18.2012	26.3984		67.82	1.38721	3.24121	4.68701	7.90674	12.583	18.0752	24.0171		67.88	1.91895	5.36426	9.33789	21.792	45.9912	71.7852	98.2803
67.94	0.728027	1.59082	2.57617	5.49951	11.2012	18.2051	26.4023		67.92	1.38672	3.2334	4.68945	7.90088	12.585	18.0771	24.019		67.98	1.9248	5.3584	9.35156	21.8057	45.9932	71.793	98.2803
68.04	0.736816	1.58496	2.57813	5.50537	11.2012	18.2109	26.4082		68.02	1.39502	3.24902	4.70508	7.92822	12.6123	18.0947	24.0366		68.08	1.9248	5.35645	9.3457	21.8076	45.9932	71.7871	98.2822
68.14	0.736816	1.58496	2.56836	5.51025	11.1973	18.2012	26.4082		68.12	1.39502	3.25098	4.70703	7.92578	12.6123	18.0947	24.0366		68.18	1.93652	5.35645	9.33594	21.7979	45.9775	71.7871	98.2822
68.24	0.742676	1.5791	2.57227	5.49951	11.1855	18.2012	26.4082		68.22	1.40283	3.25098	4.69922	7.91455	12.6104	18.0947	24.0366		68.28	1.92871	5.36426	9.33398	21.7881	45.9834	71.7754	98.2822
68.34	0.727051	1.58496	2.5625	5.49756	11.1875	18.1855	26.3926		68.32	1.38525	3.24316	4.69922	7.90869	12.5947	18.0869	24.019		68.38	1.93457	5.36621	9.3457	21.8057	45.9775	71.7832	98.2783
68.44	0.736816	1.58105	2.57227	5.50928	11.1816	18.1914	26.4082		68.42	1.38525	3.25098	4.70898	7.91455	12.6006	18.0947	24.0269		68.48	1.93457	5.3584	9.3457	21.7998	45.9639	71.7773	98.2803
68.54	0.73291	1.56934	2.56836	5.50342	11.1719	18.1914	26.3984		68.52	1.39307	3.24902	4.70703	7.91846	12.5928	18.0947	24.0269		68.58	1.92676	5.36426	9.33789	21.7979	45.9639	71.7773	98.2803
68.64	0.730957	1.58105	2.5625	5.49365	11.1719	18.1855	26.3926		68.62	1.38721	3.24316	4.69922	7.91846	12.5928	18.0967	24.0288		68.68	1.94434	5.34668	9.34375	21.7979	45.9521	71.7734	98.2881
68.74	0.742676	1.5752	2.58203	5.51514	11.1719	18.2012	26.4082		68.72	1.40283	3.24902	4.70898	7.91846	12.5928	18.0947	24.0366		68.78	1.92676	5.34473	9.33203	21.7861	45.9443	71.7637	98.2783
68.84	0.736816	1.56543	2.57813	5.51123	11.168	18.2012	26.4082		68.82	1.39502	3.24121	4.70703	7.9165	12.5928	18.0947	24.0366		68.88	1.9248	5.34473	9.32422	21.7783	45.9365	71.7637	98.2783
68.94	0.723145	1.57031	2.55859	5.4917	11.1572	18.1768	26.3984		68.92	1.39307	3.24121	4.70703	7.9165	12.5908	18.0923	24.0366		68.98	1.9248	5.35449	9.31445	21.7686	45.9326	71.7539	98.2783
69.04	0.722168	1.57715	2.55762	5.49658	11.1641	18.1797	26.4033		69.02	1.3877	3.25342	4.70166	7.90918	12.5855	18.0879	24.0391		69.08	1.93262	5.35645	9.33398	21.7686	45.9346	71.7598	98.2881
69.14	0.734863	1.58301	2.55957	5.49756	11.1641	18.1885	26.4102		69.12	1.39502	3.26269	4.7085	7.92041	12.5947	18.104	24.0483		69.18	1.93848	5.34863	9.32617	21.7686	45.9346	71.7461	98.29
69.24	0.729004	1.56738	2.5625	5.49756	11.1641	18.1816	26.4102		69.22	1.38721	3.26074	4.70898	7.92041	12.6045	18.0947	24.0483		69.28	1.93652	5.34668	9.32422	21.7686	45.9268	71.7441	98.2822
69.34	0.725098	1.57129	2.55859	5.49365	11.1777	18.1816	26.4063		69.32	1.39502	3.24316	4.70703	7.91846	12.6045	18.0947	24.0464		69.38	1.92871	5.34668	9.32422	21.7607	45.9268	71.7441	98.2744
69.44	0.734863	1.56543	2.56445	5.48682	11.168	18.1855	26.4043		69.42	1.39893	3.24512	4.70898	7.91016	12.6064	18.0869	24.0405		69.48	1.92676	5.35644	9.32617	21.749	45.9287	71.7324	98.2725
69.54	0.729004	1.56543	2.55273	5.48389	11.1621	18.168	26.3984		69.52	1.40674	3.25293	4.70898	7.90869	12.6123	18.0947	24.0483		69.58	1.94434	5.34863	9.33398	21.7646	45.9072	71.7344	98.2705
69.64	0.724121	1.56445	2.54883	5.48389	11.166	18.168	26.3984		69.62	1.41406	3.2627	4.70703	7.91846	12.6045	18.1045	24.0483		69.68	1.93848	5.34668	9.31836	21.749	45.915	71.7266	98.2627
69.74	0.730957	1.57324	2.55273	5.49365	11.1777	18.1719	26.3906		69.72	1.40674	3.26221	4.70898	7.91846	12.5967	18.1064	24.0405		69.78	1.94434	5.34668	9.31641	21.7568	45.9092	71.7227	98.2705
69.84	0.73291	1.57715	2.55273	5.48975	11.1758	18.1777	26.3965		69.82	1.4126	3.26074	4.7207	7.92627	12.6025	18.1143	24.0483		69.88	1.93848	5.35449	9.32422	21.749	45.915	71.7246	98.2725
69.94	0.730957	1.5791	2.55273	5.48779	11.1816	18.1777	26.4004		69.92	1.4165	3.2627	4.7207	7.92041	12.5967	18.1143	24.0503		69.98	1.94434	5.34863	9.33594	21.7549	45.917	71.7168	98.2725
70.04	0.73291	1.55762	2.55859	5.48975	11.1758	18.1895	26.4063		70.02	1.4126	3.26855	4.71875	7.92627	12.6045	18.1143	24.0581		70.08	1.93848	5.34668	9.32813	21.7607	45.9131	71.7168	98.2744
70.14	0.721191	1.56348	2.54688	5.48389	11.1719	18.1719	26.4004		70.12	1.4165	3.27441	4.71289	7.92822	12.6064	18.1162	24.0601		70.18	1.95605	5.34863	9.33398	21.7588	45.915	71.7129	98.2822
70.24	0.736816	1.56348	2.55859	5.47998	11.1777	18.1777	26.4063		70.22	1.42432	3.28223	4.72852	7.92627	12.6143	18.124	24.0679		70.28	1.95801	5.34863	9.32813	21.751	45.8994	71.7148	98.2725
70.34	0.73291	1.55957	2.55273	5.47998	11.1719	18.1777	26.3965		70.32	1.42236	3.28223	4.73047	7.92627	12.6123	18.124	24.0679		70.38	1.95801	5.34082	9.33789	21.7412	45.8975	71.7148	98.2725
70.44	0.723145	1.55371	2.5625	5.47412	11.1621	18.1777	26.3965		70.42	1.42432	3.28027	4.73047	7.91846	12.6045	18.124	24.0679		70.48	1.94824	5.33887	9.33789	21.7393	45.8857	71.7148	98.2725
70.54	0.70752	1.55762	2.54883	5.46045	11.1523	18.1641	26.3867		70.52	1.4165	3.27246	4.73828	7.9165	12.6045	18.1221	24.0581		70.58	1.95801	5.33496	9.33008	21.7314	45.8857	71.707	98.2725
70.64	0.717285	1.55371	2.54688	5.46338	11.1523	18.1621	26.3945		70.62	1.4165	3.27441	4.73242	7.91797	12.5947	18.1162	24.062		70.68	1.95801	5.33691	9.34375	21.7275	45.8779	71.7129	98.2881
70.74	0.717285	1.5498	2.55762	5.4624	11.1523	18.168	26.4023		70.72	1.4165	3.28223	4.73779	7.9165	12.5947	18.124	24.0757		70.78	1.96582	5.3291	9.33594	21.7275	45.8779	71.707	98.2842
70.84	0.713379	1.54785	2.54688	5.46826	11.1465	18.168	26.3867		70.82	1.42432	3.28027	4.73633	7.91455	12.6045	18.124	24.0679		70.88	1.95801	5.33496	9.32617	21.7314	45.874	71.707	98.2705
70.94	0.70166	1.55371	2.54492	5.45264	11.1523	18.1621	26.3906		70.92	1.41846	3.27441	4.73047	7.90674	12.5967	18.1162	24.0698		70.98	1.96387	5.3252	9.34375	21.7178	45.8643	71.7031	98.2705
71.04	0.703613	1.55371	2.54102	5.46436	11.1621	18.1641	26.3867		71.02	1.42432	3.28223	4.74805	7.91846	12.6143	18.1221	24.0776		71.08	1.94629	5.3252	9.33398	21.7178	45.8564	71.6855	98.2607
71.14	0.697754	1.54395	2.54688	5.46045	11.1563	18.1582	26.377		71.12	1.42627	3.28223	4.75586	7.9165	12.6045	18.124	24.0776		71.18	1.94434	5.32519	9.33398	21.71	45.8721	71.6836	98.2607
71.24	0.697754	1.54394	2.53125	5.44482	11.1621	18.1523	26.3711		71.22	1.42627	3.29199	4.74805	7.90869	12.6064	18.126	24.0796		71.28	1.95605	5.3252	9.33203	21.708	45.8662	71.6797	98.2686
71.34	0.697754	1.54492	2.53125	5.44482	11.167	18.1582	26.377		71.32	1.42627	3.29199	4.74805	7.90869	12.6143	18.1338	24.0776		71.38	1.95605	5.32715	9.33203	21.7158	45.8643	71.6738	98.2705
71.44	0.702637	1.5459	2.53223	5.4458	11.1738	18.1631	26.3818		71.42	1.42871	3.29248	4.7583	7.91895	12.6167	18.1265	24.0801		71.48	1.96582	5.31934	9.33398	21.7178	45.8584	71.6836	98.2686
71.54	0.70459	1.54199	2.54297	5.44678	11.1641	18.1699	26.3789		71.52	1.44531	3.29395	4.75977	7.92041	12.626	18.1357	24.0894		71.58	1.95801	5.31152	9.33789	21.71	45.8467	71.666	98.2627
71.64	0.703613	1.5459	2.53906	5.45264	11.1738	18.1563	26.3789		71.62	1.43408	3.29199	4.76953	7.92822	12.626	18.1338	24.0894		71.68	1.95996	5.30957	9.33008	21.7021	45.8389	71.6582	98.2627
71.74	0.70752	1.5498	2.54297	5.45654	11.1729	18.1602	26.3926		71.72	1.42627	3.28418	4.76172	7.92041	12.626	18.1162	24.0913		71.78	1.95801	5.31738	9.32813	21.7002	45.8369	71.6563	98.2627
71.84	0.717285	1.55566	2.54297	5.46631	11.1719	18.1641	26.3984		71.82	1.43604	3.2959	4.76172	7.92041	12.6157	18.1182	24.0991		71.88	1.95801	5.31934	9.33594	21.7002	45.8369	71.6641	98.2646
71.94	0.713379	1.54199	2.55469	5.4624	11.1621	18.1699	26.3887		71.92	1.43408	3.30371	4.77148	7.91846	12.6143	18.126	24.0991		71.98	1.9502	5.31934	9.33594	21.6924	45.833	71.6582	98.2646
72.04	0.697754	1.54004	2.54102	5.44678	11.1621	18.1602	26.3789		72.02	1.42627	3.30176	4.76953	7.92041	12.624	18.126	24.0991		72.08	1.95605	5.32519	9.33594	21.6982	45.8252	71.666	98.2725
72.14	0.70166	1.5459	2.53906	5.46045	11.1621	18.1602	26.3828		72.12	1.42822	3.2959	4.77344	7.92236	12.6143	18.1357	24.0913		72.18	1.96387	5.31934	9.3418	21.7061	45.8174	71.666	98.2803
72.24	0.713379	1.53516	2.5498	5.46143	11.1563	18.1602	26.3887		72.22	1.44385	3.30371	4.78857	7.92773	12.6143	18.126	24.0991		72.28	1.9502	5.31738	9.33789	21.6904	45.8135	71.6465	98.2744
72.34	0.697754	1.53418	2.53711	5.44482	11.1523	18.1504	26.373		72.32	1.43604	3.30322	4.78125	7.92822	12.6162	18.126	24.1011		72.38	1.95605	5.30957	9.34375	21.7002	45.8154	71.6465	98.2705
72.44	0.697754	1.53418	2.54883	5.44482	11.1523	18.1504	26.3789		72.42	1.43604	3.30176	4.79688	7.92822	12.624	18.126	24.1089		72.48	1.95605	5.30957	9.3457	21.7002	45.8154	71.6465	98.2725
72.54	0.705566	1.53418	2.54297	5.44092	11.1523	18.1504	26.3789		72.52	1.43408	3.30176	4.78906	7.92627	12.624	18.126	24.1089		72.58	1.94824	5.30566	9.34375	21.6924	45.7959	71.6387	98.2725
72.64	0.699707	1.53809	2.53906	5.44482	11.1465	18.1406	26.3789		72.62	1.43604	3.30176	4.78711	7.92822	12.624	18.126	24.0991		72.68	1.94629	5.31348	9.32422	21.6865	45.792	71.627	98.2607
72.74	0.699707	1.53418	2.53711	5.44482	11.1426	18.1406	26.373		72.72	1.43604	3.30371	4.78125	7.92822	12.626	18.126	24.1011		72.78	1.94629	5.31543	9.3418	21.6865	45.7939	71.6152	98.2686
72.84	0.699707	1.54395	2.53906	5.44092	11.1484	18.1406	26.3691		72.82	1.43604	3.31152	4.79688	7.92627	12.6338	18.126	24.1089		72.88	1.94629	5.31543	9.33594	21.6787	45.7861	71.6152	98.2627
72.94	0.70459	1.54394	2.54297	5.44482	11.1465	18.1504	26.3789		72.92	1.43359	3.31152	4.78906	7.92822	12.6318	18.126	24.1089		72.98	1.94824	5.31543	9.3457	21.6768	45.7842	71.6152	98.2627
73.04	0.70166	1.54395	2.54297	5.44482	11.1523	18.1445	26.3828		73.02	1.42627	3.31152	4.79883	7.92822	12.626	18.1279	24.1108		73.08	1.9541	5.2998	9.3457	21.6768	45.7783	71.623	98.2705
73.14	0.70752	1.54004	2.54883	5.45459	11.1523	18.1455	26.377		73.12	1.44385	3.31152	4.79688	7.92822	12.6338	18.1333	24.1187		73.18	1.94824	5.2998	9.33789	21.6807	45.7783	71.5957	98.2529
73.24	0.70752	1.53418	2.53906	5.45068	11.1523	18.1387	26.377		73.22	1.44385	3.30957	4.79688	7.93604	12.6338	18.124	24.1187		73.28	1.95605	5.29004	9.32813	21.6729	45.7666	71.5938	98.2529
73.34	0.703613	1.53809	2.5332	5.44092	11.1563	18.1387	26.373		73.32	1.44189	3.30176	4.78906	7.92627	12.6338	18.124	24.1069		73.38	1.94824	5.29785	9.32617	21.6631	45.7744	71.5859	98.2451
73.44	0.70166	1.54004	2.5332	5.43408	11.1582	18.1426	26.3711		73.42	1.43604	3.30371	4.78906	7.92773	12.6357	18.126	24.1011		73.48	1.9541	5.28027	9.33789	21.6592	45.7568	71.5938	98.251
73.54	0.713379	1.53809	2.54297	5.44287	11.1465	18.1484	26.377		73.52	1.44189	3.30957	4.78906	7.92627	12.6416	18.1338	24.1089		73.58	1.93652	5.28613	9.33398	21.6475	45.7627	71.584	98.2412
73.64	0.711426	1.54395	2.54199	5.44678	11.1523	18.1523	26.3711		73.62	1.43604	3.31348	4.79834	7.93994	12.6357	18.1357	24.0991		73.68	1.94238	5.27637	9.33203	21.6631	45.7529	71.5801	98.2412
73.74	0.713379	1.54395	2.54102	5.46045	11.1523	18.1484	26.377		73.72	1.45166	3.32129	4.80664	7.95557	12.6533	18.1436	24.1167		73.78	1.93652	5.27637	9.33203	21.6572	45.7451	71.582	98.2432
73.84	0.70752	1.53418	2.54688	5.45068	11.1465	18.1484	26.377		73.82	1.43408	3.31152	4.79492	7.93604	12.6436	18.1338	24.1069		73.88	1.93457	5.26465	9.33594	21.6592	45.7529	71.5742	98.2432
73.94	0.70752	1.54394	2.53516	5.43896	11.1582	18.1387	26.3711		73.92	1.4458	3.32129	4.78906	7.93994	12.6455	18.1338	24.1089		73.98	1.93457	5.26465	9.3418	21.665	45.7354	71.5742	98.251
74.04	0.717285	1.54004	2.55078	5.45068	11.1523	18.1484	26.3867		74.02	1.4458	3.32129	4.80859	7.9458	12.6514	18.1338	24.1167		74.08	1.92285	5.24512	9.33984	21.6475	45.7334	71.5625	98.2412
74.14	0.717285	1.52441	2.54688	5.44092	11.1426	18.1445	26.3828		74.12	1.4458	3.31934	4.80664	7.9458	12.6436	18.1318	24.1147		74.18	1.92285	5.24316	9.33203	21.6377	45.7217	71.5547	98.2217
74.24	0.703613	1.53906	2.54102	5.42529	11.1572	18.1289	26.3574		74.22	1.44385	3.31152	4.79883	7.93799	12.6436	18.124	24.1069		74.28	1.92676	5.24512	9.3418	21.6357	45.7158	71.541	98.2197
74.34	0.712402	1.54004	2.55176	5.43604	11.1543	18.1436	26.3623		74.32	1.43848	3.31397	4.80908	7.94824	12.646	18.1265	24.0996		74.38	1.92676	5.25488	9.33594	21.6299	45.7178	71.543	98.2217
74.44	0.719238	1.54199	2.54297	5.44092	11.1543	18.1445	26.3633		74.42	1.45752	3.32519	4.81055	7.95166	12.6553	18.1377	24.1206		74.48	1.92871	5.24121	9.33594	21.6377	45.7178	71.5527	98.2314
74.54	0.715332	1.53613	2.54883	5.44287	11.1543	18.1465	26.3691		74.52	1.45557	3.33105	4.81836	7.96729	12.6553	18.1436	24.1187		74.58	1.92871	5.24707	9.33984	21.6318	45.7139	71.5391	98.2334
74.64	0.709473	1.54004	2.54297	5.43701	11.1582	18.1406	26.3691		74.62	1.44775	3.32324	4.81055	7.95947	12.6553	18.1357	24.1284		74.68	1.93457	5.24707	9.35352	21.6377	45.7139	71.5449	98.2295
74.74	0.708496	1.54199	2.54297	5.44678	11.1602	18.1348	26.3633		74.72	1.45703	3.3252	4.81055	7.96924	12.6572	18.1377	24.1206		74.78	1.9248	5.24121	9.3457	21.6299	45.7002	71.5332	98.2295
74.84	0.70752	1.53613	2.55078	5.44678	11.1543	18.1367	26.3691		74.82	1.45557	3.33105	4.81836	7.96924	12.6729	18.1436	24.1284		74.88	1.93652	5.23926	9.33789	21.6299	45.6865	71.5273	98.2314
74.94	0.713379	1.54004	2.54102	5.44189	11.1445	18.1406	26.3594		74.92	1.45361	3.32324	4.80859	7.97656	12.665	18.1357	24.1382		74.98	1.92871	5.24707	9.32813	21.6201	45.6865	71.5254	98.2314
75.04	0.711426	1.5459	2.53906	5.43506	11.1348	18.1445	26.3633		75.02	1.45752	3.33496	4.80273	7.97705	12.665	18.1377	24.1304		75.08	1.93457	5.24902	9.3457	21.626	45.6787	71.5332	98.2314
75.14	0.713379	1.54102	2.53027	5.43506	11.1348	18.1367	26.3555		75.12	1.46338	3.34277	4.81787	7.97705	12.665	18.1436	24.1362		75.18	1.92871	5.23926	9.33789	21.626	45.6787	71.5195	98.2256
75.24	0.703613	1.53809	2.5293	5.43506	11.1387	18.1309	26.3398		75.22	1.45361	3.34033	4.80664	7.98877	12.665	18.1357	24.1284		75.28	1.92676	5.2334	9.33594	21.626	45.6748	71.5176	98.2236
75.34	0.70166	1.54395	2.52734	5.44482	11.1445	18.1348	26.334		75.32	1.44775	3.33301	4.80078	7.98877	12.667	18.1475	24.1304		75.38	1.9209	5.23535	9.33008	21.626	45.665	71.5137	98.208
75.44	0.703613	1.53418	2.5293	5.44092	11.1299	18.1367	26.3398		75.42	1.45361	3.35059	4.80664	7.99658	12.665	18.1533	24.1382		75.48	1.91504	5.24316	9.32422	21.6182	45.6553	71.4961	98.21
75.54	0.687988	1.53809	2.52344	5.42529	11.127	18.1211	26.3301		75.52	1.45557	3.35059	4.80859	7.98877	12.6626	18.1455	24.1284		75.58	1.9248	5.25098	9.32227	21.6162	45.6494	71.4941	98.21
75.64	0.697754	1.54395	2.52344	5.43896	11.123	18.125	26.3223		75.62	1.45557	3.35254	4.81836	7.99072	12.6553	18.1475	24.1304		75.68	1.9248	5.25293	9.33398	21.624	45.6436	71.502	98.2178
75.74	0.697754	1.54394	2.51953	5.44092	11.127	18.127	26.3281		75.72	1.45557	3.36035	4.81641	8.00635	12.6729	18.1533	24.1382		75.78	1.9248	5.25293	9.32617	21.6182	45.6514	71.4961	98.2119
75.84	0.697754	1.54395	2.52734	5.43506	11.1289	18.125	26.3223		75.82	1.45557	3.35059	4.82031	7.99854	12.665	18.1572	24.1401		75.88	1.93652	5.25293	9.33984	21.6162	45.6455	71.502	98.2197
75.94	0.70752	1.54004	2.5293	5.44482	11.123	18.1309	26.3281		75.92	1.46533	3.36035	4.82617	8.0083	12.6709	18.165	24.1479		75.98	1.93652	5.24512	9.33398	21.6162	45.6318	71.4922	98.21
76.04	0.703613	1.52637	2.52344	5.44482	11.1113	18.1211	26.3242		76.02	1.46338	3.3584	4.81836	8.0083	12.6631	18.165	24.1362		76.08	1.93652	5.25098	9.34375	21.6162	45.6318	71.4922	98.2021
76.14	0.689941	1.54395	2.51172	5.43311	11.1113	18.1133	26.3105		76.12	1.46729	3.35254	4.83008	8.01807	12.6631	18.167	24.1304		76.18	1.94238	5.24512	9.34375	21.6162	45.624	71.5	98.208
76.24	0.695801	1.54492	2.52148	5.43311	11.1162	18.1191	26.3066		76.22	1.4751	3.36035	4.83008	8.01807	12.6631	18.1748	24.1382		76.28	1.93652	5.24707	9.34375	21.6084	45.626	71.4863	98.2021
76.34	0.708496	1.5459	2.52246	5.43408	11.123	18.1143	26.3115		76.32	1.47559	3.36084	4.84033	8.01855	12.6655	18.1772	24.1406		76.38	1.9502	5.24707	9.3457	21.6104	45.6279	71.4961	98.2119
76.44	0.709473	1.5459	2.51855	5.44482	11.123	18.1172	26.3184		76.42	1.48682	3.37207	4.83936	8.02979	12.6748	18.1846	24.1499		76.48	1.9502	5.24707	9.33594	21.6104	45.6279	71.4902	98.2139
76.54	0.709473	1.54199	2.51172	5.44482	11.123	18.1113	26.3184		76.52	1.48682	3.37207	4.83008	8.02979	12.6748	18.1768	24.1499		76.58	1.95801	5.23926	9.3457	21.6221	45.6162	71.4766	98.2139
76.64	0.714355	1.54004	2.50781	5.44092	11.123	18.1113	26.3086		76.62	1.48438	3.37012	4.83789	8.0376	12.6748	18.1768	24.1401		76.68	1.94824	5.24512	9.33789	21.6143	45.6162	71.4688	98.2061
76.74	0.711426	1.5459	2.50586	5.44873	11.123	18.1152	26.3125		76.72	1.48682	3.36426	4.83203	8.03174	12.6748	18.1787	24.1421		76.78	1.9541	5.24707	9.35547	21.6201	45.6045	71.4766	98.2139
76.84	0.723145	1.55566	2.51758	5.45459	11.127	18.1211	26.3184		76.82	1.49268	3.38184	4.84766	8.04932	12.6748	18.1865	24.1499		76.88	1.94824	5.23535	9.33789	21.6104	45.6045	71.4551	98.2041
76.94	0.717285	1.55566	2.51172	5.45361	11.123	18.1201	26.3125		76.92	1.48486	3.38184	4.83984	8.04883	12.6768	18.1958	24.1519		76.98	1.94629	5.23535	9.34375	21.6084	45.6064	71.4531	98.2002
77.04	0.727051	1.55566	2.51172	5.44873	11.1191	18.1191	26.3184		77.02	1.48486	3.37207	4.84961	8.04541	12.6846	18.1943	24.1499		77.08	1.94629	5.24707	9.34375	21.6006	45.5986	71.4531	98.2021
77.14	0.723145	1.55566	2.51758	5.45459	11.1133	18.1094	26.3086		77.12	1.48291	3.38184	4.84766	8.04932	12.6826	18.1943	24.1597		77.18	1.93848	5.24707	9.33594	21.5986	45.585	71.4531	98.2021
77.24	0.727051	1.55566	2.51172	5.45068	11.1133	18.1094	26.3086		77.22	1.4751	3.38184	4.84961	8.04736	12.6748	18.1943	24.1597		77.28	1.93652	5.24707	9.33398	21.5908	45.585	71.4453	98.2021
77.34	0.723145	1.55957	2.50781	5.45459	11.1133	18.1094	26.2988		77.32	1.4751	3.37207	4.83789	8.02979	12.665	18.1846	24.1401		77.38	1.92871	5.25488	9.33789	21.5889	45.585	71.4453	98.2021
77.44	0.721191	1.57129	2.51563	5.4585	11.1133	18.1133	26.3027		77.42	1.46924	3.37402	4.83203	8.0415	12.665	18.1865	24.1421		77.48	1.94238	5.24902	9.34375	21.5967	45.5732	71.4531	98.1982
77.54	0.713379	1.56934	2.51758	5.46045	11.1035	18.1191	26.3086		77.52	1.4751	3.37988	4.84766	8.04736	12.665	18.1943	24.1499		77.58	1.93652	5.25488	9.3457	21.5908	45.5732	71.4551	98.2002
77.64	0.721191	1.5752	2.52734	5.4585	11.1035	18.123	26.3027		77.62	1.46924	3.37402	4.8418	8.0415	12.665	18.1963	24.1519		77.68	1.9541	5.25684	9.35156	21.5967	45.5654	71.4629	98.2002
77.74	0.723145	1.56152	2.5293	5.47021	11.0938	18.1289	26.3037		77.72	1.4751	3.38184	4.84766	8.04736	12.665	18.2139	24.1572		77.78	1.95605	5.24902	9.3457	21.5908	45.5654	71.4531	98.1924
77.84	0.70752	1.55566	2.51367	5.45459	11.0938	18.1191	26.2871		77.82	1.47705	3.37988	4.84961	8.04932	12.665	18.2139	24.1479		77.88	1.96582	5.24707	9.35547	21.5889	45.5654	71.4531	98.1904
77.94	0.70752	1.55957	2.51855	5.45068	11.0977	18.1152	26.2871		77.92	1.47705	3.37207	4.84717	8.04736	12.6748	18.2119	24.1479		77.98	1.96582	5.24707	9.3457	21.5811	45.5537	71.4453	98.1787
78.04	0.70752	1.56543	2.51563	5.44873	11.1035	18.1133	26.2813		78.02	1.47705	3.37402	4.83984	8.0415	12.667	18.2061	24.1499		78.08	1.95801	5.24902	9.34375	21.5791	45.5557	71.4355	98.1787
78.14	0.70752	1.56543	2.51758	5.46436	11.1035	18.1191	26.2871		78.12	1.46533	3.37012	4.83398	8.0376	12.6631	18.2021	24.1362		78.18	1.95801	5.26074	9.3457	21.5811	45.5557	71.4258	98.1807
78.24	0.712402	1.56152	2.52148	5.46045	11.0996	18.1152	26.2754		78.22	1.46289	3.37012	4.83789	8.04541	12.6631	18.2002	24.1362		78.28	1.94824	5.24121	9.34375	21.5732	45.54	71.418	98.1729
78.34	0.705566	1.55957	2.51758	5.45068	11.0977	18.1094	26.2754		78.32	1.45361	3.36816	4.83594	8.03564	12.6611	18.1924	24.1362		78.38	1.95801	5.24707	9.33594	21.5635	45.5459	71.416	98.1729
78.44	0.719238	1.57519	2.51172	5.4585	11.1035	18.1133	26.2793		78.42	1.45557	3.3623	4.83789	8.03955	12.6553	18.1943	24.1382		78.48	1.97363	5.23731	9.3457	21.5771	45.5361	71.4121	98.1689
78.54	0.721191	1.56934	2.52148	5.46436	11.0977	18.1191	26.2852		78.52	1.45166	3.36035	4.82813	8.0376	12.6533	18.1924	24.1362		78.58	1.95605	5.24512	9.33398	21.5674	45.5322	71.4023	98.1592
78.64	0.709473	1.57031	2.51172	5.46338	11.0986	18.1035	26.2695		78.62	1.45557	3.3623	4.83789	8.03711	12.6553	18.1943	24.1382		78.68	1.96191	5.2373	9.33398	21.5654	45.5244	71.4023	98.167
78.74	0.721191	1.56348	2.52148	5.4624	11.0801	18.1055	26.2754		78.72	1.46143	3.36768	4.83789	8.03564	12.6606	18.2002	24.146		78.78	1.95605	5.23535	9.33398	21.5654	45.5225	71.3965	98.1611
78.84	0.715332	1.56445	2.51758	5.4585	11.085	18.0996	26.2754		78.82	1.45361	3.37012	4.83594	8.04346	12.6514	18.1924	24.146		78.88	1.96582	5.2373	9.32617	21.5576	45.5322	71.3828	98.1611
78.94	0.728027	1.56543	2.5166	5.45752	11.0918	18.1045	26.2803		78.92	1.4541	3.37061	4.84033	8.03809	12.6538	18.1948	24.1387		78.98	1.96777	5.2373	9.33398	21.5654	45.5264	71.3926	98.1592
79.04	0.729004	1.55566	2.51953	5.46045	11.082	18.1113	26.2871		79.02	1.46533	3.37207	4.84766	8.05518	12.6631	18.2041	24.1479		79.08	1.96777	5.23731	9.32813	21.5596	45.5029	71.3945	98.1611
79.14	0.715332	1.55957	2.51367	5.45459	11.082	18.1016	26.2773		79.12	1.46338	3.37207	4.83984	8.04736	12.6729	18.2139	24.1479		79.18	1.95605	5.24512	9.32227	21.5459	45.5029	71.3828	98.1494
79.24	0.713379	1.55176	2.51367	5.44873	11.0723	18.0938	26.2813		79.22	1.45752	3.36426	4.83984	8.03955	12.6631	18.2061	24.1401		79.28	1.96191	5.23926	9.32227	21.5537	45.4951	71.3828	98.1494
79.34	0.705566	1.5459	2.50977	5.45068	11.0723	18.0898	26.2773		79.32	1.46338	3.37988	4.83789	8.04541	12.6631	18.2139	24.1479		79.38	1.94824	5.23731	9.30664	21.54	45.4873	71.377	98.1436
79.44	0.699707	1.5498	2.50391	5.44482	11.0723	18.0898	26.2676		79.42	1.45557	3.37207	4.83008	8.04736	12.6631	18.2139	24.1479		79.48	1.95801	5.24512	9.31641	21.5381	45.4873	71.3652	98.1318
79.54	0.709473	1.55176	2.50293	5.44482	11.0723	18.0898	26.2715		79.52	1.46533	3.37402	4.82959	8.04736	12.6631	18.2139	24.1499		79.58	1.95801	5.23926	9.31445	21.5381	45.4756	71.3652	98.1396
79.64	0.709473	1.5459	2.51172	5.45459	11.0723	18.0898	26.2773		79.62	1.46533	3.37988	4.83789	8.04736	12.6631	18.2139	24.1577		79.68	1.95801	5.2373	9.31445	21.5381	45.4756	71.3652	98.1299
79.74	0.715332	1.5498	2.50781	5.45068	11.0762	18.0801	26.2773		79.72	1.46338	3.3623	4.83594	8.05518	12.6533	18.2139	24.1479		79.78	1.9502	5.24512	9.30664	21.5303	45.4834	71.3574	98.1299
79.84	0.713379	1.55566	2.51758	5.44873	11.0781	18.084	26.2813		79.82	1.45752	3.36426	4.83984	8.04932	12.6553	18.2158	24.1499		79.88	1.95605	5.23926	9.3125	21.5361	45.4658	71.3652	98.1377
79.94	0.719238	1.5459	2.52344	5.45459	11.0625	18.0898	26.2773		79.92	1.46533	3.37207	4.84766	8.05713	12.6611	18.2334	24.1577		79.98	1.95801	5.23926	9.31445	21.5381	45.4639	71.3672	98.1318
80.04	0.709473	1.5498	2.50977	5.45264	11.0664	18.0762	26.2676		80.02	1.46533	3.37207	4.85547	8.05518	12.6533	18.2314	24.1577		80.08	1.96582	5.23535	9.31836	21.5303	45.4521	71.3477	98.1318
80.14	0.708496	1.55176	2.50781	5.45068	11.0684	18.0742	26.2715		80.12	1.47461	3.37402	4.84961	8.04932	12.6553	18.2256	24.1694		80.18	1.95215	5.22949	9.3125	21.5244	45.4463	71.3418	98.1279
80.24	0.717285	1.55566	2.51953	5.45654	11.0625	18.084	26.2773		80.22	1.47314	3.37988	4.85547	8.05713	12.6611	18.2354	24.1772		80.28	1.96387	5.22754	9.31445	21.5264	45.4443	71.3516	98.1299
80.34	0.713379	1.55957	2.51367	5.45264	11.0664	18.0801	26.2773		80.32	1.47119	3.38184	4.85742	8.06689	12.6533	18.2334	24.1675		80.38	1.95605	5.23535	9.3125	21.5186	45.4521	71.3418	98.1299
80.44	0.721191	1.56543	2.51758	5.45068	11.0684	18.0801	26.2676		80.42	1.46533	3.38379	4.85938	8.06104	12.6553	18.2432	24.1675		80.48	1.96191	5.2373	9.32031	21.5244	45.4346	71.3418	98.1182
80.54	0.723145	1.55566	2.52344	5.45654	11.0527	18.0801	26.2773		80.52	1.47119	3.3916	4.86719	8.06885	12.6611	18.2334	24.1675		80.58	1.96387	5.22949	9.32227	21.5264	45.4248	71.334	98.1182
80.64	0.70752	1.55957	2.51953	5.45166	11.0527	18.0605	26.2578		80.62	1.46338	3.3916	4.87695	8.06641	12.6533	18.2334	24.1772		80.68	1.9541	5.2373	9.30664	21.5088	45.417	71.3262	98.1025
80.74	0.721191	1.56152	2.51758	5.44873	11.0527	18.0547	26.2617		80.72	1.4751	3.39356	4.87109	8.05908	12.6416	18.2354	24.1694		80.78	1.96191	5.23145	9.3125	21.5146	45.417	71.334	98.1104
80.84	0.723145	1.55957	2.51953	5.45068	11.0566	18.0605	26.2578		80.82	1.48096	3.39941	4.87695	8.06494	12.6416	18.2432	24.1772		80.88	1.96777	5.2373	9.31836	21.5088	45.4248	71.3242	98.1006
80.94	0.730957	1.55566	2.51758	5.44873	11.043	18.0645	26.2617		80.92	1.4751	3.39355	4.88086	8.05908	12.6436	18.2451	24.1792		80.98	1.97363	5.23926	9.32422	21.5264	45.4268	71.332	98.1084
81.04	0.727051	1.55566	2.51953	5.44482	11.0527	18.0508	26.2578		81.02	1.48291	3.40137	4.88672	8.06689	12.6514	18.2627	24.187		81.08	1.97559	5.23926	9.31836	21.5283	45.415	71.334	98.1025
81.14	0.73291	1.5498	2.50977	5.45459	11.0527	18.0508	26.2578		81.12	1.47119	3.3916	4.86719	8.06689	12.6416	18.2529	24.1772		81.18	1.96777	5.22363	9.30859	21.5283	45.4033	71.3262	98.1025
81.24	0.730957	1.55176	2.51758	5.45459	11.0527	18.0547	26.2617		81.22	1.47705	3.39356	4.86133	8.06689	12.6416	18.2549	24.1792		81.28	1.96191	5.21777	9.31055	21.5049	45.4033	71.3223	98.0986
81.34	0.736816	1.55566	2.52344	5.45459	11.0527	18.0508	26.2676		81.32	1.48486	3.39941	4.87891	8.07666	12.6416	18.2627	24.187		81.38	1.96387	5.21582	9.3125	21.5166	45.4033	71.3242	98.0889
81.44	0.73291	1.55566	2.51855	5.45459	11.043	18.0508	26.2676		81.42	1.49268	3.40137	4.87646	8.07666	12.6416	18.2529	24.187		81.48	1.96777	5.21582	9.30273	21.5166	45.3955	71.3242	98.0889
81.54	0.73877	1.54688	2.51172	5.45068	11.0439	18.0508	26.2676		81.52	1.48486	3.3916	4.86719	8.07471	12.6416	18.2529	24.187		81.58	1.96582	5.21777	9.30078	21.5088	45.3975	71.3242	98.0889
81.64	0.739746	1.55762	2.52637	5.44971	11.0449	18.0557	26.2725		81.62	1.48535	3.40186	4.86963	8.0791	12.6421	18.2554	24.1895		81.68	1.96777	5.21777	9.31055	21.5049	45.3975	71.334	98.0986
81.74	0.736816	1.55762	2.5293	5.4624	11.0449	18.0527	26.2695		81.72	1.48486	3.40332	4.87695	8.08643	12.6338	18.2646	24.1987		81.78	1.96777	5.21777	9.30469	21.499	45.3857	71.3242	98.1006
81.84	0.730957	1.54102	2.52344	5.45654	11.0332	18.0527	26.2695		81.82	1.47705	3.40332	4.87891	8.07861	12.6338	18.2646	24.1987		81.88	1.96582	5.20801	9.30273	21.4971	45.3857	71.3242	98.1006
81.94	0.715332	1.53809	2.50781	5.44092	11.0371	18.041	26.2578		81.92	1.46533	3.39111	4.86719	8.06689	12.6338	18.2451	24.189		81.98	1.95801	5.19434	9.30664	21.4893	45.3857	71.3242	98.0928
82.04	0.723145	1.54395	2.51563	5.43896	11.043	18.0449	26.2656		82.02	1.46924	3.38379	4.86133	8.0708	12.6357	18.2471	24.1929		82.08	1.95605	5.19629	9.30469	21.499	45.3799	71.3242	98.1006
82.14	0.724121	1.54395	2.52148	5.44092	11.0381	18.0508	26.2734		82.12	1.47461	3.3916	4.87891	8.07666	12.6436	18.2549	24.2065		82.18	1.95996	5.19629	9.30664	21.4932	45.3701	71.3262	98.085
82.24	0.717285	1.54395	2.52734	5.43506	11.0313	18.0469	26.2676		82.22	1.45557	3.37207	4.86719	8.06885	12.6313	18.2432	24.189		82.28	1.95801	5.19629	9.29883	21.4912	45.3682	71.3105	98.0947
82.34	0.717285	1.54785	2.52148	5.43115	11.0215	18.041	26.2578		82.32	1.45557	3.37207	4.86914	8.06689	12.6221	18.2354	24.189		82.38	1.95801	5.19238	9.29688	21.4717	45.3447	71.3086	98.083
82.44	0.727051	1.55371	2.52539	5.43896	11.0215	18.0332	26.2617		82.42	1.45557	3.37402	4.87109	8.06104	12.6221	18.2373	24.1909		82.48	1.94629	5.18652	9.30078	21.4658	45.3447	71.3047	98.0791
82.54	0.727051	1.54004	2.53711	5.44482	11.0215	18.0391	26.2676		82.52	1.45557	3.38184	4.87695	8.07861	12.6221	18.2354	24.1987		82.58	1.9541	5.18652	9.29492	21.4795	45.3447	71.3066	98.0811
82.64	0.727051	1.52832	2.53125	5.44092	11.0156	18.0391	26.2676		82.62	1.46533	3.37988	4.86914	8.07666	12.6221	18.2354	24.1987		82.68	1.9541	5.19238	9.30469	21.4717	45.3408	71.2949	98.0693
82.74	0.721191	1.53418	2.52539	5.4292	11.0215	18.0332	26.2617		82.72	1.45752	3.36426	4.87109	8.06104	12.6143	18.2275	24.1909		82.78	1.96191	5.17871	9.3125	21.4775	45.335	71.3145	98.0771
82.84	0.723145	1.53418	2.52734	5.43506	11.0176	18.0391	26.2559		82.82	1.46338	3.37207	4.87695	8.07861	12.6221	18.2354	24.1987		82.88	1.94824	5.17871	9.29883	21.4717	45.3193	71.3086	98.0713
82.94	0.717285	1.53809	2.5332	5.43506	11.0156	18.0391	26.2559		82.92	1.45557	3.37207	4.86914	8.07861	12.6201	18.2354	24.1987		82.98	1.94629	5.18652	9.30859	21.4717	45.3252	71.2969	98.0635
83.04	0.721191	1.54395	2.5332	5.43408	11.0215	18.043	26.2559		83.02	1.45752	3.37402	4.87891	8.08984	12.6143	18.2373	24.1987		83.08	1.96582	5.18848	9.30859	21.4697	45.3154	71.3047	98.0635
83.14	0.736816	1.53027	2.54297	5.43311	11.0117	18.0449	26.2559		83.12	1.46533	3.38184	4.89063	8.08838	12.6221	18.2432	24.1987		83.18	1.96777	5.16895	9.30859	21.4697	45.3037	71.2988	98.0635
83.24	0.727051	1.52832	2.5332	5.4292	11.0117	18.0293	26.2461		83.22	1.4751	3.37988	4.89063	8.08643	12.6221	18.2354	24.1987		83.28	1.95605	5.1748	9.30469	21.4502	45.3037	71.2773	98.0518
83.34	0.727051	1.53418	2.5332	5.42725	11.0117	18.0234	26.25		83.32	1.4751	3.37402	4.89063	8.08057	12.6221	18.2373	24.2007		83.38	1.95605	5.17676	9.30469	21.4639	45.2959	71.2852	98.0479
83.44	0.727051	1.52442	2.5332	5.4292	11.002	18.0293	26.2461		83.42	1.4751	3.38184	4.90039	8.08643	12.6221	18.2451	24.2085		83.48	1.95605	5.17676	9.30469	21.4502	45.2959	71.2754	98.0498
83.54	0.727051	1.52832	2.52344	5.41357	10.9922	18.0098	26.2324		83.52	1.4751	3.38184	4.90039	8.07861	12.6221	18.2354	24.2065		83.58	1.95605	5.17285	9.30469	21.4561	45.2842	71.2754	98.042
83.64	0.727051	1.53027	2.52246	5.41748	10.9922	18.0088	26.2305		83.62	1.4751	3.38379	4.90967	8.09033	12.6221	18.2349	24.189		83.68	1.95215	5.17871	9.30273	21.4443	45.2959	71.2617	98.0361
83.74	0.727051	1.51465	2.53125	5.41943	10.9824	18.0078	26.2363		83.72	1.4751	3.38965	4.9082	8.09619	12.6221	18.2334	24.1968		83.78	1.96387	5.16504	9.32227	21.458	45.2725	71.2617	98.0498
83.84	0.717285	1.50879	2.52148	5.41357	10.9863	17.998	26.2266		83.82	1.4751	3.38184	4.9082	8.08838	12.6221	18.2334	24.1968		83.88	1.96387	5.17285	9.31055	21.4443	45.2803	71.25	98.0303
83.94	0.721191	1.52441	2.52148	5.41357	10.9883	18.002	26.2207		83.92	1.48682	3.38379	4.9082	8.09814	12.624	18.2354	24.1987		83.98	1.97168	5.1748	9.31055	21.4443	45.2744	71.2578	98.0381
84.04	0.73291	1.52441	2.52148	5.41357	10.9824	18.0078	26.2266		84.02	1.49268	3.3916	4.91797	8.09814	12.6299	18.2432	24.2065		84.08	1.96582	5.1748	9.32227	21.4443	45.2725	71.2598	98.0283
84.14	0.727051	1.5293	2.52148	5.40967	10.9971	18.0078	26.2266		84.12	1.50439	3.40137	4.92773	8.10596	12.6318	18.2529	24.2163		84.18	1.97559	5.17676	9.32227	21.4365	45.2666	71.2598	98.0283
84.24	0.728027	1.52246	2.53613	5.40869	11	18.0127	26.2217		84.22	1.49512	3.39404	4.93018	8.09082	12.6245	18.2456	24.209		84.28	1.96973	5.1709	9.32422	21.4365	45.2607	71.2539	98.0303
84.34	0.729004	1.5166	2.53906	5.41553	10.9941	18.0195	26.2285		84.32	1.49658	3.40137	4.9375	8.1001	12.6318	18.2549	24.2183		84.38	1.97754	5.16895	9.31836	21.4307	45.2588	71.2559	98.0244
84.44	0.734863	1.50684	2.5332	5.42139	10.9883	18.0098	26.2285		84.42	1.49463	3.39355	4.92969	8.10791	12.624	18.2549	24.2183		84.48	1.96973	5.15723	9.32422	21.4307	45.2549	71.2559	98.0244
84.54	0.723145	1.50684	2.52344	5.40967	10.9805	18	26.2227		84.52	1.49854	3.41309	4.93945	8.11182	12.6357	18.2549	24.23		84.58	1.97559	5.14551	9.32422	21.4365	45.2373	71.2559	98.0322
84.64	0.724121	1.50684	2.52344	5.41553	10.9746	18	26.2188		84.62	1.50391	3.41309	4.94922	8.12939	12.6416	18.2549	24.2378		84.68	1.96777	5.15723	9.32422	21.4189	45.2471	71.2441	98.0107
84.74	0.717285	1.52051	2.52344	5.41162	10.998	18	26.2188		84.72	1.49463	3.40332	4.93945	8.11768	12.624	18.2451	24.2183		84.78	1.97754	5.15332	9.33594	21.4229	45.2314	71.2559	98.0225
84.84	0.736816	1.5166	2.5332	5.41943	10.9844	18	26.2324		84.82	1.49463	3.40527	4.94922	8.11182	12.6377	18.2451	24.2202		84.88	1.96582	5.14746	9.33203	21.4248	45.2334	71.2441	98.0186
84.94	0.727051	1.52637	2.5332	5.41064	10.9844	18	26.2246		84.92	1.49463	3.41309	4.94922	8.11719	12.6338	18.2451	24.2261		84.98	1.97363	5.14746	9.33203	21.417	45.2334	71.2324	98.001
85.04	0.727051	1.52637	2.5332	5.41553	10.9834	18	26.209		85.02	1.51611	3.42285	4.95898	8.11768	12.6553	18.2549	24.228		85.08	1.97363	5.14746	9.33203	21.415	45.2314	71.2324	97.999
85.14	0.740723	1.5166	2.5332	5.41943	10.9727	18.0039	26.2129		85.12	1.5083	3.40332	4.94922	8.10986	12.645	18.2471	24.2104		85.18	1.98145	5.14746	9.33203	21.4229	45.2314	71.2402	98.0068
85.24	0.73291	1.52051	2.52734	5.41162	10.9766	17.9863	26.209		85.22	1.51416	3.40332	4.96094	8.12549	12.6436	18.2432	24.2183		85.28	1.97559	5.14746	9.35156	21.417	45.2314	71.2344	98.001
85.34	0.742676	1.52637	2.5332	5.41943	10.9785	17.9844	26.2031		85.32	1.5083	3.40527	4.96875	8.11963	12.6455	18.2373	24.2202		85.38	1.97363	5.14941	9.3457	21.415	45.2178	71.2246	98.001
85.44	0.744629	1.52246	2.54297	5.42529	10.9727	17.9902	26.209		85.42	1.52393	3.41309	4.96875	8.12744	12.6514	18.2451	24.228		85.48	1.96777	5.14941	9.35742	21.417	45.2236	71.2266	98.0029
85.54	0.73877	1.52051	2.54297	5.42139	10.9766	17.9902	26.1992		85.52	1.51611	3.41113	4.96875	8.12549	12.6436	18.2451	24.2183		85.58	1.98535	5.15527	9.36523	21.417	45.2236	71.2344	97.999
85.64	0.73877	1.52637	2.54297	5.41553	10.9785	17.9902	26.2031		85.62	1.51611	3.40527	4.98047	8.12744	12.6455	18.2451	24.23		85.68	1.97754	5.15723	9.36523	21.4072	45.2178	71.2266	97.999
85.74	0.73877	1.5166	2.54297	5.41162	10.9629	17.9902	26.1934		85.72	1.51611	3.41309	4.98047	8.12549	12.6396	18.2334	24.2358		85.78	1.98535	5.14941	9.36523	21.3994	45.2041	71.2148	97.9854
85.84	0.725098	1.52539	2.5293	5.396	10.9629	17.9805	26.1777		85.82	1.50439	3.41309	4.97852	8.11768	12.6221	18.2236	24.2085		85.88	1.97754	5.14746	9.35742	21.3975	45.2041	71.2148	97.9834
85.94	0.73291	1.52441	2.52344	5.3999	10.9629	17.9844	26.1816		85.92	1.49854	3.4126	4.9707	8.11963	12.6221	18.2256	24.2104		85.98	1.9834	5.14746	9.35547	21.4053	45.2041	71.2227	97.9912
86.04	0.73877	1.52832	2.52344	5.41162	10.9629	17.9863	26.1777		86.02	1.51611	3.40137	4.9707	8.13721	12.6221	18.2314	24.2183		86.08	1.97754	5.16309	9.35547	21.3994	45.2041	71.2168	97.9814
86.14	0.73877	1.53418	2.52734	5.40967	10.9629	17.9941	26.1777		86.12	1.51611	3.40332	4.98242	8.13135	12.6221	18.2256	24.2085		86.18	1.99316	5.15723	9.37109	21.4131	45.1963	71.2305	97.9893
86.24	0.73877	1.53418	2.53809	5.41162	10.9629	18	26.168		86.22	1.51611	3.41113	4.98779	8.13721	12.6338	18.2334	24.2085		86.28	1.98535	5.15723	9.36719	21.3916	45.1963	71.2246	97.9736
86.34	0.734863	1.53516	2.53125	5.41162	10.9678	18	26.168		86.32	1.51416	3.41113	4.98828	8.12744	12.6221	18.2334	24.2085		86.38	1.97754	5.15918	9.37305	21.3818	45.1943	71.2168	97.9736
86.44	0.743652	1.53613	2.53613	5.41064	10.9746	18.0049	26.1729		86.42	1.50879	3.41162	5.00049	8.12207	12.6362	18.2261	24.2012		86.48	1.98535	5.15918	9.375	21.3896	45.1963	71.2266	97.9717
86.54	0.750488	1.52441	2.53906	5.41748	10.9492	18.0117	26.1797		86.52	1.5083	3.40332	5.00781	8.12158	12.624	18.2256	24.1909		86.58	1.9873	5.16699	9.36914	21.3916	45.1963	71.2285	97.9736
86.64	0.733887	1.52051	2.52148	5.40088	10.9434	17.9961	26.1582		86.62	1.50586	3.40332	5	8.12891	12.6221	18.2236	24.2007		86.68	1.98535	5.15137	9.38281	21.3896	45.1865	71.2168	97.9814
86.74	0.727051	1.51855	2.52148	5.38428	10.9434	17.9902	26.1582		86.72	1.49658	3.40137	5	8.11963	12.626	18.2158	24.1909		86.78	1.9873	5.14551	9.375	21.3682	45.1787	71.207	97.9736
86.84	0.730957	1.52441	2.52148	5.38428	10.9434	17.9902	26.1523		86.82	1.5083	3.39551	5.00977	8.10986	12.626	18.2061	24.1929		86.88	1.99512	5.14746	9.375	21.3799	45.167	71.207	97.9814
86.94	0.742676	1.52441	2.52148	5.38428	10.9434	17.9902	26.1582		86.92	1.52393	3.41308	5.01953	8.11963	12.6357	18.2256	24.2007		86.98	1.98926	5.14746	9.375	21.3682	45.167	71.1992	97.9756
87.04	0.736816	1.52832	2.52148	5.39014	10.9434	17.9902	26.1582		87.02	1.51611	3.41309	5	8.11768	12.624	18.2158	24.2007		87.08	1.9873	5.14355	9.38672	21.3721	45.1553	71.1992	97.9639
87.14	0.740723	1.52441	2.52148	5.38818	10.9336	17.9893	26.1484		87.12	1.52783	3.4248	5.00977	8.12158	12.6455	18.2349	24.1987		87.18	1.99121	5.14551	9.375	21.3662	45.1553	71.1738	97.9521
87.24	0.746582	1.52051	2.52148	5.38428	10.9336	17.9785	26.1289		87.22	1.54541	3.43262	5.01953	8.12939	12.6338	18.2334	24.1987		87.28	1.98535	5.1377	9.375	21.3682	45.1553	71.1738	97.9404
87.34	0.73291	1.51465	2.51758	5.38037	10.9287	17.9785	26.1289		87.32	1.54346	3.44043	5.00781	8.13721	12.6338	18.2334	24.1987		87.38	1.97754	5.12793	9.375	21.3604	45.1377	71.1621	97.9404
87.44	0.736816	1.51465	2.51172	5.37061	10.9258	17.9785	26.1191		87.42	1.53564	3.43262	5	8.12744	12.6313	18.2334	24.1987		87.48	1.9834	5.12793	9.38477	21.3506	45.1436	71.1543	97.9326
87.54	0.740723	1.52441	2.51172	5.37842	10.9277	17.9785	26.1182		87.52	1.5376	3.44238	5	8.13135	12.624	18.2236	24.1885		87.58	1.99121	5.12793	9.38477	21.3564	45.1377	71.1543	97.9307
87.64	0.752441	1.51465	2.51172	5.38037	10.916	17.9746	26.1172		87.62	1.54346	3.44238	5.01953	8.13721	12.6299	18.2217	24.187		87.68	1.99707	5.11621	9.38477	21.3389	45.1436	71.1465	97.9189
87.74	0.736816	1.51465	2.50195	5.36475	10.9219	17.9629	26.1016		87.72	1.54541	3.43262	5.01953	8.12939	12.6143	18.2158	24.189		87.78	1.99512	5.11621	9.38477	21.3369	45.1455	71.1523	97.9189
87.84	0.742676	1.51465	2.50195	5.36475	10.9258	17.9688	26.1074		87.82	1.53369	3.43262	5	8.13916	12.6221	18.2236	24.187		87.88	1.9873	5.12793	9.38477	21.3369	45.165	71.1426	97.9209
87.94	0.746582	1.50488	2.50586	5.36865	10.9277	17.9688	26.1074		87.92	1.53564	3.43262	5.02148	8.14111	12.6338	18.2334	24.187		87.98	1.99707	5.11621	9.4043	21.3564	45.1357	71.1543	97.9209
88.04	0.746582	1.52441	2.50781	5.37451	10.9316	17.9688	26.0957		88.02	1.53564	3.43262	5.02734	8.14893	12.6396	18.2432	24.1577		88.08	1.98535	5.1084	9.38672	21.3389	45.1338	71.1426	97.9092
88.14	0.756348	1.52441	2.51074	5.38428	10.9316	17.9785	26.0996		88.12	1.55518	3.44238	5.04834	8.17822	12.6416	18.2529	24.1597		88.18	1.97363	5.1084	9.37109	21.3389	45.1338	71.1426	97.9092
88.24	0.768066	1.52441	2.50977	5.37549	10.9316	17.9844	26.1055		88.22	1.56494	3.44238	5.05664	8.16406	12.6318	18.251	24.146		88.28	1.97363	5.1084	9.38281	21.3096	45.1455	71.1348	97.8994
88.34	0.777832	1.52051	2.52148	5.3667	10.9141	17.9688	26.0957		88.32	1.56494	3.41114	5.06836	8.13916	12.6221	18.2041	24.1362		88.38	1.97754	5.10059	9.38281	21.3252	45.1182	71.1367	97.9111
88.44	0.76416	1.50879	2.49219	5.35498	10.8965	17.959	26.0723		88.42	1.55322	3.43847	5.04297	8.17236	12.6182	18.2041	24.1733		88.48	1.95801	5.08301	9.35938	21.3232	45.1221	71.125	97.9033
88.54	0.762207	1.53809	2.48828	5.35693	10.9082	17.9531	26.0508		88.52	1.57861	3.47366	5.08203	8.21924	12.585	18.1963	24.1987		88.58	1.97168	5.09668	9.36719	21.3232	45.1475	71.1406	97.8975
88.64	0.781738	1.52441	2.52539	5.36279	10.8838	17.9766	26.0469		88.62	1.70752	3.66306	5.38867	8.47705	12.7705	18.4873	24.3159		88.68	1.98535	5.06738	9.40234	21.3369	45.1084	71.1699	97.9111
88.74	0.763184	1.52929	2.52148	5.34717	10.8857	17.9824	26.0156		88.72	0.732422	2.69044	4.35742	8.2876	12.9067	17.374	23.9351		88.78	1.98535	5.0459	9.39258	21.3252	45.1025	71.1816	97.8799
88.84	0.770996	1.52637	2.52246	5.37744	10.8936	18.0029	26.0244		88.82	1.5459	3.40379	4.98877	8.16895	12.7944	18.2163	23.2422		88.88	2.0127	4.96973	9.39453	21.3369	45.0986	71.2129	97.8975
88.94	0.778809	1.53711	2.5166	5.3833	10.8994	18.0146	26.0186		88.92	1.57031	3.38869	5.07178	8.19727	12.5786	18.2231	23.7236		88.98	2.00879	4.95605	9.37305	21.3564	45.1006	71.2363	97.8955
89.04	0.776855	1.6416	2.50293	5.38721	10.9941	18.0322	26.0068		89.02	1.52441	3.31201	4.93799	8.16895	12.4253	18.1753	23.6074		89.08	1.99512	5.04004	9.36328	21.3467	45.1045	71.2715	97.8896
89.14	0.881348	1.5459	2.58008	5.4624	11.0029	18.0605	26.0488		89.12	1.58057	3.37793	4.95703	8.24463	12.4522	18.2236	23.8374		89.18	1.97168	4.97559	9.35938	21.3408	45.1104	71.2852	97.8623
89.24	0.869629	1.51757	2.5957	5.47607	11.0195	18.0859	26.0527		89.22	1.56494	3.40137	5.04492	8.21729	12.6069	18.2412	23.939		89.28	1.9873	4.9541	9.35742	21.3076	45.0088	71.1641	97.8311
89.34	0.92334	1.47559	2.62402	5.4751	11.0293	18.0928	26.0635		89.32	1.56445	3.42432	5.16553	8.21484	12.6582	18.2661	23.9678		89.38	1.95801	4.93847	9.24805	21.2705	44.9717	71.0527	97.7529
89.44	1.01025	1.49314	2.63867	5.44678	11.1221	18.0508	26.0781		89.42	1.53174	3.43066	5.19727	8.22314	12.6357	18.2197	24.0366		89.48	1.97168	4.76856	9.29492	21.1533	44.9131	70.8301	97.8018
89.54	1.0249	1.41357	2.65234	5.47119	11.5444	18.0869	26.0879		89.52	1.49414	3.29005	4.97461	8.00781	12.6323	18.2632	23.8979		89.58	1.58691	4.14262	9.28125	20.8291	45.3477	70.7266	97.5283
89.64	0.842773	1.50586	2.70557	5.81689	10.6851	18.2104	26.4624		89.62	0.96875	3.14697	4.77783	7.6958	12.6797	17.8066	23.8013		89.68	0.763672	3.27828	8.5166	19.4619	42.7402	68.9619	97.5293
89.74	0.875	1.65343	2.18408	5.4668	10.5782	17.9609	25.6763		89.72	0.540527	3.06737	4.02588	6.61035	12.4336	16.9795	23.1074		89.78	-0.730469	2.12217	6.40527	16.6133	40.4679	64.3184	91.8887
89.84	0.733398		2.38477	5.28662		17.8247	25.6626											89.88	-1.64844	1.88077	4.30273	14.2432	38.3515	60.9443	85.8926
89.94																		89.98	-1.46387	2.12118	3.15137	13.2109	34.8517	57.418	79.7207
90.04																		90.08	0.391602	2.92575	3.24219	14.4287	35.4736	54.2461	70.3447
90.14									90.12	1.65771	2.52207	2.60547	6.49268	8.16221	13.3872	14.2715		90.18	1.2627	3.46878	5.77734	16.4111	36.4121	54.2002	65.2295
90.24									90.22	1.86035	3.28713	5.15625	8.37061	10.6856	15.1577	14.9922		90.28	1.38965	3.49514	7.05664	17.0527	37.0244	54.0898	62.5869
90.34									90.32	1.99316	3.41408	5.74658	8.70752	11.7227	15.8203	15.5967		90.38	1.43652	3.57423	7.10547	17.5303	37.7832	55.6992	62.9531
90.44									90.42	1.9209	3.49607	5.82617	8.84619	12.1157	17.5093	17.5386		90.48	1.5	3.45897	7.37109	18.0322	38.4824	57.7627	67.2529
90.54									90.52	1.9917	3.50782	5.72461	8.74512	12.9121	18.8203	21.6582		90.58	1.36523	3.33301	7.32422	18.001	38.7988	59.2959	72.6299
90.64									90.62	1.7373	3.24902	5.4126	8.49121	13.1094	19.1948	24.7422		90.68	1.20801	3.26855	7.25195	17.9189	38.8311	59.7793	76.4326
90.74									90.72	1.57861	3.0498	5.08252	8.19238	12.7754	18.7861	25.5044		90.78	1.16504	3.22657	7.13965	17.8223	38.5742	59.9727	78.3447
90.84									90.82	1.46533	2.9751	4.85107	7.91406	12.3267	18.0615	25.2397		90.88	1.10645	3.2627	7.07715	17.7734	38.4346	59.8789	79.0693
90.94									90.92	1.35449	2.95654	4.7207	7.72168	11.9761	17.3481	24.0591		90.98	1.05762	3.1748	7.06055	17.7139	38.2314	59.4707	78.9883
91.04									91.02	1.32031	2.94189	4.60742	7.55908	11.6885	16.5386	22.8115		91.08	1.05957	3.16113	6.99609	17.5576	38.0283	59.0088	78.4971
91.14		0.851563			8.69824				91.12	1.24463	2.86816	4.45508	7.32227	11.3618	15.8735	21.8735		91.18	1.08496	3.12012	6.9082	17.4248	37.7529	58.584	77.915
91.24	0.408691	0.793952	1.83008	4.19385	8.20899	13.4941	21.7261		91.22	1.19189	2.83056	4.33398	7.19922	11.1157	15.498	20.9043		91.28	1.06934	3.08496	6.84961	17.3271	37.5225	58.1133	77.2383
91.34	0.387207	0.751953	1.70508	3.94092	7.83691	12.8379	19.7896		91.32	1.13916	2.73535	4.18945	7.04932	10.8359	15.252	20.1582		91.38	1.1123	3.06152	6.80469	17.2568	37.292	57.6973	76.6211
91.44	0.383301	0.729492	1.64941	3.77979	7.53809	12.062	18.1895		91.42	1.1626	2.68604	4.10303	6.95703	10.645	15.0015	19.7427		91.48	1.15527	3.05957	6.7793	17.1885	37.0771	57.3174	76.0049
91.54	0.371582	0.719727	1.58203	3.68018	7.22168	11.6758	16.9585		91.52	1.16846	2.62988	4.08789	6.81641	10.5415	14.7969	19.3184		91.58	1.19629	3.00684	6.76563	17.1006	36.8252	56.9082	75.4609
91.64	0.371582	0.707031	1.5957	3.59717	7.01465	11.3096	16.1177		91.62	1.15674	2.59277	4.07031	6.74268	10.4419	14.6411	18.9966		91.68	1.16309	3.02051	6.70313	16.9521	36.6084	56.4863	74.8828
91.74	0.393066	0.700193	1.55566	3.54932	6.92676	11.0508	15.6421		91.72	1.13721	2.5669	4.04443	6.68164	10.3286	14.5	18.75		91.78	1.19434	3.00879	6.67773	16.8857	36.4053	56.1289	74.3379
91.84	0.42041	0.686523	1.53223	3.50244	6.8457	10.8252	15.0376		91.82	1.12744	2.56934	4.03955	6.64258	10.2603	14.3618	18.563		91.88	1.22363	2.9834	6.68359	16.8213	36.1904	55.7559	73.7656
91.94	0.42041	0.674805	1.52539	3.47803	6.75098	10.5889	14.7568		91.92	1.13135	2.56543	4.03516	6.60791	10.1475	14.2271	18.3799		91.98	1.19043	2.97559	6.66016	16.7451	35.96	55.3418	73.1982
92.04	0.39209	0.666992	1.49707	3.39502	6.6709	10.3965	14.3979		92.02	1.12695	2.56152	4.021	6.56836	10.1177	14.082	18.2188		92.08	1.17285	2.95996	6.63086	16.626	35.7725	54.9453	72.6191
92.14	0.377441	0.655273	1.48047	3.35107	6.57617	10.2393	14.147		92.12	1.11963	2.55762	4.03125	6.51221	10.063	13.9438	18.0356		92.18	1.17871	2.95605	6.60938	16.5303	35.583	54.543	72.0703
92.24	0.39209	0.672848	1.45508	3.32178	6.50976	10.0869	13.8877		92.22	1.09668	2.53028	4.00391	6.45557	10.0029	13.8306	17.876		92.28	1.2041	2.92481	6.59961	16.4775	35.3486	54.1777	71.542
92.34	0.42041	0.636719	1.44531	3.30908	6.41699	9.93066	13.6685		92.32	1.10205	2.5459	3.98633	6.43945	9.97168	13.7251	17.729		92.38	1.18262	2.90137	6.58008	16.4072	35.1436	53.7754	70.9434
92.44	0.414551	0.630859	1.41211	3.25146	6.33691	9.76855	13.4307		92.42	1.07471	2.52783	3.94336	6.41064	9.92627	13.6079	17.5693		92.48	1.19043	2.88379	6.56445	16.3135	34.9502	53.3906	70.4502
92.54	0.413574	0.602539	1.38379	3.21533	6.23535	9.61328	13.189		92.52	1.05273	2.51416	3.896	6.38281	9.87939	13.5254	17.4238		92.58	1.17871	2.88574	6.54102	16.251	34.7412	53.0352	69.957
92.64	0.400879	0.606445	1.32715	3.15381	6.15234	9.45996	12.9326		92.62	1.05518	2.49902	3.85498	6.35205	9.81299	13.4087	17.2646		92.68	1.17285	2.87012	6.51563	16.1807	34.5537	52.6875	69.4521
92.74	0.414551	0.600585	1.3418	3.14014	6.05176	9.32715	12.7505		92.72	1.07275	2.52637	3.86719	6.35596	9.79199	13.3462	17.1743		92.78	1.16699	2.87793	6.49023	16.1377	34.3428	52.3398	68.9355
92.84	0.402832	0.600586	1.32422	3.12256	5.9668	9.17188	12.542		92.82	1.07275	2.50879	3.87305	6.34229	9.74267	13.2783	17.0479		92.88	1.16504	2.86035	6.45508	16.0615	34.1338	51.9961	68.4365
92.94	0.416504	0.629879	1.32813	3.10107	5.90136	9.03223	12.3481		92.92	1.05518	2.48926	3.8457	6.31689	9.67481	13.1899	16.9067		92.98	1.16699	2.84668	6.42773	15.9893	33.9131	51.668	67.9727
93.04	0.441895	0.616211	1.33203	3.09229	5.80078	8.91113	12.1748		93.02	1.05322	2.48926	3.83398	6.30078	9.62158	13.1099	16.7803		93.08	1.15527	2.80957	6.39453	15.8994	33.7041	51.3164	67.4658
93.14	0.432129	0.600586	1.31641	3.04443	5.70996	8.76465	11.9653		93.12	1.05322	2.4873	3.81641	6.28174	9.56152	13.0513	16.6411		93.18	1.1377	2.80957	6.35547	15.8193	33.54	50.9648	66.9648
93.24	0.412598	0.588867	1.30273	3.00146	5.63281	8.59766	11.7588		93.22	1.04541	2.48145	3.80469	6.26221	9.51807	12.9893	16.5029		93.28	1.13965	2.80371	6.33008	15.7451	33.3271	50.6328	66.4639
93.34	0.410645	0.59082	1.28516	2.97412	5.54688	8.45801	11.5889		93.32	1.0415	2.48926	3.80469	6.24268	9.4834	12.9224	16.3877		93.38	1.12207	2.81543	6.31055	15.665	33.1377	50.2988	65.9736
93.44	0.402832	0.602537	1.28711	2.94678	5.48144	8.35059	11.417		93.42	1.0376	2.48535	3.78125	6.21924	9.44043	12.8442	16.2725		93.48	1.13379	2.79004	6.29102	15.6162	32.9404	49.9727	65.5068
93.54	0.428223	0.588867	1.30273	2.92627	5.39844	8.20703	11.2568		93.52	1.04541	2.51074	3.79883	6.21484	9.40674	12.792	16.1826		93.58	1.12793	2.78418	6.26563	15.5518	32.7197	49.6465	65.0166
93.64	0.424316	0.591797	1.28125	2.88623	5.31543	8.09277	11.0967		93.62	1.05322	2.49902	3.7832	6.19385	9.36035	12.7212	16.0908		93.68	1.13184	2.77832	6.23438	15.4814	32.5264	49.3203	64.5576
93.74	0.42334	0.588867	1.25879	2.8667	5.24414	7.96973	10.9326		93.72	1.04297	2.49072	3.76709	6.18408	9.29932	12.6431	15.999		93.78	1.12793	2.77246	6.20313	15.4307	32.3467	49.0039	64.0986
93.84	0.400879	0.600586	1.25586	2.83154	5.19141	7.86035	10.7588		93.82	1.04541	2.48145	3.75977	6.1665	9.27832	12.5728	15.9033		93.88	1.13379	2.75879	6.18945	15.3682	32.1514	48.6641	63.6455
93.94	0.412598	0.584962	1.25781	2.82178	5.10254	7.75977	10.626		93.92	1.05127	2.4873	3.76563	6.14502	9.24707	12.5127	15.8115		93.98	1.12793	2.75683	6.17578	15.3193	31.9756	48.334	63.1768
94.04	0.406738	0.586914	1.24219	2.80127	5.01758	7.65332	10.4463		94.02	1.05322	2.48926	3.76758	6.13477	9.21143	12.4458	15.7295		94.08	1.12598	2.7334	6.17383	15.2803	31.7744	48.0215	62.7373
94.14	0.408691	0.581055	1.23438	2.78662	4.9502	7.56641	10.2881		94.12	1.03955	2.48535	3.75391	6.12158	9.14355	12.3799	15.6318		94.18	1.11035	2.70996	6.13086	15.2119	31.5928	47.709	62.2861
94.24	0.402832	0.594725	1.23242	2.771	4.91015	7.47949	10.1543		94.22	1.02197	2.46777	3.72852	6.09424	9.08643	12.3032	15.5444		94.28	1.09863	2.7041	6.10352	15.1689	31.3916	47.3867	61.8545
94.34	0.406738	0.600586	1.23828	2.75928	4.85352	7.4082	10.0244		94.32	1.02588	2.46191	3.73828	6.08643	9.05762	12.2393	15.4775		94.38	1.10449	2.7002	6.0957	15.1201	31.2295	47.0996	61.4307
94.44	0.416504	0.594727	1.23828	2.74561	4.7998	7.33887	9.88574		94.42	1.01611	2.45996	3.71875	6.06494	9.01074	12.186	15.4033		94.48	1.11621	2.69824	6.07813	15.0713	31.0518	46.7949	61.0186
94.54	0.406738	0.602539	1.21875	2.72021	4.74609	7.21875	9.72559		94.52	1.02588	2.45215	3.70898	6.04736	8.97705	12.124	15.3018		94.58	1.11621	2.69043	6.04883	15.0205	30.8896	46.4766	60.5674
94.64	0.418457	0.586914	1.2207	2.71826	4.70508	7.14551	9.61035		94.62	1.01611	2.4502	3.69922	6.02588	8.93848	12.0571	15.2041		94.68	1.11621	2.67676	6.01953	14.9521	30.7295	46.1836	60.1553
94.74	0.404785	0.583008	1.21484	2.68799	4.65625	7.06445	9.45508		94.72	1.02393	2.44238	3.70117	6.01563	8.91895	12.0068	15.1265		94.78	1.1084	2.66895	5.99414	14.8799	30.5693	45.8828	59.7432
94.84	0.398926	0.583008	1.20117	2.66162	4.60645	6.97949	9.34473		94.82	1.01611	2.44043	3.69922	5.99658	8.87988	11.9497	15.0479		94.88	1.09473	2.65137	5.97852	14.8213	30.3994	45.5801	59.335
94.94	0.398926	0.567383	1.19043	2.64795	4.56445	6.9043	9.21973		94.92	1.01611	2.43066	3.68896	5.9751	8.8501	11.8955	14.958		94.98	1.09473	2.64941	5.95508	14.7412	30.2393	45.3125	58.9424
95.04	0.398926	0.567383	1.17969	2.63232	4.52148	6.8291	9.10059		95.02	1.00635	2.42285	3.67773	5.95752	8.80957	11.8384	14.8936		95.08	1.09473	2.6377	5.92578	14.6787	30.0635	45.0098	58.5361
95.14	0.38916	0.5625	1.17383	2.60889	4.45703	6.74414	8.98438		95.12	1.01611	2.42285	3.66992	5.93604	8.77832	11.7861	14.7964		95.18	1.09473	2.62793	5.91602	14.6025	29.9014	44.7227	58.124
95.24	0.385254	0.551758	1.16992	2.58252	4.41016	6.66992	8.87598		95.22	1.01416	2.43018	3.67773	5.91602	8.73926	11.7393	14.7275		95.28	1.08691	2.60644	5.89648	14.5381	29.7451	44.4336	57.7158
95.34	0.38916	0.545898	1.16016	2.56201	4.36621	6.58105	8.76855		95.32	1.00635	2.41895	3.66797	5.90479	8.71191	11.686	14.6475		95.38	1.09277	2.59668	5.875	14.4893	29.5811	44.1328	57.2998
95.44	0.375488	0.551756	1.15039	2.53662	4.32617	6.48633	8.65527		95.42	1.00439	2.41113	3.6582	5.8833	8.68994	11.6162	14.5811		95.48	1.06934	2.58105	5.83789	14.4131	29.4092	43.8223	56.8857
95.54	0.379395	0.549805	1.1543	2.521	4.27539	6.41504	8.53516		95.52	1.00635	2.41895	3.66016	5.87549	8.65918	11.5669	14.4956		95.58	1.0752	2.5752	5.82422	14.3311	29.249	43.5313	56.4951
95.64	0.383301	0.557617	1.1543	2.50146	4.24121	6.34375	8.44629		95.62	1.0083	2.41309	3.66016	5.86572	8.62988	11.5107	14.4131		95.68	1.0752	2.55762	5.81641	14.2705	29.0596	43.2695	56.126
95.74	0.391113	0.551759	1.14648	2.48779	4.18555	6.27051	8.36035		95.72	1.00244	2.41699	3.65625	5.84424	8.59814	11.4653	14.3643		95.78	1.06934	2.53809	5.79688	14.2021	28.8662	42.9707	55.7314
95.84	0.38916	0.549805	1.13477	2.46143	4.13867	6.18359	8.26367		95.82	0.986816	2.39941	3.64063	5.82617	8.55762	11.3857	14.2749		95.88	1.06543	2.54395	5.77344	14.1377	28.7061	42.6797	55.3428
95.94	0.38916	0.541991	1.13477	2.44482	4.0957	6.1084	8.18652		95.92	0.986816	2.39355	3.64063	5.80713	8.52051	11.3286	14.2021		95.98	1.06543	2.52637	5.76172	14.0654	28.5479	42.3887	54.9854
96.04	0.38916	0.545898	1.13086	2.42725	4.05566	6.04883	8.08398		96.02	0.996582	2.40918	3.64844	5.81299	8.50879	11.2881	14.1655		96.08	1.06543	2.52832	5.73438	13.999	28.3975	42.1094	54.6123
96.14	0.38916	0.541992	1.12012	2.41162	4.01758	5.96875	7.98926		96.12	0.996582	2.40137	3.63818	5.78564	8.479	11.2373	14.0889		96.18	1.06543	2.50879	5.71484	13.9404	28.2373	41.8613	54.2627
96.24	0.38916	0.532227	1.10938	2.39209	3.97461	5.89551	7.90137		96.22	0.996582	2.38965	3.62695	5.77588	8.4502	11.186	14.0088		96.28	1.06543	2.49902	5.69727	13.8799	28.0674	41.5723	53.9072
96.34	0.384277	0.526367	1.0918	2.38232	3.93945	5.81445	7.80469		96.32	0.994141	2.38965	3.62891	5.76611	8.43848	11.1357	13.9546		96.38	1.05566	2.49707	5.68359	13.8115	27.9189	41.2949	53.5518
96.44	0.377441	0.530273	1.08789	2.35693	3.89648	5.74316	7.70801		96.42	0.984863	2.38184	3.61523	5.75439	8.41113	11.0806	13.8779		96.48	1.05371	2.49707	5.65625	13.7432	27.7295	41.0273	53.1904
96.54	0.381348	0.537109	1.08203	2.34424	3.85059	5.70117	7.61328		96.52	0.977051	2.37402	3.59766	5.71875	8.37793	11.0303	13.8003		96.58	1.07324	2.46973	5.64258	13.6982	27.5518	40.7578	52.8408
96.64	0.38916	0.524414	1.08789	2.33545	3.80469	5.64063	7.54199		96.62	0.990723	2.38721	3.61719	5.72314	8.35596	11.0029	13.7588		96.68	1.05957	2.46582	5.61523	13.6318	27.3975	40.4961	52.4678
96.74	0.377441	0.530273	1.07813	2.31006	3.75977	5.5791	7.47266		96.72	0.975098	2.37988	3.60742	5.6958	8.31738	10.9478	13.689		96.78	1.05566	2.4502	5.59766	13.5811	27.2568	40.2109	52.1279
96.84	0.377441	0.524414	1.06836	2.29053	3.72461	5.51172	7.3916		96.82	0.975098	2.37793	3.58594	5.67627	8.28027	10.8994	13.6299		96.88	1.05566	2.44824	5.57617	13.5205	27.1104	39.959	51.79
96.94	0.377441	0.524414	1.05859	2.27686	3.68945	5.44922	7.30859		96.92	0.984863	2.37988	3.59766	5.67432	8.26855	10.8682	13.5679		96.98	1.05566	2.43652	5.54688	13.4521	26.958	39.7129	51.4502
97.04	0.373535	0.520508	1.03906	2.26514	3.64551	5.3877	7.21777		97.02	0.98291	2.37988	3.58789	5.65869	8.24121	10.8286	13.4971		97.08	1.04785	2.42871	5.52539	13.4092	26.7979	39.459	51.0908
97.14	0.367676	0.508789	1.02832	2.25146	3.61133	5.33203	7.14258		97.12	0.963379	2.37793	3.57764	5.65674	8.20947	10.7783	13.4292		97.18	1.0459	2.42285	5.50586	13.3506	26.6338	39.2188	50.7412
97.24	0.371582	0.520507	1.02539	2.23096	3.58398	5.2666	7.07715		97.22	0.965332	2.37207	3.57031	5.63477	8.18066	10.7368	13.3721		97.28	1.06152	2.40918	5.49219	13.2881	26.4971	38.9707	50.4072
97.34	0.373535	0.514648	1.02734	2.22021	3.53516	5.21484	7.00195		97.32	0.971191	2.37793	3.56445	5.62354	8.16699	10.6904	13.3198		97.38	1.05566	2.40723	5.47461	13.2393	26.3291	38.7148	50.0498
97.44	0.367676	0.520506	1.01758	2.20068	3.50586	5.14844	6.93652		97.42	0.963379	2.37012	3.55469	5.604	8.12793	10.6572	13.2607		97.48	1.0459	2.3877	5.45703	13.167	26.1689	38.4707	49.708
97.54	0.373535	0.514648	1.01758	2.19092	3.4541	5.10156	6.87109		97.52	0.973145	2.36816	3.54492	5.59424	8.09863	10.6201	13.2085		97.58	1.03809	2.37793	5.43555	13.1182	26.0381	38.2305	49.3896
[truncated: 824 more rows]

## Sheet: Raw data set for Fig 5
	Raw data set for Fig 5
	5 A. 20% serum survial percentages after 1-h incubation						5 B. OD590 of 24h-biofilm
[truncated: 7 more rows]

## Sheet: Raw data set for Fig 6
	Raw data set for Fig 6
[truncated: 38 more rows]

## Sheet: Raw data set for S1 Fig
	Raw data set for S1 Fig
[truncated: 14 more rows]

## Sheet: Raw data set for S3 Fig
Raw data set for S3 Fig
[truncated: 29 more rows]

[truncated: 3 more sheets: Raw data set for S6 Fig, Raw figure of S7 Fig, Raw data set for S8 Fig]
