# Supplementary material for: A novel esterase regulates Klebsiella pneumoniae hypermucoviscosity and virulence
Source: PLoS Pathog. 2024 Oct 31;20(10):e1012675. doi: 10.1371/journal.ppat.1012675 (PMC11556721; doi:10.1371/journal.ppat.1012675)
Supplement: S1 Data — (ZIP) [file ppat.1012675.s019.zip]

Archive with 13 entries (11 files):
- S1_Data/
- S1_Data/Alignment_of_KpACE_Homologues_among_1503_Genomes_for_S4_Fig.fasta
- S1_Data/Phylogenetic_Tree_of_KpACE_among_1503_Genomes_for_S4_Fig.treefile
- S1_Data/Whole_Genome_Sequensing_of_4_Isogenic_Mutants/
- S1_Data/Whole_Genome_Sequensing_of_4_Isogenic_Mutants/Alignment of CPS locus.fasta
- S1_Data/Whole_Genome_Sequensing_of_4_Isogenic_Mutants/TH16429.all.fna
- S1_Data/Whole_Genome_Sequensing_of_4_Isogenic_Mutants/TH16429.all.gff
- S1_Data/Whole_Genome_Sequensing_of_4_Isogenic_Mutants/TH16622.all.fna
- S1_Data/Whole_Genome_Sequensing_of_4_Isogenic_Mutants/TH16622.all.gff
- S1_Data/Whole_Genome_Sequensing_of_4_Isogenic_Mutants/TH17000.all.fna
- S1_Data/Whole_Genome_Sequensing_of_4_Isogenic_Mutants/TH17000.all.gff
- S1_Data/Whole_Genome_Sequensing_of_4_Isogenic_Mutants/TH17108.all.fna
- S1_Data/Whole_Genome_Sequensing_of_4_Isogenic_Mutants/TH17108.all.gff
