# Supplementary material for: A novel esterase regulates Klebsiella pneumoniae hypermucoviscosity and virulence
Source: PLoS Pathog. 2024 Oct 31;20(10):e1012675. doi: 10.1371/journal.ppat.1012675 (PMC11556721; doi:10.1371/journal.ppat.1012675)
Supplement: S1 Data — (ZIP) [file ppat.1012675.s019.zip › S1_Data/Alignment_of_KpACE_Homologues_among_1503_Genomes_for_S4_Fig.fasta]

>KpACE
MKRHAIYFALALAGAAFTLQAAPLPAMPDPSLPVSHFITQVNADKSITYRLFAPDARRVSIVTGATPDSFVSHDMTKAADGVWTWKSEPMKPNLYEYYFDVDGFRSIDTGSRYQKPQRQVNTSLILVPGSILDDREVAHGDLRTLTYHSKALNAERRLYVWTPPGYSGTGDPLPVLYFYHGFGDSGLSAIDQGRIPQIMDNLLAEGKIKPMLVVVPDTETDIPEAVAENFPPQERRKTFYPLNAQAADKELMQDIIPLIDARFNVRKDADGRALAGLSQGGYQALVSGMNHLESFGWLATFSGVTTTTVPNAGVEAQLKQPDAINKQLRNFTVVVGEKDSVTGKDIAGLKSELEKQQIKFDYHQYPGLNHEMDVWRPAYAEFVQKLFK
>GCF_000294365.1_strand_blastn_result_1167_plus.fasta_1
MKRHAIYFALALAGAAFTLQAAPLPAMPDPSLPVSHFITQVNADKSITYRLFAPDARRVSIVTGATPDSFVSHDMTKAADGVWTWKSEPMKPNLYEYYFDVDGFRSVDTGSRYQKPQRQVNTSLILVPGSILDDREVAHGDLRTLTYHSKALNAERRLYVWTPPGYSGTGDPLPVLYFYHGFGDSGLSAIDQGRIPQIMDNLLAEGKIKPMLVVVPDTETDIPEAVAENFPPQERRKTFYPLNAQAADKELMQDIIPLIDARFNVRKDADGRALAGLSQGGYQALVSGMNHLESFGWLATFSGVTTTTVPNAGVEAQLKQPDAINKQLRNFTVVVGEKDSVTGKDIAGLKSELEKQQIKFDYHQYPGLNHEMDVWRPAYAEFVQKLFK
>GCF_000406765.2_strand_blastn_result_1167_plus.fasta_1
MKRHAIYFALALAGAAFTLQAAPLPAMPDPSLPVSHFITQVNADKSITYRLFAPDARRVSIVTGATPDSFVSHDMTKAADGVWTWKSEPMKPNLYEYYFDVDGFRSVDTGSRYQKPQRQVNTSLILVPGSILDDREVAHGDLRTLTYHSKALNAERRLYVWTPPGYSGTGDPLPVLYFYHGFGDSGLSAIDQGRIPQIMDNLLAEGKIKPMLVVVPDTETDIPEAVAENFPPQERRKTFYPLNAQAADKELMQDIIPLIDARFNVRKDADGRALAGLSQGGYQALVSGMNHLESFGWLATFSGVTTTTVPNAGVEAQLKQPDAINKQLRNFTVVVGEKDSVTGKDIAGLKSELEKQQIKFDYHQYPGLNHEMDVWRPAYAEFVQKLFK
>GCF_000417225.2_strand_blastn_result_1167_plus.fasta_1
MKRHAIYFALALAGAAFTLQAAPLPAMPDPSLPVSHFITQVNADKSITYRLFAPDARRVSIVTGATPDSFVSHDMTKAADGVWTWKSEPMKPNLYEYYFDVDGFRSVDTGSRYQKPQRQVNTSLILVPGSILDDREVAHGDLRTLTYHSKALNAERRLYVWTPPGYSGTGDPLPVLYFYHGFGDSGLSAIDQGRIPQIMDNLLAEGKIKPMLVVVPDTETDIPEAVAENFPPQERRKTFYPLNAQAADKELMQDIIPLIDARFNVRKDADGRALAGLSQGGYQALVSGMNHLESFGWLATFSGVTTTTVPNAGVEAQLKQPDAINKQLRNFTVVVGEKDSVTGKDIAGLKSELEKQQIKFDYHQYPGLNHEMDVWRPAYAEFVQKLFK
>GCF_000417265.2_strand_blastn_result_1167_plus.fasta_1
MKRHAIYFALALAGAAFTLQAAPLPAMPDPSLPVSHFITQVNADKSITYRLFAPDARRVSIVTGATPDSFVSHDMTKAADGVWTWKSEPMKPNLYEYYFDVDGFRSVDTGSRYQKPQRQVNTSLILVPGSILDDREVAHGDLRTLTYHSKALNAERRLYVWTPPGYSGTGDPLPVLYFYHGFGDSGLSAIDQGRIPQIMDNLLAEGKIKPMLVVVPDTETDIPEAVAENFPPQERRKTFYPLNAQAADKELMQDIIPLIDARFNVRKDADGRALAGLSQGGYQALVSGMNHLESFGWLATFSGVTTTTVPNAGVEAQLKQPDAINKQLRNFTVVVGEKDSVTGKDIAGLKSELEKQQIKFDYHQYPGLNHEMDVWRPAYAEFVQKLFK
>GCF_000512165.1_strand_blastn_result_1167_plus.fasta_1
MKRHAIYFALALAGAAFTLQAAPLPAMPDPSLPVSHFITQVNADKSITYRLFAPDARRVSIVTGATPDSFVSHDMTKAADGVWTWKSEPMKPNLYEYYFDVDGFRSVDTGSRYQKPQRQVNTSLILVPGSILDDREVAHGDLRTLTYHSKALNAERRLYVWTPPGYSGTGDPLPVLYFYHGFGDSGLSAIDQGRIPQIMDNLLAEGKIKPMLVVVPDTETDIPEAVAENFPPQERRKTFYPLNAQAADKELMQDIIPLIDARFNVRKDADGRALAGLSQGGYQALVSGMNHLESFGWLATFSGVTTTTVPNAGVEAQLKQPDAINKQLRNFTVVVGEKDSVTGKDIAGLKSELEKQQIKFDYHQYPGLNHEMDVWRPAYAEFVQKLFK
>GCF_000597905.1_strand_blastn_result_1167_plus.fasta_1
MKRHAIYFALALAGAAFTLQAAPLPAMPDPSLPVSHFITQVNADKSITYRLFAPDARRVSIVTGATPDSFVSHDMTKAADGVWTWKSEPMKPNLYEYYFDVDGFRSVDTGSRYQKPQRQVNTSLILVPGSILDDREVAHGDLRTLTYHSKALNAERRLYVWTPPGYSGTGDPLPVLYFYHGFGDSGLSAIDQGRIPQIMDNLLAEGKIKPMLVVVPDTETDIPEAVAENFPPQERRKTFYPLNAQAADKELMQDIIPLIDARFNVRKDADGRALAGLSQGGYQALVSGMNHLESFGWLATFSGVTTTTVPNAGVEAQLKQPDAINKQLRNFTVVVGEKDSVTGKDIAGLKSELEKQQIKFDYHQYPGLNHEMDVWRPAYAEFVQKLFK
>GCF_000733255.1_strand_blastn_result_1167_plus.fasta_1
MKRHAIYFALALAGAAFTLQAAPLPAMPDPSLPVSHFITQVNADKSITYRLFAPDARRVSIVTGATPDSFVSHDMTKAADGVWTWKSEPMKPNLYEYYFDVDGFRSVDTGSRYQKPQRQVNTSLILVPGSILDDREVAHGDLRTLTYHSKALNAERRLYVWTPPGYSGTGDPLPVLYFYHGFGDSGLSAIDQGRIPQIMDNLLAEGKIKPMLVVVPDTETDIPEAVAENFPPQERRKTFYPLNAQAADKELMQDIIPLIDARFNVRKDADGRALAGLSQGGYQALVSGMNHLESFGWLATFSGVTTTTVPNAGVEAQLKQPDAINKQLRNFTVVVGEKDSVTGKDIAGLKSELEKQQIKFDYHQYPGLNHEMDVWRPAYAEFVQKLFK
>GCF_000775955.1_strand_blastn_result_1167_plus.fasta_1
MKRHAIYFALALAGAAFTLQAAPLPAMPDPSLPVSHFITQVNADKSITYRLFAPDARRVSIVTGATPDSFVSHDMTKAADGVWTWKSEPMKPNLYEYYFDVDGFRSVDTGSRYQKPQRQVNTSLILVPGSILDDREVAHGDLRTLTYHSKALNAERRLYVWTPPGYSGTGDPLPVLYFYHGFGDSGLSAIDQGRIPQIMDNLLAEGKIKPMLVVVPDTETDIPEAVAENFPPQERRKTFYPLNAQAADKELMQDIIPLIDARFNVRKDADGRALAGLSQGGYQALVSGMNHLESFGWLATFSGVTTTTVPNAGVEAQLKQPDAINKQLRNFTVVVGEKDSVTGKDIAGLKSELEKQQIKFDYHQYPGLNHEMDVWRPAYAEFVQKLFK
>GCF_000813205.1_strand_blastn_result_1167_plus.fasta_1
MKRHAIYFALALAGAAFTLQAAPLPAMPDPSLPVSHFITQVNADKSITYRLFAPDARRVSIVTGATPDSFVSHDMTKAADGVWTWKSEPMKPNLYEYYFDVDGFRSVDTGSRYQKPQRQVNTSLILVPGSILDDREVAHGDLRTLTYHSKALNAERRLYVWTPPGYSGTGDPLPVLYFYHGFGDSGLSAIDQGRIPQIMDNLLAEGKIKPMLVVVPDTETDIPEAVAENFPPQERRKTFYPLNAQAADKELMQDIIPLIDARFNVRKDADGRALAGLSQGGYQALVSGMNHLESFGWLATFSGVTTTTVPNAGVEAQLKQPDAINKQLRNFTVVVGEKDSVTGKDIAGLKSELEKQQIKFDYHQYPGLNHEMDVWRPAYAEFVQKLFK
>GCF_000814305.1_strand_blastn_result_1167_plus.fasta_1
MKRHAIYFALALAGAAFTLQAAPLPAMPDPSLPVSHFITQVNADKSITYRLFAPDARRVSIVTGATPDSFVSHDMTKAADGVWTWKSEPMKPNLYEYYFDVDGFRSVDTGSRYQKPQRQVNTSLILVPGSILDDREVAHGDLRTLTYHSKALNAERRLYVWTPPGYSGTGDPLPVLYFYHGFGDSGLSAIDQGRIPQIMDNLLAEGKIKPMLVVVPDTETDIPEAVAENFPPQERRKTFYPLNAQAADKELMQDIIPLIDARFNVRKDADGRALAGLSQGGYQALVSGMNHLESFGWLATFSGVTTTTVPNAGVEAQLKQPDAINKQLRNFTVVVGEKDSVTGKDIAGLKSELEKQQIKFDYHQYPGLNHEMDVWRPAYAEFVQKLFK
>GCF_000814805.1_strand_blastn_result_1167_plus.fasta_1
MKRHAIYFALALAGAAFTLQAAPLPAMSDPSLPVSHFITQVNADKSITYRLFAPDARRVSIVTGATPDSFVSHDMTKAAHGVWTWKSEPMKPNLYEYYFDVDGFRSVDTGSRYQKPQRQVNTSLILVPGSILDDREVAHGDLRTLTYHSKALNAERRLYVWTPPGYSGTGDPLPVLYFYHGFGDSGLSAIDQGRIPQIMDNLLAEGKIKPMLVVVPDTETDIPEAVAENFPPQERRKTFYPLNAQAADKELMQDIIPLIDARFNVRKDADGRALAGLSQGGYQALVSGMNHLESFGWLATFSGVTTTTVPNAGVEAQLKQPDAINKQLRNFTVVVGEKDSVTGKDIAGLKSELEKQQIKFDYHQYPGLNHEMDVWRPAYAEFVQKLFK
>GCF_000968155.1_strand_blastn_result_1167_plus.fasta_1
MKRHAIYFALALAGAAFTLQAAPLPAMPDPSLPVSHFITQVNADKSITYRLFAPDARRVSIVTGATPDSFVSHDMTKAADGVWTWKSEPMKPNLYEYYFDVDGFRSVDTGSRYQKPQRQVNTSLILVPGSILDDREVAHGDLRTLTYHSKALNAERRLYVWTPPGYSGTGDPLPVLYFYHGFGDSGLSAIDQGRIPQIMDNLLAEGKIKPMLVVVPDTETDIPEAVAENFPPQERRKTFYPLNAQAADKELMQDIIPLIDARFNVRKDADGRALAGLSQGGYQALVSGMNHLESFSWLATFSGVTTTTVPNAGVEAQLKQPDAINKQLRNFTVVVGEKDSVTGKDIAGLKSELEKQQIKFDYHQYPGLNHEMDVWRPAYAEFVQKLFK
>GCF_001185665.2_strand_blastn_result_1167_plus.fasta_1
MKRHAIYFALALAGAAFTLQAAPLPAMSDPSLPVSHFITQVNGDKSITYRLFAPDARRVSIVTGATPDSFVSHDMTKAADGVWTWKSEPMKPNLYEYYFDVDGFRSVDTGSRYQKPQRQVNTSLILVPGSILDDREVAHGDLRTLTYHSKALNAERRLYVWTPPGYSGTGDPLPVLYFYHGFGDSGLSAIDQGRIPQIMDNLLAEGKIKPMLVVVPDTETDIPEAVAENFPPQERRKTFYPLNAQAADKELMQDIIPLIDARFNVRKDADGRALAGLSQGGYQALVSGMNHLESFGWLATFSGVTTTTVPNAGVEAQLKQPDAINKQLRNFTVVVGEKDSVTGKDIAGLKSELEKQQIKFDYHQYPGLNHEMDVWRPAYAEFVQKLFK
>GCF_001307175.1_strand_blastn_result_1167_plus.fasta_1
MKRHAIYFALALAGAAFTLQAAPLPAMPDPSLPVSHFITQVNADKSITYRLFAPDARRVSIVTGATPDSFVSHDMTKAADGVWTWKSEPMKPNLYEYYFDVDGFRSVDTGSRYQKPQRQVNTSLILVPGSILDDREVAHGDLRTLTYHSKALNAERRLYVWTPPGYSGTGDPLPVLYFYHGFGDSGLSAIDQGRIPQIMDNLLAEGKIKPMLVVVPDTETDIPEAVAENFPPQERRKTFYPLNAQAADKELMQDIIPLIDARFNVRKDADGRALAGLSQGGYQALVSGMNHLESFGWLATFSGVTTTTVPNAGVEAQLKQPDAINKQLRNFTVVVGEKDSVTGKDIAGLKSELEKQQIKFDYHQYPGLNHEMDVWRPAYAEFVQKLFK
>GCF_001316565.3_strand_blastn_result_1167_plus.fasta_1
MKRHAIYFALALAGAAFTLQAAPLPAMPDPSLPVSHFITQVNADKSITYRLFAPDARRVSIVTGATPDSFVSHDMTKAADGVWTWKSEPMKPNLYEYYFDVDGFRSVDTGSRYQKPQRQVNTSLILVPGSILDDREVAHGDLRTLTYHSKALNAERRLYVWTPPGYSGTGDPLPVLYFYHGFGDSGLSAIDQGRIPQIMDNLLAEGKIKPMLVVVPDTETDIPEAVAENFPPQERRKTFYPLNAQAADKELMQDIIPLIDARFNVRKDADGRALAGLSQGGYQALVSGMNHLESFGWLATFSGVTTTTVPNAGVEAQLKQPDAINKQLRNFTVVVGEKDSVTGKDIAGLKSELEKQQIKFDYHQYPGLNHEMDVWRPAYAEFVQKLFK
>GCF_001456055.3_strand_blastn_result_1167_plus.fasta_1
MKRHAIYFALALAGAAFTLQAAPLPAMPDPSLPVSHFITQVNADKSITYRLFAPDARRVSIVTGATPDSFVSHDMTKAADGVWTWKSEPMKPNLYEYYFDVDGFRSVDTGSRYQKPQRQVNTSLILVPGSILDDREVAHGDLRTLSYHSKALNAERRLYVWTPPGYSGTGDPLPVLYFYHGFGDSGLSAIDQGRIPQIMDNLLAEGKIKPMLVVVPDTETDIPEAVAEDFPPQERRKTFYPLNAQAADKELMQDIIPLIDARFNVHKDADGRALAGLSQGGYQALVSGMNHLESFGWLATFSGVTTTTVPNAGVEAQLKQPDAINKQLRNFTVVVGEKDSVTGKDIAGLKSELEKQQIKFDYHQYPGLNHEMDVWRQAYAEFVQKLFK
>GCF_001456095.3_strand_blastn_result_1167_plus.fasta_1
MKRHAIYFALALAGAAFTLQAAPLPAMPDPSLPVSHFITQVNADKSITYRLFAPDARRVSIVTGATPDSFVSHDMTKAADGVWTWKSEPMKPNLYEYYFDVDGFRSVDTGSRYQKPQRQVNTSLILVPGSILDDREVAHGDLRTLSYHSKALNAERRLYVWTPPGYSGTGDPLPVLYFYHGFGDSGLSAIDQGRIPQIMDNLLAEGKIKPMLVVVPDTETDIPEAVAEDFPPQERRKTFYPLNAQAADKELMQDIIPLIDARFNVHKDADGRALAGLSQGGYQALVSGMNHLESFGWLATFSGVTTTTVPNAGVEAQLKQPDAINKQLRNFTVVVGEKDSVTGKDIAGLKSELEKQQIKFDYHQYPGLNHEMDVWRQAYAEFVQKLFK
>GCF_001482345.1_strand_blastn_result_1167_plus.fasta_1
MKRHAIYFALALAGAAFTLQAAPLPAMPDPSLPVSHFITQVNADKSITYRLFAPDARRVSIVTGATPDSFVSHDMTKAADGVWTWKSEPMKPNLYEYYFDVDGFRSVDTGSRYQKPQRQVNTSLILVPGSILDDREVAHGDLRTLTYHSKALNAERRLYVWTPPGYSGTGDPLPVLYFYHGFGDSGLSAIDQGRIPQIMDNLLAEGKIKPMLVVVPDTETDIPEAVAEDFPPQERRKTFYPLNAQAADKELMQDIIPLIDARFNVRKDADGRALAGLSQGGYQALVSGMNHLESFGWLATFSGVTTTTVPNAGVEAQLKQPDAINKQLRNFTVVVGEKDSVTGKDIAGLKSELEKQQIKFDYHQYPGLNHEMDVWRPAYAEFVQKLFK
>GCF_001521895.1_strand_blastn_result_1167_plus.fasta_1
MKRHAIYFALALAGAAFTLQAAPLPAMPDPSLPVSHFITQVNADKSITYRLFAPDARRVSIVTGATPDSFVSHDMTKAADGVWTWKSEPMKPNLYEYYFDVDGFRSVDTGSRYQKPQRQVNTSLILVPGSILDDREVAHGDLRTLTYHSKALNAERRLYVWTPPGYSGTGDPLPVLYFYHGFGDSGLSAIDQGRIPQIMDNLLAEGKIKPMLVVVPDTETDIPEAVAENFPPQERRKTFYPLNAQAADKELMQDIIPLIDARFNVRKDADGRALAGLSQGGYQALVSGMNHLESFGWLATFSGVTTTTVPNAGVEAQLKQPDAINKQLRNFTVVVGEKDSVTGKDIAGLKSELEKQQIKFDYHQYPGLNHEMDVWRPAYAEFVQKLFK
>GCF_001611055.1_strand_blastn_result_1167_plus.fasta_1
MKRHAIYFALALAGAAFTLQAAPLPAMPDPSLPVSHFITQVNADKSITYRLFAPDARRVSIVTGATPDSFVSHDMTKAADGVWTWKSEPMKPNLYEYYFDVDGFRSVDTGSRYQKPQRQVNTSLILVPGSILDDQEVAHGDLRTLTYHSKALNAERRLYVWTPPGYSGTGDPLPVLYFYHGFGDSGLSAIDQGRIPQIMDNLLAEGKIKPMLVVVPDTETDIPEAVAENFPPQERRKTFYPLNAQAADKELMQDIIPLIDARFNVRKDADGRALAGLSQGGYQALVSGMNHLESFGWLATFSGVTTTTVPNAGVEAQLKQPDAINKQLRNFTVVVGEKDSVTGKDIAGLKSELEKQQIKFDYHQYPGLNHEMDVWRPAYAEFVQKLFK
>GCF_001611095.1_strand_blastn_result_1167_plus.fasta_1
MKRHAIYFALALAGAAFTLQAAPLPAMPDPSLPVSHFITQVNADKSITYRLFAPDARRVSIVTGATPDSFVSHDMTKAADGVWTWKSEPMKPNLYEYYFDVDGFRSVDTGSRYQKPQRQVNTSLILVPGSILDDQEVAHGDLRTLTYHSKALNAERRLYVWTPPGYSGTGDPLPVLYFYHGFGDSGLSAIDQGRIPQIMDNLLAEGKIKPMLVVVPDTETDIPEAVAENFPPQERRKTFYPLNAQAADKELMQDIIPLIDARFNVRKDADGRALAGLSQGGYQALVSGMNHLESFGWLATFSGVTTTTVPNAGVEAQLKQPDAINKQLRNFTVVVGEKDSVTGKDIAGLKSELEKQQIKFDYHQYPGLNHEMDVWRPAYAEFVQKLFK
>GCF_001644765.1_strand_blastn_result_1167_plus.fasta_1
MKRHAIYFALALAGAAFTLQAAPLPAMPDPSLPVSHFITQVNADKSITYRLFAPDARRVSIVTGATPDSFVSHDMTKAADGVWTWKSEPMKPNLYEYYFDVDGFRSVDTGSRYQKPQRQVNTSLILVPGSILDDREVAHGDLRTLTYHSKALNAERRLYVWTPPGYSGTGDPLPVLYFYHGFGDSGLSAIDQGRIPQIMDNLLAEGKIKPMLVVVPDTETDIPEAVAENFPPQERRKTFYPLNAQAADKELMQDIIPLIDARFNVRKDADGRALAGLSQGGYQALVSGMNHLESFGWLATFSGVTTTTVPNAGVEAQLKQPDAINKQLRNFTVVVGEKDSVTGKDIAGLKSELEKQQIKFDYHQYPGLNHEMDVWRPAYAEFVQKLFK
>GCF_001663195.1_strand_blastn_result_1167_plus.fasta_1
MKRHAIYFALALAGAAFTLQAAPLPAMPDPSLPVSHFITQVNADKSITYRLFAPDARRVSIVTGATPDSFVSHDMTKAADGVWTWKSEPMKPNLYEYYFDVDGFRSVDTGSRYQKPQRQVNTSLILVPGSILDDREVAHGDLRTLTYHSKALNAERRLYVWTPPGYSGTGDPLPVLYFYHGFGDSGLSAIDQGRIPQIMDNLLAEGKIKPMLVVVPDTETDIPEAVAENFPPQERRKTFYPLNAQAADKELMQDIIPLIDARFNVRKDADGRALAGLSQGGYQALVSGMNHLESFGWLATFSGVTTTTVPNAGVEAQLKQPDAINKQLRNFTVVVGEKDSVTGKDIAGLKSELEKQQIKFDYHQYPGLNHEMDVWRPAYAEFVQKLFK
>GCF_001676825.1_strand_blastn_result_1167_plus.fasta_1
MKRHAIYFALALAGAAFTLQAAPLPAMPDSSLPVSHFITQVNADKSITYRLFAPDARRVSIVTGATPDSFVSHDMTKAADGVWTWKSEPMKPNLYEYYFDVDGFRSVDTGSRYQKPQRQVNTSLILVPGSILDDREVAHGDLRTLTYHSKALNAERRLYVWTPPGYSGTGDPLPVLYFYHGFGDSGLSAIDQGRIPQIMDNLLAEGKIKPMLVVVPDTETDIPEAVAENFPPQERRKTFYPLNAQAADKELMQDIIPLIDARFNVRKDADGRALAGLSQGGYQALVSGMNHLESFGWLATFSGVTTTTVPNAGVEAQLKQPDAINKQLRNFTVVVGEKDSVTGKDIAGLKSELEKQQIKFDYHQYPGLNHEMDVWRPAYAEFVQKLFK
>GCF_001699105.2_strand_blastn_result_1167_plus.fasta_1
MKRHAIYFALALAGAAFTLQAAPLPAMPDPSLPVSHFITQVNADKSITYRLFAPDARRVSIVTGATPDSFVSHDMTKAADGVWTWKSEPMKPNLYEYYFDVDGFRSVDTGSRYQKPQRQVNTSLILVPGSILDDREVAHGDLRTLTYHSKALNAERRLYVWTPPGYSGTGDPLPVLYFYHGFGDSGLSAIDQGRIPQIMDNLLAEGKIKPMLVVVPDTETDIPEAVAENFPPQERRKTFYPLNAQAADKELMQDIIPLIDARFNVRKDADGRALAGLSQGGYQALVSGMNHLESFGWLATFSGVTTTTVPNAGVEAQLKQPDAINKQLRNFTVVVGEKDSVTGKDIAGLKSELEKQQIKFDYHQYPGLNHEMDVWRPAYAEFVQKLFK
>GCF_001701425.2_strand_blastn_result_1167_plus.fasta_1
MKRHAIYFALALVGAAFTLQAAPLPAMPDPSLPVSHFITQVNADKSITYRLFAPDARRVSIVTGATPDSFVSHDMTKAADGVWTWKSEPMKPNLYEYYFDVDGFRSVNTGSRYQKPQRQVNTSLILVPGSILDDREVAHGDLRTLTYHSKALNAERRLYVWTPPGYSGTGDPLPVLYFYHGFGDSGLSAIDQGRIPQIMDNLLAEGKIKPMLVVVPDTETDIPEAVAENFPPQERRKTFYPLNAQAADKELMQDIIPLIDARFNVRKDADGRALAGLSQGGYQALVSGMNHLESFGWLATFSGVTTTTVPNAGVEAQLKQPDAINKQLRNFTVVVGEKDSVTGKDIAGLKSELEKQQIKFDYHQYPGLNHEMDVWRPAYAEFVQKLFK
>GCF_001701845.2_strand_blastn_result_1167_plus.fasta_1
MKRHAIYFALALAGAAFTLQAAPLPAMPDPSLPVSHFITQVNADKSITYRLFAPDARRVSIVTGATPDSFVSHDMTKAADGVWTWKSEPMKPNLYEYYFDVDGFRSVDTGSRYQKPQRQVNTSLILVPGSILDDREVAHGDLRTLTYHSKALNAERRLYVWTPPGYSGTGDPLPVLYFYHGFGDSGLSAIDQGRIPQIMDNLLAEGKIKPMLVVVPDTETDIPEAVAENFPPQERRKTFYPLNAQAADKELMQDIIPLIDARFNVRKDADGRALAGLSQGGYQALVSGMNHLESFGWLATFSGVTTTTVPNAGVEAQLKQPDAINKQLRNFTVVVGEKDSVTGKDIAGLKSELEKQQIKFDYHQYPGLNHEMDVWRPAYAEFVQKLFK
>GCF_001702045.2_strand_blastn_result_1167_plus.fasta_1
MKRHAIYFALALAGAAFTLQAAPLPAMPDPSLPVSHFITQVNADKSITYRLFAPDARRVSIVTGATPDSFVSHDMTKAADGVWTWKSEPMKPNLYEYYFDVDGFRSVDTGSRYQKPQRQVNTSLILVPGSILDDREVAHGDLRTLTYHSKALNAERRLYVWTPPGYSGTGDPLPVLYFYHGFGDSGLSAIDQGRIPQIMDNLLAEGKIKPMLVVVPDTETDIPEAVAENFPPQERRKTFYPLNAQAADKELMQDIIPLIDARFNVRKDADGRALAGLSQGGYQALVSGMNHLESFGWLATFSGVTTTTVPNAGVEAQLKQPDAINKQLRNFTVVVGEKDSVTGKDIAGLKSELEKQQIKFDYHQYPGLNHEMDVWRPAYAEFVQKLFK
>GCF_001704235.1_strand_blastn_result_1167_plus.fasta_1
MKRHAIYFALALAGAAFTLQAAPLPAMPDPSLPVSHFITQVNADKSITYRLFAPDARRVSIVTGATPDSFVSHDMTKAADGVWTWKSEPMKPNLYEYYFDVDGFRSVDTGSRYQKPQRQVNTSLILVPGSILDDREVAHGDLRTLTYHSKALNAERRLYVWTPPGYSGTGDPLPVLYFYHGFGDSGLSAIDQGRIPQIMDNLLAEGKIKPMLVVVPDTETDIPEAVAENFPPQERRKTFYPLNAQAADKELMQDIIPLIDARFNVRKDADGRALAGLSQGGYQALVSGMNHLESFGWLATFSGVTTTTVPNAGVEAQLKQPDAINKQLRNFTVVVGEKDSVTGKDIAGLKSELEKQQIKFDYHQYPGLNHEMDVWRPAYAEFVQKLFK
>GCF_001709295.1_strand_blastn_result_1167_plus.fasta_1
MKRHAIYFALALAGAAFTLQAAPLPAMPDPSLPVSHFITQVNADKSITYRLFAPDARRVSIVTGATPDSFVSHDMTKAADGVWTWKSEPMKPNLYEYYFDVDGFRSVDTGSRYQKPQRQVNTSLILVPGSILDDREVAHGDLRTLTYHSKALNAERRLYVWTPPGYSGTGDPLPVLYFYHGFGDSGLSAIDQGRIPQIMDNLLAEGKIKPMLVVVPDTETDIPEAVAENFPPQERRKTFYPLNAQAADKELMQDIIPLIDARFNVRKDADGRALAGLSQGGYQALVSGMNHLESFGWLATFSGVTTTTVPNAGVEAQLKQPDAINKQLRNFTVVVGEKDSVTGKDIAGLKSELEKQQIKFDYHQYPGLNHEMDVWRPAYAEFVQKLFK
>GCF_001718115.2_strand_blastn_result_1167_plus.fasta_1
MKRHAIYFALALAGAAFTLQAAPLPAMPDPSLPVSHFITQVNADKSITYRLFAPDARRVSIVTGATPDSFVSHDMTKAADGVWTWKSEPMKPNLYEYYFDVDGFRSVDTGSRYQKPQRQVNTSLILVPGSILDDREVAHGDLRTLTYHSKALNAERRLYVWTPPGYSGTGDPLPVLYFYHGFGDSGLSAIDQGRIPQIMDNLLAEGKIKPMLVVVPDTETDIPEAVAENFPPQERRKTFYPLNAQAADKELMQDIIPLIDARFNVRKDADGRALAGLSQGGYQALVSGMNHLESFGWLATFSGVTTTTVPNAGVEAQLKQPDAINKQLRNFTVVVGEKDSVTGKDIAGLKSELEKQQIKFDYHQYPGLNHEMDVWRPAYAEFVQKLFK
>GCF_001721725.1_strand_blastn_result_1167_plus.fasta_1
MKRHAIYFALALAGAAFTLQAAPLPAMPDPSLPVSHFITQVNADKSITYRLFAPDARRVSIVTGATPDSFVSHDMTKAADGVWTWKSEPMKPNLYEYYFDVDGFRSVDTGSRYQKPQRQVNTSLILVPGSILDDREVAHGDLRTLTYHSKALNAERRLYVWTPPGYSGTGDPLPVLYFYHGFGDSGLSAIDQGRIPQIMDNLLAEGKIKPMLVVVPDTETDIPEAVAENFPPQERRKTFYPLNAQAADKELMQDIIPLIDARFNVRKDADGRALAGLSQGGYQALVSGMNHLESFGWLATFSGVTTTTVPNAGVEAQLKQPDAINKQLRNFTVVVGEKDSVTGKDIAGLKSELEKQQIKFDYHQYPGLNHEMDVWRPAYAEFVQKLFK
>GCF_001741665.1_strand_blastn_result_1167_plus.fasta_1
MKRHAIYFALALAGAAFTLQAAPLPAMPDPSLPVSHFITQVNADKSITYRLFAPDARRVSIVTGATPDSFVSHDMTKAADGVWTWKSEPMKPNLYEYYFDVDGFRSVDTGSRYQKPQRQVNTSLILVPGSILDDREVAHGDLRTLTYHSKALNAERRLYVWTPPGYSGTGDPLPVLYFYHGFGDSGLSAIDQGRIPQIMDNLLAEGKIKPMLVVVPDTETDIPEAVAENFPPQERRKTFYPLNAQAADKELMQDIIPLIDARFNVRKDADGRALAGLSQGGYQALVSGMNHLESFGWLATFSGVTTTTVPNAGVEAQLKQPDAINKQLRNFTVVVGEKDSVTGKDIAGLKSELEKQQIKFDYHQYPGLNHEMDVWRPAYAEFVQKLFK
>GCF_001746535.1_strand_blastn_result_1167_plus.fasta_1
MKRHAIYFALALVGAAFTLQAAPLPAMPDPSLPVSHFITQVNADKSITYRLFAPDARRVSIVTGATPDSFVSHDMTKAADGVWTWKSEPMKPNLYEYYFDVDGFRSVNTGSRYQKPQRQVNTSLILVPGSILDDREVAHGDLRTLTYHSKALNAERRLYVWTPPGYSGTGDPLPVLYFYHGFGDSGLSAIDQGRIPQIMDNLLAEGKIKPMLVVVPDTETDIPEAVAENFPPQERRKTFYPLNAQAADKELMQDIIPLIDARFNVRKDADGRALAGLSQGGYQALVSGMNHLESFGWLATFSGVTTTTVPNAGVEAQLKQPDAINKQLRNFTVVVGEKDSVTGKDIAGLKSELEKQQIKFDYHQYPGLNHEMDVWRPAYAEFVQKLFK
>GCF_001855315.1_strand_blastn_result_1167_plus.fasta_1
MKRHAIYFALALAGAAFTLQAAPLPAMPDPSLPVSHFITQVNADKSITYRLFAPDARRVSIVTGATPDSFVSHDMTKAADGVWTWKSEPMKPNLYEYYFDVDGFRSVDTGSRYQKPQRQVNTSLILVPGSILDDREVAHGDLRTLTYHSKALNAERRLYVWTPPGYSGTGDPLPVLYFYHGFGDSGLSAIDQGRIPQIMDNLLAEGKIKPMLVVVPDTETDIPEAVAENFPPQERRKTFYPLNAQAADKELMQDIIPLIDARFNVRKDADGRALAGLSQGGYQALVSGMNHLESFGWLATFSGVTTTTVPNAGVEAQLKQPDAINKQLRNFTVVVGEKDSVTGKDIAGLKSELEKQQIKFDYHQYPGLNHEMDVWRPAYAEFVQKLFK
>GCF_001870165.1_strand_blastn_result_1167_plus.fasta_1
MKRHAIYFALALAGAAFTLQAAPLPAMPDPSLPVSHFITQVNADKSITYRLFAPDARRVSIVTGATPDSFVSHDMTKAADGVWTWKSEPMKPNLYEYYFDVDGFRSVDTGSRYQKPQRQVNTSLILVPGSILDDREVAHGDLRTLTYHSKALNAERRLYVWTPPGYSGTGDPLPVLYFYHGFGDSGLSAIDQGRIPQIMDNLLAEGKIKPMLVVVPDTETDIPEAVAEDFPPQERRKTFYPLNAQAADKELMQDIIPLIDARFNVRKDADGRALAGLSQGGYQALVSGMNHLESFGWLATFSGVTTTTVPNAGVEAQLKQPDAINKQLRNFTVVVGEKDSVTGKDIAGLKSELEKQQIKFDYHQYPGLNHEMDVWRPAYAEFVQKLFK
>GCF_001885255.2_strand_blastn_result_1167_plus.fasta_1
MKRHAIYFALALAGAAFTLQAAPLPAMPDPSLPVSHFITQVNADKSITYRLFAPDARRVSIVTGATPDSFVSHDMTKAADGVWTWKSEPMKPNLYEYYFDVDGFRSVDTGSRYQKPQRQVNTSLILVPGSILDDREVAHGDLRTLTYHSKALNAERRLYVWTPPGYSGTGDPLPVLYFYHGFGDSGLSAIDQGRIPQIMDNLLAEGKIKPMLVVVPDTETDIPEAVAENFPPQERRKTFYPLNAQAADKELMQDIIPLIDARFNVRKDADGRALAGLSQGGYQALVSGMNHLESFGWLATFSGVTTTTVPNAGVEAQLKQPDAINKQLRNFTVVVGEKDSVTGKDIAGLKSELEKQQIKFDYHQYPGLNHEMDVWRPAYAEFVQKLFK
>GCF_001887985.4_strand_blastn_result_1167_plus.fasta_1
MKRHAIYFALALAGAAFTLQAAPLPAMPDPSLPVSHFITQVNADKSITYRLFAPDARRVSIVTGATPDSFVSHDMTKAADGVWTWKSEPMKPNLYEYYFDVDGFRSVDTGSRYQKPQRQVNTSLILVPGSILDDREVAHGDLRTLTYHSKALNAERRLYVWTPPGYSGTGDPLPVLYFYHGFGDSGLSAIDQGRIPQIMDNLLAEGKIKPMLVVVPDTETDIPEAVAENFPPQERRKTFYPLNAQAADKELMQDIIPLIDARFNVRKDADGRALAGLSQGGYQALVSGMNHLESFGWLATFSGVTTTTVPNAGVEAQLKQPDAINKQLRNFTVVVGEKDSVTGKDIAGLKSELEKQQIKFDYHQYPGLNHEMDVWRPAYAEFVQKLFK
>GCF_001887995.2_strand_blastn_result_1167_plus.fasta_1
MKRHAIYFALALAGAAFTLQAAPLPAMPDPSLPVSHFITQVNADKSITYRLFAPDARRVSIVTGATPDSFVSHDMTKAADGVWTWKSEPMKPNLYEYYFDVDGFRSVDTGSRYQKPQRQVNTSLILVPGSILDDREVAHGDLRTLTYHSKALNAERRLYVWTPPGYSGTGDPLPVLYFYHGFGDSGLSAIDQGRIPQIMDNLLAEGKIKPMLVVVPDTETDIPEAVAENFPPQERRKTFYPLNAQAADKELMQDIIPLIDARFNVRKDADGRALAGLSQGGYQALVSGMNHLESFGWLATFSGVTTTTVPNAGVEAQLKQPDAINKQLRNFTVVVGEKDSVTGKDIAGLKSELEKQQIKFDYHQYPGLNHEMDVWRPAYAEFVQKLFK
>GCF_001902335.1_strand_blastn_result_1167_plus.fasta_1
MKRHAIYFALALAGAAFTLQAAPLPAMPDPSLPVSHFITQVNADKSITYRLFAPDARRVSIVTGATPDSFVSHDMTKAADGVWTWKSEPMKPNLYEYYFDVDGFRSVDTGSRYQKPQRQVNTSLILVPGSILDDREVAHGDLRTLTYHSKALNAERRLYVWTPPGYSGTGDPLPVLYFYHGFGDSGLSAIDQGRIPQIMDNLLAEGKIKPMLVVVPDTETDIPEAVAEDFPPQERRKTFYPLNAQAADKELMQDIIPLIDARFNVRKDADGRALAGLSQGGYQALVSGMNHLESFGWLATFSGVTTTTVPNAGVEAQLKQPDAINKQLRNFTVVVGEKDSVTGKDIAGLKSELEKQQIKFDYHQYPGLNHEMDVWRPAYAEFVQKLFK
>GCF_001902355.1_strand_blastn_result_1167_plus.fasta_1
MKRHAIYFALALAGAAFTLQAAPLPAMPDPSLPVSHFITQVNADKSITYRLFAPDARRVSIVTGATPDSFVSHDMTKAADGVWTWKSEPMKPNLYEYYFDVDGFRSVDTGSRYQKPQRQVNTSLILVPGSILDDREVAHGDLRTLTYHSKALNAERRLYVWTPPGYRGTGDPLPVLYFYHGFGDSGLSAIDQGRIPQIMDNLLAEGKIKPMLVVVPDTETDIPEAVAEDFPPQERRKTFYPLNAQAADKELMQDIIPLIDARFNVRKDADGRALAGLSQGGYQALVSGMNHLESFGWLATFSGVTTTTVPNAGVEAQLKQPDAINKQLRNFTVVVGEKDSVTGKDIAGLKSELEKQQIKFDYHQYPGLNHEMDVWRPAYAEFVQKLFK
>GCF_001902415.1_strand_blastn_result_1167_plus.fasta_1
MKRHAIYFALALAGAAFTLQAAPLPAMPDPSLPVSHFITQVNADKSITYRLFAPDARRVSIVTGATPDSFVSHDMTKAADGVWTWKSEPMKPNLYEYYFDVDGFRSVDTGSRYQKPQRQVNTSLILVPGSILDDREVAHGDLRTLTYHSKALNAERRLYVWTPPGYSGTGDPLPVLYFYHGFGDSGLSAIDQGRIPQIMDNLLAEGKIKPMLVVVPDTETDIPEAVAENFPPQERRKTFYPLNAQAADKELMQDIIPLIDARFNVRKDADGRALAGLSQGGYQALVSGMNHLESFGWLATFSGVTTTTVPNAGVEAQLKQPDAINKQLRNFTVVVGEKDSVTGKDIAGLKSELEKQQIKFDYHQYPGLNHEMDVWRPAYAEFVQKLFK
>GCF_001902435.1_strand_blastn_result_1167_plus.fasta_1
MKRHAIYFALALAGAAFTLQAAPLPAMPDPSLPVSHFITQVNADKSITYRLFAPDARRVSIVTGATPDSFVSHDMTKAADGVWTWKSEPMKPNLYEYYFDVDGFRSVDTGSRYQKPQRQVNTSLILVPGSILDDREVAHGDLRTLTYHSKALNAERRLYVWTPPGYSGTGDPLPVLYFYHGFGDSGLSAIDQGRIPQIMDNLLAEGKIKPMLVVVPDTETDIPEAVAENFPPQERRKTFYPLNAQAADKELMQDIIPLIDARFNVRKDADGRALAGLSQGGYQALVSGMNHLESFGWLATFSGVTTTTVPNAGVEAQLKQPDAINKQLRNFTVVVGEKDSVTGKDIAGLKSELEKQQIKFDYHQYPGLNHEMDVWRPAYAEFVQKLFK
>GCF_001902515.1_strand_blastn_result_1167_plus.fasta_1
MKRHAIYFALALAGAAFTLQAAPLPAMPDPSLPVSHFITQVNADKSITYRLFAPDARRVSIVTGATPDSFVSHDMTKAADGVWTWKSEPMKPNLYEYYFDVDGFRSVDTGSRYQKPQRQVNTSLILVPGSILDDREVAHGDLRTLTYHSKALNAERRLYVWTPPGYSGTGDPLPVLYFYHGFGDSGLSAIDQGRIPQIMDNLLAEGKIKPMLVVVPDTETDIPEAVAENFPPQERRKTFYPLNAQAADKELMQDIIPLIDARFNVRKDADGRALAGLSQGGYQALVSGMNHLESFGWLATFSGVTTTTVPNAGVEAQLKQPDAINKQLRNFTVVVGEKDSVTGKDIAGLKSELEKQQIKFDYHQYPGLNHEMDVWRPAYAEFVQKLFK
>GCF_001908595.1_strand_blastn_result_1167_plus.fasta_1
MKRHAIYFALALAGAAFTLQAAPLPAMPDPSLPVSHFITQVNADKSITYRLFAPDARRVSIVTGATPDSFVSHDMTKAADGVWTWKSEPMKPNLYEYYFDVDGFRSVDTGSRYQKPQRQVNTSLILVPGSILDDREVAHGDLRTLTYHSKALNAERRLYVWTPPGYSGTGDPLPVLYFYHGFGDSGLSAIDQGRIPQIMDNLLAEGKIKPMLVVVPDTETDIPEAVAENFPPQERRKTFYPLNAQAADKELMQDIIPLIDARFNVRKDADGRALAGLSQGGYQALVSGMNHLESFGWLATFSGVTTTTVPNAGVEAQLKQPDAINKQLRNFTVVVGEKDSVTGKDIAGLKSELEKQQIKFDYHQYPGLNHEMDVWRPAYAEFVQKLFK
>GCF_001908625.1_strand_blastn_result_1167_plus.fasta_1
MKRHAIYFALALAGAAFTLQAAPLPAMPDPSLPVSHFITQVNADKSITYRLFAPDARRVSIVTGATPDSFVSHDMTKAADGVWTWKSEPMKPNLYEYYFDVDGFRSVDTGSRYQKPQRQVNTSLILVPGSILDDREVAHGDLRTLTYHSKALNAERRLYVWTPPGYSGTGDPLPVLYFYHGFGDSGLSAIDQGRIPQIMDNLLAEGKIKPMLVVVPDTETDIPEAVAENFPPQERRKTFYPLNAQAADKELMQDIIPLIDARFNVRKDADGRALAGLSQGGYQALVSGMNHLESFGWLATFSGVTTTTVPNAGVEAQLKQPDAINKQLRNFTVVVGEKDSVTGKDIAGLKSELEKQQIKFDYHQYPGLNHEMDVWRPAYAEFVQKLFK
>GCF_001908655.1_strand_blastn_result_1167_plus.fasta_1
MKRHAIYFALALAGAAFTLQAAPLPAMPDPSLPVSHFITQVNADKSITYRLFAPDARRVSIVTGATPDSFVSHDMTKAADGVWTWKSEPMKPNLYEYYFDVDGFRSVDTGSRYQKPQRQVNTSLILVPGSILDDREVAHGDLRTLTYHSKALNAERRLYVWTPPGYSGTGDPLPVLYFYHGFGDSGLSAIDQGRIPQIMDNLLAEGKIKPMLVVVPDTETDIPEAVAENFPPQERRKTFYPLNAQAADKELMQDIIPLIDARFNVRKDADGRALAGLSQGGYQALVSGMNHLESFGWLATFSGVTTTTVPNAGVEAQLKQPDAINKQLRNFTVVVGEKDSVTGKDIAGLKSELEKQQIKFDYHQYPGLNHEMDVWRPAYAEFVQKLFK
>GCF_001908675.1_strand_blastn_result_1167_plus.fasta_1
MKRHAIYFALALAGAAFTLQAAPLPAMPDPSLPVSHFITQVNADKSITYRLFAPDARRVSIVTGATPDSFVSHDMTKAADGVWTWKSEPMKPNLYEYYFDVDGFRSVDTGSRYQKPQRQVNTSLILVPGSILDDREVAHGDLRTLTYHSKALNAERRLYVWTPPGYSGTGDPLPVLYFYHGFGDSGLSAIDQGRIPQIMDNLLAEGKIKPMLVVVPDTETDIPEAVAENFPPQERRKTFYPLNAQAADKELMQDIIPLIDARFNVRKDADGRALAGLSQGGYQALVSGMNHLESFGWLATFSGVTTTTVPNAGVEAQLKQPDAINKQLRNFTVVVGEKDSVTGKDIAGLKSELEKQQIKFDYHQYPGLNHEMDVWRPAYAEFVQKLFK
>GCF_001908695.1_strand_blastn_result_1167_plus.fasta_1
MKRHAIYFALALAGAAFTLQAAPLPAMPDPSLPVSHFITQVNADKSITYRLFAPDARRVSIVTGATPDSFVSHDMTKAADGVWTWKSEPMKPNLYEYYFDVDGFRSVDTGSRYQKPQRQVNTSLILVPGSILDDREVAHGDLRTLTYHSKALNAERRLYVWTPPGYSGTGDPLPVLYFYHGFGDSGLSAIDQGRIPQIMDNLLAEGKIKPMLVVVPDTETDIPEAVAENFPPQERRKTFYPLNAQAADKELMQDIIPLIDARFNVRKDADGRALAGLSQGGYQALVSGMNHLESFGWLATFSGVTTTTVPNAGVEAQLKQPDAINKQLRNFTVVVGEKDSVTGKDIAGLKSELEKQQIKFDYHQYPGLNHEMDVWRPAYAEFVQKLFK
>GCF_001908875.1_strand_blastn_result_1167_plus.fasta_1
MKRHAIYFALALAGAAFTLQAAPLPAMPDPSLPVSHFITQVNADKSITYRLFAPDARRVSIVTGATPDSFVSHDMTKAADGVWTWKSEPMKPNLYEYYFDVDGFRSVDTGSRYQKPQRQVNTSLILVPGSILDDREVAHGDLRTLTYHSKALNAERRLYVWTPPGYSGTGDPLPVLYFYHGFGDSGLSAIDQGRIPQIMDNLLAEGKIKPMLVVVPDTETDIPEAVAENFPPQERRKTFYPLNAQAADKELMQDIIPLIDARFNVRKDADGRALAGLSQGGYQALVSGMNHLESFGWLATFSGVTTTTVPNAGVEAQLKQPDAINKQLRNFTVVVGEKDSVTGKDIAGLKSELEKQQIKFDYHQYPGLNHEMDVWRPAYAEFVQKLFK
>GCF_001908895.1_strand_blastn_result_1167_plus.fasta_1
MKRHAIYFALALAGAAFTLQAAPLPAMPDPSLPVSHFITQVNADKSITYRLFAPDARRVSIVTGATPDSFVSHDMTKAADGVWTWKSEPMKPNLYEYYFDVDGFRSVDTGSRYQKPQRQVNTSLILVPGSILDDREVAHGDLRTLTYHSKALNAERRLYVWTPPGYSGTGDPLPVLYFYHGFGDSGLSAIDQGRIPQIMDNLLAEGKIKPMLVVVPDTETDIPEAVAENFPPQERRKTFYPLNAQAADKELMQDIIPLIDARFNVRKDADGRALAGLSQGGYQALVSGMNHLESFGWLATFSGVTTTTVPNAGVEAQLKQPDAINKQLRNFTVVVGEKDSVTGKDIAGLKSELEKQQIKFDYHQYPGLNHEMDVWRPAYAEFVQKLFK
>GCF_001913175.1_strand_blastn_result_1167_plus.fasta_1
MKRHAIYFALALAGAAFTLQAAPLPAMPDPSLPVSHFITQVNADKSITYRLFAPDARRVSIVTGATPDSFVSHDMTKAADGVWTWKSEPMKPNLYEYYFDVDGFRSVDTGSRYQKPQRQVNTSLILVPGSILDDREVAHGDLRTLTYHSKALNAERRLYVWTPPGYSGTGDPLPVLYFYHGFGDSGLSAIDQGRIPQIMDNLLAEGKIKPMLVVVPDTETDIPEAVAENFPPQERRKTFYPLNAQAADKELMQDIIPLIDARFNVRKDADGRALAGLSQGGYQALVSGMNHLESFGWLATFSGVTTTTVPNAGVEAQLKQPDAINKQLRNFTVVVGEKDSVTGKDIAGLKSELEKQQIKFDYHQYPGLNHEMDVWRPAYAEFVQKLFK
>GCF_001922465.1_strand_blastn_result_1167_plus.fasta_1
MKRHAIYFALALAGAAFTLQAAPLPAMPDPSLPVSHFITQVNADKSITYRLFAPDARRVSIVTGATPDSFVSHDMTKAADGVWTWKSEPMKPNLYEYYFDVDGFRSVDTGSRYQKPQRQVNTSLILVPGSILDDREVAHGDLRTLTYHSKALNAERRLYVWTPPGYSGTGDPLPVLYFYHGFGDSGLSAIDQGRIPQIMDNLLAEGKIKPMLVVVPDTETDIPEAVAENFPPQERRKTFYPLNAQAADKELMQDIIPLIDARFNVRKDADGRALAGLSQGGYQALVSGMNHLESFGWLATFSGVTTTTVPNAGVEAQLKQPDAINKQLRNFTVVVGEKDSVTGKDIAGLKSELEKQQIKFDYHQYPGLNHEMDVWRPAYAEFVQKLFK
>GCF_001952835.1_strand_blastn_result_1167_plus.fasta_1
MKRHAIYFALALAGAAFTLQAAPLPAMPDPSLPVSHFITQVNADKSITYRLFAPDARRVSIVTGATPDSFVSHDMTKAADGVWTWKSEPMKPNLYEYYFDVDGFRSVDTGSRYQKPQRQVNTSLILVPGSILDDREVAHGDLRTLTYHSKALNAERRLYVWTPPGYSGTGDPLPVLYFYHGFGDSGLSAIDQGRIPQIMDNLMAEGKIKPMLVVVPDTETDIPEAVAENFPPQERRKAFYPLNAQAADKELMQDIIPLIDARFNVRKDADGRALAGLSQGGYQALVSGMNHLESFGWLATFSGVTTTTVPNAGVEAQLKQPDAINKQLRNFTVVVGEKDSVTGKDIAGLKSELEKQQIKFDYHQYPGLNHEMDVWRPAYAEFVQKLFK
>GCF_001952875.1_strand_blastn_result_1167_plus.fasta_1
MKRHAIYFALALAGAAFTLQAAPLPAMPDPSLPVSHFITQVNADKSITYRLFAPDARRVSIVTGATPDSFVSHDMTKAADGVWTWKSEPMKPNLYEYYFDVDGFRSVDTGSRYQKPQRQVNTSLILVPGSILDDREVAHGDLRTLTYHSKALNAERRLYVWTPPGYSGTGDPLPVLYFYHGFGDSGLSAIDQGRIPQIMDNLLAEGKIKPMLVVVPDTETDIPEAVAENFPPQERRKTFYPLNAQAADKELMQDIIPLIDARFNVRKDADGRALAGLSQGGYQALVSGMNHLESFGWLATFSGVTTTTVPNAGVEAQLKQPDAINKQLRNFTVVVGEKDSVTGKDIAGLKSELEKQQIKFDYHQYPGLNHEMDVWRPAYAEFVQKLFK
>GCF_001952895.1_strand_blastn_result_1167_plus.fasta_1
MKRHAIYFALALAGAAFTLQAAPLPAMPDPSLPVSHFITQVNADKSITYRLFAPDARRVSIVTGATPDSFVSHDMTKAADGVWTWKSEPMKPNLYEYYFDVDGFRSVDTGSRYQKPQRQVNTSLILVPGSILDDREVAHGDLRTLTYHSKALNAERRLYVWTPPGYSGTGDPLPVLYFYHGFGDSGLSAIDQGRIPQIMDNLLAEGKIKPMLVVVPDTETDIPEAVAENFPPQERRKTFYPLNAQAADKELMQDIIPLIDARFNVRKDADGRALAGLSQGGYQALVSGMNHLESFGWLATFSGVTTTTVPNAGVEAQLKQPDAINKQLRNFTVVVGEKDSVTGKDIAGLKSELEKQQIKFDYHQYPGLNHEMDVWRPAYAEFVQKLFK
>GCF_001952915.1_strand_blastn_result_1167_plus.fasta_1
MKRHAIYFALALAGAAFTLQAAPLPAMPDPSLPVSHFITQVNADKSITYRLFAPDARRVSIVTGATPDSFVSHDMTKAADGVWTWKSEPMKPNLYEYYFDVDGFRSVDTGSRYQKPQRQVNTSLILVPGSILDDREVAHGDLRTLTYHSKALNAERRLYVWTPPGYSGTGDPLPVLYFYHGFGDSGLSAIDQGRIPQIMDNLLAEGKIKPMLVVVPDTETDIPEAVAENFPPQERRKTFYPLNAQAADKELMQDIIPLIDARFNVRKDADGRALAGLSQGGYQALVSGMNHLESFGWLATFSGVTTTTVPNAGVEAQLKQPDAINKQLRNFTVVVGEKDSVTGKDIAGLKSELEKQQIKFDYHQYPGLNHEMDVWRPAYAEFVQKLFK
>GCF_001956965.1_strand_blastn_result_1167_plus.fasta_1
MKRHAIYFALALAGAAFTLQAAPLPAMPDPSLPVSHFITQVNADKSITYRLFAPDARRVSIVTGATPDSFVSHDMTKAADGVWTWKSEPMKPNLYEYYFDVDGFRSVDTGSRYQKPQRQVNTSLILVPGSILDDREVAHGDLRTLTYHSKALNAERRLYVWTPPGYSGTGDPLPVLYFYHGFGDSGLSAIDQGRIPQIMDNLLAEGKIKPMLVVVPDTETDIPEAVAENFPPQERRKTFYPLNAQAADKELMQDIIPLIDARFNVRKDADGRALAGLSQGGYQALVSGMNHLESFGWLATFSGVTTTTVPNAGVEAQLKQPDAINKQLRNFTVVVGEKDSVTGKDIAGLKSELEKQQIKFDYHQYPGLNHEMDVWRPAYAEFVQKLFK
>GCF_002055765.1_strand_blastn_result_1167_plus.fasta_1
MKRHAIYFALALAGAAFTLQAAPLPAMPDPSLPVSHFITQVNADKSITYRLFAPDARRVSIVTGATPDSFVSHDMTKAADGVWTWKSEPMKPNLYEYYFDVDGFRSVDTGSRYQKPQRQVNTSLILVPGSILDDREVAHGDLRTLTYHSKALNAERRLYVWTPPGYSGTGDPLPVLYFYHGFGDSGLSAIDQGRIPQIMDNLLAEGKIKPMLVVVPDTETDIPEAVAEDFPPQERRKTFYPLNAQAADKELMQDIIPLIDARFNVRKDADGRALAGLSQGGYQALVSGMNHLESFGWLATFSGVTTTTVPHAGVEAQLKQPDAINKQLRNFTVVVGEKDSVTGKDIAGLKSELEKQQIKFDYHQYPGLNHEMDVWRPAYAEFVQKLFK
>GCF_002055855.1_strand_blastn_result_1167_plus.fasta_1
MKRHAIYFALALAGAAFTLQAAPLPAMPDPSLPVSHFITQVNADKSITYRLFAPDARRVSIVTGATPDSFVSHDMTKAADGVWTWKSEPMKPNLYEYYFDVDGFRSVDTGSRYQKPQRQVNTSLILVPGSILDDREVAHGDLRTLTYHSKALNAERRLYVWTPPGYSGTGDPLPVLYFYHGFGDSGLSAIDQGRIPQIMDNLLAEGKIKPMLVVVPDTETDIPEAVAENFPPQERRKTFYPLNAQAADKELMQDIIPLIDARFNVRKDADGRALAGLSQGGYQALVSGMNHLESFGWLATFSGVTTTTVPNAGVEAQLKQPDAINKQLRNFTVVVGEKDSVTGKDIAGLKSELEKQQIKFDYHQYPGLNHEMDVWRPAYAEFVQKLFK
>GCF_002056475.1_strand_blastn_result_1167_plus.fasta_1
MKRHAIYFALALAGAAFTLQAAPLPAMPDPSLPVSHFITQVNADKSITYRLFAPDARRVSIVTGATPDSFVSHDMTKAADGVWTWKSEPMKPNLYEYYFDVDGFRSVDTGSRYQKPQRQVNTSLILVPGSILDDREVAHGDLRTLTYHSKALNAERRLYVWTPPGYSGTGDPLPVLYFYHGFGDSGLSAIDQGRIPQIMDNLLAEGKIKPMLVVVPDTETDIPEAVAENFPPQERRKTFYPLNAQAADKELMQDIIPLIDARFNVRKDADGRALAGLSQGGYQALVSGMNHLESFGWLATFSGVTTTTVPNAGVEAQLKQPDAINKQLRNFTVVVGEKDSVTGKDIAGLKSELEKQQIKFDYHQYPGLNHEMDVWRPAYAEFVQKLFK
>GCF_002113865.1_strand_blastn_result_1167_plus.fasta_1
MKRHAIYFALALAGAAFTLQAAPLPAMPDPSLPVSHFITQVNADKSITYRLFAPDARRVSIVTGATPDSFVSHDMTKAADGVWTWKSEPMKPNLYEYYFDVDGFRSVDTGSRYQKPQRQVNTSLILVPGSILDDREVAHGDLRTLTYHSKALNAERRLYVWTPPGYSGTGDPLPVLYFYHGFGDSGLSAIDQGRIPQIMDNLLAEGKIKPMLVVVPDTETDIPEAVAENFPPQERRKTFYPLNAQAADKELMQDIIPLIDARFNVRKDADGRALAGLSQGGYQALVSGMNHLESFGWLATFSGVTTTTVPNAGVEAQLKQPDAINKQLRNFTVVVGEKDSVTGKDIAGLKSELEKQQIKFDYHQYPGLNHEMDVWRPAYAEFVQKLFK
>GCF_002116885.1_strand_blastn_result_1167_plus.fasta_1
MKRHAIYFALALAGAAFTLQAAPLPAMPDPSLPVSHFITQVNADKSITYRLFAPDARRVSIVTGATPDSFVSHDMTKAADGVWTWKSEPMKPNLYEYYFDVDGFRSVDTGSRYQKPQRQVNTSLILVPGSILDDREVAHGDLRTLTYHSKALNAERRLYVWTPPGYSGTGDPLPVLYFYHGFGDSGLSAIDQGRIPQIMDNLLAEGKIKPMLVVVPDTETDIPEAVAENFPPQERRKTFYPLNAQAADKELMQDIIPLIDARFNVRKDADGRALAGLSQGGYQALVSGMNHLESFGWLATFSGVTTTTVPNAGVEAQLKQPDAINKQLRNFTVVVGEKDSVTGKDIAGLKSELEKQQIKFDYHQYPGLNHEMDVWRPAYAEFVQKLFK
>GCF_002163895.1_strand_blastn_result_1167_plus.fasta_1
MKRHAIYFALALAGAAFTLQAAPLPAMPDPSLPVSHFITQVNADKSITYRLFAPDARRVSIVTGATPDSFVSHDMTKAADGVWTWKSEPMKPNLYEYYFDVDGFRSVDTGSRYQKPQRQVNTSLILVPGSILDDREVAHGDLRTLTYHSKALNAERRLYVWTPPGYSGTGDPLPVLYFYHGFGDSGLSAIDQGRIPQIMDNLLAEGKIKPMLVVVPDTETDIPEAVAENFPPQERRKTFYPLNAQAADKELMQDIIPLIDARFNVRKDADGRALAGLSQGGYQALVSGMNHLESFGWLATFSGVTTTTVPNAGVEAQLKQPDAINKQLRNFTVVVGEKDSVTGKDIAGLKSELEKQQIKFDYHQYPGLNHEMDVWRPAYAEFVQKLFK
>GCF_002164695.2_strand_blastn_result_1167_plus.fasta_1
MKRHAIYFALALAGAAFTLQAAPLPAMPDPSLPVSHFITQVNADKSITYRLFAPDARRVSIVTGATPDSFVSHDMTKAADGVWTWKSEPMKPNLYEYYFDVDGFRSVDTGSRYQKPQRQVNTSLILVPGSILDDREVAHGDLRTLTYHSKALNAERRLYVWTPPGYSGTGDPLPVLYFYHGFGDSGLSAIDQGRIPQIMDNLLAEGKIKPMLVVVPDTETDIPEAVAEDFPPQERRKTFYPLNAQAADKELMQDIIPLIDARFNVRKDADGRALAGLSQGGYQALVSGMNHLESFGWLATFSGVTTTTVPNAGVEAQLKQPDAINKQLRNFTVVVGEKDSVTGKDIAGLKSELEKQQIKFDYHQYPGLNHEMDVWRPAYAEFVQKLFK
>GCF_002164835.4_strand_blastn_result_1167_plus.fasta_1
MKRHAIYFALALAGAAFTLQAAPLPAMPDPSLPVSHFITQVNADKSITYRLFAPDARRVSIVTGATPDSFVSHDMTKAADGVWTWKSEPMKPNLYEYYFDVDGFRSVDTGSRYQKPQRQVNTSLILVPGSILDDREVAHGDLRTLTYHSKALNAERRLYVWTPPGYSGTGDPLPVLYFYHGFGDSGLSAIDQGRIPQIMDNLLAEGKIKPMLVVVPDTETDIPEAVAENFPPQERRKTFYPLNAQAADKELMQDIIPLIDARFNVRKDADGRALAGLSQGGYQALVSGMNHLESFGWLATFSGVTTTTVPNAGVEAQLKQPDAINKQLRNFTVVVGEKDSVTGKDIAGLKSELEKQQIKFDYHQYPGLNHEMDVWRPAYAEFVQKLFK
>GCF_002164855.2_strand_blastn_result_1167_plus.fasta_1
MKRHAIYFALALAGAAFTLQAAPLPAMPDPSLPVSHFITQVNADKSITYRLFAPDARRVSIVTGATPDSFVSHDMTKAADGVWTWKSEPMKPNLYEYYFDVDGFRSVDTGSRYQKPQRQVNTSLILVPGSILDDREVAHGDLRTLTYHSKALNAERRLYVWTPPGYSGTGDPLPVLYFYHGFGDSGLSAIDQGRIPQIMDNLLAEGKIKPMLVVVPDTETDIPEAVAENFPPQERRKTFYPLNAQAADKELMQDIIPLIDARFNVRKDADGRALAGLSQGGYQALVSGMNHLESFGWLATFSGVTTTTVPNAGVEAQLKQPDAINKQLRNFTVVVGEKDSVTGKDIAGLKSELEKQQIKFDYHQYPGLNHEMDVWRPAYAEFVQKLFK
>GCF_002180315.1_strand_blastn_result_1167_plus.fasta_1
MKRHAIYFALALAGAAFTLQAAPLPAMPDPSLPVSHFITQVNADKSITYRLFAPDARRVSIVTGATPDSFVSHDMTKAADGVWTWKSEPMKPNLYEYYFDVDGFRSVDTGSRYQKPQRQVNTSLILVPGSILDDREVAHGDLRTLTYHSKALNAERRLYVWTPPGYSGTGDPLPVLYFYHGFGDSGLSAIDQGRIPQIMDNLLAEGKIKPMLVVVPDTETDIPEAVAENFPPQERRKTFYPLNAQAADKELMQDIIPLIDARFNVRKDADGRALAGLSQGGYQALVSGMNHLESFGWLATFSGVTTTTVPNAGVEAQLKQPDAINKQLRNFTVVVGEKDSVTGKDIAGLKSELEKQQIKFDYHQYPGLNHEMDVWRPAYAEFVQKLFK
>GCF_002202255.1_strand_blastn_result_1167_plus.fasta_1
MKRHAIYFALALAGAAFTLQAAPLPAMPDPSLPVSHFITQVNADKSITYRLFAPDARRVSIVTGATPDSFVSHDMTKAADGVWTWKSEPMKPNLYEYYFDVDGFRSVDTGSRYQKPQRQVNTSLILVPGSILDDREVAHGDLRTLTYHSKALNAERRLYVWTPPGYSGTGDPLPVLYFYHGFGDSGLSAIDQGRIPQIMDNLLAEGKIKPMLVVVPDTETDIPEAVAENFPPQERRKTFYPLNAQAADKELMQDIIPLIDARFNVRKDADGRALAGLSQGGYQALVSGMNHLESFGWLATFSGVTTTTVPNAGVEAQLKQPDAINKQLRNFTVVVGEKDSVTGKDIAGLKSELEKQQIKFDYHQYPGLNHEMDVWRPAYAEFVQKLFK
>GCF_002211905.1_strand_blastn_result_1167_plus.fasta_1
MKRHAIYFALALAGAAFTLQAAPLPAMPDPSLPVSHFITQVNADKSITYRLFAPDARRVSIVTGATPDSFVSHDMTKAADGVWTWKSEPMKPNLYEYYFDVDGFRSVDTGSRYQKPQRQVNTSLILVPGSILDDREVAHGDLRTLTYHSKALNAERRLYVWTPPGYSGTGDPLPVLYFYHGFGDSGLSAIDQGRIPQIMDNLLAEGKIKPMLVVVPDTETDIPEAVAENFPPQERRKTFYPLNAQAADKELMQDIIPLIDARFNVRKDADGRALAGLSQGGYQALVSGMNHLESFGWLATFSGVTTTTVPNAGVEAQLKQPDAINKQLRNFTVVVGEKDSVTGKDIAGLKSELEKQQIKFDYHQYPGLNHEMDVWRPAYAEFVQKLFK
>GCF_002243445.1_strand_blastn_result_1167_plus.fasta_1
MKRHAIYFALALAGAAFTLQAAPLPAMPDPSLPVSHFITQVNADKSITYRLFAPDARRVSIVTGATPDSFVSHDMTKAADGVWTWKSEPMKPNLYEYYFDVDGFRSVDTGSRYQKPQRQVNTSLILVPGSILDDREVAHGDLRTLTYHSKALNAERRLYVWTPPGYSGTGDPLPVLYFYHGFGDSGLSAIDQGRIPQIMDNLLAEGKIKPMLVVVPDTETDIPEAVAENFPPQERRKTFYPLNAQAADKELMQDIIPLIDARFNVRKDADGRALAGLSQGGYQALVSGMNHLESFGWLATFSGVTTTTVPNAGVEAQLKQPDAINKQLRNFTVVVGEKDSVTGKDIAGLKSELEKQQIKFDYHQYPGLNHEMDVWRPAYAEFVQKLFK
>GCF_002248115.2_strand_blastn_result_1167_plus.fasta_1
MKRHAIYFALALAGAAFTLQAAPLPAMPDPSLPVSHFITQVNADKSITYRLFAPDARRVSIVTGATPDSFVSHDMTKAADGVWTWKSEPMKPNLYEYYFDVDGFRSVDTGSRYQKPQRQVNTSLILVPGSILDDREVAHGDLRTLTYHSKALNAERRLYVWTPPGYSGTGDPLPVLYFYHGFGDSGLSAIDQGRIPQIMDNLLAEGKIKPMLVVVPDTETDIPEAVAENFPPQERRKTFYPLNAQAADKELMQDIIPLIDARFNVRKDADGRALAGLSQGGYQALVSGMNHLESFGWLATFSGVTTTTVPNAGVEAQLKQPDAINKQLRNFTVVVGEKDSVTGKDIAGLKSELEKQQIKFDYHQYPGLNHEMDVWRPAYAEFVQKLFK
>GCF_002249975.2_strand_blastn_result_1167_plus.fasta_1
MKRHAIYFALALAGAAFTLQAAPLPAMPDPSLPVSHFITQVNADKSITYRLFAPDARRVSIVTGATPDSFVSHDMTKAADGVWTWKSEPMKPNLYEYYFDVDGFRSVDTGSRYQKPQRQVNTSLILVPGSILDDREVAHGDLRTLTYHSKALNAERRLYVWTPPGYSGTGDPLPVLYFYHGFGDSGLSAIDQGRIPQIMDNLLAEGKIKPMLVVVPDTETDIPEAVAENFPPQERRKTFYPLNAQAADKELMQDIIPLIDARFNVRKDADGRALAGLSQGGYQALVSGMNHLESFGWLATFSGVTTTTVPNAGVEAQLKQPDAINKQLRNFTVVVGEKDSVTGKDIAGLKSELEKQQIKFDYHQYPGLNHEMDVWRPAYAEFVQKLFK
>GCF_002251875.2_strand_blastn_result_1167_plus.fasta_1
MKRHAIYFALALAGAAFTLQAAPLPAMPDPSLPVSHFITQVNADKSITYRLFAPDARRVSIVTGATPDSFVSHDMTKAADGVWTWKSEPMKPNLYEYYFDVDGFRSVDTGSRYQKPQRQVNTSLILVPGSILDDREVAHGDLRTLTYHSKALNAERRLYVWTPPGYSGTGDPLPVLYFYHGFGDSGLSAIDQGRIPQIMDNLLAEGKIKPMLVVVPDTETDIPEAVAENFPPQERRKTFYPLNAQAADKELMQDIIPLIDARFNVRKDADGRALAGLSQGGYQALVSGMNHLESFGWLATFSGVTTTTVPNAGVEAQLKQPDAINKQLRNFTVVVGEKDSVTGKDIAGLKSELEKQQIKFDYHQYPGLNHEMDVWRPAYAEFVQKLFK
>GCF_002257765.2_strand_blastn_result_1167_plus.fasta_1
MKRHAIYFALALAGAAFTLQAAPLPAMPDPSLPVSHFITQVNADKSITYRLFAPDARRVSIVTGATPDSFVSHDMTKAADGVWTWKSEPMKPNLYEYYFDVDGFRSVDTGSRYQKPQRQVNTSLILVPGSILDDREVAHGDLRTLTYHSKALNAERRLYVWTPPGYSGTGDPLPVLYFYHGFGDSGLSAIDQGRIPQIMDNLLAEGKIKPMLVVVPDTETDIPEAVAENFPPQERRKTFYPLNAQAADKELMQDIIPLIDARFNVRKDADGRALAGLSQGGYQALVSGMNHLESFGWLATFSGVTTTTVPNAGVEAQLKQPDAINKQLRNFTVVVGEKDSVTGKDIAGLKSELEKQQIKFDYHQYPGLNHEMDVWRPAYAEFVQKLFK
>GCF_002257935.4_strand_blastn_result_1167_plus.fasta_1
MKRHAIYFALALAGAAFTLQAAPLPAMPDPSLPVSHFITQVNADKSITYRLFAPDARRVSIVTGATPDSFVSHDMTKAADGVWTWKSEPMKPNLYEYYFDVDGFRSVDTGSRYQKPQRQVNTSLILVPGSILDDREVAHGDLRTLTYHSKALNAERRLYVWTPPGYSGTGDPLPVLYFYHGFGDSGLSAIDQGRIPQIMDNLLAEGKIKPMLVVVPDTETDIPEAVAENFPPQERRKTFYPLNAQAADKELMQDIIPLIDARFNVRNDADGRALAGLSQGGYQALVSGMNHLESFGWLATFSGVTTTTVPHAGVEAQLKQPDAINKQLRNFTVVVGEKDSVTGKDIAGLKSELEKQQIKFDYHQYPGLNHEMDVWRPAYAEFVQKLFK
>GCF_002258005.2_strand_blastn_result_1167_plus.fasta_1
MKRHAIYFALALAGAAFTLQAAPLPAMPDPSLPVSHFITQVNADKSITYRLFAPDARRVSIVTGATPDSFVSHDMTKAADGVWTWKSEPMKPNLYEYYFDVDGFRSVDTGSRYQKPQRQVNTSLILVPGSILDDREVAHGDLRTLTYHSKALNAERRLYVWTPPGYSGTGDPLPVLYFYHGFGDSGLSAIDQGRIPQIMDNLLAEGKIKPMLVVVPDTETDIPEAVAENFPPQERRKTFYPLNAQAADKELMQDIIPLIDARFNVRKDADGRALAGLSQGGYQALVSGMNHLESFGWLATFSGVTTTTVPNAGVEAQLKQPDAINKQLRNFTVVVGEKDSVTGKDIAGLKSELEKQQIKFDYHQYPGLNHEMDVWRPAYAEFVQKLFK
>GCF_002258055.3_strand_blastn_result_1167_plus.fasta_1
MKRHAIYFALALAGAAFTLQAAPLPAMPDPSLPVSHFITQVNADKSITYRLFAPDARRVSIVTGATPDSFVSHDMTKAADGVWTWKSEPMKPNLYEYYFDVDGFRSVDTGSRYQKPQRQVNTSLILVPGSILDDREVAHGDLRTLTYHSKALNAERRLYVWTPPGYSGTGDPLPVLYFYHGFGDSGLSAIDQGRIPQIMDNLLAEGKIKPMLVVVPDTETDIPEAVAENFPPQERRKTFYPLNAQAADKELMQDIIPLIDARFNVRKDADGRALAGLSQGGYQALVSGMNHLESFGWLATFSGVTTTTVPNAGVEAQLKQPDAINKQLRNFTVVVGEKDSVTGKDIAGLKSELEKQQIKFDYHQYPGLNHEMDVWRPAYAEFVQKLFK
>GCF_002258105.2_strand_blastn_result_1167_plus.fasta_1
MKRHAIYFALALAGAAFTLQAAPLPAMPDPSLPVSHFITQVNADKSITYRLFAPDARRVSIVTGATPDSFVSHDMTKAADGVWTWKSEPMKPNLYEYYFDVDGFRSVDTGSRYQKPQRQVNTSLILVPGSILDDREVAHGDLRTLTYHSKALNAERRLYVWTPPGYSGTGDPLPVLYFYHGFGDSGLSAIDQGRIPQIMDNLLAEGKIKPMLVVVPDTETDIPEAVAENFPPQERRKTFYPLNAQAADKELMQDIIPLIDARFNVRKDADGRALAGLSQGGYQALVSGMNHLESFGWLATFSGVTTTTVPNAGVEAQLKQPDAINKQLRNFTVVVGEKDSVTGKDIAGLKSELEKQQIKFDYHQYPGLNHEMDVWRPAYAEFVQKLFK
>GCF_002258145.4_strand_blastn_result_1167_plus.fasta_1
MKRHAIYFALALAGAAFTLQAAPLPAMPDPSLPVSHFITQVNADKSITYRLFAPDARRVSIVTGATPDSFVSHDMTKAADGVWTWKSEPMKPNLYEYYFDVDGFRSVDTGSRYQKPQRQVNTSLILVPGSILDDREVAHGDLRTLTYHSKALNAERRLYVWTPPGYSGTGDPLPVLYFYHGFGDSGLSAIDQGRIPQIMDNLLAEGKIKPMLVVVPDTETDIPEAVAENFPPQERRKTFYPLNAQAADKELMQDIIPLIDARFNVRKDADGRALAGLSQGGYQALVSGMNHLESFGWLATFSGVTTTTVPNAGVEAQLKQPDAINKQLRNFTVVVGEKDSVTGKDIAGLKSELEKQQIKFDYHQYPGLNHEMDVWRPAYAEFVQKLFK
>GCF_002258175.2_strand_blastn_result_1167_plus.fasta_1
MKRHAIYFALALAGAAFTLQAAPLPAMPDPSLPVSHFITQVNADKSITYRLFAPDARRVSIVTGATPDSFVSHDMTKAADGVWTWKSEPMKPNLYEYYFDVDGFRSIDTGSRYQKPQRQVNTSLILVPGSILDDREVAHGDLRTLTYHSKALNAERRLYVWTPPGYSGTGDPLPVLYFYHGFGDSGLSAIDQGRIPQIMDNLLAEGKIKPMLVVVPDTETDIPEAVAENFPPQERRKTFYPLNAQAADKELMQDIIPLIDARFNVRKDADGRALAGLSQGGYQALVSGMNHLESFGWLATFSGVTTTTVPNAGVEAQLKQPDAINKQLRNFTVVVGEKDSVTGKDIAGLKSELEKQQIKFDYHQYPGLNHEMDVWRPAYAEFVQKLFK
>GCF_002269295.1_strand_blastn_result_1167_plus.fasta_1
MKRHAIYFALALAGAAFTLQAAPLPAMPDPSLPVSHFITQVNADKSITYRLFAPDARRVSIVTGATPDSFVSHDMTKAADGVWTWKSEPMKPNLYEYYFDVDGFRSVDTGSRYQKPQRQVNTSLILVPGSILDDREVAHGDLRTLTYHSKALNAERRLYVWTPPGYSGTGDPLPVLYFYHGFGDSGLSAIDQGRIPQIMDNLLAEGKIKPMLVVVPDTETDIPEAVAENFPPQERRKTFYPLNAQAADKELMQDIIPLIDARFNVRKDADGRALAGLSQGGYQALVSGMNHLESFGWLATFSGVTTTTVPNAGVEAQLKQPDAINKQLRNFTVVVGEKDSVTGKDIAGLKSELEKQQIKFDYHQYPGLNHEMDVWRPAYAEFVQKLFK
>GCF_002278055.1_strand_blastn_result_1167_plus.fasta_1
MKRHAIYFALALAGAAFTLQAAPLPAMPDPSLPVSHFITQVNADKSITYRLFAPDARRVSIVTGATPDSFVSHDMTKAADGVWTWKSEPMKPNLYEYYFDVDGFRSVDTGSRYQKPQRQVNTSLILVPGSILDDREVAHGDLRTLTYHSKALNAERRLYVWTPPGYSGTGDPLPVLYFYHGFGDSGLSAIDQGRIPQIMDNLLAEGKIKPMLVVVPDTETDIPEAVAENFPPQERRKTFYPLNAQAADKELMQDIIPLIDARFNVRKDADGRALAGLSQGGYQALVSGMNHLESFGWLATFSGVTTTTVPNAGVEAQLKQPDAINKQLRNFTVVVGEKDSVTGKDIAGLKSELEKQQIKFDYHQYPGLNHEMDVWRPAYAEFVQKLFK
>GCF_002300675.1_strand_blastn_result_1167_plus.fasta_1
MKRHAIYFALALAGAAFTLQAAPLPAMPDPSLPVSHFITQVNADKSITYRLFAPDARRVSIVTGATPDSFVSHDMTKAADGVWTWKSEPMKPNLYEYYFDVDGFRSVDTGSRYQKPQRQVNTSLILVPGSILDDREVAHGDLRTLTYHSKALNAERRLYVWTPPGYSGTGDPLPVLYFYHGFGDSGLSAIDQGRIPQIMDNLLAEGKIKPMLVVVPDTETDIPEAVAENFPPQERRKTFYPLNAQAADKELMQDIIPLIDARFNVRKDADGRALAGLSQGGYQALVSGMNHLESFGWLATFSGVTTTTVPNAGVEAQLKQPDAINKQLRNFTVVVGEKDSVTGKDIAGLKSELEKQQIKFDYHQYPGLNHEMDVWRPAYAEFVQKLFK
>GCF_002587165.1_strand_blastn_result_1167_plus.fasta_1
MKRHAIYFALALAGAAFTLQAAPLPAMPDPSLPVSHFITQVNADKSITYRLFAPDARRVSIVTGATPDSFVSHDMTKAADGVWTWKSEPMKPNLYEYYFDVDGFRSVDTGSRYQKPQRQVNTSLILVPGSILDDREVAHGDLRTLTYHSKALNAERRLYVWTPPGYSGTGDPLPVLYFYHGFGDSGLSAIDQGRIPQIMDNLLAEGKIKPMLVVVPDTETDIPEAVAENFPPQERRKTFYPLNAQAADKELMQDIIPLIDARFNVRKDADGRALAGLSQGGYQALVSGMNHLESFGWLATFSGVTTTTVPNAGVEAQLKQPDAINKQLRNFTVVVGEKDSVTGKDIAGLKSELEKQQIKFDYHQYPGLNHEMDVWRPAYAEFVQKLFK
>GCF_002591075.1_strand_blastn_result_1167_plus.fasta_1
MKRHAIYFALALAGAAFTLQAAPLPAMPDPSLPVSHFITQVNADKSITYRLFAPDARRVSIVTGATPDSFVSHDMTKAADGVWTWKSEPMKPNLYEYYFDVDGFRSVDTGSRYQKPQRQVNTSLILVPGSILDDREVAHGDLRTLTYHSKALNAERRLYVWTPPGYSGTGDPLPVLYFYHGFGDSGLSAIDQGRIPQIMDNLLAEGKIKPMLVVVPDTETDIPEAVAENFPPQERRKTFYPLNAQAADKELMQDIIPLIDARFNVRKDADGRALAGLSQGGYQALVSGMNHLESFGWLATFSGVTTTTVPNAGVEAQLKQPDAINKQLRNFTVVVGEKDSVTGKDIAGLKSELEKQQIKFDYHQYPGLNHEMDVWRPAYAEFVQKLFK
>GCF_002741685.1_strand_blastn_result_1167_plus.fasta_1
MKRHAIYFALALAGAAFTLQAAPLPAMPDPSLPVSHFITQVNADKSITYRLFAPDARRVSIVTGATPDSFVSHDMTKAADGVWTWKSEPMKPNLYEYYFDVDGFRSVDTGSRYQKPQRQVNTSLILVPGSILDDREVAHGDLRTLTYHSKALNAERRLYVWTPPGYSGTGDPLPVLYFYHGFGDSGLSAIDQGRIPQIMDNLLAEGKIKPMLVVVPDTETDIPEAVAENFPPQERRKTFYPLNAQAADKELMQDIIPLIDARFNVRKDADGRALAGLSQGGYQALVSGMNHLESFGWLATFSGVTTTTVPNAGVEAQLKQPDAINKQLRNFTVVVGEKDSVTGKDIAGLKSELEKQQIKFDYHQYPGLNHEMDVWRPAYAEFVQKLFK
>GCF_002752775.1_strand_blastn_result_1167_plus.fasta_1
MKRHAIYFALALAGAAFTLQAAPLPAMPDPSLPVSHFITQVNADKSISYRLFAPDARRVSIVTGATPDSFVSHDMTKAADGVWTWKSEPMKPNLYEYYFDVDGFRSVDTGSRYQKPQRQVNTSLILVPGSILDDREVAHGDLRTLTYHSKALNAERRLYVWTPPGYSGTGDPLPVLYFYHGFGDSGLSAIDQGRIPQIMDNLLAEGKIKPMLVVVPDTETDIPEAVAEDFPPQERRKTFYPLNAQAADKELMQDIIPLIDARFNVRKDADGRALAGLSQGGYQALVSGMNHLESFGWLATFSGVTTTTVPNAGVEAQLKQPDAINKQLRNFTVVVGEKDSVTGKDIAGLKSELEKQQIKFDYHQYPGLNHEMDVWRPAYAEFVQKLFK
>GCF_002752905.1_strand_blastn_result_1167_plus.fasta_1
MKRHAIYFALALEGAAFTLQAAPLPAMSDPSLPVSHFITQVNADKSITYRLFAPDARRVSIVTGATPDSFVSHDMTKAADGVWTWKSEPMKPNLYEYYFDVDGFRSVDTGSRYQKPQRQVNTSLILVPGSILDDREVAHGDLRTLTYHSKALNAERRLYVWTPPGYSGTGDPLPVLYFYHGFGDSGLSAIDQGRIPQIMDNLLAEGKIKPMLVVVPDTETDIPEAVAENFPPQERRKTFYPLNAQAADKELMQDIIPLIDARFNVRKDADGRALAGLSQGGYQALVSGMNHLESFGWLATFSGVTTTTVPNAGVEAQLKQPDAINKQLRNFTVVVGEKDSVTGKDIAGLKSELEKQQIKFDYHQYPGLNHEMDVWRPAYAEFVQKLFK
>GCF_002752975.1_strand_blastn_result_1167_plus.fasta_1
MKRHAIYFALALAGAAFTLQAAPLPAMPDPSLPVSHFITQVNADKSITYRLFAPDARRVSIVTGATPDSFVSHDMTKAADGVWTWKSEPMKPNLYEYYFDVDGFRSVDTGSRYQKPQRQVNTSLILVPGSILDDREVAHGDLRTLTYHSKALNAERRLYVWTPPGYSGTGDPLPVLYFYHGFGDSGLSAIDQGRIPQIMDNLLAEGKIKPMLVVVPDTETDIPEAVAENFPPQERRKTFYPLNAQAADKELMQDIIPLIDARFNVRKDADGRALAGLSQGGYQALVSGMNHLESFGWLATFSGVTTTTVPNAGVEAQLKQPDAINKQLRNFTVVVGEKDSVTGKDIAGLKSELEKQQIKFDYHQYPGLNHEMDVWRPAYAEFVQKLFK
>GCF_002752995.1_strand_blastn_result_1167_plus.fasta_1
MKRHAIYFALALAGAAFTLQAAPLPAMSDPSLPVSHFITQVNGDKSITYRLFAPDARRVSIVTGATPDSFVSHDMTKAADGVWTWKSEPMKPNLYEYYFDVDGFRSVDTGSRYQKPQRQVNTSLILVPGSILDDREVAHGDLRTLTYHSKALNAERRLYVWTPPGYSGTGDPLPVLYFYHGFGDSGLSAIDQGRIPQIMDNLLAEGKIKPMLVVVPDTETDIPEAVAENFPPQERRKTFYPLNAQAADKELMQDIIPLIDARFNVRKDADGRALAGLSQGGYQALVSGMNHLESFGWLATFSGVTTTTVPNAGVEAQLKQPDAINKQLRNFTVVVGEKDSVTGKDIAGLKSELEKQQIKFDYHQYPGLNHEMDVWRPAYAEFVQKLFK
>GCF_002753055.1_strand_blastn_result_1167_plus.fasta_1
MKRHAIYFALALAGAAFTLQAAPLPAMPDPSLPVSHFITQVNADKSITYRLFAPDARRVSIVTGATPDSFVSHDMTKAADGVWTWKSEPMKPNLYEYYFDVDGFRSVDTGSRYQKPQRQVNTSLILVPGSILDDREVAHGDLRTLTYHSKALNAERRLYVWTPPGYSGTGDPLPVLYFYHGFGDSGLSAIDQGRIPQIMDNLLAEGKIKPMLVVVPDTETDIPEAVAENFPPQERRKTFYPLNAQAADKELMQDIIPLIDARFNVRKDADGRALAGLSQGGYQALVSGMNHLESFGWLATFSGVTTTTVPNAGVEAQLKQPDAINKQLRNFTVVVGEKDSVTGKDIAGLKSELEKQQIKFDYHQYPGLNHEMDVWRPAYAEFVQKLFK
>GCF_002753075.1_strand_blastn_result_1167_plus.fasta_1
MKRHAIYFALALAGAAFTLQAAPLPAMPDPSLPVSHFITQVNADKSITYRLFAPDARRVSIVTGATPDSFVSHDMTKAADGVWTWKSEPMKPNLYEYYFDVDGFRSVDTGSRYQKPQRQVNTSLILVPGSILDDREVAHGDLRTLTYHSKALNAERRLYVWTPPGYSGTGDPLPVLYFYHGFGDSGLSAIDQGRIPQIMDNLLAEGKIKPMLVVVPDTETDIPEAVAENFPPQERRKTFYPLNAQAADKELMQDIIPLIDARFNVRKDADGRALAGLSQGGYQALVSGMNHLESFGWLATFSGVTTTTVPNAGVEAQLKQPDAINKQLRNFTVVVGEKDSVTGKDIAGLKSELEKQQIKFDYHQYPGLNHEMDVWRPAYAEFVQKLFK
>GCF_002753165.1_strand_blastn_result_1167_plus.fasta_1
MKRHAIYFALALAGAAFTLQAAPLPAMPDPSLPVSHFITQVNADKSITYRLFAPDARRVSIVTGATPDSFVSHDMTKAADGVWTWKSEPMKPNLYEYYFDVDGFRSVDTGSRYQKPQRQVNTSLILVPGSILDDREVAHGDLRTLTYHSKALNAERRLYVWTPPGYSGTGDPLPVLYFYHGFGDSGLSAIDQGRIPQIMDNLLAEGKIKPMLVVVPDTETDIPEAVAENFPPQERRKTFYPLNAQAADKELMQDIIPLIDARFNVRKDADGRALAGLSQGGYQALVSGMNHLESFGWLATFSGVTTTTVPNAGVEAQLKQPDAINKQLRNFTVVVGEKDSVTGKDIAGLKSELEKQQIKFDYHQYPGLNHEMDVWRPAYAEFVQKLFK
>GCF_002753355.1_strand_blastn_result_1167_plus.fasta_1
MKRHAIYFALALAGAAFTLQAAPLPAMSDPSLPVSHFITQVNGDKSITYRLFAPDARRVSIVTGATPDSFVSHDMTKAADGVWTWKSEPMKPNLYEYYFDVDGFRSVDTGSRYQKPQRQVNTSLILVPGSILDDREVAHGDLRTLTYHSKALNAERRLYVWTPPGYSGTGDPLPVLYFYHGFGDSGLSAIDQGRIPQIMDNLLAEGKIKPMLVVVPDTETDIPEAVAENFPPQERRKTFYPLNAQAADKELMQDIIPLIDARFNVRKDADGRALAGLSQGGYQALVSGMNHLESFGWLATFSGVTTTTVPNAGVEAQLKQPDAINKQLRNFTVVVGEKDSVTGKDIAGLKSELEKQQIKFDYHQYPGLNHEMDVWRPAYAEFVQKLFK
>GCF_002753405.1_strand_blastn_result_1167_plus.fasta_1
MKRHAIYFALALAGAAFTLQAAPLPAMPDPSLPVSHFITQVNADKSITYRLFAPDARRVSIVTGATPDSFVSHDMTKAADGVWTWKSEPMKPNLYEYYFDVDGFRSVDTGSRYQKPQRQVNTSLILVPGSILDDREVAHGDLRTLTYHSKALNAERRLYVWTPPGYSGTGDPLPVLYFYHGFGDSGLSAIDQGRIPQIMDNLLAEGKIKPMLVVVPDTETDIPEAVAENFPPQERRKTFYPLNAQAADKELMQDIIPLIDARFNVRKDADGRALAGLSQGGYQALVSGMNHLESFGWLATFSGVTTTTVPNAGVEAQLKQPDAINKQLRNFTVVVGEKDSVTGKDIAGLKSELEKQQIKFDYHQYPGLNHEMDVWRPAYAEFVQKLFK
>GCF_002753555.1_strand_blastn_result_1167_plus.fasta_1
MKRHAIYFALALAGAAFTLQAAPLPAMPDPSLPVSHFITQVNADKSITYRLFAPDARRVSIVTGATPDSFVSHDMTKAADGVWTWKSEPMKPNLYEYYFDVDGFRSVDTGSRYQKPQRQVNTSLILVPGSILDDREVAHGDLRTLTYHSKALNAERRLYVWTPPGYSGTGDPLPVLYFYHGFGDSGLSAIDQGRIPQIMDNLLAEGKIKPMLVVVPDTETDIPEAVAENFPPQERRKTFYPLNAQAADKELMQDIIPLIDARFNVRKDADGRALAGLSQGGYQALVSGMNHLESFGWLATFSGVTTTTVPNAGVEAQLKQPDAINKQLRNFTVVVGEKDSVTGKDIAGLKSELEKQQIKFDYHQYPGLNHEMDVWRPAYAEFVQKLFK
>GCF_002753605.1_strand_blastn_result_1167_plus.fasta_1
MKRHAIYFALALAGAAFTLQAAPLPAMPDPSLPVSHFITQVNADKSITYRLFAPDARRVSIVTGATPDSFVSHDMTKAADGVWTWKSEPMKPNLYEYYFDVDGFRSVDTGSRYQKPQRQVNTSLILVPGSILDDREVAHGDLRTLTYHSKALNAERRLYVWTPPGYSGTGDPLPVLYFYHGFGDSGLSAIDQGRIPQIMDNLLAEGKIKPMLVVVPDTETDIPEAVAENFPPQERRKTFYPLNAQAADKELMQDIIPLIDARFNVRKDADGRALAGLSQGGYQALVSGMNHLESFGWLATFSGVTTTTVPNAGVEAQLKQPDAINKQLRNFTVVVGEKDSVTGKDIAGLKSELEKQQIKFDYHQYPGLNHEMDVWRPAYAEFVQKLFK
>GCF_002761515.1_strand_blastn_result_1167_plus.fasta_1
MKRHAIYFALALAGAAFTLQAAPLPAMPDPSLPVSHFITQVNADKSITYRLFAPDARRVSIVTGATPDSFVSHDMTKAADGVWTWKSEPMKPNLYEYYFDVDGFRSVDTGSRYQKPQRQVNTSLILVPGSILDDREVAHGDLRTLTYHSKALNAERRLYVWTPPGYSGTGDPLPVLYFYHGFGDSGLSAIDQGRIPQIMDNLLAEGKIKPMLVVVPDTETDIPEAVAEDFPPQERRKTFYPLNAQAADKELMQDIIPLIDARFNVRKDADGRALAGLSQGGYQALVSGMNHLESFGWLATFSGVTTTTVPNAGVEAQLKQPDAINKQLRNFTVVVGEKDSVTGKDIAGLKSELEKQQIKFDYHQYPGLNHEMDVWRPAYAEFVQKLFK
>GCF_002786755.1_strand_blastn_result_1167_plus.fasta_1
MKRHAIYFALALAGAAFTLQAAPLPAMPDPSLPVSHFITQVNADKSITYRLFAPDARRVSIVTGATPDSFVSHDMTKAADGVWTWKSEPMKPNLYEYYFDVDGFRSVDTGSRYQKPQRQVNTSLILVPGSILDDREVAHGDLRTLTYHSKALNAERRLYVWTPPGYSGTGDPLPVLYFYHGFGDSGLSAIDQGRIPQIMDNLLAEGKIKPMLVVVPDTETDIPEAVAENFPPQERRKTFYPLNAQAADKELMQDIIPLIDARFNVRKDADGRALAGLSQGGYQALVSGMNHLESFGWLATFSGVTTTTVPNAGVEAQLKQPDAINKQLRNFTVVVGEKDSVTGKDIAGLKSELEKQQIKFDYHQYPGLNHEMDVWRPAYAEFVQKLFK
>GCF_002787755.1_strand_blastn_result_1167_plus.fasta_1
MKRHAIYFALALAGAAFTLQAAPLPAMPDPSLPVSHFITQVNADKSITYRLFAPDARRVSIVTGATPDSFVSHDMTKAADGVWTWKSEPMKPNLYEYYFDVDGFRSVDTGSRYQKPQRQVNTSLILVPGSILDDREVAHGDLRTLTYHSKALNAERRLYVWTPPGYSGTGDPLPVLYFYHGFGDSGLSAIDQGRIPQIMDNLLAEGKIKPMLVVVPDTETDIPEAVAENFPPQERRKTFYPLNAQAADKELMQDIIPLIDARFNVRKDADGRALAGLSQGGYQALVSGMNHLESFGWLATFSGVTTTTVPNAGVEAQLKQPDAINKQLRNFTVVVGEKDSVTGKDIAGLKSELEKQQIKFDYHQYPGLNHEMDVWRPAYAEFVQKLFK
>GCF_002811305.2_strand_blastn_result_1167_plus.fasta_1
MKRHAIYFALALAGAAFTLQAAPLPAMPDPSLPVSHFITQVNADKSITYRLFAPDARRVSIVTGATPDSFVSHDMTKAADGVWTWKSEPMKPNLYEYYFDVDGFRSVDTGSRYQKPQRQVNTSLILVPGSILDDREVAHGDLRTLTYHSKALNAERRLYVWTPPGYSGTGDPLPVLYFYHGFGDSGLSAIDQGRIPQIMDNLLAEGKIKPMLVVVPDTETDIPEAVAENFPPQERRKTFYPLNAQAADKELMQDIIPLIDARFNVRKDADGRALAGLSQGGYQALVSGMNHLESFGWLATFSGVTTTTVPNAGVEAQLKQPDAINKQLRNFTVVVGEKDSVTGKDIAGLKSELEKQQIKFDYHQYPGLNHEMDVWRPAYAEFVQKLFK
>GCF_002811325.3_strand_blastn_result_1167_plus.fasta_1
MKRHAIYFALALAGAAFTLQAAPLPAMPDPSLPVSHFITQVNADKSITYRLFAPDARRVSIVTGATPDSFVSHDMTKAADGVWTWKSEPMKPNLYEYYFDVDGFRSVDTGSRYQKPQRQVNTSLILVPGSILDDREVAHGDLRTLTYHSKALNAERRLYVWTPPGYSGTGDPLPVLYFYHGFGDSGLSAIDQGRIPQIMDNLLAEGKIKPMLVVVPDTETDIPEAVAENFPPQERRKTFYPLNAQAADKELMQDIIPLIDARFNVRKDADGRALAGLSQGGYQALVSGMNHLESFGWLATFSGVTTTTVPNAGVEAQLKQPDAINKQLRNFTVVVGEKDSVTGKDIAGLKSELEKQQIKFDYHQYPGLNHEMDVWRPAYAEFVQKLFK
>GCF_002811335.3_strand_blastn_result_1167_plus.fasta_1
MKRHAIYFALALAGAAFTLQAAPLPAMPDPSLPVSHFITQVNADKSITYRLFAPDARRVSIVTGATPDSFVSHDMTKAADGVWTWKSEPMKPNLYEYYFDVDGFRSVDTGSRYQKPQRQVNTSLILVPGSILDDREVAHGDLRTLTYHSKALNAERRLYVWTPPGYSGTGDPLPVLYFYHGFGDSGLSAIDQGRIPQIMDNLLAEGKIKPMLVVVPDTETDIPEAVAENFPPQERRKTFYPLNAQAADKELMQDIIPLIDARFNVRKDADGRALAGLSQGGYQALVSGMNHLESFGWLATFSGVTTTTVPNAGVEAQLKQPDAINKQLRNFTVVVGEKDSVTGKDIAGLKSELEKQQIKFDYHQYPGLNHEMDVWRPAYAEFVQKLFK
>GCF_002811425.2_strand_blastn_result_1167_plus.fasta_1
MKRHAIYFALALAGAAFTLQAAPLPAMPDPSLPVSHFITQVNADKSITYRLFAPDARRVSIVTGATPDSFVSHDMTKAADGVWTWKSEPMKPNLYEYYFDVDGFRSVDTGSRYQKPQRQVNTSLILVPGSILDDREVAHGDLRTLTYHSKALNAERRLYVWTPPGYSGTGDPLPVLYFYHGFGDSGLSAIDQGRIPQIMDNLLAEGKIKPMLVVVPDTETDIPEAVAEDFPPQERRKTFYPLNAQAADKELMQDIIPLIDARFNVRKDADGRALAGLSQGGYQALVSGMNHLESFGWLATFSGVTTTTVPNAGVEAQLKQPDAINKQLRNFTVVVGEKDSVTGKDIAGLKSELEKQQIKFDYHQYPGLNHEMDVWRPAYAEFVQKLFK
>GCF_002812365.1_strand_blastn_result_1167_plus.fasta_1
MKRHAIYFALALAGAAFTLQAAPLPAMPDPSLPVSHFITQVNADKSITYRLFAPDARRVSIVTGATPDSFVSHDMTKAADGVWTWKSEPMKPNLYEYYFDVDGFRSVDTGSRYQKPQRQVNTSLILVPGSILDDREVAHGDLRTLTYHSKALNAERRLYVWTPPGYSGTGDPLPVLYFYHGFGDSGLSAIDQGRIPQIMDNLLAEGKIKPMLVVVPDTETDIPEAVAENFPPQERRKTFYPLNAQAADKELMQDIIPLIDARFNVRKDADGRALAGLSQGGYQALVSGMNHLESFGWLATFSGVTTTTVPNAGVEAQLKQPDAINKQLRNFTVVVGEKDSVTGKDIAGLKSELEKQQIKFDYHQYPGLNHEMDVWRPAYAEFVQKLFK
>GCF_002812385.1_strand_blastn_result_1167_plus.fasta_1
MKRHAIYFALALAGAAFTLQAAPLPAMPDPSLPVSHFITQVNADKSITYRLFAPDARRVSIVTGATPDSFVSHDMTKAADGVWTWKSEPMKPNLYEYYFDVDGFRSVDTGSRYQKPQRQVNTSLILVPGSILDDREVAHGDLRTLTYHSKALNAERRLYVWTPPGYSGTGDPLPVLYFYHGFGDSGLSAIDQGRIPQIMDNLLAEGKIKPMLVVVPDTETDIPEAVAENFPPQERRKTFYPLNAQAADKELMQDIIPLIDARFNVRKDADGRALAGLSQGGYQALVSGMNHLESFGWLATFSGVTTTTVPNAGVEAQLKQPDAINKQLRNFTVVVGEKDSVTGKDIAGLKSELEKQQIKFDYHQYPGLNHEMDVWRPAYAEFVQKLFK
>GCF_002812665.1_strand_blastn_result_1167_plus.fasta_1
MKRHAIYFALALAGAAFTLQAAPLPAMPDPSLPVSHFITQVNADKSITYRLFAPDARRVSIVTGATPDSFVSHDMTKAADGVWTWKSEPMKPNLYEYYFDVDGFRSVDTGSRYQKPQRQVNTSLILVPGSILDDREVAHGDLRTLTYHSKALNAERRLYVWTPPGYSGTGDPLPVLYFYHGFGDSGLSAIDQGRIPQIMDNLLAEGKIKPMLVVVPDTETDIPEAVAENFPPQERRKTFYPLNAQAADKELMQDIIPLIDARFNVRKDADGRALAGLSQGGYQALVSGMNHLESFGWLATFSGVTTTTVPNAGVEAQLKQPDAINKQLRNFTVVVGEKDSVTGKDIAGLKSELEKQQIKFDYHQYPGLNHEMDVWRPAYAEFVQKLFK
>GCF_002813595.1_strand_blastn_result_1167_plus.fasta_1
MKRHAIYFALALAGAAFTLQAAPLPAMPDPSLPVSHFITQVNADKSITYRLFAPDARRVSIVTGATPDSFVSHDMTKAADGVWTWKSEPMKPNLYEYYFDVDGFRSVDTGSRYQKPQRQVNTSLILVPGSILDDREVAHGDLRTLTYHSKALNAERRLYVWTPPGYSGTGDPLPVLYFYHGFGDSGLSAIDQGRIPQIMDNLLAEGKIKPMLVVVPDTETDIPEAVAENFPPQERRKTFYPLNAQAADKELMQDIIPLIDARFNVRKDADGRALAGLSQGGYQALVSGMNHLESFGWLATFSGVTTTTVPNAGVEAQLKQPDAINKQLRNFTVVVGEKDSVTGKDIAGLKSELEKQQIKFDYHQYPGLNHEMDVWRPAYAEFVQKLFK
>GCF_002833425.1_strand_blastn_result_1167_plus.fasta_1
MKRHAIYFALALAGAAFTLQAAPLPAMPDPSLPVSHFITQVNADKSITYRLFAPDARRVSIVTGATPDSFVSHDMTKAADGVWTWKSEPMKPNLYEYYFDVDGFRSVDTGSRYQKPQRQVNTSLILVPGSILDDREVAHGDLRTLTYHSKALNAERRLYVWTPPGYSGTGDPLPVLYFYHGFGDSGLSAIDQGRIPQIMDNLLAEGKIKPMLVVVPDTETDIPEAVAENFPPQERRKTFYPLNAQAADKELMQDIIPLIDARFNVRKDADGRALAGLSQGGYQALVSGMNHLESFGWLATFSGVTTTTVPNAGVEAQLKQPDAINKQLRNFTVVVGEKDSVTGKDIAGLKSELEKQQIKFDYHQYPGLNHEMDVWRPAYAEFVQKLFK
>GCF_002833445.1_strand_blastn_result_1167_plus.fasta_1
MKRHAIYFALALAGAAFTLQAAPLPAMPDPSLPVSHFITQVNADKSITYRLFAPDARRVSIVTGATPDSFVSHDMTKAADGVWTWKSEPMKPNLYEYYFDVDGFRSVDTGSRYQKPQRQVNTSLILVPGSILDDREVAHGDLRTLTYHSKALNAERRLYVWTPPGYSGTGDPLPVLYFYHGFGDSGLSAIDQGRIPQIMDNLLAEGKIKPMLVVVPDTETDIPEAVAENFPPQERRKTFYPLNAQAADKELMQDIIPLIDARFNVRKDADGRALAGLSQGGYQALVSGMNHLESFGWLATFSGVTTTTVPNAGVEAQLKQPDAINKQLRNFTVVVGEKDSVTGKDIAGLKSELEKQQIKFDYHQYPGLNHEMDVWRPAYAEFVQKLFK
>GCF_002833465.1_strand_blastn_result_1167_plus.fasta_1
MKRHAIYFALALAGAAFTLQAAPLPAMPDPSLPVSHFITQVNADKSITYRLFAPDARRVSIVTGATPDSFVSHDMTKAADGVWTWKSEPMKPNLYEYYFDVDGFRSVDTGSRYQKPQRQVNTSLILVPGSILDDREVAHGDLRTLTYHSKALNAERRLYVWTPPGYSGTGDPLPVLYFYHGFGDSGLSAIDQGRIPQIMDNLLAEGKIKPMLVVVPDTETDIPEAVAENFPPQERRKTFYPLNAQAADKELMQDIIPLIDARFNVRKDADGRALAGLSQGGYQALVSGMNHLESFGWLATFSGVTTTTVPNAGVEAQLKQPDAINKQLRNFTVVVGEKDSVTGKDIAGLKSELEKQQIKFDYHQYPGLNHEMDVWRPAYAEFVQKLFK
>GCF_002852325.2_strand_blastn_result_1167_plus.fasta_1
MKRHAIYFALALAGAAFTLQAAPLPAMPDPSLPVSHFITQVNADKSITYRLFAPDARRVSIVTGATPDSFVSHDMTKAADGVWTWKSEPMKPNLYEYYFDVDGFRSVDTGSRYQKPQRQVNTSLILVPGSILDDREVAHGDLRTLTYHSKALNAERRLYVWTPPGYSGTGDPLPVLYFYHGFGDSGLSAIDQGRIPQIMDNLLAEGKIKPMLVVVPDTETDIPEAVAEDFPPQERRKTFYPLNAQAADKELMQDIIPLIDARFNVRKDADGRALAGLSQGGYQALVSGMNHLESFGWLATFSGVTTTTVPNAGVEAQLKQPDAINKQLRNFTVVVGEKDSVTGKDIAGLKSELEKQQIKFDYHQYPGLNHEMDVWRPAYAEFVQKLFK
>GCF_002852365.2_strand_blastn_result_1167_plus.fasta_1
MKRHAIYFALALAGAAFTLQAAPLPAMPDPSLPVSHFITQVNADKSITYRLFAPDARRVSIVTGATPDSFVSHDMTKAADGVWTWKSEPMKPNLYEYYFDVDGFRSVDTGSRYQKPQRQVNTSLILVPGSILDDREVAHGDLRTLTYHSKALNAERRLYVWTPPGYSGTGDPLPVLYFYHGFGDSGLSAIDQGRIPQIMDNLLAEGKIKPMLVVVPDTETDIPEAVAENFPPQERRKTFYPLNAQAADKELMQDIIPLIDARFNVRKDADGRALAGLSQGGYQALVSGMNHLESFGWLATFSGVTTTTVPNAGVEAQLKQPDAINKQLRNFTVVVGEKDSVTGKDIAGLKSELEKQQIKFDYHQYPGLNHEMDVWRPAYAEFVQKLFK
>GCF_002852675.2_strand_blastn_result_1167_plus.fasta_1
MKRHAIYFALALAGAAFTLQAAPLPAMPDPSLPVSHFITQVNADKSITYRLFAPDARRVSIVTGATPDSFVSHDMTKAADGVWTWKSEPMKPNLYEYYFDVDGFRSVDTGSRYQKPQRQVNTSLILVPGSILDDREVAHGDLRTLTYHSKALNAERRLYVWTPPGYSGTGDPLPVLYFYHGFGDSGLSAIDQGRIPQIMDNLLAEGKIKPMLVVVPDTETDIPEAVAENFPPQERRKTFYPLNAQAADKELMQDIIPLIDARFNVRKDADGRALAGLSQGGYQALVSGMNHLESFGWLATFSGVTTTTVPNAGVEAQLKQPDAINKQLRNFTVVVGEKDSVTGKDIAGLKSELEKQQIKFDYHQYPGLNHEMDVWRPAYAEFVQKLFK
>GCF_002852785.2_strand_blastn_result_1167_plus.fasta_1
MKRHAIYFALALAGAAFTLQAAPLPAMPDPSLPVSHFITQVNADKSITYRLFAPDARRVSIVTGATPDSFVSHDMTKAADGVWTWKSEPMKPNLYEYYFDVDGFRSVDTGSRYQKPQRQVNTSLILVPGSILDDREVAHGDLRTLTYHSKALNAERRLYVWTPPGYSGTGDPLPVLYFYHGFGDSGLSAIDQGRIPQIMDNLLAEGKIKPMLVVVPDTETDIPEAVAENFPPQERRKTFYPLNAQAADKELMQDIIPLIDARFNVRKDADGRALAGLSQGGYQALVSGMNHLESFGWLATFSGVTTTTVPNAGVEAQLKQPDAINKQLRNFTVVVGEKDSVTGKDIAGLKSELEKQQIKFDYHQYPGLNHEMDVWRPAYAEFVQKLFK
>GCF_002852945.3_strand_blastn_result_1167_plus.fasta_1
MKRHAIYFALALAGAAFTLQAAPLPAMPDPSLPVSHFITQVNADKSITYRLFAPDARRVSIVTGATPDSFVSHDMTKAADGVWTWKSEPMKPNLYEYYFDVDGFRSVDTGSRYQKPQRQVNTSLILVPGSILDDREVAHGDLRTLTYHSKALNAERRLYVWTPPGYSGTGDPLPVLYFYHGFGDSGLSAIDQGRIPQIMDNLLAEGKIKPMLVVVPDTETDIPEAVAENFPPQERRKTFYPLNAQAADKELMQDIIPLIDARFNVRKDADGRALAGLSQGGYQALVSGMNHLESFGWLATFSGVTTTTVPNAGVEAQLKQPDAINKQLRNFTVVVGEKDSVTGKDIAGLKSELEKQQIKFDYHQYPGLNHEMDVWRPAYAEFVQKLFK
>GCF_002852975.3_strand_blastn_result_1167_plus.fasta_1
MKRHAIYFALALAGAAFTLQAAPLPAMPDPSLPVSHFITQVNADKSITYRLFAPDARRVSIVTGATPDSFVSHDMTKAADGVWTWKSEPMKPNLYEYYFDVDGFRSVDTGSRYQKPQRQVNTSLILVPGSILDDREVAHGDLRTLTYHSKALNAERRLYVWTPPGYSGTGDPLPVLYFYHGFGDSGLSAIDQGRIPQIMDNLLAEGKIKPMLVVVPDTETDIPEAVAENFPPQERRKTFYPLNAQAADKELMQDIIPLIDARFNVRKDADGRALAGLSQGGYQALVSGMNHLESFGWLATFSGVTTTTVPNAGVEAQLKQPDAINKQLRNFTVVVGEKDSVTGKDIAGLKSELEKQQIKFDYHQYPGLNHEMDVWRPAYAEFVQKLFK
>GCF_002852995.3_strand_blastn_result_1167_plus.fasta_1
MKRHAIYFALALAGAAFTLQAAPLPAMPDPSLPVSHFITQVNADKSITYRLFAPDARRVSIVTGATPDSFVSHDMTKAADGVWTWKSEPMKPNLYEYYFDVDGFRSVDTGSRYQKPQRQVNTSLILVPGSILDDREVAHGDLRTLTYHSKALNAERRLYVWTPPGYSGTGDPLPVLYFYHGFGDSGLSAIDQGRIPQIMDNLLAEGKIKPMLVVVPDTETDIPEAVAENFPPQERRKTFYPLNAQAADKELMQDIIPLIDARFNVRKDADGRALAGLSQGGYQALVSGMNHLESFGWLATFSGVTTTTVPNAGVEAQLKQPDAINKQLRNFTVVVGEKDSVTGKDIAGLKSELEKQQIKFDYHQYPGLNHEMDVWRPAYAEFVQKLFK
>GCF_002853115.2_strand_blastn_result_1167_plus.fasta_1
MKRHAIYFALALAGAAFTLQAAPLPAMPDPSLPVSHFITQVNADKSITYRLFAPDARRVSIVTGATPDSFVSHDMTKAADGVWTWKSEPMKPNLYEYYFDVDGFRSVDTGSRYQKPQRQVNTSLILVPGSILDDREVAHGDLRTLTYHSKALNAERRLYVWTPPGYSGTGDPLPVLYFYHGFGDSGLSAIDQGRIPQIMDNLLAEGKIKPMLVVVPDTETDIPEAVAENFPPQERRKTFYPLNAQAADKELMQDIIPLIDARFNVRKDADGRALAGLSQGGYQALVSGMNHLESFGWLATFSGVTTTTVPNAGVEAQLKQPDAINKQLRNFTVVVGEKDSVTGKDIAGLKSELEKQQIKFDYHQYPGLNHEMDVWRPAYAEFVQKLFK
>GCF_002853385.2_strand_blastn_result_1167_plus.fasta_1
MKRHAIYFALALAGAAFTLQAAPLPAMPDPSLPVSHFITQVNADKSITYRLFAPDARRVSIVTGATPDSFVSHDMTKAADGVWTWKSEPMKPNLYEYYFDVDGFRSVDTGSRYQKPQRQVNTSLILVPGSILDDREVAHGDLRTLTYHSKALNAERRLYVWTPPGYSGTGDPLPVLYFYHGFGDSGLSAIDQGRIPQIMDNLLAEGKIKPMLVVVPDTETDIPEAVAENFAPQERRKTFYPLNAQAADKELMQDIIPLIDARFNVRKDADGRALAGLSQGGYQALVSGMNHLESFGWLATFSGVTTTTVPNAGVEAQLKQPDVINKQLRNFTVVVGEKDSVTGKDIAGLKSELKKQQIKFDYHQYPGLNHEMDVWRPAYAEFVQKLFK
>GCF_002853435.3_strand_blastn_result_1167_plus.fasta_1
MKRHAIYFALALAGAAFTLQAAPLPAMPDPSLPVSHFITQVNADKSITYRLFAPDARRVSIVTGATPDSFVSHDMTKAADGVWTWKSEPMKPNLYEYYFDVDGFRSVDTGSRYQKPQRQVNTSLILVPGSILDDREVAHGDLRTLTYHSKALNAERRLYVWTPPGYSGTGDPLPVLYFYHGFGDSGLSAIDQGRIPQIMDNLLAEGKIKPMLVVVPDTETDIPEAVAENFPPQERRKTFYPLNAQAADKELMQDIIPLIDARFNVRKDADGRALAGLSQGGYQALVSGMNHLESFGWLATFSGVTTTTVPNAGVEAQLKQPDAINKQLRNFTVVVGEKDSVTGKDIAGLKSELEKQQIKFDYHQYPGLNHEMDVWRPAYAEFVQKLFK
>GCF_002853475.2_strand_blastn_result_1167_plus.fasta_1
MKRHAIYFALALAGAAFTLQAAPLPAMPDPSLPVSHFITQVNADKSITYRLFAPDARRVSIVTGATPDSFVSHDMTKAADGVWTWKSEPMKPNLYEYYFDVDGFRSVDTGSRYQKPQRQVNTSLILVPGSILDDREVAHGDLRTLTYHSKALNAERRLYVWTPPGYSGTGDPLPVLYFYHGFGDSGLSAIDQGRIPQIMDNLLAEGKIKPMLVVVPDTETDIPEAVAENFPPQERRKTFYPLNAQAADKELMQDIIPLIDARFNVRKDADGRALAGLSQGGYQALVSGMNHLESFGWLATFSGVTTTTVPNAGVEAQLKQPDAINKQLRNFTVVVGEKDSVTGKDIAGLKSELEKQQIKFDYHQYPGLNHEMDVWRPAYAEFVQKLFK
>GCF_002893825.1_strand_blastn_result_1167_plus.fasta_1
MKRHAIYFALALAGAAFTLQAAPLPAMPDPSLPVSHFITQVNADKSITYRLFAPDARRVSIVTGATPDSFVSHDMTKAADGVWTWKSEPMKPNLYEYYFDVDGFRSVDTGSRYQKPQRQVNTSLILVPGSILDDREVAHGDLRTLTYHSKALNAERRLYVWTPPGYSGTGDPLPVLYFYHGFGDSGLSAIDQGRIPQIMDNLLAEGKIKPMLVVVPDTETDIPEAVAENFPPQERRKTFYPLNAQAADKELMQDIIPLIDARFNVRKDADGRALAGLSQGGYQALVSGMNHLESFGWLATFSGVTTTTVPNAGVEAQLKQPDAINKQLRNFTVVVGEKDSVTGKDIAGLKSELEKQQIKFDYHQYPGLNHEMDVWRPAYAEFVQKLFK
>GCF_002894385.2_strand_blastn_result_1167_plus.fasta_1
MKRHAIYFALALAGAAFTLQAAPLPAMPDPSLPVSHFITQVNADKSITYRLFAPDARRVSIVTGATPDSFVSHDMTKAADGVWTWKSEPMKPNLYEYYFDVDGFRSVDTGSRYQKPQRQVNTSLILVPGSILDDREVAHGDLRTLTYHSKALNAERRLYVWTPPGYSGTGDPLPVLYFYHGFGDSGLSAIDQGRIPQIMDNLLAEGKIKPMLVVVPDTETDIPEAVAENFPPQERRKTFYPLNAQAADKELMQDIIPLIDARFNVRKDADGRALAGLSQGGYQALVSGMNHLESFGWLATFSGVTTTTVPNAGVEAQLKQPDAINKQLRNFTVVVGEKDSVTGKDIAGLKSELEKQQIKFDYHQYPGLNHEMDVWRPAYAEFVQKLFK
>GCF_002935085.1_strand_blastn_result_1167_plus.fasta_1
MKRHAIYFALALAGAAFTLQAAPLPAMPDPSLPVSHFITQVNADKSITYRLFAPDARRVSIVTGATPDSFVSHDMTKAADGVWTWKSEPMKPNLYEYYFDVDGFRSVDTGSRYQKPQRQVNTSLILVPGSILDDREVAHGDLRTLTYHSKALNAERRLYVWTPPGYSGTGDPLPVLYFYHGFGDSGLSAIDQGRIPQIMDNLLAEGKIKPMLVVVPDTETDIPEAVAENFPPQERRKTFYPLNAQAADKELMQDIIPLIDARFNVRKDADGRALAGLSQGGYQALVSGMNHLGSFGWLATFSGVTTTTVPNAGVEAQLKQPDAINKQLRNFTVVVGEKDSVTGKDIAGLKSELEKQQIKFDYHQYPGLNHEMDVWRPAYAEFVQKLFK
>GCF_002944845.1_strand_blastn_result_1167_plus.fasta_1
MKRHAIYFALALAGAAFTLQAAPLPAMPDPSLPVSHFITQVNADKSITYRLFAPDARRVSIVTGATPDSFVSHDMTKAADGVWTWKSEPMKPNLYEYYFDVDGFRSVDTGSRYQKPQRQVNTSLILVPGSILDDREVAHGDLRTLTYHSKALNAERRLYVWTPPGYSGTGDPLPVLYFYHGFGDSGLSAIDQGRIPQIMDNLLAEGKIKPMLVVVPDTETDIPEAVAENFPPQERRKTFYPLNAQAADKELMQDIIPLIDARFNVRKDADGRALAGLSQGGYQALVSGMNHLESFGWLATFSGVTTTTVPNAGVEAQLKQPDAINKQLRNFTVVVGEKDSVTGKDIAGLKSELEKQQIKFDYHQYPGLNHEMDVWRPAYAEFVQKLFK
>GCF_002948565.1_strand_blastn_result_1167_plus.fasta_1
MKRHAIYFALALAGAAFTLQAAPLPAMPDPSLPVSHFITQVNADKSITYRLFAPDARRVSIVTGATPDSFVSHDMTKAADGVWTWKSEPMKPNLYEYYFDVDGFRSVDTGSRYQKPQRQVNTSLILVPGSILDDREVAHGDLRTLTYHSKALNAERRLYVWTPPGYSGTGDPLPVLYFYHGFGDSGLSAIDQGRIPQIMDNLLAEGKIKPMLVVVPDTETDIPEAVAENFPPQERRKTFYPLNAQAADKELMQDIIPLIDARFNVRKDADGRALAGLSQGGYQALVSGMNHLESFGWLATFSGVTTTTVPNAGVEAQLKQPDAINKQLRNFTVVVGEKDSVTGKDIAGLKSELEKQQIKFDYHQYPGLNHEMDVWRPAYAEFVQKLFK
>GCF_002951555.1_strand_blastn_result_1167_plus.fasta_1
MKRHAIYFALALAGAAFTLQAAPLPAMPDPSLPVSHFITQVNADKSITYRLFAPDARRVSIVTGATPDSFVSHDMTKAADGVWTWKSEPMKPNLYEYYFDVDGFRSVDTGSRYQKPQRQVNTSLILVPGSILDDREVAHGDLRTLTYHSKALNAERRLYVWTPPGYSGTGDPLPVLYFYHGFGDSGLSAIDQGRIPQIMDNLLAEGKIKPMLVVVPDTETDIPEAVAENFPPQERRKTFYPLNAQAADKELMQDIIPLIDARFNVRKDADGRALAGLSQGGYQALVSGMNHLESFGWLATFSGVTTTTVPNAGVEAQLKQPDAINKQLRNFTVVVGEKDSVTGKDIAGLKSELEKQQIKFDYHQYPGLNHEMDVWRPAYAEFVQKLFK
>GCF_002951635.1_strand_blastn_result_1167_plus.fasta_1
MKRHAIYFALALAGAAFTLQAAPLPAMPDPSLPVSHFITQVNADKSITYRLFAPDARRVSIVTGATPDSFVSHDMTKAADGVWTWKSEPMKPNLYEYYFDVDGFRSVDTGSRYQKPQRQVNTSLILVPGSILDDREVAHGDLRTLTYHSKALNAERRLYVWTPPGYSGTGDPLPVLYFYHGFGDSGLSAIDQGRIPQIMDNLLAEGKIKPMLVVVPDTETDIPEAVAENFPPQERRKTFYPLNAQAADKELMQDIIPLIDARFNVRKDADGRALAGLSQGGYQALVSGMNHLESFGWLATFSGVTTTTVPNAGVEAQLKQPDAINKQLRNFTVVVGEKDSVTGKDIAGLKSELEKQQIKFDYHQYPGLNHEMDVWRPAYAEFVQKLFK
>GCF_002968475.1_strand_blastn_result_1167_plus.fasta_1
MKRHAIYFALALAGAAFTLQAAPLPAMPDPSLPVSHFITQVNADKSITYRLFAPDARRVSIVTGATPDSFVSHDMTKAADGVWTWKSEPMKPNLYEYYFDVDGFRSVDTGSRYQKPQRQVNTSLILVPGSILDDREVAHGDLRTLTYHSKALNAERRLYVWTPPGYSGTGDPLPVLYFYHGFGDSGLSAIDQGRIPQIMDNLLAEGKIKPMLVVVPDTETDIPEAVAENFPPQERRKTFYPLNAQAADKELMQDIIPLIDARFNVRKDADGRALAGLSQGGYQALVSGMNHLESFGWLATFSGVTTTTVPNAGVEAQLKQPDAINKQLRNFTVVVGEKDSVTGKDIAGLKSELEKQQIKFDYHQYPGLNHEMDVWRPAYAEFVQKLFK
>GCF_002970375.3_strand_blastn_result_1167_plus.fasta_1
MKRHAIYFALALAGAAFTLQAAPLPAMPDPSLPVSHFITQVNADKSITYRLFAPDARRVSIVTGATPDSFVSHDMTKAADGVWTWKSEPMKPNLYEYYFDVDGFRSVDTGSRYQKPQRQVNTSLILVPGSILDDREVAHGDLRTLTYHSKALNAERRLYVWTPPGYRGTGDPLPVLYFYHGFGDSGLSAIDQGRIPQIMDNLLAEGKIKPMLVVVPDTETDIPEAVAEDFPPQERRKTFYPLNAQAADKELMQDIIPLIDARFNVRKDADGRALAGLSQGGYQALVSGMNHLESFGWLATFSGVTTTTVPNAGVEAQLKQPDAINKQLRNFTVVVGEKDSVTGKDIAGLKSELEKQQIKFDYHQYPGLNHEMDVWRPAYAEFVQKLFK
>GCF_002970895.1_strand_blastn_result_1167_plus.fasta_1
MKRHAIYFALALAGAAFTLQAAPLPAMPDPSLPVSHFITQVNADKSITYRLFAPDARRVSIVTGATPDSFVSHDMTKAADGVWTWKSEPMKPNLYEYYFDVDGFRSVDTGSRYQKPQRQVNTSLILVPGSILDDREVAHGDLRTLTYHSKALNAERRLYVWTPPGYSGTGDPLPVLYFYHGFGDSGLSAIDQGRIPQIMDNLLAEGKIKPMLVVVPDTETDIPEAVAENFPPQERRKTFYPLNAQAADKELMQDIIPLIDARFNVRKDADGRALAGLSQGGYQALVSGMNHLESFGWLATFSGVTTTTVPNAGVEAQLKQPDAINKQLRNFTVVVGEKDSVTGKDIAGLKSELEKQQIKFDYHQYPGLNHEMDVWRPAYAEFVQKLFK
>GCF_003030145.1_strand_blastn_result_1167_plus.fasta_1
MKRHAIYFALALAGAAFTLQAAPLPAMPDPSLPVSHFITQVNADKSITYRLFAPDARRVSIVTGATPDSFVSHDMTKAADGVWTWKSEPMKPNLYEYYFDVDGFRSVDTGSRYQKPQRQVNTSLILVPGSILDDREVAHGDLRTLTYHSKALNAERRLYVWTPPGYSGTGDPLPVLYFYHGFGDSGLSAIDQGRIPQIMDNLLAEGKIKPMLVVVPDTETDIPEAVAENFPPQERRKTFYPLNAQAADKELMQDIIPLIDARFNVRKDADGRALAGLSQGGYQALVSGMNHLESFGWLATFSGVTTTTVPNAGVEAQLKQPDAINKQLRNFTVVVGEKDSVTGKDIAGLKSELEKQQIKFDYHQYPGLNHEMDVWRPAYAEFVQKLFK
>GCF_003031325.1_strand_blastn_result_1167_plus.fasta_1
MKRHAIYFALALAGAAFTLQAAPLPAMPDPSLPVSHFITQVNADKSITYRLFAPDARRVSIVTGATPDSFVSHDMTKAADGVWTWKSEPMKPNLYEYYFDVDGFRSVDTGSRYQKPQRQVNTSLILVPGSILDDREVAHGDLRTLTYHSKALNAERRLYVWTPPGYSGTGDPLPVLYFYHGFGDSGLSAIDQGRIPQIMDNLLAEGKIKPMLVVVPDTETDIPEAVAENFPPQERRKTFYPLNAQAADKELMQDIIPLIDARFNVRKDADGRALAGLSQGGYQALVSGMNHLESFGWLATFSGVTTTTVPNAGVEAQLKQPDAINKQLRNFTVVVGEKDSVTGKDIAGLKSELEKQQIKFDYHQYPGLNHEMDVWRPAYAEFVQKLFK
>GCF_003031505.1_strand_blastn_result_1167_plus.fasta_1
MKRHAIYFALALAGAAFTLQAAPLPAMPDPSLPVSHFITQVNADKSITYRLFAPDARRVSIVTGATPDSFVSHDMTKAADGVWTWKSEPMKPNLYEYYFDVDGFRSVDTGSRYQKPQRQVNTSLILVPGSILDDREVAHGDLRTLTYHSKALNAERRLYVWTPPGYSGTGDPLPVLYFYHGFGDSGLSAIDQGRIPQIMDNLLAEGKIKPMLVVVPDTETDIPEAVAENFPPQERRKTFYPLNAQAADKELMQDIIPLIDARFNVRKDADGRALAGLSQGGYQALVSGMNHLESFGWLATFSGVTTTTVPNAGVEAQLKQPDAINKQLRNFTVVVGEKDSVTGKDIAGLKSELEKQQIKFDYHQYPGLNHEMDVWRPAYAEFVQKLFK
>GCF_003036645.2_strand_blastn_result_1167_plus.fasta_1
MKRHAIYFALALAGAAFTLQAAPLPAMPDPSLPVSHFITQVNADKSITYRLFAPDARRVSIVTGATPDSFVSHDMTKAADGVWTWKSEPMKPNLYEYYFDVDGFRSVDTGSRYQKPQRQVNTSLILVPGSILDDREVAHGDLRTLTYHSKALNAERRLYVWTPPGYSGTGDPLPVLYFYHGFGDSGLSAIDQGRIPQIMDNLLAEGKIKPMLVVVPDTETDIPEAVAENFPPQERRKTFYPLNAQAADKELMQDIIPLIDARFNVRKDADGRALAGLSQGGYQALVSGMNHLESFGWLATFSGVTTTTVPNAGVEAQLKQPDAINKQLRNFTVVVGEKDSVTGKDIAGLKSELEKQQIKFDYHQYPGLNHEMDVWRPAYAEFVQKLFK
>GCF_003037005.2_strand_blastn_result_1167_plus.fasta_1
MKRHAIYFALALAGAAFTLQAAPLPAMPDPSLPVSHFITQVNADKSITYRLFAPDARRVSIVTGATPDSFVSHDMTKAADGVWTWKSEPMKPNLYEYYFDVDGFRSVDTGSRYQKPQRQVNTSLILVPGSILDDREVAHGDLRTLTYHSKALNAERRLYVWTPPGYSGTGDPLPVLYFYHGFGDSGLSAIDQGRIPQIMDNLLAEGKIKPMLVVVPDTETDIPEAVAENFPPQERRKTFYPLNAQAADKELMQDIIPLIDARFNVRKDADGRALAGLSQGGYQALVSGMNHLESFGWLATFSGVTTTTVPNAGVEAQLKQPDAINKQLRNFTVVVGEKDSVTGKDIAGLKSELEKQQIKFDYHQYPGLNHEMDVWRPAYAEFVQKLFK
>GCF_003037185.2_strand_blastn_result_1167_plus.fasta_1
MKRHAIYFALALAGAAFTLQAAPLPAMPDPSLPVSHFITQVNADKSITYRLFAPDARRVSIVTGATPDSFVSHDMTKAADGVWTWKSEPMKPNLYEYYFDVDGFRSVDTGSRYQKPQRQVNTSLILVPGSILDDREVAHGDLRTLTYHSKALNAERRLYVWTPPGYSGTGDPLPVLYFYHGFGDSGLSAIDQGRIPQIMDNLLAEGKIKPMLVVVPDTETDIPEAVAENFPPQERRKTFYPLNAQAADKELMQDIIPLIDARFNVRKDADGRALAGLSQGGYQALVSGMNHLESFGWLATFSGVTTTTVPNAGVEAQLKQPDAINKQLRNFTVVVGEKDSVTGKDIAGLKSELEKQQIKFDYHQYPGLNHEMDVWRPAYAEFVQKLFK
>GCF_003037325.3_strand_blastn_result_1167_plus.fasta_1
MKRHAIYFALALAGAAFTLQAAPLPAMPDPSLPVSHFITQVNADKSITYRLFAPDARRVSIVTGATPDSFVSHDMTKAADGVWTWKSEPMKPNLYEYYFDVDGFRSVDTGSRYQKPQRQVNTSLILVPGSILDDREVAHGDLRTLTYHSKALNAERRLYVWTPPGYSGTGDPLPVLYFYHGFGDSGLSAIDQGRIPQIMDNLLAEGKIKPMLVVVPDTETDIPEAVAENFPPQERRKTFYPLNAQAADKELMQDIIPLIDARFNVRKDADGRALAGLSQGGYQALVSGMNHLESFGWLATFSGVTTTTVPNAGVEAQLKQPDAINKQLRNFTVVVGEKDSVTGKDIAGLKSELEKQQIKFDYHQYPGLNHEMDVWRPAYAEFVQKLFK
>GCF_003038035.2_strand_blastn_result_1167_plus.fasta_1
MKRHAIYFALALAGAAFTLQAAPLPAMPDPSLPVSHFITQVNADKSITYRLFAPDARRVSIVTGATPDSFVSHDMTKAADGVWTWKSEPMKPNLYEYYFDVDGFRSVDTGSRYQKPQRQVNTSLILVPGSILDDREVAHGDLRTLTYHSKALNAERRLYVWTPPGYSGTGDPLPVLYFYHGFGDSGLSAIDQGRIPQIMDNLLAEGKIKPMLVVVPDTETDIPEAVAENFPPQERRKTFYPLNAQAADKELMQDIIPLIDARFNVRKDADGRALAGLSQGGYQALVSGMNHLESFGWLATFSGVTTTTVPNAGVEAQLKQPDAINKQLRNFTVVVGEKDSVTGKDIAGLKSELEKQQIKFDYHQYPGLNHEMDVWRPAYAEFVQKLFK
>GCF_003038135.2_strand_blastn_result_1167_plus.fasta_1
MKRHAIYFALALAGAAFTLQAAPLPAMPDPSLPVSHFITQVNADKSITYRLFAPDARRVSIVTGATPDSFVSHDMTKAADGVWTWKSEPMKPNLYEYYFDVDGFRSVDTGSRYQKPQRQVNTSLILVPGSILDDREVAHGDLRTLTYHSKALNAERRLYVWTPPGYSGTGDPLPVLYFYHGFGDSGLSAIDQGRIPQIMDNLLAEGKIKPMLVVVPDTETDIPEAVAENFPPQERRKTFYPLNAQAADKELMQDIIPLIDARFNVRKDADGRALAGLSQGGYQALVSGMNHLESFGWLATFSGVTTTTVPNAGVEAQLKQPDAINKQLRNFTVVVGEKDSVTGKDIAGLKSELEKQQIKFDYHQYPGLNHEMDVWRPAYAEFVQKLFK
>GCF_003038215.3_strand_blastn_result_1167_plus.fasta_1
MKRHAIYFALALAGAAFTLQAAPLPAMPDPSLPVSHFITQVNADKSITYRLFAPDARRVSIVTGATPDSFVSHDMTKAADGVWTWKSEPMKPNLYEYYFDVDGFRSVDTGSRYQKPQRQVNTSLILVPGSILDDREVAHGDLRTLTYHSKALNAERRLYVWTPPGYSGTGDPLPVLYFYHGFGDSGLSAIDQGRIPQIMDNLLAEGKIKPMLVVVPDTETDIPEAVAENFPPQERRKTFYPLNAQAADKELMQDIIPLIDARFNVRKDADGRALAGLSQGGYQALVSGMNHLESFGWLATFSGVTTTTVPNAGVEAQLKQPDAINKQLRNFTVVVGEKDSVTGKDIAGLKSELEKQQIKFDYHQYPGLNHEMDVWRPAYAEFVQKLFK
>GCF_003071305.1_strand_blastn_result_1167_plus.fasta_1
MKRHAIYFALALAGAAFTLQAAPLPAMPDPSLPVSHFITQVNADKSITYRLFAPDARRVSIVTGATPDSFVSHDMTKAADGVWTWKSEPMKPNLYEYYFDVDGFRSVDTGSRYQKPQRQVNTSLILVPGSILDDREVAHGDLRTLTYHSKALNAERRLYVWTPPGYSGTGDPLPVLYFYHGFGDSGLSAIDQGRIPQIMDNLLAEGKIKPMLVVVPDTETDIPEAVAENFPPQERRKTFYPLNAQAADKELMQDIIPLIDARFNVRKDADGRALAGLSQGGYQALVSGMNHLESFGWLATFSGVTTTTVPNAGVEAQLKQPDAINKQLRNFTVVVGEKDSVTGKDIAGLKSELEKQQIKFDYHQYPGLNHEMDVWRPAYAEFVQKLFK
>GCF_003073315.1_strand_blastn_result_1167_plus.fasta_1
MKRHAIYFALALAGAAFTLQAAPLPAMPDPSLPVSHFITQVNADKSITYRLFAPDARRVSIVTGATPDSFVSHDMTKAADGVWTWKSEPMKPNLYEYYFDVDGFRSVDTGSRYQKPQRQVNTSLILVPGSILDDREVAHGDLRTLTYHSKALNAERRLYVWTPPGYSGTGDPLPVLYFYHGFGDSGLSAIDQGRIPQIMDNLLAEGKIKPMLVVVPDTETDIPEAVAENFPPQERRKTFYPLNAQAADKELMQDIIPLIDARFNVRKDADGRALAGLSQGGYQALVSGMNHLESFGWLATFSGVTTTTVPNAGVEAQLKQPDAINKQLRNFTVVVGEKDSVTGKDIAGLKSELEKQQIKFDYHQYPGLNHEMDVWRPAYAEFVQKLFK
>GCF_003073675.1_strand_blastn_result_1167_plus.fasta_1
MKRHAIYFALALAGAAFTLQAAPLPAMPDPSLPVSHFITQVNADKSITYRLFAPDARRVSIVTGATPDSFVSHDMTKAADGVWTWKSEPMKPNLYEYYFDVDGFRSVDTGSRYQKPQRQVNTSLILVPGSILDDREVAHGDLRTLTYHSKALNAERRLYVWTPPGYSGTGDPLPVLYFYHGFGDSGLSAIDQGRIPQIMDNLLAEGKIKPMLVVVPDTETDIPEAVAENFPPQERRKTFYPLNAQAADKELMQDIIPLIDARFNVRKDADGRALAGLSQGGYQALVSGMNHLESFGWLATFSGVTTTTVPNAGVEAQLKQPDAINKQLRNFTVVVGEKDSVTGKDIAGLKSELEKQQIKFDYHQYPGLNHEMDVWRPAYAEFVQKLFK
>GCF_003076555.1_strand_blastn_result_1167_plus.fasta_1
MKRHAIYFALALAGAAFTLQAAPLPAMPDPSLPVSHFITQVNADKSITYRLFAPDARRVSIVTGATPDSFVSHDMTKAADGVWTWKSEPMKPNLYEYYFDVDGFRSVDTGSRYQKPQRQVNTSLILVPGSILDDREVAHGDLRTLTYHSKALNAERRLYVWTPPGYSGTGDPLPVLYFYHGFGDSGLSAIDQGRIPQIMDNLLAEGKIKPMLVVVPDTETDIPEAVAENFPPQERRKTFYPLNAQAADKELMQDIIPLIDARFNVRKDADGRALAGLSQGGYQALVSGMNHLESFGWLATFSGVTTTTVPNAGVEAQLKQPDAINKQLRNFTVVVGEKDSVTGKDIAGLKSELEKQQIKFDYHQYPGLNHEMDVWRPAYAEFVQKLFK
>GCF_003181095.1_strand_blastn_result_1167_plus.fasta_1
MKRHAIYFALALAGAAFTLQAAPLPAMPDPSLPVSHFITQVNADKSITYRLFAPDARRVSIVTGATPDSFVSHDMTKAADGVWTWKSEPMKPNLYEYYFDVDGFRSVDTGSRYQKPQRQVNTSLILVPGSILDDREVAHGDLRTLTYHSKALNAERRLYVWTPPGYSGTGDPLPVLYFYHGFGDSGLSAIDQGRIPQIMDNLLAEGKIKPMLVVVPDTETDIPEAVAENFPPQERRKTFYPLNAQAADKELMQDIIPLIDARFNVRKDADGRALAGLSQGGYQALVSGMNHLESFGWLATFSGVTTTTVPNAGVEAQLKQPDAINKQLRNFTVVVGEKDSVTGKDIAGLKSELEKQQIKFDYHQYPGLNHEMDVWRPAYAEFVQKLFK
>GCF_003181135.1_strand_blastn_result_1167_plus.fasta_1
MKRHAIYFALALAGAAFTLQAAPLPAMPDPSLPVSHFITQVNADKSITYRLFAPDARRVSIVTGATPDSFVSHDMTKAADGVWTWKSEPMKPNLYEYYFDVDGFRSVDTGSRYQKPQRQVNTSLILVPGSILDDREVAHGDLRTLTYHSKALNAERRLYVWTPPGYSGTGDPLPVLYFYHGFGDSGLSAIDQGRIPQIMDNLLAEGKIKPMLVVVPDTETDIPEAVAENFPPQERRKTFYPLNAQAADKELMQDIIPLIDARFNVRKDADGRALAGLSQGGYQALVSGMNHLESFGWLATFSGVTTTTVPNAGVEAQLKQPDAINKQLRNFTVVVGEKDSVTGKDIAGLKSELEKQQIKFDYHQYPGLNHEMDVWRPAYAEFVQKLFK
>GCF_003186535.1_strand_blastn_result_1167_plus.fasta_1
MKRHAIYFALALAGAAFTLQAAPLPAMPDPSLPVSHFITQVNADKSITYRLFAPDARRVSIVTGATPDSFVSHDMTKAADGVWTWKSEPMKPNLYEYYFDVDGFRSVDTGSRYQKPQRQVNTSLILVPGSILDDREVAHGDLRTLTYHSKALNAERRLYVWTPPGYSGTGDPLPVLYFYHGFGDSGLSAIDQGRIPQIMDNLLAEGKIKPMLVVVPDTETDIPEAVAENFPPQERRKTFYPLNAQAADKELMQDIIPLIDARFNVRKDADGRALAGLSQGGYQALVSGMNHLESFGWLATFSGVTTTTVPNAGVEAQLKQPDAINKQLRNFTVVVGEKDSVTGKDIAGLKSELEKQQIKFDYHQYPGLNHEMDVWRPAYAEFVQKLFK
>GCF_003194285.1_strand_blastn_result_1167_plus.fasta_1
MKRHAIYFALALAGAAFTLQAAPLPAMPDPSLPVSHFITQVNADKSITYRLFAPDARRVSIVTGATPDSFVSHDMTKAADGVWTWKSEPMKPNLYEYYFDVDGFRSVDTGSRYQKPQRQVNTSLILVPGSILDDREVAHGDLRTLTYHSKALNAERRLYVWTPPGYSGTGDPLPVLYFYHGFGDSGLSAIDQGRIPQIMDNLLAEGKIKPMLVVVPDTETDIPEAVAENFPPQERRKTFYPLNAQAADKELMQDIIPLIDARFNVRKDADGRALAGLSQGGYQALVSGMNHLESFGWLATFSGVTTTTVPNAGVEAQLKQPDAINKQLRNFTVVVGEKDSVTGKDIAGLKSELEKQQIKFDYHQYPGLNHEMDVWRPAYAEFVQKLFK
>GCF_003204175.1_strand_blastn_result_1167_plus.fasta_1
MKRHAIYFALALAGAAFTLQAAPLPAMPDPSLPVSHFITQVNADKSITYRLFAPDARRVSIVTGATPDSFVSHDMTKAADGVWTWKSEPMKPNLYEYYFDVDGFRSVDTGSRYQKPQRQVNTSLILVPGSILDDREVAHGDLRTLTYHSKALNAERRLYVWTPPGYSGTGDPLPVLYFYHGFGDSGLSAIDQGRIPQIMDNLLAEGKIKPMLVVVPDTETDIPEAVAENFPPQERRKTFYPLNAQAADKELMQDIIPLIDARFNVRKDADGRALAGLSQGGYQALVSGMNHLESFGWLATFSGVTTTTVPNAGVEAQLKQPDAINKQLRNFTVVVGEKDSVTGKDIAGLKSELEKQQIKFDYHQYPGLNHEMDVWRPAYAEFVQKLFK
>GCF_003204465.1_strand_blastn_result_1167_plus.fasta_1
MKRHAIYFALALAGAAFTLQAAPLPAMPDPSLPVSHFITQVNADKSITYRLFAPDARRVSIVTGATPDSFVSHDMTKAADGVWTWKSEPMKPNLYEYYFDVDGFRSVDTGSRYQKPQRQVNTSLILVPGSILDDREVAHGDLRTLTYHSKALNAERRLYVWTPPGYSGTGDPLPVLYFYHGFGDSGLSAIDQGRIPQIMDNLLAEGKIKPMLVVVPDTETDIPEAVAENFPPQERRKTFYPLNAQAADKELMQDIIPLIDARFNVRKDADGRALAGLSQGGYQALVSGMNHLESFGWLATFSGVTTTTVPNAGVEAQLKQPDAINKQLRNFTVVVGEKDSVTGKDIAGLKSELEKQQIKFDYHQYPGLNHEMDVWRPAYAEFVQKLFK
>GCF_003261955.3_strand_blastn_result_1167_plus.fasta_1
MKRHAIYFALALAGAAFTLQAAPLPAMPDPSLPVSHFITQVNADKSITYRLFAPDARRVSIVTGATPDSFVSHDMTKAADGVWTWKSEPMKPNLYEYYFDVDGFRSVDTGSRYQKPQRQVNTSLILVPGSILDDREVAHGDLRTLTYHSKALNAERRLYVWTPPGYSGTGDPLPVLYFYHGFGDSGLSAIDQGRIPQIMDNLLAEGKIKPMLVVVPDTETDIPEAVAENFPPQERRKTFYPLNAQAADKELMQDIIPLIDARFNVRKDADGRALAGLSQGGYQALVSGMNHLESFGWLATFSGVTTTTVPNAGVEAQLKQPDAINKQLRNFTVVVGEKDSVTGKDIAGLKSELEKQQIKFDYHQYPGLNHEMDVWRPAYAEFVQKLFK
>GCF_003267985.1_strand_blastn_result_1167_plus.fasta_1
MKRHAIYFALALAGAAFTLQAAPLPAMPDPSLPVSHFITQVNADKSITYRLFAPDARRVSIVTGATPDSFVSHDMTKAADGVWTWKSEPMKPNLYEYYFDVDGFRSVDTGSRYQKPQRQVNTSLILVPGSILDDREVAHGDLRTLTYHSKALNAERRLYVWTPPGYSGTGDPLPVLYFYHGFGDSGLSAIDQGRIPQIMDNLLAEGKIKPMLVVVPDTETDIPEAVAENFPPQERRKTFYPLNAQAADKELMQDIIPLIDARFNVRKDADGRALAGLSQGGYQALVSGMNHLESFGWLATFSGVTTTTVPNAGVEAQLKQPDAINKQLRNFTVVVGEKDSVTGKDIAGLKSELEKQQIKFDYHQYPGLNHEMDVWRPAYAEFVQKLFK
>GCF_003286975.1_strand_blastn_result_1167_plus.fasta_1
MKRHAIYFALALAGAAFTLQAAPLPAMPDPSLPVSHFITQVNADKSITYRLFAPDARRVAIVTGATPDSFVSHDMTKAADGVWTWKSEPMKPNLYEYYFDVDGFRSVDTGSRYQKPQRQVNTSLILVPGSILDDREVAHGDLRTLTYHSKALNAERRLYVWTPPGYSGTGDPLPVLYFYHGFGDSGLSAIDQGRIPQIMDNLLAEGKIKPMLVVVPDTETDIPEAVAENFPPQERRKTFYPLNAQAADKELMQDIIPLIDARFNVRKDADGRALAGLSQGGYQALVSGMNHLESFGWLATFSGVTTTTVPNAGVEAQLKQPDAINKQLRNFTVVVGEKDSVTGKDIAGLKSELEKQQIKFDYHQYPGLNHEMDVWRPAYAEFVQKLFK
>GCF_003286995.1_strand_blastn_result_1167_plus.fasta_1
MKRHAIYFALALAGAAFTLQAAPLPAMPDPSLPVSHFITQVNADKSITYRLFAPDARRVSIVTGATPDSFVSHDMTKAADGVWTWKSEPMKPNLYEYYFDVDGFRSVDTGSRYQKPQRQVNTSLILVPGSILDDREVAHGDLRTLTYHSKALNAERRLYVWTPPGYSGTGDPLPVLYFYHGFGDSGLSAIDQGRIPQIMDNLLAEGKIKPMLVVVPDTETDIPEAVAENFPPQERRKTFYPLNAQAADKELMQDIIPLIDARFNVRKDADGRALAGLSQGGYQALVSGMNHLESFGWLATFSGVTTTTVPNAGVEAQLKQPDAINKQLRNFTVVVGEKDSVTGKDIAGLKSELEKQQIKFDYHQYPGLNHEMDVWRPAYAEFVQKLFK
>GCF_003288375.1_strand_blastn_result_1167_plus.fasta_1
MKRHAIYFALALAGAAFTLQAAPLPAMPDPSLPVSHFITQVNADKSITYRLFAPDARRVSIVTGATPDSFVSHDMTKAADGVWTWKSEPMKPNLYEYYFDVDGFRSVDTGSRYQKPQRQVNTSLILVPGSILDDREVAHGDLRTLTYHSKALNAERRLYVWTPPGYSGTGDPLPVLYFYHGFGDSGLSAIDQGRIPQIMDNLLAEGKIKPMLVVVPDTETDIPEAVAENFPPQERRKTFYPLNAQAADKELMQDIIPLIDARFNVRKDADGRALAGLSQGGYQALVSGMNHLESFGWLATFSGVTTTTVPNAGVEAQLKQPDAINKQLRNFTVVVGEKDSVTGKDIAGLKSELEKQQIKFDYHQYPGLNHEMDVWRPAYAEFVQKLFK
>GCF_003330945.1_strand_blastn_result_1167_plus.fasta_1
MKRHAIYFALALAGAAFTLQAAPLPAMSDPSLPVSHFITQVNADKSITYRLFAPDARRVSIVTGATPDSFVSHDMTKAAHGVWTWKSEPMKPNLYEYYFDVDGFRSVDTGSRYQKPQRQVNTSLILVPGSILDDREVAHGDLRTLTYHSKALNAERRLYVWTPPGYSGTGDPLPVLYFYHGFGDSGLSAIDQGRIPQIMDNLLAEGKIKPMLVVVPDTETDIPEAVAENFPPQERRKTFYPLNAQAADKELMQDIIPLIDARFNVRKDADGRALAGLSQGGYQALVSGMNHLESFGWLATFSGVTTTTVPNAGVEAQLKQPDAINKQLRNFTVVVGEKDSVTGKDIAGLKSELEKQQIKFDYHQYPGLNHEMDVWRPAYAEFVQKLFK
>GCF_003367555.1_strand_blastn_result_1167_plus.fasta_1
MKRHAIYFALALAGAAFTLQAAPLPAMPDPSLPVSHFITQVNADKSITYRLFAPDARRVSIVTGATPDSFVSHDMTKAADGVWTWKSEPMKPNLYEYYFDVDGFRSVDTGSRYQKPQRQVNTSLILVPGSILDDREVAHGDLRTLTYHSKALNAERRLYVWTPPGYSGTGDPLPVLYFYHGFGDSGLSAIDQGRIPQIMDNLLAEGKIKPMLVVVPDTETDIPEAVAENFPPQERRKTFYPLNAQAADKELMQDIIPLIDARFNVRKDADGRALAGLSQGGYQALVSGMNHLESFGWLATFSGVTTTTVPNAGVEAQLKQPDAINKQLRNFTVVVGEKDSVTGKDIAGLKSELEKQQIKFDYHQYPGLNHEMDVWRPAYAEFVQKLFK
>GCF_003408615.1_strand_blastn_result_1167_plus.fasta_1
MKRHAIYFALALAGAAFTLQAAPLPAMPDPSLPVSHFITQVNADKSITYRLFAPDARRVSIVTGATPDSFVSHDMTKAADGVWTWKSEPMKPNLYEYYFDVDGFRSVDTGSRYQKPQRQVNTSLILVPGSILDDREVAHGDLRTLTYHSKALNAERRLYVWTPPGYSGTGDPLPVLYFYHGFGDSGLSAIDQGRIPQIMDNLLAEGKIKPMLVVVPDTETDIPEAVAENFPPQERRKTFYPLNAQAADKELMQDIIPLIDARFNVRKDADGRALAGLSQGGYQALVSGMNHLESFGWLATFSGVTTTTVPNAGVEAQLKQPDAINKQLRNFTVVVGEKDSVTGKDIAGLKSELEKQQIKFDYHQYPGLNHEMDVWRPAYAEFVQKLFK
>GCF_003432145.1_strand_blastn_result_1167_plus.fasta_1
MKRHAIYFALALAGAAFTLQAAPLPAMPDPSLPVSHFITQVNADKSITYRLFAPDARRVSIVTGATPDSFVSHDMTKAADGVWTWKSEPMKPNLYEYYFDVDGFRSVDTGSRYQKPQRQVNTSLILVPGSILDDREVAHGDLRTLTYHSKALNAERRLYVWTPPGYSGTGDPLPVLYFYHGFGDSGLSAIDQGRIPQIMDNLLAEGKIKPMLVVVPDTETDIPEAVAEDFPPQERRKTFYPLNAQAADKELMQDIIPLIDARFNVRKDADGRALAGLSQGGYQALVSGMNHLESFGWLATFSGVTTTTVPNAGVEAQLKQPDAINKQLRNFTVVVGEKDSVTGKDIAGLKSELEKQQIKFDYHQYPGLNHEMDVWRPAYAEFVQKLFK
>GCF_003432165.1_strand_blastn_result_1167_plus.fasta_1
MKRHAIYFALALAGAAFTLQAAPLPAMPDPSLPVSHFITQVNADKSITYRLFAPDARRVSIVTGATPDSFVSHDMTKAADGVWTWKSEPMKPNLYEYYFDVDGFRSVDTGSRYQKPQRQVNTSLILVPGSILDDREVAHGDLRTLTYHSKALNAERRLYVWTPPGYSGTGDPLPVLYFYHGFGDSGLSAIDQGRIPQIMDNLLAEGKIKPMLVVVPDTETDIPEAVAENFPPQERRKTFYPLNAQAADKELMQDIIPLIDARFNVRKDADGRALAGLSQGGYQALVSGMNHLESFGWLATFSGVTTTTVPNAGVEAQLKQPDAINKQLRNFTVVVGEKDSVTGKDIAGLKSELEKQQIKFDYHQYPGLNHEMDVWRPAYAEFVQKLFK
>GCF_003432185.1_strand_blastn_result_1167_plus.fasta_1
MKRHAIYFALALAGAAFTLQAAPLPAMSDPSLPVSHFITQVNADKSITYRLFAPDARRVSIVTGATPDSFVSHDMTKAADGVWTWKSEPMKPNLYEYYFDVDGFRSVDTGSRYQKPQRQVNTSLILVPGSILDDREVAHGDLRTLTYHSKALNAERRLYVWTPPGYSGTGDPLPVLYFYHGFGDSGLSAIDQGRIPQIMDNLLAEGKIKPMLVVVPDTETDIPEAVAENFPPQERRKTFYPLNAQAADKELMQDIIPLIDARFNVRKDADGRALAGLSQGGYQALVSGMNHLESFGWLATFSGVTTTTVPNAGVEAQLKQPDAINKQLRNFTVVVGEKDSVTGKDIAGLKSELEKQQIKFDYHQYPGLNHEMDVWRPAYAEFVQKLFK
>GCF_003432205.1_strand_blastn_result_1167_plus.fasta_1
MKRHAIYFALALAGAAFTLQAAPLPAMPDPSLPVSHFITQVNADKSITYRLFAPDARRVSIVTGATPDSFVSHDMTKAADGVWTWKSEPMKPNLYEYYFDVDGFRSVDTGSRYQKPQRQVNTSLILVPGSILDDREVAHGDLRTLTYHSKALNAERRLYVWTPPGYSGTGDPLPVLYFYHGFGDSGLSAIDQGRIPQIMDNLLAEGKIKPMLVVVPDTETDIPEAVAEDFPPQERRKTFYPLNAQAADKELMQDIIPLIDARFNVRKDADGRALAGLSQGGYQALVSGMNHLESFGWLATFSGVTTTTVPNAGVEAQLKQPDAINKQLRNFTVVVGEKDSVTGKDIAGLKSELEKQQIKFDYHQYPGLNHEMDVWRPAYAEFVQKLFK
>GCF_003432245.1_strand_blastn_result_1167_plus.fasta_1
MKRHAIYFALALAGAAFTLQAAPLPAMPDPSLPVSHFITQVNADKSITYRLFAPDARRVSIVTGATPDSFVSHDMTKAADGVWTWKSEPMKPNLYEYYFDVDGFRSVDTGSRYQKPQRQVNTSLILVPGSILDDREVAHGDLRTLTYHSKALNAERRLYVWTPPGYSGTGDPLPVLYFYHGFGDSGLSAIDQGRIPQIMDNLLAEGKIKPMLVVVPDTETDIPEAVAENFPPQERRKTFYPLNAQAADKELMQDIIPLIDARFNVRNDADGRALAGLSQGGYQALVSGMNHLESFGWLATFSGVTTTTVPHAGVEAQLKQPDAINKQLRNFTVVVGEKDSVTGKDIAGLKSELEKQQIKFDYHQYPGLNHEMDVWRPAYAEFVQKLFK
>GCF_003432265.1_strand_blastn_result_1167_plus.fasta_1
MKRHAIYFALALAGAAFTLQAAPLPAMPDPSLPVSHFITQVNADKSITYRLFAPDARRVSIVTGATPDSFVSHDMTKAADGVWTWKSEPMKPNLYEYYFDVDGFRSVDTGSRYQKPQRQVNTSLILVPGSILDDREVAHGDLRTLTYHSKALNAERRLYVWTPPGYSGTGDPLPVLYFYHGFGDSGLSAIDQGRIPQIMDNLLAEGKIKPMLVVVPDTETDIPEAVAENFPPQERRKTFYPLNAQAADKELMQDIIPLIDARFNVRKDADGRALAGLSQGGYQALVSGMNHLESFGWLATFSGVTTTTVPNAGVEAQLKQPDAINKQLRNFTVVVGEKDSVTGKDIAGLKSELEKQQIKFDYHQYPGLNHEMDVWRPAYAEFVQKLFK
>GCF_003432285.1_strand_blastn_result_1167_plus.fasta_1
MKRHAIYFALALAGAAFTLQAAPLPAMPDPSLPVSHFITQVNADKSITYRLFAPDARRVSIVTGATPDSFVSHDMTKAADGVWTWKSEPMKPNLYEYYFDVDGFRSVDTGSRYQKPQRQVNTSLILVPGSILDDREVAHGDLRTLTYHSKALNAERRLYVWTPPGYSGTGDPLPVLYFYHGFGDSGLSAIDQGRIPQIMDNLLAEGKIKPMLVVVPDTETDIPEAVAEDFPPQERRKTFYPLNAQAADKELMQDIIPLIDARFNVRKDADGRALAGLSQGGYQALVSGMNHLESFGWLATFSGVTTTTVPNAGVEAQLKQPDAINKQLRNFTVVVGEKDSVTGKDIAGLKSELEKQQIKFDYHQYPGLNHEMDVWRPAYAEFVQKLFK
>GCF_003432405.1_strand_blastn_result_1167_plus.fasta_1
MKRHAIYFALALAGAAFTLQAAPLPAMPDPSLPVSHFITQVNADKSITYRLFAPDARRVSIVTGATPDSFVSHDMTKAADGVWTWKSEPMKPNLYEYYFDVDGFRSVDTGSRYQKPQRQVNTSLILVPGSILDDREVAHGDLRTLTYHSKALNAERRLYVWTPPGYSGTGDPLPVLYFYHGFGDSGLSAIDQGRIPQIMDNLLAEGKIKPMLVVVPDTETDIPEAVAENFPPQERRKTFYPLNAQAADKELMQDIIPLIDARFNVRKDADGRALAGLSQGGYQALVSGMNHLESFGWLATFSGVTTTTVPNAGVEAQLKQPDAINKQLRNFTVVVGEKDSVTGKDIAGLKSELEKQQIKFDYHQYPGLNHEMDVWRPAYAEFVQKLFK
>GCF_003443755.1_strand_blastn_result_1167_plus.fasta_1
MKRHAIYFALALAGAAFTLQAAPLPAMPDPSLPVSHFITQVNADKSITYRLFAPDARRVSIVTGATPDSFVSHDMTKAADGVWTWKSEPMKPNLYEYYFDVDGFRSVDTGSRYQKPQRQVNTSLILVPGSILDDREVAHGDLRTLTYHSKALNAERRLYVWTPPGYSGTGDPLPVLYFYHGFGDSGLSAIDQGRIPQIMDNLLAEGKIKPMLVVVPDTETDIPEAVAEDFPPQERRKTFYPLNAQAADKELMQDIIPLIDARFNVRKDADGRALAGLSQGGYQALVSGMNHLESFGWLATFSGVTTTTVPNAGVEAQLKQPDAINKQLRNFTVVVGEKDSVTGKDIAGLKSELEKQQIKFDYHQYPGLNHEMDVWRPAYAEFVQKLFK
>GCF_003571525.1_strand_blastn_result_1167_plus.fasta_1
MKRHAIYFALALAGAAFTLQAAPLPAMPDPSLPVSHFITQVNADKSITYRLFAPDARRVSIVTGATPDSFVSHDMTKAADGVWTWKSEPMKPNLYEYYFDVDGFRSVDTGSRYQKPQRQVNTSLILVPGSILDDREVAHGDLRTLTYHSKALNAERRLYVWTPPGYSGTGDPLPVLYFYHGFGDSGLSAIDQGRIPQIMDNLLAEGKIKPMLVVVPDTETDIPEAVAENFPPQERRKTFYPLNAQAADKELMQDIIPLIDARFNVRKDADGRALAGLSQGGYQALVSGMNHLESFGWLATFSGVTTTTVPNAGVEAQLKQPDAINKQLRNFTVVVGEKDSVTGKDIAGLKSELEKQQIKFDYHQYPGLNHEMDVWRPAYAEFVQKLFK
>GCF_003571645.1_strand_blastn_result_1167_plus.fasta_1
MKRHAIYFALALAGAAFTLQAAPLPAMSDPSLPVSHFITQVNGDKSITYRLFAPDARRVSIVTGATPDSFVSHDMTKAADGVWTWKSEPMKPNLYEYYFDVDGFRSVDTGSRYQKPQRQVNTSLILVPGSILDDREVAHGDLRTLTYHSKALNAERRLYVWTPPGYSGTGDPLPVLYFYHGFGDSGLSAIDQGRIPQIMDNLLAEGKIKPMLVVVPDTETDIPEAVAENFPPQERRKTFYPLNAQAADKELMQDIIPLIDARFNVRKDADGRALAGLSQGGYQALVSGMNHLESFGWLATFSGVTTTTVPNAGVEAQLKQPDAINKQLRNFTVVVGEKDSVTGKDIAGLKSELEKQQIKFDYHQYPGLNHEMDVWRPAYAEFVQKLFK
>GCF_003574235.1_strand_blastn_result_1167_plus.fasta_1
MKRHAIYFALALAGAAFTLQAAPLPAMPDPSLPVSHFITQVNADKSITYRLFAPDARRVSIVTGATPDSFVSHDMTKAADGVWTWKSEPMKPNLYEYYFDVDGFRSVDTGSRYQKPQRQVNTSLILVPGSILDDREVAHGDLRTLTYHSKALNAERRLYVWTPPGYSGTGDPLPVLYFYHGFGDSGLSAIDQGRIPQIMDNLLAEGKIKPMLVVVPDTETDIPEAVAENFPPQERRKTFYPLNAQAADKELMQDIIPLIDARFNVRKDADGRALAGLSQGGYQALVSGMNHLESFGWLATFSGVTTTTVPNAGVEAQLKQPDAINKQLRNFTVVVGEKDSVTGKDIAGLKSELEKQQIKFDYHQYPGLNHEMDVWRPAYAEFVQKLFK
>GCF_003574255.1_strand_blastn_result_1167_plus.fasta_1
MKRHAIYFALALAGAAFTLQAAPLPAMPDPSLPVSHFITQVNADKSITYRLFAPDARRVSIVTGATPDSFVSHDMTKAADGVWTWKSEPMKPNLYEYYFDVDGFRSVDTGSRYQKPQRQVNTSLILVPGSILDDREVAHGDLRTLTYHSKALNAERRLYVWTPPGYSGTGDPLPVLYFYHGFGDSGLSAIDQGRIPQIMDNLLAEGKIKPMLVVVPDTETDIPEAVAENFPPQERRKTFYPLNAQAADKELMQDIIPLIDARFNVRKDADGRALAGLSQGGYQALVSGMNHLESFGWLATFSGVTTTTVPNAGVEAQLKQPDAINKQLRNFTVVVGEKDSVTGKDIAGLKSELEKQQIKFDYHQYPGLNHEMDVWRPAYAEFVQKLFK
>GCF_003574275.1_strand_blastn_result_1167_plus.fasta_1
MKRHAIYFALALAGAAFTLQAAPLPAMPDPSLPVSHFITQVNADKSITYRLFAPDARRVSIVTGATPDSFVSHDMTKAADGVWTWKSEPMKPNLYEYYFDVDGFRSVDTGSRYQKPQRQVNTSLILVPGSILDDREVAHGDLRTLTYHSKALNAERRLYVWTPPGYSGTGDPLPVLYFYHGFGDSGLSAIDQGRIPQIMDNLLAEGKIKPMLVVVPDTETDIPEAVAENFPPQERRKTFYPLNAQAADKELMQDIIPLIDARFNVRKDADGRALAGLSQGGYQALVSGMNHLESFGWLATFSGVTTTTVPNAGVEAQLKQPDAINKQLRNFTVVVGEKDSVTGKDIAGLKSELEKQQIKFDYHQYPGLNHEMDVWRPAYAEFVQKLFK
>GCF_003584585.1_strand_blastn_result_1167_plus.fasta_1
MKRHAIYFALALAGAAFTLQAAPLPAMPDPSLPVSHFITQVNADKSITYRLFAPDARRVSIVTGATPDSFVSHDMTKAADGVWTWKSEPMKPNLYEYYFDVDGFRSVDTGSRYQKPQRQVNTSLILVPGSILDDREVAHGDLRTLTYHSKALNAERRLYVWTPPGYSGTGDPLPVLYFYHGFGDSGLSAIDQGRIPQIMDNLLAEGKIKPMLVVVPDTETDIPEAVAENFPPQERRKTFYPLNAQAADKELMQDIIPLIDARFNVRKDADGRALAGLSQGGYQALVSGMNHLESFGWLATFSGVTTTTVPNAGVEAQLKQPDAINKQLRNFTVVVGEKDSVTGKDIAGLKSELEKQQIKFDYHQYPGLNHEMDVWRPAYAEFVQKLFK
>GCF_003590665.1_strand_blastn_result_1167_plus.fasta_1
MKRHAIYFALALAGAAFTLQAAPLPAMPDPSLPVSHFITQVNADKSITYRLFAPDARRVSIVTGATPDSFVSHDMTKAADGVWTWKSEPMKPNLYEYYFDVDGFRSVDTGSRYQKPQRQVNTSLILVPGSILDDREVAHGDLRTLTYHSKALNAERRLYVWTPPGYSGTGDPLPVLYFYHGFGDSGLSAIDQGRIPQIMDNLLAEGKIKPMLVVVPDTETDIPEAVAENFPPQERRKTFYPLNAQAADKELMQDIIPLIDARFNVRKDADGRALAGLSQGGYQALVSGMNHLESFGWLATFSGVTTTTVPNAGVEAQLKQPDAINKQLRNFTVVVGEKDSVTGKDIAGLKSELEKQQIKFDYHQYPGLNHEMDVWRPAYAEFVQKLFK
>GCF_003597695.1_strand_blastn_result_1167_plus.fasta_1
MKRHAIYFALALAGAAFTLQAAPLPAMPDPSLPVSHFITQVNADKSITYRLFAPDARRVSIVTGATPDSFVSHDMTKAADGVWTWKSEPMKPNLYEYYFDVDGFRSVDTGSRYQKPQRQVNTSLILVPGSILDDREVAHGDLRTLTYHSKALNAERRLYVWTPPGYSGTGDPLPVLYFYHGFGDSGLSAIDQGRIPQIMDNLLAEGKIKPMLVVVPDTETDIPEAVAENFPPQERRKTFYPLNAQAADKELMQDIIPLIDARFNVRKDADGRALAGLSQGGYQALVSGMNHLESFGWLATFSGVTTTTVPNAGVEAQLKQPDAINKQLRNFTVVVGEKDSVTGKDIAGLKSELEKQQIKFDYHQYPGLNHEMDVWRPAYAEFVQKLFK
>GCF_003597715.1_strand_blastn_result_1167_plus.fasta_1
MKRHAIYFALALAGAAFTLQAAPLPAMPDPSLPVSHFITQVNADKSITYRLFAPDARRVSIVTGATPDSFVSHDMTKAADGVWTWKSEPMKPNLYEYYFDVDGFRSVDTGSRYQKPQRQVNTSLILVPGSILDDREVAHGDLRTLTYHSKALNAERRLYVWTPPGYSGTGDPLPVLYFYHGFGDSGLSAIDQGRIPQIMDNLLAEGKIKPMLVVVPDTETDIPEAVAENFPPQERRKTFYPLNAQAADKELMQDIIPLIDARFNVRKDADGRALAGLSQGGYQALVSGMNHLESFGWLATFSGVTTTTVPNAGVEAQLKQPDAINKQLRNFTVVVGEKDSVTGKDIAGLKSELEKQQIKFDYHQYPGLNHEMDVWRPAYAEFVQKLFK
>GCF_003597735.1_strand_blastn_result_1167_plus.fasta_1
MKRHAIYFALALAGAAFTLQAAPLPAMPDPSLPVSHFITQVNADKSITYRLFAPDARRVSIVTGATPDSFVSHDMTKAADGVWTWKSEPMKPNLYEYYFDVDGFRSVDTGSRYQKPQRQVNTSLILVPGSILDDREVAHGDLRTLTYHSKALNAERRLYVWTPPGYSGTGDPLPVLYFYHGFGDSGLSAIDQGRIPQIMDNLLAEGKIKPMLVVVPDTETDIPEAVAENFPPQERRKTFYPLNAQAADKELMQDIIPLIDARFNVRKDADGRALAGLSQGGYQALVSGMNHLESFGWLATFSGVTTTTVPNAGVEAQLKQPDAINKQLRNFTVVVGEKDSVTGKDIAGLKSELEKQQIKFDYHQYPGLNHEMDVWRPAYAEFVQKLFK
>GCF_003597755.1_strand_blastn_result_1167_plus.fasta_1
MKRHAIYFALALAGAAFTLQAAPLPAMPDPSLPVSHFITQVNADKSITYRLFAPDARRVSIVTGATPDSFVSHDMTKAADGVWTWKSEPMKPNLYEYYFDVDGFRSVDTGSRYQKPQRQVNTSLILVPGSILDDREVAHGDLRTLTYHSKALNAERRLYVWTPPGYSGTGDPLPVLYFYHGFGDSGLSAIDQGRIPQIMDNLLAEGKIKPMLVVVPDTETDIPEAVAENFPPQERRKTFYPLNAQAADKELMQDIIPLIDARFNVRKDADGRALAGLSQGGYQALVSGMNHLESFGWLATFSGVTTTTVPNAGVEAQLKQPDAINKQLRNFTVVVGEKDSVTGKDIAGLKSELEKQQIKFDYHQYPGLNHEMDVWRPAYAEFVQKLFK
>GCF_003660185.1_strand_blastn_result_1167_plus.fasta_1
MKRHAIYFALALAGAAFTLQAAPLPAMPDPSLPVSHFITQVNADKSITYRLFAPDARRVSIVTGATPDSFVSHDMTKAADGVWTWKSEPMKPNLYEYYFDVDGFRSVDTGSRYQKPQRQVNTSLILVPGSILDDREVAHGDLRTLTYHSKALNAERRLYVWTPPGYSGTGDPLPVLYFYHGFGDSGLSAIDQGRIPQIMDNLLAEGKIKPMLVVVPDTETDIPEAVAEDFPPQERRKTFYPLNAQAADKELMQDIIPLIDARFNVRKDADGRALAGLSQGGYQALVSGMNHLESFGWLATFSGVTTTTVPNAGVEAQLKQPDAINKQLRNFTVVVGEKDSVTGKDIAGLKSELEKQQIKFDYHQYPGLNHEMDVWRPAYAEFVQKLFK
>GCF_003692695.1_strand_blastn_result_1167_plus.fasta_1
MKRHAIYFALALAGAAFTLQAAPLPAMPDPSLPVSHFITQVNADKSITYRLFAPDARRVSIVTGATPDSFVSHDMTKAADGVWTWKSEPMKPNLYEYYFDVDGFRSVDTGSRYQKPQRQVNTSLILVPGSILDDREVAHGDLRTLTYHSKALNAERRLYVWTPPGYSGTGDPLPVLYFYHGFGDSGLSAIDQGRIPQIMDNLLAEGKIKPMLVVVPDTETDIPEAVAENFPPQERRKTFYPLNAQAADKELMQDIIPLIDARFNVRKDADGRALAGLSQGGYQALVSGMNHLESFGWLATFSGVTTTTVPNAGVEAQLKQPDAINKQLRNFTVVVGEKDSVTGKDIAGLKSELEKQQIKFDYHQYPGLNHEMDVWRPAYAEFVQKLFK
>GCF_003711065.1_strand_blastn_result_1167_plus.fasta_1
MKRHAIYFALALAGAAFTLQAAPLPAMPDPSLPVSHFITQVNADKSITYRLFAPDARRVSIVTGATPDSFVSHDMTKAADGVWTWKSEPMKPNLYEYYFDVDGFRSVDTGSRYQKPQRQVNTSLILVPGSILDDREVAHGDLRTLTYHSKALNAERRLYVWTPPGYSGTGDPLPVLYFYHGFGDSGLSAIDQGRIPQIMDNLLAEGKIKPMLVVVPDTETDIPEAVAENFPPQERRKTFYPLNAQAADKELMQDIIPLIDARFNVRKDADGRALAGLSQGGYQALVSGMNHLESFGWLATFSGVTTTTVPNAGVEAQLKQPDAINKQLRNFTVVVGEKDSVTGKDIAGLKSELEKQQIKFDYHQYPGLNHEMDVWRPAYAEFVQKLFK
>GCF_003790485.1_strand_blastn_result_1167_plus.fasta_1
MKRHAIYFALALAGAAFTLQAAPLPAMPDPSLPVSHFITQVNADKSITYRLFAPDARRVSIVTGATPDSFVSHDMTKAADGVWTWKSEPMKPNLYEYYFDVDGFRSVDTGSRYQKPQRQVNTSLILVPGSILDDREVAHGDLRTLTYHSKALNAERRLYVWTPPGYSGTGDPLPVLYFYHGFGDSGLSAIDQGRIPQIMDNLLAEGKIKPMLVVVPDTETDIPEAVAENFPPQERRKTFYPLNAQAADKELMQDIIPLIDARFNVRKDADGRALAGLSQGGYQALVSGMNHLESFGWLATFSGVTTTTVPNAGVEAQLKQPDAINKQLRNFTVVVGEKDSVTGKDIAGLKSELEKQQIKFDYHQYPGLNHEMDVWRPAYAEFVQKLFK
>GCF_003812105.1_strand_blastn_result_1167_plus.fasta_1
MKRHAIYFALALAGAAFTLQAAPLPAMSDPSLPVSHFITQVNADKSITYRLFAPDARRVSIVTGATPDSFVSHDMTKAAHGVWTWKSEPMKPNLYEYYFDVDGFRSVDTGSRYQKPQRQVNTSLILVPGSILDDREVAHGDLRTLTYHSKALNAERRLYVWTPPGYSGTGDPLPVLYFYHGFGDSGLSAIDQGRIPQIMDNLLAEGKIKPMLVVVPDTETDIPEAVAENFPPQERRKTFYPLNAQAADKELMQDIIPLIDARFNVRKDADGRALAGLSQGGYQALVSGMNHLESFGWLATFSGVTTTTVPNAGVEAQLKQPDAINKQLRNFTVVVGEKDSVTGKDIAGLKSELEKQQIKFDYHQYPGLNHEMDVWRPAYAEFVQKLFK
>GCF_003850165.1_strand_blastn_result_1167_plus.fasta_1
MKRHAIYFALALAGAAFTLQAAPLPAMPDPSLPVSHFITQVNADKSITYRLFAPDARRVSIVTGATPDSFVSHDMTKAADGVWTWKSEPMKPNLYEYYFDVDGFRSVDTGSRYQKPQRQVNTSLILVPGSILDDREVAHGDLRTLTYHSKALNAERRLYVWTPPGYSGTGDPLPVLYFYHGFGDSGLSAIDQGRIPQIMDNLLAEGKIKPMLVVVPDTETDIPEAVAENFPPQERRKTFYPLNAQAADKELMQDIIPLIDARFNVRKDADGRALAGLSQGGYQALVSGMNHLESFGWLATFSGVTTTTVPNAGVEAQLKQPDAINKQLRNFTVVVGEKDSVTGKDIAGLKSELEKQQIKFDYHQYPGLNHEMDVWRPAYAEFVQKLFK
>GCF_003855315.1_strand_blastn_result_1167_plus.fasta_1
MKRHAIYFALALAGAAFTLQAAPLPAMPDPSLPVSHFITQVNADKSITYRLFAPDARRVSIVTGATPDSFVSHDMTKAADGVWTWKSEPMKPNLYEYYFDVDGFRSVDTGSRYQKPQRQVNTSLILVPGSILDDREVAHGDLRTLTYHSKALNAERRLYVWTPPGYSGTGDPLPVLYFYHGFGDSGLSAIDQGRIPQIMDNLLAEGKIKPMLVVVPDTETDIPEAVAENFPPQERRKTFYPLNAQAADKELMQDIIPLIDARFNVRKDADGRALAGLSQGGYQALVSGMNHLESFGWLATFSGVTTTTVPNAGVEAQLKQPDAINKQLRNFTVVVGEKDSVTGKDIAGLKSELEKQQIKFDYHQYPGLNHEMDVWRPAYAEFVQKLFK
>GCF_003855515.1_strand_blastn_result_1167_plus.fasta_1
MKRHAIYFALALAGAAFTLQAAPLPAMPDPSLPVSHFITQVNADKSITYRLFAPDARRVSIVTGATPDSFVSHDMTKAADGVWTWKSEPMKPNLYEYYFDVDGFRSVDTGSRYQKPQRQVNTSLILVPGSILDDREVAHGDLRTLTYHSKALNAERRLYVWTPPGYSGTGDPLPVLYFYHGFGDSGLSAIDQGRIPQIMDNLLAEGKIKPMLVVVPDTETDIPEAVAENFPPQERRKTFYPLNAQAADKELMQDIIPLIDARFNVRKDADGRALAGLSQGGYQALVSGMNHLESFGWLATFSGVTTTTVPNAGVEAQLKQPDAINKQLRNFTVVVGEKDSVTGKDIAGLKSELEKQQIKFDYHQYPGLNHEMDVWRPAYAEFVQKLFK
>GCF_003855535.1_strand_blastn_result_1167_plus.fasta_1
MKRHAIYFALALAGAAFTLQAAPLPAMPDPSLPVSHFITQVNADKSITYRLFAPDARRVSIVTGATPDSFVSHDMTKAADGVWTWKSEPMKPNLYEYYFDVDGFRSVDTGSRYQKPQRQVNTSLILVPGSILDDREVAHGDLRTLTYHSKALNAERRLYVWTPPGYSGTGDPLPVLYFYHGFGDSGLSAIDQGRIPQIMDNLLAEGKIKPMLVVVPDTETDIPEAVAENFPPQERRKTFYPLNAQAADKELMQDIIPLIDARFNVRKDADGRALAGLSQGGYQALVSGMNHLESFGWLATFSGVTTTTVPNAGVEAQLKQPDAINKQLRNFTVVVGEKDSVTGKDIAGLKSELEKQQIKFDYHQYPGLNHEMDVWRPAYAEFVQKLFK
>GCF_003855555.1_strand_blastn_result_1167_plus.fasta_1
MKRHAIYFALALAGAAFTLQAAPLPAMPDPSLPVSHFITQVNADKSITYRLFAPDARRVSIVTGATPDSFVSHDMTKAADGVWTWKSEPMKPNLYEYYFDVDGFRSVDTGSRYQKPQRQVNTSLILVPGSILDDREVAHGDLRTLTYHSKALNAERRLYVWTPPGYSGTGDPLPVLYFYHGFGDSGLSAIDQGRIPQIMDNLLAEGKIKPMLVVVPDTETDIPEAVAENFPPQERRKTFYPLNAQAADKELMQDIIPLIDARFNVRKDADGRALAGLSQGGYQALVSGMNHLESFGWLATFSGVTTTTVPNAGVEAQLKQPDAINKQLRNFTVVVGEKDSVTGKDIAGLKSELEKQQIKFDYHQYPGLNHEMDVWRPAYAEFVQKLFK
>GCF_003856475.1_strand_blastn_result_1167_plus.fasta_1
MKRHAIYFALALAGAAFTLQAAPLPAMPDPSLPVSHFITQVNADKSITYRLFAPDARRVSIVTGATPDSFVSHDMTKAADGVWTWKSEPMKPNLYEYYFDVDGFRSVDTGSRYQKPQRQVNTSLILVPGSILDDREVAHGDLRTLTYHSKALNAERRLYVWTPPGYSGTGDPLPVLYFYHGFGDSGLSAIDQGRIPQIMDNLLAEGKIKPMLVVVPDTETDIPEAVAENFPPQERRKTFYPLNAQAADKELMQDIIPLIDARFNVRKDADGRALAGLSQGGYQALVSGMNHLESFGWLATFSGVTTTTVPNAGVEAQLKQPDAINKQLRNFTVVVGEKDSVTGKDIAGLKSELEKQQIKFDYHQYPGLNHEMDVWRPAYAEFVQKLFK
>GCF_003856595.1_strand_blastn_result_1167_plus.fasta_1
MKRHAIYFALALAGAAFTLQAAPLPAMPDPSLPVSHFITQVNADKSITYRLFAPDARRVSIVTGATPDSFVSHDMTKAADGVWTWKSEPMKPNLYEYYFDVDGFRSVDTGSRYQKPQRQVNTSLILVPGSILDDREVAHGDLRTLTYHSKALNAERRLYVWTPPGYSGTGDPLPVLYFYHGFGDSGLSAIDQGRIPQIMDNLLAEGKIKPMLVVVPDTETDIPEAVAENFPPQERRKTFYPLNAQAADKELMQDIIPLIDARFNVRKDADGRALAGLSQGGYQALVSGMNHLESFGWLATFSGVTTTTVPNAGVEAQLKQPDAINKQLRNFTVVVGEKDSVTGKDIAGLKSELEKQQIKFDYHQYPGLNHEMDVWRPAYAEFVQKLFK
>GCF_003931835.1_strand_blastn_result_1167_plus.fasta_1
MKRHAIYFALALAGAAFTLQAAPLPAMPDPSLPVSHFITQVNADKSITYRLFAPDARRVSIVTGATPDSFVSHDMTKAADGVWTWKSEPMKPNLYEYYFDVDGFRSVDTGSRYQKPQRQVNTSLILVPGSILDDREVAHGDLRTLTYHSKALNAERRLYVWTPPGYSGTGDPLPVLYFYHGFGDSGLSAIDQGRIPQIMDNLLAEGKIKPMLVVVPDTETDIPEAVAENFPPQERRKTFYPLNAQAADKELMQDIIPLIDARFNVRKDADGRALAGLSQGGYQALVSGMNHLESFGWLATFSGVTTTTVPNAGVEAQLKQPDAINKQLRNFTVVVGEKDSVTGKDIAGLKSELEKQQIKFDYHQYPGLNHEMDVWRPAYAEFVQKLFK
>GCF_003932915.1_strand_blastn_result_1167_plus.fasta_1
MKRHAIYFALALAGAAFTLQAAPLPAMSDPSLPVSHFITQVNADKSITYRLFAPDARRVSIVTGATPDSFVSHDMTKAAHGVWTWKSEPMKPNLYEYYFDVDGFRSVDTGSRYQKPQRQVNTSLILVPGSILDDREVAHGDLRTLTYHSKALNAERRLYVWTPPGYSGTGDPLPVLYFYHGFGDSGLSAIDQGRIPQIMDNLLAEGKIKPMLVVVPDTETDIPEAVAENFPPQERRKTFYPLNAQAADKELMQDIIPLIDARFNVRKDADGRALAGLSQGGYQALVSGMNHLESFGWLATFSGVTTTTVPNAGVEAQLKQPDAINKQLRNFTVVVGEKDSVTGKDIAGLKSELEKQQIKFDYHQYPGLNHEMDVWRPAYAEFVQKLFK
>GCF_003934185.1_strand_blastn_result_1167_plus.fasta_1
MKRHAIYFALALAGAAFTLQAAPLPAMPDPSLPVSHFITQVNADKSITYRLFAPDARRVSIVTGATPDSFVSHDMTKAADGVWTWKSEPMKPNLYEYYFDVDGFRSVDTGSRYQKPQRQVNTSLILVPGSILDDREVAHGDLRTLTYHSKALNAERRLYVWTPPGYSGTGDPLPVLYFYHGFGDSGLSAIDQGRIPQIMDNLLAEGKIKPMLVVVPDTETDIPEAVAENFPPQERRKTFYPLNAQAADKELMQDIIPLIDARFNVRKDADGRALAGLSQGGYQALVSGMNHLESFGWLATFSGVTTTTVPNAGVEAQLKQPDAINKQLRNFTVVVGEKDSVTGKDIAGLKSELEKQQIKFDYHQYPGLNHEMDVWRPAYAEFVQKLFK
>GCF_003937135.2_strand_blastn_result_1167_plus.fasta_1
MKRHAIYFALALAGAAFTLQAAPLPAMPDPSLPVSHFITQVNADKSITYRLFAPDARRVSIVTGATPDSFVSHDMTKAADGVWTWKSEPMKPNLYEYYFDVDGFRSVDTGSRYQKPQRQVNTSLILVPGSILDDREVAHGDLRTLTYHSKALNAERRLYVWTPPGYSGTGDPLPVLYFYHGFGDSGLSAIDQGRIPQIMDNLLAEGKIKPMLVVVPDTETDIPEAVAENFPPQERRKTFYPLNAQAADKELMQDIIPLIDARFNVRKDADGRALAGLSQGGYQALVSGMNHLESFGWLATFSGVTTTTVPNAGVEAQLKQPDAINKQLRNFTVVVGEKDSVTGKDIAGLKSELEKQQIKFDYHQYPGLNHEMDVWRPAYAEFVQKLFK
>GCF_003953905.1_strand_blastn_result_1167_plus.fasta_1
MKRHAIYFALALAGAAFTLQAAPLPAMPDPSLPVSHFITQVNADKSITYRLFAPDARRVSIVTGATPDSFVSHDMTKAADGVWTWKSEPMKPNLYEYYFDVDGFRSVDTGSRYQKPQRQVNTSLILVPGSILDDREVAHGDLRTLTYHSKALNAERRLYVWTPPGYSGTGDPLPVLYFYHGFGDSGLSAIDQGRIPQIMDNLLAEGKIKPMLVVVPDTETDIPEAVAENFPPQERRKTFYPLNAQAADKELMQDIIPLIDARFNVRKDADGRALAGLSQGGYQALVSGMNHLESFGWLATFSGVTTTTVPNAGVEAQLKQPDAINKQLRNFTVVVGEKDSVTGKDIAGLKSELEKQQIKFDYHQYPGLNHEMDVWRPAYAEFVQKLFK
>GCF_004006035.1_strand_blastn_result_1167_plus.fasta_1
MKRHAIYFALALAGAAFTLQAAPLPAMPDPSLPVSHFITQVNADKSITYRLFAPDARRVSIVTGATPDSFVSHDMTKAADGVWTWKSEPMKPNLYEYYFDVDGFRSVDTGSRYQKPQRQVNTSLILVPGSILDDREVAHGDLRTLTYHSKALNAERRLYVWTPPGYSGTGDPLPVLYFYHGFGDSGLSAIDQGRIPQIMDNLLAEGKIKPMLVVVPDTETDIPEAVAENFPPQERRKTFYPLNAQAADKELMQDIIPLIDARFNVRKDADGRALAGLSQGGYQALVSGMNHLESFGWLATFSGVTTTTVPNAGVEAQLKQPDAINKQLRNFTVVVGEKDSVTGKDIAGLKSELEKQQIKFDYHQYPGLNHEMDVWRPAYAEFVQKLFK
>GCF_004010995.1_strand_blastn_result_1167_plus.fasta_1
MKRHAIYFALALAGAAFTLQAAPLPAMPDPSLPVSHFITQVNADKSITYRLFAPDARRVSIVTGATPDSFVSHDMTKAADGVWTWKSEPMKPNLYEYYFDVDGFRSVDTGSRYQKPQRQVNTSLILVPGSILDDREVAHGDLRTLTYHSKALNAERRLYVWTPPGYSGTGDPLPVLYFYHGFGDSGLSAIDQGRIPQIMDNLLAEGKIKPMLVVVPDTETDIPEAVAENFPPQERRKTFYPLNAQAADKELMQDIIPLIDARFNVRKDADGRALAGLSQGGYQALVSGMNHLESFGWLATFSGVTTTTVPNAGVEAQLKQPDAINKQLRNFTVVVGEKDSVTGKDIAGLKSELEKQQIKFDYHQYPGLNHEMDVWRPAYAEFVQKLFK
>GCF_004014965.1_strand_blastn_result_1167_plus.fasta_1
MKRHAIYFALALAGAAFTLQAAPLPAMSDPSLPVSHFITQVNADKSITYRLFAPDARRVSIVTGATPDSFVSHDMTKAADGVWTWKSEPMKPNLYEYYFDVDGFRSVDTGSRYQKPQRQVNTSLILVPGSILDDREVAHGDLRTLTYHSKALNAERRLYVWTPPGYSGTGDPLPVLYFYHGFGDSGLSAIDQGRIPQIMDNLLAEGKIKPMLVVVPDTETDIPEAVAENFPPQERRKTFYPLNAQAADKELMQDIIPLIDARFNVRKDADGRALAGLSQGGYQALVSGMNHLESFGWLATFSGVTTTTVPNAGVEAQLKQPDAINKQLRNFTVVVGEKDSVTGKDIAGLKSELEKQQIKFDYHQYPGLNHEMDVWRPAYAEFVQKLFK
>GCF_004118955.1_strand_blastn_result_1167_plus.fasta_1
MKRHAIYFALALAGAAFTLQAAPLPAMPDPSLPVSHFITQVNADKSITYRLFAPDARRVSIVTGATPDSFVSHDMTKAADGVWTWKSEPMKPNLYEYYFDVDGFRSVDTGSRYQKPQRQVNTSLILVPGSILDDREVAHGDLRTLTYHSKALNAERRLYVWTPPGYSGTGDPLPVLYFYHGFGDSGLSAIDQGRIPQIMDNLLAEGKIKPMLVVVPDTETDIPEAVAENFPPQERRKTFYPLNAQAADKELMQDIIPLIDARFNVRKDADGRALAGLSQGGYQALVSGMNHLESFGWLATFSGVTTTTVPNAGVEAQLKQPDAINKQLRNFTVVVGEKDSVTGKDIAGLKSELEKQQIKFDYHQYPGLNHEMDVWRPAYAEFVQKLFK
>GCF_004119955.1_strand_blastn_result_1167_plus.fasta_1
MKRHAIYFALALAGAAFTLQAAPLPAMPDPSLPVSHFITQVNADKSITYRLFAPDARRVSIVTGATPDSFVSHDMTKAADGVWTWKSEPMKPNLYEYYFDVDGFRSVDTGSRYQKPQRQVNTSLILVPGSILDDREVAHGDLRTLTYHSKALNAERRLYVWTPPGYSGTGDPLPVLYFYHGFGDSGLSAIDQGRIPQIMDNLLAEGKIKPMLVVVPDTETDIPEAVAENFPPQERRKTFYPLNAQAADKELMQDIIPLIDARFNVRKDADGRALAGLSQGGYQALVSGMNHLESFGWLATFSGVTTTTVPNAGVEAQLKQPDAINKQLRNFTVVVGEKDSVTGKDIAGLKSELEKQQIKFDYHQYPGLNHEMDVWRPAYAEFVQKLFK
>GCF_004119975.1_strand_blastn_result_1167_plus.fasta_1
MKRHAIYFALALAGAAFTLQAAPLPAMPDPSLPVSHFITQVNADKSITYRLFAPDARRVSIVTGATPDSFVSHDMTKAADGVWTWKSEPMKPNLYEYYFDVDGFRSVDTGSRYQKPQRQVNTSLILVPGSILDDREVAHGDLRTLTYHSKALNAERRLYVWTPPGYSGTGDPLPVLYFYHGFGDSGLSAIDQGRIPQIMDNLLAEGKIKPMLVVVPDTETDIPEAVAENFPPQERRKTFYPLNAQAADKELMQDIIPLIDARFNVRKDADGRALAGLSQGGYQALVSGMNHLESFGWLATFSGVTTTTVPNAGVEAQLKQPDAINKQLRNFTVVVGEKDSVTGKDIAGLKSELEKQQIKFDYHQYPGLNHEMDVWRPAYAEFVQKLFK
>GCF_004119995.1_strand_blastn_result_1167_plus.fasta_1
MKRHAIYFALALAGAAFTLQAAPLPAMPDPSLPVSHFITQVNADKSITYRLFAPDARRVSIVTGATPDSFVSHDMTKAADGVWTWKSEPMKPNLYEYYFDVDGFRSVDTGSRYQKPQRQVNTSLILVPGSILDDREVAHGDLRTLTYHSKALNAERRLYVWTPPGYSGTGDPLPVLYFYHGFGDSGLSAIDQGRIPQIMDNLLAEGKIKPMLVVVPDTETDIPEAVAENFPPQERRKTFYPLNAQAADKELMQDIIPLIDARFNVRKDADGRALAGLSQGGYQALVSGMNHLESFGWLATFSGVTTTTVPNAGVEAQLKQPDAINKQLRNFTVVVGEKDSVTGKDIAGLKSELEKQQIKFDYHQYPGLNHEMDVWRPAYAEFVQKLFK
>GCF_004120035.1_strand_blastn_result_1167_plus.fasta_1
MKRHAIYFALALAGAAFTLQAAPLPAMPDPSLPVSHFITQVNADKSITYRLFAPDARRVSIVTGATPDSFVSHDMTKAADGVWTWKSEPMKPNLYEYYFDVDGFRSVDTGSRYQKPQRQVNTSLILVPGSILDDREVAHGDLRTLTYHSKALNAERRLYVWTPPGYSGTGDPLPVLYFYHGFGDSGLSAIDQGRIPQIMDNLLAEGKIKPMLVVVPDTETDIPEAVAENFPPQERRKTFYPLNAQAADKELMQDIIPLIDARFNVRKDADGRALAGLSQGGYQALVSGMNHLESFGWLATFSGVTTTTVPNAGVEAQLKQPDAINKQLRNFTVVVGEKDSVTGKDIAGLKSELEKQQIKFDYYQYPGLNHEMDVWRPAYAEFVQKLFK
>GCF_004120055.1_strand_blastn_result_1167_plus.fasta_1
MKRHAIYFALALAGAAFTLQAAPLPAMPDPSLPVSHFITQVNADKSITYRLFAPDARRVSIVTGATPDSFVSHDMTKAADGVWTWKSEPMKPNLYEYYFDVDGFRSVDTGSRYQKPQRQVNTSLILVPGSILDDREVAHGDLRTLTYHSKALNAERRLYVWTPPGYSGTGDPLPVLYFYHGFGDSGLSAIDQGRIPQIMDNLLAEGKIKPMLVVVPDTETDIPEAVAEDFPPQERRKTFYPLNAQAADKELMQDIIPLIDARFNVRKDADGRALAGLSQGGYQALVSGMNHLESFGWLATFSGVTTTTVPNAGVEAQLKQPDAINKQLRNFTVVVGEKDSVTGKDIAGLKSELEKQQIKFDYHQYPGLNHEMDVWRPAYAEFVQKLFK
>GCF_004120095.1_strand_blastn_result_1167_plus.fasta_1
MKRHAIYFALALAGAAFTLQAAPLPAMPDPSLPVSHFITQVNADKSITYRLFAPDARRVSIVTGATPDSFVSHDMTKAADGVWTWKSEPMKPNLYEYYFDVDGFRSVDTGSRYQKPQRQVNTSLILVPGSILDDREVAHGDLRTLTYHSKALNAERRLYVWTPPGYSGTGDPLPVLYFYHGFGDSGLSAIDQGRIPQIMDNLLAEGKIKPMLVVVPDTETDIPEAVAENFPPQERRKTFYPLNAQAADKELMQDIIPLIDARFNVRKDADGRALAGLSQGGYQALVSGMNHLESFGWLATFSGVTTTTVPNAGVEAQLKQPDAINKQLRNFTVVVGEKDSVTGKDIAGLKSELEKQQIKFDYHQYPGLNHEMDVWRPAYAEFVQKLFK
>GCF_004120115.1_strand_blastn_result_1167_plus.fasta_1
MKRHAIYFALALAGAAFTLQAAPLPAMPDPSLPVSHFITQVNADKSITYRLFAPDARRVSIVTGATPDSFVSHDMTKAADGVWTWKSEPMKPNLYEYYFDVDGFRSVDTGSRYQKPQRQVNTSLILVPGSILDDREVAHGDLRTLTYHSKALNAERRLYVWTPPGYSGTGDPLPVLYFYHGFGDSGLSAIDQGRIPQIMDNLLAEGKIKPMLVVVPDTETDIPEAVAENFPPQERRKTFYPLNAQAADKELMQDIIPLIDARFNVRKDADGRALAGLSQGGYQALVSGMNHLESFGWLATFSGVTTTTVPNAGVEAQLKQPDAINKQLRNFTVVVGEKDSVTGKDIAGLKSELEKQQIKFDYHQYPGLNHEMDVWRPAYAEFVQKLFK
>GCF_004120135.1_strand_blastn_result_1167_plus.fasta_1
MKRHAIYFALALAGAAFTLQAAPLPAMPDPSLPVSHFITQVNADKSITYRLFAPDARRVSIVTGATPDSFVSHDMTKAADGVWTWKSEPMKPNLYEYYFDVDGFRSVDTGSRYQKPQRQVNTSLILVPGSILDDREVAHGDLRTLTYHSKALNAERRLYVWTPPGYSGTGDPLPVLYFYHGFGDSGLSAIDQGRIPQIMDNLLAEGKIKPMLVVVPDTETDIPEAVAENFPPQERRKTFYPLNAQAADKELMQDIIPLIDARFNVRNDADGRALAGLSQGGYQALVSGMNHLESFGWLATFSGVTTTTVPHAGVEAQLKQPDAINKQLRNFTVVVGEKDSVTGKDIAGLKSELEKQQIKFDYHQYPGLNHEMDVWRPAYAEFVQKLFK
>GCF_004120155.1_strand_blastn_result_1167_plus.fasta_1
MKRHAIYFALALAGAAFTLQAAPLPAMSDPSLPVSHFITQVNADKSITYRLFAPDARRVSIVTGATPDSFVSHDMTKAADGVWTWKSEPMKPNLYEYYFDVDGFRSVDTGSRYQKPQRQVNTSLILVPGSILDDREVAHGDLRTLTYHSKALNAERRLYVWTPPGYSGTGDPLPVLYFYHGFGDSGLSAIDQGRIPQIMDNLLAEGKIKPMLVVVPDTETDIPEAVAENFPPQERRKTFYPLNAQAADKELMQDIIPLIDARFNVRKDADGRALAGLSQGGYQALVSGMNHLESFGWLATFSGVTTTTVPNAGVEAQLKQPDAINKQLRNFTVVVGEKDSVTGKDIAGLKSELEKQQIKFDYHQYPGLNHEMDVWRPAYAEFVQKLFK
>GCF_004120175.1_strand_blastn_result_1167_plus.fasta_1
MKRHAIYFALALAGAAFTLQAAPLPAMPDPSLPVSHFITQVNADKSITYRLFAPDARRVSIVTGATPDSFVSHDMTKAADGVWTWKSEPMKPNLYEYYFDVDGFRSVDTGSRYQKPQRQVNTSLILVPGSILDDREVAHGDLRTLTYHSKALNAERRLYVWTPPGYSGTGDPLPVLYFYHGFGDSGLSAIDQGRIPQIMDNLLAEGKIKPMLVVVPDTETDIPEAVAENFPPQERRKTFYPLNAQAADKELMQDIIPLIDARFNVRKDADGRALAGLSQGGYQALVSGMNHLESFGWLATFSGVTTTTVPNAGVEAQLKQPDAINKQLRNFTVVVGEKDSVTGKDIAGLKSELEKQQIKFDYHQYPGLNHEMDVWRPAYAEFVQKLFK
>GCF_004141975.1_strand_blastn_result_1167_plus.fasta_1
MKRHAIYFALALAGAAFTLQAAPLPAMPDPSLPVSHFITQVNADKSITYRLFAPDARRVSIVTGATPDSFVSHDMTKAADGVWTWKSEPMKPNLYEYYFDVDGFRSVDTGSRYQKPQRQVNTSLILVPGSILDDREVAHGDLRTLTYHSKALNAERRLYVWTPPGYSGTGDPLPVLYFYHGFGDSGLSAIDQGRIPQIMDNLLAEGKIKPMLVVVPDTETDIPEAVAENFPPQERRKTFYPLNAQAADKELMQDIIPLIDARFNVRKDADGRALAGLSQGGYQALVSGMNHLESFGWLATFSGVTTTTVPNAGVEAQLKQPDAINKQLRNFTVVVGEKDSVTGKDIAGLKSELEKQQIKFDYHQYPGLNHEMDVWRPAYAEFVQKLFK
>GCF_004295385.1_strand_blastn_result_1167_plus.fasta_1
MKRHAIYFALALAGAAFTLQAAPLPAMPDPSLPVSHFITQVNADKSITYRLFAPDARRVSIVTGATPDSFVSHDMTKAADGVWTWKSEPMKPNLYEYYFDVDGFRSVDTGSRYQKPQRQVNTSLILVPGSILDDREVAHGDLRTLTYHSKALNAERRLYVWTPPGYSGTGDPLPVLYFYHGFGDSGLSAIDQGRIPQIMDNLLAEGKIKPMLVVVPDTETDIPEAVAENFPPQERRKTFYPLNAQAADKELMQDIIPLIDARFNVRKDADGRALAGLSQGGYQALVSGMNHLESFGWLATFSGVTTTTVPNAGVEAQLKQPDAINKQLRNFTVVVGEKDSVTGKDIAGLKSELEKQQIKFDYHQYPGLNHEMDVWRPAYAEFVQKLFK
>GCF_004295405.1_strand_blastn_result_1167_plus.fasta_1
MKRHAIYFALALAGAAFTLQAAPLPAMPDPSLPVSHFITQVNADKSITYRLFAPDARRVSIVTGATPDSFVSHDMTKAADGVWTWKSEPMKPNLYEYYFDVDGFRSVDTGSRYQKPQRQVNTSLILVPGSILDDREVAHGDLRTLTYHSKALNAERRLYVWTPPGYSGTGDPLPVLYFYHGFGDSGLSAIDQGRIPQIMDNLLAEGKIKPMLVVVPDTETDIPEAVAENFPPQERRKTFYPLNAQAADKELMQDIIPLIDARFNVRKDADGRALAGLSQGGYQALVSGMNHLESFGWLATFSGVTTTTVPNAGVEAQLKQPDAINKQLRNFTVVVGEKDSVTGKDIAGLKSELEKQQIKFDYHQYPGLNHEMDVWRPAYAEFVQKLFK
>GCF_004295605.1_strand_blastn_result_1167_plus.fasta_1
MKRHAIYFALALAGAAFTLQAAPLPAMPDPSLPVSHFITQVNADKSITYRLFAPDARRVSIVTGATPDSFVSHDMTKAADGVWTWKSEPMKPNLYEYYFDVDGFRSVDTGSRYQKPQRQVNTSLILVPGSILDDREVAHGDLRTLTYHSKALNAERRLYVWTPPGYSGTGDPLPVLYFYHGFGDSGLSAIDQGRIPQIMDNLLAEGKIKPMLVVVPDTETDIPEAVAENFPPQERRKTFYPLNAQAADKELMQDIIPLIDARFNVRKDADGRALAGLSQGGYQALVSGMNHLESFGWLATFSGVTTTTVPNAGVEAQLKQPDAINKQLRNFTVVVGEKDSVTGKDIAGLKSELEKQQIKFDYHQYPGLNHEMDVWRPAYAEFVQKLFK
>GCF_004319525.1_strand_blastn_result_1167_plus.fasta_1
MKRHAIYFALALAGAAFTLQAAPLPAMPDPSLPVSHFITQVNADKSITYRLFAPDARRVSIVTGATPDSFVSHDMTKAADGVWTWKSEPMKPNLYEYYFDVDGFRSVDTGSRYQKPQRQVNTSLILVPGSILDDREVAHGDLRTLTYHSKALNAERRLYVWTPPGYSGTGDPLPVLYFYHGFGDSGLSAIDQGRIPQIMDNLLAEGKIKPMLVVVPDTETDIPEAVAENFPPQERRKTFYPLNAQAADKELMQDIIPLIDARFNVRKDADGRALAGLSQGGYQALVSGMNHLESFGWLATFSGVTTTTVPNAGVEAQLKQPDAINKQLRNFTVVVGEKDSVTGKDIAGLKSELEKQQIKFDYHQYPGLNHEMDVWRPAYAEFVQKLFK
>GCF_004332075.1_strand_blastn_result_1167_plus.fasta_1
MKRHAIYFALALAGAAFTLQAAPLPAMPDPSLPVSHFITQVNADKSITYRLFAPDARRVSIVTGATPDSFVSHDMTKAADGVWTWKSEPMKPNLYEYYFDVDGFRSVDTGSRYQKPQRQVNTSLILVPGSILDDREVAHGDLRTLTYHSKALNAERRLYVWTPPGYSGTGDPLPVLYFYHGFGDSGLSAIDQGRIPQIMDNLLAEGKIKPMLVVVPDTETDIPEAVAENFPPQERRKTFYPLNAQAADKELMQDIIPLIDARFNVRKDADGRALAGLSQGGYQALVSGMNHLESFGWLATFSGVTTTTVPNAGVEAQLKQPDAINKQLRNFTVVVGEKDSVTGKDIAGLKSELEKQQIKFDYHQYPGLNHEMDVWRPAYAEFVQKLFK
>GCF_004801235.1_strand_blastn_result_1167_plus.fasta_1
MKRHAIYFALALAGAAFTLQAAPLPAMSDPSLPVSHFITQVNGDKSITYRLFAPDARRVSIVTGATPDSFVSHDMTKAADGVWTWKSEPMKPNLYEYYFDVDGFRSVDTGSRYQKPQRQVNTSLILVPGSILDDREVAHGDLRTLTYHSKALNAERRLYVWTPPGYSGTGDPLPVLYFYHGFGDSGLSAIDQGRIPQIMDNLLAEGKIKPMLVVVPDTETDIPEAVAENFPPQERRKTFYPLNAQAADKELMQDIIPLIDARFNVRKDADGRALAGLSQGGYQALVSGMNHLESFGWLATFSGVTTTTVPNAGVEAQLKQPDAINKQLRNFTVVVGEKDSVTGKDIAGLKSELEKQQIKFDYHQYPGLNHEMDVWRPAYAEFVQKLFK
>GCF_004924315.1_strand_blastn_result_1167_plus.fasta_1
MKRHAIYFALALAGAAFTLQAAPLPAMPDPSLPVSHFITQVNADKSITYRLFAPDARRVSIVTGATPDSFVSHDMTKAADGVWTWKSEPMKPNLYEYYFDVDGFRSVDTGSRYQKPQRQVNTSLILVPGSILDDREVAHGDLRTLTYHSKALNAERRLYVWTPPGYSGTGDPLPVLYFYHGFGDSGLSAIDQGRIPQIMDNLLAEGKIKPMLVVVPDTETDIPEAVAENFPPQERRKTFYPLNAQAADKELMQDIIPLIDARFNVRKDADGRALAGLSQGGYQALVSGMNHLESFGWLATFSGVTTTTVPNAGVEAQLKQPDAINKQLRNFTVVVGEKDSVTGKDIAGLKSELEKQQIKFDYHQYPGLNHEMDVWRPAYAEFVQKLFK
>GCF_005853785.1_strand_blastn_result_1167_plus.fasta_1
MKRHAIYFALALAGAAFTLQAAPLPAMPDPSLPVSHFITQVNADKSITYRLFAPDARRVSIVTGATPDSFVSHDMTKAADGVWTWKSEPMKPNLYEYYFDVDGFRSVDTGSRYQKPQRQVNTSLILVPGSILDDREVAHGDLRTLTYHSKALNAERRLYVWTPPGYSGTGDPLPVLYFYHGFGDSGLSAIDQGRIPQIMDNLLAEGKIKPMLVVVPDTETDIPEAVAENFPPQERRKTFYPLNAQAADKELMQDIIPLIDARFNVRKDADGRALAGLSQGGYQALVSGMNHLESFGWLATFSGVTTTTVPNAGVEAQLKQPDAINKQLRNFTVVVGEKDSVTGKDIAGLKSELEKQQIKFDYHQYPGLNHEMDVWRPAYAEFVQKLFK
>GCF_005854025.1_strand_blastn_result_1167_plus.fasta_1
MKRHAIYFALALAGAAFTLQAAPLPAMPDPSLPVSHFITQVNADKSITYRLFAPDARRVSIVTGATPDSFVSHDMTKAADGVWTWKSEPMKPNLYEYYFDVDGFRSVDTGSRYQKPQRQVNTSLILVPGSILDDREVAHGDLRTLTYHSKALNAERRLYVWTPPGYSGTGDPLPVLYFYHGFGDSGLSAIDQGRIPQIMDNLLAEGKIKPMLVVVPDTETDIPEAVAENFPPQERRKTFYPLNAQAADKELMQDIIPLIDARFNVRKDADGRALAGLSQGGYQALVSGMNHLESFGWLATFSGVTTTTVPNAGVEAQLKQPDAINKQLRNFTVVVGEKDSVTGKDIAGLKSELEKQQIKFDYHQYPGLNHEMDVWRPAYAEFVQKLFK
>GCF_005854245.1_strand_blastn_result_1167_plus.fasta_1
MKRHAIYFALALAGAAFTLQAAPLPAMPDPSLPVSHFITQVNADKSITYRLFAPDARRVSIVTGATPDSFVSHDMTKAADGVWTWKSEPMKPNLYEYYFDVDGFRSVDTGSRYQKPQRQVNTSLILVPGSILDDREVAHGDLRTLTYHSKALNAERRLYVWTPPGYSGTGDPLPVLYFYHGFGDSGLSAIDQGRIPQIMDNLLAEGKIKPMLVVVPDTETDIPEAVAENFPPQERRKTFYPLNAQAADKELMQDIIPLIDARFNVRKDADGRALAGLSQGGYQALVSGMNHLESFGWLATFSGVTTTTVPNAGVEAQLKQPDAINKQLRNFTVVVGEKDSVTGKDIAGLKSELEKQQIKFDYHQYPGLNHEMDVWRPAYAEFVQKLFK
>GCF_005885775.1_strand_blastn_result_1167_plus.fasta_1
MKRHAIYFALALAGAAFTLQAAPLPAMPDPSLPVSHFITQVNADKSITYRLFAPDARRVSIVTGATPDSFVSHDMTKAADGVWTWKSEPMKPNLYEYYFDVDGFRSVDTGSRYQKPQRQVNTSLILVPGSILDDREVAHGDLRTLTYHSKALNAERRLYVWTPPGYSGTGDPLPVLYFYHGFGDSGLSAIDQGRIPQIMDNLLAEGKIKPMLVVVPDTETDIPEAVAENFPPQERRKTFYPLNAQAADKELMQDIIPLIDARFNVRKDADGRALAGLSQGGYQALVSGMNHLESFGWLATFSGVTTTTVPNAGVEAQLKQPDAINKQLRNFTVVVGEKDSVTGKDIAGLKSELEKQQIKFDYHQYPGLNHEMDVWRPAYAEFVQKLFK
>GCF_006304565.1_strand_blastn_result_1167_plus.fasta_1
MKRHAIYFALALAGAAFTLQAAPLPAMPDPSLPVSHFITQVNADKSITYRLFAPDARRVSIVTGATPDSFVSHDMTKAADGVWTWKSEPMKPNLYEYYFDVDGFRSVDTGSRYQKPQRQVNTSLILVPGSILDDREVAHGDLRTLTYHSKALNAERRLYVWTPPGYSGTGDPLPVLYFYHGFGDSGLSAIDQGRIPQIMDNLLAEGKIKPMLVVVPDTETDIPEAVAENFPPQERRKTFYPLNAQAADKELMQDIIPLIDARFNVRKDADGRALAGLSQGGYQALVSGMNHLESFGWLATFSGVTTTTVPNAGVEAQLKQPDAINKQLRNFTVVVGEKDSVTGKDIAGLKSELEKQQIKFDYHQYPGLNHEMDVWRPAYAEFVQKLFK
>GCF_006459145.1_strand_blastn_result_1167_plus.fasta_1
MKRHAIYFALALAGAAFTLQAAPLPAMPDPSLPVSHFITQVNADKSITYRLFAPDARRVSIVTGATPDSFVSHDMTKAADGVWTWKSEPMKPNLYEYYFDVDGFRSVDTGSRYQKPQRQVNTSLILVPGSILDDREVAHGDLRTLTYHSKALNAERRLYVWTPPGYSGTGDPLPVLYFYHGFGDSGLSAIDQGRIPQIMDNLLAEGKIKPMLVVVPDTETDIPEAVAENFPPQERRKTFYPLNAQAADKELMQDIIPLIDARFNVRKDADGRALAGLSQGGYQALVSGMNHLESFGWLATFSGVTTTTVPNAGVEAQLKQPDAINKQLRNFTVVVGEKDSVTGKDIAGLKSELEKQQIKFDYHQYPGLNHEMDVWRPAYAEFVQKLFK
>GCF_006494895.1_strand_blastn_result_1167_plus.fasta_1
MKRHAIYFALALAGAAFTLQAAPLPAMPDPSLPVSHFITQVNADKSITYRLFAPDARRVSIVTGATPDSFVSHDMTKAADGVWTWKSEPMKPNLYEYYFDVDGFRSVDTGSRYQKPQRQVNTSLILVPGSILDDREVAHGDLRTLTYHSKALNAERRLYVWTPPGYSGTGDPLPVLYFYHGFGDSGLSAIDQGRIPQIMDNLLAEGKIKPMLVVVPDTETDIPEAVAENFPPQERRKTFYPLNAQAADKELMQDIIPLIDARFNVRKDADGRALAGLSQGGYQALVSGMNHLESFGWLATFSGVTTTTVPNAGVEAQLKQPDAINKQLRNFTVVVGEKDSVTGKDIAGLKSELEKQQIKFDYHQYPGLNHEMDVWRPAYAEFVQKLFK
>GCF_006494915.1_strand_blastn_result_1167_plus.fasta_1
MKRHAIYFALALAGAAFTLQAAPLPAMPDPSLPVSHFITQVNADKSITYRLFAPDARRVSIVTGATPDSFVSHDMTKAADGVWTWKSEPMKPNLYEYYFDVDGFRSVDTGSRYQKPQRQVNTSLILVPGSILDDREVAHGDLRTLTYHSKALNAERRLYVWTPPGYSGTGDPLPVLYFYHGFGDSGLSAIDQGRIPQIMDNLLAEGKIKPMLVVVPDTETDIPEAVAENFPPQERRKTFYPLNAQAADKELMQDIIPLIDARFNVRKDADGRALAGLSQGGYQALVSGMNHLESFGWLATFSGVTTTTVPNAGVEAQLKQPDAINKQLRNFTVVVGEKDSVTGKDIAGLKSELEKQQIKFDYHQYPGLNHEMDVWRPAYAEFVQKLFK
>GCF_006965405.1_strand_blastn_result_1167_plus.fasta_1
MKRHAIYFALALAGAAFTLQAAPLPAMPDPSLPVSHFITQVNADKSITYRLFAPDARRVSIVTGATPDSFVSHDMTKAADGVWTWKSEPMKPNLYEYYFDVDGFRSVDTGSRYQKPQRQVNTSLILVPGSILDDREVAHGDLRTLTYHSKALNAERRLYVWTPPGYSGTGDPLPVLYFYHGFGDSGLSAIDQGRIPQIMDNLLAEGKIKPMLVVVPDTETDIPEAVAENFAPQERRKTFYPLNAQAADKELMQDIIPLIDARFNVRKDADGRALAGLSQGGYQALVSGMNHLESFGWLATFSGVTTTTVPNAGVEAQLKQPDVINKQLRNFTVVVGEKDSVTGKDIAGLKSELKKQQIKFDYHQYPGLNHEMDVWRPAYAEFVQKLFK
>GCF_006974165.1_strand_blastn_result_1167_plus.fasta_1
MKRHAIYFALALAGAAFTLQAAPLPAMPDPSLPVSHFITQVNADKSITYRLFAPDARRVSIVTGATPDSFVSHDMTKAADGVWTWKSEPMKPNLYEYYFDVDGFRSVDTGSRYQKPQRQVNTSLILVPGSILDDREVAHGDLRTLTYHSKALNAERRLYVWTPPGYSGTGDPLPVLYFYHGFGDSGLSAIDQGRIPQIMDNLLAEGKIKPMLVVVPDTETDIPEAVAENFPPQERRKTFYPLNAQAADKELMQDIIPLIDARFNVRKDADGRALAGLSQGGYQALVSGMNHLESFGWLATFSGVTTTTVPNAGVEAQLKQPDAINKQLRNFTVVVGEKDSVTGKDIAGLKSELEKQQIKFDYHQYPGLNHEMDVWRPAYAEFVQKLFK
>GCF_007197815.1_strand_blastn_result_1167_plus.fasta_1
MKRHAIYFALALAGAAFTLQAAPLPAMSDPSLPVSHFITQVNGDKSITYRLFAPDARRVSIVTGATPDSFVSHDMTKAADGVWTWKSEPMKPNLYEYYFDVDGFRSVDTGSRYQKPQRQVNTSLILVPGSILDDREVAHGDLRTLTYHSKALNAERRLYVWTPPGYSGTGDPLPVLYFYHGFGDSGLSAIDQGRIPQIMDNLLAEGKIKPMLVVVPDTETDIPEAVAENFPPQERRKTFYPLNAQAADKELMQDIIPLIDARFNVRKDADGRALAGLSQGGYQALVSGMNHLESFGWLATFSGVTTTTVPNAGVEAQLKQPDAINKQLRNFTVVVGEKDSVTGKDIAGLKSELEKQQIKFDYHQYPGLNHEMDVWRPAYAEFVQKLFK
>GCF_007421865.2_strand_blastn_result_1167_plus.fasta_1
MKRHAIYFALALAGAAFTLQAAPLPAMPDPSLPVSHFITQVNADKSITYRLFAPDARRVSIVTGATPDSFVSHDMTKAADGVWTWKSEPMKPNLYEYYFDVDGFRSVDTGSRYQKPQRQVNTSLILVPGSILDDREVAHGDLRTLTYHSKALNAERRLYVWTPPGYSGTGDPLPVLYFYHGFGDSGLSAIDQGRIPQIMDNLLAEGKIKPMLVVVPDTETDIPEAVAENFPPQERRKTFYPLNAQAADKELMQDIIPLIDARFNVRKDADGRALAGLSQGGYQALVSGMNHLESFGWLATFSGVTTTTVPNAGVEAQLKQPDAINKQLRNFTVVVGEKDSVTGKDIAGLKSELEKQQIKFDYHQYPGLNHEMDVWRPAYAEFVQKLFK
>GCF_007421875.2_strand_blastn_result_1167_plus.fasta_1
MKRHAIYFALALAGAAFTLQAAPLPAMPDPSLPVSHFITQVNADKSITYRLFAPDARRVSIVTGATPDSFVSHDMTKAADGVWTWKSEPMKPNLYEYYFDVDGFRSVDTGSRYQKPQRQVNTSLILVPGSILDDREVAHGDLRTLTYHSKALNAERRLYVWTPPGYSGTGDPLPVLYFYHGFGDSGLSAIDQGRIPQIMDNLLAEGKIKPMLVVVPDTETDIPEAVAENFPPQERRKTFYPLNAQAADKELMQDIIPLIDARFNVRKDADGRALAGLSQGGYQALVSGMNHLESFGWLATFSGVTTTTVPNAGVEAQLKQPDAINKQLRNFTVVVGEKDSVTGKDIAGLKSELEKQQIKFDYHQYPGLNHEMDVWRPAYAEFVQKLFK
>GCF_007421885.2_strand_blastn_result_1167_plus.fasta_1
MKRHAIYFALALAGAAFTLQAAPLPAMPDPSLPVSHFITQVNADKSITYRLFAPDARRVSIVTGATPDSFVSHDMTKAADGVWTWKSEPMKPNLYEYYFDVDGFRSVDTGSRYQKPQRQVNTSLILVPGSILDDREVAHGDLRTLTYHSKALNAERRLYVWTPPGYSGTGDPLPVLYFYHGFGDSGLSAIDQGRIPQIMDNLLAEGKIKPMLVVVPDTETDIPEAVAENFPPQERRKTFYPLNAQAADKELMQDIIPLIDARFNVRKDADGRALAGLSQGGYQALVSGMNHLESFGWLATFSGVTTTTVPNAGVEAQLKQPDAINKQLRNFTVVVGEKDSVTGKDIAGLKSELEKQQIKFDYHQYPGLNHEMDVWRPAYAEFVQKLFK
>GCF_007873865.1_strand_blastn_result_1167_plus.fasta_1
MKRHAIYFALALAGAAFTLQAAPLPAMPDPSLPVSHFITQVNADKSITYRLFAPDARRVSIVTGATPDSFVSHDMTKAADGVWTWKSEPMKPNLYEYYFDVDGFRSVDTGSRYQKPQRQVNTSLILVPGSILDDREVAHGDLRTLTYHSKALNAERRLYVWTPPGYSGTGDPLPVLYFYHGFGDSGLSAIDQGRIPQIMDNLLAEGKIKPMLVVVPDTETDIPEAVAENFPPQERRKTFYPLNAQAADKELMQDIIPLIDARFNVRKDADGRALAGLSQGGYQALVSGMNHLESFGWLATFSGVTTTTVPNAGVEAQLKQPDAINKQLRNFTVVVGEKDSVTGKDIAGLKSELEKQQIKFDYHQYPGLNHEMDVWRPAYAEFVQKLFK
>GCF_007954925.2_strand_blastn_result_1167_plus.fasta_1
MKRHAIYFALALAGAAFTLQAAPLPAMPDPSLPVSHFITQVNADKSITYRLFAPDARRVSIVTGATPDSFVSHDMTKAADGVWTWKSEPMKPNLYEYYFDVDGFRSVDTGSRYQKPQRQVNTSLILVPGSILDDREVAHGDLRTLTYHSKALNAERRLYVWTPPGYSGTGDPLPVLYFYHGFGDSGLSAIDQGRIPQIMDNLLAEGKIKPMLVVVPDTETDIPEAVAENFPPQERRKTFYPLNAQAADKELMQDIIPLIDARFNVRKDADGRALAGLSQGGYQALVSGMNHLESFGWLATFSGVTTTTVPNAGVEAQLKQPDAINKQLRNFTVVVGEKDSVTGKDIAGLKSELEKQQIKFDYHQYPGLNHEMDVWRPAYAEFVQKLFK
>GCF_007955015.2_strand_blastn_result_1167_plus.fasta_1
MKRHAIYFALALAGAAFTLQAAPLPAMPDPSLPVSHFITQVNADKSITYRLFAPDARRVSIVTGATPDSFVSHDMTKAADGVWTWKSEPMKPNLYEYYFDVDGFRSVDTGSRYQKPQRQVNTSLILVPGSILDDREVAHGDLRTLTYHSKALNAERRLYVWTPPGYSGTGDPLPVLYFYHGFGDSGLSAIDQGRIPQIMDNLLAEGKIKPMLVVVPDTETDIPEAVAENFPPQERRKTFYPLNAQAADKELMQDIIPLIDARFNVRKDADGRALAGLSQGGYQALVSGMNHLESFGWLATFSGVTTTTVPNAGVEAQLKQPDAINKQLRNFTVVVGEKDSVTGKDIAGLKSELEKQQIKFDYHQYPGLNHEMDVWRPAYAEFVQKLFK
>GCF_007955105.2_strand_blastn_result_1167_plus.fasta_1
MKRHAIYFALALAGAAFTLQAAPLPAMPDPSLPVSHFITQVNADKSITYRLFAPDARRVSIVTGATPDSFVSHDMTKAADGVWTWKSEPMKPNLYEYYFDVDGFRSVDTGSRYQKPQRQVNTSLILVPGSILDDREVAHGDLRTLTYHSKALNAERRLYVWTPPGYSGTGDPLPVLYFYHGFGDSGLSAIDQGRIPQIMDNLLAEGKIKPMLVVVPDTETDIPEAVAENFPPQERRKTFYPLNAQAADKELMQDIIPLIDARFNVRKDADGRALAGLSQGGYQALVSGMNHLESFGWLATFSGVTTTTVPNAGVEAQLKQPDAINKQLRNFTVVVGEKDSVTGKDIAGLKSELEKQQIKFDYHQYPGLNHEMDVWRPAYAEFVQKLFK
>GCF_008122285.1_strand_blastn_result_1167_plus.fasta_1
MKRHAIYFALALAGAAFTLQAAPLPAMPDPSLPVSHFITQVNADKSITYRLFAPDARRVSIVTGATPDSFVSHDMTKAADGVWTWKSEPMKPNLYEYYFDVDGFRSVDTGSRYQKPQRQVNTSLILVPGSILDDREVAHGDLRTLTYHSKALNAERRLYVWTPPGYSGTGDPLPVLYFYHGFGDSGLSAIDQGRIPQIMDNLLAEGKIKPMLVVVPDTETDIPEAVAENFPPQERRKTFYPLNAQAADKELMQDIIPLIDARFNVRNDADGRALAGLSQGGYQALVSGMNHLESFGWLATFSGVTTTTVPHAGVEAQLKQPDAINKQLRNFTVVVGEKDSVTGKDIAGLKSELEKQQIKFDYHQYPGLNHEMDVWRPAYAEFVQKLFK
>GCF_008369685.1_strand_blastn_result_1167_plus.fasta_1
MKRHAIYFALALAGAAFTLQAAPLPAMPDPSLPVSHFITQVNADKSITYRLFAPDARRVSIVTGATPDSFVSHDMTKAADGVWTWKSEPMKPNLYEYYFDVDGFRSVDTGSRYQKPQRQVNTSLILVPGSILDDREVAHGDLRTLTYHSKALNAERRLYVWTPPGYSGTGDPLPVLYFYHGFGDSGLSAIDQGRIPQIMDNLLAEGKIKPMLVVVPDTETDIPEAVAENFPPQERRKTFYPLNAQAADKELMQDIIPLIDARFNVRKDADGRALAGLSQGGYQALVSGMNHLESFGWLATFSGVTTTTVPNAGVEAQLKQPDAINKQLRNFTVVVGEKDSVTGKDIAGLKSELEKQQIKFDYHQYPGLNHEMDVWRPAYAEFVQKLFK
>GCF_008632415.1_strand_blastn_result_1167_plus.fasta_1
MKRHAIYFALALAGAAFTLQAAPLPAMPDPSLPVSHFITQVNADKSITYRLFAPDARRVSIVTGATPDSFVSHDMTKAADGVWTWKSEPMKPNLYEYYFDVDGFRSVDTGSRYQKPQRQVNTSLILVPGSILDDREVAHGDLRTLTYHSKALNAERRLYVWTPPGYSGTGDPLPVLYFYHGFGDSGLSAIDQGRIPQIMDNLLAEGKIKPMLVVVPDTETDIPEAVAENFPPQERRKTFYPLNAQAADKELMQDIIPLIDARFNVRKDADGRALAGLSQGGYQALVSGMNHLESFGWLATFSGVTTTTVPNAGVEAQLKQPDAINKQLRNFTVVVGEKDSVTGKDIAGLKSELEKQQIKFDYHQYPGLNHEMDVWRPAYAEFVQKLFK
>GCF_008693405.1_strand_blastn_result_1167_plus.fasta_1
MKRHAIYFALALAGAAFTLQAAPLPAMPDPSLPVSHFITQVNADKSITYRLFAPDARRVSIVTGATPDSFVSHDMTKAADGVWTWKSEPMKPNLYEYYFDVDGFRSVDTGSRYQKPQRQVNTSLILVPGSILDDREVAHGDLRTLTYHSKALNAERRLYVWTPPGYSGTGDPLPVLYFYHGFGDSGLSAIDQGRIPQIMDNLLAEGKIKPMLVVVPDTETDIPEAVAENFPPQERRKTFYPLNAQAADKELMQDIIPLIDARFNVRKDADGRALAGLSQGGYQALVSGMNHLESFGWLATFSGVTTTTVPNAGVEAQLKQPDAINKQLRNFTVVVGEKDSVTGKDIAGLKSELEKQQIKFDYHQYPGLNHEMDVWRPAYAEFVQKLFK
>GCF_008693425.1_strand_blastn_result_1167_plus.fasta_1
MKRHAIYFALALAGAAFTLQAAPLPAMPDPSLPVSHFITQVNADKSITYRLFAPDARRVSIVTGATPDSFVSHDMTKAADGVWTWKSEPMKPNLYEYYFDVDGFRSVDTGSRYQKPQRQVNTSLILVPGSILDDREVAHGDLRTLTYHSKALNAERRLYVWTPPGYSGTGDPLPVLYFYHGFGDSGLSAIDQGRIPQIMDNLLAEGKIKPMLVVVPDTETDIPEAVAENFPPQERRKTFYPLNAQAADKELMQDIIPLIDARFNVRKDADGRALAGLSQGGYQALVSGMNHLESFGWLATFSGVTTTTVPNAGVEAQLKQPDAINKQLRNFTVVVGEKDSVTGKDIAGLKSELEKQQIKFDYHQYPGLNHEMDVWRPAYAEFVQKLFK
>GCF_008728415.1_strand_blastn_result_1167_plus.fasta_1
MKRHAIYFALALAGAAFTLQAAPLPAMPDPSLPVSHFITQVNADKSITYRLFAPDARRVSIVTGATPDSFVSHDMTKAADGVWTWKSEPMKPNLYEYYFDVDGFRSVDTGSRYQKPQRQVNTSLILVPGSILDDREVAHGDLRTLTYHSKALNAERRLYVWTPPGYSGTGDPLPVLYFYHGFGDSGLSAIDQGRIPQIMDNLLAEGKIKPMLVVVPDTETDIPEAVAENFPPQERRKTFYPLNAQAADKELMQDIIPLIDARFNVRKDADGRALAGLSQGGYQALVSGMNHLESFGWLATFSGVTTTTVPNAGVEAQLKQPDAINKQLRNFTVVVGEKDSVTGKDIAGLKSELEKQQIKFDYHQYPGLNHEMDVWRPAYAEFVQKLFK
>GCF_008728695.1_strand_blastn_result_1167_plus.fasta_1
MKRHAIYFALALAGAAFTLQAAPLPAMPDPSLPVSHFITQVNADKSITYRLFAPDARRVSIVTGATPDSFVSHDMTKAADGVWTWKSEPMKPNLYEYYFDVDGFRSVDTGSRYQKPQRQVNTSLILVPGSILDDREVAHGDLRTLTYHSKALNAERRLYVWTPPGYSGTGDPLPVLYFYHGFGDSGLSAIDQGRIPQIMDNLLAEGKIKPMLVVVPDTETDIPEAVAENFPPQERRKTFYPLNAQAADKELMQDIIPLIDARFNVRKDADGRALAGLSQGGYQALVSGMNHLESFGWLATFSGVTTTTVPNAGVEAQLKQPDAINKQLRNFTVVVGEKDSVTGKDIAGLKSELEKQQIKFDYHQYPGLNHEMDVWRPAYAEFVQKLFK
>GCF_008931565.1_strand_blastn_result_1167_plus.fasta_1
MKRHAIYFALALAGAAFTLQAAPLPAMPDPSLPVSHFITQVNADKSITYRLFAPDARRVSIVTGATPDSFVSHDMTKAADGVWTWKSEPMKPNLYEYYFDVDGFRSVDTGSRYQKPQRQVNTSLILVPGSILDDREVAHGDLRTLTYHSKALNAERRLYVWTPPGYSGTGDPLPVLYFYHGFGDSGLSAIDQGRIPQIMDNLLAEGKIKPMLVVVPDTETDIPEAVAENFPPQERRKTFYPLNAQAADKELMQDIIPLIDARFKVRKDADGRALAGLSQGGYQALVSGMNHLESFGWLATFSGVTTTTVPNAGVEAQLKQPDAINKQLRNFTVVVGEKDSVTGKDIAGLKSELEKQQIKFDYHQYPGLNHEMDVWRPAYAEFVQKLFK
>GCF_009025895.1_strand_blastn_result_1167_plus.fasta_1
MKRHAIYFALALAGAAFTLQAAPLPAMPDPSLPVSHFITQVNADKSITYRLFAPDARRVSIVTGATPDSFVSHDMTKAADGVWTWKSEPMKPNLYEYYFDVDGFRSVDTGSRYQKPQRQVNTSLILVPGSILDDREVAHGDLRTLTYHSKALNAERRLYVWTPPGYSGTGDPLPVLYFYHGFGDSGLSAIDQGRIPQIMDNLLAEGKIKPMLVVVPDTETDIPEAVAENFPPQERRKTFYPLNAQAADKELMQDIIPLIDARFNVRKDADGRALAGLSQGGYQALVSGMNHLESFGWLATFSGVTTTTVPNAGVEAQLKQPDAINKQLRNFTVVVGEKDSVTGKDIAGLKSELEKQQIKFDYHQYPGLNHEMDVWRPAYAEFVQKLFK
>GCF_009387815.1_strand_blastn_result_1167_plus.fasta_1
MKRHAIYFALALAGAAFTLQAAPLPAMPDPSLPVSHFITQVNADKSITYRLFAPDARRVSIVTGATPDSFVSHDMTKAADGVWTWKSEPMKPNLYEYYFDVDGFRSVDTGSRYQKPQRQVNTSLILVPGSILDDREVAHGDLRTLTYHSKALNAERRLYVWTPPGYSGTGDPLPVLYFYHGFGDSGLSAIDQGRIPQIMDNLLAEGKIKPMLVVVPDTETDIPEAVAENFPPQERRKTFYPLNAQAADKELMQDIIPLIDARFNVRKDADGRALAGLSQGGYQALVSGMNHLESFGWLATFSGVTTTTVPNAGVEAQLKQPDAINKQLRNFTVVVGEKDSVTGKDIAGLKSELEKQQIKFDYHQYPGLNHEMDVWRPAYAEFVQKLFK
>GCF_009387915.1_strand_blastn_result_1167_plus.fasta_1
MKRHAIYFALALAGAAFTLQAAPLPAMSDPSLPVSHFITQVNGDKSITYRLFAPDARRVSIVTGATPDSFVSHDMTKAADGVWTWKSEPMKPNLYEYYFDVDGFRSVDTGSRYQKPQRQVNTSLILVPGSILDDREVAHGDLRTLTYHSKALNAERRLYVWTPPGYSGTGDPLPVLYFYHGFGDSGLSAIDQGRIPQIMDNLLAEGKIKPMLVVVPDTETDIPEAVAENFPPQERRKTFYPLNAQAADKELMQDIIPLIDARFNVRKDADGRALAGLSQGGYQALVSGMNHLESFGWLATFSGVTTTTVPNAGVEAQLKQPDAINKQLRNFTVVVGEKDSVTGKDIAGLKSELEKQQIKFDYHQYPGLNHEMDVWRPAYAEFVQKLFK
>GCF_009497695.1_strand_blastn_result_1167_plus.fasta_1
MKRHAIYFALALAGAAFTLQAAPLPAMPDPSLPVSHFITQVNADKSITYRLFAPDARRVSIVTGATPDSFVSHDMTKAADGVWTWKSEPMKPNLYEYYFDVDGFRSVDTGSRYQKPQRQVNTSLILVPGSILDDREVAHGDLRTLTYHSKALNAERRLYVWTPPGYSGTGDPLPVLYFYHGFGDSGLSAIDQGRIPQIMDNLLAEGKIKPMLVVVPDTETDIPEAVAENFPPQERRKTFYPLNAQAADKELMQDIIPLIDARFNVRKDADGRALAGLSQGGYQALVSGMNHLESFGWLATFSGVTTTTVPNAGVEAQLKQPDAINKQLRNFTVVVGEKDSVTGKDIAGLKSELEKQQIKFDYHQYPGLNHEMDVWRPAYAEFVQKLFK
>GCF_009497735.1_strand_blastn_result_1167_plus.fasta_1
MKRHAIYFALALAGAAFTLQAAPLPAMPDPSLPVSHFITQVNADKSITYRLFAPDARRVSIVTGATPDSFVSHDMTKAADGVWTWKSEPMKPNLYEYYFDVDGFRSVDTGSRYQKPQRQVNTSLILVPGSILDDREVAHGDLRTLTYHSKALNAERRLYVWTPPGYSGTGDPLPVLYFYHGFGDSGLSAIDQGRIPQIMDNLLAEGKIKPMLVVVPDTETDIPEAVAENFPPQERRKTFYPLNAQAADKELMQDIIPLIDARFNVRKDADGRALAGLSQGGYQALVSGMNHLESFGWLATFSGVTTTTVPNAGVEAQLKQPDAINKQLRNFTVVVGEKDSVTGKDIAGLKSELEKQQIKFDYHQYPGLNHEMDVWRPAYAEFVQKLFK
>GCF_009497755.1_strand_blastn_result_1167_plus.fasta_1
MKRHAIYFALALAGAAFTLQAAPLPAMPDPSLPVSHFITQVNADKSITYRLFAPDARRVSIVTGATPDSFVSHDMTKAADGVWTWKSEPMKPNLYEYYFDVDGFRSVDTGSRYQKPQRQVNTSLILVPGSILDDREVAHGDLRTLTYHSKALNAERRLYVWTPPGYSGTGDPLPVLYFYHGFGDSGLSAIDQGRIPQIMDNLLAEGKIKPMLVVVPDTETDIPEAVAENFPPQERRKTFYPLNAQAADKELMQDIIPLIDARFNVRKDADGRALAGLSQGGYQALVSGMNHLESFGWLATFSGVTTTTVPNAGVEAQLKQPDAINKQLRNFTVVVGEKDSVTGKDIAGLKSELEKQQIKFDYHQYPGLNHEMDVWRPAYAEFVQKLFK
>GCF_009556655.1_strand_blastn_result_1167_plus.fasta_1
MKRHAIYFALALAGAAFTLQAAPLPAMSDPSLPVSHFITQVNADKSITYRLFAPDARRVSIVTGATPDSFVSHDMTKAAHGVWTWKSEPMKPNLYEYYFDVDGFRSVDTGSRYQKPQRQVNTSLILVPGSILDDREVAHGDLRTLTYHSKALNAERRLYVWTPPGYSGTGDPLPVLYFYHGFGDSGLSAIDQGRIPQIMDNLLAEGKIKPMLVVVPDTETDIPEAVAENFPPQERRKTFYPLNAQAADKELMQDIIPLIDARFNVRKDADGRALAGLSQGGYQALVSGMNHLESFGWLATFSGVTTTTVPNAGVEAQLKQPDAINKQLRNFTVVVGEKDSVTGKDIAGLKSELEKQQIKFDYHQYPGLNHEMDVWRPAYAEFVQKLFK
>GCF_009601745.1_strand_blastn_result_1167_plus.fasta_1
MKRHAIYFALALAGAAFTLQAAPLPAMPDPSLPVSHFITQVNADKSITYRLFAPDARRVSIVTGATPDSFVSHDMTKAADGVWTWKSEPMKPNLYEYYFDVDGFRSVDTGSRYQKPQRQVNTSLILVPGSILDDREVAHGDLRTLTYHSKALNAERRLYVWTPPGYSGTGDPLPVLYFYHGFGDSGLSAIDQGRIPQIMDNLLAEGKIKPMLVVVPDTETDIPEAVAENFPPQERRKTFYPLNAQAADKELMQDIIPLIDARFNVRKDADGRALAGLSQGGYQALVSGMNHLESFGWLATFSGVTTTTVPNAGVEAQLKQPDAINKQLRNFTVVVGEKDSVTGKDIAGLKSELEKQQIKFDYHQYPGLNHEMDVWRPAYAEFVQKLFK
>GCF_009660375.2_strand_blastn_result_1167_plus.fasta_1
MKRHAIYFALALAGAAFTLQAAPLPAMPDPSLPVSHFITQVNADKSITYRLFAPDARRVSIVTGATPDSFVSHDMTKAADGVWTWKSEPMKPNLYEYYFDVDGFRSVDTGSRYQKPQRQVNTSLILVPGSILDDREVAHGDLRTLTYHSKALNAERRLYVWTPPGYSGTGDPLPVLYFYHGFGDSGLSAIDQGRIPQIMDNLLAEGKIKPMLVVVPDTETDIPEAVAENFPPQERRKTFYPLNAQAADKELMQDIIPLIDARFNVRKDADGRALAGLSQGGYQALVSGMNHLESFGWLATFSGVTTTTVPNAGVEAQLKQPDAINKQLRNFTVVVGEKDSVTGKDIAGLKSELEKQQIKFDYHQYPGLNHEMDVWRPAYAEFVQKLFK
>GCF_009661415.2_strand_blastn_result_1167_plus.fasta_1
MKRHAIYFALALAGAAFTLQAAPLPAMPDPSLPVSHFITQVNADKSITYRLFAPDARRVSIVTGATPDSFVSHDMTKAADGVWTWKSEPMKPNLYEYYFDVDGFRSVDTGSRYQKPQRQVNTSLILVPGSILDDREVAHGDLRTLTYHSKALNAERRLYVWTPPGYSGTGDPLPVLYFYHGFGDSGLSAIDQGRIPQIMDNLLAEGKIKPMLVVVPDTETDIPEAVAENFPPQERRKTFYPLNAQAADKELMQDIIPLIDARFNVRKDADGRALAGLSQGGYQALVSGMNHLESFGWLATFSGVTTTTVPNAGVEAQLKQPDAINKQLRNFTVVVGEKDSVTGKDIAGLKSELEKQQIKFDYHQYPGLNHEMDVWRPAYAEFVQKLFK
>GCF_009661455.2_strand_blastn_result_1167_plus.fasta_1
MKRHAIYFALALAGAAFTLQAAPLPAMPDPSLPVSHFITQVNADKSITYRLFAPDARRVSIVTGATPDSFVSHDMTKAADGVWTWKSEPMKPNLYEYYFDVDGFRSVDTGSRYQKPQRQVNTSLILVPGSILDDREVAHGDLRTLTYHSKALNAERRLYVWTPPGYSGTGDPLPVLYFYHGFGDSGLSAIDQGRIPQIMDNLLAEGKIKPMLVVVPDTETDIPEAVAENFPPQERRKTFYPLNAQAADKELMQDIIPLIDARFNVRKDADGRALAGLSQGGYQALVSGMNHLESFGWLATFSGVTTTTVPNAGVEAQLKQPDAINKQLRNFTVVVGEKDSVTGKDIAGLKSELEKQQIKFDYHQYPGLNHEMDVWRPAYAEFVQKLFK
>GCF_009661485.2_strand_blastn_result_1167_plus.fasta_1
MKRHAIYFALALAGAAFTLQAAPLPAMPDPSLPVSHFITQVNADKSITYRLFAPDARRVSIVTGATPDSFVSHDMTKAADGVWTWKSEPMKPNLYEYYFDVDGFRSVDTGSRYQKPQRQVNTSLILVPGSILDDREVAHGDLRTLTYHSKALNAERRLYVWTPPGYSGTGDPLPVLYFYHGFGDSGLSAIDQGRIPQIMDNLLAEGKIKPMLVVVPDTETDIPEAVAENFPPQERRKTFYPLNAQAADKELMQDIIPLIDARFNVRKDADGRALAGLSQGGYQALVSGMNHLESFGWLATFSGVTTTTVPNAGVEAQLKQPDAINKQLRNFTVVVGEKDSVTGKDIAGLKSELEKQQIKFDYHQYPGLNHEMDVWRPAYAEFVQKLFK
>GCF_009661535.2_strand_blastn_result_1167_plus.fasta_1
MKRHAIYFALALAGAAFTLQAAPLPAMPDPSLPVSHFITQVNADKSITYRLFAPDARRVSIVTGATPDSFVSHDMTKAADGVWTWKSEPMKPNLYEYYFDVDGFRSVDTGSRYQKPQRQVNTSLILVPGSILDDREVAHGDLRTLTYHSKALNAERRLYVWTPPGYRGTGDPLPVLYFYHGFGDSGLSAIDQGRIPQIMDNLLAEGKIKPMLVVVPDTETDIPEAVAEDFPPQERRKTFYPLNAQAADKELMQDIIPLIDARFNVRKDADGRALAGLSQGGYQALVSGMNHLESFGWLATFSGVTTTTVPNAGVEAQLKQPDAINKQLRNFTVVVGEKDSVTGKDIAGLKSELEKQQIKFDYHQYPGLNHEMDVWRPAYAEFVQKLFK
>GCF_009661615.2_strand_blastn_result_1167_plus.fasta_1
MKRHAIYFALALAGAAFTLQAAPLPAMPDPSLPVSHFITQVNADKSITYRLFAPDARRVSIVTGATPDSFVSHDMTKAADGVWTWKSEPMKPNLYEYYFDVDGFRSVDTGSRYQKPQRQVNTSLILVPGSILDDREVAHGDLRTLTYHSKALNAERRLYVWTPPGYSGTGDPLPVLYFYHGFGDSGLSAIDQGRIPQIMDNLLAEGKIKPMLVVVPDTETDIPEAVAENFPPQERRKTFYPLNAQAADKELMQDIIPLIDARFNVRKDADGRALAGLSQGGYQALVSGMNHLESFGWLATFSGVTTTTVPNAGVEAQLKQPDAINKQLRNFTVVVGEKDSVTGKDIAGLKSELEKQQIKFDYHQYPGLNHEMDVWRPAYAEFVQKLFK
>GCF_009661725.2_strand_blastn_result_1167_plus.fasta_1
MKRHAIYFALALAGAAFTLQAAPLPAMPDPSLPVSHFITQVNADKSITYRLFAPDARRVSIVTGATPDSFVSHDMTKAADGVWTWKSEPMKPNLYEYYFDVDGFRSVDTGSRYQKPQRQVNTSLILVPGSILDDREVAHGDLRTLTYHSKALNAERRLYVWTPPGYSGTGDPLPVLYFYHGFGDSGLSAIDQGRIPQIMDNLLAEGKIKPMLVVVPDTETDIPEAVAEDFPPQERRKTFYPLNAQAADKELMQDIIPLIDARFNVRKDADGRALAGLSQGGYQALVSGMNHLESFGWLATFSGVTTTTVPNAGVEAQLKQPDAINKQLRNFTVVVGEKDSVTGKDIAGLKSELEKQQIKFDYHQYPGLNHEMDVWRQAYAEFVQKLFK
>GCF_009684575.1_strand_blastn_result_1167_plus.fasta_1
MKRHAIYFALALAGAAFTLQAAPLPAMPDPSLPVSHFITQVNADKSITYRLFAPDARRVSIVTGATPDSFVSHDMTKAADGVWTWKSEPMKPNLYEYYFDVDGFRSVDTGSRYQKPQRQVNTSLILVPGSILDDREVAHGDLRTLTYHSKALNAERRLYVWTPPGYSGTGDPLPVLYFYHGFGDSGLSAIDQGRIPQIMDNLLAEGKIKPMLVVVPDTETDIPEAVAENFPPQERRKTFYPLNAQAADKELMQDIIPLIDARFNVRKDADGRALAGLSQGGYQALVSGMNHLESFGWLATFSGVTTTTVPNAGVEAQLKQPDAINKQLRNFTVVVGEKDSVTGKDIAGLKSELEKQQIKFDYHQYPGLNHEMDVWRPAYAEFVQKLFK
>GCF_009720445.1_strand_blastn_result_1167_plus.fasta_1
MKRHAIYFALALAGAAFTLQAAPLPAMPDPSLPVSHFITQVNADKSITYRLFAPDARRVSIVTGATPDSFVSHDMTKAADGVWTWKSEPMKPNLYEYYFDVDGFRSVDTGSRYQKPQRQVNTSLILVPGSILDDREVAHGDLRTLTYHSKALNAERRLYVWTPPGYSGTGDPLPVLYFYHGFGDSGLSAIDQGRIPQIMDNLLAEGKIKPMLVVVPDTETDIPEAVAENFPPQERRKTFYPLNAQAADKELMQDIIPLIDARFNVRKDADGRALAGLSQGGYQALVSGMNHLESFGWLATFSGVTTTTVPNAGVEAQLKQPDAINKQLRNFTVVVGEKDSVTGKDIAGLKSELEKQQIKFDYHQYPGLNHEMDVWRPAYAEFVQKLFK
>GCF_009731405.1_strand_blastn_result_1167_plus.fasta_1
MKRHAIYFALALAGAAFTLQAAPLPAMPDPSLPVSHFITQVNADKSITYRLFAPDARRVSIVTGATPDSFVSHDMTKAADGVWTWKSEPMKPNLYEYYFDVDGFRSVDTGSRYQKPQRQVNTSLILVPGSILDDREVAHGDLRTLTYHSKALNAERRLYVWTPPGYSGTGDPLPVLYFYHGFGDSGLSAIDQGRIPQIMDNLLAEGKIKPMLVVVPDTETDIPEAVAENFPPQERRKTFYPLNAQAADKELMQDIIPLIDARFNVRKDADGRALAGLSQGGYQALVSGMNHLESFGWLATFSGVTTTTVPNAGVEAQLKQPDAINKQLRNFTVVVGEKDSVTGKDIAGLKSELEKQQIKFDYHQYPGLNHEMDVWRPAYAEFVQKLFK
>GCF_009734105.1_strand_blastn_result_1167_plus.fasta_1
MKRHAIYFALALAGAAFTLQAAPLPAMPDPSLPVSHFITQVNADKSITYRLFAPDARRVSIVTGATPDSFVSHDMTKAADGVWTWKSEPMKPNLYEYYFDVDGFRSVDTGSRYQKPQRQVNTSLILVPGSILDDREVAHGDLRTLTYHSKALNAERRLYVWTPPGYSGTGDPLPVLYFYHGFGDSGLSAIDQGRIPQIMDNLLAEGKIKPMLVVVPDTETDIPEAVAENFPPQERRKTFYPLNAQAADKELMQDIIPLIDARFNVRKDADGRALAGLSQGGYQALVSGMNHLESFGWLATFSGVTTTTVPNAGVEAQLKQPDAINKQLRNFTVVVGEKDSVTGKDIAGLKSELEKQQIKFDYHQYPGLNHEMDVWRPAYAEFVQKLFK
>GCF_009738595.2_strand_blastn_result_1167_plus.fasta_1
MKRHAIYFALALAGAAFTLQAAPLPAMPDPSLPVSHFITQVNADKSITYRLFAPDARRVSIVTGATPDSFVSHDMTKAADGVWTWKSEPMKPNLYEYYFDVDGFRSVDTGSRYQKPQRQVNTSLILVPGSILDDREVAHGDLRTLTYHSKALNAERRLYVWTPPGYSGTGDPLPVLYFYHGFGDSGLSAIDQGRIPQIMDNLLAEGKIKPMLVVVPDTETDIPEAVAENFPPQERRKTFYPLNAQAADKELMQDIIPLIDARFNVRKDADGRALAGLSQGGYQALVSGMNHLESFGWLATFSGVTTTTVPNAGVEAQLKQPDAINKQLRNFTVVVGEKDSVTGKDIAGLKSELEKQQIKFDYHQYPGLNHEMDVWRPAYAEFVQKLFK
>GCF_009755705.1_strand_blastn_result_1167_plus.fasta_1
MKRHAIYFALALAGAAFTLQAAPLPAMPDPSLPVSHFITQVNADKSITYRLFAPDARRVSIVTGATPDSFVSHDMTKAADGVWTWKSEPMKPNLYEYYFDVDGFRSVDTGSRYQKPQRQVNTSLILVPGSILDDREVAHGDLRTLTYHSKALNAERRLYVWTPPGYSGTGDPLPVLYFYHGFGDSGLSAIDQGRIPQIMDNLLAEGKIKPMLVVVPDTETDIPEAVAENFPPQERRKTFYPLNAQAADKELMQDIIPLIDARFNVRKDADGRALAGLSQGGYQALVSGMNHLESFGWLATFSGVTTTTVPNAGVEAQLKQPDAINKQLRNFTVVVGEKDSVTGKDIAGLKSELEKQQIKFDYHQYPGLNHEMDVWRPAYAEFVQKLFK
>GCF_009791475.1_strand_blastn_result_1167_plus.fasta_1
MKRHAIYFALALAGAAFTLQAAPLPAMPDPSLPVSHFITQVNADKSITYRLFAPDARRVSIVTGATPDSFVSHDMTKAADGVWTWKSEPMKPNLYEYYFDVDGFRSVDTGSRYQKPQRQVNTSLILVPGSILDDREVAHGDLRTLTYHSKALNAERRLYVWTPPGYSGTGDPLPVLYFYHGFGDSGLSAIDQGRIPQIMDNLLAEGKIKPMLVVVPDTETDIPEAVAENFPPQERRKTFYPLNAQAADKELMQDIIPLIDARFNVRKDADGRALAGLSQGGYQALVSGMNHLESFGWLATFSGVTTTTVPNAGVEAQLKQPDAINKQLRNFTVVVGEKDSVTGKDIAGLKSELEKQQIKFDYHQYPGLNHEMDVWRPAYAEFVQKLFK
>GCF_009791495.1_strand_blastn_result_1167_plus.fasta_1
MKRHAIYFALALAGAAFTLQAAPLPAMPDPSLPVSHFITQVNADKSITYRLFAPDARRVSIVTGATPDSFVSHDMTKAADGVWTWKSEPMKPNLYEYYFDVDGFRSVDTGSRYQKPQRQVNTSLILVPGSILDDREVAHGDLRTLTYHSKALNAERRLYVWTPPGYSGTGDPLPVLYFYHGFGDSGLSAIDQGRIPQIMDNLLAEGKIKPMLVVVPDTETDIPEAVAENFPPQERRKTFYPLNAQAADKELMQDIIPLIDARFNVRKDADGRALAGLSQGGYQALVSGMNHLESFGWLATFSGVTTTTVPNAGVEAQLKQPDAINKQLRNFTVVVGEKDSVTGKDIAGLKSELEKQQIKFDYHQYPGLNHEMDVWRPAYAEFVQKLFK
>GCF_009833945.1_strand_blastn_result_1167_plus.fasta_1
MKRHAIYFALALAGAAFTLQAAPLPAMPDPSLPVSHFITQVNADKSITYRLFAPDARRVSIVTGATPDSFVSHDMTKAADGVWTWKSEPMKPNLYEYYFDVDGFRSVDTGSRYQKPQRQVNTSLILVPGSILDDREVAHGDLRTLTYHSKALNAERRLYVWTPPGYSGTGDPLPVLYFYHGFGDSGLSAIDQGRIPQIMDNLLAEGKIKPMLVVVPDTETDIPEAVAENFPPQERRKTFYPLNAQAADKELMQDIIPLIDARFNVRKDADGRALAGLSQGGYQALVSGMNHLESFGWLATFSGVTTTTVPNAGVEAQLKQPDAINKQLRNFTVVVGEKDSVTGKDIAGLKSELEKQQIKFDYHQYPGLNHEMDVWRPAYAEFVQKLFK
>GCF_009834285.1_strand_blastn_result_1167_plus.fasta_1
MKRHAIYFALALAGAAFTLQAAPLPAMPDPSLPVSHFITQVNADKSITYRLFAPDARRVSIVTGATPDSFVSHDMTKAADGVWTWKSEPMKPNLYEYYFDVDGFRSVDTGSRYQKPQRQVNTSLILVPGSILDDREVAHGDLRTLTYHSKALNAERRLYVWTPPGYSGTGDPLPVLYFYHGFGDSGLSAIDQGRIPQIMDNLLAEGKIKPMLVVVPDTETDIPEAVAENFPPQERRKTFYPLNAQAADKELMQDIIPLIDARFNVRKDADGRALAGLSQGGYQALVSGMNHLESFGWLATFSGVTTTTVPNAGVEAQLKQPDAINKQLRNFTVVVGEKDSVTGKDIAGLKSELEKQQIKFDYHQYPGLNHEMDVWRPAYAEFVQKLFK
>GCF_009856585.1_strand_blastn_result_1167_plus.fasta_1
MKRHAIYFALALAGAAFTLQAAPLPAMPDPSLPVSHFITQVNADKSITYRLFAPDARRVSIVTGATPDSFVSHDMTKAADGVWTWKSEPMKPNLYEYYFDVDGFRSVDTGSRYQKPQRQVNTSLILVPGSILDDREVAHGDLRTLTYHSKALNAERRLYVWTPPGYSGTGDPLPVLYFYHGFGDSGLSAIDQGRIPQIMDNLLAEGKIKPMLVVVPDTETDIPEAVAENFPPQERRKTFYPLNAQAADKELMQDIIPLIDARFNVRKDADGRALAGLSQGGYQALVSGMNHLESFGWLATFSGVTTTTVPNAGVEAQLKQPDAINKQLRNFTVVVGEKDSVTGKDIAGLKSELEKQQIKFDYHQYPGLNHEMDVWRPAYAEFVQKLFK
>GCF_009867115.1_strand_blastn_result_1167_plus.fasta_1
MKRHAIYFALALAGAAFTLQAAPLPAMPDPSLPVSHFITQVNADKSITYRLFAPDARRVSIVTGATPDSFVSHDMTKAADGVWTWKSEPMKPNLYEYYFDVDGFRSVDTGSRYQKPQRQVNTSLILVPGSILDDREVAHGDLRTLTYHSKALNAERRLYVWTPPGYSGTGDPLPVLYFYHGFGDSGLSAIDQGRIPQIMDNLLAEGKIKPMLVVVPDTETDIPEAVAENFPPQERRKTFYPLNAQAADKELMQDIIPLIDARFNVRKDADGRALAGLSQGGYQALVSGMNHLESFGWLATFSGVTTTTVPNAGVEAQLKQPDAINKQLRNFTVVVGEKDSVTGKDIAGLKSELEKQQIKFDYHQYPGLNHEMDVWRPAYAEFVQKLFK
>GCF_009884395.1_strand_blastn_result_1167_plus.fasta_1
MKRHAIYFALALAGAAFTLQAAPLPAMPDPSLPVSHFITQVNADKSITYRLFAPDARRVSIVTGATPDSFVSHDMTKAADGVWTWKSEPMKPNLYEYYFDVDGFRSVDTGSRYQKPQRQVNTSLILVPGSILDDREVAHGDLRTLTYHSKALNAERRLYVWTPPGYSGTGDPLPVLYFYHGFGDSGLSAIDQGRIPQIMDNLLAEGKIKPMLVVVPDTETDIPEAVAENFPPQERRKTFYPLNAQAADKELMQDIIPLIDARFNVRKDADGRALAGLSQGGYQALVSGMNHLESFGWLATFSGVTTTTVPNAGVEAQLKQPDAINKQLRNFTVVVGEKDSVTGKDIAGLKSELEKQQIKFDYHQYPGLNHEMDVWRPAYAEFVQKLFK
>GCF_009884415.1_strand_blastn_result_1167_plus.fasta_1
MKRHAIYFALALAGAAFTLQAAPLPAMPDPSLPVSHFITQVNADKSITYRLFAPDARRVSIVTGATPDSFVSHDMTKAADGVWTWKSEPMKPNLYEYYFDVDGFRSVDTGSRYQKPQRQVNTSLILVPGSILDDREVAHGDLRTLTYHSKALNAERRLYVWTPPGYSGTGDPLPVLYFYHGFGDSGLSAIDQGRIPQIMDNLLAEGKIKPMLVVVPDTETDIPEAVAENFPPQERRKTFYPLNAQAADKELMQDIIPLIDARFNVRKDADGRALAGLSQGGYQALVSGMNHLESFGWLATFSGVTTTTVPNAGVEAQLKQPDAINKQLRNFTVVVGEKDSVTGKDIAGLKSELEKQQIKFDYHQYPGLNHEMDVWRPAYAEFVQKLFK
>GCF_009906875.1_strand_blastn_result_1167_plus.fasta_1
MKRHAIYFALALAGAAFTLQAAPLPAMPDPSLPVSHFITQVNADKSITYRLFAPDARRVSIVTGATPDSFVSHDMTKAADGVWTWKSEPMKPNLYEYYFDVDGFRSVDTGSRYQKPQRQVNTSLILVPGSILDDREVAHGDLRTLTYHSKALNAERRLYVWTPPGYSGTGDPLPVLYFYHGFGDSGLSAIDQGRIPQIMDNLLAEGKIKPMLVVVPDTETDIPEAVAENFPPQERRKTFYPLNAQAADKELMQDIIPLIDARFNVRKDADGRALAGLSQGGYQALVSGMNHLESFGWLATFSGVTTTTVPNAGVEAQLKQPDAINKQLRNFTVVVGEKDSVTGKDIAGLKSELEKQQIKFDYHQYPGLNHEMDVWRPAYAEFVQKLFK
>GCF_009906895.1_strand_blastn_result_1167_plus.fasta_1
MKRHAIYFALALAGAAFTLQAAPLPAMPDPSLPVSHFITQVNADKSITYRLFAPDARRVSIVTGATPDSFVSHDMTKAADGVWTWKSEPMKPNLYEYYFDVDGFRSVDTGSRYQKPQRQVNTSLILVPGSILDDREVAHGDLRTLTYHSKALNAERRLYVWTPPGYSGTGDPLPVLYFYHGFGDSGLSAIDQGRIPQIMDNLLAEGKIKPMLVVVPDTETDIPEAVAENFPPQERRKTFYPLNAQAADKELMQDIIPLIDARFNVRKDADGRALAGLSQGGYQALVSGMNHLESFGWLATFSGVTTTTVPNAGVEAQLKQPDAINKQLRNFTVVVGEKDSVTGKDIAGLKSELEKQQIKFDYHQYPGLNHEMDVWRPAYAEFVQKLFK
>GCF_009914235.1_strand_blastn_result_1167_plus.fasta_1
MKRHAIYFALALAGAAFTLQAAPLPAMPDPSLPVSHFITQVNADKSITYRLFAPDARRVSIVTGATPDSFVSHDMTKAADGVWTWKSEPMKPNLYEYYFDVDGFRSVDTGSRYQKPQRQVNTSLILVPGSILDDREVAHGDLRTLTYHSKALNAERRLYVWTPPGYSGTGDPLPVLYFYHGFGDSGLSAIDQGRIPQIMDNLLAEGKIKPMLVVVPDTETDIPEAVAENFPPQERRKTFYPLNAQAADKELMQDIIPLIDARFNVRKDADGRALAGLSQGGYQALVSGMNHLESFGWLATFSGVTTTTVPNAGVEAQLKQPDAINKQLRNFTVVVGEKDSVTGKDIAGLKSELEKQQIKFDYHQYPGLNHEMDVWRPAYAEFVQKLFK
>GCF_009914255.1_strand_blastn_result_1167_plus.fasta_1
MKRHAIYFALALAGAAFTLQAAPLPAMPDPSLPVSHFITQVNADKSITYRLFAPDARRVSIVTGATPDSFVSHDMTKAADGVWTWKSEPMKPNLYEYYFDVDGFRSVDTGSRYQKPQRQVNTSLILVPGSILDDREVAHGDLRTLTYHSKALNAERRLYVWTPPGYSGTGDPLPVLYFYHGFGDSGLSAIDQGRIPQIMDNLLAEGKIKPMLVVVPDTETDIPEAVAENFPPQERRKTFYPLNAQAADKELMQDIIPLIDARFNVRKDADGRALAGLSQGGYQALVSGMNHLESFGWLATFSGVTTTTVPNAGVEAQLKQPDAINKQLRNFTVVVGEKDSVTGKDIAGLKSELEKQQIKFDYHQYPGLNHEMDVWRPAYAEFVQKLFK
>GCF_009930975.1_strand_blastn_result_1167_plus.fasta_1
MKRHAIYFALALAGAAFTLQAAPLPAMPDPSLPVSHFITQVNADKSITYRLFAPDARRVSIVTGATPDSFVSHDMTKAADGVWTWKSEPMKPNLYEYYFDVDGFRSVDTGSRYQKPQRQVNTSLILVPGSILDDREVAHGDLRTLTYHSKALNAERRLYVWTPPGYSGTGDPLPVLYFYHGFGDSGLSAIDQGRIPQIMDNLLAEGKIKPMLVVVPDTETDIPEAVAENFPPQERRKTFYPLNAQAADKELMQDIIPLIDARFNVRKDADGRALAGLSQGGYQALVSGMNHLESFGWLATFSGVTTTTVPNAGVEAQLKQPDAINKQLRNFTVVVGEKDSVTGKDIAGLKSELEKQQIKFDYHQYPGLNHEMDVWRPAYAEFVQKLFK
>GCF_009930995.1_strand_blastn_result_1167_plus.fasta_1
MKRHAIYFALALAGAAFTLQAAPLPAMPDPSLPVSHFITQVNADKSITYRLFAPDARRVSIVTGATPDSFVSHDMTKAADGVWTWKSEPMKPNLYEYYFDVDGFRSVDTGSRYQKPQRQVNTSLILVPGSILDDREVAHGDLRTLTYHSKALNAERRLYVWTPPGYSGTGDPLPVLYFYHGFGDSGLSAIDQGRIPQIMDNLLAEGKIKPMLVVVPDTETDIPEAVAENFPPQERRKTFYPLNAQAADKELMQDIIPLIDARFNVRKDADGRALAGLSQGGYQALVSGMNHLESFGWLATFSGVTTTTVPNAGVEAQLKQPDAINKQLRNFTVVVGEKDSVTGKDIAGLKSELEKQQIKFDYHQYPGLNHEMDVWRPAYAEFVQKLFK
>GCF_009931015.1_strand_blastn_result_1167_plus.fasta_1
MKRHAIYFALALAGAAFTLQAAPLPAMPDPSLPVSHFITQVNADKSITYRLFAPDARRVSIVTGATPDSFVSHDMTKAADGVWTWKSEPMKPNLYEYYFDVDGFRSVDTGSRYQKPQRQVNTSLILVPGSILDDREVAHGDLRTLTYHSKALNAERRLYVWTPPGYSGTGDPLPVLYFYHGFGDSGLSAIDQGRIPQIMDNLLAEGKIKPMLVVVPDTETDIPEAVAENFPPQERRKTFYPLNAQAADKELMQDIIPLIDARFNVRKDADGRALAGLSQGGYQALVSGMNHLESFGWLATFSGVTTTTVPNAGVEAQLKQPDAINKQLRNFTVVVGEKDSVTGKDIAGLKSELEKQQIKFDYHQYPGLNHEMDVWRPAYAEFVQKLFK
>GCF_009931035.1_strand_blastn_result_1167_plus.fasta_1
MKRHAIYFALALAGAAFTLQAAPLPAMPDPSLPVSHFITQVNADKSITYRLFAPDARRVSIVTGATPDSFVSHDMTKAADGVWTWKSEPMKPNLYEYYFDVDGFRSVDTGSRYQKPQRQVNTSLILVPGSILDDREVAHGDLRTLTYHSKALNAERRLYVWTPPGYSGTGDPLPVLYFYHGFGDSGLSAIDQGRIPQIMDNLLAEGKIKPMLVVVPDTETDIPEAVAENFPPQERRKTFYPLNAQAADKELMQDIIPLIDARFNVRKDADGRALAGLSQGGYQALVSGMNHLESFGWLATFSGVTTTTVPNAGVEAQLKQPDAINKQLRNFTVVVGEKDSVTGKDIAGLKSELEKQQIKFDYHQYPGLNHEMDVWRPAYAEFVQKLFK
>GCF_009931055.1_strand_blastn_result_1167_plus.fasta_1
MKRHAIYFALALAGAAFTLQAAPLPAMPDPSLPVSHFITQVNADKSITYRLFAPDARRVSIVTGATPDSFVSHDMTKAADGVWTWKSEPMKPNLYEYYFDVDGFRSVDTGSRYQKPQRQVNTSLILVPGSILDDREVAHGDLRTLTYHSKALNAERRLYVWTPPGYSGTGDPLPVLYFYHGFGDSGLSAIDQGRIPQIMDNLLAEGKIKPMLVVVPDTETDIPEAVAENFPPQERRKTFYPLNAQAADKELMQDIIPLIDARFNVRKDADGRALAGLSQGGYQALVSGMNHLESFGWLATFSGVTTTTVPNAGVEAQLKQPDAINKQLRNFTVVVGEKDSVTGKDIAGLKSELEKQQIKFDYHQYPGLNHEMDVWRPAYAEFVQKLFK
>GCF_009931075.1_strand_blastn_result_1167_plus.fasta_1
MKRHAIYFALALAGAAFTLQAAPLPAMPDPSLPVSHFITQVNADKSITYRLFAPDARRVSIVTGATPDSFVSHDMTKAADGVWTWKSEPMKPNLYEYYFDVDGFRSVDTGSRYQKPQRQVNTSLILVPGSILDDREVAHGDLRTLTYHSKALNAERRLYVWTPPGYSGTGDPLPVLYFYHGFGDSGLSAIDQGRIPQIMDNLLAEGKIKPMLVVVPDTETDIPEAVAENFPPQERRKTFYPLNAQAADKELMQDIIPLIDARFNVRKDADGRALAGLSQGGYQALVSGMNHLESFGWLATFSGVTTTTVPNAGVEAQLKQPDAINKQLRNFTVVVGEKDSVTGKDIAGLKSELEKQQIKFDYHQYPGLNHEMDVWRPAYAEFVQKLFK
>GCF_009931095.1_strand_blastn_result_1167_plus.fasta_1
MKRHAIYFALALAGAAFTLQAAPLPAMPDPSLPVSHFITQVNADKSITYRLFAPDARRVSIVTGATPDSFVSHDMTKAADGVWTWKSEPMKPNLYEYYFDVDGFRSVDTGSRYQKPQRQVNTSLILVPGSILDDREVAHGDLRTLTYHSKALNAERRLYVWTPPGYSGTGDPLPVLYFYHGFGDSGLSAIDQGRIPQIMDNLLAEGKIKPMLVVVPDTETDIPEAVAENFPPQERRKTFYPLNAQAADKELMQDIIPLIDARFNVRKDADGRALAGLSQGGYQALVSGMNHLESFGWLATFSGVTTTTVPNAGVEAQLKQPDAINKQLRNFTVVVGEKDSVTGKDIAGLKSELEKQQIKFDYHQYPGLNHEMDVWRPAYAEFVQKLFK
>GCF_009931175.1_strand_blastn_result_1167_plus.fasta_1
MKRHAIYFALALAGAAFTLQAAPLPAMPDPSLPVSHFITQVNADKSITYRLFAPDARRVSIVTGATPDSFVSHDMTKAADGVWTWKSEPMKPNLYEYYFDVDGFRSVDTGSRYQKPQRQVNTSLILVPGSILDDREVAHGDLRTLTYHSKALNAERRLYVWTPPGYSGTGDPLPVLYFYHGFGDSGLSAIDQGRIPQIMDNLLAEGKIKPMLVVVPDTETDIPEAVAENFPPQERRKTFYPLNAQAADKELMQDIIPLIDARFNVRKDADGRALAGLSQGGYQALVSGMNHLESFGWLATFSGVTTTTVPNAGVEAQLKQPDAINKQLRNFTVVVGEKDSVTGKDIAGLKSELEKQQIKFDYHQYPGLNHEMDVWRPAYAEFVQKLFK
>GCF_010183645.1_strand_blastn_result_1167_plus.fasta_1
MKRHAIYFALALAGAAFTLQAAPLPAMPDPSLPVSHFITQVNADKSITYRLFAPDARRVSIVTGATPDSFVSHDMTKAADGVWTWKSEPMKPNLYEYYFDVDGFRSVDTGSRYQKPQRQVNTSLILVPGSILDDREVAHGDLRTLTYHSKALNAERRLYVWTPPGYSGTGDPLPVLYFYHGFGDSGLSAIDQGRIPQIMDNLLAEGKIKPMLVVVPDTETDIPEAVAENFPPQERRKTFYPLNAQAADKELMQDIIPLIDARFNVRKDADGRALAGLSQGGYQALVSGMNHLESFGWLATFSGVTTTTVPNAGVEAQLKQPDAINKQLRNFTVVVGEKDSVTGKDIAGLKSELEKQQIKFDYHQYPGLNHEMDVWRPAYAEFVQKLFK
>GCF_010183685.1_strand_blastn_result_1167_plus.fasta_1
MKRHAIYFALALAGAAFTLQAAPLPAMPDPSLPVSHFITQVNADKSITYRLFAPDARRVSIVTGATPDSFVSHDMTKAADGVWTWKSEPMKPNLYEYYFDVDGFRSVDTGSRYQKPQRQVNTSLILVPGSILDDREVAHGDLRTLTYHSKALNAERRLYVWTPPGYSGTGDPLPVLYFYHGFGDSGLSAIDQGRIPQIMDNLLAEGKIKPMLVVVPDTETDIPEAVAENFPPQERRKTFYPLNAQAADKELMQDIIPLIDARFNVRKDADGRALAGLSQGGYQALVSGMNHLESFGWLATFSGVTTTTVPNAGVEAQLKQPDAINKQLRNFTVVVGEKDSVTGKDIAGLKSELEKQQIKFDYHQYPGLNHEMDVWRPAYAEFVQKLFK
>GCF_010367305.1_strand_blastn_result_1167_plus.fasta_1
MKRHAIYFALALAGAAFTLQAAPLPAMPDPSLPVSHFITQVNADKSITYRLFAPDARRVSIVTGATPDSFVSHDMTKAADGVWTWKSEPMKPNLYEYYFDVDGFRSVDTGSRYQKPQRQVNTSLILVPGSILDDREVAHGDLRTLTYHSKALNAERRLYVWTPPGYSGTGDPLPVLYFYHGFGDSGLSAIDQGRIPQIMDNLLAEGKIKPMLVVVPDTETDIPEAVAENFPPQERRKTFYPLNAQAADKELMQDIIPLIDARFNVRNDADGRALAGLSQGGYQALVSGMNHLESFGWLATFSGVTTTTVPHAGVEAQLKQPDAINKQLRNFTVVVGEKDSVTGKDIAGLKSELEKQQIKFDYHQYPGLNHEMDVWRPAYAEFVQKLFK
>GCF_010586985.1_strand_blastn_result_1167_plus.fasta_1
MKRHAIYFALALAGAAFTLQAAPLPAMPDPSLPVSHFITQVNADKSITYRLFAPDARRVSIVTGATPDSFVSHDMTKAADGVWTWKSEPMKPNLYEYYFDVDGFRSVDTGSRYQKPQRQVNTSLILVPGSILDDREVAHGDLRTLTYHSKALNAERRLYVWTPPGYSGTGDPLPVLYFYHGFGDSGLSAIDQGRIPQIMDNLLAEGKIKPMLVVVPDTETDIPEAVAENFPPQERRKTFYPLNAQAADKELMQDIIPLIDARFNVRKDADGRALAGLSQGGYQALVSGMNHLESFGWLATFSGVTTTTVPNAGVEAQLKQPDAINKQLRNFTVVVGEKDSVTGKDIAGLKSELEKQQIKFDYHQYPGLNHEMDVWRPAYAEFVQKLFK
>GCF_011006575.1_strand_blastn_result_1167_plus.fasta_1
MKRHAIYFALALAGAAFTLQAAPLPAMPDPSLPVSHFITQVNADKSITYRLFAPDARRVSIVTGATPDSFVSHDMTKAADGVWTWKSEPMKPNLYEYYFDVDGFRSVDTGSRYQKPQRQVNTSLILVPGSILDDREVAHGDLRTLTYHSKALNAERRLYVWTPPGYSGTGDPLPVLYFYHGFGDSGLSAIDQGRIPQIMDNLLAEGKIKPMLVVVPDTETDIPEAVAENFPPQERRKTFYPLNAQAADKELMQDIIPLIDARFNVRKDADGRALAGLSQGGYQALVSGMNHLESFGWLATFSGVTTTTVPNAGVEAQLKQPDAINKQLRNFTVVVGEKDSVTGKDIAGLKSELEKQQIKFDYHQYPGLNHEMDVWRPAYAEFVQKLFK
>GCF_011022255.1_strand_blastn_result_1167_plus.fasta_1
MKRHAIYFALALAGAAFTLQAAPLPAMPDPSLPVSHFITQVNADKSITYRLFAPDARRVSIVTGATPDSFVSHDMTKAADGVWTWKSEPMKPNLYEYYFDVDGFRSVDTGSRYQKPQRQVNTSLILVPGSILDDREVAHGDLRTLTYHSKALNAERRLYVWTPPGYSGTGDPLPVLYFYHGFGDSGLSAIDQGRIPQIMDNLLAEGKIKPMLVVVPDTETDIPEAVAENFPPQERRKTFYPLNAQAADKELMQDIIPLIDARFNVRKDADGRALAGLSQGGYQALVSGMNHLESFGWLATFSGVTTTTVPNAGVEAQLKQPDAINKQLRNFTVVVGEKDSVTGKDIAGLKSELEKQQIKFDYHQYPGLNHEMDVWRPAYAEFVQKLFK
>GCF_011045595.1_strand_blastn_result_1167_plus.fasta_1
MKRHAIYFALALAGAAFTLQAAPLPAMPDPSLPVSHFITQVNADKSITYRLFAPDARRVSIVTGATPDSFVSHDMTKAADGVWTWKSEPMKPNLYEYYFDVDGFRSVDTGSRYQKPQRQVNTSLILVPGSILDDREVAHGDLRTLTYHSKALNAERRLYVWTPPGYSGTGDPLPVLYFYHGFGDSGLSAIDQGRIPQIMDNLLAEGKIKPMLVVVPDTETDIPEAVAENFPPQERRKTFYPLNAQAADKELMQDIIPLIDARFNVRKDADGRALAGLSQGGYQALVSGMNHLESFGWLATFSGVTTTTVPNAGVEAQLKQPDAINKQLRNFTVVVGEKDSVTGKDIAGLKSELEKQQIKFDYHQYPGLNHEMDVWRPAYAEFVQKLFK
>GCF_011065365.1_strand_blastn_result_1167_plus.fasta_1
MKRHAIYFALALAGAAFTLQAAPLPAMPDPSLPVSHFITQVNADKSITYRLFAPDARRVSIVTGATPDSFVSHDMTKAADGVWTWKSEPMKPNLYEYYFDVDGFRSVDTGSRYQKPQRQVNTSLILVPGSILDDREVAHGDLRTLTYHSKALNAERRLYVWTPPGYSGTGDPLPVLYFYHGFGDSGLSAIDQGRIPQIMDNLLAEGKIKPMLVVVPDTETDIPEAVAENFPPQERRKTFYPLNAQAADKELMQDIIPLIDARFNVRKDADGRALAGLSQGGYQALVSGMNHLESFGWLATFSGVTTTTVPNAGVEAQLKQPDAINKQLRNFTVVVGEKDSVTGKDIAGLKSELEKQQIKFDYHQYPGLNHEMDVWRPAYAEFVQKLFK
>GCF_011066505.1_strand_blastn_result_1167_plus.fasta_1
MKRHAIYFALALAGAAFTLQAAPLPAMPDPSLPVSHFITQVNADKSITYRLFAPDARRVSIVTGATPDSFVSHDMTKAADGVWTWKSEPMKPNLYEYYFDVDGFRSVDTGSRYQKPQRQVNTSLILVPGSILDDREVAHGDLRTLTYHSKALNAERRLYVWTPPGYSGTGDPLPVLYFYHGFGDSGLSAIDQGRIPQIMDNLLAEGKIKPMLVVVPDTETDIPEAVAENFPPQERRKTFYPLNAQAADKELMQDIIPLIDARFNVRKDADGRALAGLSQGGYQALVSGMNHLESFGWLATFSGVTTTTVPNAGVEAQLKQPDAINKQLRNFTVVVGEKDSVTGKDIAGLKSELEKQQIKFDYHQYPGLNHEMDVWRPAYAEFVQKLFK
>GCF_011106605.1_strand_blastn_result_1167_plus.fasta_1
MKRHAIYFALALAGAAFTLQAAPLPAMPDPSLPVSHFITQVNADKSITYRLFAPDARRVSIVTGATPDSFVSHDMTKAADGVWTWKSEPMKPNLYEYYFDVDGFRSVDTGSRYQKPQRQVNTSLILVPGSILDDREVAHGDLRTLTYHSKALNAERRLYVWTPPGYSGTGDPLPVLYFYHGFGDSGLSAIDQGRIPQIMDNLLAEGKIKPMLVVVPDTETDIPEAVAENFPPQERRKTFYPLNAQAADKELMQDIIPLIDARFNVRKDADGRALAGLSQGGYQALVSGMNHLESFGWLATFSGVTTTTVPNAGVEAQLKQPDAINKQLRNFTVVVGEKDSVTGKDIAGLKSELEKQQIKFDYHQYPGLNHEMDVWRPAYAEFVQKLFK
>GCF_011106775.1_strand_blastn_result_1167_plus.fasta_1
MKRHAIYFALALAGAAFTLQAAPLPAMPDPSLPVSHFITQVNADKSITYRLFAPDARRVSIVTGATPDSFVSHDMTKAADGVWTWKSEPMKPNLYEYYFDVDGFRSVDTGSRYQKPQRQVNTSLILVPGSILDDREVAHGDLRTLTYHSKALNAERRLYVWTPPGYSGTGDPLPVLYFYHGFGDSGLSAIDQGRIPQIMDNLLAEGKIKPMLVVVPDTETDIPEAVAENFPPQERRKTFYPLNAQAADKELMQDIIPLIDARFNVRKDADGRALAGLSQGGYQALVSGMNHLESFGWLATFSGVTTTTVPNAGVEAQLKQPDAINKQLRNFTVVVGEKDSVTGKDIAGLKSELEKQQIKFDYHQYPGLNHEMDVWRPAYAEFVQKLFK
>GCF_011129215.1_strand_blastn_result_1167_plus.fasta_1
MKRHAIYFALALAGAAFTLQAAPLPAMPDPSLPVSHFITQVNADKSITYRLFAPDARRVSIVTGATPDSFVSHDMTKAADGVWTWKSEPMKPNLYEYYFDVDGFRSVDTGSRYQKPQRQVNTSLILVPGSILDDREVAHGDLRTLTYHSKALNAERRLYVWTPPGYSGTGDPLPVLYFYHGFGDSGLSAIDQGRIPQIMDNLLAEGKIKPMLVVVPDTETDIPEAVAENFPPQERRKTFYPLNAQAADKELMQDIIPLIDARFNVRKDADGRALAGLSQGGYQALVSGMNHLESFGWLATFSGVTTTTVPNAGVEAQLKQPDAINKQLRNFTVVVGEKDSVTGKDIAGLKSELEKQQIKFDYHQYPGLNHEMDVWRPAYAEFVQKLFK
>GCF_011742285.2_strand_blastn_result_1167_plus.fasta_1
MKRHAIYFALALAGAAFTLQAAPLPAMPDPSLPVSHFITQVNADKSITYRLFAPDARRVSIVTGATPDSFVSHDMTKAADGVWTWKSEPMKPNLYEYYFDVDGFRSVDTGSRYQKPQRQVNTSLILVPGSILDDREVAHGDLRTLTYHSKALNAERRLYVWTPPGYSGTGDPLPVLYFYHGFGDSGLSAIDQGRIPQIMDNLLAEGKIKPMLVVVPDTETDIPEAVAENFPPQERRKTFYPLNAQAADKELMQDIIPLIDARFNVRKDADGRALAGLSQGGYQALVSGMNHLESFGWLATFSGVTTTTVPNAGVEAQLKQPDAINKQLRNFTVVVGEKDSVTGKDIAGLKSELEKQQIKFDYHQYPGLNHEMDVWRPAYAEFVQKLFK
>GCF_011742415.2_strand_blastn_result_1167_plus.fasta_1
MKRHAIYFALALAGAAFTLQAAPLPAMPDPSLPVSHFITQVNADKSITYRLFAPDARRVSIVTGATPDSFVSHDMTKAADGVWTWKSEPMKPNLYEYYFDVDGFRSVDTGSRYQKPQRQVNTSLILVPGSILDDREVAHGDLRTLTYHSKALNAERRLYVWTPPGYSGTGDPLPVLYFYHGFGDSGLSAIDQGRIPQIMDNLLAEGKIKPMLVVVPDTETDIPEAVAENFPPQERRKTFYPLNAQAADKELMQDIIPLIDARFNVRKDADGRALAGLSQGGYQALVSGMNHLESFGWLATFSGVTTTTVPNAGVEAQLKQPDAINKQLRNFTVVVGEKDSVTGKDIAGLKSELEKQQIKFDYHQYPGLNHEMDVWRPAYAEFVQKLFK
>GCF_011742505.2_strand_blastn_result_1167_plus.fasta_1
MKRHAIYFALALAGAAFTLQAAPLPAMPDPSLPVSHFITQVNADKSITYRLFAPDARRVSIVTGATPDSFVSHDMTKAADGVWTWKSEPMKPNLYEYYFDVDGFRSVDTGSRYQKPQRQVNTSLILVPGSILDDQEVAHGDLRTLTYHSKALNAERRLYVWTPPGYSGTGDPLPVLYFYHGFGDSGLSAIDQGRIPQIMDNLLAEGKIKPMLVVVPDTETDIPEAVAENFPPQERRKTFYPLNAQAADKELMQDIIPLIDARFNVRKDADGRALAGLSQGGYQALVSGMNHLESFGWLATFSGVTTTTVPNAGVEAQLKQPDAINKQLRNFTVVVGEKDSVTGKDIAGLKSELEKQQIKFDYHQYPGLNHEMDVWRPAYAEFVQKLFK
>GCF_011742515.2_strand_blastn_result_1167_plus.fasta_1
MKRHAIYFALALAGAAFTLQAAPLPAMPDPSLPVSHFITQVNADKSITYRLFAPDARRVSIVTGATPDSFVSHDMTKAADGVWTWKSEPMKPNLYEYYFDVDGFRSVDTGSRYQKPQRQVNTSLILVPGSILDDREVAHGDLRTLTYHSKALNAERRLYVWTPPGYSGTGDPLPVLYFYHGFGDSGLSAIDQGRIPQIMDNLLAEGKIKPMLVVVPDTETDIPEAVAENFPPQERRKTFYPLNAQAADKELMQDIIPLIDARFNVRKDADGRALAGLSQGGYQALVSGMNHLESFGWLATFSGVTTTTVPNAGVEAQLKQPDAINKQLRNFTVVVGEKDSVTGKDIAGLKSELEKQQIKFDYHQYPGLNHEMDVWRPAYAEFVQKLFK
>GCF_011742585.2_strand_blastn_result_1167_plus.fasta_1
MKRHAIYFALALAGAAFTLQAAPLPAMPDPSLPVSHFITQVNADKSITYRLFAPDARRVSIVTGATPDSFVSHDMTKAADGVWTWKSEPMKPNLYEYYFDVDGFRSVDTGSRYQKPQRQVNTSLILVPGSILDDREVAHGDLRTLTYHSKALNAERRLYVWTPPGYSGTGDPLPVLYFYHGFGDSGLSAIDQGRIPQIMDNLLAEGKIKPMLVVVPDTETDIPEAVAENFPPQERRKTFYPLNAQAADKELMQDIIPLIDARFNVRKDADGRALAGLSQGGYQALVSGMNHLESFGWLATFSGVTTTTVPNAGVEAQLKQPDAINKQLRNFTVVVGEKDSVTGKDIAGLKSELEKQQIKFDYHQYPGLNHEMDVWRPAYAEFVQKLFK
>GCF_011752495.1_strand_blastn_result_1167_plus.fasta_1
MKRHAIYFALALAGAAFTLQAAPLPAMPDPSLPVSHFITQVNADKSITYRLFAPDARRVSIVTGATPDSFVSHDMTKAADGVWTWKSEPMKPNLYEYYFDVDGFRSVDTGSRYQKPQRQVNTSLILVPGSILDDREVAHGDLRTLTYHSKALNAERRLYVWTPPGYSGTGDPLPVLYFYHGFGDSGLSAIDQGRIPQIMDNLLAEGKIKPMLVVVPDTETDIPEAVAENFPPQERRKTFYPLNAQAADKELMQDIIPLIDARFNVRKDADGRALAGLSQGGYQALVSGMNHLESFGWLATFSGVTTTTVPNAGVEAQLKQPDAINKQLRNFTVVVGEKDSVTGKDIAGLKSELEKQQIKFDYHQYPGLNHEMDVWRPAYAEFVQKLFK
>GCF_011764365.2_strand_blastn_result_1167_plus.fasta_1
MKRHAIYFALALAGAAFTLQAAPLPAMPDPSLPVSHFITQVNADKSITYRLFAPDARRVSIVTGATPDSFVSHDMTKAADGVWTWKSEPMKPNLYEYYFDVDGFRSVDTGSRYQKPQRQVNTSLILVPGSILDDREVAHGDLRTLTYHSKALNAERRLYVWTPPGYSGTGDPLPVLYFYHGFGDSGLSAIDQGRIPQIMDNLLAEGKIKPMLVVVPDTETDIPEAVAENFPPQERRKTFYPLNAQAADKELMQDIIPLIDARFNVRKDADGRALAGLSQGGYQALVSGMNHLESFGWLATFSGVTTTTVPNAGVEAQLKQPDAINKQLRNFTVVVGEKDSVTGKDIAGLKSELEKQQIKFDYHQYPGLNHEMDVWRPAYAEFVQKLFK
>GCF_012029695.2_strand_blastn_result_1167_plus.fasta_1
MKRHAIYFALALAGAAFTLQAAPLPAMPDPSLPVSHFITQVNADKSITYRLFAPDARRVSIVTGATPDSFVSHDMTKAADGVWTWKSEPMKPNLYEYYFDVDGFRSVDTGSRYQKPQRQVNTSLILVPGSILDDREVAHGDLRTLTYHSKALNAERRLYVWTPPGYSGTGDPLPVLYFYHGFGDSGLSAIDQGRIPQIMDNLLAEGKIKPMLVVVPDTETDIPEAVAENFPPQERRKTFYPLNAQAADKELMQDIIPLIDARFNVRKDADGRALAGLSQGGYQALVSGMNHLESFGWLATFSGVTTTTVPNAGVEAQLKQPDAINKQLRNFTVVVGEKDSVTGKDIAGLKSELEKQQIKFDYHQYPGLNHEMDVWRPAYAEFVQKLFK
>GCF_012029895.2_strand_blastn_result_1167_plus.fasta_1
MKRHAIYFALALAGAAFTLQAAPLPAMSDPSLPVSHFITQVNGDKSITYRLFAPDARRVSIVTGATPDSFVSHDMTKAADGVWTWKSEPMKPNLYEYYFDVDGFRSVDTGSRYQKPQRQVNTSLILVPGSILDDREVAHGDLRTLTYHSKALNAERRLYVWTPPGYSGTGDPLPVLYFYHGFGDSGLSAIDQGRIPQIMDNLLAEGKIKPMLVVVPDTETDIPEAVAENFPPQERRKTFYPLNAQAADKELMQDIIPLIDARFNVRKDADGRALAGLSQGGYQALVSGMNHLESFGWLATFSGVTTTTVPNAGVEAQLKQPDAINKQLRNFTVVVGEKDSVTGKDIAGLKSELEKQQIKFDYHQYPGLNHEMDVWRPAYAEFVQKLFK
>GCF_012029935.2_strand_blastn_result_1167_plus.fasta_1
MKRHAIYFALALAGAAFTLQAAPLPAMPDPSLPVSHFITQVNADKSITYRLFAPDARRVSIVTGATPDSFVSHDMTKAADGVWTWKSEPMKPNLYEYYFDVDGFRSVDTGSRYQKPQRQVNTSLILVPGSILDDREVAHGDLRTLTYHSKALNAERRLYVWTPPGYSGTGDPLPVLYFYHGFGDSGLSAIDQGRIPQIMDNLLAEGKIKPMLVVVPDTETDIPEAVAENFPPQERRKTFYPLNAQAADKELMQDIIPLIDARFNVRKDADGRALAGLSQGGYQALVSGMNHLESFGWLATFSGVTTTTVPNAGVEAQLKQPDAINKQLRNFTVVVGEKDSVTGKDIAGLKSELEKQQIKFDYHQYPGLNHEMDVWRPAYAEFVQKLFK
>GCF_012029945.2_strand_blastn_result_1167_plus.fasta_1
MKRHAIYFALALAGAAFTLQAAPLPAMPDPSLPVSHFITQVNADKSITYRLFAPDARRVSIVTGATPDSFVSHDMTKAADGVWTWKSEPMKPNLYEYYFDVDGFRSVDTGSRYQKPQRQVNTSLILVPGSILDDREVAHGDLRTLTYHSKALNAERRLYVWTPPGYSGTGDPLPVLYFYHGFGDSGLSAIDQGRIPQIMDNLLAEGKIKPMLVVVPDTETDIPEAVAENFPPQERRKTFYPLNAQAADKELMQDIIPLIDARFNVRKDADGRALAGLSQGGYQALVSGMNHLESFGWLATFSGVTTTTVPNAGVEAQLKQPDAINKQLRNFTVVVGEKDSVTGKDIAGLKSELEKQQIKFDYHQYPGLNHEMDVWRPAYAEFVQKLFK
>GCF_012029975.2_strand_blastn_result_1167_plus.fasta_1
MKRHAIYFALALAGAAFTLQAAPLPAMPDPSLPVSHFITQVNADKSITYRLFAPDARRVSIVTGATPDSFVSHDMTKAADGVWTWKSEPMKPNLYEYYFDVDGFRSVDTGSRYQKPQRQVNTSLILVPGSILDDREVAHGDLRTLTYHSKALNAERRLYVWTPPGYSGTGDPLPVLYFYHGFGDSGLSAIDQGRIPQIMDNLLAEGKIKPMLVVVPDTETDIPEAVAENFPPQERRKTFYPLNAQAADKELMQDIIPLIDARFNVRKDADGRALAGLSQGGYQALVSGMNHLESFGWLATFSGVTTTTVPNAGVEAQLKQPDAINKQLRNFTVVVGEKDSVTGKDIAGLKSELEKQQIKFDYHQYPGLNHEMDVWRPAYAEFVQKLFK
>GCF_012030545.2_strand_blastn_result_1167_plus.fasta_1
MKRHAIYFALALAGAAFTLQAAPLPAMPDPSLPVSHFITQVNADKSITYRLFAPDARRVSIVTGATPDSFVSHDMTKAADGVWTWKSEPMKPNLYEYYFDVDGFRSVDTGSRYQKPQRQVNTSLILVPGSILDDREVAHGDLRTLTYHSKALNAERRLYVWTPPGYSGTGDPLPVLYFYHGFGDSGLSAIDQGRIPQIMDNLLAEGKIKPMLVVVPDTETDIPEAVAENFPPQERRKTFYPLNAQAADKELMQDIIPLIDARFNVRKDADGRALAGLSQGGYQALVSGMNHLESFGWLATFSGVTTTTVPNAGVEAQLKQPDAINKQLRNFTVVVGEKDSVTGKDIAGLKSELEKQQIKFDYHQYPGLNHEMDVWRPAYAEFVQKLFK
>GCF_012113615.1_strand_blastn_result_1167_plus.fasta_1
MKRHAIYFALALAGAAFTLQAAPLPAMPDPSLPVSHFITQVNADKSITYRLFAPDARRVSIVTGATPDSFVSHDMTKAAGGVWTWKSEPMKPNLYEYYFDVDGFRSVDTGSRYQKPQRQVNTSLILVPGSILDDREVAHGDLRTLTYHSKALNAERRLYVWTPPGYSGTGDPLPVLYFYHGFGDSGLSAIDQGRIPQIMDNLLAEGKIKPMLVVVPDTETDIPEAVAENFPPQERRKTFYPLNAQAADKELMQDIIPLIDARFNVRKDADGRALAGLSQGGYQALVSGMNHLESFGWLATFSGVTTTTVPNAGVEAQLKQPDAINKQLRNFTVVVGEKDSVTGKDIAGLKSELEKQQIKFDYHQYPGLNHEMDVWRPAYAEFVQKLFK
>GCF_012113635.1_strand_blastn_result_1166_plus.fasta_1
MKRHAIYFALALAGAAFTLQAAPLPAMPDPSLPVSHFITQVNADKSITYRLFAPDARRVSIVTGATPDSFVSHDMTKAADGVWTWKSEPMKPNLYEYYFDVDGFRSVDTGSRYQKPQRQVNTSLILVPGSILDDREVAHGDLRTLTYHSKALNAERRLYVWTPPGYSGTGDPLPVLYFYHGFGDSGLSAIDQGRIPQIMDNLLAEGKIKPMLVVVPDTETDIPEAVAENFPPQERRKTFYPLNAQAADKELMQDIIPLIDARFNVRKDADGRALAGLSQGGYQALVSGMNHLESFGWLATFSGVTTTTVPNAGVEAQLKQPDAINKQLRNFTVVVGEKDSVTGKDIAGLKSELEKQQIKFDYYQYPGLNHEMDVWRPAYAEFVQKLFK
>GCF_012113655.1_strand_blastn_result_1167_plus.fasta_1
MKRHAIYFALALAGAAFTLQAAPLPAMPDPSLPVSHFITQVNADKSITYRLFAPDARRVSIVTGATPDSFVSHDMTKAADGVWTWKSEPMKPNLYEYYFDVDGFRSVDTGSRYQKPQRQVNTSLILVPGSILDDREVAHGDLRTLTYHSKALNAERRLYVWTPPGYSGTGDPLPVLYFYHGFGDSGLSAIDQGRIPQIMDNLLAEGKIKPMLVVVPDTETDIPEAVAENFPPQERRKTFYPLNAQAADKELMQDIIPLIDARFNVRKDADGRALAGLSQGGYQALVSGMNHLESFGWLATFSGVTTTTVPNAGVEAQLKQPDAINKQLRNFTVVVGEKDSVTGKDIAGLKSELEKQQIKFDYHQYPGLNHEMDVWRPAYAEFVQKLFK
>GCF_012166915.1_strand_blastn_result_1167_plus.fasta_1
MKRHAIYFALALAGAAFTLQAAPLPAMSDPSLPVSHFITQVNADKSITYRLFAPDARRVSIVTGATPDSFVSHDMTKAAHGVWTWKSEPMKPNLYEYYFDVDGFRSVDTGSRYQKPQRQVNTSLILVPGSILDDREVAHGDLRTLTYHSKALNAERRLYVWTPPGYSGTGDPLPVLYFYHGFGDSGLSAIDQGRIPQIMDNLLAEGKIKPMLVVVPDTETDIPEAVAENFPPQERRKTFYPLNAQAADKELMQDIIPLIDARFNVRKDADGRALAGLSQGGYQALVSGMNHLESFGWLATFSGVTTTTVPNAGVEAQLKQPDAINKQLRNFTVVVGEKDSVTGKDIAGLKSELEKQQIKFDYHQYPGLNHEMDVWRPAYAEFVQKLFK
>GCF_012167075.1_strand_blastn_result_1167_plus.fasta_1
MKRHAIYFALALAGAAFTLQAAPLPAMPDPSLPVSHFITQVNADKSITYRLFAPDARRVSIVTGATPDSFVSHDMTKAADGVWTWKSEPMKPNLYEYYFDVDGFRSVDTGSRYQKPQRQVNTSLILVPGSILDDREVAHGDLRTLTYHSKALNAERRLYVWTPPGYSGTGDPLPVLYFYHGFGDSGLSAIDQGRIPQIMDNLMAEGKIKPMLVVVPDTETDIPEAVAENFPPQERRKAFYPLNAQAADKELMQDIIPLIDARFNVRKDADGRALAGLSQGGYQALVSGMNHLESFGWLATFSGVTTTTVPNAGVEAQLKQPDAINKQLRNFTVVVGEKDSVTGKDIAGLKSELEKQQIKFDYHQYPGLNHEMDVWRPAYAEFVQKLFK
>GCF_012167215.1_strand_blastn_result_1167_plus.fasta_1
MKRHAIYFALALAGAAFTLQAAPLPAMPDPSLPVSHFITQVNADKSITYRLFAPDARRVSIVTGATPDSFVSHDMTKAADGVWTWKSEPMKPNLYEYYFDVDGFRSVDTGSRYQKPQRQVNTSLILVPGSILDDREVAHGDLRTLTYHSKALNAERRLYVWTPPGYSGTGDPLPVLYFYHGFGDSGLSAIDQGRIPQIMDNLLAEGKIKPMLVVVPDTETDIPEAVAENFPPQERRKTFYPLNAQAADKELMQDIIPLIDARFNVRKDADGRALAGLSQGGYQALVSGMNHLESFGWLATFSGVTTTTVPNAGVEAQLKQPDAINKQLRNFTVVVGEKDSVTGKDIAGLKSELEKQQIKFDYHQYPGLNHEMDVWRPAYAEFVQKLFK
>GCF_012167385.1_strand_blastn_result_1167_plus.fasta_1
MKRHAIYFALALAGAAFTLQAAPLPAMPDPSLPVSHFITQVNADKSITYRLFAPDARRVSIVTGATPDSFVSHDMTKAADGVWTWKSEPMKPNLYEYYFDVDGFRSVDTGSRYQKPQRQVNTSLILVPGSILDDREVAHGDLRTLTYHSKALNAERRLYVWTPPGYSGTGDPLPVLYFYHGFGDSGLSAIDQGRIPQIMDNLLAEGKIKPMLVVVPDTETDIPETVAENFPPQERRKTFYPLNAQAADKELMQDIIPLIDARFNVRKDADGRALAGLSQGGYQALVSGMNRLESFGWLATFSGVTTTTVPNAGVEAQLKQPDAINKQLRNFTVVVGEKDSVTGKDIAGLKSELEKQQIKFDYHQYPGLNHEMDVWRPAYAEFVQKLFK
>GCF_012168575.2_strand_blastn_result_1167_plus.fasta_1
MKRHAIYFALALAGAAFTLQAAPLPAMSDPSLPVSHFITQVNGDKSITYRLFAPDARRVSIVTGATPDSFVSHDMTKAADGVWTWKSEPMKPNLYEYYFDVDGFRSVDTGSRYQKPQRQVNTSLILVPGSILDDREVAHGDLRTLTYHSKALNAERRLYVWTPPGYSGTGDPLPVLYFYHGFGDSGLSAIDQGRIPQIMDNLLAEGKIKPMLVVVPDTETDIPEAVAENFPPQERRKTFYPLNAQAADKELMQDIIPLIDARFNVRKDADGRALAGLSQGGYQALVSGMNHLESFGWLATFSGVTTTTVPNAGVEAQLKQPDAINKQLRNFTVVVGEKDSVTGKDIAGLKSELEKQQIKFDYHQYPGLNHEMDVWRPAYAEFVQKLFK
>GCF_012169405.1_strand_blastn_result_1167_plus.fasta_1
MKRHAIYFALALAGAAFTLQAAPLPAMPDPSLPVSHFITQVNADKSITYRLFAPDARRVSIVTGATPDSFVSHDMTKAADGVWTWKSEPMKPNLYEYYFDVDGFRSVDTGSRYQKPQRQVNTSLILVPGSILDDREVAHGDLRTLTYHSKALNAERRLYVWTPPGYSGTGDPLPVLYFYHGFGDSGLSAIDQGRIPQIMDNLLAEGKIKPMLVVVPDTETDIPEAVAENFPPQERRKTFYPLNAQAADKELMQDIIPLIDARFNVRKDADGRALAGLSQGGYQALVSGMNHLESFGWLATFSGVTTTTVPNAGVEAQLKQPDAINKQLRNFTVVVGEKDSVTGKDIAGLKSELEKQQIKFDYHQYPGLNHEMDVWRPAYAEFVQKLFK
>GCF_012944055.1_strand_blastn_result_1167_plus.fasta_1
MKRHAIYFALALAGAAFTLQAAPLPAMPDPSLPVSHFITQVNADKSITYRLFAPDARRVSIVTGATPDSFVSHDMTKAADGVWTWKSEPMKPNLYEYYFDVDGFRSVDTGSRYQKPQRQVNTSLILVPGSILDDREVAHGDLRTLTYHSKALNAERRLYVWTPPGYSGTGDPLPVLYFYHGFGDSGLSAIDQGRIPQIMDNLLAEGKIKPMLVVVPDTETDIPEAVAENFPPQERRKTFYPLNAQAADKELMQDIIPLIDARFNVRKDADGRALAGLSQGGYQALVSGMNHLESFGWLATFSGVTTTTVPNAGVEAQLKQPDAINKQLRNFTVVVGEKDSVTGKDIAGLKSELEKQQIKFDYHQYPGLNHEMDVWRPAYAEFVQKLFK
>GCF_013168295.1_strand_blastn_result_1167_plus.fasta_1
MKRHAIYFALALAGAAFTLQAAPLPAMPDPSLPVSHFITQVNADKSITYRLFAPDARRVSIVTGATPDSFVSHDMTKAADGVWTWKSEPMKPNLYEYYFDVDGFRSVDTGSRYQKPQRQVNTSLILVPGSILDDREVAHGDLRTLTYHSKALNAERRLYVWTPPGYSGTGDPLPVLYFYHGFGDSGLSAIDQGRIPQIMDNLLAEGKIKPMLVVVPDTETDIPEAVAEDFPPQERRKTFYPLNAQAADKELMQDIIPLIDARFNVRKDADGRALAGLSQGGYQALVSGMNHLESFGWLATFSGVTTTTVPNAGVEAQLKQPDAINKQLRNFTVVVGEKDSVTGKDIAGLKSELEKQQIKFDYHQYPGLNHEMDVWRPAYAEFVQKLFK
>GCF_013282295.1_strand_blastn_result_1167_plus.fasta_1
MKRHAIYFALALAGAAFTLQAAPLPAMPDPSLPVSHFITQVNADKSITYRLFAPDARRVSIVTGATPDSFVSHDMTKAADGVWTWKSEPMKPNLYEYYFDVDGFRSVDTGSRYQKPQRQVNTSLILVPGSILDDREVAHGDLRTLTYHSKALNAERRLYVWTPPGYSGTGDPLPVLYFYHGFGDSGLSAIDQGRIPQIMDNLLAEGKIKPMLVVVPDTETDIPEAVAEDFPPQERRKTFYPLNAQAADKELMQDIIPLIDARFNVRKDADGRALAGLSQGGYQALVSGMNHLESFGWLATFSGVTTTTVPNAGVEAQLKQPDAINKQLRNFTVVVGEKDSVTGKDIAGLKSELEKQQIKFDYHQYPGLNHEMDVWRPAYAEFVQKLFK
>GCF_013283935.1_strand_blastn_result_1167_plus.fasta_1
MKRHAIYFALALAGAAFTLQAAPLPAMSDPSLPVSHFITQVNADKSITYRLFAPDARRVSIVTGATPDSFVSHDMTKAADGVWTWKSEPMKPNLYEYYFDVDGFRSVDTGSRYQKPQRQVNTSLILVPGSILDDREVAHGDLRTLTYHSKALNAERRLYVWTPPGYSGTGDPLPVLYFYHGFGDSGLSAIDQGRIPQIMDNLLAEGKIKPMLVVVPDTETDIPEAVAENFPPQERRKTFYPLNAQAADKELMQDIIPLIDARFNVRKDADGRALAGLSQGGYQALVSGMNHLESFGWLATFSGVTTTTVPNAGVEAQLKQPDAINKQLRNFTVVVGEKDSVTGKDIAGLKSELEKQQIKFDYHQYPGLNHEMDVWRPAYAEFVQKLFK
>GCF_013305305.1_strand_blastn_result_1167_plus.fasta_1
MKRHAIYFALALAGAAFTLQAAPLPAMPDPSLPVSHFITQVNADKSITYRLFAPDARRVSIVTGATPDSFVSHDMTKAADGVWTWKSEPMKPNLYEYYFDVDGFRSVDTGSRYQKPQRQVNTSLILVPGSILDDREVAHGDLRTLTYHSKALNAERRLYVWTPPGYSGTGDPLPVLYFYHGFGDSGLSAIDQGRIPQIMDNLLAEGKIKPMLVVVPDTETDIPEAVAENFPPQERRKTFYPLNAQAADKELMQDIIPLIDARFNVRKDADGRALAGLSQGGYQALVSGMNHLESFGWLATFSGVTTTTVPNAGVEAQLKQPDAINKQLRNFTVVVGEKDSVTGKDIAGLKSELEKQQIKFDYHQYPGLNHEMDVWRPAYAEFVQKLFK
>GCF_013348885.1_strand_blastn_result_1167_plus.fasta_1
MKRHAIYFALALAGAAFTLQAAPLPAMPDPSLPVSHFITQVNADKSITYRLFAPDARRVSIVTGATPDSFVSHDMTKAADGVWTWKSEPMKPNLYEYYFDVDGFRSVDTGSRYQKPQRQVNTSLILVPGSILDDREVAHGDLRTLTYHSKALNAERRLYVWTPPGYSGTGDPLPVLYFYHGFGDSGLSAIDQGRIPQIMDNLLAEGKIKPMLVVVPDTETDIPEAVAENFPPQERRKTFYPLNAQAADKELMQDIIPLIDARFNVRKDADGRALAGLSQGGYQALVSGMNHLESFGWLATFSGVTTTTVPNAGVEAQLKQPDAINKQLRNFTVVVGEKDSVTGKDIAGLKSELEKQQIKFDYHQYPGLNHEMDVWRPAYAEFVQKLFK
>GCF_013348905.1_strand_blastn_result_1167_plus.fasta_1
MKRHAIYFALALAGAAFTLQAAPLPAMPDPSLPVSHFITQVNADKSITYRLFAPDARRVSIVTGATPDSFVSHDMTKAADGVWTWKSEPMKPNLYEYYFDVDGFRSVDTGSRYQKPQRQVNTSLILVPGSILDDREVAHGDLRTLTYHSKALNAERRLYVWTPPGYSGTGDPLPVLYFYHGFGDSGLSAIDQGRIPQIMDNLLAEGKIKPMLVVVPDTETDIPEAVAENFPPQERRKTFYPLNAQAADKELMQDIIPLIDARFNVRKDADGRALAGLSQGGYQALVSGMNHLESFGWLATFSGVTTTTVPNAGVEAQLKQPDAINKQLRNFTVVVGEKDSVTGKDIAGLKSELEKQQIKFDYHQYPGLNHEMDVWRPAYAEFVQKLFK
>GCF_013348925.1_strand_blastn_result_1167_plus.fasta_1
MKRHAIYFALALAGAAFTLQAAPLPAMPDPSLPVSHFITQVNADKSITYRLFAPDARRVSIVTGATPDSFVSHDMTKAADGVWTWKSEPMKPNLYEYYFDVDGFRSVDTGSRYQKPQRQVNTSLILVPGSILDDREVAHGDLRTLTYHSKALNAERRLYVWTPPGYSGTGDPLPVLYFYHGFGDSGLSAIDQGRIPQIMDNLLAEGKIKPMLVVVPDTETDIPEAVAENFPPQERRKTFYPLNAQAADKELMQDIIPLIDARFNVRKDADGRALAGLSQGGYQALVSGMNHLESFGWLATFSGVTTTTVPNAGVEAQLKQPDAINKQLRNFTVVVGEKDSVTGKDIAGLKSELEKQQIKFDYHQYPGLNHEMDVWRPAYAEFVQKLFK
>GCF_013348945.1_strand_blastn_result_1167_plus.fasta_1
MKRHAIYFALALAGAAFTLQAAPLPAMPDPSLPVSHFITQVNADKSITYRLFAPDARRVSIVTGATPDSFVSHDMTKAADGVWTWKSEPMKPNLYEYYFDVDGFRSVDTGSRYQKPQRQVNTSLILVPGSILDDREVAHGDLRTLTYHSKALNAERRLYVWTPPGYSGTGDPLPVLYFYHGFGDSGLSAIDQGRIPQIMDNLLAEGKIKPMLVVVPDTETDIPEAVAENFPPQERRKTFYPLNAQAADKELMQDIIPLIDARFNVRKDADGRALAGLSQGGYQALVSGMNHLESFGWLATFSGVTTTTVPNAGVEAQLKQPDAINKQLRNFTVVVGEKDSVTGKDIAGLKSELEKQQIKFDYHQYPGLNHEMDVWRPAYAEFVQKLFK
>GCF_013348965.1_strand_blastn_result_1167_plus.fasta_1
MKRHAIYFALALAGAAFTLQAAPLPAMPDPSLPVSHFITQVNADKSITYRLFAPDARRVSIVTGATPDSFVSHDMTKAADGVWTWKSEPMKPNLYEYYFDVDGFRSVDTGSRYQKPQRQVNTSLILVPGSILDDREVAHGDLRTLTYHSKALNAERRLYVWTPPGYSGTGDPLPVLYFYHGFGDSGLSAIDQGRIPQIMDNLLAEGKIKPMLVVVPDTETDIPEAVAENFPPQERRKTFYPLNAQAADKELMQDIIPLIDARFNVRKDADGRALAGLSQGGYQALVSGMNHLESFGWLATFSGVTTTTVPNAGVEAQLKQPDAINKQLRNFTVVVGEKDSVTGKDIAGLKSELEKQQIKFDYHQYPGLNHEMDVWRPAYAEFVQKLFK
>GCF_013348985.1_strand_blastn_result_1167_plus.fasta_1
MKRHAIYFALALAGAAFTLQAAPLPAMPDPSLPVSHFITQVNADKSITYRLFAPDARRVSIVTGATPDSFVSHDMTKAADGVWTWKSEPMKPNLYEYYFDVDGFRSVDTGSRYQKPQRQVNTSLILVPGSILDDREVAHGDLRTLTYHSKALNAERRLYVWTPPGYSGTGDPLPVLYFYHGFGDSGLSAIDQGRIPQIMDNLLAEGKIKPMLVVVPDTETDIPEAVAENFPPQERRKTFYPLNAQAADKELMQDIIPLIDARFNVRKDADGRALAGLSQGGYQALVSGMNHLESFGWLATFSGVTTTTVPNAGVEAQLKQPDAINKQLRNFTVVVGEKDSVTGKDIAGLKSELEKQQIKFDYHQYPGLNHEMDVWRPAYAEFVQKLFK
>GCF_013349005.1_strand_blastn_result_1167_plus.fasta_1
MKRHAIYFALALAGAAFTLQAAPLPAMPDPSLPVSHFITQVNADKSITYRLFAPDARRVSIVTGATPDSFVSHDMTKAADGVWTWKSEPMKPNLYEYYFDVDGFRSVDTGSRYQKPQRQVNTSLILVPGSILDDREVAHGDLRTLTYHSKALNAERRLYVWTPPGYSGTGDPLPVLYFYHGFGDSGLSAIDQGRIPQIMDNLLAEGKIKPMLVVVPDTETDIPEAVAENFPPQERRKTFYPLNAQAADKELMQDIIPLIDARFNVRKDADGRALAGLSQGGYQALVSGMNHLESFGWLATFSGVTTTTVPNAGVEAQLKQPDAINKQLRNFTVVVGEKDSVTGKDIAGLKSELEKQQIKFDYHQYPGLNHEMDVWRPAYAEFVQKLFK
>GCF_013349025.1_strand_blastn_result_1167_plus.fasta_1
MKRHAIYFALALAGAAFTLQAAPLPAMPDPSLPVSHFITQVNADKSITYRLFAPDARRVSIVTGATPDSFVSHDMTKAADGVWTWKSEPMKPNLYEYYFDVDGFRSVDTGSRYQKPQRQVNTSLILVPGSILDDREVAHGDLRTLTYHSKALNAERRLYVWTPPGYSGTGDPLPVLYFYHGFGDSGLSAIDQGRIPQIMDNLLAEGKIKPMLVVVPDTETDIPEAVAENFPPQERRKTFYPLNAQAADKELMQDIIPLIDARFNVRKDADGRALAGLSQGGYQALVSGMNHLESFGWLATFSGVTTTTVPNAGVEAQLKQPDAINKQLRNFTVVVGEKDSVTGKDIAGLKSELEKQQIKFDYHQYPGLNHEMDVWRPAYAEFVQKLFK
>GCF_013349045.1_strand_blastn_result_1167_plus.fasta_1
MKRHAIYFALALAGAAFTLQAAPLPAMPDPSLPVSHFITQVNADKSITYRLFAPDARRVSIVTGATPDSFVSHDMTKAADGVWTWKSEPMKPNLYEYYFDVDGFRSVDTGSRYQKPQRQVNTSLILVPGSILDDREVAHGDLRTLTYHSKALNAERRLYVWTPPGYSGTGDPLPVLYFYHGFGDSGLSAIDQGRIPQIMDNLLAEGKIKPMLVVVPDTETDIPEAVAENFPPQERRKTFYPLNAQAADKELMQDIIPLIDARFNVRKDADGRALAGLSQGGYQALVSGMNHLESFGWLATFSGVTTTTVPNAGVEAQLKQPDAINKQLRNFTVVVGEKDSVTGKDIAGLKSELEKQQIKFDYHQYPGLNHEMDVWRPAYAEFVQKLFK
>GCF_013349065.1_strand_blastn_result_1167_plus.fasta_1
MKRHAIYFALALAGAAFTLQAAPLPAMPDPSLPVSHFITQVNADKSITYRLFAPDARRVSIVTGATPDSFVSHDMTKAADGVWTWKSEPMKPNLYEYYFDVDGFRSVDTGSRYQKPQRQVNTSLILVPGSILDDREVAHGDLRTLTYHSKALNAERRLYVWTPPGYSGTGDPLPVLYFYHGFGDSGLSAIDQGRIPQIMDNLLAEGKIKPMLVVVPDTETDIPEAVAENFPPQERRKTFYPLNAQAADKELMQDIIPLIDARFNVRKDADGRALAGLSQGGYQALVSGMNHLESFGWLATFSGVTTTTVPNAGVEAQLKQPDAINKQLRNFTVVVGEKDSVTGKDIAGLKSELEKQQIKFDYHQYPGLNHEMDVWRPAYAEFVQKLFK
>GCF_013349085.1_strand_blastn_result_1167_plus.fasta_1
MKRHAIYFALALAGAAFTLQAAPLPAMPDPSLPVSHFITQVNADKSITYRLFAPDARRVSIVTGATPDSFVSHDMTKAADGVWTWKSEPMKPNLYEYYFDVDGFRSVDTGSRYQKPQRQVNTSLILVPGSILDDREVAHGDLRTLTYHSKALNAERRLYVWTPPGYSGTGDPLPVLYFYHGFGDSGLSAIDQGRIPQIMDNLLAEGKIKPMLVVVPDTETDIPEAVAENFPPQERRKTFYPLNAQAADKELMQDIIPLIDARFNVRKDADGRALAGLSQGGYQALVSGMNHLESFGWLATFSGVTTTTVPNAGVEAQLKQPDAINKQLRNFTVVVGEKDSVTGKDIAGLKSELEKQQIKFDYHQYPGLNHEMDVWRPAYAEFVQKLFK
>GCF_013376555.1_strand_blastn_result_1167_plus.fasta_1
MKRHAIYFALALAGAAFTLQAAPLPAMPDPSLPVSHFITQVNADKSITYRLFAPDARRVSIVTGATPDSFVSHDMTKAADGVWTWKSEPMKPNLYEYYFDVDGFRSVDTGSRYQKPQRQVNTSLILVPGSILDDREVAHGDLRTLTYHSKALNAERRLYVWTPPGYSGTGDPLPVLYFYHGFGDSGLSAIDQGRIPQIMDNLLAEGKIKPMLVVVPDTETDIPEAVAENFPPQERRKTFYPLNAQAADKELMQDIIPLIDARFNVRKDADGRALAGLSQGGYQALVSGMNHLESFGWLATFSGVTTTTVPNAGVEAQLKQPDAINKQLRNFTVVVGEKDSVTGKDIAGLKSELEKQQIKFDYHQYPGLNHEMDVWRPAYAEFVQKLFK
>GCF_013376595.1_strand_blastn_result_1167_plus.fasta_1
MKRHAIYFALALAGAAFTLQAAPLPAMSDPSLPVSHFITQVNGDKSITYRLFAPDARRVSIVTGATPDSFVSHDMTKAADGVWTWKSEPMKPNLYEYYFDVDGFRSVDTGSRYQKPQRQVNTSLILVPGSILDDREVAHGDLRTLTYHSKALNAERRLYVWTPPGYSGTGDPLPVLYFYHGFGDSGLSAIDQGRIPQIMDNLLAEGKIKPMLVVVPDTETDIPEAVAENFPPQERRKTFYPLNAQAADKELMQDIIPLIDARFNVRKDADGRALAGLSQGGYQALVSGMNHLESFGWLATFSGVTTTTVPNAGVEAQLKQPDAINKQLRNFTVVVGEKDSVTGKDIAGLKSELEKQQIKFDYHQYPGLNHEMDVWRPAYAEFVQKLFK
>GCF_013378155.1_strand_blastn_result_1167_plus.fasta_1
MKRHAIYFALALAGAAFTLQAAPLPAMPDPSLPVSHFITQVNADKSITYRLFAPDARRVSIVTGATPDSFVSHDMTKAADGVWTWKSEPMKPNLYEYYFDVDGFRSVDTGSRYQKPQRQVNTSLILVPGSILDDREVAHGDLRTLTYHSKALNAERRLYVWTPPGYSGTGDPLPVLYFYHGFGDSGLSAIDQGRIPQIMDNLLAEGKIKPMLVVVPDTETDIPEAVAENFPPQERRKTFYPLNAQAADKELMQDIIPLIDARFNVRKDADGRALAGLSQGGYQALVSGMNHLESFGWLATFSGVTTTTVPNAGVEAQLKQPDAINKQLRNFTVVVGEKDSVTGKDIAGLKSELEKQQIKFDYHQYPGLNHEMDVWRPAYAEFVQKLFK
>GCF_013378175.1_strand_blastn_result_1167_plus.fasta_1
MKRHAIYFALALAGAAFTLQAAPLPAMPDPSLPVSHFITQVNADKSITYRLFAPDARRVSIVTGATPDSFVSHDMTKAADGVWTWKSEPMKPNLYEYYFDVDGFRSVDTGSRYQKPQRQVNTSLILVPGSILDDREVAHGDLRTLTYHSKALNAERRLYVWTPPGYSGTGDPLPVLYFYHGFGDSGLSAIDQGRIPQIMDNLLAEGKIKPMLVVVPDTETDIPEAVAENFPPQERRKTFYPLNAQAADKELMQDIIPLIDARFNVRKDADGRALAGLSQGGYQALVSGMNHLESFGWLATFSGVTTTTVPNAGVEAQLKQPDAINKQLRNFTVVVGEKDSVTGKDIAGLKSELEKQQIKFDYHQYPGLNHEMDVWRPAYAEFVQKLFK
>GCF_013378195.1_strand_blastn_result_1167_plus.fasta_1
MKRHAIYFALALAGAAFTLQAAPLPAMPDPSLPVSHFITQVNADKSITYRLFAPDARRVSIVTGATPDSFVSHDMTKAADGVWTWKSEPMKPNLYEYYFDVDGFRSVDTGSRYQKPQRQVNTSLILVPGSILDDREVAHGDLRTLTYHSKALNAERRLYVWTPPGYSGTGDPLPVLYFYHGFGDSGLSAIDQGRIPQIMDNLLAEGKIKPMLVVVPDTETDIPEAVAENFPPQERRKTFYPLNAQAADKELMQDIIPLIDARFNVRKDADGRALAGLSQGGYQALVSGMNHLESFGWLATFSGVTTTTVPNAGVEAQLKQPDAINKQLRNFTVVVGEKDSVTGKDIAGLKSELEKQQIKFDYHQYPGLNHEMDVWRPAYAEFVQKLFK
>GCF_013378215.1_strand_blastn_result_1167_plus.fasta_1
MKRHAIYFALALAGAAFTLQAAPLPAMPDPSLPVSHFITQVNADKSITYRLFAPDARRVSIVTGATPDSFVSHDMTKAADGVWTWKSEPMKPNLYEYYFDVDGFRSVDTGSRYQKPQRQVNTSLILVPGSILDDREVAHGDLRTLTYHSKALNAERRLYVWTPPGYSGTGDPLPVLYFYHGFGDSGLSAIDQGRIPQIMDNLLAEGKIKPMLVVVPDTETDIPEAVAENFPPQERRKTFYPLNAQAADKELMQDIIPLIDARFNVRKDADGRALAGLSQGGYQALVSGMNHLESFGWLATFSGVTTTTVPNAGVEAQLKQPDAINKQLRNFTVVVGEKDSVTGKDIAGLKSELEKQQIKFDYHQYPGLNHEMDVWRPAYAEFVQKLFK
>GCF_013378235.1_strand_blastn_result_1167_plus.fasta_1
MKRHAIYFALALAGAAFTLQAAPLPAMPDPSLPVSHFITQVNADKSITYRLFAPDARRVSIVTGATPDSFVSHDMTKAADGVWTWKSEPMKPNLYEYYFDVDGFRSVDTGSRYQKPQRQVNTSLILVPGSILDDREVAHGDLRTLTYHSKALNAERRLYVWTPPGYSGTGDPLPVLYFYHGFGDSGLSAIDQGRIPQIMDNLLAEGKIKPMLVVVPDTETDIPEAVAENFPPQERRKTFYPLNAQAADKELMQDIIPLIDARFNVRKDADGRALAGLSQGGYQALVSGMNHLESFGWLATFSGVTTTTVPNAGVEAQLKQPDAINKQLRNFTVVVGEKDSVTGKDIAGLKSELEKQQIKFDYHQYPGLNHEMDVWRPAYAEFVQKLFK
>GCF_013378255.1_strand_blastn_result_1167_plus.fasta_1
MKRHAIYFALALAGAAFTLQAAPLPAMPDPSLPVSHFITQVNADKSITYRLFAPDARRVSIVTGATPDSFVSHDMTKAADGVWTWKSEPMKPNLYEYYFDVDGFRSVDTGSRYQKPQRQVNTSLILVPGSILDDREVAHGDLRTLTYHSKALNAERRLYVWTPPGYSGTGDPLPVLYFYHGFGDSGLSAIDQGRIPQIMDNLLAEGKIKPMLVVVPDTETDIPEAVAENFPPQERRKTFYPLNAQAADKELMQDIIPLIDARFNVRKDADGRALAGLSQGGYQALVSGMNHLESFGWLATFSGVTTTTVPNAGVEAQLKQPDAINKQLRNFTVVVGEKDSVTGKDIAGLKSELEKQQIKFDYHQYPGLNHEMDVWRPAYAEFVQKLFK
>GCF_013378275.1_strand_blastn_result_1167_plus.fasta_1
MKRHAIYFALALAGAAFTLQAAPLPAMPDPSLPVSHFITQVNADKSITYRLFAPDARRVSIVTGATPDSFVSHDMTKAADGVWTWKSEPMKPNLYEYYFDVDGFRSVDTGSRYQKPQRQVNTSLILVPGSILDDREVAHGDLRTLTYHSKALNAERRLYVWTPPGYSGTGDPLPVLYFYHGFGDSGLSAIDQGRIPQIMDNLLAEGKIKPMLVVVPDTETDIPEAVAENFPPQERRKTFYPLNAQAADKELMQDIIPLIDARFNVRKDADGRALAGLSQGGYQALVSGMNHLESFGWLATFSGVTTTTVPNAGVEAQLKQPDAINKQLRNFTVVVGEKDSVTGKDIAGLKSELEKQQIKFDYHQYPGLNHEMDVWRPAYAEFVQKLFK
>GCF_013378295.1_strand_blastn_result_1167_plus.fasta_1
MKRHAIYFALALAGAAFTLQAAPLPAMPDPSLPVSHFITQVNADKSITYRLFAPDARRVSIVTGATPDSFVSHDMTKAADGVWTWKSEPMKPNLYEYYFDVDGFRSVDTGSRYQKPQRQVNTSLILVPGSILDDREVAHGDLRTLTYHSKALNAERRLYVWTPPGYSGTGDPLPVLYFYHGFGDSGLSAIDQGRIPQIMDNLLAEGKIKPMLVVVPDTETDIPEAVAENFPPQERRKTFYPLNAQAADKELMQDIIPLIDARFNVRKDADGRALAGLSQGGYQALVSGMNHLESFGWLATFSGVTTTTVPNAGVEAQLKQPDAINKQLRNFTVVVGEKDSVTGKDIAGLKSELEKQQIKFDYHQYPGLNHEMDVWRPAYAEFVQKLFK
>GCF_013378315.1_strand_blastn_result_1167_plus.fasta_1
MKRHAIYFALALAGAAFTLQAAPLPAMPDPSLPVSHFITQVNADKSITYRLFAPDARRVSIVTGATPDSFVSHDMTKAADGVWTWKSEPMKPNLYEYYFDVDGFRSVDTGSRYQKPQRQVNTSLILVPGSILDDREVAHGDLRTLTYHSKALNAERRLYVWTPPGYSGTGDPLPVLYFYHGFGDSGLSAIDQGRIPQIMDNLLAEGKIKPMLVVVPDTETDIPEAVAENFPPQERRKTFYPLNAQAADKELMQDIIPLIDARFNVRKDADGRALAGLSQGGYQALVSGMNHLESFGWLATFSGVTTTTVPNAGVEAQLKQPDAINKQLRNFTVVVGEKDSVTGKDIAGLKSELEKQQIKFDYHQYPGLNHEMDVWRPAYAEFVQKLFK
>GCF_013416035.1_strand_blastn_result_1167_plus.fasta_1
MKRHAIYFALALAGAAFTLQAAPLPAMPDPSLPVSHFITQVNADKSITYRLFAPDARRVSIVTGATPDSFVSHDMTKAADGVWTWKSEPMKPNLYEYYFDVDGFRSVDTGSRYQKPQRQVNTSLILVPGSILDDREVAHGDLRTLTYHSKALNAERRLYVWTPPGYSGTGDPLPVLYFYHGFGDSGLSAIDQGRIPQIMDNLLAEGKIKPMLVVVPDTETDIPEAVAENFPPQERRKTFYPLNAQAADKELMQDIIPLIDARFNVRKDADGRALAGLSQGGYQALVSGMNHLESFGWLATFSGVTTTTVPNAGVEAQLKQPDAINKQLRNFTVVVGEKDSVTGKDIAGLKSELEKQQIKFDYHQYPGLNHEMDVWRPAYAEFVQKLFK
>GCF_013416055.1_strand_blastn_result_1167_plus.fasta_1
MKRHAIYFALALAGAAFTLQAAPLPAMPDPSLPVSHFITQVNADKSITYRLFAPDARRVSIVTGATPDSFVSHDMTKAADGVWTWKSEPMKPNLYEYYFDVDGFRSVDTGSRYQKPQRQVNTSLILVPGSILDDREVAHGDLRTLTYHSKALNAERRLYVWTPPGYSGTGDPLPVLYFYHGFGDSGLSAIDQGRIPQIMDNLLAEGKIKPMLVVVPDTETDIPEAVAENFPPQERRKTFYPLNAQAADKELMQDIIPLIDARFNVRKDADGRALAGLSQGGYQALVSGMNHLESFGWLATFSGVTTTTVPNAGVEAQLKQPDAINKQLRNFTVVVGEKDSVTGKDIAGLKSELEKQQIKFDYHQYPGLNHEMDVWRPAYAEFVQKLFK
>GCF_013416085.1_strand_blastn_result_1167_plus.fasta_1
MKRHAIYFALALAGAAFTLQAAPLPAMPDPSLPVSHFITQVNADKSITYRLFAPDARRVSIVTGATPDSFVSHDMTKAADGVWTWKSEPMKPNLYEYYFDVDGFRSVDTGSRYQKPQRQVNTSLILVPGSILDDREVAHGDLRTLTYHSKALNAERRLYVWTPPGYSGTGDPLPVLYFYHGFGDSGLSAIDQGRIPQIMDNLLAEGKIKPMLVVVPDTETDIPEAVAENFPPQERRKTFYPLNAQAADKELMQDIIPLIDARFNVRKDADGRALAGLSQGGYQALVSGMNHLESFGWLATFSGVTTTTVPNAGVEAQLKQPDAINKQLRNFTVVVGEKDSVTGKDIAGLKSELEKQQIKFDYHQYPGLNHEMDVWRPAYAEFVQKLFK
>GCF_013416105.1_strand_blastn_result_1167_plus.fasta_1
MKRHAIYFALALAGAAFTLQAAPLPAMPDPSLPVSHFITQVNADKSITYRLFAPDARRVLIVTGATPDSFVSHDMTKAADGVWTWKSEPMKPNLYEYYFDVDGFRSVDTGSRYQKPQRQVNTSLILVPGSILDDREVAHGDLRTLTYHSKALNAERRLYVWTPPGYSGTGDPLPVLYFYHGFGDSGLSAIDQGRIPQIMDNLLAEGKIKPMLVVVPDTETDIPEAVAENFPPQERRKTFYPLNAQAADKELMQDIIPLIDARFNVRKDADGRALAGLSQGGYQALVSGMNHLESFGWLATFSGVTTTTVPNAGVEAQLKQPDAINKQLRNFTVVVGEKDSVTGKDIAGLKSELEKQQIKFDYHQYPGLNHEMDVWRPAYAEFVQKLFK
>GCF_013416125.1_strand_blastn_result_1167_plus.fasta_1
MKRHAIYFALALAGAAFTLQAAPLPAMPDPSLPVSHFITQVNADKSITYRLFAPDARRVSIVTGATPDSFVSHDMTKAADGVWTWKSEPMKPNLYEYYFDVDGFRSVDTGSRYQKPQRQVNTSLILVPGSILDDREVAHGDLRTLTYHSKALNAERRLYVWTPPGYSGTGDPLPVLYFYHGFGDSGLSAIDQGRIPQIMDNLLAEGKIKPMLVVVPDTETDIPEAVAENFPPQERRKTFYPLNAQAADKELMQDIIPLIDARFNVRKDADGRALAGLSQGGYQALVSGMNHLESFGWLATFSGVTTTTVPNAGVEAQLKQPDAINKQLRNFTVVVGEKDSVTGKDIAGLKSELEKQQIKFDYHQYPGLNHEMDVWRPAYAEFVQKLFK
>GCF_013423825.1_strand_blastn_result_1167_plus.fasta_1
MKRHAIYFALALAGAAFTLQAAPLPAMPDPSLPVSHFITQVNADKSITYRLFAPDARRVSIVTGATPDSFVSHDMTKAADGVWTWKSEPMKPNLYEYYFDVDGFRSVDTGSRYQKPQRQVNTSLILVPGSILDDREVAHGDLRTLTYHSKALNAERRLYVWTPPGYSGTGDPLPVLYFYHGFGDSGLSAIDQGRIPQIMDNLLAEGKIKPMLVVVPDTETDIPEAVAENFPPQERRKTFYPLNAQAADKELMQDIIPLIDARFNVRKDADGRALAGLSQGGYQALVSGMNHLESFGWLATFSGVTTTTVPNAGVEAQLKQPDAINKQLRNFTVVVGEKDSVTGKDIAGLKSELEKQQIKFDYHQYPGLNHEMDVWRPAYAEFVQKLFK
>GCF_013611495.1_strand_blastn_result_1167_plus.fasta_1
MKRHAIYFALALAGAAFTLQAAPLPAMPDPSLPVSHFITQVNADKSITYRLFAPDARRVSIVTGATPDSFVSHDMTKAADGVWTWKSEPMKPNLYEYYFDVDGFRSVDTGSRYQKPQRQVNTSLILVPGSILDDREVAHGDLRTLTYHSKALNAERRLYVWTPPGYSGTGDPLPVLYFYHGFGDSGLSAIDQGRIPQIMDNLLAEGKIKPMLVVVPDTETDIPEAVAENFPPQERRKTFYPLNAQAADKELMQDIIPLIDARFNVRKDTDGRALAGLSQGGYQALVSGMNHLESFGWLATFSGVTTTTVPNASVEAQLKQPDAINKQLRNFTVVVGEKDSVTGKDIAGLKSELEKQQIKFDYHQYPGLNHEMDVWRPAYAEFVQKLFK
>GCF_013694405.1_strand_blastn_result_1167_plus.fasta_1
MKRHAIYFALALAGAAFTLQAAPLPAMPDPSLPVSHFITQVNADKSITYRLFAPDARRVSIVTGATPDSFVSHDMTKAADGVWTWKSEPMKPNLYEYYFDVDGFRSVDTGSRYQKPQRQVNTSLILVPGSILDDREVAHGDLRTLTYHSKALNAERRLYVWTPPGYSGTGDPLPVLYFYHGFGDSGLSAIDQGRIPQIMDNLLAEGKIKPMLVVVPDTETDIPEAVAENFPPQERRKTFYPLNAQAADKELMQDIIPLIDARFNVRKDADGRALAGLSQGGYQALVSGMNHLESFGWLATFSGVTTTTVPNAGVEAQLKQPDAINKQLRNFTVVVGEKDSVTGKDIAGLKSELEKQQIKFDYHQYPGLNHEMDVWRPAYAEFVQKLFK
>GCF_013694425.1_strand_blastn_result_1167_plus.fasta_1
MKRHAIYFALALVGAAFTLQAAPLPAMPDPSLPVSHFITQVNADKSITYRLFAPDARRVSIVTGATPDSFVSHDMTKAADGVWTWKSEPMKPNLYEYYFDVDGFRSVNTGSRYQKPQRQVNTSLILVPGSILDDREVAHGDLRTLTYHSKALNAERRLYVWTPPGYSGTGDPLPVLYFYHGFGDSGLSAIDQGRIPQIMDNLLAEGKIKPMLVVVPDTETDIPEAVAENFPPQERRKTFYPLNAQAADKELMQDIIPLIDARFNVRKDADGRALAGLSQGGYQALVSGMNHLESFGWLATFSGVTTTTVPNAGVEAQLKQPDAINKQLRNFTVVVGEKDSVTGKDIAGLKSELEKQQIKFDYHQYPGLNHEMDVWRPAYAEFVQKLFK
>GCF_013704985.1_strand_blastn_result_1167_plus.fasta_1
MKRHAIYFALALAGAAFTLQAAPLPAMPDPSLPVSHFITQVNADKSITYRLFAPDARRVSIVTGATPDSFVSHDMTKAADGVWTWKSEPMKPNLYEYYFDVDGFRSVDTGSRYQKPQRQVNTSLILVPGSILDDREVAHGDLRILTYHSKALNAERRLYVWTPPGYSGTGDPLPVLYFYHGFGDSGLSAIDQGRIPQIMDNLLAEGKIKPMLVVVPDTETDIPEAVAENFPPQERRKTFYPLNAQAADKELMQDIIPLIDARFNVRKDADGRALAGLSQGGYQALVSGMNHLESFGWLATFSGVTTTTVPNAGVEAQLKQPDAINKQLRNFTVVVGEKDSVTGKDIAGLKSELEKQQIKFDYHQYPGLNHEMDVWRPAYAEFVQKLFK
>GCF_013724605.1_strand_blastn_result_1167_plus.fasta_1
MKRHAIYFALALAGAAFTLQAAPLPAMPDPSLPVSHFITQVNADKSITYRLFAPDARRVSIVTGATPDSFVSHDMTKAADGVWTWKSEPMKPNLYEYYFDVDGFRSVDTGSRYQKPQRQVNTSLILVPGSILDDREVAHGDLRTLTYHSKALNAERRLYVWTPPGYSGTGDPLPVLYFYHGFGDSGLSAIDQGRIPQIMDNLLAEGKIKPMLVVVPDTETDIPEAVAENFPPQERRKTFYPLNAQAADKELMQDIIPLIDARFNVRKDADGRALAGLSQGGYQALVSGMNHLESFGWLATFSGVTTTTVPNAGVEAQLKQPDAINKQLRNFTVVVGEKDSVTGKDIAGLKSELEKQQIKFDYHQYPGLNHEMDVWRPAYAEFVQKLFK
>GCF_013729075.1_strand_blastn_result_1167_plus.fasta_1
MKRHAIYFALALAGAAFTLQAAPLPAMPDPSLPVSHFITQVNADKSITYRLFAPDARRVSIVTGATPDSFVSHDMTKAADGVWTWKSEPMKPNLYEYYFDVDGFRSVDTGSRYQKPQRQVNTSLILVPGSILDDREVAHGDLRTLTYHSKALNAERRLYVWTPPGYSGTGDPLPVLYFYHGFGDSGLSAIDQGRIPQIMDNLLAEGKIKPMLVVVPDTETDIPEAVAENFPPQERRKTFYPLNAQAADKELMQDIIPLIDARFNVRKDADGRALAGLSQGGYQALVSGMNHLESFGWLATFSGVTTTTVPNAGVEAQLKQPDAINKQLRNFTVVVGEKDSVTGKDIAGLKSELEKQQIKFDYHQYPGLNHEMDVWRPAYAEFVQKLFK
>GCF_013730675.1_strand_blastn_result_1167_plus.fasta_1
MKRHAIYFALALAGAAFTLQAAPLPAMPDPSLPVSHFITQVNADKSITYRLFAPDARRVSIVTGATPDSFVSHDMTKAADGVWTWKSEPMKPNLYEYYFDVDGFRSVDTGSRYQKPQRQVNTSLILVPGSILDDREVAHGDLRTLTYHSKALNAERRLYVWTPPGYSGTGDPLPVLYFYHGFGDSGLSAIDQGRIPQIMDNLLAEGKIKPMLVVVPDTETDIPEAVAENFPPQERRKTFYPLNAQAADKELMQDIIPLIDARFNVRKDADGRALAGLSQGGYQALVSGMNHLESFGWLATFSGVTTTTVPNAGVEAQLKQPDAINKQLRNFTVVVGEKDSVTGKDIAGLKSELEKQQIKFDYHQYPGLNHEMDVWRPAYAEFVQKLFK
>GCF_013731305.1_strand_blastn_result_1167_plus.fasta_1
MKRHAIYFALALAGAAFTLQAAPLPAMPDPSLPVSHFITQVNADKSITYRLFAPDARRVSIVTGATPDSFVSHDMTKAADGVWTWKSEPMKPNLYEYYFDVDGFRSVDTGSRYQKPQRQVNTSLILVPGSILDDREVAHGDLRTLTYHSKALNAERRLYVWTPPGYSGTGDPLPVLYFYHGFGDSGLSAIDQGRIPQIMDNLLAEGKIKPMLVVVPDTETDIPEAVAEDFPPQERRKTFYPLNAQAADKELMQDIIPLIDARFNVRKDADGRALAGLSQGGYQALVSGMNHLESFGWLATFSGVTTTTVPNAGVEAQLKQPDAINKQLRNFTVVVGEKDSVTGKDIAGLKSELEKQQIKFDYHQYPGLNHEMDVWRPAYAEFVQKLFK
>GCF_013731735.1_strand_blastn_result_1167_plus.fasta_1
MKRHAIYFALALAGAAFTLQAAPLPAMPDPSLPVSHFITQVNADKSITYRLFAPDARRVSIVTGATPDSFVSHDMTKAADGVWTWKSEPMKPNLYEYYFDVDGFRSVDTGSRYQKPQRQVNTSLILVPGSILDDREVAHGDLRTLTYHSKALNAERRLYVWTPPGYSGTGDPLPVLYFYHGFGDSGLSAIDQGRIPQIMDNLLAEGKIKPMLVVVPDTETDIPEAVAENFPPQERRKTFYPLNAQAADKELMQDIIPLIDARFNVRKDTDGRALAGLSQGGYQALVSGMNHLESFGWLATFSGVTTTTVPNASVEAQLKQPDAINKQLRNFTVVVGEKDSVTGKDIAGLKSELEKQQIKFDYHQYPGLNHEMDVWRPAYAEFVQKLFK
>GCF_013734035.1_strand_blastn_result_1167_plus.fasta_1
MKRHAIYFALALAGAAFTLQAAPLPAMSDPSLPVSHFITQVNGDKSITYRLFAPDARRVSIVTGATPDSFVSHDMTKAADGVWTWKSEPMKPNLYEYYFDVDGFRSVDTGSRYQKPQRQVNTSLILVPGSILDDREVAHGDLRTLTYHSKALNAERRLYVWTPPGYSGTGDPLPVLYFYHGFGDSGLSAIDQGRIPQIMDNLLAEGKIKPMLVVVPDTETDIPEAVAENFPPQERRKTFYPLNAQAADKELMQDIIPLIDARFNVRKDADGRALAGLSQGGYQALVSGMNHLESFGWLATFSGVTTTTVPNAGVEAQLKQPDAINKQLRNFTVVVGEKDSVTGKDIAGLKSELEKQQIKFDYHQYPGLNHEMDVWRPAYAEFVQKLFK
>GCF_013735155.1_strand_blastn_result_1167_plus.fasta_1
MKRHAIYFALALAGAAFTLQAAPLPAMPDPSLPVSHFITQVNADKSITYRLFAPDARRVSIVTGATPDSFVSHDMTKAADGVWTWKSEPMKPNLYEYYFDVDGFRSVDTGSRYQKPQRQVNTSLILVPGSILDDREVAHGDLRTLTYHSKALNAERRLYVWTPPGYSGTGDPLPVLYFYHGFGDSGLSAIDQGRIPQIMDNLLAEGKIKPMLVVVPDTETDIPEAVAENFPPQERRKTFYPLNAQAADKELMQDIIPLIDARFKVRKDADGRALAGLSQGGYQALVSGMNHLESFGWLATFSGVTTTTVPNAGVEAQLKQPDAINKQLRNFTVVVGEKDSVTGKDIAGLKSELEKQQIKFDYHQYPGLNHEMDVWRPAYAEFVQKLFK
>GCF_013735895.1_strand_blastn_result_1167_plus.fasta_1
MKRHAIYFALALAGAAFTLQAAPLPAMPDPSLPVSHFITQVNADKSITYRLFAPDARRVSIVTGATPDSFVSHDMTKAADGVWTWKSEPMKPNLYEYYFDVDGFRSVDTGSRYQKPQRQVNTSLILVPGSILDDREVAHGVLRTLTYHSKALNAERRLYVWTPPGYSGTGDPLPVLYFYHGFGDSGLSAIDQGRIPQIMDNLLAEGKIKPMLVVVPDTETDIPEAVAENFPPQERRKTFYPLNAQAADKELMQDIIPLIDARFNVRKDADGRALAGLSQGGYQALVSGMNHLESFGWLATFSGVTTTTVPNAGVEAQLKQPDAINKQLRNFTEVVGEKDSVTGKDIAGLKSELEKQQIKFDYHQYPGLNHEMDVWRPAYAEFVQKLFK
>GCF_013736155.1_strand_blastn_result_1167_plus.fasta_1
MKRHAIYFALALAGAAFTLQAAPLPAMPDPSLPVSHFITQVNADKSITYRLFAPDARRVSIVTGATPDSFVSHDMTKAADGVWTWKSEPMKPNLYEYYFDVDGFRSVDTGSRYQKPQRQVNTSLILVPGSILDDREVAHGDLRTLTYHSKALNAERRLYVWTPPGYSGTGDPLPVLYFYHGFGDSGLSAIDQGRIPQIMDNLLAEGKIKPMLVVVPDTETDIPEAVAENFPPQERRKTFYPLNAQAADKELMQDIIPLIDARFNVRKDADGRALAGLSQGGYQALVSGMNHLESFGWLATFSGVTTTTVPNAGVEAQLKQPDAINKQLRNFTVVVGEKDSVTGKDIAGLKSELEKQQIKFDYHQYPGLNHEMDVWRPAYAEFVQKLFK
>GCF_013737695.1_strand_blastn_result_1167_plus.fasta_1
MKRHAIYFALALAGAAFTLQAAPLPAMPDPSLPVSHFITQVNADKSITYRLFAPDARRVSIVTGATPDSFVSHDMTKAADGVWTWKSEPMKPNLYEYYFDVDGFRSVDTGSRYQKPQRQVNTSLILVPGSILDDREVAHGDLRILTYHSKALNAERRLYVWTPPGYSGTGDPLPVLYFYHGFGDSGLSAIDQGRIPQIMDNLLAEGKIKPMLVVVPDTETDIPEAVAENFPPQERRKTFYPLNAQAADKELMQDIIPLIDARFNVRKDADGRALAGLSQGGYQALVSGMNHLESFGWLATFSGVTTTTVPNAGVEAQLKQPDAINKQLRNFTVVVGEKDSVTGKDIAGLKSELEKQQIKFDYHQYPGLNHEMDVWRPAYAEFVQKLFK
>GCF_013745295.1_strand_blastn_result_1167_plus.fasta_1
MKRHAIYFALALAGAAFTLQAAPLPAMPDPSLPVSHFITQVNADKSITYRLFAPDARRVSIVTGATPDSFVSHDMTKAADGVWTWKSEPMKPNLYEYYFDVDGFRSVDTGSRYQKPQRQVNTSLILVPGSILDDREVAHGDLRTLTYHSKALNAERRLYVWTPPGYSGTGDPLPVLYFYHGFGDSGLSAIDQGRIPQIMDNLLAEGKIKPMLVVVPDTETDIPEAVAENFPPQERRKTFYPLNAQAADKELMQDIIPLIDARFNVRKDADGRALAGLSQGGYQALVSGMNHLESFGWLATFSGVTTTTVPNAGVEAQLKQPDAINKQLRNFTVVVGEKDSVTGKDIAGLKSELEKQQIKFDYHQYPGLNHEMDVWRPAYAEFVQKLFK
>GCF_013782105.1_strand_blastn_result_1167_plus.fasta_1
MKRHAIYFALALAGAAFTLQAAPLPAMPDPSLPVSHFITQVNADKSITYRLFAPDARRVSIVTGATPDSFVSHDMTKAADGVWTWKSEPMKPNLYEYYFDVDGFRSVDTGSRYQKPQRQVNTSLILVPGSILDDREVAHGDLRTLTYHSKALNAERRLYVWTPPGYSGTGDPLPVLYFYHGFGDSGLSAIDQGRIPQIMDNLLAEGKIKPMLVVVPDTETDIPEAVAENFPPQERRKTFYPLNAQAADKELMQDIIPLIDARFNVRKDADGRALAGLSQGGYQALVSGMNHLESFGWLATFSGVTTTTVPNAGVEAQLKQPDAINKQLRNFTVVVGEKDSVTGKDIAGLKSELEKQQIKFDYHQYPGLNHEMDVWRPAYAEFVQKLFK
>GCF_013783245.1_strand_blastn_result_1167_plus.fasta_1
MKRHAIYFALALAGAAFTLQAAPLPAMSDPSLPVSHFITQVNGDKSITYRLFAPDARRVSIVTGATPDSFVSHDMTKAADGVWTWKSEPMKPNLYEYYFDVDGFRSVDTGSRYQKPQRQVNTSLILVPGSILDDREVAHGDLRTLTYHSKALNAERRLYVWTPPGYSGTGDPLPVLYFYHGFGDSGLSAIDQGRIPQIMDNLLAEGKIKPMLVVVPDTETDIPEAVAENFPPQERRKTFYPLNAQAADKELMQDIIPLIDARFNVRKDADGRALAGLSQGGYQALVSGMNHLESFGWLATFSGVTTTTVPNAGVEAQLKQPDAINKQLRNFTVVVGEKDSVTGKDIAGLKSELEKQQIKFDYHQYPGLNHEMDVWRPAYAEFVQKLFK
>GCF_013791265.1_strand_blastn_result_1167_plus.fasta_1
MKRHAIYFALALAGAAFTLQAAPLPAMPDPSLPVSHFITQVNADKSITYRLFAPDARRVSIVTGATPDSFVSHDMTKAADGVWTWKSEPMKPNLYEYYFDVDGFRSVDTGSRYQKPQRQVNTSLILVPGSILDDREVAHGDLRTLTYHSKALNAERRLYVWTPPGYSGTGDPLPVLYFYHGFGDSGLSAIDQGRIPQIMDNLLAEGKIKPMLVVVPDTETDIPEAVAEDFPPQERRKTFYPLNAQAADKELMQDIIPLIDARFNVRKDADGRALAGLSQGGYQALVSGMNHLESFGWLATFSGVTTTTVPNAGVEAQLKQPDAINKQLRNFTVVVGEKDSVTGKDIAGLKSELEKQQIKFDYHQYPGLNHEMDVWRPAYAEFVQKLFK
>GCF_013792545.1_strand_blastn_result_1167_plus.fasta_1
MKRHAIYFALALAGAAFTLQAAPLPAMSDPSLPVSHFITQVNADKSITYRLFAPDARRVSIVTGATPDSFVSHDMTKAADGVWTWKSEPMKPNLYEYYFDVDGFRSVDTGSRYQKPQRQVNTSLILVPGSILDDREVAHGDLRTLTYHSKALNAERHLYVWTPPGYSGTGDPLPVLYFYHGFGDSGLSAIDQGRIPQIMDNLLAEGKIKPMLVVVPDTETDIPEAVAEDFPPQERRKTFYPLNAQAADKELMQDIIPLIDARFNVRKDADGRALAGLSQGGYQALVSGMNHLESFGWLATFSGVTTTTVPNAGVEAQLKQPDAINKQLRNFTVVVGEKDSVTGKDIAGLKSELEKQQIKFDYHQYPGLNHEMDVWRPAYAEFVQKLFK
>GCF_013796245.1_strand_blastn_result_1167_plus.fasta_1
MKRHAIYFALALAGAAFTLQAAPLPAMPDPSLPVSHFITQVNADKSITYRLFAPDARRVSIVTGATPDSFVSHDMTKAADGVWTWKSEPMKPNLYEYYFDVDGFRSVDTGSRYQKPQRQVNTSLILVPGSILDDREVAHGDLRTLTYHSKALNAERRLYVWTPPGYSGTGDPLPVLYFYHGFGDSGLSAIDQGRIPQIMDNLLAEGKIKPMLVVVPDTETDIPEAVAEDFPPQERRKTFYPLNAQAADKELMQDIIPLIDARFNVRKDADGRALAGLSQGGYQALVSGMNHLESFGWLATFSGVTTTTVPNAGVEAQLKQPDAINKQLRNFTVVVGEKDSVTGKDIAGLKSELEKQQIKFDYHQYPGLNHEMDVWRPAYAEFVQKLFK
>GCF_013796485.1_strand_blastn_result_1167_plus.fasta_1
MKRHAIYFALALAGAAFTLQAAPLPAMPDPSLPVSHFITQVNADKSITYRLFAPDARRVSIVTGATPDSFVSHDMTKAADGVWTWKSEPMKPNLYEYYFDVDGFRSVDTGSRYQKPQRQVNTSLILVPGSILDDREVAHGDLRTLTYHSKALNAERRLYVWTPPGYSGTGDPLPVLYFYHGFGDSGLSAIDQGRIPQIMDNLLAEGKIKPMLVVVPDTETDIPEAVAEDFPPQERRKTFYPLNAQAADKELMQDIIPLIDARFNVRKDADGRALAGLSQGGYQALVSGMNHLESFGWLATFSGVTTTTVPNAGVEAQLKQPDAINKQLRNFTVVVGEKDSVTGKDIAGLKSELEKQQIKFDYHQYPGLNHEMDVWRPAYAEFVQKLFK
>GCF_013805705.1_strand_blastn_result_1167_plus.fasta_1
MKRHAIYFALALAGAAFTLQAAPLPAMPDPSLPVSHFITQVNADKSITYRLFAPDARRVSIVTGATPDSFVSHDMTKAADGVWTWKSEPMKPNLYEYYFDVDGFRSVDTGSRYQKPQRQVNTSLILVPGSILDDREVAHGDLRTLTYHSKALNAERRLYVWTPPGYSGTGDPLPLLYFYHGFGDSGLSAIDQGRIPQIMDNLLAEGKIKPMLVVVPDTETDIPEAVAEDFPPQERRKTFYPLNAQAADKELMQDIIPLIDARFNVRKDADGRALAGLSQGGYQALVSGMNHLESFGWLATFSGVTTTTVPNAGVEAQLKQPDAINKQLRNFTVVVGEKDSVTGKDIAGLKSELEKQQIKFDYHQYPGLNHEMDVWRPAYAEFVQKLFK
>GCF_013811445.1_strand_blastn_result_1167_plus.fasta_1
MKRHAIYFALALEGAAFTLQAAPLPAMSDPSLPVSHFITQVNADKSITYRLFAPDARRVSIVTGATPDSFVSHDMTKAADGVWTWKSEPMKPNLYEYYFDVDGFRSVDTGSRYQKPQRQVNTSLILVPGSILDDREVAHGDLRTLTYHSKALNAERRLYVWTPPGYSGTGDPLPVLYFYHGFGDSGLSAIDQGRIPQIMDNLLAEGKIKPMLVVVPDTETDIPEAVAENFPPQERRKTFYPLNAQAADKELMQDIIPLIDARFNVRKDADGRALAGLSQGGYQALVSGMNHLESFGWLATFSGVTTTTVPNAGVEAQLKQPDAINKQLRNFTVVVGEKDSVTGKDIAGLKSELEKQQIKFDYHQYPGLNHEMDVWRPAYAEFVQKLFK
>GCF_013811845.1_strand_blastn_result_1167_plus.fasta_1
MKRHAIYFALALAGAAFTLQAAPLPAMPDPSLPVSHFITQVNADKSITYRLFAPDARRVSIVTGATPDSFVSHDMTKAADGVWTWKSEPMKPNLYEYYFDVDGFRSVDTGSRYQKPQRQVNTSLILVPGSILDDREVAHGDLRTLTYHSKALNAERRLYVWTPPGYSGTGDPLPVLYFYHGFGDSGLSAIDQGRIPQIMDNLLAEGKIKPMLVVVPDTETDIPEAVAENFPPQERRKTFYPLNAQAADKELMQDIIPLIDARFNVRNDADGRALAGLSQGGYQALVSGMNHLESFGWLATFSGVTTTTVPHAGVEAQLKQPDAINKQLRNFTVVVGEKDSVTGKDIAGLKSELEKQQIKFDYHQYPGLNHEMDVWRPAYAEFVQKLFK
>GCF_013813035.1_strand_blastn_result_1167_plus.fasta_1
MKRHAIYFALALAGAAFTLQAAPLPAMPDPSLPVSHFITQVNADKSITYRLFAPDARRVSIVTGATPDSFVSHDMTKAADGVWTWKSEPMKPNLYEYYFDVDGFRSVDTGSRYQKPQRQVNTSLILVPGSILDDREVAHGDLRTLTYHSKALNAERRLYVWTPPGYSGTGDPLPVLYFYHGFGDSGLSAIDQGRIPQIMDNLLAEGKIKPMLVVVPDTETDIPEAVAEDFPPQERRKTFYPLNAQAADKELMQDIIPLIDARFNVRKDADGRALAGLSQGGYQALVSGMNHLESFGWLATFSGVTTTTVPNAGVEAQLKQPDAINKQLRNFTVVVGEKDSVTGKDIAGLKSELEKQQIKFDYHQYPGLNHEMDVWRPAYAEFVQKLFK
>GCF_013826045.1_strand_blastn_result_1167_plus.fasta_1
MKRHAIYFALALAGAAFTLQAAPLPAMPDPSLPVSHFITQVNADKSITYRLFAPDARRVSIVTGATPDSFVSHDMTKAADGVWTWKSEPMKPNLYEYYFDVDGFRSVDTGSRYQKPQRQVNTSLILVPGSILDDREVAHGDLRTLTYHSKALNAERRLYVWTPPGYSGTGDPLPVLYFYHGFGDSGLSAIDQGRIPQIMDNLLAEGKIKPMLVVVPDTETDIPEAVAENFPPQERRKTFYPLNAQAADKELMQDIIPLIDARFNVRKDADGRALAGLSQGGYQALVSGMNHLESFGWLATFSGVTTTTVPNAGVEAQLKQPDAINKQLRNFTVVVGEKDSVTGKDIAGLKSELEKQQIKFDYHQYPGLNHEMDVWRPAYAEFVQKLFK
>GCF_013834745.1_strand_blastn_result_1167_plus.fasta_1
MKRHAIYFALALAGAAFTLQAAPLPAMPDPSLPVSHFITQVNADKSITYRLFAPDARRVSIVTGATPDSFVSHDMTKAADGVWTWKSEPMKPNLYEYYFDVDGFRSVDTGSRYQKPQRQVNTSLILVPGSILDDREVAHGDLRTLTYHSKALNAERRLYVWTPPGYSGTGDPLPVLYFYHGFGDSGLSAIDQGRIPQIMDNLLAEGKIKPMLVVVPDTETDIPEAVAEDFPPQERRKTFYPLNAQAADKELMQDIIPLIDARFNVRKDADGRALAGLSQGGYQALVSGMNHLESFGWLATFSGVTTTTVPNAGVEAQLKQPDAINKQLRNFTVVVGEKDSVTGKDIAGLKSELEKQQIKFDYHQYPGLNHEMDVWRPAYAEFVQKLFK
>GCF_013895695.1_strand_blastn_result_1167_plus.fasta_1
MKRHAIYFALALAGAAFTLQAAPLPAMPDPSLPVSHFITQVNADKSITYRLFAPDARRVSIVTGATPDSFVSHDMTKAADGVWTWKSEPMKPNLYEYYFDVDGFRSVDTGSRYQKPQRQVNTSLILVPGSILDDREVAHGDLRTLTYHSKALNAERRLYVWTPPGYSGTGDPLPVLYFYHGFGDSGLSAIDQGRIPQIMDNLLAEGKIKPMLVVVPDTETDIPEAVAENFPPQERRKTFYPLNAQAADKELMQDIIPLIDARFNVRKDADGRALAGLSQGGYQALVSGMNHLESFGWLATFSGVTTTTVPNAGVEAQLKQPDAINKQLRNFTVVVGEKDSVTGKDIAGLKSELEKQQIKFDYHQYPGLNHEMDVWRPAYAEFVQKLFK
>GCF_014041505.2_strand_blastn_result_1167_plus.fasta_1
MKRHAIYFALALAGAAFTLQAAPLPAMPDPSLPVSHFITQVNADKSITYRLFAPDARRVSIVTGATPDSFVSHDMTKAADGVWTWKSEPMKPNLYEYYFDVDGFRSVDTGSRYQKPQRQVNTSLILVPGSILDDREVAHGDLRTLTYHSKALNAERRLYVWTPPGYSGTGDPLPVLYFYHGFGDSGLSAIDQGRIPQIMDNLLAEGKIKPMLVVVPDTETDIPEAVAENFPPQERRKTFYPLNAQAADKELMQDIIPLIDARFNVRKDADGRALAGLSQGGYQALVSGMNHLESFGWLATFSGVTTTTVPNAGVEAQLKQPDAINKQLRNFTVVVGEKDSVTGKDIAGLKSELEKQQIKFDYHQYPGLNHEMDVWRPAYAEFVQKLFK
>GCF_014041645.2_strand_blastn_result_1167_plus.fasta_1
MKRHAIYFALALAGAAFTLQAAPLPAMPDPSLPVSHFITQVNADKSITYRLFAPDARRVSIVTGATPDSFVSHDMTKAADGVWTWKSEPMKPNLYEYYFDVDGFRSVDTGSRYQKPQRQVNTSLILVPGSILDDREVAHGDLRTLTYHSKALNAERRLYVWTPPGYSGTGDPLPVLYFYHGFGDSGLSAIDQGRIPQIMDNLLAEGKIKPMLVVVPDTETDIPEAVAENFPPQERRKTFYPLNAQAADKELMQDIIPLIDARFNVRKDADGRALAGLSQGGYQALVSGMNHLESFGWLATFSGVTTTTVPNAGVEAQLKQPDAINKQLRNFTVVVGEKDSVTGKDIAGLKSELEKQQIKFDYHQYPGLNHEMDVWRPAYAEFVQKLFK
>GCF_014041735.2_strand_blastn_result_1167_plus.fasta_1
MKRHAIYFALALAGAAFTLQAAPLPAMPDPSLPVSHFITQVNADKSITYRLFAPDARRVSIVTGATPDSFVSHDMTKAADGVWTWKSEPMKPNLYEYYFDVDGFRSVDTGSRYQKPQRQVNTSLILVPGSILDDREVAHGDLRTLTYHSKALNAERRLYVWTPPGYSGTGDPLPVLYFYHGFGDSGLSAIDQGRIPQIMDNLLAEGKIKPMLVVVPDTETDIPEAVAENFPPQERRKTFYPLNAQAADKELMQDIIPLIDARFNVRKDADGRALAGLSQGGYQALVSGMNHLESFGWLATFSGVTTTTVPNAGVEAQLKQPDAINKQLRNFTVVVGEKDSVTGKDIAGLKSELEKQQIKFDYHQYPGLNHEMDVWRPAYAEFVQKLFK
>GCF_014041845.2_strand_blastn_result_1167_plus.fasta_1
MKRHAIYFALALAGAAFTLQAAPLPAMPDPSLPVSHFITQVNADKSITYRLFAPDARRVSIVTGATPDSFVSHDMTKAADGVWTWKSEPMKPNLYEYYFDVDGFRSVDTGSRYQKPQRQVNTSLILVPGSILDDREVAHGDLRTLTYHSKALNAERRLYVWTPPGYSGTGDPLPVLYFYHGFGDSGLSAIDQGRIPQIMDNLLAEGKIKPMLVVVPDTETDIPEAVAENFPPQERRKTFYPLNAQAADKELMQDIIPLIDARFNVRKDADGRALAGLSQGGYQALVSGMNHLESFGWLATFSGVTTTTVPNAGVEAQLKQPDAINKQLRNFTVVVGEKDSVTGKDIAGLKSELEKQQIKFDYHQYPGLNHEMDVWRPAYAEFVQKLFK
>GCF_014123345.1_strand_blastn_result_1167_plus.fasta_1
MKRHAIYFALALAGAAFTLQAAPLPAMPDPSLPVSHFITQVNADKSITYRLFAPDARRVSIVTGATPDSFVSHDMTKAADGVWTWKSEPMKPNLYEYYFDVDGFRSVDTGSRYQKPQRQVNTSLILVPGSILDDREVAHGDLRTLTYHSKALNAERRLYVWTPPGYSGTGDPLPVLYFYHGFGDSGLSAIDQGRIPQIMDNLLAEGKIKPMLVVVPDTETDIPEAVAENFPPQERRKTFYPLNAQAADKELMQDIIPLIDARFNVRKDADGRALAGLSQGGYQALVSGMNHLESFGWLATFSGVTTTTVPNAGVEAQLKQPDAINKQLRNFTVVVGEKDSVTGKDIAGLKSELEKQQIKFDYHQYPGLNHEMDVWRPAYAEFVQKLFK
>GCF_014162935.2_strand_blastn_result_1167_plus.fasta_1
MKRHAIYFALALAGAAFTLQAAPLPAMPDPSLPVSHFITQVNADKSITYRLFAPDARRVSIVTGATPDSFVSHDMTKAADGVWTWKSEPMKPNLYEYYFDVDGFRSVDTGSRYQKPQRQVNTSLILVPGSILDDREVAHGDLRTLTYHSKALNAERRLYVWTPPGYSGTGDPLPVLYFYHGFGDSGLSAIDQGRIPQIMDNLLAEGKIKPMLVVVPDTETDIPEAVAENFPPQERRKTFYPLNAQAADKELMQDIIPLIDARFNVRKDADGRALAGLSQGGYQALVSGMNHLESFGWLATFSGVTTTTVPNAGVEAQLKQPDAINKQLRNFTVVVGEKDSVTGKDIAGLKSELEKQQIKFDYHQYPGLNHEMDVWRPAYAEFVQKLFK
>GCF_014168575.1_strand_blastn_result_1167_plus.fasta_1
MKRHAIYFALALAGAAFTLQAAPLPAMPDPSLPVSHFITQVNADKSITYRLFAPDARRVSIVTGATPDSFVSHDMTKAADGVWTWKSEPMKPNLYEYYFDVDGFRSVDTGSRYQKPQRQVNTSLILVPGSILDDREVAHGDLRTLTYHSKALNAERRLYVWTPPGYSGTGDPLPVLYFYHGFGDSGLSAIDQGRIPQIMDNLLAEGKIKPMLVVVPDTETDIPEAVAENFPPQERRKTFYPLNAQAADKELMQDIIPLIDARFNVRKDADGRALAGLSQGGYQALVSGMNHLESFGWLATFSGVTTTTVPNAGVEAQLKQPDAINKQLRNFTVVVGEKDSVTGKDIAGLKSELEKQQIKFDYHQYPGLNHEMDVWRPAYAEFVQKLFK
>GCF_014168655.1_strand_blastn_result_1167_plus.fasta_1
MKRHAIYFALALAGAAFTLQAAPLPAMPDPSLPVSHFITQVNADKSITYRLFAPDARRVSIVTGATPDSFVSHDMTKAADGVWTWKSEPMKPNLYEYYFDVDGFRSVDTGSRYQKPQRQVNTSLILVPGSILDDREVAHGDLRTLTYHSKALNAERRLYVWTPPGYSGTGDPLPVLYFYHGFGDSGLSAIDQGRIPQIMDNLLAEGKIKPMLVVVPDTETDIPEAVAENFPPQERRKTFYPLNAQAADKELMQDIIPLIDARFNVRKDADGRALAGLSQGGYQALVSGMNHLESFGWLATFSGVTTTTVPNAGVEAQLKQPDAINKQLRNFTVVVGEKDSVTGKDIAGLKSELEKQQIKFDYHQYPGLNHEMDVWRPAYAEFVQKLFK
>GCF_014169335.1_strand_blastn_result_1167_plus.fasta_1
MKRHAIYFALALAGAAFTLQAAPLPAMPDPSLPVSHFITQVNADKSITYRLFAPDARRVSIVTGATPDSFVSHDMTKAADGVWTWKSEPMKPNLYEYYFDVDGFRSVDTGSRYQKPQRQVNTSLILVPGSILDDREVAHGDLRTLTYHSKALNAERRLYVWTPPGYSGTGDPLPVLYFYHGFGDSGLSAIDQGRIPQIMDNLLAEGKIKPMLVVVPDTETDIPEAVAENFPPQERRKTFYPLNAQAADKELMQDIIPLIDARFNVRKDADGRALAGLSQGGYQALVSGMNHLESFGWLATFSGVTTTTVPNAGVEAQLKQPDAINKQLRNFTVVVGEKDSVTGKDIAGLKSELEKQQIKFDYHQYPGLNHEMDVWRPAYAEFVQKLFK
>GCF_014170015.1_strand_blastn_result_1167_plus.fasta_1
MKRHAIYFALALAGAAFTLQAAPLPAMSDPSLPVSHFITQVNGDKSITYRLFAPDARRVSIVTGATPDSFVSHDMTKAADGVWTWKSEPMKPNLYEYYFDVDGFRSVDTGSRYQKPQRQVNTSLILVPGSILDDREVAHGDLRTLTYHSKALNAERRLYVWTPPGYSGTGDPLPVLYFYHGFGDSGLSAIDQGRIPQIMDNLLAEGKIKPMLVVVPDTETDIPEAVAENFPPQERRKTFYPLNAQAADKELMQDIIPLIDARFNVRKDADGRALAGLSQGGYQALVSGMNHLESFGWLATFSGVTTTTVPNAGVEAQLKQPDAINKQLRNFTVVVGEKDSVTGKDIAGLKSELEKQQIKFDYHQYPGLNHEMDVWRPAYAEFVQKLFK
>GCF_014170935.1_strand_blastn_result_1167_plus.fasta_1
MKRHAIYFALALAGAAFTLQAAPLPAMPDPSLPVSHFITQVNADKSISYRLFAPDARRVSIVTGATPDSFVSHDMTKAADGVWTWKSEPMKPNLYEYYFDVDGFRSVDTGSRYQKPQRQVNTSLILVPGSILDDREVAHGDLRTLTYHSKALNAERRLYVWTPPGYSGTGDPLPVLYFYHGFGDSGLSAIDQGRIPQIMDNLLAEGKIKPMLVVVPDTETDIPEAVAEDFPPQERRKTFYPLNAQAADKELMQDIIPLIDARFNVRKDADGRALAGLSQGGYQALVSGMNHLESFGWLATFSGVTTTTVPNAGVEAQLKQPDAINKQLRNFTVVVGEKDSVTGKDIAGLKSELEKQQIKFDYHQYPGLNHEMDVWRPAYAEFVQKLFK
>GCF_014189335.1_strand_blastn_result_1167_plus.fasta_1
MKRHAIYFALALAGAAFTLQAAPLPAMPDPSLPVSHFITQVNADKSITYRLFAPDARRVSIVTGATPDSFVSHDMTKAADGVWTWKSEPMKPNLYEYYFDVDGFRSVDTGSRYQKPQRQVNTSLILVPGSILDDREVAHGDLRTLTYHSKALNAERRLYVWTPPGYSGTGDPLPVLYFYHGFGDSGLSAIDQGRIPQIMDNLLAEGKIKPMLVVVPDTETDIPEAVAENFPPQERRKTFYPLNAQAADKELMQDIIPLIDARFNVRKDADGRALAGLSQGGYKALVSGMNHLESFGWLATFSGVTTTTVPNAGVEAQLKQPDAINKQLRNFTVVVGEKDSVTGKDIAGLKSELEKQQIKFDYHQYPGLNHEMDVWRPAYAEFVQKLFK
>GCF_014304835.1_strand_blastn_result_1167_plus.fasta_1
MKRHAIYFALALAGAAFTLQAAPLPAMSDPSLPVSHFITQVNADKSITYRLFAPDARRVSIVTGATPDSFVSHDMTKAAHGVWTWKSEPMKPNLYEYYFDVDGFRSVDTGSRYQKPQRQVNTSLILVPGSILDDREVAHGDLRTLTYHSKALNAERRLYVWTPPGYSGTGDPLPVLYFYHGFGDSGLSAIDQGRIPQIMDNLLAEGKIKPMLVVVPDTETDIPEAVAENFPPQERRKTFYPLNAQAADKELMQDIIPLIDARFNVRKDADGRALAGLSQGGYQALVSGMNHLESFGWLATFSGVTTTTVPNAGVEAQLKQPDAINKQLRNFTVVVGEKDSVTGKDIAGLKSELEKQQIKFDYHQYPGLNHEMDVWRPAYAEFVQKLFK
>GCF_014490685.2_strand_blastn_result_1167_plus.fasta_1
MKRHAIYFALALAGAAFTLQAAPLPAMPDPSLPVSHFITQVNADKSITYRLFAPDARRVSIVTGATPDSFVSHDMTKAADGVWTWKSEPMKPNLYEYYFDVDGFRSVDTGSRYQKPQRQVNTSLILVPGSILDDREVAHGDLRTLTYHSKALNAERRLYVWTPPGYSGTGDPLPVLYFYHGFGDSGLSAIDQGRIPQIMDNLLAEGKIKPMLVVVPDTETDIPEAVAENFPPQERRKTFYPLNAQAADKELMQDIIPLIDARFNVRKDADGRALAGLSQGGYQALVSGMNHLESFGWLATFSGVTTTTVPNAGVEAQLKQPDAINKQLRNFTVVVGEKDSVTGKDIAGLKSELEKQQIKFDYHQYPGLNHEMDVWRPAYAEFVQKLFK
>GCF_014495765.1_strand_blastn_result_1167_plus.fasta_1
MKRHAIYFALALAGAAFTLQAAPLPAMPDPSLPVSHFITQVNADKSITYRLFAPDARRVSIVTGATPDSFVSHDMTKAADGVWTWKSEPMKPNLYEYYFDVDGFRSVDTGSRYQKPQRQVNTSLILVPGSILDDREVAHGDLRTLTYHSKALNAERRLYVWTPPGYSGTGDPLPVLYFYHGFGDSGLSAIDQGRIPQIMDNLLAEGKIKPMLVVVPDTETDIPEAVAENFPPQERRKTFYPLNAQAADKELMQDIIPLIDARFNVRKDADGRALAGLSQGGYQALVSGMNHLESFGWLATFSGVTTTTVPNAGVEAQLKQPDAINKQLRNFTVVVGEKDSVTGKDIAGLKSELEKQQIKFDYHQYPGLNHEMDVWRPAYAEFVQKLFK
>GCF_014495785.1_strand_blastn_result_1167_plus.fasta_1
MKRHAIYFALALAGAAFTLQAAPLPAMPDPSLPVSHFITQVNADKSITYRLFAPDARRVSIVTGATPDSFVSHDMTKAADGVWTWKSEPMKPNLYEYYFDVDGFRSVDTGSRYQKPQRQVNTSLILVPGSILDDREVAHGDLRTLTYHSKALNAERRLYVWTPPGYSGTGDPLPVLYFYHGFGDSGLSAIDQGRIPQIMDNLLAEGKIKPMLVVVPDTETDIPEAVAENFPPQERRKTFYPLNAQAADKELMQDIIPLIDARFNVRKDADGRALAGLSQGGYQALVSGMNHLESFGWLATFSGVTTTTVPNAGVEAQLKQPDAINKQLRNFTVVVGEKDSVTGKDIAGLKSELEKQQIKFDYHQYPGLNHEMDVWRPAYAEFVQKLFK
>GCF_014524525.1_strand_blastn_result_1167_plus.fasta_1
MKRHAIYFALALAGAAFTLQAAPLPAMPDPSLPVSHFITQVNADKSITYRLFAPDARRVSIVTGATPDSFVSHDMTKAADGVWTWKSEPMKPNLYEYYFDVDGFRSVDTGSRYQKPQRQVNTSLILVPGSILDDREVAHGDLRTLTYHSKALNAERRLYVWTPPGYSGTGDPLPVLYFYHGFGDSGLSAIDQGRIPQIMDNLLAEGKIKPMLVVVPDTETDIPEAVAENFPPQERRKTFYPLNAQAADKELMQDIIPLIDARFNVRKDADGRALAGLSQGGYQALVSGMNHLESFGWLATFSGVTTTTVPNAGVEAQLKQPDAINKQLRNFTVVVGEKDSVTGKDIAGLKSELEKQQIKFDYHQYPGLNHEMDVWRPAYAEFVQKLFK
>GCF_014725775.1_strand_blastn_result_1167_plus.fasta_1
MKRHAIYFALALAGAAFTLQAAPLPAMPDPSLPVSHFITQVNADKSITYRLFAPDARRVSIVTGATPDSFVSHDMTKAADGVWTWKSEPMKPNLYEYYFDVDGFRSVDTGSRYQKPQRQVNTSLILVPGSILDDREVAHGDLRTLTYHSKALNAERRLYVWTPPGYSGTGDPLPVLYFYHGFGDSGLSAIDQGRIPQIMDNLLAEGKIKPMLVVVPDTETDIPEAVAENFPPQERRKTFYPLNAQAADKELMQDIIPLIDARFNVRKDADGRALAGLSQGGYQALVSGMNHLESFGWLATFSGVTTTTVPNAGVEAQLKQPDAINKQLRNFTVVVGEKDSVTGKDIAGLKSELEKQQIKFDYHQYPGLNHEMDVWRPAYAEFVQKLFK
>GCF_014764345.1_strand_blastn_result_1167_plus.fasta_1
MKRHAIYFALALAGAAFTLQAAPLPAMSDPSLPVSHFITQVNGDKSITYRLFAPDARRVSIVTGATPDSFVSHDMTKAADGVWTWKSEPMKPNLYEYYFDVDGFRSVDTGSRYQKPQRQVNTSLILVPGSILDDREVAHGDLRTLTYHSKALNAERRLYVWTPPGYSGTGDPLPVLYFYHGFGDSGLSAIDQGRIPQIMDNLLAEGKIKPMLVVVPDTETDIPEAVAENFPPQERRKTFYPLNAQAADKELMQDIIPLIDARFNVRKDADGRALAGLSQGGYQALVSGMNHLESFGWLATFSGVTTTTVPNAGVEAQLKQPDAINKQLRNFTVVVGEKDSVTGKDIAGLKSELEKQQIKFDYHQYPGLNHEMDVWRPAYAEFVQKLFK
>GCF_014788765.1_strand_blastn_result_1167_plus.fasta_1
MKRHAIYFALALAGAAFTLQAAPLPAMSDPSLPVSHFITQVNADKSITYRLFAPDARRVSIVTGATPDSFVSHDMTKAAHGVWTWKSEPMKPNLYEYYFDVDGFRSVDTGSRYQKPQRQVNTSLILVPGSILDDREVAHGDLRTLTYHSKALNAERRLYVWTPPGYSGTGDPLPVLYFYHGFGDSGLSAIDQGRIPQIMDNLLAEGKIKPMLVVVPDTETDIPEAVAENFPPQERRKTFYPLNAQAADKELMQDIIPLIDARFNVRKDADGRALAGLSQGGYQALVSGMNHLESFGWLATFSGVTTTTVPNAGVEAQLKQPDAINKQLRNFTVVVGEKDSVTGKDIAGLKSELEKQQIKFDYHQYPGLNHEMDVWRPAYAEFVQKLFK
>GCF_014826045.1_strand_blastn_result_1167_plus.fasta_1
MKRHAIYFALALAGAAFTLQAAPLPAMSDPSLPVSHFITQVNGDKSITYRLFAPDARRVSIVTGATPDSFVSHDMTKAADGVWTWKSEPMKPNLYEYYFDVDGFRSVDTGSRYQKPQRQVNTSLILVPGSILDDREVAHGDLRTLTYHSKALNAERRLYVWTPPGYSGTGDPLPVLYFYHGFGDSGLSAIDQGRIPQIMDNLLAEGKIKPMLVVVPDTETDIPEAVAENFPPQERRKTFYPLNAQAADKELMQDIIPLIDARFNVRKDADGRALAGLSQGGYQALVSGMNHLESFGWLATFSGVTTTTVPNAGVEAQLKQPDAINKQLRNFTVVVGEKDSVTGKDIAGLKSELEKQQIKFDYHQYPGLNHEMDVWRPAYAEFVQKLFK
>GCF_014840955.1_strand_blastn_result_1167_plus.fasta_1
MKRHAIYFALALAGAAFTLQAAPLPAMPDPSLPVSHFITQVNADKSITYRLFAPDARRVSIVTGATPDSFVSHDMTKAADGVWTWKSEPMKPNLYEYYFDVDGFRSVDTGSRYQKPQRQVNTSLILVPGSILDDREVAHGDLRTLTYHSKALNAERRLYVWTPPGYSGTGDPLPVLYFYHGFGDSGLSAIDQGRIPQIMDNLLAEGKIKPMLVVVPDTETDIPEAVAENFPPQERRKTFYPLNAQAADKELMQDIIPLIDARFNVRKDADGRALAGLSQGGYQALVSGMNHLESFGWLATFSGVTTTTVPNAGVEAQLKQPDAINKQLRNFTVVVGEKDSVTGKDIAGLKSELEKQQIKFDYHQYPGLNHEMDVWRPAYAEFVQKLFK
>GCF_014883955.1_strand_blastn_result_1167_plus.fasta_1
MKRHAIYFALALAGAAFTLQAAPLPAMPDPSLPVSHFITQVNADKSITYRLFAPDARRVSIVTGATPDSFVSHDMTKAADGVWTWKSEPMKPNLYEYYFDVDGFRSVDTGSRYQKPQRQVNTSLILVPGSILDDREVAHGDLRTLTYHSKALNAERRLYVWTPPGYSGTGDPLPVLYFYHGFGDSGLSAIDQGRIPQIMDNLLAEGKIKPMLVVVPDTETDIPEAVAENFPPQERRKTFYPLNAQAADKELMQDIIPLIDARFNVRKDADGRALAGLSQGGYQALVSGMNHLESFGWLATFSGVTTTTVPNAGVEAQLKQPDAINKQLRNFTVVVGEKDSVTGKDIAGLKSELEKQQIKFDYHQYPGLNHEMDVWRPAYAEFVQKLFK
>GCF_014905815.1_strand_blastn_result_1167_plus.fasta_1
MKRHAIYFALALAGAAFTLQAAPLPAMPDPSLPVSHFITQVNADKSITYRLFAPDARRVSIVTGATPDSFVSHDMTKAADGVWTWKSEPMKPNLYEYYFDVDGFRSVDTGSRYQKPQRQVNTSLILVPGSILDDREVAHGDLRTLTYHSKALNAERRLYVWTPPGYSGTGDPLPVLYFYHGFGDSGLSAIDQGRIPQIMDNLLAEGKIKPMLVVVPDTETDIPEAVAENFPPQERRKTFYPLNAQAADKELMQDIIPLIDARFNVRKDADGRALAGLSQGGYQALVSGMNHLESFGWLATFSGVTTTTVPNAGVEAQLKQPDAINKQLRNFTVVVGEKDSVTGKDIAGLKSELEKQQIKFDYHQYPGLNHEMDVWRPAYAEFVQKLFK
>GCF_014961485.1_strand_blastn_result_1167_plus.fasta_1
MKRHAIYFALALAGAAFTLQAAPLPAMPDPSLPVSHFITQVNADKSITYRLFAPDARRVSIVTGATPDSFVSHDMTKAADGVWTWKSEPMKPNLYEYYFDVDGFRSVDTGSRYQKPQRQVNTSLILVPGSILDDREVAHGDLRTLTYHSKALNAERRLYVWTPPGYSGTGDPLPVLYFYHGFGDSGLSAIDQGRIPQIMDNLLAEGKIKPMLVVVPDTETDIPEAVAENFPPQERRKTFYPLNAQAADKELMQDIIPLIDARFNVRKDADGRALAGLSQGGYQALVSGMNHLESFGWLATFSGVTTTTVPNAGVEAQLKQPDAINKQLRNFTVVVGEKDSVTGKDIAGLKSELEKQQIKFDYHQYPGLNHEMDVWRPAYAEFVQKLFK
>GCF_015024285.2_strand_blastn_result_1167_plus.fasta_1
MKRHAIYFALALAGAAFTLQAAPLPAMPDPSLPVSHFITQVNADKSITYRLFAPDARRVSIVTGATPDSFVSHDMTKAADGVWTWKSEPMKPNLYEYYFDVDGFRSVDTGSRYQKPQRQVNTSLILVPGSILDDREVAHGDLRTLTYHSKALNAERRLYVWTPPGYSGTGDPLPVLYFYHGFGDSGLSAIDQGRIPQIMDNLLAEGKIKPMLVVVPDTETDIPEAVAENFPPQERRKTFYPLNAQAADKELMQDIIPLIDARFNVRKDADGRALAGLSQGGYQALVSGMNHLESFGWLATFSGVTTTTVPNAGVEAQLKQPDAINKQLRNFTVVVGEKDSVTGKDIAGLKSELEKQQIKFDYHQYPGLNHEMDVWRPAYAEFVQKLFK
>GCF_015074925.1_strand_blastn_result_1167_plus.fasta_1
MKRHAIYFALALAGAAFTLQAAPLPAMPDPSLPVSHFITQVNADKSITYRLFAPDARRVSIVTGATPDSFVSHDMTKAADGVWTWKSEPMKPNLYEYYFDVDGFRSVDTGSRYQKPQRQVNTSLILVPGSILDDREVAHGDLRTLTYHSKALNAERRLYVWTPPGYSGTGDPLPVLYFYHGFGDSGLSAIDQGRIPQIMDNLLAEGKIKPMLVVVPDTETDIPEAVAENFPPQERRKTFYPLNAQAADKELMQDIIPLIDARFNVRKDADGRALAGLSQGGYQALVSGMNHLESFGWLATFSGVTTTTVPNAGVEAQLKQPDAINKQLRNFTVVVGEKDSVTGKDIAGLKSELEKQQIKFDYHQYPGLNHEMDVWRPAYAEFVQKLFK
>GCF_015138775.1_strand_blastn_result_1167_plus.fasta_1
MKRHAIYFALALAGAAFTLQAAPLPAMPDPSLPVSHFITQVNADKSITYRLFAPDARRVSIVTGATPDSFVSHDMTKAADGVWTWKSEPMKPNLYEYYFDVDGFRSVDTGSRYQKPQRQVNTSLILVPGSILDDREVAHGDLRTLTYHSKALNAERRLYVWTPPGYSGTGDPLPVLYFYHGFGDSGLSAIDQGRIPQIMDNLLAEGKIKPMLVVVPDTETDIPEAVAENFPPQERRKTFYPLNAQAADKELMQDIIPLIDARFNVRKDADGRALAGLSQGGYQALVSGMNHLESFGWLATFSGVTTTTVPNAGVEAQLKQPDAINKQLRNFTVVVGEKDSVTGKDIAGLKSELEKQQIKFDYHQYPGLNHEMDVWRPAYAEFVQKLFK
>GCF_015159775.2_strand_blastn_result_1167_plus.fasta_1
MKRHAIYFALALAGAAFTLQAAPLPAMPDPSLPVSHFITQVNADKSITYRLFAPDARRVSIVTGATPDSFVSHDMTKAADGVWTWKSEPMKPNLYEYYFDVDGFRSVDTGSRYQKPQRQVNTSLILVPGSILDDREVAHGDLRTLTYHSKALNAERRLYVWTPPGYSGTGDPLPVLYFYHGFGDSGLSAIDQGRIPQIMDNLLAEGKIKPMLVVVPDTETDIPEAVAENFPPQERRKTFYPLNAQAADKELMQDIIPLIDARFNVRKDADGRALAGLSQGGYQALVSGMNHLESFGWLATFSGVTTTTVPNAGVEAQLKQPDAINKQLRNFTVVVGEKDSVTGKDIAGLKSELEKQQIKFDYHQYPGLNHEMDVWRPAYAEFVQKLFK
>GCF_015219805.1_strand_blastn_result_1167_plus.fasta_1
MKRHAIYFALALAGAAFTLQAAPLPAMPDPSLPVSHFITQVNADKSITYRLFAPDARRVSIVTGATPDSFVSHDMTKAADGVWTWKSEPMKPNLYEYYFDVDGFRSVDTGSRYQKPQRQVNTSLILVPGSILDDREVAHGDLRTLTYHSKALNAERRLYVWTPPGYSGTGDPLPVLYFYHGFGDSGLSAIDQGRIPQIMDNLLAEGKIKPMLVVVPDTETDIPEAVAENFPPQERRKTFYPLNAQAADKELMQDIIPLIDARFNVRKDADGRALAGLSQGGYQALVSGMNHLESFGWLATFSGVTTTTVPNAGVEAQLKQPDAINKQLRNFTVVVGEKDSVTGKDIAGLKSELEKQQIKFDYHQYPGLNHEMDVWRPAYAEFVQKLFK
>GCF_015238555.1_strand_blastn_result_1167_plus.fasta_1
MKRHAIYFALALAGAAFTLQAAPLPAMPDPSLPVSHFITQVNADKSITYRLFAPDARRVSIVTGATPDSFVSHDMTKAADGVWTWKSEPMKPNLYEYYFDVDGFRSVDTGSRYQKPQRQVNTSLILVPGSILDDREVAHGDLRTLTYHSKALNAERRLYVWTPPGYSGTGDPLPVLYFYHGFGDSGLSAIDQGRIPQIMDNLLAEGKIKPMLVVVPDTETDIPEAVAENFPPQERRKTFYPLNAQAADKELMQDIIPLIDARFNVRKDADGRALAGLSQGGYQALVSGMNHLESFGWLATFSGVTTTTVPNAGVEAQLKQPDAINKQLRNFTVVVGEKDSVTGKDIAGLKSELEKQQIKFDYHQYPGLNHEMDVWRPAYAEFVQKLFK
>GCF_015238655.1_strand_blastn_result_1167_plus.fasta_1
MKRHAIYFALALAGAAFTLQAAPLPAMPDPSLPVSHFITQVNADKSITYRLFAPDARRVSIVTGATPDSFVSHDMTKAADGVWTWKSEPMKPNLYEYYFDVDGFRSVDTGSRYQKPQRQVNTSLILVPGSILDDREVAHGDLRTLTYHSKALNAERRLYVWTPPGYSGTGDPLPVLYFYHGFGDSGLSAIDQGRIPQIMDNLLAEGKIKPMLVVVPDTETDIPEAVAENFPPQERRKTFYPLNAQAADKELMQDIIPLIDARFNVRKDADGRALAGLSQGGYQALVSGMNHLESFGWLATFSGVTTTTVPNAGVEAQLKQPDAINKQLRNFTVVVGEKDSVTGKDIAGLKSELEKQQIKFDYHQYPGLNHEMDVWRPAYAEFVQKLFK
>GCF_015238895.1_strand_blastn_result_1167_plus.fasta_1
MKRHAIYFALALAGAAFTLQAAPLPAMPDPSLPVSHFITQVNADKSITYRLFAPDARRVSIVTGATPDSFVSHDMTKAADGVWTWKSEPMKPNLYEYYFDVDGFRSVDTGSRYQKPQRQVNTSLILVPGSILDDREVAHGDLRTLTYHSKALNAERRLYVWTPPGYSGTGDPLPVLYFYHGFGDSGLSAIDQGRIPQIMDNLLAEGKIKPMLVVVPDTETDIPEAVAENFPPQERRKTFYPLNAQAADKELMQDIIPLIDARFNVRKDADGRALAGLSQGGYQALVSGMNHLESFGWLATFSGVTTTTVPNAGVEAQLKQPDAINKQLRNFTVVVGEKDSVTGKDIAGLKSELEKQQIKFDYHQYPGLNHEMDVWRPAYAEFVQKLFK
>GCF_015239135.1_strand_blastn_result_1167_plus.fasta_1
MKRHAIYFALALAGAAFTLQAAPLPAMPDPSLPVSHFITQVNADKSITYRLFAPDARRVSIVTGATPDSFVSHDMTKAADGVWTWKSEPMKPNLYEYYFDVDGFRSVDTGSRYQKPQRQVNTSLILVPGSILDDREVAHGDLRTLTYHSKALNAERRLYVWTPPGYSGTGDPLPVLYFYHGFGDSGLSAIDQGRIPQIMDNLLAEGKIKPMLVVVPDTETDIPEAVAENFPPQERRKTFYPLNAQAADKELMQDIIPLIDARFNVRKDADGRALAGLSQGGYQALVSGMNHLESFGWLATFSGVTTTTVPNAGVEAQLKQPDAINKQLRNFTVVVGEKDSVTGKDIAGLKSELEKQQIKFDYHQYPGLNHEMDVWRPAYAEFVQKLFK
>GCF_015239295.1_strand_blastn_result_1167_plus.fasta_1
MKRHAIYFALALAGAAFTLQAAPLPAMPDPSLPVSHFITQVNADKSITYRLFAPDARRVSIVTGATPDSFVSHDMTKAADGVWTWKSEPMKPNLYEYYFDVDGFRSVDTGSRYQKPQRQVNTSLILVPGSILDDREVAHGDLRTLTYHSKALNAERRLYVWTPPGYSGTGDPLPVLYFYHGFGDSGLSAIDQGRIPQIMDNLLAEGKIKPMLVVVPDTETDIPEAVAENFPPQERRKTFYPLNAQAADKELMQDIIPLIDARFNVRKDADGRALAGLSQGGYQALVSGMNHLESFGWLATFSGVTTTTVPNAGVEAQLKQPDAINKQLRNFTVVVGEKDSVTGKDIAGLKSELEKQQIKFDYHQYPGLNHEMDVWRPAYAEFVQKLFK
>GCF_015243235.1_strand_blastn_result_1167_plus.fasta_1
MKRHAIYFALALAGAAFTLQAAPLPAMPDPSLPVSHFITQVNADKSITYRLFAPDARRVSIVTGATPDSFVSHDMTKAADGVWTWKSEPMKPNLYEYYFDVDGFRSVDTGSRYQKPQRQVNTSLILVPGSILDDREVAHGDLRTLTYHSKALNAERRLYVWTPPGYSGTGDPLPVLYFYHGFGDSGLSAIDQGRIPQIMDNLLAEGKIKPMLVVVPDTETDIPEAVAENFPPQERRKTFYPLNAQAADKELMQDIIPLIDARFNVRKDADGRALAGLSQGGYQALVSGMNHLESFGWLATFSGVTTTTVPNAGVEAQLKQPDAINKQLRNFTVVVGEKDSVTGKDIAGLKSELEKQQIKFDYHQYPGLNHEMDVWRPAYAEFVQKLFK
>GCF_015277755.1_strand_blastn_result_1167_plus.fasta_1
MKRHAIYFALALAGAAFTLQAAPLPAMPDPSLPVSHFITQVNADKSITYRLFAPDARRVSIVTGATPDSFVSHDMTKAADGVWTWKSEPMKPNLYEYYFDVDGFRSVDTGSRYQKPQRQVNTSLILVPGSILDDREVAHGDLRTLTYHSKALNAERRLYVWTPPGYSGTGDPLPVLYFYHGFGDSGLSAIDQGRIPQIMDNLLAEGKIKPMLVVVPDTETDIPEAVAENFPPQERRKTFYPLNAQAADKELMQDIIPLIDARFNVRKDADGRALAGLSQGGYQALVSGMNHLESFGWLATFSGVTTTTVPNAGVEAQLKQPDAINKQLRNFTVVVGEKDSVTGKDIAGLKSELEKQQIKFDYHQYPGLNHEMDVWRPAYAEFVQKLFK
>GCF_015277935.1_strand_blastn_result_1166_plus.fasta_1
MKRHAIYFALALAGAAFTLQAAPLPAMPDPSLPVSHFITQVNADKSITYRLFAPDARRVSIVTGATPDSFVSHDMTKAADGVWTWKSEPMKPNLYEYYFDVDGFRSVDTGSRYQKPQRQVNTSLILVPGSILDDREVAHGDLRTLTYHSKALNAERRLYVWTPPGYSGTGDPLPVLYFYHGFGDSGLSAIDQGRIPQIMDNLLAEGKIKPMLVVVPDTETDIPEAVAENFPPQERRKTFYPLNAQAADKELMQDIIPLIDARFNVRKDADGRALAGLSQGGYQALVSGMNHLESFGWLATFSGVTTTTVPNAGVEAQLKQPDAINKQLRNFTVVVGEKDSVTGKDIAGLKSELEKQQIKFDYYQYPGLNHEMDVWRPAYAEFVQKLFK
>GCF_015277955.1_strand_blastn_result_1167_plus.fasta_1
MKRHAIYFALALAGAAFTLQAAPLPAMPDPSLPVSHFITQVNADKSITYRLFAPDARRVSIVTGATPDSFVSHDMTKAADGVWTWKSEPMKPNLYEYYFDVDGFRSVDTGSRYQKPQRQVNTSLILVPGSILDDREVAHGDLRTLTYHSKALNAERRLYVWTPPGYSGTGDPLPVLYFYHGFGDSGLSAIDQGRIPQIMDNLLAEGKIKPMLVVVPDTETDIPEAVAENFPPQERRKTFYPLNAQAADKELMQDIIPLIDARFNVRKDADGRALAGLSQGGYQALVSGMNHLESFGWLATFSGVTTTTVPNAGVEAQLKQPDAINKQLRNFTVVVGEKDSVTGKDIAGLKSELEKQQIKFDYHQYPGLNHEMDVWRPAYAEFVQKLFK
>GCF_015277975.1_strand_blastn_result_1167_plus.fasta_1
MKRHAIYFALALAGAAFTLQAAPLPAMSDPSLPVSHFITQVNADKSITYRLFAPDARRVSIVTGATPDSFVSHDMTKAADGVWTWKSEPMKPNLYEYYFDVDGFRSVDTGSRYQKPQRQVNTSLILVPGSILDDREVAHGDLRTLTYHSKALNAERRLYVWTPPGYSGTGDPLPVLYFYHGFGDSGLSAIDQGRIPQIMDNLLAEGKIKPMLVVVPDTETDIPEAVAENFPPQERRKTFYPLNAQAADKELMQDIIPLIDARFNVRKDADGRALAGLSQGGYQALVSGMNHLESFGWLATFSGVTTTTVPNAGVEAQLKQPDAINKQLRNFTVVVGEKDSVTGKDIAGLKSELEKQQIKFDYHQYPGLNHEMDVWRPAYAEFVQKLFK
>GCF_015278055.1_strand_blastn_result_1167_plus.fasta_1
MKRHAIYFALALAGAAFTLQAAPLPAMPDPSLPVSHFITQVNADKSITYRLFAPDARRVSIVTGATPDSFVSHDMTKAADGVWTWKSEPMKPNLYEYYFDVDGFRSVDTGSRYQKPQRQVNTSLILVPGSILDDREVAHGDLRTLTYHSKALNAERRLYVWTPPGYSGTGDPLPVLYFYHGFGDSGLSAIDQGRIPQIMDNLLAEGKIKPMLVVVPDTETDIPEAVAENFPPQERRKTFYPLNAQAADKELMQDIIPLIDARFNVRKDADGRALAGLSQGGYQALVSGMNHLESFGWLATFSGVTTTTVPNAGVEAQLKQPDAINKQLRNFTVVVGEKDSVTGKDIAGLKSELEKQQIKFDYHQYPGLNHEMDVWRPAYAEFVQKLFK
>GCF_015278095.1_strand_blastn_result_1167_plus.fasta_1
MKRHAIYFALALAGAAFTLQAAPLPAMPDPSLPVSHFITQVNADKSITYRLFAPDARRVSIVTGATPDSFVSHDMTKAADGVWTWKSEPMKPNLYEYYFDVDGFRSVDTGSRYQKPQRQVNTSLILVPGSILDDREVAHGDLRTLTYHSKALNAERRLYVWTPPGYSGTGDPLPVLYFYHGFGDSGLSAIDQGRIPQIMDNLLAEGKIKPMLVVVPDTETDIPEAVAENFPPQERRKTFYPLNAQAADKELMQDIIPLIDARFNVRKDADGRALAGLSQGGYQALVSGMNHLESFGWLATFSGVTTTTVPNAGVEAQLKQPDAINKQLRNFTVVVGEKDSVTGKDIAGLKSELEKQQIKFDYHQYPGLNHEMDVWRPAYAEFVQKLFK
>GCF_015283665.1_strand_blastn_result_1167_plus.fasta_1
MKRHAIYFALALAGAAFTLQAAPLPAMPDPSLPVSHFITQVNADKSITYRLFAPDARRVSIVTGATPDSFVSHDMTKAADGVWTWKSEPMKPNLYEYYFDVDGFRSVDTGSRYQKPQRQVNTSLILVPGSILDDREVAHGDLRTLTYHSKALNAERRLYVWTPPGYSGTGDPLPVLYFYHGFGDSGLSAIDQGRIPQIMDNLLAEGKIKPMLVVVPDTETDIPEAVAENFPPQERRKTFYPLNAQAADKELMQDIIPLIDARFNVRKDADGRALAGLSQGGYQALVSGMNHLESFGWLATFSGVTTTTVPNAGVEAQLKQPDAINKQLRNFTVVVGEKDSVTGKDIAGLKSELEKQQIKFDYHQYPGLNHEMDVWRPAYAEFVQKLFK
>GCF_015284925.1_strand_blastn_result_1167_plus.fasta_1
MKRHAIYFALALAGAAFTLQAAPLPAMPDPSLPVSHFITQVNADKSITYRLFAPDARRVSIVTGATPDSFVSHDMTKAADGVWTWKSEPMKPNLYEYYFDVDGFRSVDTGSRYQKPQRQVNTSLILVPGSILDDREVAHGDLRTLTYHSKALNAERRLYVWTPPGYSGTGDPLPVLYFYHGFGDSGLSAIDQGRIPQIMDNLLAEGKIKPMLVVVPDTETDIPEAVAENFPPQERRKTFYPLNAQAADKELMQDIIPLIDARFNVRKDADGRALAGLSQGGYQALVSGMNHLESFGWLATFSGVTTTTVPNAGVEAQLKQPDAINKQLRNFTVVVGEKDSVTGKDIAGLKSELEKQQIKFDYHQYPGLNHEMDVWRPAYAEFVQKLFK
>GCF_015285145.1_strand_blastn_result_1167_plus.fasta_1
MKRHAIYFALALAGAAFTLQAAPLPAMPDPSLPVSHFITQVNADKSITYRLFAPDARRVSIVTGATPDSFVSHDMTKAADGVWTWKSEPMKPNLYEYYFDVDGFRSVDTGSRYQKPQRQVNTSLILVPGSILDDREVAHGDLRTLTYHSKALNAERRLYVWTPPGYSGTGDPLPVLYFYHGFGDSGLSAIDQGRIPQIMDNLLAEGKIKPMLVVVPDTETDIPEAVAEDFPPQERRKTFYPLNAQAADKELMQDIIPLIDARFNVRKDADGRALAGLSQGGYQALVSGMNHLESFGWLATFSGVTTTTVPNAGVEAQLKQPDAINKQLRNFTVVVGEKDSVTGKDIAGLKSELEKQQIKFDYHQYPGLNHEMDVWRPAYAEFVQKLFK
>GCF_015287605.1_strand_blastn_result_1167_plus.fasta_1
MKRHAIYFALALAGAAFTLQAAPLPAMPDPSLPVSHFITQVNADKSITYRLFAPDARRVSIVTGATPDSFVSHDMTKAADGVWTWKSEPMKPNLYEYYFDVDGFRSVDTGSRYQKPQRQVNTSLILVPGSILDDREVAHGDLRTLTYHSKALNAERRLYVWTPPGYSGTGDPLPVLYFYHGFGDSGLSAIDQGRIPQIMDNLLAEGKIKPMLVVVPDTETDIPEAVAENFPPQERRKTFYPLNAQAADKELMQDIIPLIDARFNVRNDADGRALAGLSQGGYQALVSGMNHLESFGWLATFSGVTTTTVPHAGVEAQLKQPDAINKQLRNFTVVVGEKDSVTGKDIAGLKSELEKQQIKFDYHQYPGLNHEMDVWRPAYAEFVQKLFK
>GCF_015289545.1_strand_blastn_result_1167_plus.fasta_1
MKRHAIYFALALAGAAFTLQAAPLPAMPDPSLPVSHFITQVNADKSITYRLFAPDARRVSIVTGATPDSFVSHDMTKAADGVWTWKSEPMKPNLYEYYFDVDGFRSVDTGSRYQKPQRQVNTSLILVPGSILDDREVAHGDLRTLTYHSKALNAERRLYVWTPPGYSGTGDPLPVLYFYHGFGDSGLSAIDQGRIPQIMDNLLAEGKIKPMLVVVPDTETDIPEAVAEDFPPQERRKTFYPLNAQAADKELMQDIIPLIDARFNVRKDADGRALAGLSQGGYQALVSGMNHLESFGWLATFSGVTTTTVPNAGVEAQLKQPDAINKQLRNFTVVVGEKDSVTGKDIAGLKSELEKQQIKFDYHQYPGLNHEMDVWRPAYAEFVQKLFK
>GCF_015289765.1_strand_blastn_result_1167_plus.fasta_1
MKRHAIYFALALAGAAFTLQAAPLPAMPDPSLPVSHFITQVNADKSITYRLFAPDARRVSIVTGATPDSFVSHDMTKAADGVWTWKSEPMKPNLYEYYFDVDGFRSVDTGSRYQKPQRQVNTSLILVPGSILDDREVAHGDLRTLTYHSKALNAERRLYVWTPPGYSGTGDPLPVLYFYHGFGDSGLSAIDQGRIPQIMDNLLAEGKIKPMLVVVPDTETDIPEAVAEDFPPQERRKTFYPLNAQAADKELMQDIIPLIDARFNVRKDADGRALAGLSQGGYQALVSGMNHLESFGWLATFSGVTTTTVPNAGVEAQLKQPDAINKQLRNFTVVVGEKDSVTGKDIAGLKSELEKQQIKFDYHQYPGLNHEMDVWRPAYAEFVQKLFK
>GCF_015289985.1_strand_blastn_result_1167_plus.fasta_1
MKRHAIYFALALAGAAFTLQAAPLPAMPDPSLPVSHFITQVNADKSITYRLFAPDARRVSIVTGATPDSFVSHDMTKAADGVWTWKSEPMKPNLYEYYFDVDGFRSVDTGSRYQKPQRQVNTSLILVPGSILDDREVAHGDLRTLTYHSKALNAERRLYVWTPPGYSGTGDPLPVLYFYHGFGDSGLSAIDQGRIPQIMDNLLAEGKIKPMLVVVPDTETDIPEAVAEDFPPQERRKTFYPLNAQAADKELMQDIIPLIDARFNVRKDADGRALAGLSQGGYQALVSGMNHLESFGWLATFSGVTTTTVPNAGVEAQLKQPDAINKQLRNFTVVVGEKDSVTGKDIAGLKSELEKQQIKFDYHQYPGLNHEMDVWRPAYAEFVQKLFK
>GCF_015290925.1_strand_blastn_result_1167_plus.fasta_1
MKRHAIYFALALAGAAFTLQAAPLPAMSDPSLPVSHFITQVNADKSITYRLFAPDARRVSIVTGATPDSFVSHDMTKAADGVWTWKSEPMKPNLYEYYFDVDGFRSVDTGSRYQKPQRQVNTSLILVPGSILDDREVAHGDLRTLTYHSKALNAERRLYVWTPPGYSGTGDPLPVLYFYHGFGDSGLSAIDQGRIPQIMDNLLAEGKIKPMLVVVPDTETDIPEAVAEDFPPQERRKTFYPLNAQAADKELMQDIIPLIDARFNVRKDADGRALAGLSQGGYQALVSGMNHLESFGWLATFSGVTTTTVPNAGVEAQLKQPDAINKQLRNFTVVVGEKDSVTGKDIAGLKSELEKQQIKFDYHQYPGLNHEMDVWRPAYAEFVQKLFK
>GCF_015290985.1_strand_blastn_result_1167_plus.fasta_1
MKRHAIYFALALAGAAFTLQAAPLPAMPDPSLPVSHFITQVNADKSITYRLFAPDARRVSIVTGATPDSFVSHDMTKAADGVWTWKSEPMKPNLYEYYFDVDGFRSVDTGSRYQKPQRQVNTSLILVPGSILDDREVAHGDLRTLTYHSKALNAERRLYVWTPPGYSGTGDPLPVLYFYHGFGDSGLSAIDQGRIPQIMDNLLAEGKIKPMLVVVPDTETDIPEAVAENFPPQERRKTFYPLNAQAADKELMQDIIPLIDARFNVRKDADGRALAGLSQGGYQALVSGMNHLESFGWLATFSGVTTTTVPNAGVEAQLKQPDAINKQLRNFTVVVGEKDSVTGKDIAGLKSELEKQQIKFDYHQYPGLNHEMDVWRPAYAEFVQKLFK
>GCF_015355835.1_strand_blastn_result_1167_plus.fasta_1
MKRHAIYFALALAGAAFTLQAAPLPAMPDPSLPVSHFITQVNADKSITYRLFAPDARRVSIVTGATPDSFVSHDMTKAADGVWTWKSEPMKPNLYEYYFDVDGFRSVDTGSRYQKPQRQVNTSLILVPGSILDDREVAHGDLRTLTYHSKALNAERRLYVWTPPGYSGTGDPLPVLYFYHGFGDSGLSAIDQGRIPQIMDNLLAEGKIKPMLVVVPDTETDIPEAVAENFPPQERRKTFYPLNAQAADKELMQDIIPLIDARFNVRKDADGRALAGLSQGGYQALVSGMNHLESFGWLATFSGVTTTTVPNAGVEAQLKQPDAINKQLRNFTVVVGEKDSVTGKDIAGLKSELEKQQIKFDYHQYPGLNHEMDVWRPAYAEFVQKLFK
>GCF_015355855.1_strand_blastn_result_1167_plus.fasta_1
MKRHAIYFALALAGAAFTLQAAPLPAMPDPSLPVSHFITQVNADKSITYRLFAPDARRVSIVTGATPDSFVSHDMTKAADGVWTWKSEPMKPNLYEYYFDVDGFRSVDTGSRYQKPQRQVNTSLILVPGSILDDREVAHGDLRTLTYHSKALNAERRLYVWTPPGYSGTGDPLPVLYFYHGFGDSGLSAIDQGRIPQIMDNLLAEGKIKPMLVVVPDTETDIPEAVAENFPPQERRKTFYPLNAQAADKELMQDIIPLIDARFNVRKDADGRALAGLSQGGYQALVSGMNHLESFGWLATFSGVTTTTVPNAGVEAQLKQPDAINKQLRNFTVVVGEKDSVTGKDIAGLKSELEKQQIKFDYHQYPGLNHEMDVWRPAYAEFVQKLFK
>GCF_015355875.1_strand_blastn_result_1167_plus.fasta_1
MKRHAIYFALALAGAAFTLQAAPLPAMPDPSLPVSHFITQVNADKSITYRLFAPDARRVSIVTGATPDSFVSHDMTKAADGVWTWKSEPMKPNLYEYYFDVDGFRSVDTGSRYQKPQRQVNTSLILVPGSILDDREVAHGDLRTLTYHSKALNAERRLYVWTPPGYSGTGDPLPVLYFYHGFGDSGLSAIDQGRIPQIMDNLLAEGKIKPMLVVVPDTETDIPEAVAENFPPQERRKTFYPLNAQAADKELMQDIIPLIDARFNVRKDADGRALAGLSQGGYQALVSGMNHLESFGWLATFSGVTTTTVPNAGVEAQLKQPDAINKQLRNFTVVVGEKDSVTGKDIAGLKSELEKQQIKFDYHQYPGLNHEMDVWRPAYAEFVQKLFK
>GCF_015355895.1_strand_blastn_result_1167_plus.fasta_1
MKRHAIYFALALAGAAFTLQAAPLPAMPDPSLPVSHFITQVNADKSITYRLFAPDARRVSIVTGATPDSFVSHDMTKAADGVWTWKSEPMKPNLYEYYFDVDGFRSVDTGSRYQKPQRQVNTSLILVPGSILDDREVAHGDLRTLTYHSKALNAERRLYVWTPPGYSGTGDPLPVLYFYHGFGDSGLSAIDQGRIPQIMDNLLAEGKIKPMLVVVPDTETDIPEAVAENFPPQERRKTFYPLNAQAADKELMQDIIPLIDARFNVRKDADGRALAGLSQGGYQALVSGMNHLESFGWLATFSGVTTTTVPNAGVEAQLKQPDAINKQLRNFTVVVGEKDSVTGKDIAGLKSELEKQQIKFDYHQYPGLNHEMDVWRPAYAEFVQKLFK
>GCF_015355915.1_strand_blastn_result_1167_plus.fasta_1
MKRHAIYFALALAGAAFTLQAAPLPAMPDPSLPVSHFITQVNADKSITYRLFAPDARRVSIVTGATPDSFVSHDMTKAADGVWTWKSEPMKPNLYEYYFDVDGFRSVDTGSRYQKPQRQVNTSLILVPGSILDDREVAHGDLRTLTYHSKALNAERRLYVWTPPGYSGTGDPLPVLYFYHGFGDSGLSAIDQGRIPQIMDNLLAEGKIKPMLVVVPDTETDIPEAVAENFPPQERRKTFYPLNAQAADKELMQDIIPLIDARFNVRKDADGRALAGLSQGGYQALVSGMNHLESFGWLATFSGVTTTTVPNAGVEAQLKQPDAINKQLRNFTVVVGEKDSVTGKDIAGLKSELEKQQIKFDYHQYPGLNHEMDVWRPAYAEFVQKLFK
>GCF_015355935.1_strand_blastn_result_1167_plus.fasta_1
MKRHAIYFALALAGAAFTLQAAPLPAMPDPSLPVSHFITQVNADKSITYRLFAPDARRVSIVTGATPDSFVSHDMTKAADGVWTWKSEPMKPNLYEYYFDVDGFRSVDTGSRYQKPQRQVNTSLILVPGSILDDREVAHGDLRTLTYHSKALNAERRLYVWTPPGYSGTGDPLPVLYFYHGFGDSGLSAIDQGRIPQIMDNLLAEGKIKPMLVVVPDTETDIPEAVAENFPPQERRKTFYPLNAQAADKELMQDIIPLIDARFNVRKDADGRALAGLSQGGYQALVSGMNHLESFGWLATFSGVTTTTVPNAGVEAQLKQPDAINKQLRNFTVVVGEKDSVTGKDIAGLKSELEKQQIKFDYHQYPGLNHEMDVWRPAYAEFVQKLFK
>GCF_015355955.1_strand_blastn_result_1167_plus.fasta_1
MKRHAIYFALALAGAAFTLQAAPLPAMPDPSLPVSHFITQVNADKSITYRLFAPDARRVSIVTGATPDSFVSHDMTKAADGVWTWKSEPMKPNLYEYYFDVDGFRSVDTGSRYQKPQRQVNTSLILVPGSILDDREVAHGDLRTLTYHSKALNAERRLYVWTPPGYSGTGDPLPVLYFYHGFGDSGLSAIDQGRIPQIMDNLLAEGKIKPMLVVVPDTETDIPEAVAENFPPQERRKTFYPLNAQAADKELMQDIIPLIDARFNVRKDADGRALAGLSQGGYQALVSGMNHLESFGWLATFSGVTTTTVPNAGVEAQLKQPDAINKQLRNFTVVVGEKDSVTGKDIAGLKSELEKQQIKFDYHQYPGLNHEMDVWRPAYAEFVQKLFK
>GCF_015355975.1_strand_blastn_result_1167_plus.fasta_1
MKRHAIYFALALAGAAFTLQAAPLPAMPDPSLPVSHFITQVNADKSITYRLFAPDARRVSIVTGATPDSFVSHDMTKAADGVWTWKSEPMKPNLYEYYFDVDGFRSVDTGSRYQKPQRQVNTSLILVPGSILDDREVAHGDLRTLTYHSKALNAERRLYVWTPPGYSGTGDPLPVLYFYHGFGDSGLSAIDQGRIPQIMDNLLAEGKIKPMLVVVPDTETDIPEAVAENFPPQERRKTFYPLNAQAADKELMQDIIPLIDARFNVRKDADGRALAGLSQGGYQALVSGMNHLESFGWLATFSGVTTTTVPNAGVEAQLKQPDAINKQLRNFTVVVGEKDSVTGKDIAGLKSELEKQQIKFDYHQYPGLNHEMDVWRPAYAEFVQKLFK
>GCF_015355995.1_strand_blastn_result_1167_plus.fasta_1
MKRHAIYFALALAGAAFTLQAAPLPAMPDPSLPVSHFITQVNADKSITYRLFAPDARRVSIVTGATPDSFVSHDMTKAADGVWTWKSEPMKPNLYEYYFDVDGFRSVDTGSRYQKPQRQVNTSLILVPGSILDDREVAHGDLRTLTYHSKALNAERRLYVWTPPGYSGTGDPLPVLYFYHGFGDSGLSAIDQGRIPQIMDNLLAEGKIKPMLVVVPDTETDIPEAVAENFPPQERRKTFYPLNAQAADKELMQDIIPLIDARFNVRKDADGRALAGLSQGGYQALVSGMNHLESFGWLATFSGVTTTTVPNAGVEAQLKQPDAINKQLRNFTVVVGEKDSVTGKDIAGLKSELEKQQIKFDYHQYPGLNHEMDVWRPAYAEFVQKLFK
>GCF_015356015.1_strand_blastn_result_1167_plus.fasta_1
MKRHAIYFALALAGAAFTLQAAPLPAMPDPSLPVSHFITQVNADKSITYRLFAPDARRVSIVTGATPDSFVSHDMTKAADGVWTWKSEPMKPNLYEYYFDVDGFRSVDTGSRYQKPQRQVNTSLILVPGSILDDREVAHGDLRTLTYHSKALNAERRLYVWTPPGYSGTGDPLPVLYFYHGFGDSGLSAIDQGRIPQIMDNLLAEGKIKPMLVVVPDTETDIPEAVAENFPPQERRKTFYPLNAQAADKELMQDIIPLIDARFNVRKDADGRALAGLSQGGYQALVSGMNHLESFGWLATFSGVTTTTVPNAGVEAQLKQPDAINKQLRNFTVVVGEKDSVTGKDIAGLKSELEKQQIKFDYHQYPGLNHEMDVWRPAYAEFVQKLFK
>GCF_015356035.1_strand_blastn_result_1167_plus.fasta_1
MKRHAIYFALALAGAAFTLQAAPLPAMPDPSLPVSHFITQVNADKSITYRLFAPDARRVSIVTGATPDSFVSHDMTKAADGVWTWKSEPMKPNLYEYYFDVDGFRSVDTGSRYQKPQRQVNTSLILVPGSILDDREVAHGDLRTLTYHSKALNAERRLYVWTPPGYSGTGDPLPVLYFYHGFGDSGLSAIDQGRIPQIMDNLLAEGKIKPMLVVVPDTETDIPEAVAENFPPQERRKTFYPLNAQAADKELMQDIIPLIDARFNVRKDADGRALAGLSQGGYQALVSGMNHLESFGWLATFSGVTTTTVPNAGVEAQLKQPDAINKQLRNFTVVVGEKDSVTGKDIAGLKSELEKQQIKFDYHQYPGLNHEMDVWRPAYAEFVQKLFK
>GCF_015356055.1_strand_blastn_result_1167_plus.fasta_1
MKRHAIYFALALAGAAFTLQAAPLPAMPDPSLPVSHFITQVNADKSITYRLFAPDARRVSIVTGATPDSFVSHDMTKAADGVWTWKSEPMKPNLYEYYFDVDGFRSVDTGSRYQKPQRQVNTSLILVPGSILDDREVAHGDLRTLTYHSKALNAERRLYVWTPPGYSGTGDPLPVLYFYHGFGDSGLSAIDQGRIPQIMDNLLAEGKIKPMLVVVPDTETDIPEAVAENFPPQERRKTFYPLNAQAADKELMQDIIPLIDARFNVRKDADGRALAGLSQGGYQALVSGMNHLESFGWLATFSGVTTTTVPNAGVEAQLKQPDAINKQLRNFTVVVGEKDSVTGKDIAGLKSELEKQQIKFDYHQYPGLNHEMDVWRPAYAEFVQKLFK
>GCF_015694065.1_strand_blastn_result_1167_plus.fasta_1
MKRHAIYFALALEGAAFTLQAAPLPAMSDPSLPVSHFITQVNADKSITYRLFAPDARRVSIVTGATPDSFVSHDMTKAADGVWTWKSEPMKPNLYEYYFDVDGFRSVDTGSRYQKPQRQVNTSLILVPGSILDDREVAHGDLRTLTYHSKALNAERRLYVWTPPGYSGTGDPLPVLYFYHGFGDSGLSAIDQGRIPQIMDNLLAEGKIKPMLVVVPDTETDIPEAVAENFPPQERRKTFYPLNAQAADKELMQDIIPLIDARFNVRKDADGRALAGLSQGGYQALVSGMNHLESFGWLATFSGVTTTTVPNAGVEAQLKQPDAINKQLRNFTVVVGEKDSVTGKDIAGLKSELEKQQIKFDYHQYPGLNHEMDVWRPAYAEFVQKLFK
>GCF_015694085.1_strand_blastn_result_1167_plus.fasta_1
MKRHAIYFALALAGAAFTLQAAPLPAMPDPSLPVSHFITQVNADKSISYRLFAPDARRVSIVTGATPDSFVSHDMTKAADGVWTWKSEPMKPNLYEYYFDVDGFRSVDTGSRYQKPQRQVNTSLILVPGSILDDREVAHGDLRTLTYHSKALNAERRLYVWTPPGYSGTGDPLPVLYFYHGFGDSGLSAIDQGRIPQIMDNLLAEGKIKPMLVVVPDTETDIPEAVAEDFPPQERRKTFYPLNAQAADKELMQDIIPLIDARFNVRKDADGRALAGLSQGGYQALVSGMNHLESFGWLATFSGVTTTTVPNAGVEAQLKQPDAINKQLRNFTVVVGEKDSVTGKDIAGLKSELEKQQIKFDYHQYPGLNHEMDVWRPAYAEFVQKLFK
>GCF_015774895.1_strand_blastn_result_1167_plus.fasta_1
MKRHAIYFALALAGAAFTLQAAPLPAMPDPSLPVSHFITQVNADKSITYRLFAPDARRVSIVTGATPDSFVSHDMTKAADGVWTWKSEPMKPNLYEYYFDVDGFRSVDTGSRYQKPQRQVNTSLILVPGSILDDREVAHGDLRTLTYHSKALNAERRLYVWTPPGYSGTGDPLPVLYFYHGFGDSGLSAIDQGRIPQIMDNLLAEGKIKPMLVVVPDTETDIPEAVAEDFPPQERRKTFYPLNAQAADKELMQDIIPLIDARFNVRKDADGRALAGLSQGGYQALVSGMNHLESFGWLATFSGVTTTTVPNAGVEAQLKQPDAINKQLRNFTVVVGEKDSVTGKDIAGLKSELEKQQIKFDYHQYPGLNHEMDVWRPAYAEFVQKLFK
>GCF_015775275.1_strand_blastn_result_1167_plus.fasta_1
MKRHAIYFALALAGAAFTLQAAPLPAMPDPSLPVSHFITQVNADKSITYRLFAPDARRVSIVTGATPDSFVSHDMTKAADGVWTWKSEPMKPNLYEYYFDVDGFRSVDTGSRYQKPQRQVNTSLILVPGSILDDREVAHGDLRTLTYHSKALNAERRLYVWTPPGYSGTGDPLPVLYFYHGFGDSGLSAIDQGRIPQIMDNLLAEGKIKPMLVVVPDTETDIPEAVAEDFPPQERRKTFYPLNAQAADKELMQDIIPLIDARFNVRKDADGRALAGLSQGGYQALVSGMNHLESFGWLATFSGVTTTTVPNAGVEAQLKQPDAINKQLRNFTVVVGEKDSVTGKDIAGLKSELEKQQIKFDYHQYPGLNHEMDVWRPAYAEFVQKLFK
>GCF_015832035.1_strand_blastn_result_1167_plus.fasta_1
MKRHAIYFALALAGAAFTLQAAPLPAMSDPSLPVSHFITQVNADKSITYRLFAPDARRVSIVTGATPDSFVSHDMTKAAHGVWTWKSEPMKPNLYEYYFDVDGFRSVDTGSRYQKPQRQVNTSLILVPGSILDDREVAHGDLRTLTYHSKALNAERRLYVWTPPGYSGTGDPLPVLYFYHGFGDSGLSAIDQGRIPQIMDNLLAEGKIKPMLVVVPDTETDIPEAVAENFPPQERRKTFYPLNAQAADKELMQDIIPLIDARFNVRKDADGRALAGLSQGGYQALVSGMNHLESFGWLATFSGVTTTTVPNAGVEAQLKQPDAINKQLRNFTVVVGEKDSVTGKDIAGLKSELEKQQIKFDYHQYPGLNHEMDVWRPAYAEFVQKLFK
>GCF_015910145.1_strand_blastn_result_1167_plus.fasta_1
MKRHAIYFALALAGAAFTLQAAPLPAMPDPSLPVSHFITQVNADKSITYRLFAPDARRVSIVTGATPDSFVSHDMTKAADGVWTWKSEPMKPNLYEYYFDVDGFRSVDTGSRYQKPQRQVNTSLILVPGSILDDQEVAHGDLRTLTYHSKALNAERRLYVWTPPGYSGTGDPLPVLYFYHGFGDSGLSAIDQGRIPQIMDNLLAEGKIKPMLVVVPDTETDIPEAVAENFPPQERRKTFYPLNAQAADKELMQDIIPLIDARFNVRKDADGRALAGLSQGGYQALVSGMNHLESFGWLATFSGVTTTTVPNAGVEAQLKQPDAINKQLRNFTVVVGEKDSVTGKDIAGLKSELEKQQIKFDYHQYPGLNHEMDVWRPAYAEFVQKLFK
>GCF_015910165.1_strand_blastn_result_1167_plus.fasta_1
MKRHAIYFALALAGAAFTLQAAPLPAMPDPSLPVSHFITQVNADKSITYRLFAPDARRVSIVTGATPDSFVSHDMTKAADGVWTWKSEPMKPNLYEYYFDVDGFRSVDTGSRYQKPQRQVNTSLILVPGSILDDREVAHGDLRTLTYHSKALNAERRLYVWTPPGYSGTGDPLPVLYFYHGFGDSGLSAIDQGRIPQIMDNLLAEGKIKPMLVVVPDTETDIPEAVAENFPPQERRKTFYPLNAQAADKELMQDIIPLIDARFNVRKDADGRALAGLSQGGYQALVSGMNHLESFGWLATFSGVTTTTVPNAGVEAQLKQPDAINKQLRNFTVVVGEKDSVTGKDIAGLKSELEKQQIKFDYHQYPGLNHEMDVWRPAYAEFVQKLFK
>GCF_015992305.1_strand_blastn_result_1167_plus.fasta_1
MKRHAIYFALALAGAAFTLQAAPLPAMPDPSLPVSHFITQVNADKSITYRLFAPDARRVSIVTGATPDSFVSHDMTKAADGVWTWKSEPMKPNLYEYYFDVDGFRSVDTGSRYQKPQRQVNTSLILVPGSILDDREVAHGDLRTLTYHSKALNAERRLYVWTPPGYSGTGDPLPVLYFYHGFGDSGLSAIDQGRIPQIMDNLLAEGKIKPMLVVVPDTETDIPEAVAENFPPQERRKTFYPLNAQAADKELMQDIIPLIDARFNVRKDADGRALAGLSQGGYQALVSGMNHLESFGWLATFSGVTTTTVPNAGVEAQLKQPDAINKQLRNFTVVVGEKDSVTGKDIAGLKSELEKQQIKFDYHQYPGLNHEMDVWRPAYAEFVQKLFK
>GCF_015992345.1_strand_blastn_result_1167_plus.fasta_1
MKRHAIYFALALAGAAFTLQAAPLPAMPDPSLPVSHFITQVNADKSITYRLFAPDARRVSIVTGATPDSFVSHDMTKAADGVWTWKSEPMKPNLYEYYFDVDGFRSVDTGSRYQKPQRQVNTSLILVPGSILDDREVAHGDLRTLTYHSKALNAERRLYVWTPPGYSGTGDPLPVLYFYHGFGDSGLSAIDQGRIPQIMDNLLAEGKIKPMLVVVPDTETDIPEAVAENFPPQERRKTFYPLNAQAADKELMQDIIPLIDARFNVRKDADGRALAGLSQGGYQALVSGMNHLESFGWLATFSGVTTTTVPNAGVEAQLKQPDAINKQLRNFTVVVGEKDSVTGKDIAGLKSELEKQQIKFDYHQYPGLNHEMDVWRPAYAEFVQKLFK
>GCF_015992405.1_strand_blastn_result_1167_plus.fasta_1
MKRHAIYFALALAGAAFTLQAAPLPAMPDPSLPVSHFITQVNADKSITYRLFAPDARRVSIVTGATPDSFVSHDMTKAADGVWTWKSEPMKPNLYEYYFDVDGFRSVDTGSRYQKPQRQVNTSLILVPGSILDDREVAHGDLRTLTYHSKALNAERRLYVWTPPGYSGTGDPLPVLYFYHGFGDSGLSAIDQGRIPQIMDNLLAEGKIKPMLVVVPDTETDIPEAVAENFPPQERRKTFYPLNAQAADKELMQDIIPLIDARFNVRKDADGRALAGLSQGGYQALVSGMNHLESFGWLATFSGVTTTTVPNAGVEAQLKQPDAINKQLRNFTVVVGEKDSVTGKDIAGLKSELEKQQIKFDYHQYPGLNHEMDVWRPAYAEFVQKLFK
>GCF_015992425.1_strand_blastn_result_1167_plus.fasta_1
MKRHAIYFALALAGAAFTLQAAPLPAMPDPSLPVSHFITQVNADKSITYRLFAPDARRVSIVTGATPDSFVSHDMTKAADGVWTWKSEPMKPNLYEYYFDVDGFRSVDTGSRYQKPQRQVNTSLILVPGSILDDREVAHGDLRTLTYHSKALNAERRLYVWTPPGYSGTGDPLPVLYFYHGFGDSGLSAIDQGRIPQIMDNLLAEGKIKPMLVVVPDTETDIPEAVAENFPPQERRKTFYPLNAQAADKELMQDIIPLIDARFNVRKDADGRALAGLSQGGYQALVSGMNHLESFGWLATFSGVTTTTVPNAGVEAQLKQPDAINKQLRNFTVVVGEKDSVTGKDIAGLKSELEKQQIKFDYHQYPGLNHEMDVWRPAYAEFVQKLFK
>GCF_015999625.1_strand_blastn_result_1167_plus.fasta_1
MKRHAIYFALALAGAAFTLQAAPLPAMPDPSLPVSHFITQVNADKSITYRLFAPDARRVSIVTGATPDSFVSHDMTKAADGVWTWKSEPMKPNLYEYYFDVDGFRSVDTGSRYQKPQRQVNTSLILVPGSILDDREVAHGDLRTLTYHSKALNAERRLYVWTPPGYSGTGDPLPVLYFYHGFGDSGLSAIDQGRIPQIMDNLLAEGKIKPMLVVVPDTETDIPEAVAENFPPQERRKTFYPLNAQAADKELMQDIIPLIDARFNVRKDADGRALAGLSQGGYQALVSGMNHLESFGWLATFSGVTTTTVPNAGVEAQLKQPDAINKQLRNFTVVVGEKDSVTGKDIAGLKSELEKQQIKFDYHQYPGLNHEMDVWRPAYAEFVQKLFK
>GCF_016066025.1_strand_blastn_result_1167_plus.fasta_1
MKRHAIYFALALAGAAFTLQAAPLPAMPDPSLPVSHFITQVNADKSITYRLFAPDARRVSIVTGATPDSFVSHDMTKAADGVWTWKSEPMKPNLYEYYFDVDGFRSVDTGSRYQKPQRQVNTSLILVPGSILDDREVAHGDLRTLTYHSKALNAERRLYVWTPPGYSGTGDPLPVLYFYHGFGDSGLSAIDQGRIPQIMDNLLAEGKIKPMLVVVPDTETDIPEAVAENFPPQERRKTFYPLNAQAADKELMQDIIPLIDARFNVRKDADGRALAGLSQGGYQALVSGMNHLESFGWLATFSGVTTTTVPNAGVEAQLKQPDAINKQLRNFTVVVGEKDSVTGKDIAGLKSELEKQQIKFDYHQYPGLNHEMDVWRPAYAEFVQKLFK
>GCF_016066295.1_strand_blastn_result_1167_plus.fasta_1
MKRHAIYFALALAGAAFTLQAAPLPAMSDPSLPVSHFITQVNGDKSITYRLFAPDARRVSIVTGATPDSFVSHDMTKAADGVWTWKSEPMKPNLYEYYFDVDGFRSVDTGSRYQKPQRQVNTSLILVPGSILDDREVAHGDLRTLTYHSKALNAERRLYVWTPPGYSGTGDPLPVLYFYHGFGDSGLSAIDQGRIPQIMDNLLAEGKIKPMLVVVPDTETDIPEAVAENFPPQERRKTFYPLNAQAADKELMQDIIPLIDARFNVRKDADGRALAGLSQGGYQALVSGMNHLESFGWLATFSGVTTTTVPNAGVEAQLKQPDAINKQLRNFTVVVGEKDSVTGKDIAGLKSELEKQQIKFDYHQYPGLNHEMDVWRPAYAEFVQKLFK
>GCF_016066475.1_strand_blastn_result_1167_plus.fasta_1
MKRHAIYFALALAGAAFTLQAAPLPAMPDPSLPVSHFITQVNADKSITYRLFAPDARRVSIVTGATPDSFVSHDMTKAADGVWTWKSEPMKPNLYEYYFDVDGFRSVDTGSRYQKPQRQVNTSLILVPGSILDDREVAHGDLRTLTYHSKALNAERRLYVWTPPGYSGTGDPLPVLYFYHGFGDSGLSAIDQGRIPQIMDNLLAEGKIKPMLVVVPDTETDIPEAVAENFPPQERRKTFYPLNAQAADKELMQDIIPLIDARFNVRKDADGRALAGLSQGGYQALVSGMNHLESFGWLATFSGVTTTTVPNAGVEAQLKQPDAINKQLRNFTVVVGEKDSVTGKDIAGLKSELEKQQIKFDYHQYPGLNHEMDVWRPAYAEFVQKLFK
>GCF_016071735.1_strand_blastn_result_1167_plus.fasta_1
MKRHAIYFALALAGAAFTLQAAPLPAMPDPSLPVSHFITQVNADKSITYRLFAPDARRVSIVTGATPDSFVSHDMTKAADGVWTWKSEPMKPNLYEYYFDVDGFRSIDTGSRYQKPQRQVNTSLILVPGSILDDREVAHGDLRTLTYHSKALNAERRLYVWTPPGYSGTGDPLPVLYFYHGFGDSGLSAIDQGRIPQIMDNLLAEGKIKPMLVVVPDTETDIPEAVAENFPPQERRKTFYPLNAQAADKELMQDIIPLIDARFNVRKDADGRALAGLSQGGYQALVSGMNHLESFGWLATFSGVTTTTVPNAGVEAQLKQPDAINKQLRNFTVVVGEKDSVTGKDIAGLKSELEKQQIKFDYHQYPGLNHEMDVWRPAYAEFVQKLFK
>GCF_016403065.1_strand_blastn_result_1167_plus.fasta_1
MKRHAIYFALALAGAAFTLQAAPLPAMPDPSLPVSHFITQVNADKSITYRLFAPDARRVSIVTGATPDSFVSHDMTKAADGVWTWKSEPMKPNLYEYYFDVDGFRSVDTGSRYQKPQRQVNTSLILVPGSILDDREVAHGDLRTLTYHSKALNAERRLYVWTPPGYSGTGDPLPVLYFYHGFGDSGLSAIDQGRIPQIMDNLLAEGKIKPMLVVVPDTETDIPEAVAENFPPQERRKTFYPLNAQAADKELMQDIIPLIDARFNVRKDADGRALAGLSQGGYQALVSGMNHLESFGWLATFSGVTTTTVPNAGVEAQLKQPDAINKQLRNFTVVVGEKDSVTGKDIAGLKSELEKQQIKFDYHQYPGLNHEMDVWRPAYAEFVQKLFK
>GCF_016403085.1_strand_blastn_result_1167_plus.fasta_1
MKRHAIYFALALAGAAFTLQAAPLPAMPDPSLPVSHFITQVNADKSITYRLFAPDARRVSIVTGATPDSFVSHDMTKAADGVWTWKSEPMKPNLYEYYFDVDGFRSVDTGSRYQKPQRQVNTSLILVPGSILDDREVAHGDLRTLTYHSKALNAERRLYVWTPPGYSGTGDPLPVLYFYHGFGDSGLSAIDQGRIPQIMDNLLAEGKIKPMLVVVPDTETDIPEAVAENFPPQERRKTFYPLNAQAADKELMQDIIPLIDARFNVRKDADGRALAGLSQGGYQALVSGMNHLESFGWLATFSGVTTTTVPNAGVEAQLKQPDAINKQLRNFTVVVGEKDSVTGKDIAGLKSELEKQQIKFDYHQYPGLNHEMDVWRPAYAEFVQKLFK
>GCF_016629585.1_strand_blastn_result_1167_plus.fasta_1
MKRHAIYFALALAGAAFTLQAAPLPAMPDPSLPVSHFITQVNADKSITYRLFAPDARRVSIVTGATPDSFVSHDMTKAADGVWTWKSEPMKPNLYEYYFDVDGFRSVDTGSRYQKPQRQVNTSLILVPGSILDDREVAHGDLRTLTYHSKALNAERRLYVWTPPGYSGTGDPLPVLYFYHGFGDSGLSAIDQGRIPQIMDNLLAEGKIKPMLVVVPDTETDIPEAVAENFPPQERRKTFYPLNAQAADKELMQDIIPLIDARFNVRKDADGRALAGLSQGGYQALVSGMNHLESFGWLATFSGVTTTTVPNAGVEAQLKQPDAINKQLRNFTVVVGEKDSVTGKDIAGLKSELEKQQIKFDYHQYPGLNHEMDVWRPAYAEFVQKLFK
>GCF_016694775.1_strand_blastn_result_1167_plus.fasta_1
MKRHAIYFALALAGAAFTLQAAPLPAMPDPSLPVSHFITQVNADKSITYRLFAPDARRVSIVTGATPDSFVSHDMTKAADGVWTWKSEPMKPNLYEYYFDVDGFRSVDTGSRYQKPQRQVNTSLILVPGSILDDREVAHGDLRTLTYHSKALNAERRLYVWTPPGYSGTGDPLPVLYFYHGFGDSGLSAIDQGRIPQIMDNLLAEGKIKPMLVVVPDTETDIPEAVAEDFPPQERRKTFYPLNAQAADKELMQDIIPLIDARFNVRKDADGRALAGLSQGGYQALVSGMNHLESFGWLATFSGVTTTTVPNAGVEAQLKQPDAINKQLRNFTVVVGEKDSVTGKDIAGLKSELEKQQIKFDYHQYPGLNHEMDVWRPAYAEFVQKLFK
>GCF_016727425.1_strand_blastn_result_1167_plus.fasta_1
MKRHAIYFALALAGAAFTLQAAPLPAMPDPSLPVSHFITQVNADKSITYRLFAPDARRVSIVTGATPDSFVSHDMTKAADGVWTWKSEPMKPNLYEYYFDVDGFRSVDTGSRYQKPQRQVNTSLILVPGSILDDREVAHGDLRTLTYHSKALNAERRLYVWTPPGYSGTGDPLPVLYFYHGFGDSGLSAIDQGRIPQIMDNLLAEGKIKPMLVVVPDTETDIPEAVAENFPPQERRKTFYPLNAQAADKELMQDIIPLIDARFNVRKDADGRALAGLSQGGYQALVSGMNHLESFGWLATFSGVTTTTVPNAGVEAQLKQPDAINKQLRNFTVVVGEKDSVTGKDIAGLKSELEKQQIKFDYHQYPGLNHEMDVWRPAYAEFVQKLFK
>GCF_016772535.1_strand_blastn_result_1167_plus.fasta_1
MKRHAIYFALALAGAAFTLQAAPLPAMPDPSLPVSHFITQVNADKSITYRLFAPDARRVSIVTGATPDSFVSHDMTKAADGVWTWKSEPMKPNLYEYYFDVDGFRSVDTGSRYQKPQRQVNTSLILVPGSILDDREVAHGDLRTLTYHSKALNAERRLYVWTPPGYSGTGDPLPVLYFYHGFGDSGLSAIDQGRIPQIMDNLLAEGKIKPMLVVVPDTETDIPEAVAENFPPQERRKTFYPLNAQAADKELMQDIIPLIDARFNVRKDADGRALAGLSQGGYQALVSGMNHLESFGWLATFSGVTTTTVPNAGVEAQLKQPDAINKQLRNFTVVVGEKDSVTGKDIAGLKSELEKQQIKFDYHQYPGLNHEMDVWRPAYAEFVQKLFK
>GCF_016772555.1_strand_blastn_result_1167_plus.fasta_1
MKRHAIYFALALAGAAFTLQAAPLPAMPDPSLPVSHFITQVNADKSITYRLFAPDARRVSIVTGATPDSFVSHDMTKAADGVWTWKSEPMKPNLYEYYFDVDGFRSVDTGSRYQKPQRQVNTSLILVPGSILDDREVAHGDLRTLTYHSKALNAERRLYVWTPPGYSGTGDPLPVLYFYHGFGDSGLSAIDQGRIPQIMDNLLAEGKIKPMLVVVPDTETDIPEAVAENFPPQERRKTFYPLNAQAADKELMQDIIPLIDARFNVRKDADGRALAGLSQGGYQALVSGMNHLESFGWLATFSGVTTTTVPNAGVEAQLKQPDAINKQLRNFTVVVGEKDSVTGKDIAGLKSELEKQQIKFDYHQYPGLNHEMDVWRPAYAEFVQKLFK
>GCF_016772575.1_strand_blastn_result_1167_plus.fasta_1
MKRHAIYFALALAGAAFTLQAAPLPAMPDPSLPVSHFITQVNADKSITYRLFAPDARRVSIVTGATPDSFVSHDMTKAADGVWTWKSEPMKPNLYEYYFDVDGFRSVDTGSRYQKPQRQVNTSLILVPGSILDDREVAHGDLRTLTYHSKALNAERRLYVWTPPGYSGTGDPLPVLYFYHGFGDSGLSAIDQGRIPQIMDNLLAEGKIKPMLVVVPDTETDIPEAVAENFPPQERRKTFYPLNAQAADKELMQDIIPLIDARFNVRKDADGRALAGLSQGGYQALVSGMNHLESFGWLATFSGVTTTTVPNAGVEAQLKQPDAINKQLRNFTVVVGEKDSVTGKDIAGLKSELEKQQIKFDYHQYPGLNHEMDVWRPAYAEFVQKLFK
>GCF_016772595.1_strand_blastn_result_1167_plus.fasta_1
MKRHAIYFALALAGAAFTLQAAPLPAMPDPSLPVSHFITQVNADKSITYRLFAPDARRVSIVTGATPDSFVSHDMTKAADGVWTWKSEPMKPNLYEYYFDVDGFRSVDTGSRYQKPQRQVNTSLILVPGSILDDREVAHGDLRTLTYHSKALNAERRLYVWTPPGYSGTGDPLPVLYFYHGFGDSGLSAIDQGRIPQIMDNLLAEGKIKPMLVVVPDTETDIPEAVAENFPPQERRKTFYPLNAQAADKELMQDIIPLIDARFNVRKDADGRALAGLSQGGYQALVSGMNHLESFGWLATFSGVTTTTVPNAGVEAQLKQPDAINKQLRNFTVVVGEKDSVTGKDIAGLKSELEKQQIKFDYHQYPGLNHEMDVWRPAYAEFVQKLFK
>GCF_016774435.1_strand_blastn_result_1167_plus.fasta_1
MKRHAIYFALALAGAAFTLQAAPLPAMPDPSLPVSHFITQVNADKSITYRLFAPDARRVSIVTGATPDSFVSHDMTKAADGVWTWKSEPMKPNLYEYYFDVDGFRSVDTGSRYQKPQRQVNTSLILVPGSILDDREVAHGDLRTLTYHSKALNAERRLYVWTPPGYSGTGDPLPVLYFYHGFGDSGLSAIDQGRIPQIMDNLLAEGKIKPMLVVVPDTETDIPEAVAENFPPQERRKTFYPLNAQAADKELMQDIIPLIDARFNVRKDADGRALAGLSQGGYQALVSGMNHLESFGWLATFSGVTTTTVPNAGVEAQLKQPDAINKQLRNFTVVVGEKDSVTGKDIAGLKSELEKQQIKFDYHQYPGLNHEMDVWRPAYAEFVQKLFK
>GCF_016780025.1_strand_blastn_result_1167_plus.fasta_1
MKRHAIYFALALAGAAFTLQAAPLPAMPDPSLPVSHFITQVNADKSITYRLFAPDARRVSIVTGATPDSFVSHDMTKAADGVWTWKSEPMKPNLYEYYFDVDGFRSVDTGSRYQKPQRQVNTSLILVPGSILDDREVAHGDLRTLTYHSKALNAERRLYVWTPPGYSGTGDPLPVLYFYHGFGDSGLSAIDQGRIPQIMDNLLAEGKIKPMLVVVPDTETDIPEAVAEDFPPQERRKTFYPLNAQAADKELMQDIIPLIDARFNVRKDADGRALAGLSQGGYQALVSGMNHLESFGWLATFSGVTTTTVPNAGVEAQLKQPDAINKQLRNFTVVVGEKDSVTGKDIAGLKSELEKQQIKFDYHQYPGLNHEMDVWRPAYAEFVQKLFK
>GCF_016780145.1_strand_blastn_result_1167_plus.fasta_1
MKRHAIYFALALAGAAFTLQAAPLPAMPDPSLPVSHFITQVNADKSITYRLFAPDARRVSIVTGATPDSFVSHDMTKAADGVWTWKSEPMKPNLYEYYFDVDGFRSVDTGSRYQKPQRQVNTSLILVPGSILDDREVAHGDLRTLTYHSKALNAERRLYVWTPPGYSGTGDPLPVLYFYHGFGDSGLSAIDQGRIPQIMDNLLAEGKIKPMLVVVPDTETDIPEAVAENFPPQERRKTFYPLNAQAADKELMQDIIPLIDARFNVRKDADGRALAGLSQGGYQALVSGMNHLESFGWLATFSGVTTTTVPNAGVEAQLKQPDAINKQLRNFTVVVGEKDSVTGKDIAGLKSELEKQQIKFDYHQYPGLNHEMDVWRPAYAEFVQKLFK
>GCF_016800965.1_strand_blastn_result_1167_plus.fasta_1
MKRHAIYFALALAGAAFTLQAAPLPAMPDPSLPVSHFITQVNADKSITYRLFAPDARRVSIVTGATPDSFVSHDMTKAADGVWTWKSEPMKPNLYEYYFDVDGFRSVDTGSRYQKPQRQVNTSLILVPGSILDDREVAHGDLRTLTYHSKALNAERRLYVWTPPGYSGTGDPLPVLYFYHGFGDSGLSAIDQGRIPQIMDNLLAEGKIKPMLVVVPDTETDIPEAVAENFPPQERRKTFYPLNAQAADKELMQDIIPLIDARFNVRKDADGRALAGLSQGGYQALVSGMNHLESFGWLATFSGVTTTTVPNAGVEAQLKQPDAINKQLRNFTVVVGEKDSVTGKDIAGLKSELEKQQIKFDYHQYPGLNHEMDVWRPAYAEFVQKLFK
>GCF_016801375.1_strand_blastn_result_1167_plus.fasta_1
MKRHAIYFALALAGAAFTLQAAPLPAMPDPSLPVSHFITQVNADKSITYRLFAPDARRVSIVTGATPDSFVSHDMTKAADGVWTWKSEPMKPNLYEYYFDVDGFRSVDTGSRYQKPQRQVNTSLILVPGSILDDREVAHGDLRTLTYHSKALNAERRLYVWTPPGYSGTGDPLPVLYFYHGFGDSGLSAIDQGRIPQIMDNLLAEGKIKPMLVVVPDTETDIPEAVAENFPPQERRKTFYPLNAQAADKELMQDIIPLIDARFNVRKDADGRALAGLSQGGYQALVSGMNHLESFGWLATFSGVTTTTVPNAGVEAQLKQPDAINKQLRNFTVVVGEKDSVTGKDIAGLKSELEKQQIKFDYHQYPGLNHEMDVWRPAYAEFVQKLFK
>GCF_016804025.1_strand_blastn_result_1167_plus.fasta_1
MKRHAIYFALALAGAAFTLQAAPLPAMPDPSLPVSHFITQVNADKSITYRLFAPDARRVSIVTGATPDSFVSHDMTKAADGVWTWKSEPMKPNLYEYYFDVDGFRSVDTGSRYQKPQRQVNTSLILVPGSILDDREVAHGDLRTLTYHSKALNAERRLYVWTPPGYSGTGDPLPVLYFYHGFGDSGLSAIDQGRIPQIMDNLLAEGKIKPMLVVVPDTETDIPEAVAENFPPQERRKTFYPLNAQAADKELMQDIIPLIDARFNVRKDADGRALAGLSQGGYQALVSGMNHLESFGWLATFSGVTTTTVPNAGVEAQLKQPDAINKQLRNFTVVVGEKDSVTGKDIAGLKSELEKQQIKFDYHQYPGLNHEMDVWRPAYAEFVQKLFK
>GCF_016812055.1_strand_blastn_result_1167_plus.fasta_1
MKRHAIYFALALAGAAFTLQAAPLPAMPDPSLPVSHFITQVNADKSITYRLFAPDARRVSIVTGATPDSFVSHDMTKAADGVWTWKSEPMKPNLYEYYFDVDGFRSVDTGSRYQKPQRQVNTSLILVPGSILDDREVAHGDLRTLTYHSKALNAERRLYVWTPPGYSGTGDPLPVLYFYHGFGDSGLSAIDQGRIPQIMDNLLAEGKIKPMLVVVPDTETDIPEAVAENFPPQERRKTFYPLNAQAADKELMQDIIPLIDARFNVRKDADGRALAGLSQGGYQALVSGMNHLESFGWLATFSGVTTTTVPNAGVEAQLKQPDAINKQLRNFTVVVGEKDSVTGKDIAGLKSELEKQQIKFDYHQYPGLNHEMDVWRPAYAEFVQKLFK
>GCF_016903115.1_strand_blastn_result_1167_plus.fasta_1
MKRHAIYFALALAGAAFTLQAAPLPAMPDPSLPVSHFITQVNADKSITYRLFAPDARRVSIVTGATPDSFVSHDMTKAADGVWTWKSEPMKPNLYEYYFDVDGFRSVDTGSRYQKPQRQVNTSLILVPGSILDDREVAHGDLRTLTYHSKALNAERRLYVWTPPGYSGTGDPLPVLYFYHGFGDSGLSAIDQGRIPQIMDNLLAEGKIKPMLVVVPDTETDIPEAVAENFPPQERRKTFYPLNAQAADKELMQDIIPLIDARFNVRKDADGRALAGLSQGGYQALVSGMNHLESFGWLATFSGVTTTTVPNAGVEAQLKQPDAINKQLRNFTVVVGEKDSVTGKDIAGLKSELEKQQIKFDYHQYPGLNHEMDVWRPAYAEFVQKLFK
>GCF_016903195.1_strand_blastn_result_1167_plus.fasta_1
MKRHAIYFALALAGAAFTLQAAPLPAMPDPSLPVSHFITQVNADKSITYRLFAPDARRVSIVTGATPDSFVSHDMTKAADGVWTWKSEPMKPNLYEYYFDVDGFRSVDTGSRYQKPQRQVNTSLILVPGSILDDREVAHGDLRTLTYHSKALNAERRLYVWTPPGYSGTGDPLPVLYFYHGFGDSGLSAIDQGRIPQIMDNLLAEGKIKPMLVVVPDTETDIPEAVAENFPPQERRKTFYPLNAQAADKELMQDIIPLIDARFNVRKDADGRALAGLSQGGYQALVSGMNHLESFGWLATFSGVTTTTVPNAGVEAQLKQPDAINKQLRNFTVVVGEKDSVTGKDIAGLKSELEKQQIKFDYHQYPGLNHEMDVWRPAYAEFVQKLFK
>GCF_016903235.1_strand_blastn_result_1167_plus.fasta_1
MKRHAIYFALALAGAAFTLQAAPLPAMPDPSLPVSHFITQVNADKSITYRLFAPDARRVSIVTGATPDSFVSHDMTKAADGVWTWKSEPMKPNLYEYYFDVDGFRSVDTGSRYQKPQRQVNTSLILVPGSILDDREVAHGDLRTLTYHSKALNAERRLYVWTPPGYSGTGDPLPVLYFYHGFGDSGLSAIDQGRIPQIMDNLLAESKIKPMLVVVPDTETDIPEAVAEDFPPQERRKTFYPLNAQAADKELMQDIIPLIDARFNVRKDADGRALAGLSQGGYQALVSGMNHLESFGWLATFSGVTTTTVPNAGVEAQLKQPDAINKQLRNFTVVVGEKDSVTGKDIAGLKSELEKQQIKFDYHQYPGLNHEMDVWRPAYAEFVQKLFK
>GCF_016903455.1_strand_blastn_result_1167_plus.fasta_1
MKRHAIYFALALAGAAFTLQAAPLPAMSDPSLPVSHFITQVNGDKSITYRLFAPDARRVSIVTGATPDSFVSHDMTKAADGVWTWKSEPMKPNLYEYYFDVDGFRSVDTGSRYQKPQRQVNTSLILVPGSILDDREVAHGDLRTLTYHSKALNAERRLYVWTPPGYSGTGDPLPVLYFYHGFGDSGLSAIDQGRIPQIMDNLLAEGKIKPMLVVVPDTETDIPEAVAENFPPQERRKTFYPLNAQAADKELMQDIIPLIDARFNVRKDADGRALAGLSQGGYQALVSGMNHLESFGWLATFSGVTTTTVPNAGVEAQLKQPDAINKQLRNFTVVVGEKDSVTGKDIAGLKSELEKQQIKFDYHQYPSLNHEMDVWRPAYAEFVQKLFK
>GCF_016903755.1_strand_blastn_result_1167_plus.fasta_1
MKRHAIYFALALAGAAFTLQAAPLPAMPDPSLPVSHFITQVNADKSITYRLFAPDARRVSIVTGATPDSFVSHDMTKAADGVWTWKSEPMKPNLYEYYFDVDGFRSVDTGSRYQKPQRQVNTSLILVPGSILDDREVAHGDLRTLTYHSKALNAERRLYVWTPPGYSGTGDPLPVLYFYHGFGDSGLSAIDQGRIPQIMDNLLAEGKIKPMLVVVPDTETDIPEAVAENFPPQERRKTFYPLNAQAADKELMQDIIPLIDARFNVRNDADGRALAGLSQGGYQALVSGMNHLESFGWLATFSGVTTTTVPHAGVEAQLKQPDAINKQLRNFTVVVGEKDSVTGKDIAGLKSELEKQQIKFDYHQYPGLNHEMDVWRPAYAEFVQKLFK
>GCF_016903775.1_strand_blastn_result_1167_plus.fasta_1
MKRHAIYFALALAGAAFTLQAAPLPAMPDPSLPVSHFITQVNADKSITYRLFAPDARRVSIVTGATPDSFVSHDMTKAADGVWTWKSEPMKPNLYEYYFDVDGFRSVDTGSRYQKPQRQVNTSLILVPGSILDDREVAHGDLRTLTYHSKALNAERRLYVWTPPGYSGTGDPLPVLYFYHGFGDSGLSAIDQGRIPQIMDNLLAEGKIKPMLVVVPDTETDIPEAVAENFPPQERRKTFYPLNAQAADKELMQDIIPLIDARFNVRKDADGRALAGLSQGGYQALVSGMNHLESFGWLATFSGVTTTTVPNAGVEAQLKQPDAINKQLRNFTVVVGEKDSVTGKDIAGLKSELEKQQIKFDYHQYPGLNHEMDVWRPAYAEFVQKLFK
>GCF_016903795.1_strand_blastn_result_1167_plus.fasta_1
MKRHAIYFALALAGAAFTLQAAPLPAMPDPSLPVSHFITQVNADKSITYRLFAPDARRVSIVTGATPDSFVSHDMTKAADGVWTWKSEPMKPNLYEYYFDVDGFRSVDTGSRYQKPQRQVNTSLILVPGSILDDREVAHGDLRTLTYHSKALNAERRLYVWTPPGYSGTGDPLPVLYFYHGFGDSGLSAIDQGRIPQIMDNLLAEGKIKPMLVVVPDTETDIPEAVAENFPPQERRKTFYPLNAQAADKELMQDIIPLIDARFNVRKDADGRALAGLSQGGYQALVSGMNHLESFGWLATFSGVTTTTVPNAGVEAQLKQPDAINKQLRNFTVVVGEKDSVTGKDIAGLKSELEKQQIKFDYHQYPGLNHEMDVWRPAYAEFVQKLFK
>GCF_016904035.1_strand_blastn_result_1167_plus.fasta_1
MKRHAIYFALALAGAAFTLQAAPLPAMPDPSLPVSHFITQVNADKSITYRLFAPDARRVSIVTGATPDSFVSHDMTKAADGVWTWKSEPMKPNLYEYYFDVDGFRSVDTGSRYQKPQRQVNTSLILVPGSILDDREVAHGDLRTLTYHSKALNAERRLYVWTPPGYSGTGDPLPVLYFYHGFGDSGLSAIDQGRIPQIMDNLLAEGKIKPMLVVVPDTETDIPEAVAENFPPQERRKTFYPLNAQAADKELMQDIIPLIDARFNVRNDADGRALAGLSQGGYQALVSGMNHLESFGWLATFSGVTTTTVPHAGVEAQLKQPDAINKQLRNFTVVVGEKDSVTGKDIAGLKSELEKQQIKFDYHQYPGLNHEMDVWRPAYAEFVQKLFK
>GCF_016904275.1_strand_blastn_result_1167_plus.fasta_1
MKRHAIYFALALAGAAFTLQAAPLPAMPDPSLPVSHFITQVNADKSITYRLFAPDARRVSIVTGATPDSFVSHDMTKAADGVWTWKSEPMKPNLYEYYFDVDGFRSVDTGSRYQKPQRQVNTSLILVPGSILDDREVAHGDLRTLTYHSKALNAERRLYVWTPPGYSGTGDPLPVLYFYHGFGDSGLSAIDQGRIPQIMDNLLAEGKIKPMLVVVPDTETDIPEAVAENFPPQERRKTFYPLNAQAADKELMQDIIPLIDARFNVRKDADGRALAGLSQGGYQALVSGMNHLESFGWLATFSGVTTTTVPNAGVEAQLKQPDAINKQLRNFTVVVGEKDSVTGKDIAGLKSELEKQQIKFDYHQYPGLNHEMDVWRPAYAEFVQKLFK
>GCF_016904295.1_strand_blastn_result_1167_plus.fasta_1
MKRHAIYFALALAGAAFTLQAAPLPAMPDPSLPVSHFITQVNADKSITYRLFAPDARRVSIVTGATPDSFVSHDMTKAADGVWTWKSEPMKPNLYEYYFDVDGFRSVDTGSRYQKPQRQVNTSLILVPGSILDDREVAHGDLRTLTYHSKALNAERRLYVWTPPGYSGTGDPLPVLYFYHGFGDSGLSAIDQGRIPQIMDNLLAEGKIKPMLVVVPDTETDIPEAVAENFPPQERRKTFYPLNAQAADKELMQDIIPLIDARFNVRKDADGRALAGLSQGGYQALVSGMNHLESFGWLATFSGVTTTTVPNAGVEAQLKQPDAINKQLRNFTVVVGEKDSVTGKDIAGLKSELEKQQIKFDYHQYPGLNHEMDVWRPAYAEFVQKLFK
>GCF_016904635.1_strand_blastn_result_1167_plus.fasta_1
MKRHAIYFALALAGAAFTLQAAPLPAMPDPSLPVSHFITQVNADKSITYRLFAPDARRVSIVTGATPDSFVSHDMTKAADGVWTWKSEPMKPNLYEYYFDVDGFRSVDTGSRYQKPQRQVNTSLILVPGSILDDREVAHGDLRTLTYHSKALNAERRLYVWTPPGYSGTGDPLPVLYFYHGFGDSGLSAIDQGRIPQIMDNLLAEGKIKPMLVVVPDTETDIPEAVAEDFPPQERRKTFYPLNAQAADKELMQDIIPLIDARFNVRKDADGRALAGLSQGGYQALVSGMNHLESFGWLATFSGVTTTTVPNAGVEAQLKQPDAINKQLRNFTVVVGEKDSVTGKDIAGLKSELEKQQIKFDYHQYPGLNHEMDVWRPAYAEFVQKLFK
>GCF_016925215.1_strand_blastn_result_1167_plus.fasta_1
MKRHAIYFALALAGAAFTLQAAPLPAMPDPSLPVSHFITQVNADKSITYRLFAPDARRVSIVTGATPDSFVSHDMTKAADGVWTWKSEPMKPNLYEYYFDVDGFRSVDTGSRYQKPQRQVNTSLILVPGSILDDREVAHGDLRTLTYHSKALNAERRLYVWTPPGYSGTGDPLPVLYFYHGFGDSGLSAIDQGRIPQIMDNLLAEGKIKPMLVVVPDTETDIPEAVAENFPPQERRKTFYPLNAQAADKELMQDIIPLIDARFNVRKDADGRALAGLSQGGYQALVSGMNHLESFGWLATFSGVTTTTVPNAGVEAQLKQPDAINKQLRNFTVVVGEKDSVTGKDIAGLKSELEKQQIKFDYHQYPGLNHEMDVWRPAYAEFVQKLFK
>GCF_016925235.1_strand_blastn_result_1167_plus.fasta_1
MKRHAIYFALALAGAAFTLQAAPLPAMPDPSLPVSHFITQVNADKSITYRLFAPDARRVSIVTGATPDSFVSHDMTKAADGVWTWKSEPMKPNLYEYYFDVDGFRSVDTGSRYQKPQRQVNTSLILVPGSILDDREVAHGDLRTLTYHSKALNAERRLYVWTPPGYSGTGDPLPVLYFYHGFGDSGLSAIDQGRIPQIMDNLLAEGKIKPMLVVVPDTETDIPEAVAENFPPQERRKTFYPLNAQAADKELMQDIIPLIDARFNVRKDADGRALAGLSQGGYQALVSGMNHLESFGWLATFSGVTTTTVPNAGVEAQLKQPDAINKQLRNFTVVVGEKDSVTGKDIAGLKSELEKQQIKFDYHQYPGLNHEMDVWRPAYAEFVQKLFK
>GCF_016925275.1_strand_blastn_result_1167_plus.fasta_1
MKRHAIYFALALAGAAFTLQAAPLPAMPDPSLPVSHFITQVNADKSITYRLFAPDARRVSIVTGATPDSFVSHDMTKAADGVWTWKSEPMKPNLYEYYFDVDGFRSVDTGSRYQKPQRQVNTSLILVPGSILDDREVAHGDLRTLTYHSKALNAERRLYVWTPPGYSGTGDPLPVLYFYHGFGDSGLSAIDQGRIPQIMDNLLAEGKIKPMLVVVPDTETDIPEAVAENFPPQERRKTFYPLNAQAADKELMQDIIPLIDARFNVRKDADGRALAGLSQGGYQALVSGMNHLESFGWLATFSGVTTTTVPNAGVEAQLKQPDAINKQLRNFTVVVGEKDSVTGKDIAGLKSELEKQQIKFDYHQYPGLNHEMDVWRPAYAEFVQKLFK
>GCF_016925295.1_strand_blastn_result_1167_plus.fasta_1
MKRHAIYFALALAGAAFTLQAAPLPAMPDPSLPVSHFITQVNADKSITYRLFAPDARRVSIVTGATPDSFVSHDMTKAADGVWTWKSEPMKPNLYEYYFDVDGFRSVDTGSRYQKPQRQVNTSLILVPGSILDDREVAHGDLRTLTYHSKALNAERRLYVWTPPGYSGTGDPLPVLYFYHGFGDSGLSAIDQGRIPQIMDNLLAEGKIKPMLVVVPDTETDIPEAVAENFPPQERRKTFYPLNAQAADKELMQDIIPLIDARFNVRKDADGRALAGLSQGGYQALVSGMNHLESFGWLATFSGVTTTTVPNAGVEAQLKQPDAINKQLRNFTVVVGEKDSVTGKDIAGLKSELEKQQIKFDYHQYPGLNHEMDVWRPAYAEFVQKLFK
>GCF_016925315.1_strand_blastn_result_1167_plus.fasta_1
MKRHAIYFALALAGAAFTLQAAPLPAMPDPSLPVSHFITQVNADKSITYRLFAPDARRVSIVTGATPDSFVSHDMTKAADGVWTWKSEPMKPNLYEYYFDVDGFRSVDTGSRYQKPQRQVNTSLILVPGSILDDREVAHGDLRTLTYHSKALNAERRLYVWTPPGYSGTGDPLPVLYFYHGFGDSGLSAIDQGRIPQIMDNLLAEGKIKPMLVVVPDTETDIPEAVAENFPPQERRKTFYPLNAQAADKELMQDIIPLIDARFNVRKDADGRALAGLSQGGYQALVSGMNHLESFGWLATFSGVTTTTVPNAGVEAQLKQPDAINKQLRNFTVVVGEKDSVTGKDIAGLKSELEKQQIKFDYHQYPGLNHEMDVWRPAYAEFVQKLFK
>GCF_016925355.1_strand_blastn_result_1167_plus.fasta_1
MKRHAIYFALALAGAAFTLQAAPLPAMPDPSLPVSHFITQVNADKSITYRLFAPDARRVSIVTGATPDSFVSHDMTKAADGVWTWKSEPMKPNLYEYYFDVDGFRSVDTGSRYQKPQRQVNTSLILVPGSILDDREVAHGDLRTLTYHSKALNAERRLYVWTPPGYSGTGDPLPVLYFYHGFGDSGLSAIDQGRIPQIMDNLLAEGKIKPMLVVVPDTETDIPEAVAENFPPQERRKTFYPLNAQAADKELMQDIIPLIDARFNVRKDADGRALAGLSQGGYQALVSGMNHLESFGWLATFSGVTTTTVPNAGVEAQLKQPDAINKQLRNFTVVVGEKDSVTGKDIAGLKSELEKQQIKFDYHQYPGLNHEMDVWRPAYAEFVQKLFK
>GCF_016925375.1_strand_blastn_result_1167_plus.fasta_1
MKRHAIYFALALAGAAFTLQAAPLPAMPDPSLPVSHFITQVNADKSITYRLFAPDARRVSIVTGATPDSFVSHDMTKAADGVWTWKSEPMKPNLYEYYFDVDGFRSVDTGSRYQKPQRQVNTSLILVPGSILDDREVAHGDLRTLTYHSKALNAERRLYVWTPPGYSGTGDPLPVLYFYHGFGDSGLSAIDQGRIPQIMDNLLAEGKIKPMLVVVPDTETDIPEAVAENFPPQERRKTFYPLNAQAADKELMQDIIPLIDARFNVRKDADGRALAGLSQGGYQALVSGMNHLESFGWLATFSGVTTTTVPNAGVEAQLKQPDAINKQLRNFTVVVGEKDSVTGKDIAGLKSELEKQQIKFDYHQYPGLNHEMDVWRPAYAEFVQKLFK
>GCF_016925415.1_strand_blastn_result_1167_plus.fasta_1
MKRHAIYFALALAGAAFTLQAAPLPAMPDPSLPVSHFITQVNADKSITYRLFAPDARRVSIVTGATPDSFVSHDMTKAADGVWTWKSEPMKPNLYEYYFDVDGFRSVDTGSRYQKPQRQVNTSLILVPGSILDDREVAHGDLRTLTYHSKALNAERRLYVWTPPGYSGTGDPLPVLYFYHGFGDSGLSAIDQGRIPQIMDNLLAEGKIKPMLVVVPDTETDIPEAVAENFPPQERRKTFYPLNAQAADKELMQDIIPLIDARFNVRKDADGRALAGLSQGGYQALVSGMNHLESFGWLATFSGVTTTTVPNAGVEAQLKQPDAINKQLRNFTVVVGEKDSVTGKDIAGLKSELEKQQIKFDYHQYPGLNHEMDVWRPAYAEFVQKLFK
>GCF_016925435.1_strand_blastn_result_1167_plus.fasta_1
MKRHAIYFALALAGAAFTLQAAPLPAMPDPSLPVSHFITQVNADKSITYRLFAPDARRVSIVTGATPDSFVSHDMTKAADGVWTWKSEPMKPNLYEYYFDVDGFRSVDTGSRYQKPQRQVNTSLILVPGSILDDREVAHGDLRTLTYHSKALNAERRLYVWTPPGYSGTGDPLPVLYFYHGFGDSGLSAIDQGRIPQIMDNLLAEGKIKPMLVVVPDTETDIPEAVAENFAPQERRKTFYPLNAQAADKELMQDIIPLIDARFNVRKDADGRALAGLSQGGYQALVSGMNHLESFGWLATFSGVTTTTVPNAGVEAQLKQPDVINKQLRNFTVVVGEKDSVTGKDIAGLKSELKKQQIKFDYHQYPGLNHEMDVWRPAYAEFVQKLFK
>GCF_016939535.1_strand_blastn_result_1167_plus.fasta_1
MKRHAIYFALALAGAAFTLQAAPLPAMPDPSLPVSHFITQVNADKSITYRLFAPDARRVSIVTGATPDSFVSHDMTKAADGVWTWKSEPMKPNLYEYYFDVDGFRSVDTGSRYQKPQRQVNTSLILVPGSILDDREVAHGDLRTLTYHSKALNAERRLYVWTPPGYSGTGDPLPVLYFYHGFGDSGLSAIDQGRIPQIMDNLLAEGKIKPMLVVVPDTETDIPEAVAENFPPQERRKTFYPLNAQAADKELMQDIIPLIDARFNVRKDADGRALAGLSQGGYQALVSGMNHLESFGWLATFSGVTTTTVPNAGVEAQLKQPDAINKQLRNFTVVVGEKDSVTGKDIAGLKSELEKQQIKFDYHQYPGLNHEMDVWRPAYAEFVQKLFK
>GCF_016939695.1_strand_blastn_result_1167_plus.fasta_1
MKRHAIYFALALAGAAFTLQAAPLPAMPDPSLPVSHFITQVNADKSITYRLFAPDARRVSIVTGATPDSFVSHDMTKAADGVWTWKSEPMKPNLYEYYFDVDGFRSVDTGSRYQKPQRQVNTSLILVPGSILDDREVAHGDLRTLTYHSKALNAERRLYVWTPPGYSGTGDPLPVLYFYHGFGDSGLSAIDQGRIPQIMDNLLAEGKIKPMLVVVPDTETDIPEAVAENFPPQERRKTFYPLNAQAADKELMQDIIPLIDARFNVRKDADGRALAGLSQGGYQALVSGMNHLESFGWLATFSGVTTTTVPNAGVEAQLKQPDAINKQLRNFTVVVGEKDSVTGKDIAGLKSELEKQQIKFDYHQYPGLNHEMDVWRPAYAEFVQKLFK
>GCF_016939775.1_strand_blastn_result_1167_plus.fasta_1
MKRHAIYFALALAGAAFTLQAAPLPAMSDPSLPVSHFITQVNADKSITYRLFAPDARRVSIVTGATPDSFVSHDMTKAADGVWTWKSEPMKPNLYEYYFDVDGFRSVDTGSRYQKPQRQVNTSLILVPGSILDDREVAHGDLRTLTYHSKALNAERRLYVWTPPGYSGTGDPLPVLYFYHGFGDSGLSAIDQGRIPQIMDNLLAEGKIKPMLVVVPDTETDIPEAVAENFPPQERRKTFYPLNAQAADKELMQDIIPLIDARFNVRKDADGRALAGLSQGGYQALVSGMNHLESFGWLATFSGVTTTTVPNAGVEAQLKQPDAINKQLRNFTVVVGEKDSVTGKDIAGLKSELEKQQIKFDYHQYPGLNHEMDVWRPAYAEFVQKLFK
>GCF_016939815.1_strand_blastn_result_1167_plus.fasta_1
MKRHAIYFALALAGAAFTLQAAPLPAMPDPSLPVSHFITQVNADKSITYRLFAPDARRVSIVTGATPDSFVSHDMTKAADGVWTWKSEPMKPNLYEYYFDVDGFRSVDTGSRYQKPQRQVNTSLILVPGSILDDREVAHGDLRTLTYHSKALNAERRLYVWTPPGYSGTGDPLPVLYFYHGFGDSGLSAIDQGRIPQIMDNLLAEGKIKPMLVVVPDTETDIPEAVAENFPPQERRKTFYPLNAQAADKELMQDIIPLIDARFNVRKDADGRALAGLSQGGYQALVSGMNHLESFGWLATFSGVTTTTVPNAGVEAQLKQPDAINKQLRNFTVVVGEKDSVTGKDIAGLKSELEKQQIKFDYHQYPGLNHEMDVWRPAYAEFVQKLFK
>GCF_016939835.1_strand_blastn_result_1167_plus.fasta_1
MKRHAIYFALALAGAAFTLQAAPLPAMPDPSLPVSHFITQVNADKSITYRLFAPDARRVSIVTGATPDSFVSHDMTKAADGVWTWKSEPMKPNLYEYYFDVDGFRSVDTGSRYQKPQRQVNTSLILVPGSILDDREVAHGDLRTLTYHSKALNAERRLYVWTPPGYSGTGDPLPVLYFYHGFGDSGLSAIDQGRIPQIMDNLLAEGKIKPMLVVVPDTETDIPEAVAENFPPQERRKTFYPLNAQAADKELMQDIIPLIDARFNVRKDADGRALAGLSQGGYQALVSGMNHLESFGWLATFSGVTTTTVPNAGVEAQLKQPDAINKQLRNFTVVVGEKDSVTGKDIAGLKSELEKQQIKFDYHQYPGLNHEMDVWRPAYAEFVQKLFK
>GCF_017084505.1_strand_blastn_result_1167_plus.fasta_1
MKRHAIYFALALAGAAFTLQAAPLPAMPDPSLPVSHFITQVNADKSITYRLFAPDARRVSIVTGATPDSFVSHDMTKAADGVWTWKSEPMKPNLYEYYFDVDGFRSVDTGSRYQKPQRQVNTSLILVPGSILDDREVAHGDLRTLTYHSKALNAERRLYVWTPPGYSGTGDPLPVLYFYHGFGDSGLSAIDQGRIPQIMDNLLAEGKIKPMLVVVPDTETDIPEAVAENFPPQERRKTFYPLNAQAADKELMQDIIPLIDARFNVRKDADGRALAGLSQGGYQALVSGMNHLESFGWLATFSGVTTTTVPNAGVEAQLKQPDAINKQLRNFTVVVGEKDSVTGKDIAGLKSELEKQQIKFDYHQYPGLNHEMDVWRPAYAEFVQKLFK
>GCF_017161135.1_strand_blastn_result_1167_plus.fasta_1
MKRHAIYFALALAGAAFTLQAAPLPAMPDPSLPVSHFITQVNADKSITYRLFAPDARRVSIVTGATPDSFVSHDMTKAADGVWTWKSEPMKPNLYEYYFDVDGFRSVDTGSRYQKPQRQVNTSLILVPGSILDDREVAHGDLRTLTYHSKALNAERRLYVWTPPGYSGTGDPLPVLYFYHGFGDSGLSAIDQGRIPQIMDNLLAEGKIKPMLVVVPDTETDIPEAVAENFAPQERRKTFYPLNAQAADKELMQDIIPLIDARFNVRKDADGRALAGLSQGGYQALVSGMNHLESFGWLATFSGVTTTTVPNAGVEAQLKQPDVINKQLRNFTVVVGEKDSVTGKDIAGLKSELKKQQIKFDYHQYPGLNHEMDVWRPAYAEFVQKLFK
>GCF_017161155.1_strand_blastn_result_1167_plus.fasta_1
MKRHAIYFALALAGAAFTLQAAPLPAMPDPSLPVSHFITQVNADKSITYRLFAPDARRVSIVTGATPDSFVSHDMTKAADGVWTWKSEPMKPNLYEYYFDVDGFRSVDTGSRYQKPQRQVNTSLILVPGSILDDREVAHGDLRTLTYHSKALNAERRLYVWTPPGYSGTGDPLPVLYFYHGFGDSGLSAIDQGRIPQIMDNLLAEGKIKPMLVVVPDTETDIPEAVAENFPPQERRKTFYPLNAQAADKELMQDIIPLIDARFNVRKDADGRALAGLSQGGYQALVSGMNHLESFGWLATFSGVTTTTVPNAGVEAQLKQPDAINKQLRNFTVVVGEKDSVTGKDIAGLKSELEKQQIKFDYHQYPGLNHEMDVWRPAYAEFVQKLFK
>GCF_017161485.1_strand_blastn_result_1167_plus.fasta_1
MKRHAIYFALALAGAAFTLQAAPLPAMPDPSLPVSHFITQVNADKSITYRLFAPDARRVSIVTGATPDSFVSHDMTKAADGVWTWKSEPMKPNLYEYYFDVDGFRSVDTGSRYQKPQRQVNTSLILVPGSILDDREVAHGDLRTLTYHSKALNAERRLYVWTPPGYSGTGDPLPVLYFYHGFGDSGLSAIDQGRIPQIMDNLLAEGKIKPMLVVVPDTETDIPEAVAENFPPQERRKTFYPLNAQAADKELMQDIIPLIDARFNVRKDADGRALAGLSQGGYQALVSGMNHLESFGWLATFSGVTTTTVPNAGVEAQLKQPDAINKQLRNFTVVVGEKDSVTGKDIAGLKSELEKQQIKFDYHQYPGLNHEMDVWRPAYAEFVQKLFK
>GCF_017161505.1_strand_blastn_result_1167_plus.fasta_1
MKRHAIYFALALAGAAFTLQAAPLPAMPDPSLPVSHFITQVNADKSITYRLFAPDARRVSIVTGATPDSFVSHDMTKAADGVWTWKSEPMKPNLYEYYFDVDGFRSVDTGSRYQKPQRQVNTSLILVPGSILDDREVAHGDLRTLTYHSKALNAERRLYVWTPPGYSGTGDPLPVLYFYHGFGDSGLSAIDQGRIPQIMDNLLAEGKIKPMLVVVPDTETDIPEAVAENFPPQERRKTFYPLNAQAADKELMQDIIPLIDARFNVRKDADGRALAGLSQGGYQALVSGMNHLESFGWLATFSGVTTTTVPNAGVEAQLKQPDAINKQLRNFTVVVGEKDSVTGKDIAGLKSELEKQQIKFDYHQYPGLNHEMDVWRPAYAEFVQKLFK
>GCF_017310305.1_strand_blastn_result_1167_plus.fasta_1
MKRHAIYFALALAGAAFTLQAAPLPAMPDPSLPVSHFITQVNADKSITYRLFAPDARRVSIVTGATPDSFVSHDMTKAADGVWTWKSEPMKPNLYEYYFDVDGFRSVDTGSRYQKPQRQVNTSLILVPGSILDDQEVAHGDLRTLTYHSKALNAERRLYVWTPPGYSGTGDPLPVLYFYHGFGDSGLSAIDQGRIPQIMDNLLAEGKIKPMLVVVPDTETDIPEAVAENFPPQERRKTFYPLNAQAADKELMQDIIPLIDARFNVRKDADGRALAGLSQGGYQALVSGMNHLESFGWLATFSGVTTTTVPNAGVEAQLKQPDAINKQLRNFTVVVGEKDSVTGKDIAGLKSELEKQQIKFDYHQYPGLNHEMDVWRPAYAEFVQKLFK
>GCF_017310325.1_strand_blastn_result_1167_plus.fasta_1
MKRHAIYFALALAGAAFTLQAAPLPAMPDPSLPVSHFITQVNADKSITYRLFAPDARRVSIVTGATPDSFVSHDMTKAADGVWTWKSEPMKPNLYEYYFDVDGFRSVDTGSRYQKPQRQVNTSLILVPGSILDDREVAHGDLRTLTYHSKALNAERRLYVWTPPGYSGTGDPLPVLYFYHGFGDSGLSAIDQGRIPQIMDNLLAEGKIKPMLVVVPDTETDIPEAVAENFPPQERRKTFYPLNAQAADKELMQDIIPLIDARFNVRKDADGRALAGLSQGGYQALVSGMNHLESFGWLATFSGVTTTTVPNAGVEAQLKQPDAINKQLRNFTVVVGEKDSVTGKDIAGLKSELEKQQIKFDYHQYPGLNHEMDVWRPAYAEFVQKLFK
>GCF_017310345.1_strand_blastn_result_1167_plus.fasta_1
MKRHAIYFALALAGAAFTLQAAPLPAMPDPSLPVSHFITQVNADKSITYRLFAPDARRVSIVTGATPDSFVSHDMTKAADGVWTWKSEPMKPNLYEYYFDVDGFRSVDTGSRYQKPQRQVNTSLILVPGSILDDREVAHGDLRTLTYHSKALNAERRLYVWTPPGYSGTGDPLPVLYFYHGFGDSGLSAIDQGRIPQIMDNLLAEGKIKPMLVVVPDTETDIPEAVAENFPPQERRKTFYPLNAQAADKELMQDIIPLIDARFNVRKDADGRALAGLSQGGYQALVSGMNHLESFGWLATFSGVTTTTVPNAGVEAQLKQPDAINKQLRNFTVVVGEKDSVTGKDIAGLKSELEKQQIKFDYHQYPGLNHEMDVWRPAYAEFVQKLFK
>GCF_017310365.1_strand_blastn_result_1167_plus.fasta_1
MKRHAIYFALALAGAAFTLQAAPLPAMPDPSLPVSHFITQVNADKSITYRLFAPDARRVSIVTGATPDSFVSHDMTKAADGVWTWKSEPMKPNLYEYYFDVDGFRSVDTGSRYQKPQRQVNTSLILVPGSILDDREVAHGDLRTLTYHSKALNAERRLYVWTPPGYRGTGDPLPVLYFYHGFGDSGLSAIDQGRIPQIMDNLLAEGKIKPMLVVVPDTETDIPEAVAEDFPPQERRKTFYPLNAQAADKELMQDIIPLIDARFNVRKDADGRALAGLSQGGYQALVSGMNHLESFGWLATFSGVTTTTVPNAGVEAQLKQPDAINKQLRNFTVVVGEKDSVTGKDIAGLKSELEKQQIKFDYHQYPGLNHEMDVWRPAYAEFVQKLFK
>GCF_017310385.1_strand_blastn_result_1167_plus.fasta_1
MKRHAIYFALALAGAAFTLQAAPLPAMPDPSLPVSHFITQVNADKSITYRLFAPDARRVSIVTGATPDSFVSHDMTKAADGVWTWKSEPMKPNLYEYYFDVDGFRSVDTGSRYQKPQRQVNTSLILVPGSILDDREVAHGDLRTLTYHSKALNAERRLYVWTPPGYSGTGDPLPVLYFYHGFGDSGLSAIDQGRIPQIMDNLMAEGKIKPMLVVVPDTETDIPEAVAENFPPQERRKAFYPLNAQAADKELMQDIIPLIDARFNVRKDADGRALAGLSQGGYQALVSGMNHLESFGWLATFSGVTTTTVPNAGVEAQLKQPDAINKQLRNFTVVVGEKDSVTGKDIAGLKSELEKQQIKFDYHQYPGLNHEMDVWRPAYAEFVQKLFK
>GCF_017310405.1_strand_blastn_result_1167_plus.fasta_1
MKRHAIYFALALAGAAFTLQAAPLPAMPDPSLPVSHFITQVNADKSITYRLFAPDARRVSIVTGATPDSFVSHDMTKAADGVWTWKSEPMKPNLYEYYFDVDGFRSVDTGSRYQKPQRQVNTSLILVPGSILDDREVAHGDLRTLTYHSKALNAERRLYVWTPPGYSGTGDPLPVLYFYHGFGDSGLSAIDQGRIPQIMDNLLAEGKIKPMLVVVPDTETDIPEAVAEDFPPQERRKTFYPLNAQAADKELMQDIIPLIDARFNVRKDADGRALAGLSQGGYQALVSGMNHLESFGWLATFSGVTTTTVPNAGVEAQLKQPDAINKQLRNFTVVVGEKDSVTGKDIAGLKSELEKQQIKFDYHQYPGLNHEMDVWRPAYAEFVQKLFK
>GCF_017310425.1_strand_blastn_result_1167_plus.fasta_1
MKRHAIYFALALAGAAFTLQAAPLPAMPDPSLPVSHFITQVNADKSITYRLFAPDARRVSIVTGATPDSFVSHDMTKAADGVWTWKSEPMKPNLYEYYFDVDGFRSVDTGSRYQKPQRQVNTSLILVPGSILDDREVAHGDLRTLTYHSKALNAERRLYVWTPPGYSGTGDPLPVLYFYHGFGDSGLSAIDQGRIPQIMDNLLAEGKIKPMLVVVPDTETDIPEAVAENFPPQERRKTFYPLNAQAADKELMQDIIPLIDARFNVRKDADGRALAGLSQGGYQALVSGMNHLESFGWLATFSGVTTTTVPNAGVEAQLKQPDAINKQLRNFTVVVGEKDSVTGKDIAGLKSELEKQQIKFDYHQYPGLNHEMDVWRPAYAEFVQKLFK
>GCF_017310565.1_strand_blastn_result_1167_plus.fasta_1
MKRHAIYFALALAGAAFTLQAAPLPAMPDPSLPVSHFITQVNADKSITYRLFAPDARRVSIVTGATPDSFVSHDMTKAADGVWTWKSEPMKPNLYEYYFDVDGFRSVDTGSRYQKPQRQVNTSLILVPGSILDDREVAHGDLRTLTYHSKALNAERRLYVWTPPGYSGTGDPLPVLYFYHGFGDSGLSAIDQGRIPQIMDNLLAEGKIKPMLVVVPDTETDIPEAVAENFPPQERRKTFYPLNAQAADKELMQDIIPLIDARFNVRKDADGRALAGLSQGGYQALVSGMNHLESFGWLATFSGVTTTTVPNAGVEAQLKQPDAINKQLRNFTVVVGEKDSVTGKDIAGLKSELEKQQIKFDYHQYPGLNHEMDVWRPAYAEFVQKLFK
>GCF_017351975.1_strand_blastn_result_1167_plus.fasta_1
MKRHAIYFALALAGAAFTLQAAPLPAMPDPSLPVSHFITQVNADKSITYRLFAPDARRVSIVTGATPDSFVSHDMTKAADGVWTWKSEPMKPNLYEYYFDVDGFRSVDTGSRYQKPQRQVNTSLILVPGSILDDREVAHGDLRTLTYHSKALNAERRLYVWTPPGYSGTGDPLPVLYFYHGFGDSGLSAIDQGRIPQIMDNLLAEGKIKPMLVVVPDTETDIPEAVAENFPPQERRKTFYPLNAQAADKELMQDIIPLIDARFNVRKDADGRALAGLSQGGYQALVSGMNHLESFGWLATFSGVTTTTVPNAGVEAQLKQPDAINKQLRNFTVVVGEKDSVTGKDIAGLKSELEKQQIKFDYHQYPGLNHEMDVWRPAYAEFVQKLFK
>GCF_017357925.1_strand_blastn_result_1167_plus.fasta_1
MKRHAIYFALALAGAAFTLQAAPLPAMSDPSLPVSHFITQVNGDKSITYRLFAPDARRVSIVTGATPDSFVSHDMTKAADGVWTWKSEPMKPNLYEYYFDVDGFRSVDTGSRYQKPQRQVNTSLILVPGSILDDREVAHGDLRTLTYHSKALNAERRLYVWTPPGYSGTGDPLPVLYFYHGFGDSGLSAIDQGRIPQIMDNLLAEGKIKPMLVVVPDTETDIPEAVAENFPPQERRKTFYPLNAQAADKELMQDIIPLIDARFNVRKDADGRALAGLSQGGYQALVSGMNHLESFGWLATFSGVTTTTVPNAGVEAQLKQPDAINKQLRNFTVVVGEKDSVTGKDIAGLKSELEKQQIKFDYHQYPGLNHEMDVWRPAYAEFVQKLFK
>GCF_017639065.1_strand_blastn_result_1167_plus.fasta_1
MKRHAIYFALALAGAAFTLQAAPLPAMPDPSLPVSHFITQVNADKSITYRLFAPDARRVSIVTGATPDSFVSHDMTKAADGVWTWKSEPMKPNLYEYYFDVDGFRSVDTGSRYQKPQRQVNTSLILVPGSILDDREVAHGDLRTLTYHSKALNAERRLYVWTPPGYSGTGDPLPVLYFYHGFGDSGLSAIDQGRIPQIMDNLLAEGKIKPMLVVVPDTETDIPEAVAENFPPQERRKTFYPLNAQAADKELMQDIIPLIDARFNVRKDADGRALAGLSQGGYQALVSGMNHLESFGWLATFSGVTTTTVPNAGVEAQLKQPDAINKQLRNFTVVVGEKDSVTGKDIAGLKSELEKQQIKFDYHQYPGLNHEMDVWRPAYAEFVQKLFK
>GCF_017742895.1_strand_blastn_result_1167_plus.fasta_1
MKRHAIYFALALAGAAFTLQAAPLPAMPDPSLPVSHFITQVNADKSITYRLFAPDARRVSIVTGATPDSFVSHDMTKAADGVWTWKSEPMKPNLYEYYFDVDGFRSVDTGSRYQKPQRQVNTSLILVPGSILDDREVAHGDLRTLTYHSKALNAERRLYVWTPPGYSGTGDPLPVLYFYHGFGDSGLSAIDQGRIPQIMDNLLAEGKIKPMLVVVPDTETDIPEAVAENFAPQERRKTFYPLNAQAADKELMQDIIPLIDARFNVRKDADGRALAGLSQGGYQALVSGMNHLESFGWLATFSGVTTTTVPNAGVEAQLKQPDVINKQLRNFTVVVGEKDSVTGKDIAGLKSELKKQQIKFDYHQYPGLNHEMDVWRPAYAEFVQKLFK
>GCF_017742915.1_strand_blastn_result_1167_plus.fasta_1
MKRHAIYFALALAGAAFTLQAAPLPAMPDPSLPVSHFITQVNADKSITYRLFAPDARRVSIVTGATPDSFVSHDMTKAADGVWTWKSEPMKPNLYEYYFDVDGFRSVDTGSRYQKPQRQVNTSLILVPGSILDDREVAHGDLRTLTYHSKALNAERRLYVWTPPGYSGTGDPLPVLYFYHGFGDSGLSAIDQGRIPQIMDNLLAEGKIKPMLVVVPDTETDIPEAVAENFPPQERRKTFYPLNAQAADKELMQDIIPLIDARFNVRKDADGRALAGLSQGGYQALVSGMNHLESFGWLATFSGVTTTTVPNAGVEAQLKQPDAINKQLRNFTVVVGEKDSVTGKDIAGLKSELEKQQIKFDYHQYPGLNHEMDVWRPAYAEFVQKLFK
>GCF_017742935.1_strand_blastn_result_1167_plus.fasta_1
MKRHAIYFALALAGAAFTLQAAPLPAMPDPSLPVSHFITQVNADKSITYRLFAPDARRVSIVTGATPDSFVSHDMTKAADGVWTWKSEPMKPNLYEYYFDVDGFRSVDTGSRYQKPQRQVNTSLILVPGSILDDREVAHGDLRTLTYHSKALNAERRLYVWTPPGYSGTGDPLPVLYFYHGFGDSGLSAIDQGRIPQIMDNLLAEGKIKPMLVVVPDTETDIPEAVAENFPPQERRKTFYPLNAQAADKELMQDIIPLIDARFNVRKDADGRALAGLSQGGYQALVSGMNHLESFGWLATFSGVTTTTVPNAGVEAQLKQPDAINKQLRNFTVVVGEKDSVTGKDIAGLKSELEKQQIKFDYHQYPGLNHEMDVWRPAYAEFVQKLFK
>GCF_017742955.1_strand_blastn_result_1167_plus.fasta_1
MKRHAIYFALALAGAAFTLQAAPLPAMPDPSLPVSHFITQVNADKSITYRLFAPDARRVSIVTGATPDSFVSHDMTKAADGVWTWKSEPMKPNLYEYYFDVDGFRSVDTGSRYQKPQRQVNTSLILVPGSILDDREVAHGDLRTLTYHSKALNAERRLYVWTPPGYSGTGDPLPVLYFYHGFGDSGLSAIDQGRIPQIMDNLLAEGKIKPMLVVVPDTETDIPEAVAENFPPQERRKTFYPLNAQAADKELMQDIIPLIDARFNVRKDADGRALAGLSQGGYQALVSGMNHLESFGWLATFSGVTTTTVPNAGVEAQLKQPDAINKQLRNFTVVVGEKDSVTGKDIAGLKSELEKQQIKFDYHQYPGLNHEMDVWRPAYAEFVQKLFK
>GCF_017743095.1_strand_blastn_result_1167_plus.fasta_1
MKRHAIYFALALAGAAFTLQAAPLPAMPDPSLPVSHFITQVNADKSITYRLFAPDARRVSIVTGATPDSFVSHDMTKAADGVWTWKSEPMKPNLYEYYFDVDGFRSVDTGSRYQKPQRQVNTSLILVPGSILDDREVAHGDLRTLTYHSKALNAERRLYVWTPPGYSGTGDPLPVLYFYHGFGDSGLSAIDQGRIPQIMDNLLAEGKIKPMLVVVPDTETDIPEAVAENFPPQERRKTFYPLNAQAADKELMQDIIPLIDARFNVRKDADGRALAGLSQGGYQALVSGMNHLESFGWLATFSGVTTTTVPNAGVEAQLKQPDAINKQLRNFTVVVGEKDSVTGKDIAGLKSELEKQQIKFDYHQYPGLNHEMDVWRPAYAEFVQKLFK
>GCF_017743115.1_strand_blastn_result_1167_plus.fasta_1
MKRHAIYFALALAGAAFTLQAAPLPAMPDPSLPVSHFITQVNADKSITYRLFAPDARRVSIVTGATPDSFVSHDMTKAADGVWTWKSEPMKPNLYEYYFDVDGFRSVDTGSRYQKPQRQVNTSLILVPGSILDDREVAHGDLRTLTYHSKALNAERRLYVWTPPGYSGTGDPLPVLYFYHGFGDSGLSAIDQGRIPQIMDNLLAEGKIKPMLVVVPDTETDIPEAVAENFPPQERRKTFYPLNAQAADKELMQDIIPLIDARFNVRKDADGRALAGLSQGGYQALVSGMNHLESFGWLATFSGVTTTTVPNAGVEAQLKQPDAINKQLRNFTVVVGEKDSVTGKDIAGLKSELEKQQIKFDYHQYPGLNHEMDVWRPAYAEFVQKLFK
>GCF_017743135.1_strand_blastn_result_1167_plus.fasta_1
MKRHAIYFALALAGAAFTLQAAPLPAMPDPSLPVSHFITQVNADKSITYRLFAPDARRVSIVTGATPDSFVSHDMTKAADGVWTWKSEPMKPNLYEYYFDVDGFRSVDTGSRYQKPQRQVNTSLILVPGSILDDREVAHGDLRTLTYHSKALNAERRLYVWTPPGYSGTGDPLPVLYFYHGFGDSGLSAIDQGRIPQIMDNLLAEGKIKPMLVVVPDTETDIPEAVAENFPPQERRKTFYPLNAQAADKELMQDIIPLIDARFNVRKDADGRALAGLSQGGYQALVSGMNHLESFGWLATFSGVTTTTVPNAGVEAQLKQPDAINKQLRNFTVVVGEKDSVTGKDIAGLKSELEKQQIKFDYHQYPGLNHEMDVWRPAYAEFVQKLFK
>GCF_017809835.1_strand_blastn_result_1167_plus.fasta_1
MKRHAIYFALALAGAAFTLQAAPLPAMPDPSLPVSHFITQVNADKSITYRLFAPDARRVSIVTGATPDSFVSHDMTKAADGVWTWKSEPMKPNLYEYYFDVDGFRSVDTGSRYQKPQRQVNTSLILVPGSILDDREVAHGDLRTLTYHSKALNAERRLYVWTPPGYSGTGDPLPVLYFYHGFGDSGLSAIDQGRIPQIMDNLLAEGKIKPMLVVVPDTETDIPEAVAENFPPQERRKTFYPLNAQAADKELMQDIIPLIDARFNVRKDADGRALAGLSQGGYQALVSGMNHLESFGWLATFSGVTTTTVPNAGVEAQLKQPDAINKQLRNFTVVVGEKDSVTGKDIAGLKSELEKQQIKFDYHQYPGLNHEMDVWRPAYAEFVQKLFK
>GCF_017815715.1_strand_blastn_result_1167_plus.fasta_1
MKRHAIYFALALAGAAFTLQAAPLPAMPDPSLPVSHFITQVNADKSITYRLFAPDARRVSIVTGATPDSFVSHDMTKAADGVWTWKSEPMKPNLYEYYFDVDGFRSVDTGSRYQKPQRQVNTSLILVPGSILDDREVAHGDLRTLTYHSKALNAERRLYVWTPPGYSGTGDPLPVLYFYHGFGDSGLSAIDQGRIPQIMDNLLAEGKIKPMLVVVPDTETDIPEAVAEDFPPQERRKTFYPLNAQAADKELMQDIIPLIDARFNVRKDADGRALAGLSQGGYQALVSGMNHLESFGWLATFSGVTTTTVPNAGVEAQLKQPDAINKQLRNFTVVVGEKDSVTGKDIAGLKSELEKQQIKFDYHQYPGLNHEMDVWRPAYAEFVQKLFK
>GCF_017894285.1_strand_blastn_result_1167_plus.fasta_1
MKRHAIYFALALAGAAFTLQAAPLPAMPDPSLPVSHFITQVNADKSITYRLFAPDARRVSIVTGATPDSFVSHDMTKAADGVWTWKSEPMKPNLYEYYFDVDGFRSVDTGSRYQKPQRQVNTSLILVPGSILDDREVAHGDLRTLTYHSKALNAERRLYVWTPPGYSGTGDPLPVLYFYHGFGDSGLSAIDQGRIPQIMDNLLAEGKIKPMLVVVPDTETDIPEAVAEDFPPQERRKTFYPLNAQAADKELMQDIIPLIDARFNVRKDADGRALAGLSQGGYQALVSGMNHLESFGWLATFSGVTTTTVPNAGVEAQLKQPDAINKQLRNFTVVVGEKDSVTGKDIAGLKSELEKQQIKFDYHQYPGLNHEMDVWRPAYAEFVQKLFK
>GCF_017894305.1_strand_blastn_result_1167_plus.fasta_1
MKRHAIYFALALAGAAFTLQAAPLPAMPDPSLPVSHFITQVNADKSITYRLFAPDARRVSIVTGATPDSFVSHDMTKAADGVWTWKSEPMKPNLYEYYFDVDGFRSVDTGSRYQKPQRQVNTSLILVPGSILDDREVAHGDLRTLTYHSKALNAERRLYVWTPPGYSGTGDPLPVLYFYHGFGDSGLSAIDQGRIPQIMDNLLAEGKIKPMLVVVPDTETDIPEAVAEDFPPQERRKTFYPLNAQAADKELMQDIIPLIDARFNVRKDADGRALAGLSQGGYQALVSGMNHLESFGWLATFSGVTTTTVPNAGVEAQLKQPDAINKQLRNFTVVVGEKDSVTGKDIAGLKSELEKQQIKFDYHQYPGLNHEMDVWRPAYAEFVQKLFK
>GCF_017916195.1_strand_blastn_result_1167_plus.fasta_1
MKRHAIYFALALAGAAFTLQAAPLPAMPDPSLPVSHFITQVNADKSITYRLFAPDARRVSIVTGATPDSFVSHDMTKAADGVWTWKSEPMKPNLYEYYFDVDGFRSVDTGSRYQKPQRQVNTSLILVPGSILDDREVAHGDLRTLTYHSKALNAERRLYVWTPPGYSGTGDPLPVLYFYHGFGDSGLSAIDQGRIPQIMDNLLAEGKIKPMLVVVPDTETDIPEAVAEDFPPQERRKTFYPLNAQAADKELMQDIIPLIDARFNVRKDADGRALAGLSQGGYQALVSGMNHLESFGWLATFSGVTTTTVPNAGVEAQLKQPDAINKQLRNFTVVVGEKDSVTGKDIAGLKSELEKQQIKFDYHQYPGLNHEMDVWRPAYAEFVQKLFK
>GCF_017916215.1_strand_blastn_result_1167_plus.fasta_1
MKRHAIYFALALAGAAFTLQAAPLPAMPDPSLPVSHFITQVNADKSITYRLFAPDARRVSIVTGATPDSFVSHDMTKAADGVWTWKSEPMKPNLYEYYFDVDGFRSVDTGSRYQKPQRQVNTSLILVPGSILDDREVAHGDLRTLTYHSKALNAERRLYVWTPPGYSGTGDPLPVLYFYHGFGDSGLSAIDQGRIPQIMDNLLAEGKIKPMLVVVPDTETDIPEAVAEDFPPQERRKTFYPLNAQAADKELMQDIIPLIDARFNVRKDADGRALAGLSQGGYQALVSGMNHLESFGWLATFSGVTTTTVPNAGVEAQLKQPDAINKQLRNFTVVVGEKDSVTGKDIAGLKSELEKQQIKFDYHQYPGLNHEMDVWRPAYAEFVQKLFK
>GCF_018069685.1_strand_blastn_result_1167_plus.fasta_1
MKRHAIYFALALAGAAFTLQAAPLPAMPDPSLPVSHFITQVNADKSITYRLFAPDARRVSIVTGATPDSFVSHDMTKAADGVWTWKSEPMKPNLYEYYFDVDGFRSVDTGSRYQKPQRQVNTSLILVPGSILDDREVAHGDLRTLTYHSKALNAERRLYVWTPPGYSGTGDPLPVLYFYHGFGDSGLSAIDQGRIPQIMDNLLAEGKIKPMLVVVPDTETDIPEAVAENFPPQERRKTFYPLNAQAADKELMQDIIPLIDARFNVRKDADGRALAGLSQGGYQALVSGMNHLESFGWLATFSGVTTTTVPNAGVEAQLKQPDAINKQLRNFTVVVGEKDSVTGKDIAGLKSELEKQQIKFDYHQYPGLNHEMDVWRPAYAEFVQKLFK
>GCF_018075085.1_strand_blastn_result_1167_plus.fasta_1
MKRHAIYFALALAGAAFTLQAAPLPAMSDPSLPVSHFITQVNADKSITYRLFAPDARRVSIVTGATPDSFVSHDMTKAADGVWTWKSEPMKPNLYEYYFDVDGFRSVDTGSRYQKPQRQVNTSLILVPGSILDDREVAHGDLRTLTYHSKALNAERRLYVWTPPGYSGTGDPLPVLYFYHGFGDSGLSAIDQGRIPQIMDNLLAEGKIKPMLVVVPDTETDIPEAVAENFPPQERRKTFYPLNAQAADKELMQDIIPLIDARFNVRKDADGRALAGLSQGGYQALVSGMNHLESFGWLATFSGVTTTTVPNAGVEAQLKQPDAINKQLRNFTVVVGEKDSVTGKDIAGLKSELEKQQIKFDYHQYPGLNHEMDVWRPAYAEFVQKLFK
>GCF_018075325.1_strand_blastn_result_1167_plus.fasta_1
MKRHAIYFALALAGAAFTLQAAPLPAMPDPSLPVSHFITQVNADKSITYRLFAPDARRVSIVTGATPDSFVSHDMTKAADGVWTWKSEPMKPNLYEYYFDVDGFRSVDTGSRYQKPQRQVNTSLILVPGSILDDREVAHGDLRTLTYHSKALNAERRLYVWTPPGYSGTGDPLPVLYFYHGFGDSGLSAIDQGRIPQIMDNLLAEGKIKPMLVVVPDTETDIPEAVAENFPPQERRKTFYPLNAQAADKELMQDIIPLIDARFNVRKDADGRALAGLSQGGYQALVSGMNHLESFGWLATFSGVTTTTVPNAGVEAQLKQPDAINKQLRNFTVVVGEKDSVTGKDIAGLKSELEKQQIKFDYHQYPGLNHEMDVWRPAYAEFVQKLFK
>GCF_018128445.1_strand_blastn_result_1167_plus.fasta_1
MKRHAIYFALALAGAAFTLQAAPLPAMPDPSLPVSHFITQVNADKSITYRLFAPDARRVSIVTGATPDSFVSHDMTKAADGVWTWKSEPMKPNLYEYYFDVDGFRSVDTGSRYQKPQRQVNTSLILVPGSILDDREVAHGDLRTLTYHSKALNAERRLYVWTPPGYSGTGDPLPVLYFYHGFGDSGLSAIDQGRIPQIMDNLLAEGKIKPMLVVVPDTETDIPEAVAENFPPQERRKTFYPLNAQAADKELMQDIIPLIDARFNVRNDADGRALAGLSQGGYQALVSGMNHLESFGWLATFSGVTTTTVPHAGVEAQLKQPDAINKQLRNFTVVVGEKDSVTGKDIAGLKSELEKQQIKFDYHQYPGLNHEMDVWRPAYAEFVQKLFK
>GCF_018128465.1_strand_blastn_result_1167_plus.fasta_1
MKRHAIYFALALAGAAFTLQAAPLPAMPDPSLPVSHFITQVNADKSITYRLFAPDARRVSIVTGATPDSFVSHDMTKAADGVWTWKSEPMKPNLYEYYFDVDGFRSVDTGSRYQKPQRQVNTSLILVPGSILDDREVAHGDLRTLTYHSKALNAERRLYVWTPPGYRGTGDPLPVLYFYHGFGDSGLSAIDQGRIPQIMDNLLAEGKIKPMLVVVPDTETDIPEAVAEDFPPQERRKTFYPLNAQAADKELMQDIIPLIDARFNVRKDADGRALAGLSQGGYQALVSGMNHLESFGWLATFSGVTTTTVPNAGVEAQLKQPDAINKQLRNFTVVVGEKDSVTGKDIAGLKSELEKQQIKFDYHQYPGLNHEMDVWRPAYAEFVQKLFK
>GCF_018138305.2_strand_blastn_result_1167_plus.fasta_1
MKRHAIYFALALAGAAFTLQAAPLPAMPDPSLPVSHFITQVNADKSITYRLFAPDARRVSIVTGATPDSFVSHDMTKAADGVWTWKSEPMKPNLYEYYFDVDGFRSVDTGSRYQKPQRQVNTSLILVPGSILDDREVAHGDLRTLTYHSKALNAERRLYVWTPPGYSGTGDPLPVLYFYHGFGDSGLSAIDQGRIPQIMDNLLAEGKIKPMLVVVPDTETDIPEAVAENFPPQERRKTFYPLNAQAADKELMQDIIPLIDARFNVRKDADGRALAGLSQGGYQALVSGMNHLESFGWLATFSGVTTTTVPNAGVEAQLKQPDAINKQLRNFTVVVGEKDSVTGKDIAGLKSELEKQQIKFDYHQYPGLNHEMDVWRPAYAEFVQKLFK
>GCF_018140905.1_strand_blastn_result_1167_plus.fasta_1
MKRHAIYFALALAGAAFTLQAAPLPAMPDPSLPVSHFITQVNADKSITYRLFAPDARRVSIVTGATPDSFVSHDMTKAADGVWTWKSEPMKPNLYEYYFDVDGFRSVDTGSRYQKPQRQVNTSLILVPGSILDDREVAHGDLRTLTYHSKALNAERRLYVWTPPGYSGTGDPLPVLYFYHGFGDSGLSAIDQGRIPQIMDNLLAEGKIKPMLVVVPDTETDIPEAVAENFPPQERRKTFYPLNAQAADKELMQDIIPLIDARFNVRKDADGRALAGLSQGGYQALVSGMNHLESFGWLATFSGVTTTTVPNAGVEAQLKQPDAINKQLRNFTVVVGEKDSVTGKDIAGLKSELEKQQIKFDYHQYPGLNHEMDVWRPAYAEFVQKLFK
>GCF_018274525.2_strand_blastn_result_1167_plus.fasta_1
MKRHAIYFALALAGAAFTLQAAPLPAMPDPSLPVSHFITQVNADKSITYRLFAPDARRVSIVTGATPDSFVSHDMTKAADGVWTWKSEPMKPNLYEYYFDVDGFRSVDTGSRYQKPQRQVNTSLILVPGSILDDREVAHGDLRTLTYHSKALNAERRLYVWTPPGYRGTGDPLPVLYFYHGFGDSGLSAIDQGRIPQIMDNLLAEGKIKPMLVVVPDTETDIPEAVAEDFPPQERRKTFYPLNAQAADKELMQDIIPLIDARFNVRKDADGRALAGLSQGGYQALVSGMNHLESFGWLATFSGVTTTTVPNAGVEAQLKQPDAINKQLRNFTVVVGEKDSVTGKDIAGLKSELEKQQIKFDYHQYPGLNHEMDVWRPAYAEFVQKLFK
>GCF_018278725.1_strand_blastn_result_1167_plus.fasta_1
MKRHAIYFALALAGAAFTLQAAPLPAMPDPSLPVSHFITQVNADKSITYRLFAPDARRVSIVTGATPDSFVSHDMTKAADGVWTWKSEPMKPNLYEYYFDVDGFRSVDTGSRYQKPQRQVNTSLILVPGSILDDREVAHGDLRTLTYHSKALNAERRLYVWTPPGYSGTGDPLPVLYFYHGFGDSGLSAIDQGRIPQIMDNLLAEGKIKPMLVVVPDTETDIPEAVAEDFPPQERRKTFYPLNAQAADKELMQDIIPLIDARFNVRKDADGRALAGLSQGGYQALVSGMNHLESFGWLATFSGVTTTTVPNAGVEAQLKQPDAINKQLRNFTVVVGEKDSVTGKDIAGLKSELEKQQIKFDYHQYPGLNHEMDVWRPAYAEFVQKLFK
>GCF_018279185.1_strand_blastn_result_1167_plus.fasta_1
MKRHAIYFALALAGAAFTLQAAPLPAMPDPSLPVSHFITQVNADKSITYRLFAPDARRVSIVTGATPDSFVSHDMTKAADGVWTWKSEPMKPNLYEYYFDVDGFRSVDTGSRYQKPQRQVNTSLILVPGSILDDREVAHGDLRTLTYHSKALNAERRLYVWTPPGYSGTGDPLPVLYFYHGFGDSGLSAIDQGRIPQIMDNLLAEGKIKPMLVVVPDTETDIPEAVAENFPPQERRKTFYPLNAQAADKELMQDIIPLIDARFNVRKDADGRALAGLSQGGYQALVSGMNHLESFGWLATFSGVTTTTVPNAGVEAQLKQPDAINKQLRNFTVVVGEKDSVTGKDIAGLKSELEKQQIKFDYHQYPGLNHEMDVWRPAYAEFVQKLFK
>GCF_018279325.1_strand_blastn_result_1167_plus.fasta_1
MKRHAIYFALALAGAAFTLQAAPLPAMPDPSLPVSHFITQVNADKSITYRLFAPDARRVSIVTGATPDSFVSHDMTKAADGVWTWKSEPMKPNLYEYYFDVDGFRSVDTGSRYQKPQRQVNTSLILVPGSILDDREVAHGDLRTLTYHSKALNAERRLYVWTPPGYSGTGDPLPVLYFYHGFGDSGLSAIDQGRIPQIMDNLLAEGKIKPMLVVVPDTETDIPEAVAENFPPQERRKTFYPLNAQAADKELMQDIIPLIDARFNVRKDADGRALAGLSQGGYQALVSGMNHLESFGWLATFSGVTTTTVPNAGVEAQLKQPDAINKQLRNFTVVVGEKDSVTGKDIAGLKSELEKQQIKFDYHQYPGLNHEMDVWRPAYAEFVQKLFK
>GCF_018283505.2_strand_blastn_result_1167_plus.fasta_1
MKRHAIYFALALAGAAFTLQAAPLPAMPDPSLPVSHFITQVNADKSITYRLFAPDARRVSIVTGATPDSFVSHDMTKAADGVWTWKSEPMKPNLYEYYFDVDGFRSVDTGSRYQKPQRQVNTSLILVPGSILDDREVAHGDLRTLTYHSKALNAERRLYVWTPPGYSGTGDPLPVLYFYHGFGDSGLSAIDQGRIPQIMDNLLAEGKIKPMLVVVPDTETDIPEAVAENFPPQERRKTFYPLNAQAADKELMQDIIPLIDARFNVRKDADGRALAGLSQGGYQALVSGMNHLESFGWLATFSGVTTTTVPNAGVEAQLKQPDAINKQLRNFTVVVGEKDSVTGKDIAGLKSELEKQQIKFDYHQYPGLNHEMDVWRPAYAEFVQKLFK
>GCF_018283575.2_strand_blastn_result_1167_plus.fasta_1
MKRHAIYFALALAGAAFTLQAAPLPAMPDPSLPVSHFITQVNADKSITYRLFAPDARRVSIVTGATPDSFVSHDMTKAADGVWTWKSEPMKPNLYEYYFDVDGFRSVDTGSRYQKPQRQVNTSLILVPGSILDDREVAHGDLRTLTYHSKALNAERRLYVWTPPGYRGTGDPLPVLYFYHGFGDSGLSAIDQGRIPQIMDNLLAEGKIKPMLVVVPDTETDIPEAVAEDFPPQERRKTFYPLNAQAADKELMQDIIPLIDARFNVRKDADGRALAGLSQGGYQALVSGMNHLESFGWLATFSGVTTTTVPNAGVEAQLKQPDAINKQLRNFTVVVGEKDSVTGKDIAGLKSELEKQQIKFDYHQYPGLNHEMDVWRPAYAEFVQKLFK
>GCF_018310495.1_strand_blastn_result_1167_plus.fasta_1
MKRHAIYFALALAGAAFTLQAAPLPAMPDPSLPVSHFITQVNADKSITYRLFAPDARRVSIVTGATPDSFVSHDMTKAADGVWTWKSEPMKPNLYEYYFDVDGFRSVDTGSRYQKPQRQVNTSLILVPGSILDDREVAHGDLRTLTYHSKALNAERRLYVWTPPGYSGTGDPLPVLYFYHGFGDSGLSAIDQGRIPQIMDNLLAEGKIKPMLVVVPDTETDIPEAVAENFPPQERRKTFYPLNAQAADKELMQDIIPLIDARFNVRKDADGRALAGLSQGGYQALVSGMNHLESFGWLATFSGVTTTTVPNAGVEAQLKQPDAINKQLRNFTVVVGEKDSVTGKDIAGLKSELEKQQIKFDYHQYPGLNHEMDVWRPAYAEFVQKLFK
>GCF_018314115.1_strand_blastn_result_1167_plus.fasta_1
MKRHAIYFALALAGAAFTLQAAPLPAMPDPSLPVSHFITQVNADKSITYRLFAPDARRVSIVTGATPDSFVSHDMTKAADGVWTWKSEPMKPNLYEYYFDVDGFRSVDTGSRYQKPQRQVNTSLILVPGSILDDREVAHGDLRTLTYHSKALNAERRLYVWTPPGYSGTGDPLPVLYFYHGFGDSGLSAIDQGRIPQIMDNLLAEGKIKPMLVVVPDTETDIPEAVAENFPPQERRKTFYPLNAQAADKELMQDIIPLIDARFNVRKDADGRALAGLSQGGYQALVSGMNHLESFGWLATFSGVTTTTVPNAGVEAQLKQPDAINKQLRNFTVVVGEKDSVTGKDIAGLKSELEKQQIKFDYHQYPGLNHEMDVWRPAYAEFVQKLFK
>GCF_018314145.1_strand_blastn_result_1167_plus.fasta_1
MKRHAIYFALALAGAAFTLQAAPLPAMPDPSLPVSHFITQVNADKSITYRLFAPDARRVSIVTGATPDSFVSHDMTKAADGVWTWKSEPMKPNLYEYYFDVDGFRSVDTGSRYQKPQRQVNTSLILVPGSILDDREVAHGDLRTLTYHSKALNAERRLYVWTPPGYSGTGDPLPVLYFYHGFGDSGLSAIDQGRIPQIMDNLLAEGKIKPMLVVVPDTETDIPEAVAENFPPQERRKTFYPLNAQAADKELMQDIIPLIDARFNVRKDADGRALAGLSQGGYQALVSGMNHLESFGWLATFSGVTTTTVPNAGVEAQLKQPDAINKQLRNFTVVVGEKDSVTGKDIAGLKSELEKQQIKFDYHQYPGLNHEMDVWRPAYAEFVQKLFK
>GCF_018336835.1_strand_blastn_result_1167_plus.fasta_1
MKRHAIYFALALAGAAFTLQAAPLPAMPDPSLPVSHFITQVNADKSITYRLFAPDARRVSIVTGATPDSFVSHDMTKAADGVWTWKSEPMKPNLYEYYFDVDGFRSVDTGSRYQKPQRQVNTSLILVPGSILDDREVAHGDLRTLTYHSKALNAERRLYVWTPPGYSGTGDPLPVLYFYHGFGDSGLSAIDQGRIPQIMDNLLAEGKIKPMLVVVPDTETDIPEAVAENFPPQERRKTFYPLNAQAADKELMQDIIPLIDARFNVRKDADGRALAGLSQGGYQALVSGMNHLESFGWLATFSGVTTTTVPNAGVEAQLKQPDAINKQLRNFTVVVGEKDSVTGKDIAGLKSELEKQQIKFDYHQYPGLNHEMDVWRPAYAEFVQKLFK
>GCF_018394355.1_strand_blastn_result_1167_plus.fasta_1
MKRHAIYFALALAGAAFTLQAAPLPAMPDPSLPVSHFITQVNADKSITYRLFAPDARRVSIVTGATPDSFVSHDMTKAADGVWTWKSEPMKPNLYEYYFDVDGFRSVDTGSRYQKPQRQVNTSLILVPGSILDDREVAHGDLRTLTYHSKALNAERRLYVWTPPGYSGTGDPLPVLYFYHGFGDSGLSAIDQGRIPQIMDNLLAEGKIKPMLVVVPDTETDIPEAVAENFAPQERRKTFYPLNAQAADKELMQDIIPLIDARFNVRKDADGRALAGLSQGGYQALVSGMNHLESFGWLATFSGVTTTTVPNAGVEAQLKQPDVINKQLRNFTVVVGEKDSVTGKDIAGLKSELKKQQIKFDYHQYPGLNHEMDVWRPAYAEFVQKLFK
>GCF_018449065.1_strand_blastn_result_1167_plus.fasta_1
MKRHAIYFALALAGAAFTLQAAPLPAMPDPSLPVSHFITQVNADKSITYRLFAPDARRVSIVTGATPDSFVSHDMTKAADGVWTWKSEPMKPNLYEYYFDVDGFRSVDTGSRYQKPQRQVNTSLILVPGSILDDREVAHGDLRTLTYHSKALNAERRLYVWTPPGYSGTGDPLPVLYFYHGFGDSGLSAIDQGRIPQIMDNLLAEGKIKPMLVVVPDTETDIPEAVAENFPPQERRKTFYPLNAQAADKELMQDIIPLIDARFNVRKDADGRALAGLSQGGYQALVSGMNHLESFGWLATFSGVTTTTVPNAGVEAQLKQPDAINKQLRNFTVVVGEKDSVTGKDIAGLKSELEKQQIKFDYHQYPGLNHEMDVWRPAYAEFVQKLFK
>GCF_018454365.1_strand_blastn_result_1167_plus.fasta_1
MKRHAIYFALALAGAAFTLQAAPLPAMPDPSLPVSHFITQVNADKSITYRLFAPDARRVSIVTGATPDSFVSHDMTKAADGVWTWKSEPMKPNLYEYYFDVDGFRSVDTGSRYQKPQRQVNTSLILVPGSILDDREVAHGDLRTLTYHSKALNAERRLYVWTPPGYSGTGDPLPVLYFYHGFGDSGLSAIDQGRIPQIMDNLLAEGKIKPMLVVVPDTETDIPEAVAENFPPQERRKTFYPLNAQAADKELMQDIIPLIDARFNVRKDADGRALAGLSQGGYQALVSGMNHLESFGWLATFSGVTTTTVPNAGVEAQLKQPDAINKQLRNFTVVVGEKDSVTGKDIAGLKSELEKQQIKFDYHQYPGLNHEMDVWRPAYAEFVQKLFK
>GCF_018487825.1_strand_blastn_result_1167_plus.fasta_1
MKRHAIYFALALAGAAFTLQAAPLPAMSDPSLPVSHFITQVNGDKSITYRLFAPDARRVSIVTGATPDSFVSHDMTKAADGVWTWKSEPMKPNLYEYYFDVDGFRSVDTGSRYQKPQRQVNTSLILVPGSILDDREVAHGDLRTLTYHSKALNAERRLYVWTPPGYSGTGDPLPVLYFYHGFGDSGLSAIDQGRIPQIMDNLLAEGKIKPMLVVVPDTETDIPEAVAENFPPQERRKTFYPLNAQAADKELMQDIIPLIDARFNVRKDADGRALAGLSQGGYQALVSGMNHLESFGWLATFSGVTTTTVPNAGVEAQLKQPDAINKQLRNFTVVVGEKDSVTGKDIAGLKSELEKQQIKFDYHQYPGLNHEMDVWRPAYAEFVQKLFK
>GCF_018502565.1_strand_blastn_result_1167_plus.fasta_1
MKRHAIYFALALAGAAFTLQAAPLPAMSDPSLPVSHFITQVNGDKSITYRLFAPDARRVSIVTGATPDSFVSHDMTKAADGVWTWKSEPMKPNLYEYYFDVDGFRSVDTGSRYQKPQRQVNTSLILVPGSILDDREVAHGDLRTLTYHSKALNAERRLYVWTPPGYSGTGDPLPVLYFYHGFGDSGLSAIDQGRIPQIMDNLLAEGKIKPMLVVVPDTETDIPEAVAENFPPQERRKTFYPLNAQAADKELMQDIIPLIDARFNVRKDADGRALAGLSQGGYQALVSGMNHLESFGWLATFSGVTTTTVPNAGVEAQLKQPDAINKQLRNFTVVVGEKDSVTGKDIAGLKSELEKQQIKFDYHQYPGLNHEMDVWRPAYAEFVQKLFK
>GCF_018502585.1_strand_blastn_result_1167_plus.fasta_1
MKRHAIYFALALAGAAFTLQAAPLPAMPDPSLPVSHFITQVNADKSITYRLFAPDARRVSIVTGATPDSFVSHDMTKAADGVWTWKSEPMKPNLYEYYFDVDGFRSVDTGSRYQKPQRQVNTSLILVPGSILDDREVAHGDLRTLTYHSKALNAERRLYVWTPPGYSGTGDPLPVLYFYHGFGDSGLSAIDQGRIPQIMDNLLAEGKIKPMLVVVPDTETDIPEAVAEDFPPQERRKTFYPLNAQAADKELMQDIIPLIDARFNVRKDADGRALAGLSQGGYQALVSGMNHLESFGWLATFSGVTTTTVPNAGVEAQLKQPDAINKQLRNFTVVVGEKDSVTGKDIAGLKSELEKQQIKFDYHQYPGLNHEMDVWRPAYAEFVQKLFK
>GCF_018604345.1_strand_blastn_result_1167_plus.fasta_1
MKRHAIYFALALAGAAFTLQAAPLPAMPDPSLPVSHFITQVNADKSITYRLFAPDARRVSIVTGATPDSFVSHDMTKAADGVWTWKSEPMKPNLYEYYFDVDGFRSVDTGSRYQKPQRQVNTSLILVPGSILDDREVAHGDLRTLTYHSKALNAERRLYVWTPPGYSGTGDPLPVLYFYHGFGDSGLSAIDQGRIPQIMDNLLAEGKIKPMLVVVPDTETDIPEAVAENFPLQERRKTFYPLNAQAADKELMQDIIPLIDARFNVRKDADGRALAGLSQGGYQALVSGMNHLESFGWLATFSGVTTTTVPNAGVEAQLKQPDAINKQLRNFTVVVGEKDSVTGKDIAGLKSELEKQQIKFDYHQYPGLNHEMDVWRPAYAEFVQKLFK
>GCF_018604385.1_strand_blastn_result_1167_plus.fasta_1
MKRHAIYFALALAGAAFTLQAAPLPAMPDPSLPVSHFITQVNADKSITYRLFAPDARRVSIVTGATPDSFVSHDMTKAADGVWTWKSEPMKPNLYEYYFDVDGFRSVDTGSRYQKPQRQVNTSLILVPGSILDDREVAHGDLRTLTYHSKALNAERRLYVWTPPGYSGTGDPLPVLYFYHGFGDSGLSAIDQGRIPQIMDNLLAEGKIKPMLVVVPDTETDIPEAVAENFPPQERRKTFYPLNAQAADKELMQDIIPLIDARFNVRKDADGRALAGLSQGGYQALVSGMNHLESFGWLATFSGVTTTTVPNAGVEAQLKQPDAINKQLRNFTVVVGEKDSVTGKDIAGLKSELEKQQIKFDYHQYPGLNHEMDVWRPAYAEFVQKLFK
>GCF_018604765.1_strand_blastn_result_1167_plus.fasta_1
MKRHAIYFALALAGAAFTLQAAPLPAMPDPSLPVSHFITQVNADKSITYRLFAPDARRVSIVTGATPDSFVSHDMTKAADGVWTWKSEPMKPNLYEYYFDVDGFRSVDTGSRYQKPQRQVNTSLILVPGSILDDREVAHGDLRTLTYHSKALNAERRLYVWTPPGYSGTGDPLPVLYFYHGFGDSGLSAIDQGRIPQIMDNLLAEGKIKPMLVVVPDTETDIPEAVAENFPPQERRKTFYPLNAQAADKELMQDIIPLIDARFNVRKDADGRALAGLSQGGYQALVSGMNHLESFGWLATFSGVTTTTVPNAGVEAQLKQPDAINKQLRNFTVVVGEKDSVTGKDIAGLKSELEKQQIKFDYHQYPGLNHEMDVWRPAYAEFVQKLFK
>GCF_018623335.1_strand_blastn_result_1167_plus.fasta_1
MKRHAIYFALALAGAAFTLQAAPLPAMPDPSLPVSHFITQVNADKSITYRLFAPDARRVSIVTGATPDSFVSHDMTKAADGVWTWKSEPMKPNLYEYYFDVDGFRSVDTGSRYQKPQRQVNTSLILVPGSILDDREVAHGDLRTLTYHSKALNAERRLYVWTPPGYSGTGDPLPVLYFYHGFGDSGLSAIDQGRIPQIMDNLLAEGKIKPMLVVVPDTETDIPEAVAENFPPQERRKTFYPLNAQAADKELMQDIIPLIDARFNVRKDADGRALAGLSQGGYQALVSGMNHLESFGWLATFSGVTTTTVPNAGVEAQLKQPDAINKQLRNFTVVVGEKDSVTGKDIAGLKSELEKQQIKFDYHQYPGLNHEMDVWRPAYAEFVQKLFK
>GCF_018831545.1_strand_blastn_result_1167_plus.fasta_1
MKRHAIYFALALAGAAFTLQAAPLPAMPDPSLPVSHFITQVNADKSITYRLFAPDARRVSIVTGATPDSFVSHDMTKAADGVWTWKSEPMKPNLYEYYFDVDGFRSVDTGSRYQKPQRQVNTSLILVPGSILDDREVAHGDLRTLTYHSKALNAERRLYVWTPPGYSGTGDPLPVLYFYHGFGDSGLSAIDQGRIPQIMDNLLAEGKIKPMLVVVPDTETDIPEAVAENFPPQERRKTFYPLNAQAADKELMQDIIPLIDARFNVRKDADGRALAGLSQGGYQALVSGMNHLESFGWLATFSGVTTTTVPNAGVEAQLKQPDAINKQLRNFTVVVGEKDSVTGKDIAGLKSELEKQQIKFDYHQYPGLNHEMDVWRPAYAEFVQKLFK
>GCF_018885345.1_strand_blastn_result_1167_plus.fasta_1
MKRHAIYFALALAGAAFTLQAAPLPAMPDPSLPVSHFITQVNADKSITYRLFAPDARRVSIVTGATPDSFVSHDMTKAADGVWTWKSEPMKPNLYEYYFDVDGFRSVDTGSRYQKPQRQVNTSLILVPGSILDDREVAHGDLRTLTYHSKALNAERRLYVWTPPGYSGTGDPLPVLYFYHGFGDSGLSAIDQGRIPQIMDNLLAEGKIKPMLVVVPDTETDIPEAVAENFPPQERRKTFYPLNAQAADKELMQDIIPLIDARFNVRKDADGRALAGLSQGGYQALVSGMNHLESFGWLATFSGVTTTTVPNAGVEAQLKQPDAINKQLRNFTVVVGEKDSVTGKDIAGLKSELEKQQIKFDYHQYPGLNHEMDVWRPAYAEFVQKLFK
>GCF_019038575.1_strand_blastn_result_1167_plus.fasta_1
MKRHAIYFALALAGAAFTLRAAPLPAMSDPSLPVSHFITQVNADKSITYRLFAPDARRVSIVTGATPDSFVSHDMTKAADGVWTWKSEPMKPNLYEYYFDVDGFRSVDTGSRYQKPQRQVNTSLILVPGSILDDREVAHGDLRTLTYHSKALNAERRLYVWTPPGYSGTGDPLPVLYFYHGFGDSGLSAIDQGRIPQIMDNLLAEGKIKPMLVVVPDTETDIPEAVAENFPPQERRKTFYPLNAQAADKELMQDIIPLIDARFNVRKDADGRALAGLSQGGYQALVSGMNHLESFGWLATFSGVTTTTVPNAGVEAQLKQPDAINKQLRNFTVVVGEKDSVTGKDIAGLKSELEKQQIKFDYHQYPGLNHEMDVWRPAYAEFVQKLFK
>GCF_019107685.1_strand_blastn_result_1167_plus.fasta_1
MKRHAIYFALALAGAAFTLQAAPLPAMPDPSLPVSHFITQVNADKSITYRLFAPDARRVSIVTGATPDSFVSHDMTKAADGVWTWKSEPMKPNLYEYYFDVDGFRSVDTGSRYQKPQRQVNTSLILVPGSILDDREVAHGDLRTLTYHSKALNAERRLYVWTPPGYSGTGDPLPVLYFYHGFGDSGLSAIDQGRIPQIMDNLLAEGKIKPMLVVVPDTETDIPEAVAENFPPQERRKTFYPLNAQAADKELMQDIIPLIDARFNVRKDADGRALAGLSQGGYQALVSGMNHLESFGWLATFSGVTTTTVPNAGVEAQLKQPDAINKQLRNFTVVVGEKDSVTGKDIAGLKSELEKQQIKFDYHQYPGLNHEMDVWRPAYAEFVQKLFK
>GCF_019107705.1_strand_blastn_result_1167_plus.fasta_1
MKRHAIYFALALAGAAFTLQAAPLPAMPDPSLPVSHFITQVNADKSITYRLFAPDARRVSIVTGATPDSFVSHDMTKAADGVWTWKSEPMKPNLYEYYFDVDGFRSVDTGSRYQKPQRQVNTSLILVPGSILDDREVAHGDLRTLTYHSKALNAERRLYVWTPPGYSGTGDPLPVLYFYHGFGDSGLSAIDQGRIPQIMDNLLAEGKIKPMLVVVPDTETDIPEAVAENFPPQERRKTFYPLNAQAADKELMQDIIPLIDARFNVRKDADGRALAGLSQGGYQALVSGMNHLESFGWLATFSGVTTTTVPNAGVEAQLKQPDAINKQLRNFTVVVGEKDSVTGKDIAGLKSELEKQQIKFDYHQYPGLNHEMDVWRPAYAEFVQKLFK
>GCF_019286375.1_strand_blastn_result_1167_plus.fasta_1
MKRHAIYFALALAGAAFTLQAAPLPAMPDPSLPVSHFITQVNADKSITYRLFAPDARRVSIVTGATPDSFVSHDMTKAADGVWTWKSEPMKPNLYEYYFDVDGFRSVDTGSRYQKPQRQVNTSLILVPGSILDDREVAHGDLRTLTYHSKALNAERRLYVWTPPGYSGTGDPLPVLYFYHGFGDSGLSAIDQGRIPQIMDNLLAEGKIKPMLVVVPDTETDIPEAVAENFPPQERRKTFYPLNAQAADKELMQDIIPLIDARFNVRKDADGRALAGLSQGGYQALVSGMNHLESFGWLATFSGVTTTTVPNAGVEAQLKQPDAINKQLRNFTVVVGEKDSVTGKDIAGLKSELEKQQIKFDYHQYPGLNHEMDVWRPAYAEFVQKLFK
>GCF_019286515.1_strand_blastn_result_1167_plus.fasta_1
MKRHAIYFALALAGAAFTLQAAPLPAMPDPSLPVSHFITQVNADKSITYRLFAPDARRVSIVTGATPDSFVSHDMTKAADGVWTWKSEPMKPNLYEYYFDVDGFRSVDTGSRYQKPQRQVNTSLILVPGSILDDREVAHGDLRTLTYHSKALNAERRLYVWTPPGYSGTGDPLPVLYFYHGFGDSGLSAIDQGRIPQIMDNLLAEGKIKPMLVVVPDTETDIPEAVAENFPPQERRKTFYPLNAQAADKELMQDIIPLIDARFNVRKDADGRALAGLSQGGYQALVSGMNHLESFGWLATFSGVTTTTVPNAGVEAQLKQPDAINKQLRNFTVVVGEKDSVTGKDIAGLKSELEKQQIKFDYHQYPGLNHEMDVWRPAYAEFVQKLFK
>GCF_019286635.1_strand_blastn_result_1167_plus.fasta_1
MKRHAIYFALALAGAAFTLQAAPLPAMPDPSLPVSHFITQVNADKSITYRLFAPDARRVSIVTGATPDSFVSHDMTKAADGVWTWKSEPMKPNLYEYYFDVDGFRSVDTGSRYQKPQRQVNTSLILVPGSILDDREVAHGDLRTLTYHSKALNAERRLYVWTPPGYSGTGDPLPVLYFYHGFGDSGLSAIDQGRIPQIMDNLLAEGKIKPMLVVVPDTETDIPEAVAENFPPQERRKTFYPLNAQAADKELMQDIIPLIDARFNVRKDADGRALAGLSQGGYQALVSGMNHLESFGWLATFSGVTTTTVPNAGVEAQLKQPDAINKQLRNFTVVVGEKDSVTGKDIAGLKSELEKQQIKFDYHQYPGLNHEMDVWRPAYAEFVQKLFK
>GCF_019286695.1_strand_blastn_result_1167_plus.fasta_1
MKRHAIYFALALAGAAFTLQAAPLPAMPDPSLPVSHFITQVNADKSITYRLFAPDARRVSIVTGATPDSFVSHDMTKAADGVWTWKSEPMKPNLYEYYFDVDGFRSVDTGSRYQKPQRQVNTSLILVPGSILDDREVAHGDLRTLTYHSKALNAERRLYVWTPPGYSGTGDPLPVLYFYHGFGDSGLSAIDQGRIPQIMDNLLAEGKIKPMLVVVPDTETDIPEAVAENFPPQERRKTFYPLNAQAADKELMQDIIPLIDARFNVRKDADGRALAGLSQGGYQALVSGMNHLESFGWLATFSGVTTTTVPNAGVEAQLKQPDAINKQLRNFTVVVGEKDSVTGKDIAGLKSELEKQQIKFDYHQYPGLNHEMDVWRPAYAEFVQKLFK
>GCF_019286755.1_strand_blastn_result_1167_plus.fasta_1
MKRHAIYFALALAGAAFTLQAAPLPAMPDPSLPVSHFITQVNADKSITYRLFAPDARRVSIVTGATPDSFVSHDMTKAADGVWTWKSEPMKPNLYEYYFDVDGFRSVDTGSRYQKPQRQVNTSLILVPGSILDDREVAHGDLRTLTYHSKALNAERRLYVWTPPGYSGTGDPLPVLYFYHGFGDSGLSAIDQGRIPQIMDNLLAEGKIKPMLVVVPDTETDIPEAVAENFPPQERRKTFYPLNAQAADKELMQDIIPLIDARFNVRKDADGRALAGLSQGGYQALVSGMNHLESFGWLATFSGVTTTTVPNAGVEAQLKQPDAINKQLRNFTVVVGEKDSVTGKDIAGLKSELEKQQIKFDYHQYPGLNHEMDVWRPAYAEFVQKLFK
>GCF_019287035.1_strand_blastn_result_1167_plus.fasta_1
MKRHAIYFALALAGAAFTLQAAPLPAMPDPSLPVSHFITQVNADKSITYRLFAPDARRVSIVTGATPDSFVSHDMTKAADGVWTWKSEPMKPNLYEYYFDVDGFRSVDTGSRYQKPQRQVNTSLILVPGSILDDREVAHGDLRTLTYHSKALNAERRLYVWTPPGYSGTGDPLPVLYFYHGFGDSGLSAIDQGRIPQIMDNLLAEGKIKPMLVVVPDTETDIPEAVAENFPPQERRKTFYPLNAQAADKELMQDIIPLIDARFNVRKDADGRALAGLSQGGYQALVSGMNHLESFGWLATFSGVTTTTVPNAGVEAQLKQPDAINKQLRNFTVVVGEKDSVTGKDIAGLKSELEKQQIKFDYHQYPGLNHEMDVWRPAYAEFVQKLFK
>GCF_019287095.1_strand_blastn_result_1167_plus.fasta_1
MKRHAIYFALALAGAAFTLQAAPLPAMPDPSLPVSHFITQVNADKSITYRLFAPDARRVSIVTGATPDSFVSHDMTKAADGVWTWKSEPMKPNLYEYYFDVDGFRSVDTGSRYQKPQRQVNTSLILVPGSILDDREVAHGDLRTLTYHSKALNAERRLYVWTPPGYSGTGDPLPVLYFYHGFGDSGLSAIDQGRIPQIMDNLLAEGKIKPMLVVVPDTETDIPEAVAENFPPQERRKTFYPLNAQAADKELMQDIIPLIDARFNVRKDADGRALAGLSQGGYQALVSGMNHLESFGWLATFSGVTTTTVPNAGVEAQLKQPDAINKQLRNFTVVVGEKDSVTGKDIAGLKSELEKQQIKFDYHQYPGLNHEMDVWRPAYAEFVQKLFK
>GCF_019287195.1_strand_blastn_result_1167_plus.fasta_1
MKRHAIYFALALAGAAFTLQAAPLPAMPDPSLPVSHFITQVNADKSITYRLFAPDARRVSIVTGATPDSFVSHDMTKAADGVWTWKSEPMKPNLYEYYFDVDGFRSVDTGSRYQKPQRQVNTSLILVPGSILDDREVAHGDLRTLTYHSKALNAERRLYVWTPPGYSGTGDPLPVLYFYHGFGDSGLSAIDQGRIPQIMDNLLAEGKIKPMLVVVPDTETDIPEAVAENFPPQERRKTFYPLNAQAADKELMQDIIPLIDARFNVRKDADGRALAGLSQGGYQALVSGMNHLESFGWLATFSGVTTTTVPNAGVEAQLKQPDAINKQLRNFTVVVGEKDSVTGKDIAGLKSELEKQQIKFDYHQYPGLNHEMDVWRPAYAEFVQKLFK
>GCF_019317025.1_strand_blastn_result_1167_plus.fasta_1
MKRHAIYFALALAGAAFTLQAAPLPAMPDPSLPVSHFITQVNADKSITYRLFAPDARRVSIVTGATPDSFVSHDMTKAADGVWTWKSEPMKPNLYEYYFDVDGFRSVDTGSRYQKPQRQVNTSLILVPGSILDDREVAHGDLRTLTYHSKALNAERRLYVWTPPGYSGTGDPLPVLYFYHGFGDSGLSAIDQGRIPQIMDNLLAEGKIKPMLVVVPDTETDIPEAVAENFPPQERRKTFYPLNAQAADKELMQDIIPLIDARFNVRKDADGRALAGLSQGGYQALVSGMNHLESFGWLATFSGVTTTTVPNAGVEAQLKQPDAINKQLRNFTVVVGEKDSVTGKDIAGLKSELEKQQIKFDYHQYPGLNHEMDVWRPAYAEFVQKLFK
>GCF_019317045.1_strand_blastn_result_1167_plus.fasta_1
MKRHAIYFALALAGAAFTLQAAPLPAMPDPSLPVSHFITQVNADKSITYRLFAPDARRVSIVTGATPDSFVSHDMTKAADGVWTWKSEPMKPNLYEYYFDVDGFRSVDTGSRYQKPQRQVNTSLILVPGSILDDREVAHGDLRTLTYHSKALNAERRLYVWTPPGYSGTGDPLPVLYFYHGFGDSGLSAIDQGRIPQIMDNLLAEGKIKPMLVVVPDTETDIPEAVAENFPPQERRKTFYPLNAQAADKELMQDIIPLIDARFNVRKDADGRALAGLSQGGYQALVSGMNHLESFGWLATFSGVTTTTVPNAGVEAQLKQPDAINKQLRNFTVVVGEKDSVTGKDIAGLKSELEKQQIKFDYHQYPGLNHEMDVWRPAYAEFVQKLFK
>GCF_019317065.1_strand_blastn_result_1167_plus.fasta_1
MKRHAIYFALALAGAAFTLQAAPLPAMPDPSLPVSHFITQVNADKSITYRLFAPDARRVSIVTGATPDSFVSHDMTKAADGVWTWKSEPMKPNLYEYYFDVDGFRSVDTGSRYQKPQRQVNTSLILVPGSILDDREVAHGDLRTLTYHSKALNAERRLYVWTPPGYSGTGDPLPVLYFYHGFGDSGLSAIDQGRIPQIMDNLLAEGKIKPMLVVVPDTETDIPEAVAENFPPQERRKTFYPLNAQAADKELMQDIIPLIDARFNVRKDADGRALAGLSQGGYQALVSGMNHLESFGWLATFSGVTTTTVPNAGVEAQLKQPDAINKQLRNFTVVVGEKDSVTGKDIAGLKSELEKQQIKFDYHQYPGLNHEMDVWRPAYAEFVQKLFK
>GCF_019317085.1_strand_blastn_result_1167_plus.fasta_1
MKRHAIYFALALAGAAFTLQAAPLPAMPDPSLPVSHFITQVNADKSITYRLFAPDARRVSIVTGATPDSFVSHDMTKAADGVWTWKSEPMKPNLYEYYFDVDGFRSVDTGSRYQKPQRQVNTSLILVPGSILDDREVAHGDLRTLTYHSKALNAERRLYVWTPPGYSGTGDPLPVLYFYHGFGDSGLSAIDQGRIPQIMDNLLAEGKIKPMLVVVPDTETDIPEAVAENFPPQERRKTFYPLNAQAADKELMQDIIPLIDARFNVRKDADGRALAGLSQGGYQALVSGMNHLESFGWLATFSGVTTTTVPNAGVEAQLKQPDAINKQLRNFTVVVGEKDSVTGKDIAGLKSELEKQQIKFDYHQYPGLNHEMDVWRPAYAEFVQKLFK
>GCF_019317105.1_strand_blastn_result_1167_plus.fasta_1
MKRHAIYFALALAGAAFTLQAAPLPAMPDPSLPVSHFITQVNADKSITYRLFAPDARRVSIVTGATPDSFVSHDMTKAADGVWTWKSEPMKPNLYEYYFDVDGFRSVDTGSRYQKPQRQVNTSLILVPGSILDDREVAHGDLRTLTYHSKALNAERRLYVWTPPGYSGTGDPLPVLYFYHGFGDSGLSAIDQGRIPQIMDNLLAEGKIKPMLVVVPDTETDIPEAVAENFPPQERRKTFYPLNAQAADKELMQDIIPLIDARFNVRKDADGRALAGLSQGGYQALVSGMNHLESFGWLATFSGVTTTTVPNAGVEAQLKQPDAINKQLRNFTVVVGEKDSVTGKDIAGLKSELEKQQIKFDYHQYPGLNHEMDVWRPAYAEFVQKLFK
>GCF_019317125.1_strand_blastn_result_1167_plus.fasta_1
MKRHAIYFALALAGAAFTLQAAPLPAMPDPSLPVSHFITQVNADKSITYRLFAPDARRVSIVTGATPDSFVSHDMTKAADGVWTWKSEPMKPNLYEYYFDVDGFRSVDTGSRYQKPQRQVNTSLILVPGSILDDREVAHGDLRTLTYHSKALNAERRLYVWTPPGYSGTGDPLPVLYFYHGFGDSGLSAIDQGRIPQIMDNLLAEGKIKPMLVVVPDTETDIPEAVAENFPPQERRKTFYPLNAQAADKELMQDIIPLIDARFNVRKDADGRALAGLSQGGYQALVSGMNHLESFGWLATFSGVTTTTVPNAGVEAQLKQPDAINKQLRNFTVVVGEKDSVTGKDIAGLKSELEKQQIKFDYHQYPGLNHEMDVWRPAYAEFVQKLFK
>GCF_019317145.1_strand_blastn_result_1167_plus.fasta_1
MKRHAIYFALALAGAAFTLQAAPLPAMPDPSLPVSHFITQVNADKSITYRLFAPDARRVSIVTGATPDSFVSHDMTKAADGVWTWKSEPMKPNLYEYYFDVDGFRSVDTGSRYQKPQRQVNTSLILVPGSILDDREVAHGDLRTLTYHSKALNAERRLYVWTPPGYSGTGDPLPVLYFYHGFGDSGLSAIDQGRIPQIMDNLLAEGKIKPMLVVVPDTETDIPEAVAENFPPQERRKTFYPLNAQAADKELMQDIIPLIDARFNVRKDADGRALAGLSQGGYQALVSGMNHLESFGWLATFSGVTTTTVPNAGVEAQLKQPDAINKQLRNFTVVVGEKDSVTGKDIAGLKSELEKQQIKFDYHQYPGLNHEMDVWRPAYAEFVQKLFK
>GCF_019317165.1_strand_blastn_result_1167_plus.fasta_1
MKRHAIYFALALAGAAFTLQAAPLPAMPDPSLPVSHFITQVNADKSITYRLFAPDARRVSIVTGATPDSFVSHDMTKAADGVWTWKSEPMKPNLYEYYFDVDGFRSVDTGSRYQKPQRQVNTSLILVPGSILDDREVAHGDLRTLTYHSKALNAERRLYVWTPPGYSGTGDPLPVLYFYHGFGDSGLSAIDQGRIPQIMDNLLAEGKIKPMLVVVPDTETDIPEAVAENFPPQERRKTFYPLNAQAADKELMQDIIPLIDARFNVRKDADGRALAGLSQGGYQALVSGMNHLESFGWLATFSGVTTTTVPNAGVEAQLKQPDAINKQLRNFTVVVGEKDSVTGKDIAGLKSELEKQQIKFDYHQYPGLNHEMDVWRPAYAEFVQKLFK
>GCF_019317185.1_strand_blastn_result_1167_plus.fasta_1
MKRHAIYFALALAGAAFTLQAAPLPAMPDPSLPVSHFITQVNADKSITYRLFAPDARRVSIVTGATPDSFVSHDMTKAADGVWTWKSEPMKPNLYEYYFDVDGFRSVDTGSRYQKPQRQVNTSLILVPGSILDDREVAHGDLRTLTYHSKALNAERRLYVWTPPGYSGTGDPLPVLYFYHGFGDSGLSAIDQGRIPQIMDNLLAEGKIKPMLVVVPDTETDIPEAVAENFPPQERRKTFYPLNAQAADKELMQDIIPLIDARFNVRKDADGRALAGLSQGGYQALVSGMNHLESFGWLATFSGVTTTTVPNAGVEAQLKQPDAINKQLRNFTVVVGEKDSVTGKDIAGLKSELEKQQIKFDYHQYPGLNHEMDVWRPAYAEFVQKLFK
>GCF_019317205.1_strand_blastn_result_1167_plus.fasta_1
MKRHAIYFALALAGAAFTLQAAPLPAMPDPSLPVSHFITQVNADKSITYRLFAPDARRVSIVTGATPDSFVSHDMTKAADGVWTWKSEPMKPNLYEYYFDVDGFRSVDTGSRYQKPQRQVNTSLILVPGSILDDREVAHGDLRTLTYHSKALNAERRLYVWTPPGYSGTGDPLPVLYFYHGFGDSGLSAIDQGRIPQIMDNLLAEGKIKPMLVVVPDTETDIPEAVAENFPPQERRKTFYPLNAQAADKELMQDIIPLIDARFNVRKDADGRALAGLSQGGYQALVSGMNHLESFGWLATFSGVTTTTVPNAGVEAQLKQPDAINKQLRNFTVVVGEKDSVTGKDIAGLKSELEKQQIKFDYHQYPGLNHEMDVWRPAYAEFVQKLFK
>GCF_019317245.1_strand_blastn_result_1167_plus.fasta_1
MKRHAIYFALALAGAAFTLQAAPLPAMPDPSLPVSHFITQVNADKSITYRLFAPDARRVSIVTGATPDSFVSHDMTKAADGVWTWKSEPMKPNLYEYYFDVDGFRSVDTGSRYQKPQRQVNTSLILVPGSILDDREVAHGDLRTLTYHSKALNAERRLYVWTPPGYSGTGDPLPVLYFYHGFGDSGLSAIDQGRIPQIMDNLLAEGKIKPMLVVVPDTETDIPEAVAENFPPQERRKTFYPLNAQAADKELMQDIIPLIDARFNVRKDADGRALAGLSQGGYQALVSGMNHLESFGWLATFSGVTTTTVPNAGVEAQLKQPDAINKQLRNFTVVVGEKDSVTGKDIAGLKSELEKQQIKFDYHQYPGLNHEMDVWRPAYAEFVQKLFK
>GCF_019317265.1_strand_blastn_result_1167_plus.fasta_1
MKRHAIYFALALAGAAFTLQAAPLPAMPDPSLPVSHFITQVNADKSITYRLFAPDARRVSIVTGATPDSFVSHDMTKAADGVWTWKSEPMKPNLYEYYFDVDGFRSVDTGSRYQKPQRQVNTSLILVPGSILDDREVAHGDLRTLTYHSKALNAERRLYVWTPPGYSGTGDPLPVLYFYHGFGDSGLSAIDQGRIPQIMDNLLAEGKIKPMLVVVPDTETDIPEAVAENFPPQERRKTFYPLNAQAADKELMQDIIPLIDARFNVRKDADGRALAGLSQGGYQALVSGMNHLESFGWLATFSGVTTTTVPNAGVEAQLKQPDAINKQLRNFTVVVGEKDSVTGKDIAGLKSELEKQQIKFDYHQYPGLNHEMDVWRPAYAEFVQKLFK
>GCF_019334545.1_strand_blastn_result_1167_plus.fasta_1
MKRHAIYFALALAGAAFTLQAAPLPAMPDPSLPVSHFITQVNADKSITYRLFAPDARRVSIVTGATPDSFVSHDMTKAADGVWTWKSEPMKPNLYEYYFDVDGFRSVDTGSRYQKPQRQVNTSLILVPGSILDDREVAHGDLRTLTYHSKALNAERRLYVWTPPGYSGTGDPLPVLYFYHGFGDSGLSAIDQGRIPQIMDNLLAEGKIKPMLVVVPDTETDIPEAVAENFPPQERRKTFYPLNAQAADKELMQDIIPLIDARFNVRKDADGRALAGLSQGGYQALVSGMNHLESFGWLATFSGVTTTTVPNAGVEAQLKQPDAINKQLRNFTVVVGEKDSVTGKDIAGLKSELEKQQIKFDYHQYPGLNHEMDVWRPAYAEFVQKLFK
>GCF_019334705.1_strand_blastn_result_1167_plus.fasta_1
MKRHAIYFALALAGAAFTLQAAPLPAMPDPSLPVSHFITQVNADKSITYRLFAPDARRVSIVTGATPDSFVSHDMTKAADGVWTWKSEPMKPNLYEYYFDVDGFRSVDTGSRYQKPQRQVNTSLILVPGSILDDREVAHGDLRTLTYHSKALNAERRLYVWTPPGYSGTGDPLPVLYFYHGFGDSGLSAIDQGRIPQIMDNLLAEGKIKPMLVVVPDTETDIPEAVAENFPPQERRKTFYPLNAQAADKELMQDIIPLIDARFNVRKDADGRALAGLSQGGYQALVSGMNHLESFGWLATFSGVTTTTVPNAGVEAQLKQPDAINKQLRNFTVVVGEKDSVTGKDIAGLKSELEKQQIKFDYHQYPGLNHEMDVWRPAYAEFVQKLFK
>GCF_019434255.1_strand_blastn_result_1167_plus.fasta_1
MKRHAIYFALALAGAAFTLQAAPLPAMPDPSLPVSHFITQVNADKSITYRLFAPDARRVSIVTGATPDSFVSHDMTKAADGVWTWKSEPMKPNLYEYYFDVDGFRSVDTGSRYQKPQRQVNTSLILVPGSILDDREVAHGDLRTLTYHSKALNAERRLYVWTPPGYSGTGDPLPVLYFYHGFGDSGLSAIDQGRIPQIMDNLLAEGKIKPMLVVVPDTETDIPEAVAENFPPQERRKTFYPLNAQAADKELMQDIIPLIDARFNVRKDADGRALAGLSQGGYQALVSGMNHLESFGWLATFSGVTTTTVPNAGVEAQLKQPDAINKQLRNFTVVVGEKDSVTGKDIAGLKSELEKQQIKFDYHQYPGLNHEMDVWRPAYAEFVQKLFK
>GCF_019434275.1_strand_blastn_result_1167_plus.fasta_1
MKRHAIYFALALAGAAFTLQAAPLPAMPDPSLPVSHFITQVNADKSITYRLFAPDARRVSIVTGATPDSFVSHDMTKAADGVWTWKSEPMKPNLYEYYFDVDGFRSVDTGSRYQKPQRQVNTSLILVPGSILDDREVAHGDLRTLTYHSKALNAERRLYVWTPPGYSGTGDPLPVLYFYHGFGDSGLSAIDQGRIPQIMDNLLAEGKIKPMLVVVPDTETDIPEAVAENFPPQERRKTFYPLNAQAADKELMQDIIPLIDARFNVRKDADGRALAGLSQGGYQALVSGMNHLESFGWLATFSGVTTTTVPNAGVEAQLKQPDAINKQLRNFTVVVGEKDSVTGKDIAGLKSELEKQQIKFDYHQYPGLNHEMDVWRPAYAEFVQKLFK
>GCF_019434295.1_strand_blastn_result_1167_plus.fasta_1
MKRHAIYFALALAGAAFTLQAAPLPAMPDPSLPVSHFITQVNADKSITYRLFAPDARRVSIVTGATPDSFVSHDMTKAADGVWTWKSEPMKPNLYEYYFDVDGFRSVDTGSRYQKPQRQVNTSLILVPGSILDDREVAHGDLRTLTYHSKALNAERRLYVWTPPGYSGTGDPLPVLYFYHGFGDSGLSAIDQGRIPQIMDNLLAEGKIKPMLVVVPDTETDIPEAVAENFPPQERRKTFYPLNAQAADKELMQDIIPLIDARFNVRKDADGRALAGLSQGGYQALVSGMNHLESFGWLATFSGVTTTTVPNAGVEAQLKQPDAINKQLRNFTVVVGEKDSVTGKDIAGLKSELEKQQIKFDYHQYPGLNHEMDVWRPAYAEFVQKLFK
>GCF_019443545.1_strand_blastn_result_1167_plus.fasta_1
MKRHAIYFALALAGAAFTLQAAPLPAMPDPSLPVSHFITQVNADKSITYRLFAPDARRVSIVTGATPDSFVSHDMTKAADGVWTWKSEPMKPNLYEYYFDVDGFRSVDTGSRYQKPQRQVNTSLILVPGSILDDREVAHGDLRTLTYHSKALNAERRLYVWTPPGYSGTGDPLPVLYFYHGFGDSGLSAIDQGRIPQIMDNLLAEGKIKPMLVVVPDTETDIPEAVAENFPPQERRKTFYPLNAQAADKELMQDIIPLIDARFNVRKDADGRALAGLSQGGYQALVSGMNHLESFGWLATFSGVTTTTVPNAGVEAQLKQPDAINKQLRNFTVVVGEKDSVTGKDIAGLKSELEKQQIKFDYHQYPGLNHEMDVWRPAYAEFVQKLFK
>GCF_019443565.1_strand_blastn_result_1167_plus.fasta_1
MKRHAIYFALALAGAAFTLQAAPLPAMPDPSLPVSHFITQVNADKSITYRLFAPDARRVSIVTGATPDSFVSHDMTKAADGVWTWKSEPMKPNLYEYYFDVDGFRSVDTGSRYQKPQRQVNTSLILVPGSILDDREVAHGDLRTLTYHSKALNAERRLYVWTPPGYSGTGDPLPVLYFYHGFGDSGLSAIDQGRIPQIMDNLLAEGKIKPMLVVVPDTETDIPEAVAENFPPQERRKTFYPLNAQAADKELMQDIIPLIDARFNVRKDADGRALAGLSQGGYQALVSGMNHLESFGWLATFSGVTTTTVPNAGVEAQLKQPDAINKQLRNFTVVVGEKDSVTGKDIAGLKSELEKQQIKFDYHQYPGLNHEMDVWRPAYAEFVQKLFK
>GCF_019443585.1_strand_blastn_result_1167_plus.fasta_1
MKRHAIYFALALAGAAFTLQAAPLPAMPDPSLPVSHFITQVNADKSITYRLFAPDARRVSIVTGATPDSFVSHDMTKAADGVWTWKSEPMKPNLYEYYFDVDGFRSVDTGSRYQKPQRQVNTSLILVPGSILDDREVAHGDLRTLTYHSKALNAERRLYVWTPPGYSGTGDPLPVLYFYHGFGDSGLSAIDQGRIPQIMDNLLAEGKIKPMLVVVPDTETDIPEAVAENFPPQERRKTFYPLNAQAADKELMQDIIPLIDARFNVRKDADGRALAGLSQGGYQALVSGMNHLESFGWLATFSGVTTTTVPNAGVEAQLKQPDAINKQLRNFTVVVGEKDSVTGKDIAGLKSELEKQQIKFDYHQYPGLNHEMDVWRPAYAEFVQKLFK
>GCF_019444195.1_strand_blastn_result_1167_plus.fasta_1
MKRHAIYFALALAGAAFTLQAAPLPAMPDPSLPVSHFITQVNADKSITYRLFAPDARRVSIVTGATPDSFVSHDMTKAADGVWTWKSEPMKPNLYEYYFDVDGFRSVDTGSRYQKPQRQVNTSLILVPGSILDDREVAHGDLRTLTYHSKALNAERRLYVWTPPGYSGTGDPLPVLYFYHGFGDSGLSAIDQGRIPQIMDNLLAEGKIKPMLVVVPDTETDIPEAVAENFPPQERRKTFYPLNAQAADKELMQDIIPLIDARFNVRKDADGRALAGLSQGGYQALVSGMNHLESFGWLATFSGVTTTTVPNAGVEAQLKQPDAINKQLRNFTVVVGEKDSVTGKDIAGLKSELEKQQIKFDYHQYPGLNHEMDVWRPAYAEFVQKLFK
>GCF_019444635.1_strand_blastn_result_1167_plus.fasta_1
MKRHAIYFALALAGAAFTLQAAPLPAMPDPSLPVSHFITQVNADKSITYRLFAPDARRVSIVTGATPDSFVSHDMTKAADGVWTWKSEPMKPNLYEYYFDVDGFRSVDTGSRYQKPQRQVNTSLILVPGSILDDREVAHGDLRTLTYHSKALNAERRLYVWTPPGYSGTGDPLPVLYFYHGFGDSGLSAIDQGRIPQIMDNLLAEGKIKPMLVVVPDTETDIPEAVAENFPPQERRKTFYPLNAQAADKELMQDIIPLIDARFNVRKDADGRALAGLSQGGYQALVSGMNHLESFGWLATFSGVTTTTVPNAGVEAQLKQPDAINKQLRNFTVVVGEKDSVTGKDIAGLKSELEKQQIKFDYHQYPGLNHEMDVWRPAYAEFVQKLFK
>GCF_019454345.1_strand_blastn_result_1167_plus.fasta_1
MKRHAIYFALALAGAAFTLQAAPLPAMPDPSLPVSHFITQVNADKSITYRLFAPDARRVSIVTGATPDSFVSHDMTKAADGVWTWKSEPMKPNLYEYYFDVDGFRSVDTGSRYQKPQRQVNTSLILVPGSILDDREVAHGDLRTLTYHSKALNAERRLYVWTPPGYSGTGDPLPVLYFYHGFGDSGLSAIDQGRIPQIMDNLLAEGKIKPMLVVVPDTETDIPEAVAENFPPQERRKTFYPLNAQAADKELMQDIIPLIDARFNVRKDADGRALAGLSQGGYQALVSGMNHLESFGWLATFSGVTTTTVPNAGVEAQLKQPDAINKQLRNFTVVVGEKDSVTGKDIAGLKSELEKQQIKFDYHQYPGLNHEMDVWRPAYAEFVQKLFK
>GCF_019455345.1_strand_blastn_result_1167_plus.fasta_1
MKRHAIYFALALAGAAFTLQAAPLPAMSDPSLPVSHFITQVNADKSITYRLFAPDARRVSIVTGATPDSFVSHDMTKAAHGVWTWKSEPMKPNLYEYYFDVDGFRSVDTGSRYQKPQRQVNTSLILVPGSILDDREVAHGDLRTLTYHSKALNAERRLYVWTPPGYSGTGDPLPVLYFYHGFGDSGLSAIDQGRIPQIMDNLLAEGKIKPMLVVVPDTETDIPEAVAENFPPQERRKTFYPLNAQAADKELMQDIIPLIDARFNVRKDADGRALAGLSQGGYQALVSGMNHLESFGWLATFSGVTTTTVPNAGVEAQLKQPDAINKQLRNFTVVVGEKDSVTGKDIAGLKSELEKQQIKFDYHQYPGLNHEMDVWRPAYAEFVQKLFK
>GCF_019702965.1_strand_blastn_result_1167_plus.fasta_1
MKRHAIYFALALAGAAFTLQAAPLPAMPDPSLPVSHFITQVNADKSITYRLFAPDARRVSIVTGATPDSFVSHDMTKAADGVWTWKSEPMKPNLYEYYFDVDGFRSVDTGSRYQKPQRQVNTSLILVPGSILDDREVAHGDLRTLTYHSKALNAERRLYVWTPPGYSGTGDPLPVLYFYHGFGDSGLSAIDQGRIPQIMDNLLAEGKIKPMLVVVPDTETDIPEAVAENFPPQERRKTFYPLNAQAADKELMQDIIPLIDARFNVRKDADGRALAGLSQGGYQALVSGMNHLESFGWLATFSGVTTTTVPNAGVEAQLKQPDAINKQLRNFTVVVGEKDSVTGKDIAGLKSELEKQQIKFDYHQYPGLNHEMDVWRPAYAEFVQKLFK
>GCF_019702985.1_strand_blastn_result_1167_plus.fasta_1
MKRHAIYFALALAGAAFTLQAAPLPAMPDPSLPVSHFITQVNADKSITYRLFAPDARRVSIVTGATPDSFVSHDMTKAADGVWTWKSEPMKPNLYEYYFDVDGFRSVDTGSRYQKPQRQVNTSLILVPGSILDDREVAHGDLRTLTYHSKALNAERRLYVWTPPGYSGTGDPLPVLYFYHGFGDSGLSAIDQGRIPQIMDNLLAEGKIKPMLVVVPDTETDIPEAVAENFPPQERRKTFYPLNAQAADKELMQDIIPLIDARFNVRKDADGRALAGLSQGGYQALVSGMNHLESFGWLATFSGVTTTTVPNAGVEAQLKQPDAINKQLRNFTVVVGEKDSVTGKDIAGLKSELEKQQIKFDYHQYPGLNHEMDVWRPAYAEFVQKLFK
>GCF_019703025.1_strand_blastn_result_1167_plus.fasta_1
MKRHAIYFALALAGAAFTLQAAPLPAMPDPSLPVSHFITQVNADKSITYRLFAPDARRVSIVTGATPDSFVSHDMTKAADGVWTWKSEPMKPNLYEYYFDVDGFRSVDTGSRYQKPQRQVNTSLILVPGSILDDREVAHGDLRTLTYHSKALNAERRLYVWTPPGYSGTGDPLPVLYFYHGFGDSGLSAIDQGRIPQIMDNLLAEGKIKPMLVVVPDTETDIPEAVAENFPPQERRKTFYPLNAQAADKELMQDIIPLIDARFNVRKDADGRALAGLSQGGYQALVSGMNHLESFGWLATFSGVTTTTVPNAGVEAQLKQPDAINKQLRNFTVVVGEKDSVTGKDIAGLKSELEKQQIKFDYHQYPGLNHEMDVWRPAYAEFVQKLFK
>GCF_019703045.1_strand_blastn_result_1167_plus.fasta_1
MKRHAIYFALALAGAAFTLQAAPLPAMPDPSLPVSHFITQVNADKSITYRLFAPDARRVSIVTGATPDSFVSHDMTKAADGVWTWKSEPMKPNLYEYYFDVDGFRSVDTGSRYQKPQRQVNTSLILVPGSILDDREVAHGDLRTLTYHSKALNAERRLYVWTPPGYSGTGDPLPVLYFYHGFGDSGLSAIDQGRIPQIMDNLLAEGKIKPMLVVVPDTETDIPEAVAENFPPQERRKTFYPLNAQAADKELMQDIIPLIDARFNVRKDADGRALAGLSQGGYQALVSGMNHLESFGWLATFSGVTTTTVPNAGVEAQLKQPDAINKQLRNFTVVVGEKDSVTGKDIAGLKSELEKQQIKFDYHQYPGLNHEMDVWRPAYAEFVQKLFK
>GCF_019703065.1_strand_blastn_result_1167_plus.fasta_1
MKRHAIYFALALAGAAFTLQAAPLPAMPDPSLPVSHFITQVNADKSITYRLFAPDARRVSIVTGATPDSFVSHDMTKAADGVWTWKSEPMKPNLYEYYFDVDGFRSVDTGSRYQKPQRQVNTSLILVPGSILDDREVAHGDLRTLTYHSKALNAERRLYVWTPPGYSGTGDPLPVLYFYHGFGDSGLSAIDQGRIPQIMDNLLAEGKIKPMLVVVPDTETDIPEAVAENFPPQERRKTFYPLNAQAADKELMQDIIPLIDARFNVRKDADGRALAGLSQGGYQALVSGMNHLESFGWLATFSGVTTTTVPNAGVEAQLKQPDAINKQLRNFTVVVGEKDSVTGKDIAGLKSELEKQQIKFDYHQYPGLNHEMDVWRPAYAEFVQKLFK
>GCF_019703085.1_strand_blastn_result_1167_plus.fasta_1
MKRHAIYFALALAGAAFTLQAAPLPAMPDPSLPVSHFITQVNADKSITYRLFAPDARRVSIVTGATPDSFVSHDMTKAADGVWTWKSEPMKPNLYEYYFDVDGFRSVDTGSRYQKPQRQVNTSLILVPGSILDDREVAHGDLRTLTYHSKALNAERRLYVWTPPGYSGTGDPLPVLYFYHGFGDSGLSAIDQGRIPQIMDNLLAEGKIKPMLVVVPDTETDIPEAVAENFPPQERRKTFYPLNAQAADKELMQDIIPLIDARFNVRKDADGRALAGLSQGGYQALVSGMNHLESFGWLATFSGVTTTTVPNAGVEAQLKQPDAINKQLRNFTVVVGEKDSVTGKDIAGLKSELEKQQIKFDYHQYPGLNHEMDVWRPAYAEFVQKLFK
>GCF_019703105.1_strand_blastn_result_1167_plus.fasta_1
MKRHAIYFALALAGAAFTLQAAPLPAMPDPSLPVSHFITQVNADKSITYRLFAPDARRVSIVTGATPDSFVSHDMTKAADGVWTWKSEPMKPNLYEYYFDVDGFRSVDTGSRYQKPQRQVNTSLILVPGSILDDREVAHGDLRTLTYHSKALNAERRLYVWTPPGYSGTGDPLPVLYFYHGFGDSGLSAIDQGRIPQIMDNLLAEGKIKPMLVVVPDTETDIPEAVAENFPPQERRKTFYPLNAQAADKELMQDIIPLIDARFNVRKDADGRALAGLSQGGYQALVSGMNHLESFGWLATFSGVTTTTVPNAGVEAQLKQPDAINKQLRNFTVVVGEKDSVTGKDIAGLKSELEKQQIKFDYHQYPGLNHEMDVWRPAYAEFVQKLFK
>GCF_019703125.1_strand_blastn_result_1167_plus.fasta_1
MKRHAIYFALALAGAAFTLQAAPLPAMPDPSLPVSHFITQVNADKSITYRLFAPDARRVSIVTGATPDSFVSHDMTKAADGVWTWKSEPMKPNLYEYYFDVDGFRSVDTGSRYQKPQRQVNTSLILVPGSILDDREVAHGDLRTLTYHSKALNAERRLYVWTPPGYSGTGDPLPVLYFYHGFGDSGLSAIDQGRIPQIMDNLLAEGKIKPMLVVVPDTETDIPEAVAENFPPQERRKTFYPLNAQAADKELMQDIIPLIDARFNVRKDADGRALAGLSQGGYQALVSGMNHLESFGWLATFSGVTTTTVPNAGVEAQLKQPDAINKQLRNFTVVVGEKDSVTGKDIAGLKSELEKQQIKFDYHQYPGLNHEMDVWRPAYAEFVQKLFK
>GCF_019703145.1_strand_blastn_result_1167_plus.fasta_1
MKRHAIYFALALAGAAFTLQAAPLPAMPDPSLPVSHFITQVNADKSITYRLFAPDARRVSIVTGATPDSFVSHDMTKAADGVWTWKSEPMKPNLYEYYFDVDGFRSVDTGSRYQKPQRQVNTSLILVPGSILDDREVAHGDLRTLTYHSKALNAERRLYVWTPPGYSGTGDPLPVLYFYHGFGDSGLSAIDQGRIPQIMDNLLAEGKIKPMLVVVPDTETDIPEAVAENFPPQERRKTFYPLNAQAADKELMQDIIPLIDARFNVRKDADGRALAGLSQGGYQALVSGMNHLESFGWLATFSGVTTTTVPNAGVEAQLKQPDAINKQLRNFTVVVGEKDSVTGKDIAGLKSELEKQQIKFDYHQYPGLNHEMDVWRPAYAEFVQKLFK
>GCF_019703165.1_strand_blastn_result_1167_plus.fasta_1
MKRHAIYFALALAGAAFTLQAAPLPAMPDPSLPVSHFITQVNADKSITYRLFAPDARRVSIVTGATPDSFVSHDMTKAADGVWTWKSEPMKPNLYEYYFDVDGFRSVDTGSRYQKPQRQVNTSLILVPGSILDDREVAHGDLRTLTYHSKALNAERRLYVWTPPGYSGTGDPLPVLYFYHGFGDSGLSAIDQGRIPQIMDNLLAEGKIKPMLVVVPDTETDIPEAVAENFPPQERRKTFYPLNAQAADKELMQDIIPLIDARFNVRKDADGRALAGLSQGGYQALVSGMNHLESFGWLATFSGVTTTTVPNAGVEAQLKQPDAINKQLRNFTVVVGEKDSVTGKDIAGLKSELEKQQIKFDYHQYPGLNHEMDVWRPAYAEFVQKLFK
>GCF_019703185.1_strand_blastn_result_1167_plus.fasta_1
MKRHAIYFALALAGAAFTLQAAPLPAMPDPSLPVSHFITQVNADKSITYRLFAPDARRVSIVTGATPDSFVSHDMTKAADGVWTWKSEPMKPNLYEYYFDVDGFRSVDTGSRYQKPQRQVNTSLILVPGSILDDREVAHGDLRTLTYHSKALNAERRLYVWTPPGYSGTGDPLPVLYFYHGFGDSGLSAIDQGRIPQIMDNLLAEGKIKPMLVVVPDTETDIPEAVAENFPPQERRKTFYPLNAQAADKELMQDIIPLIDARFNVRKDADGRALAGLSQGGYQALVSGMNHLESFGWLATFSGVTTTTVPNAGVEAQLKQPDAINKQLRNFTVVVGEKDSVTGKDIAGLKSELEKQQIKFDYHQYPGLNHEMDVWRPAYAEFVQKLFK
>GCF_019703205.1_strand_blastn_result_1167_plus.fasta_1
MKRHAIYFALALAGAAFTLQAAPLPAMPDPSLPVSHFITQVNADKSITYRLFAPDARRVSIVTGATPDSFVSHDMTKAADGVWTWKSEPMKPNLYEYYFDVDGFRSVDTGSRYQKPQRQVNTSLILVPGSILDDREVAHGDLRTLTYHSKALNAERRLYVWTPPGYSGTGDPLPVLYFYHGFGDSGLSAIDQGRIPQIMDNLLAEGKIKPMLVVVPDTETDIPEAVAENFPPQERRKTFYPLNAQAADKELMQDIIPLIDARFNVRKDADGRALAGLSQGGYQALVSGMNHLESFGWLATFSGVTTTTVPNAGVEAQLKQPDAINKQLRNFTVVVGEKDSVTGKDIAGLKSELEKQQIKFDYHQYPGLNHEMDVWRPAYAEFVQKLFK
>GCF_019703225.1_strand_blastn_result_1167_plus.fasta_1
MKRHAIYFALALAGAAFTLQAAPLPAMPDPSLPVSHFITQVNADKSITYRLFAPDARRVSIVTGATPDSFVSHDMTKAADGVWTWKSEPMKPNLYEYYFDVDGFRSVDTGSRYQKPQRQVNTSLILVPGSILDDREVAHGDLRTLTYHSKALNAERRLYVWTPPGYSGTGDPLPVLYFYHGFGDSGLSAIDQGRIPQIMDNLLAEGKIKPMLVVVPDTETDIPEAVAENFPPQERRKTFYPLNAQAADKELMQDIIPLIDARFNVRKDADGRALAGLSQGGYQALVSGMNHLESFGWLATFSGVTTTTVPNAGVEAQLKQPDAINKQLRNFTVVVGEKDSVTGKDIAGLKSELEKQQIKFDYHQYPGLNHEMDVWRPAYAEFVQKLFK
>GCF_019703245.1_strand_blastn_result_1167_plus.fasta_1
MKRHAIYFALALAGAAFTLQAAPLPAMPDPSLPVSHFITQVNADKSITYRLFAPDARRVSIVTGATPDSFVSHDMTKAADGVWTWKSEPMKPNLYEYYFDVDGFRSVDTGSRYQKPQRQVNTSLILVPGSILDDREVAHGDLRTLTYHSKALNAERRLYVWTPPGYSGTGDPLPVLYFYHGFGDSGLSAIDQGRIPQIMDNLLAEGKIKPMLVVVPDTETDIPEAVAENFPPQERRKTFYPLNAQAADKELMQDIIPLIDARFNVRKDADGRALAGLSQGGYQALVSGMNHLESFGWLATFSGVTTTTVPNAGVEAQLKQPDAINKQLRNFTVVVGEKDSVTGKDIAGLKSELEKQQIKFDYHQYPGLNHEMDVWRPAYAEFVQKLFK
>GCF_019793595.1_strand_blastn_result_1167_plus.fasta_1
MKRHAIYFALALAGAAFTLQAAPLPAMPDPSLPVSHFITQVNADKSITYRLFAPDARRVSIVTGATPDSFVSHDMTKAADGVWTWKSEPMKPNLYEYYFDVDGFRSVDTGSRYQKPQRQVNTSLILVPGSILDDREVAHGDLRTLTYHSKALNAERRLYVWTPPGYSGTGDPLPVLYFYHGFGDSGLSAIDQGRIPQIMDNLLAEGKIKPMLVVVPDTETDIPEAVAENFPPQERRKTFYPLNAQAADKELMQDIIPLIDARFNVRKDADGRALAGLSQGGYQALVSGMNHLESFGWLATFSGVTTTTVPNAGVEAQLKQPDAINKQLRNFTVVVGEKDSVTGKDIAGLKSELEKQQIKFDYHQYPGLNHEMDVWRPAYAEFVQKLFK
>GCF_019797985.1_strand_blastn_result_1167_plus.fasta_1
MKRHAIYFALALAGAAFTLQAAPLPAMPDPSLPVSHFITQVNADKSITYRLFAPDARRVSIVTGATPDSFVSHDMTKAADGVWTWKSEPMKPNLYEYYFDVDGFRSVDTGSRYQKPQRQVNTSLILVPGSILDDREVAHGDLRTLTYHSKALNAERRLYVWTPPGYSGTGDPLPVLYFYHGFGDSGLSAIDQGRIPQIMDNLLAEGKIKPMLVVVPDTETDIPEAVAENFPPQERRKTFYPLNAQAADKELMQDIIPLIDARFNVRKDADGRALAGLSQGGYQALVSGMNHLESFGWLATFSGVTTTTVPNAGVEAQLKQPDAINKQLRNFTVVVGEKDSVTGKDIAGLKSELEKQQIKFDYHQYPGQNHEMDVWRPAYAEFVQKLFK
>GCF_019798005.1_strand_blastn_result_1167_plus.fasta_1
MKRHAIYFALALAGAAFTLQAAPLPAMPDPSLPVSHFITQVNADKSITYRLFAPDARRVSIVTGATPDSFVSHDMTKAADGVWTWKSEPMKPNLYEYYFDVDGFRSVDTGSRYQKPQRQVNTSLILVPGSILDDREVAHGDLRTLTYHSKALNAERRLYVWTPPGYSGTGDPLPVLYFYHGFGDSGLSAIDQGRIPQIMDNLLAEGKIKPMLVVVPDTETDIPEAVAEDFPPQERRKTFYPLNAQAADKELMQDIIPLIDARFNVRKDADGRALAGLSQGGYQALVSGMNHLESFGWLATFSGVTTTTVPNAGVEAQLKQPDAINKQLRNFTVVVGEKDSVTGKDIAGLKSELEKQQIKFDYHQYPGLNHEMDVWRPAYAEFVQKLFK
>GCF_019798025.1_strand_blastn_result_1167_plus.fasta_1
MKRHAIYFALALAGAAFTLQAAPLPAMPDPSLPVSHFITQVNADKSITYRLFAPDARRVSIVTGATPDSFVSHDMTKAADGVWTWKSEPMKPNLYEYYFDVDGFRSVDTGSRYQKPQRQVNTSLILVPGSILDDREVAHGDLRTLTYHSKALNAERRLYVWTPPGYSGTGDPLPVLYFYHGFGDSGLSAIDQGRIPQIMDNLLAEGKIKPMLVVVPDTETDIPEAVAEDFPPQERRKTFYPLNAQAADKELMQDIIPLIDARFNVRKDADGRALAGLSQGGYQALVSGMNHLESFGWLATFSGVTTTTVPNAGVEAQLKQPDAINKQLRNFTVVVGEKDSVTGKDIAGLKSELEKQQIKFDYHQYPGLNHEMDVWRPAYAEFVQKLFK
>GCF_019823765.1_strand_blastn_result_1167_plus.fasta_1
MKRHAIYFALALAGAAFTLQAAPLPAMPDPSLPVSHFITQVNADKSITYRLFAPDARRVSIVTGATPDSFVSHDMTKAADGVWTWKSEPMKPNLYEYYFDVDGFRSVDTGSRYQKPQRQVNTSLILVPGSILDDREVAHGDLRTLTYHSKALNAERRLYVWTPPGYSGTGDPLPVLYFYHGFGDSGLSAIDQGRIPQIMDNLLAEGKIKPMLVVVPDTETDIPEAVAENFPPQERRKTFYPLNAQAADKELMQDIIPLIDARFNVRKDADGRALAGLSQGGYQALVSGMNHLESFGWLATFSGVTTTTVPNAGVEAQLKQPDAINKQLRNFTVVVGEKDSVTGKDIAGLKSELEKQQIKFDYHQYPGLNHEMDVWRPAYAEFVQKLFK
>GCF_019823785.1_strand_blastn_result_1167_plus.fasta_1
MKRHAIYFALALAGAAFTLQAAPLPAMPDPSLPVSHFITQVNADKSITYRLFAPDARRVSIVTGATPDSFVSHDMTKAADGVWTWKSEPMKPNLYEYYFDVDGFRSVDTGSRYQKPQRQVNTSLILVPGSILDDREVAHGDLRTLTYHSKALNAERRLYVWTPPGYSGTGDPLPVLYFYHGFGDSGLSAIDQGRIPQIMDNLLAEGKIKPMLVVVPDTETDIPEAVAENFPPQERRKTFYPLNAQAADKELMQDIIPLIDARFNVRKDADGRALAGLSQGGYQALVSGMNHLESFGWLATFSGVTTTTVPNAGVEAQLKQPDAINKQLRNFTVVVGEKDSVTGKDIAGLKSELEKQQIKFDYHQYPGLNHEMDVWRPAYAEFVQKLFK
>GCF_019823805.1_strand_blastn_result_1167_plus.fasta_1
MKRHAIYFALALAGAAFTLQAAPLPAMPDPSLPVSHFITQVNADKSITYRLFAPDARRVSIVTGATPDSFVSHDMTKAADGVWTWKSEPMKPNLYEYYFDVDGFRSVDTGSRYQKPQRQVNTSLILVPGSILDDREVAHGDLRTLTYHSKALNAERRLYVWTPPGYSGTGDPLPVLYFYHGFGDSGLSAIDQGRIPQIMDNLLAEGKIKPMLVVVPDTETDIPEAVAENFPPQERRKTFYPLNAQAADKELMQDIIPLIDARFNVRKDADGRALAGLSQGGYQALVSGMNHLESFGWLATFSGVTTTTVPNAGVEAQLKQPDAINKQLRNFTVVVGEKDSVTGKDIAGLKSELEKQQIKFDYHQYPGLNHEMDVWRPAYAEFVQKLFK
>GCF_019823835.1_strand_blastn_result_1167_plus.fasta_1
MKRHAIYFALALAGAAFTLQAAPLPAMPDPSLPVSHFITQVNADKSITYRLFAPDARRVSIVTGATPDSFVSHDMTKAADGVWTWKSEPMKPNLYEYYFDVDGFRSVDTGSRYQKPQRQVNTSLILVPGSILDDREVAHGDLRTLTYHSKALNAERRLYVWTPPGYSGTGDPLPVLYFYHGFGDSGLSAIDQGRIPQIMDNLLAEGKIKPMLVVVPDTETDIPEAVAENFPPQERRKTFYPLNAQAADKELMQDIIPLIDARFNVRKDADGRALAGLSQGGYQALVSGMNHLESFGWLATFSGVTTTTVPNAGVEAQLKQPDAINKQLRNFTVVVGEKDSVTGKDIAGLKSELEKQQIKFDYHQYPGLNHEMDVWRPAYAEFVQKLFK
>GCF_019823875.1_strand_blastn_result_1167_plus.fasta_1
MKRHAIYFALALAGAAFTLQAAPLPAMPDPSLPVSHFITQVNADKSITYRLFAPDARRVSIVTGATPDSFVSHDMTKAADGVWTWKSEPMKPNLYEYYFDVDGFRSVDTGSRYQKPQRQVNTSLILVPGSILDDREVAHGDLRTLTYHSKALNAERRLYVWTPPGYSGTGDPLPVLYFYHGFGDSGLSAIDQGRIPQIMDNLLAEGKIKPMLVVVPDTETDIPEAVAENFPPQERRKTFYPLNAQAADKELMQDIIPLIDARFNVRKDADGRALAGLSQGGYQALVSGMNHLESFGWLATFSGVTTTTVPNAGVEAQLKQPDAINKQLRNFTVVVGEKDSVTGKDIAGLKSELEKQQIKFDYHQYPGLNHEMDVWRPAYAEFVQKLFK
>GCF_019823895.1_strand_blastn_result_1167_plus.fasta_1
MKRHAIYFALALAGAAFTLQAAPLPAMPDPSLPVSHFITQVNADKSITYRLFAPDARRVSIVTGATPDSFVSHDMTKAADGVWTWKSEPMKPNLYEYYFDVDGFRSVDTGSRYQKPQRQVNTSLILVPGSILDDREVAHGDLRTLTYHSKALNAERRLYVWTPPGYSGTGDPLPVLYFYHGFGDSGLSAIDQGRIPQIMDNLLAEGKIKPMLVVVPDTETDIPEAVAENFPPQERRKTFYPLNAQAADKELMQDIIPLIDARFNVRKDADGRALAGLSQGGYQALVSGMNHLESFGWLATFSGVTTTTVPNAGVEAQLKQPDAINKQLRNFTVVVGEKDSVTGKDIAGLKSELEKQQIKFDYHQYPGLNHEMDVWRPAYAEFVQKLFK
>GCF_019823915.1_strand_blastn_result_1167_plus.fasta_1
MKRHAIYFALALAGAAFTLQAAPLPAMPDPSLPVSHFITQVNADKSITYRLFAPDARRVSIVTGATPDSFVSHDMTKAADGVWTWKSEPMKPNLYEYYFDVDGFRSVDTGSRYQKPQRQVNTSLILVPGSILDDREVAHGDLRTLTYHSKALNAERRLYVWTPPGYSGTGDPLPVLYFYHGFGDSGLSAIDQGRIPQIMDNLLAEGKIKPMLVVVPDTETDIPEAVAENFPPQERRKTFYPLNAQAADKELMQDIIPLIDARFNVRKDADGRALAGLSQGGYQALVSGMNHLESFGWLATFSGVTTTTVPNAGVEAQLKQPDAINKQLRNFTVVVGEKDSVTGKDIAGLKSELEKQQIKFDYHQYPGLNHEMDVWRPAYAEFVQKLFK
>GCF_019823935.1_strand_blastn_result_1167_plus.fasta_1
MKRHAIYFALALAGAAFTLQAAPLPAMPDPSLPVSHFITQVNADKSITYRLFAPDARRVSIVTGATPDSFVSHDMTKAADGVWTWKSEPMKPNLYEYYFDVDGFRSVDTGSRYQKPQRQVNTSLILVPGSILDDREVAHGDLRTLTYHSKALNAERRLYVWTPPGYSGTGDPLPVLYFYHGFGDSGLSAIDQGRIPQIMDNLLAEGKIKPMLVVVPDTETDIPEAVAENFPPQERRKTFYPLNAQAADKELMQDIIPLIDARFNVRKDADGRALAGLSQGGYQALVSGMNHLESFGWLATFSGVTTTTVPNAGVEAQLKQPDAINKQLRNFTVVVGEKDSVTGKDIAGLKSELEKQQIKFDYHQYPGLNHEMDVWRPAYAEFVQKLFK
>GCF_019823955.1_strand_blastn_result_1167_plus.fasta_1
MKRHAIYFALALAGAAFTLQAAPLPAMPDPSLPVSHFITQVNADKSITYRLFAPDARRVSIVTGATPDSFVSHDMTKAADGVWTWKSEPMKPNLYEYYFDVDGFRSVDTGSRYQKPQRQVNTSLILVPGSILDDREVAHGDLRTLTYHSKALNAERRLYVWTPPGYSGTGDPLPVLYFYHGFGDSGLSAIDQGRIPQIMDNLLAEGKIKPMLVVVPDTETDIPEAVAENFPPQERRKTFYPLNAQAADKELMQDIIPLIDARFNVRKDADGRALAGLSQGGYQALVSGMNHLESFGWLATFSGVTTTTVPNAGVEAQLKQPDAINKQLRNFTVVVGEKDSVTGKDIAGLKSELEKQQIKFDYHQYPGLNHEMDVWRPAYAEFVQKLFK
>GCF_019880265.1_strand_blastn_result_1167_plus.fasta_1
MKRHAIYFALALAGAAFTLQAAPLPAMPDPSLPVSHFITQVNADKSITYRLFAPDARRVSIVTGATPDSFVSHDMTKAADGVWTWKSEPMKPNLYEYYFDVDGFRSVDTGSRYQKPQRQVNTSLILVPGSILDDREVAHGDLRTLTYHSKALNAERRLYVWTPPGYSGTGDPLPVLYFYHGFGDSGLSAIDQGRIPQIMDNLLAEGKIKPMLVVVPDTETDIPEAVAENFPPQERRKTFYPLNAQAADKELMQDIIPLIDARFNVRKDADGRALAGLSQGGYQALVSGMNHLESFGWLATFSGVTTTTVPNAGVEAQLKQPDAINKQLRNFTVVVGEKDSVTGKDIAGLKSELEKQQIKFDYHQYPGLNHEMDVWRPAYAEFVQKLFK
>GCF_019900305.2_strand_blastn_result_1167_plus.fasta_1
MKRHAIYFALALAGAAFTLQAAPLPAMPDPSLPVSHFITQVNADKSITYRLFAPDARRVSIVTGATPDSFVSHDMTKAADGVWTWKSEPMKPNLYEYYFDVDGFRSVDTGSRYQKPQRQVNTSLILVPGSILDDREVAHGDLRTLTYHSKALNAERRLYVWTPPGYSGTGDPLPVLYFYHGFGDSGLSAIDQGRIPQIMDNLLAEGKIKPMLVVVPDTETDIPEAVAEDFPPQERRKTFYPLNAQAADKELMQDIIPLIDARFNVRKDADGRALAGLSQGGYQALVSGMNHLESFGWLATFSGVTTTTVPNAGVEAQLKQPDAINKQLRNFTVVVGEKDSVTGKDIAGLKSELEKQQIKFDYHQYPGLNHEMDVWRPAYAEFVQKLFK
>GCF_019900325.2_strand_blastn_result_1167_plus.fasta_1
MKRHAIYFALALAGAAFTLQAAPLPAMSDPSLPVSHFITQVNADKSITYRLFAPDARRVSIVTGATPDSFVSHDMTKAADGVWTWKSEPMKPNLYEYYFDVDGFRSVDTGSRYQKPQRQVNTSLILVPGSILDDREVAHGDLRTLTYHSKALNAERRLYVWTPPGYSGTGDPLPVLYFYHGFGDSGLSAIDQGRIPQIMDNLLAEGKIKPMLVVVPDTETDIPEAVAENFPPQERRKTFYPLNAQAADKELMQDIIPLIDARFNVRKDADGRALAGLSQGGYQALVSGMNHLESFGWLATFSGVTTTTVPNAGVEAQLKQPDAINKQLRNFTVVVGEKDSVTGKDIAGLKSELEKQQIKFDYHQYPGLNHEMDVWRPAYAEFVQKLFK
>GCF_019900345.2_strand_blastn_result_1167_plus.fasta_1
MKRHAIYFALALAGAAFTLQAAPLPAMPDPSLPVSHFITQVNADKSITYRLFAPDARRVSIVTGATPDSFVSHDMTKAADGVWTWKSEPMKPNLYEYYFDVDGFRSVDTGSRYQKPQRQVNTSLILVPGSILDDREVAHGDLRTLTYHSKALNAERRLYVWTPPGYSGTGDPLPVLYFYHGFGDSGLSAIDQGRIPQIMDNLLAEGKIKPMLVVVPDTETDIPEAVAENFAPQERRKTFYPLNAQAADKELMQDIIPLIDARFNVRKDADGRALAGLSQGGYQALVSGMNHLESFGWLATFSGVTTTTVPNAGVEAQLKQPDVINKQLRNFTVVVGEKDSVTGKDIAGLKSELKKQQIKFDYHQYPGLNHEMDVWRPAYAEFVQKLFK
>GCF_019900745.2_strand_blastn_result_1166_plus.fasta_1
MKRHAIYFALALAGAAFTLQAAPLPAMSDPSLPVSHFITQVNADKSITYRLFAPDARRVSIVTGATPDSFVSHDMTKAADGVWTWKSEPMKPNLYEYYFDVDGFRSVDTGSRYQKPQRQVNTSLILVPGSILDDREVAHGDLRTLTYHSKALNAERRLYVWTPPGYSGTGDPLPVLYFYHGFGDSGLSAIDQGRIPQIMDNLLAEGKIKPMLVVVPDTETDIPEAVAENFPPQERRKTFYPLNAQAADKELMQDIIPLIDARFNVRKDADGRALAGLSQGGYQALVSGMNHLESFGWLATFSGVTTTTVPNAGVEAQLKQPDAINKQLRNFTVVVGEKDSVTGKDIAGLKSELEKQQIKFDYYQYPGLNHEMDVWRPAYAEFVQKLFK
>GCF_019900765.2_strand_blastn_result_1167_plus.fasta_1
MKRHAIYFALALAGAAFTLQAAPLPAMSDPSLPVSHFITQVNGDKSITYRLFAPDARRVSIVTGATPDSFVSHDMTKAADGVWTWKSEPMKPNLYEYYFDVDGFRSVDTGSRYQKPQRQVNTSLILVPGSILDDREVAHGDLRTLTYHSKALNAERRLYVWTPPGYSGTGDPLPVLYFYHGFGDSGLSAIDQGRIPQIMDNLLAEGKIKPMLVVVPDTETDIPEAVAENFPPQERRKTFYPLNAQAADKELMQDIIPLIDARFNVRKDADGRALAGLSQGGYQALVSGMNHLESFGWLATFSGVTTTTVPNAGVEAQLKQPDAINKQLRNFTVVVGEKDSVTGKDIAGLKSELEKQQIKFDYHQYPGLNHEMDVWRPAYAEFVQKLFK
>GCF_019900785.2_strand_blastn_result_1167_plus.fasta_1
MKRHAIYFALALAGAAFTLQAAPLPAMPDPSLPVSHFITQVNADKSITYRLFAPDARRVSIVTGATPDSFVSHDMTKAADGVWTWKSEPMKPNLYEYYFDVDGFRSVDTGSRYQKPQRQVNTSLILVPGSILDDREVAHGDLRTLTYHSKALNAERRLYVWTPPGYSGTGDPLPVLYFYHGFGDSGLSAIDQGRIPQIMDNLLAEGKIKPMLVVVPDTETDIPEAVAENFAPQERRKTFYPLNAQAADKELMQDIIPLIDARFNVRKDADGRALAGLSQGGYQALVSGMNHLESFGWLATFSGVTTTTVPNAGVEAQLKQPDVINKQLRNFTVVVGEKDSVTGKDIAGLKSELKKQQIKFDYHQYPGLNHEMDVWRPAYAEFVQKLFK
>GCF_019900805.2_strand_blastn_result_1167_plus.fasta_1
MKRHAIYFALALAGAAFTLQAAPLPAMPDPSLPVSHFITQVNADKSITYRLFAPDARRVSIVTGATPDSFVSHDMTKAADGVWTWKSEPMKPNLYEYYFDVDGFRSVDTGSRYQKPQRQVNTSLILVPGSILDDREVAHGDLRTLTYHSKALNAERRLYVWTPPGYSGTGDPLPVLYFYHGFGDSGLSAIDQGRIPQIMDNLLAEGKIKPMLVVVPDTETDIPEAVAENFPPQERRKTFYPLNAQAADKELMQDIIPLIDARFNVRKDADGRALAGLSQGGYQALVSGMNHLESFGWLATFSGVTTTTVPNAGVEAQLKQPDAINKQLRNFTVVVGEKDSVTGKDIAGLKSELEKQQIKFDYHQYPGLNHEMDVWRPAYAEFVQKLFK
>GCF_019915305.1_strand_blastn_result_1167_plus.fasta_1
MKRHAIYFALALAGAAFTLQAAPLPAMPDPSLPVSHFITQVNADKSITYRLFAPDARRVSIVTGATPDSFVSHDMTKAADGVWTWKSEPMKPNLYEYYFDVDGFRSVDTGSRYQKPQRQVNTSLILVPGSILDDREVAHGDLRTLTYHSKALNAERRLYVWTPPGYSGTGDPLPVLYFYHGFGDSGLSAIDQGRIPQIMDNLLAEGKIKPMLVVVPDTETDIPEAVAENFPPQERRKTFYPLNAQAADKELMQDIIPLIDARFNVRKDADGRALAGLSQGGYQALVSGMNHLESFGWLATFSGVTTTTVPNAGVEAQLKQPDAINKQLRNFTVVVGEKDSVTGKDIAGLKSELEKQQIKFDYHQYPGLNHEMDVWRPAYAEFVQKLFK
>GCF_019915325.1_strand_blastn_result_1167_plus.fasta_1
MKRHAIYFALALAGAAFTLQAAPLPAMPDPSLPVSHFITQVNADKSITYRLFAPDARRVSIVTGATPDSFVSHDMTKAADGVWTWKSEPMKPNLYEYYFDVDGFRSVDTGCRYQKPQRQVNTSLILVPGSILDDREVAHGDLRTLTYHSKALNAERRLYVWTPPGYSGTDDPLPVLYFYHGFGDSGLSAIDQGRIPQIMDNLLAEGKIKPMLVVVPDTETDIPEAVAENFPPQERRKTFYPLNAQAADKELMQDIIPLIDARFNVRKDADGRALAGLSQGGYQALVSGMNHLESFGWLATFSGVTTTTVPNAGVEAQLKQPDAINKQLRNFTVVVGEKDSVTGKDIAGLKSELEKQQIKFDYYQYPGLNHEMDVWRPAYAEFVQKLFK
>GCF_019915345.1_strand_blastn_result_1167_plus.fasta_1
MKRHAIYFALALAGAAFTLQAAPLPAMPDPSLPVSHFITQVNADKSITYRLFAPDARRVSIVTGATPDSFVSHDMTKAADGVWTWKSEPMKPNLYEYYFDVDGFRSVDTGSRYQKPQRQVNTSLILVPGSILDDREVAHGDLRTLTYHSKALNAERRLYVWTPPGYSGTGDPLPVLYFYHGFGDSGLSAIDQGRIPQIMDNLLAEGKIKPMLVVVPDTETDIPEAVAEDFPPQERRKTFYPLNAQAADKELMQDIIPLIDARFNVRKDADGRALAGLSQGGYQALVSGMNHLESFGWLATFSGVTTTTVPNAGVEAQLKQPDAINKQLRNFTVVVGEKDSVTGKDIAGLKSELEKQQIKFDYHQYPGLNHEMDVWRPAYAEFVQKLFK
>GCF_019928625.2_strand_blastn_result_1167_plus.fasta_1
MKRHAIYFALALAGAAFTLQAAPLPAMSDPSLPVSHFITQVNADKSITYRLFAPDARRVSIVTGATPDSFVSHDMTKAADGVWTWKSEPMKPNLYEYYFDVDGFRSVDTGSRYQKPQRQVNTSLILVPGSILDDREVAHGDLRTLTYHSKALNAERRLYVWTPPGYSGTGDPLPVLYFYHGFGDSGLSAIDQGRIPQIMDNLLAEGKIKPMLVVVPDTETDIPEAVAENFPPQERRKTFYPLNAQAADKELMQDIIPLIDARFNVRKDADGRALAGLSQGGYQALVSGMNHLESFGWLATFSGVTTTTVPNAGVEAQLKQPDAINKQLRNFTVVVGEKDSVTGKDIAGLKSELEKQQIKFDYHQYPGLNHEMDVWRPAYAEFVQKLFK
>GCF_020023465.1_strand_blastn_result_1167_plus.fasta_1
MKRHAIYFALALAGAAFTLQAAPLPAMSDPSLPVSHFITQVNGDKSITYRLFAPDARRVSIVTGATPDSFVSHDMTKAADGVWTWKSEPMKPNLYEYYFDVDGFRSVDTGSRYQKPQRQVNTSLILVPGSILDDREVAHGDLRTLTYHSKALNAERRLYVWTPPGYSGTGDPLPVLYFYHGFGDSGLSAIDQGRIPQIMDNLLAEGKIKPMLVVVPDTETDIPEAVAENFPPQERRKTFYPLNAQAADKELMQDIIPLIDARFNVRKDADGRALAGLSQGGYQALVSGMNHLESFGWLATFSGVTTTTVPNAGVEAQLKQPDAINKQLRNFTVVVGEKDSVTGKDIAGLKSELEKQQIKFDYHQYPGLNHEMDVWRPAYAEFVQKLFK
>GCF_020080125.1_strand_blastn_result_1167_plus.fasta_1
MKRHAIYFALALAGAAFTLQAAPLPAMPDPSLPVSHFITQVNADKSITYRLFAPDARRVSIVTGATPDSFVSHDMTKAADGVWTWKSEPMKPNLYEYYFDVDGFRSVDTGSRYQKPQRQVNTSLILVPGSILDDREVAHGDLRTLTYHSKALNAERRLYVWTPPGYSGTGDPLPVLYFYHGFGDSGLSAIDQGRIPQIMDNLLAEGKIKPMLVVVPDTETDIPEAVAENFPPQERRKTFYPLNAQAADKELMQDIIPLIDARFNVRKDADGRALAGLSQGGYQALVSGMNHLESFGWLATFSGVTTTTVPNAGVEAQLKQPDAINKQLRNFTVVVGEKDSVTGKDIAGLKSELEKQQIKFDYHQYPGLNHEMDVWRPAYAEFVQKLFK
>GCF_020080145.1_strand_blastn_result_1167_plus.fasta_1
MKRHAIYFALALAGAAFTLQAAPLPAMSDPSLPVSHFITQVNGDKSITYRLFAPDARRVSIVTGATPDSFVSHDMTKAADGVWTWKSEPMKPNLYEYYFDVDGFRSVDTGSRYQKPQRQVNTSLILVPGSILDDREVAHGDLRTLTYHSKALNAERRLYVWTPPGYSGTGDPLPVLYFYHGFGDSGLSAIDQGRIPQIMDNLLAEGKIKPMLVVFPDTETDIPEAVAENFPPQERRKTFYPLNAQAADKELMQDIIPLIDARFNVRKDADGRALAGLSQGGYQALVSGMNHLESFGWLATFSGVTTTTVPNAGVEAQLKQPDAINKQLRNFTVVVGEKDSVTGKDIAGLKSELEKQQIKFDYHQYPGLNHEMDVWRPAYAEFVQKLFK
>GCF_020149785.1_strand_blastn_result_1167_plus.fasta_1
MKRHAIYFALALAGAAFTLQAAPLPAMPDPSLPVSHFITQVNADKSITYRLFAPDARRVSIVTGATPDSFVSHDMTKAADGVWTWKSEPMKPNLYEYYFDVDGFRSVDTGSRYQKPQRQVNTSLILVPGSILDDREVAHGDLRTLTYHSKALNAERRLYVWTPPGYSGTGDPLPVLYFYHGFGDSGLSAIDQGRIPQIMDNLLAEGKIKPMLVVVPDTETDIPEAVAENFPPQERRKTFYPLNAQAADKELMQDIIPLIDARFNVRKDADGRALAGLSQGGYQALVSGMNHLESFGWLATFSGVTTTTVPNAGVEAQLKQPDAINKQLRNFTVVVGEKDSVTGKDIAGLKSELEKQQIKFDYHQYPGLNHEMDVWRPAYAEFVQKLFK
>GCF_020149825.1_strand_blastn_result_1167_plus.fasta_1
MKRHAIYFALALAGAAFTLQAAPLPAMSDPSLPVSHFITQVNGDKSITYRLFAPDARRVSIVTGATPDSFVSHDMTKAADGVWTWKSEPMKPNLYEYYFDVDGFRSVDTGSRYQKPQRQVNTSLILVPGSILDDREVAHGDLRTLTYHSKALNAERRLYVWTPPGYSGTGDPLPVLYFYHGFGDSGLSAIDQGRIPQIMDNLLAEGKIKPMLVVVPDTETDIPEAVAENFPPQERRKTFYPLNAQAADKELMQDIIPLIDARFNVRKDADGRALAGLSQGGYQALVSGMNHLESFGWLATFSGVTTTTVPNAGVEAQLKQPDAINKQLRNFTVVVGEKDSVTGKDIAGLKSELEKQQIKFDYHQYPGLNHEMDVWRPAYAEFVQKLFK
>GCF_020149875.1_strand_blastn_result_1167_plus.fasta_1
MKRHAIYFALALAGAAFTLQAAPLPAMSDPSLPVSHFITQVNADKSITYRLFAPDARRVSIVTGATPDSFVSHDMTKAADGVWTWKSEPMKPNLYEYYFDVDGFRSVDTGSRYQKPQRQVNTSLILVPGSILDDREVAHGDLRTLTYHSKALNAERRLYVWTPPGYSGTGDPLPVLYFYHGFGDSGLSAIDQGRIPQIMDNLLAEGKIKPMLVVVPDTETDIPEAVAENFPPQERRKTFYPLNAQAADKELMQDIIPLIDARFNVRKDADGRALAGLSQGGYQALVSGMNHLESFGWLATFSGVTTTTVPNAGVEAQLKQPDAINKQLRNFTVVVGEKDSVTGKDIAGLKSELEKQQIKFDYHQYPGLNHEMDVWRPAYAEFVQKLFK
>GCF_020149895.1_strand_blastn_result_1167_plus.fasta_1
MKRHAIYFALALAGAAFTLQAAPLPAMPDPSLPVSHFITQVNADKSITYRLFAPDARRVSIVTGATPDSFVSHDMTKAADGVWTWKSEPMKPNLYEYYFDVDGFRSVDTGSRYQKPQRQVNTSLILVPGSILDDREVAHGDLRILTYHSKALNAERRLYVWTPPGYSGTGDPLPVLYFYHGFGDSGLSAIDQGRIPQIMDNLLAEGKIKPMLVVVPDTETDIPEAVAENFPPQERRKTFYPLNAQAADKELMQDIIPLIDARFNVRKDADGRALAGLSQGGYQALVSGMNHLESFGWLATFSGVTTTTVPNAGVEAQLKQPDAINKQLRNFTVVVGEKDSVTGKDIAGLKSELEKQQIKFDYHQYPGLNHEMDVWRPAYAEFVQKLFK
>GCF_020172745.1_strand_blastn_result_1167_plus.fasta_1
MKRHAIYFALALAGAAFTLQAAPLPAMSDPSLPVSHFITQVNGDKSITYRLFAPDARRVSIVTGATPDSFVSHDMTKAADGVWTWKSEPMKPNLYEYYFDVDGFRSVDTGSRYQKPQRQVNTSLILVPGSILDDREVAHGDLRTLTYHSKALNAERRLYVWTPPGYSGTGDPLPVLYFYHGFGDSGLSAIDQGRIPQIMDNLLAEGKIKPMLVVVPDTETDIPEAVAENFPPQERRKTFYPLNAQAADKELMQDIIPLIDARFNVRKDADGRALAGLSQGGYQALVSGMNHLESFGWLATFSGVTTTTVPNAGVEAQLKQPDAINKQLRNFTVVVGEKDSVTGKDIAGLKSELEKQQIKFDYHQYPGLNHEMDVWRPAYAEFVQKLFK
>GCF_020215625.1_strand_blastn_result_1167_plus.fasta_1
MKRHAIYFALALAGAAFTLQAAPLPAMPDPSLPVSHFITQVNADKSITYRLFAPDARRVSIVTGATPDSFVSHDMTKAADGVWTWKSEPMKPNLYEYYFDVDGFRSVDTGSRYQKPQRQVNTSLILVPGSILDDREVAHGDLRTLTYHSKALNAERRLYVWTPPGYSGTGDPLPVLYFYHGFGDSGLSAIDQGRIPQIMDNLLAEGKIKPMLVVVPDTETDIPEAVAENFPPQERRKTFYPLNAQAADKELMQDIIPLIDARFNVRKDADGRALAGLSQGGYQALVSGMNHLESFGWLATFSGVTTTTVPNAGVEAQLKQPDAINKQLRNFTVVVGEKDSVTGKDIAGLKSELEKQQIKFDYHQYPGLNHEMDVWRPAYAEFVQKLFK
>GCF_020405265.1_strand_blastn_result_1167_plus.fasta_1
MKRHAIYFALALAGAAFTLQAAPLPAMPDPSLPVSHFITQVNADKSITYRLFAPDARRVSIVTGATPDSFVSHDMTKAADGVWTWKSEPMKPNLYEYYFDVDGFRSVDTGSRYQKPQRQVNTSLILVPGSILDDREVAHGDLRTLTYHSKALNAERRLYVWTPPGYSGTGDPLPVLYFYHGFGDSGLSAIDQGRIPQIMDNLLAEGKIKPMLVVVPDTETDIPEAVAENFPPQERRKTFYPLNAQAADKELMQDIIPLIDARFNVRKDADGRALAGLSQGGYQALVSGMNHLESFGWLATFSGVTTTTVPNAGVEAQLKQPDAINKQLRNFTVVVGEKDSVTGKDIAGLKSELEKQQIKFDYHQYPGLNHEMDVWRPAYAEFVQKLFK
>GCF_020405285.1_strand_blastn_result_1167_plus.fasta_1
MKRHAIYFALALAGAAFTLQAAPLPAMPDPSLPVSHFITQVNADKSITYRLFAPDARRVSIVTGATPDSFVSHDMTKAADGVWTWKSEPMKPNLYEYYFDVDGFRSVDTGSRYQKPQRQVNTSLILVPGSILDDREVAHGDLRTLTYHSKALNAERRLYVWTPPGYSGTGDPLPVLYFYHGFGDSGLSAIDQGRIPQIMDNLLAEGKIKPMLVVVPDTETDIPEAVAENFPPQERRKTFYPLNAQAADKELMQDIIPLIDARFNVRKDADGRALAGLSQGGYQALVSGMNHLESFGWLATFSGVTTTTVPNAGVEAQLKQPDAINKQLRNFTVVVGEKDSVTGKDIAGLKSELEKQQIKFDYHQYPGLNHEMDVWRPAYAEFVQKLFK
>GCF_020459305.1_strand_blastn_result_1167_plus.fasta_1
MKRHAIYFALALAGAAFTLQAAPLPAMPDPSLPVSHFITQVNADKSITYRLFAPDARRVSIVTGATPDSFVSHDMTKAADGVWTWKSEPMKPNLYEYYFDVDGFRSVDTGSRYQKPQRQVNTSLILVPGSILDDREVAHGDLRTLTYHSKALNAERRLYVWTPPDYSGTGDPLPVLYFYHGFGDSGLSAIDQGRIPQIMDNLLAEGKIKPMLVVVPDTETDIPEAVAENFPPQERRKTFYPLNAQAADKELMQDIIPLIDARFNVRKDADGRALAGLSQGGYQALVSGMNHLESFGWLATFSGVTTTTVPNAGVEAQLKQPDAINKQLRNFTVVVGEKDSVTGKDIAGLKSELEKQQIKFDYHQYPGLNHEMDVWRPAYAEFVQKLFK
>GCF_020520185.1_strand_blastn_result_1167_plus.fasta_1
MKRHAIYFALALAGAAFTLQAAPLPAMPDPSLPVSHFITQVNADKSITYRLFAPDARRVSIVTGATPDSFVSHDMTKAADGVWTWKSEPMKPNLYEYYFDVDGFRSVDTGSRYQKPQRQVNTSLILVPGSILDDREVAHGDLRTLTYHSKALNAERRLYVWTPPGYSGTGDPLPVLYFYHGFGDSGLSAIDQGRIPQIMDNLLAEGKIKPMLVVVPDTETDIPEAVAENFPPQERRKTFYPLNAQAADKELMQDIIPLIDARFNVRKDADGRALAGLSQGGYQALVSGMNHLESFGWLATFSGVTTTTVPNAGVEAQLKQPDAINKQLRNFTVVVGEKDSVTGKDIAGLKSELEKQQIKFDYHQYPGLNHEMDVWRPAYAEFVQKLFK
>GCF_020525485.1_strand_blastn_result_1167_plus.fasta_1
MKRHAIYFALALAGAAFTLQAAPLPAMPDPSLPVSHFITQVNADKSITYRLFAPDARRVSIVTGATPDSFVSHDMTKAADGVWTWKSEPMKPNLYEYYFDVDGFRSVDTGSRYQKPQRQVNTSLILVPGSILDDREVAHGDLRTLTYHSKALNAERRLYVWTPPGYSGTGDPLPVLYFYHGFGDSGLSAIDQGRIPQIMDNLLAEGKIKPMLVVVPDTETDIPEAVAENFPPQERRKTFYPLNAQAADKELMQDIIPLIDARFNVRKDADGRALAGLSQGGYQALVSGMNHLESFGWLATFSGVTTTTVPNAGVEAQLKQPDAINKQLRNFTVVVGEKDSVTGKDIAGLKSELEKQQIKFDYHQYPGLNHEMDVWRPAYAEFVQKLFK
>GCF_020525505.1_strand_blastn_result_1167_plus.fasta_1
MKRHAIYFALALAGAAFTLQAAPLPAMSDPSLPVSHFITQVNGDKSITYRLFAPDARRVSIVTGATPDSFVSHDMTKAADGVWTWKSEPMKPNLYEYYFDVDGFRSVDTGSRYQKPQRQVNTSLILVPGSILDDREVAHGDLRTLTYHSKALNAERRLYVWTPPGYSGTGDPLPVLYFYHGFGDSGLSAIDQGRIPQIMDNLLAEGKIKPMLVVVPDTETDIPEAVAENFPPQERRKTFYPLNAQAADKELMQDIIPLIDARFNVRKDADGRALAGLSQGGYQALVSGMNHLESFGWLATFSGVTTTTVPNAGVEAQLKQPDAINKQLRNFTVVVGEKDSVTGKDIAGLKSELEKQQIKFDYHQYPGLNHEMDVWRPAYAEFVQKLFK
>GCF_020525645.1_strand_blastn_result_1167_plus.fasta_1
MKRHAIYFALALAGAAFTLQAAPLPAMPDPSLPVSHFITQVNADKSITYRLFAPDARRVSIVTGATPDSFVSHDMTKAADGVWTWKSEPMKPNLYEYYFDVDGFRSVDTGSRYQKPQRQVNTSLILVPGSILDDREVAHGDLRTLTYHSKALNAERRLYVWTPPGYSGTGDPLPVLYFYHGFGDSGLSAIDQGRIPQIMDNLLAEGKIKPMLVVVPDTETDIPEAVAEDFPPQERRKTFYPLNAQAADKELMQDIIPLIDARFNVRKDADGRALAGLSQGGYQALVSGMNHLESFGWLATFSGVTTTTVPNAGVEAQLKQPDAINKQLRNFTVVVGEKDSVTGKDIAGLKSELEKQQIKFDYHQYPGLNHEMDVWRPAYAEFVQKLFK
>GCF_020525845.1_strand_blastn_result_1167_plus.fasta_1
MKRHAIYFALALAGAAFTLQAAPLPAMPDPSLPVSHFITQVNADKSITYRLFAPDARRVSIVTGATPDSFVSHDMTKAADGVWTWKSEPMKPNLYEYYFDVDGFRSVDTGSRYQKPQRQVNTSLILVPGSILDDREVAHGDLRTLTYHSKALNAERRLYVWTPPGYSGTGDPLPVLYFYHGFGDSGLSAIDQGRIPQIMDNLLAEGKIKPMLVVVPDTETDIPEAVAENFPPQERRKTFYPLNAQAADKELMQDIIPLIDARFNVRKDADGRALAGLSQGGYQALVSGMNHLESFGWLATFSGVTTTTVPNAGVEAQLKQPDAINKQLRNFTVVVGEKDSVTGKDIAGLKSELEKQQIKFDYHQYPGLNHEMDVWRPAYAEFVQKLFK
>GCF_020525905.1_strand_blastn_result_1167_plus.fasta_1
MKRHAIYFALALAGAAFTLQAAPLPAMPDPSLPVSHFITQVNADKSITYRLFAPDARRVSIVTGATPDSFVSHDMTKAADGVWTWKSEPMKPNLYEYYFDVDGFRSVDTGSRYQKPQRQVNTSLILVPGSILDDREVAHGDLRTLTYHSKALNAERRLYVWTPPGYSGTGDPLPVLYFYHGFGDSGLSAIDQGRIPQIMDNLLAEGKIKPMLVVVPDTETDIPEAVAEDFPPQERRKTFYPLNAQAADKELMQDIIPLIDARFNVRKDADGRALAGLSQGGYQALVSGMNHLESFGWLATFSGVTTTTVPNAGVEAQLKQPDAINKQLRNFTVVVGEKDSVTGKDIAGLKSELEKQQIKFDYHQYPGLNHEMDVWRPAYAEFVQKLFK
>GCF_020525945.1_strand_blastn_result_1167_plus.fasta_1
MKRHAIYFALALAGAAFTLQAAPLPAMPDPSLPVSHFITQVNADKSITYRLFAPDARRVSIVTGATPDSFVSHDMTKAADGVWTWKSEPMKPNLYEYYFDVDGFRSVDTGSRYQKPQRQVNTSLILVPGSILDDREVAHGDLRTLTYHSKALNAERRLYVWTPPGYSGTGDPLPVLYFYHGFGDSGLSAIDQGRIPQIMDNLLAEGKIKPMLVVVPDTETDIPEAVAENFPPQERRKTFYPLNAQAADKELMQDIIPLIDARFNVRKDADGRALAGLSQGGYQALVSGMNHLESFGWLATFSGVTTTTVPNAGVEAQLKQPDAINKQLRNFTVVVGEKDSVTGKDIAGLKSELEKQQIKFDYHQYPGLNHEMDVWRPAYAEFVQKLFK
>GCF_020525965.1_strand_blastn_result_1167_plus.fasta_1
MKRHAIYFALALAGAAFTLQAAPLPAMPDPSLPVSHFITQVNADKSITYRLFAPDARRVSIVTGATPDSFVSHDMTKAADGVWTWKSEPMKPNLYEYYFDVDGFRSVDTGSRYQKPQRQVNTSLILVPGSILDDREVAHGDLRTLTYHSKALNAERRLYVWTPPGYSGTGDPLPVLYFYHGFGDSGLSAIDQGRIPQIMDNLLAEGKIKPMLVVVPDTETDIPEAVAEDFPPQERRKTFYPLNAQAADKELMQDIIPLIDARFNVRKDADGRALAGLSQGGYQALVSGMNHLESFGWLATFSGVTTTTVPNAGVEAQLKQPDAINKQLRNFTVVVGEKDSVTGKDIAGLKSELEKQQIKFDYHQYPGLNHEMDVWRPAYAEFVQKLFK
>GCF_020525985.1_strand_blastn_result_1167_plus.fasta_1
MKRHAIYFALALAGAAFTLQAAPLPAMPDPSLPVSHFITQVNADKSITYRLFAPDARRVSIVTGATPDSFVSHDMTKAADGVWTWKSEPMKPNLYEYYFDVDGFRSVDTGSRYQKPQRQVNTSLILVPGSILDDREVAHGDLRTLTYHSKALNAERRLYVWTPPGYSGTGDPLPVLYFYHGFGDSGLSAIDQGRIPQIMDNLLAEGKIKPMLVVVPDTETDIPEAVAENFPPQERRKTFYPLNAQAADKELMQDIIPLIDARFNVRKDADGRALAGLSQGGYQALVSGMNHLESFGWLATFSGVTTTTVPNAGVEAQLKQPDAINKQLRNFTVVVGEKDSVTGKDIAGLKSELEKQQIKFDYHQYPGLNHEMDVWRPAYAEFVQKLFK
>GCF_020526005.1_strand_blastn_result_1167_plus.fasta_1
MKRHAIYFALALAGAAFTLQAAPLPAMPDPSLPVSHFITQVNADKSITYRLFAPDARRVSIVTGATPDSFVSHDMTKAADGVWTWKSEPMKPNLYEYYFDVDGFRSVDTGSRYQKPQRQVNTSLILVPGSILDDREVAHGDLRTLTYHSKALNAERRLYVWTPPGYSGTGDPLPVLYFYHGFGDSGLSAIDQGRIPQIMDNLLAEGKIKPMLVVVPDTETDIPEAVAENFPPQERRKTFYPLNAQAADKELMQDIIPLIDARFNVRKDADGRALAGLSQGGYQALVSGMNHLESFGWLATFSGVTTTTVPNAGVEAQLKQPDAINKQLRNFTVVVGEKDSVTGKDIAGLKSELEKQQIKFDYHQYPGLNHEMDVWRPAYAEFVQKLFK
>GCF_020526025.1_strand_blastn_result_1167_plus.fasta_1
MKRHAIYFALALAGAAFTLQAAPLPAMPDPSLPVSHFITQVNADKSITYRLFAPDARRVSIVTGATPDSFVSHDMTKAADGVWTWKSEPMKPNLYEYYFDVDGFRSVDTGSRYQKPQRQVNTSLILVPGSILDDREVAHGDLRTLTYHSKALNAERRLYVWTPPGYSGTGDPLPVLYFYHGFGDSGLSAIDQGRIPQIMDNLLAEGKIKPMLVVVPDTETDIPEAVAENFPPQERRKTFYPLNAQAADKELMQDIIPLIDARFNVRKDADGRALAGLSQGGYQALVSGMNHLESFGWLATFSGVTTTTVPNAGVEAQLKQPDAINKQLRNFTVVVGEKDSVTGKDIAGLKSELEKQQIKFDYHQYPGLNHEMDVWRPAYAEFVQKLFK
>GCF_020526045.1_strand_blastn_result_1167_plus.fasta_1
MKRHAIYFALALAGAAFTLQAAPLPAMSDPSLPVSHFITQVNADKSITYRLFAPDARRVSIVTGATPDSFVSHDMTKAAHGVWTWKSEPMKPNLYEYYFDVDGFRSVDTGSRYQKPQRQVNTSLILVPGSILDDREVAHGDLRTLTYHSKALNAERRLYVWTPPGYSGTGDPLPVLYFYHGFGDSGLSAIDQGRIPQIMDNLLAEGKIKPMLVVVPDTETDIPEAVAENFPPQERRKTFYPLNAQAADKELMQDIIPLIDARFNVRKDADGRALAGLSQGGYQALVSGMNHLESFGWLATFSGVTTTTVPNAGVEAQLKQPDAINKQLRNFTVVVGEKDSVTGKDIAGLKSELEKQQIKFDYHQYPGLNHEMDVWRPAYAEFVQKLFK
>GCF_020535145.1_strand_blastn_result_1167_plus.fasta_1
MKRHAIYFALALAGAAFTLQAAPLPAMPDPSLPVSHFITQVNADKSITYRLFAPDARRVSIVTGATPDSFVSHDMTKAADGVWTWKSEPMKPNLYEYYFDVDGFRSVDTGSRYQKPQRQVNTSLILVPGSILDDREVAHGDLRTLTYHSKALNAERRLYVWTPPGYSGTGDPLPVLYFYHGFGDSGLSAIDQGRIPQIMDNLLAEGKIKPMLVVVPDTETDIPEAVAENFPPQERRKTFYPLNAQAADKELMQDIIPLIDARFNVRKDADGRALAGLSQGGYQALVSGMNHLESFGWLATFSGVTTTTVPNAGVEAQLKQPDAINKQLRNFTVVVGEKDSVTGKDIAGLKSELEKQQIKFDYHQYPGLNHEMDVWRPAYAEFVQKLFK
>GCF_020641015.1_strand_blastn_result_1167_plus.fasta_1
MKRHAIYFALALAGAAFTLQAAPLPAMPDPSLPVSHFITQVNADKSITYRLFAPDARRVSIVTGATPDSFVSHDMTKAADGVWTWKSEPMKPNLYEYYFDVDGFRSVDTGSRYQKPQRQVNTSLILVPGSILDDREVAHGDLRTLTYHSKALNAERRLYVWTPPGYSGTGDPLPVLYFYHGFGDSGLSAIDQGRIPQIMDNLLAEGKIKPMLVVVPDTETDIPEAVAENFPPQERRKTFYPLNAQAADKELMQDIIPLIDARFNVRKDADGRALAGLSQGGYQALVSGMNHLESFGWLATFSGVTTTTVPNAGVEAQLKQPDAINKQLRNFTVVVGEKDSVTGKDIAGLKSELEKQQIKFDYHQYPGLNHEMDVWRPAYAEFVQKLFK
>GCF_020695665.1_strand_blastn_result_1167_plus.fasta_1
MKRHAIYFALALAGAAFTLQAAPLPAMPDPSLPVSHFITQVNADKSITYRLFAPDARRVSIVTGATPDSFVSHDMTKAADGVWTWKSEPMKPNLYEYYFDVDGFRSVDTGSRYQKPQRQVNTSLILVPGSILDDREVAHGDLRTLTYHSKALNAERRLYVWTPPGYSGTGDPLPVLYFYHGFGDSGLSAIDQGRIPQIMDNLLAEGKIKPMLVVVPDTETDIPEAVAENFPPQERRKTFYPLNAQAADKELMQDIIPLIDARFNVRKDADGRALAGLSQGGYQALVSGMNHLESFGWLATFSGVTTTTVPNAGVEAQLKQPDAINKQLRNFTVVVGEKDSVTGKDIAGLKSELEKQQIKFDYHQYPGLNHEMDVWRPAYAEFVQKLFK
>GCF_020736285.1_strand_blastn_result_1167_plus.fasta_1
MKRHAIYFALALAGAAFTLQAAPLPAMPDPSLPVSHFITQVNADKSITYRLFAPDARRVSIVTGATPDSFVSHDMTKAADGVWTWKSEPMKPNLYEYYFDVDGFRSVDTGSRYQKPQRQVNTSLILVPGSILDDREVAHGDLRTLTYHSKALNAERRLYVWTPPGYSGTGDPLPVLYFYHGFGDSGLSAIDQGRIPQIMDNLLAEGKIKPMLVVVPDTETDIPEAVAENFPPQERRKTFYPLNAQAADKELMQDIIPLIDARFNVRKDADGRALAGLSQGGYQALVSGMNHLESFGWLATFSGVTTTTVPNAGVEAQLKQPDAINKQLRNFTVVVGEKDSVTGKDIAGLKSELEKQQIKFDYHQYPGLNHEMDVWRPAYAEFVQKLFK
>GCF_020808985.1_strand_blastn_result_1167_plus.fasta_1
MKRHAIYFALALAGAAFTLQAAPLPAMPDPSLPVSHFITQVNADKSITYRLFAPDARRVSIVTGATPDSFVSHDMTKAADGVWTWKSEPMKPNLYEYYFDVDGFRSVDTGSRYQKPQRQVNTSLILVPGSILDDREVAHGDLRTLTYHSKALNAERRLYVWTPPGYSGTGDPLPVLYFYHGFGDSGLSAIDQGRIPQIMDNLLAEGKIKPMLVVVPDTETDIPEAVAEDFPPQERRKTFYPLNAQAADKELMQDIIPLIDARFNVRKDADGRALAGLSQGGYQALVSGMNHLESFGWLATFSGVTTTTVPNAGVEAQLKQPDAINKQLRNFTVVVGEKDSVTGKDIAGLKSELEKQQIKFDYHQYPGLNHEMDVWRPAYAEFVQKLFK
>GCF_020906545.1_strand_blastn_result_1167_plus.fasta_1
MKRHAIYFALALAGAAFTLQAAPLPAMPDPSLPVSHFITQVNADKSISYRLFAPDARRVSIVTGATPDSFVSHDMTKAADGVWTWKSEPMKPNLYEYYFDVDGFRSVDTGSRYQKPQRQVNTSLILVPGSILDDREVAHGDLRTLTYHSKALNAERRLYVWTPPGYSGTGDPLPVLYFYHGFGDSGLSAIDQGRIPQIMDNLLAEGKIKPMLVVVPDTETDIPEAVAEDFPPQERRKTFYPLNAQAADKELMQDIIPLIDARFNVRKDADGRALAGLSQGGYQALVSGMNHLESFGWLATFSGVTTTTVPNAGVEAQLKQPDAINKQLRNFTVVVGEKDSVTGKDIAGLKSELEKQQIKFDYHQYPGLNHEMDVWRPAYAEFVQKLFK
>GCF_020911785.1_strand_blastn_result_1167_plus.fasta_1
MKRHAIYFALALAGAAFTLQAAPLPAMPDPSLPVSHFITQVNADKSITYRLFAPDARRVSIVTGATPDSFVSHDMTKAADGVWTWKSEPMKPNLYEYYFDVDGFRSVDTGSRYQKPQRQVNTSLILVPGSILDDREVAHGDLRTLTYHSKALNAERRLYVWTPPGYSGTGDPLPVLYFYHGFGDSGLSAIDQGRIPQIMDNLLAEGKIKPMLVVVPDTETDIPEAVAENFPPQERRKTFYPLNAQAADKELMQDIIPLIDARFKVRKDADGRALAGLSQGGYQALVSGMNHLESFGWLATFSGVTTTTVPNAGVEAQLKQPDAINKQLRNFTVVVGEKDSVTGKDIAGLKSELEKQQIKFDYHQYPGLNHEMDVWRPAYAEFVQKLFK
>GCF_020911805.1_strand_blastn_result_1167_plus.fasta_1
MKRHAIYFALALAGAAFTLQAAPLPAMPDPSLPVSHFITQVNADKSITYRLFAPDARRVSIVTGATPDSFVSHDMTKAADGVWTWKSEPMKPNLYEYYFDVDGFRSVDTGSRYQKPQRQVNTSLILVPGSILDDREVAHGDLRTLTYHSKALNAERRLYVWTPPGYSGTGDPLPVLYFYHGFGDSGLSAIDQGRIPQIMDNLLAEGKIKPMLVVVPDTETDIPEAVAENFPPQERRKTFYPLNAQAADKELMQDIIPLIDARFNVRKDADGRALAGLSQGGYQALVSGMNHLESFGWLATFSGVTTTTVPNAGVEAQLKQPDAINKQLRNFTVVVGEKDSVTGKDIAGLKSELEKQQIKFDYHQYPGLNHEMDVWRPAYAEFVQKLFK
>GCF_020990405.1_strand_blastn_result_1167_plus.fasta_1
MKRHAIYFALALAGAAFTLQAAPLPAMSDPSLPVSHFITQVNGDKSITYRLFAPDARRVSIVTGATPDSFVSHDMTKAADGVWTWKSEPMKPNLYEYYFDVDGFRSVDTGSRYQKPQRQVNTSLILVPGSILDDREVAHGDLRTLTYHSKALNAERRLYVWTPPGYSGTGDPLPVLYFYHGFGDSGLSAIDQGRIPQIMDNLLAEGKIKPMLVVVPDTETDIPEAVAENFPPQERRKTFYPLNAQAADKELMQDIIPLIDARFNVRKDADGRALAGLSQGGYQALVSGMNHLESFGWLATFSGVTTTTVPNAGVEAQLKQPDAINKQLRNFTVVVGEKDSVTGKDIAGLKSELEKQQIKFDYHQYPGLNHEMDVWRPAYAEFVQKLFK
>GCF_020991145.1_strand_blastn_result_1167_plus.fasta_1
MKRHAIYFALALAGAAFTLQAAPLPAMSDPSLPVSHFITQVNGDKSITYRLFAPDARRVSIVTGATPDSFVSHDMTKAADGVWTWKSEPMKPNLYEYYFDVDGFRSVDTGSRYQKPQRQVNTSLILVPGSILDDREVAHGDLRTLTYHSKALNAERRLYVWTPPGYSGTGDPLPVLYFYHGFGDSGLSAIDQGRIPQIMDNLLAEGKIKPMLVVVPDTETDIPEAVAENFPPQERRKTFYPLNAQAADKELMQDIIPLIDARFNVRKDADGRALAGLSQGGYQALVSGMNHLESFGWLATFSGVTTTTVPNAGVEAQLKQPDAINKQLRNFTVVVGEKDSVTGKDIAGLKSELEKQQIKFDYHQYPGLNHEMDVWRPAYAEFVQKLFK
>GCF_021135615.1_strand_blastn_result_1167_plus.fasta_1
MKRHAIYFALALAGAAFTLQAAPLPAMPDPSLPVSHFITQVNADKSITYRLFAPDARRVSIVTGATPDSFVSHDMTKAADGVWTWKSEPMKPNLYEYYFDVDGFRSVDTGSRYQKPQRQVNTSLILVPGSILDDREVAHGDLRTLTYHSKALNAERRLYVWTPPGYSGTGDPLPVLYFYHGFGDSGLSAIDQGRIPQIMDNLLAEGKIKPMLVVVPDTETDIPEAVAENFPPQERRKTFYPLNAQAADKELMQDIIPLIDARFNVRKDADGRALAGLSQGGYQALVSGMNHLESFGWLATFSGVTTTTVPNAGVEAQLKQPDAINKQLRNFTVVVGEKDSVTGKDIAGLKSELEKQQIKFDYHQYPGLNHEMDVWRPAYAEFVQKLFK
>GCF_021137615.1_strand_blastn_result_1167_plus.fasta_1
MKRHAIYFALALAGAAFTLQAAPLPAMPDPSLPVSHFITQVNADKSITYRLFAPDARRVSIVTGATPDSFVSHDMTKAADGVWTWKSEPMKPNLYEYYFDVDGFRSVDTGSRYQKPQRQVNTSLILVPGSILDDREVAHGDLRTLTYHSKALNAERRLYVWTPPGYSGTGDPLPVLYFYHGFGDSGLSAIDQGRIPQIMDNLLAEGKIKPMLVVVPDTETDIPEAVAEDFPPQERRKTFYPLNAQAADKELMQDIIPLIDARFNVRKDADGRALAGLSQGGYQALVSGMNHLESFGWLATFSGVTTTTVPNAGVEAQLKQPDAINKQLRNFTVVVGEKDSVTGKDIAGLKSELEKQQIKFDYHQYPGLNHEMDVWRPAYAEFVQKLFK
>GCF_021137635.1_strand_blastn_result_1167_plus.fasta_1
MKRHAIYFALALAGAAFTLQAAPLPAMPDPSLPVSHFITQVNADKSITYRLFAPDARRVSIVTGATPDSFVSHDMTKAADGVWTWKSEPMKPNLYEYYFDVDGFRSVDTGSRYQKPQRQVNTSLILVPGSILDDREVAHGDLRTLTYHSKALNAERRLYVWTPPGYSGTGDPLPVLYFYHGFGDSGLSAIDQGRIPQIMDNLLAEGKIKPMLVVVPDTETDIPEAVAENFPPQERRKTFYPLNAQAADKELMQDIIPLIDARFNVRKDADGRALAGLSQGGYQALVSGMNHLESFGWLATFSGVTTTTVPNAGVEAQLKQPDAINKQLRNFTVVVGEKDSVTGKDIAGLKSELEKQQIKFDYHQYPGLNHEMDVWRPAYAEFVQKLFK
>GCF_021137655.1_strand_blastn_result_1167_plus.fasta_1
MKRHAIYFALALAGAAFTLQAAPLPAMPDPSLPVSHFITQVNADKSITYRLFAPDARRVSIVTGATPDSFVSHDMTKAADGVWTWKSEPMKPNLYEYYFDVDGFRSVDTGSRYQKPQRQVNTSLILVPGSILDDREVAHGDLRTLTYHSKALNAERRLYVWTPPGYSGTGDPLPVLYFYHGFGDSGLSAIDQGRIPQIMDNLLAEGKIKPMLVVVPDTETDIPEAVAEDFPPQERRKTFYPLNAQAADKELMQDIIPLIDARFNVRKDADGRALAGLSQGGYQALVSGMNHLESFGWLATFSGVTTTTVPNAGVEAQLKQPDAINKQLRNFTVVVGEKDSVTGKDIAGLKSELEKQQIKFDYHQYPGLNHEMDVWRPAYAEFVQKLFK
>GCF_021137675.1_strand_blastn_result_1167_plus.fasta_1
MKRHAIYFALALAGAAFTLQAAPLPAMPDPSLPVSHFITQVNADKSITYRLFAPDARRVSIVTGATPDSFVSHDMTKAADGVWTWKSEPMKPNLYEYYFDVDGFRSVDTGSRYQKPQRQVNTSLILVPGSILDDREVAHGDLRTLTYHSKALNAERRLYVWTPPGYSGTGDPLPVLYFYHGFGDSGLSAIDQGRIPQIMDNLLAEGKIKPMLVVVPDTETDIPEAVAENFPPQERRKTFYPLNAQAADKELMQDIIPLIDARFNVRKDADGRALAGLSQGGYQALVSGMNHLESFGWLATFSGVTTTTVPNAGVEAQLKQPDAINKQLRNFTVVVGEKDSVTGKDIAGLKSELEKQQIKFDYHQYPGLNHEMDVWRPAYAEFVQKLFK
>GCF_021137695.1_strand_blastn_result_1167_plus.fasta_1
MKRHAIYFALALAGAAFTLQAAPLPAMPDPSLPVSHFITQVNADKSITYRLFAPDARRVSIVTGATPDSFVSHDMTKAADGVWTWKSEPMKPNLYEYYFDVDGFRSVDTGSRYQKPQRQVNTSLILVPGSILDDREVAHGDLRTLTYHSKALNAERRLYVWTPPGYSGTGDPLPVLYFYHGFGDSGLSAIDQGRIPQIMDNLLAEGKIKPMLVVVPDTETDIPEAVAENFPPQERRKTFYPLNAQAADKELMQDIIPLIDARFNVRKDADGRALAGLSQGGYQALVSGMNHLESFGWLATFSGVTTTTVPNAGVEAQLKQPDAINKQLRNFTVVVGEKDSVTGKDIAGLKSELEKQQIKFDYHQYPGLNHEMDVWRPAYAEFVQKLFK
>GCF_021137715.1_strand_blastn_result_1167_plus.fasta_1
MKRHAIYFALALAGAAFTLQAAPLPAMPDPSLPVSHFITQVNADKSITYRLFAPDARRVSIVTGATPDSFVSHDMTKAADGVWTWKSEPMKPNLYEYYFDVDGFRSVDTGSRYQKPQRQVNTSLILVPGSILDDREVAHGDLRTLTYHSKALNAERRLYVWTPPGYSGTGDPLPVLYFYHGFGDSGLSAIDQGRIPQIMDNLLAEGKIKPMLVVVPDTETDIPEAVAENFPPQERRKTFYPLNAQAADKELMQDIIPLIDARFNVRKDADGRALAGLSQGGYQALVSGMNHLESFGWLATFSGVTTTTVPNAGVEAQLKQPDAINKQLRNFTVVVGEKDSVTGKDIAGLKSELEKQQIKFDYHQYPGLNHEMDVWRPAYAEFVQKLFK
>GCF_021137735.1_strand_blastn_result_1167_plus.fasta_1
MKRHAIYFALALAGAAFTLQAAPLPAMPDPSLPVSHFITQVNADKSITYRLFAPDARRVSIVTGATPDSFVSHDMTKAADGVWTWKSEPMKPNLYEYYFDVDGFRSVDTGSRYQKPQRQVNTSLILVPGSILDDREVAHGDLRTLTYHSKALNAERRLYVWTPPGYSGTGDPLPVLYFYHGFGDSGLSAIDQGRIPQIMDNLLAEGKIKPMLVVVPDTETDIPEAVAENFPPQERRKTFYPLNAQAADKELMQDIIPLIDARFNVRKDADGRALAGLSQGGYQALVSGMNHLESFGWLATFSGVTTTTVPNAGVEAQLKQPDAINKQLRNFTVVVGEKDSVTGKDIAGLKSELEKQQIKFDYHQYPGLNHEMDVWRPAYAEFVQKLFK
>GCF_021137755.1_strand_blastn_result_1167_plus.fasta_1
MKRHAIYFALALAGAAFTLQAAPLPAMPDPSLPVSHFITQVNADKSITYRLFAPDARRVSIVTGATPDSFVSHDMTKAADGVWTWKSEPMKPNLYEYYFDVDGFRSVDTGSRYQKPQRQVNTSLILVPGSILDDREVAHGDLRTLTYHSKALNAERRLYVWTPPGYSGTGDPLPVLYFYHGFGDSGLSAIDQGRIPQIMDNLLAEGKIKPMLVVVPDTETDIPEAVAENFPPQERRKTFYPLNAQAADKELMQDIIPLIDARFNVRKDADGRALAGLSQGGYQALVSGMNHLESFGWLATFSGVTTTTVPNAGVEAQLKQPDAINKQLRNFTVVVGEKDSVTGKDIAGLKSELEKQQIKFDYHQYPGLNHEMDVWRPAYAEFVQKLFK
>GCF_021137775.1_strand_blastn_result_1167_plus.fasta_1
MKRHAIYFALALAGAAFTLQAAPLPAMPDPSLPVSHFITQVNADKSITYRLFAPDARRVSIVTGATPDSFVSHDMTKAADGVWTWKSEPMKPNLYEYYFDVDGFRSVDTGSRYQKPQRQVNTSLILVPGSILDDREVAHGDLRTLTYHSKALNAERRLYVWTPPGYSGTGDPLPVLYFYHGFGDSGLSAIDQGRIPQIMDNLLAEGKIKPMLVVVPDTETDIPEAVAENFPPQERRKTFYPLNAQAADKELMQDIIPLIDARFNVRKDADGRALAGLSQGGYQALVSGMNHLESFGWLATFSGVTTTTVPNAGVEAQLKQPDAINKQLRNFTVVVGEKDSVTGKDIAGLKSELEKQQIKFDYHQYPGLNHEMDVWRPAYAEFVQKLFK
>GCF_021137795.1_strand_blastn_result_1167_plus.fasta_1
MKRHAIYFALALAGAAFTLQAAPLPAMPDPSLPVSHFITQVNADKSITYRLFAPDARRVSIVTGATPDSFVSHDMTKAADGVWTWKSEPMKPNLYEYYFDVDGFRSVDTGSRYQKPQRQVNTSLILVPGSILDDREVAHGDLRTLTYHSKALNAERRLYVWTPPGYSGTGDPLPVLYFYHGFGDSGLSAIDQGRIPQIMDNLLAEGKIKPMLVVVPDTETDIPEAVAENFPPQERRKTFYPLNAQAADKELMQDIIPLIDARFNVRKDADGRALAGLSQGGYQALVSGMNHLESFGWLATFSGVTTTTVPNAGVEAQLKQPDAINKQLRNFTVVVGEKDSVTGKDIAGLKSELEKQQIKFDYHQYPGLNHEMDVWRPAYAEFVQKLFK
>GCF_021137815.1_strand_blastn_result_1167_plus.fasta_1
MKRHAIYFALALAGAAFTLQAAPLPAMPDPSLPVSHFITQVNADKSITYRLFAPDARRVSIVTGATPDSFVSHDMTKAADGVWTWKSEPMKPNLYEYYFDVDGFRSVDTGSRYQKPQRQVNTSLILVPGSILDDREVAHGDLRTLTYHSKALNAERRLYVWTPPGYSGTGDPLPVLYFYHGFGDSGLSAIDQGRIPQIMDNLLAEGKIKPMLVVVPDTETDIPEAVAENFPPQERRKTFYPLNAQAADKELMQDIIPLIDARFNVRKDADGRALAGLSQGGYQALVSGMNHLESFGWLATFSGVTTTTVPNAGVEAQLKQPDAINKQLRNFTVVVGEKDSVTGKDIAGLKSELEKQQIKFDYHQYPGLNHEMDVWRPAYAEFVQKLFK
>GCF_021137835.1_strand_blastn_result_1167_plus.fasta_1
MKRHAIYFALALAGAAFTLQAAPLPAMPDPSLPVSHFITQVNADKSITYRLFAPDARRVSIVTGATPDSFVSHDMTKAADGVWTWKSEPMKPNLYEYYFDVDGFRSVDTGSRYQKPQRQVNTSLILVPGSILDDREVAHGDLRTLTYHSKALNAERRLYVWTPPGYSGTGDPLPVLYFYHGFGDSGLSAIDQGRIPQIMDNLLAEGKIKPMLVVVPDTETDIPEAVAENFPPQERRKTFYPLNAQAADKELMQDIIPLIDARFNVRKDADGRALAGLSQGGYQALVSGMNHLESFGWLATFSGVTTTTVPNAGVEAQLKQPDAINKQLRNFTVVVGEKDSVTGKDIAGLKSELEKQQIKFDYHQYPGLNHEMDVWRPAYAEFVQKLFK
>GCF_021137855.1_strand_blastn_result_1167_plus.fasta_1
MKRHAIYFALALAGAAFTLQAAPLPAMPDPSLPVSHFITQVNADKSITYRLFAPDARRVSIVTGATPDSFVSHDMTKAADGVWTWKSEPMKPNLYEYYFDVDGFRSVDTGSRYQKPQRQVNTSLILVPGSILDDREVAHGDLRTLTYHSKALNAERRLYVWTPPGYSGTGDPLPVLYFYHGFGDSGLSAIDQGRIPQIMDNLLAEGKIKPMLVVVPDTETDIPEAVAENFPPQERRKTFYPLNAQAADKELMQDIIPLIDARFNVRKDADGRALAGLSQGGYQALVSGMNHLESFGWLATFSGVTTTTVPNAGVEAQLKQPDAINKQLRNFTVVVGEKDSVTGKDIAGLKSELEKQQIKFDYHQYPGLNHEMDVWRPAYAEFVQKLFK
>GCF_021137875.1_strand_blastn_result_1167_plus.fasta_1
MKRHAIYFALALAGAAFTLQAAPLPAMPDPSLPVSHFITQVNADKSITYRLFAPDARRVSIVTGATPDSFVSHDMTKAADGVWTWKSEPMKPNLYEYYFDVDGFRSVDTGSRYQKPQRQVNTSLILVPGSILDDREVAHGDLRTLTYHSKALNAERRLYVWTPPGYSGTGDPLPVLYFYHGFGDSGLSAIDQGRIPQIMDNLLAEGKIKPMLVVVPDTETDIPEAVAENFPPQERRKTFYPLNAQAADKELMQDIIPLIDARFNVRKDADGRALAGLSQGGYQALVSGMNHLESFGWLATFSGVTTTTVPNAGVEAQLKQPDAINKQLRNFTVVVGEKDSVTGKDIAGLKSELEKQQIKFDYHQYPGLNHEMDVWRPAYAEFVQKLFK
>GCF_021137895.1_strand_blastn_result_1167_plus.fasta_1
MKRHAIYFALALAGAAFTLQAAPLPAMPDPSLPVSHFITQVNADKSITYRLFAPDARRVSIVTGATPDSFVSHDMTKAADGVWTWKSEPMKPNLYEYYFDVDGFRSVDTGSRYQKPQRQVNTSLILVPGSILDDREVAHGDLRTLTYHSKALNAERRLYVWTPPGYSGTGDPLPVLYFYHGFGDSGLSAIDQGRIPQIMDNLLAEGKIKPMLVVVPDTETDIPEAVAENFPPQERRKTFYPLNAQAADKELMQDIIPLIDARFNVRKDADGRALAGLSQGGYQALVSGMNHLESFGWLATFSGVTTTTVPNAGVEAQLKQPDAINKQLRNFTVVVGEKDSVTGKDIAGLKSELEKQQIKFDYHQYPGLNHEMDVWRPAYAEFVQKLFK
>GCF_021137915.1_strand_blastn_result_1167_plus.fasta_1
MKRHAIYFALALAGAAFTLQAAPLPAMSDPSLPVSHFITQVNGDKSITYRLFAPDARRVSIVTGATPDSFVSHDMTKAADGVWTWKSEPMKPNLYEYYFDVDGFRSVDTGSRYQKPQRQVNTSLILVPGSILDDREVAHGDLRTLTYHSKALNAERRLYVWTPPGYSGTGDPLPVLYFYHGFGDSGLSAIDQGRIPQIMDNLLAEGKIKPMLVVVPDTETDIPEAVAENFPPQERRKTFYPLNAQAADKELMQDIIPLIDARFNVRKDADGRALAGLSQGGYQALVSGMNHLESFGWLATFSGVTTTTVPNAGVEAQLKQPDAINKQLRNFTVVVGEKDSVTGKDIAGLKSELEKQQIKFDYHQYPGLNHEMDVWRPAYAEFVQKLFK
>GCF_021137935.1_strand_blastn_result_1167_plus.fasta_1
MKRHAIYFALALAGAAFTLQAAPLPAMPDPSLPVSHFITQVNADKSITYRLFAPDARRVSIVTGATPDSFVSHDMTKAADGVWTWKSEPMKPNLYEYYFDVDGFRSVDTGSRYQKPQRQVNTSLILVPGSILDDREVAHGDLRTLTYHSKALNAERRLYVWTPPGYSGTGDPLPVLYFYHGFGDSGLSAIDQGRIPQIMDNLLAEGKIKPMLVVVPDTETDIPEAVAENFPPQERRKTFYPLNAQAADKELMQDIIPLIDARFNVRKDADGRALAGLSQGGYQALVSGMNHLESFGWLATFSGVTTTTVPNAGVEAQLKQPDAINKQLRNFTVVVGEKDSVTGKDIAGLKSELEKQQIKFDYHQYPGLNHEMDVWRPAYAEFVQKLFK
>GCF_021137955.1_strand_blastn_result_1167_plus.fasta_1
MKRHAIYFALALAGAAFTLQAAPLPAMPDPSLPVSHFITQVNADKSITYRLFAPDARRVSIVTGATPDSFVSHDMTKAADGVWTWKSEPMKPNLYEYYFDVDGFRSVDTGSRYQKPQRQVNTSLILVPGSILDDREVAHGDLRTLTYHSKALNAERRLYVWTPPGYSGTGDPLPVLYFYHGFGDSGLSAIDQGRIPQIMDNLLAEGKIKPMLVVVPDTETDIPEAVAEDFPPQERRKTFYPLNAQAADKELMQDIIPLIDARFNVRKDADGRALAGLSQGGYQALVSGMNHLESFGWLATFSGVTTTTVPNAGVEAQLKQPDAINKQLRNFTVVVGEKDSVTGKDIAGLKSELEKQQIKFDYHQYPGLNHEMDVWRPAYAEFVQKLFK
>GCF_021137975.1_strand_blastn_result_1167_plus.fasta_1
MKRHAIYFALALAGAAFTLQAAPLPAMPDPSLPVSHFITQVNADKSITYRLFAPDARRVSIVTGATPDSFVSHDMTKAADGVWTWKSEPMKPNLYEYYFDVDGFRSIDTGSRYQKPQRQVNTSLILVPGSILDDREVAHGDLRTLTYHSKALNAERRLYVWTPPGYSGTGDPLPVLYFYHGFGDSGLSAIDQGRIPQIMDNLLAEGKIKPMLVVVPDTETDIPEAVAENFPPQERRKTFYPLNAQAADKELMQDIIPLIDARFNVRKDADGRALAGLSQGGYQALVSGMNHLESFGWLATFSGVTTTTVPNAGVEAQLKQPDAINKQLRNFTVVVGEKDSVTGKDIAGLKSELEKQQIKFDYHQYPGLNHEMDVWRPAYAEFVQKLFK
>GCF_021138035.1_strand_blastn_result_1167_plus.fasta_1
MKRHAIYFALALAGAAFTLQAAPLPAMPDPSLPVSHFITQVNADKSITYRLFAPDARRVSIVTGATPDSFVSHDMTKAADGVWTWKSEPMKPNLYEYYFDVDGFRSVDTGSRYQKPQRQVNTSLILVPGSILDDREVAHGDLRTLTYHSKALNAERRLYVWTPPGYSGTGDPLPVLYFYHGFGDSGLSAIDQGRIPQIMDNLLAEGKIKPMLVVVPDTETDIPEAVAENFPPQERRKTFYPLNAQAADKELMQDIIPLIDARFNVRKDADGRALAGLSQGGYQALVSGMNHLESFGWLATFSGVTTTTVPNAGVEAQLKQPDAINKQLRNFTVVVGEKDSVTGKDIAGLKSELEKQQIKFDYHQYPGLNHEMDVWRPAYAEFVQKLFK
>GCF_021138155.1_strand_blastn_result_1167_plus.fasta_1
MKRHAIYFALALAGAAFTLQAAPLPAMPDPSLPVSHFITQVNADKSITYRLFAPDARRVSIVTGATPDSFVSHDMTKAADGVWTWKSEPMKPNLYEYYFDVDGFRSVDTGSRYQKPQRQVNTSLILVPGSILDDREVAHGDLRTLTYHSKALNAERRLYVWTPPGYSGTGDPLPVLYFYHGFGDSGLSAIDQGRIPQIMDNLLAEGKIKPMLVVVPDTETDIPEAVAENFPPQERRKTFYPLNAQAADKELMQDIIPLIDARFNVRKDADGRALAGLSQGGYQALVSGMNHLESFGWLATFSGVTTTTVPNAGVEAQLKQPDAINKQLRNFTVVVGEKDSVTGKDIAGLKSELEKQQIKFDYHQYPGLNHEMDVWRPAYAEFVQKLFK
>GCF_021166055.1_strand_blastn_result_1167_plus.fasta_1
MKRHAIYFALALAGAAFTLQAAPLPAMPDPSLPVSHFITQVNADKSITYRLFAPDARRVSIVTGATPDSFVSHDMTKAADGVWTWKSEPMKPNLYEYYFDVDGFRSVDTGSRYQKPQRQVNTSLILVPGSILDDREVAHGDLRTLTYHSKALNAERRLYVWTPPGYSGTGDPLPVLYFYHGFGDSGLSAIDQGRIPQIMDNLLAEGKIKPMLVVVPDTETDIPEAVAENFPPQERRKTFYPLNAQAADKELMQDIIPLIDARFNVRKDADGRALAGLSQGGYQALVSGMNHLESFGWLATFSGVTTTTVPNAGVEAQLKQPDAINKQLRNFTVVVGEKDSVTGKDIAGLKSELEKQQIKFDYHQYPGLNHEMDVWRPAYAEFVQKLFK
>GCF_021166075.1_strand_blastn_result_1167_plus.fasta_1
MKRHAIYFALALAGAAFTLQAAPLPAMPDPSLPVSHFITQVNADKSITYRLFAPDARRVSIVTGATPDSFVSHDMTKAADGVWTWKSEPMKPNLYEYYFDVDGFRSVDTGSRYQKPQRQVNTSLILVPGSILDDREVAHGDLRTLTYHSKALNAERRLYVWTPPGYSGTGDPLPVLYFYHGFGDSGLSAIDQGRIPQIMDNLLAEGKIKPMLVVVPDTETDIPEAVAEDFPPQERRKTFYPLNAQAADKELMQDIIPLIDARFNVRKDADGRALAGLSQGGYQALVSGMNHLESFGWLATFSGVTTTTVPNAGVEAQLKQPDAINKQLRNFTVVVGEKDSVTGKDIAGLKSELEKQQIKFDYHQYPGLNHEMDVWRPAYAEFVQKLFK
>GCF_021166095.1_strand_blastn_result_1167_plus.fasta_1
MKRHAIYFALALAGAAFTLQAAPLPAMSDPSLPVSHFITQVNADKSITYRLFAPDARRVSIVTGATPDSFVSHDMTKAAHGVWTWKSEPMKPNLYEYYFDVDGFRSVDTGSRYQKPQRQVNTSLILVPGSILDDREVAHGDLRTLTYHSKALNAERRLYVWTPPGYSGTGDPLPVLYFYHGFGDSGLSAIDQGRIPQIMDNLLAEGKIKPMLVVVPDTETDIPEAVAENFPPQERRKTFYPLNAQAADKELMQDIIPLIDARFNVRKDADGRALAGLSQGGYQALVSGMNHLESFGWLATFSGVTTTTVPNAGVEAQLKQPDAINKQLRNFTVVVGEKDSVTGKDIAGLKSELEKQQIKFDYHQYPGLNHEMDVWRPAYAEFVQKLFK
>GCF_021166115.1_strand_blastn_result_1167_plus.fasta_1
MKRHAIYFALALAGAAFTLQAAPLPAMPDPSLPVSHFITQVNADKSITYRLFAPDARRVSIVTGATPDSFVSHDMTKAADGVWTWKSEPMKPNLYEYYFDVDGFRSVDTGSRYQKPQRQVNTSLILVPGSILDDREVAHGDLRTLTYHSKALNAERRLYVWTPPGYSGTGDPLPVLYFYHGFGDSGLSAIDQGRIPQIMDNLLAEGKIKPMLVVVPDTETDIPEAVAENFPPQERRKTFYPLNAQAADKELMQDIIPLIDARFNVRKDADGRALAGLSQGGYQALVSGMNHLESFGWLATFSGVTTTTVPNAGVEAQLKQPDAINKQLRNFTVVVGEKDSVTGKDIAGLKSELEKQQIKFDYHQYPGLNHEMDVWRPAYAEFVQKLFK
>GCF_021166135.1_strand_blastn_result_1167_plus.fasta_1
MKRHAIYFALALAGAAFTLQAAPLPAMPDPSLPVSHFITQVNADKSITYRLFAPDARRVSIVTGATPDSFVSHDMTKAADGVWTWKSEPMKPNLYEYYFDVDGFRSVDTGSRYQKPQRQVNTSLILVPGSILDDREVAHGDLRTLTYHSKALNAERRLYVWTPPGYSGTGDPLPVLYFYHGFGDSGLSAIDQGRIPQIMDNLLAEGKIKPMLVVVPDTETDIPEAVAENFPPQERRKTFYPLNAQAADKELMQDIIPLIDARFNVRKDADGRALAGLSQGGYQALVSGMNHLESFGWLATFSGVTTTTVPNAGVEAQLKQPDAINKQLRNFTVVVGEKDSVTGKDIAGLKSELEKQQIKFDYHQYPGLNHEMDVWRPAYAEFVQKLFK
>GCF_021166155.1_strand_blastn_result_1167_plus.fasta_1
MKRHAIYFALALAGAAFTLQAAPLPAMPDPSLPVSHFITQVNADKSITYRLFAPDARRVSIVTGATPDSFVSHDMTKAADGVWTWKSEPMKPNLYEYYFDVDGFRSVDTGSRYQKPQRQVNTSLILVPGSILDDREVAHGDLRTLTYHSKALNAERRLYVWTPPGYSGTGDPLPVLYFYHGFGDSGLSAIDQGRIPQIMDNLLAEGKIKPMLVVVPDTETDIPEAVAENFPPQERRKTFYPLNAQAADKELMQDIIPLIDARFNVRKDADGRALAGLSQGGYQALVSGMNHLESFGWLATFSGVTTTTVPNAGVEAQLKQPDAINKQLRNFTVVVGEKDSVTGKDIAGLKSELEKQQIKFDYHQYPGLNHEMDVWRPAYAEFVQKLFK
>GCF_021166175.1_strand_blastn_result_1167_plus.fasta_1
MKRHAIYFALALAGAAFTLQAAPLPAMPDPSLPVSHFITQVNADKSITYRLFAPDARRVSIVTGATPDSFVSHDMTKAADGVWTWKSEPMKPNLYEYYFDVDGFRSVDTGSRYQKPQRQVNTSLILVPGSILDDREVAHGDLRTLTYHSKALNAERRLYVWTPPGYSGTGDPLPVLYFYHGFGDSGLSAIDQGRIPQIMDNLLAEGKIKPMLVVVPDTETDIPEAVAENFPPQERRKTFYPLNAQAADKELMQDIIPLIDARFNVRKDADGRALAGLSQGGYQALVSGMNHLESFGWLATFSGVTTTTVPNAGVEAQLKQPDAINKQLRNFTVVVGEKDSVTGKDIAGLKSELEKQQIKFDYHQYPGLNHEMDVWRPAYAEFVQKLFK
>GCF_021166195.1_strand_blastn_result_1167_plus.fasta_1
MKRHAIYFALALAGAAFTLQAAPLPAMPDPSLPVSHFITQVNADKSITYRLFAPDARRVSIVTGATPDSFVSHDMTKAADGVWTWKSEPMKPNLYEYYFDVDGFRSVDTGSRYQKPQRQVNTSLILVPGSILDDREVAHGDLRTLTYHSKALNAERRLYVWTPPGYSGTGDPLPVLYFYHGFGDSGLSAIDQGRIPQIMDNLLAEGKIKPMLVVVPDTETDIPEAVAENFPPQERRKTFYPLNAQAADKELMQDIIPLIDARFNVRKDADGRALAGLSQGGYQALVSGMNHLESFGWLATFSGVTTTTVPNAGVEAQLKQPDAINKQLRNFTVVVGEKDSVTGKDIAGLKSELEKQQIKFDYHQYPGLNHEMDVWRPAYAEFVQKLFK
>GCF_021166215.1_strand_blastn_result_1167_plus.fasta_1
MKRHAIYFALALAGAAFTLQAAPLPAMPDPSLPVSHFITQVNADKSITYRLFAPDARRVSIVTGATPDSFVSHDMTKAADGVWTWKSEPMKPNLYEYYFDVDGFRSVDTGSRYQKPQRQVNTSLILVPGSILDDREVAHGDLRTLTYHSKALNAERRLYVWTPPGYSGTGDPLPVLYFYHGFGDSGLSAIDQGRIPQIMDNLLAEGKIKPMLVVVPDTETDIPEAVAENFPPQERRKTFYPLNAQAADKELMQDIIPLIDARFNVRKDADGRALAGLSQGGYQALVSGMNHLESFGWLATFSGVTTTTVPNAGVEAQLKQPDAINKQLRNFTVVVGEKDSVTGKDIAGLKSELEKQQIKFDYHQYPGLNHEMDVWRPAYAEFVQKLFK
>GCF_021166235.1_strand_blastn_result_1167_plus.fasta_1
MKRHAIYFALALAGAAFTLQAAPLPAMPDPSLPVSHFITQVNADKSITYRLFAPDARRVSIVTGATPDSFVSHDMTKAADGVWTWKSEPMKPNLYEYYFDVDGFRSVDTGSRYQKPQRQVNTSLILVPGSILDDREVAHGDLRTLTYHSKALNAERRLYVWTPPGYSGTGDPLPVLYFYHGFGDSGLSAIDQGRIPQIMDNLLAEGKIKPMLVVVPDTETDIPEAVAENFPPQERRKTFYPLNAQAADKELMQDIIPLIDARFNVRKDADGRALAGLSQGGYQALVSGMNHLESFGWLATFSGVTTTTVPNAGVEAQLKQPDAINKQLRNFTVVVGEKDSVTGKDIAGLKSELEKQQIKFDYHQYPGLNHEMDVWRPAYAEFVQKLFK
>GCF_021172125.1_strand_blastn_result_1167_plus.fasta_1
MKRHAIYFALALAGAAFTLQAAPLPAMPDPSLPVSHFITQVNADKSITYRLFAPDARRVSIVTGATPDSFVSHDMTKAADGVWTWKSEPMKPNLYEYYFDVDGFRSVDTGSRYQKPQRQVNTSLILVPGSILDDREVAHGDLRTLTYHSKALNAERRLYVWTPPGYSGTGDPLPVLYFYHGFGDSGLSAIDQGRIPQIMDNLLAESKIKPMLVVVPDTETDIPEAVAEDFPPQERRKTFYPLNAQAADKELMQDIIPLIDARFNVRKDADGRALAGLSQGGYQALVSGMNHLESFGWLATFSGVTTTTVPNAGVEAQLKQPDAINKQLRNFTVVVGEKDSVTGKDIAGLKSELEKQQIKFDYHQYPGLNHEMDVWRPAYAEFVQKLFK
>GCF_021228815.1_strand_blastn_result_1167_plus.fasta_1
MKRHAIYFALALAGAAFTLQAAPLPAMPDPSLPVSHFITQVNADKSITYRLFAPDARRVSIVTGATPDSFVSHDMTKAADGVWTWKSEPMKPNLYEYYFDVDGFRSVDTGSRYQKPQRQVNTSLILVPGSILDDREVAHGDLRTLTYHSKALNAERRLYVWTPPGYSGTGDPLPVLYFYHGFGDSGLSAIDQGRIPQIMDNLLAEGKIKPMLVVVPDTETDIPEAVAENFPPQERRKTFYPLNAQAADKELMQDIIPLIDARFNVRKDADGRALAGLSQGGYQALVSGMNHLESFGWLATFSGVTTTTVPNAGVEAQLKQPDAINKQLRNFTVVVGEKDSVTGKDIAGLKSELEKQQIKFDYYQYPGLNHEMDVWRPAYAEFVQKLFK
>GCF_021249265.1_strand_blastn_result_1167_plus.fasta_1
MKRHAIYFALALAGAAFTLQAAPLPAMPDPSLPVSHFITQVNADKSITYRLFAPDARRVSIVTGATPDSFVSHDMTKAADGVWTWKSEPMKPNLYEYYFDVDGFRSVDTGSRYQKPQRQVNTSLILVPGSILDDREVAHGDLRTLTYHSKALNAERRLYVWTPPGYSGTGDPLPVLYFYHGFGDSGLSAIDQGRIPQIMDNLLAEGKIKPMLVVVPDTETDIPEAVAENFPPQERRKTFYPLNAQAADKELMQDIIPLIDARFNVRKDADGRALAGLSQGGYQALVSGMNHLESFGWLATFSGVTTTTVPNAGVEAQLKQPDAINKQLRNFTVVVGEKDSVTGKDIAGLKSELEKQQIKFDYHQYPGLNHEMDVWRPAYAEFVQKLFK
>GCF_021389995.1_strand_blastn_result_1167_plus.fasta_1
MKRHAIYFALALAGAAFTLQAAPLPAMPDPSLPVSHFITQVNADKSITYRLFAPDARRVSIVTGATPDSFVSHDMTKAADGVWTWKSEPMKPNLYEYYFDVDGFRSVDTGSRYQKPQRQVNTSLILVPGSILDDREVAHGDLRTLTYHSKALNAERRLYVWTPPGYSGTGDPLPVLYFYHGFGDSGLSAIDQGRIPQIMDNLLAEGKIKPMLVVVPDTETDIPEAVAEDFPPQERRKTFYPLNAQAADKELMQDIIPLIDARFNVRKDADGRALAGLSQGGYQALVSGMNHLESFGWLATFSGVTTTTVPNAGVEAQLKQPDAINKQLRNFTVVVGEKDSVTGKDIAGLKSELEKQQIKFDYHQYPGLNHEMDVWRPAYAEFVQKLFK
>GCF_021390015.1_strand_blastn_result_1167_plus.fasta_1
MKRHAIYFALALAGAAFTLQAAPLPAMPDPSLPVSHFITQVNADKSITYRLFAPDARRVSIVTGATPDSFVSHDMTKAADGVWTWKSEPMKPNLYEYYFDVDGFRSVDTGSRYQKPQRQVNTSLILVPGSILDDREVAHGDLRTLTYHSKALNAERRLYVWTPPGYSGTGDPLPVLYFYHGFGDSGLSAIDQGRIPQIMDNLLAEGKIKPMLVVVPDTETDIPEAVAENFAPQERRKTFYPLNAQAADKELMQDIIPLIDARFNVRKDADGRALAGLSQGGYQALVSGMNHLESFGWLATFSGVTTTTVPNAGVEAQLKQPDVINKQLRNFTVVVGEKDSVTGKDIAGLKSELKKQQIKFDYHQYPGLNHEMDVWRPAYAEFVQKLFK
>GCF_021397585.1_strand_blastn_result_1167_plus.fasta_1
MKRHAIYFALALAGAAFTLQAAPLPAMPDPSLPVSHFITQVNADKSITYRLFAPDARRVSIVTGATPDSFVSHDMTKAADGVWTWKSEPMKPNLYEYYFDVDGFRSVDTGSRYQKPQRQVNTSLILVPGSILDDREVAHGDLRTLTYHSKALNAERRLYVWTPPGYSGTGDPLPVLYFYHGFGDSGLSAIDQGRIPQIMDNLLAEGKIKPMLVVVPDTETDIPEAVAENFPPQERRKTFYPLNAQAADKELMQDIIPLIDARFNVRKDADGRALAGLSQGGYQALVSGMNHLESFGWLATFSGVTTTTVPNAGVEAQLKQPDAINKQLRNFTVVVGEKDSVTGKDIAGLKSELEKQQIKFDYHQYPGLNHEMDVWRPAYAEFVQKLFK
>GCF_021397755.1_strand_blastn_result_1167_plus.fasta_1
MKRHAIYFALALAGAAFTLQAAPLPAMPDPSLPVSHFITQVNADKSITYRLFAPDARRVSIVTGATPDSFVSHDMTKAADGVWTWKSEPMKPNLYEYYFDVDGFRSVDTGSRYQKPQRQVNTSLILVPGSILDDREVAHGDLRTLTYHSKALNAERRLYVWTPPGYSGTGDPLPVLYFYHGFGDSGLSAIDQGRIPQIMDNLLAEGKIKPMLVVVPDTETDIPEAVAENFPPQERRKTFYPLNAQAADKELMQDIIPLIDARFNVRKDADGRALAGLSQGGYQALVSGMNHLESFGWLATFSGVTTTTVPNAGVEAQLKQPDAINKQLRNFTVVVGEKDSVTGKDIAGLKSELEKQQIKFDYHQYPGLNHEMDVWRPAYAEFVQKLFK
>GCF_021398155.1_strand_blastn_result_1167_plus.fasta_1
MKRHAIYFALALAGAAFTLQAAPLPAMPDPSLPVSHFITQVNADKSITYRLFAPDARRVSIVTGATPDSFVSHDMTKAADGVWTWKSEPMKPNLYEYYFDVDGFRSVDTGSRYQKPQRQVNTSLILVPGSILDDREVAHGDLRTLTYHSKALNAERRLYVWTPPGYSGTGDPLPVLYFYHGFGDSGLSAIDQGRIPQIMDNLLAEGKIKPMLVVVPDTETDIPEAVAENFPPQERRKTFYPLNAQAADKELMQDIIPLIDARFNVRKDADGRALAGLSQGGYQALVSGMNHLESFGWLATFSGVTTTTVPNAGVEAQLKQPDAINKQLRNFTVVVGEKDSVTGKDIAGLKSELEKQQIKFDYHQYPGLNHEMDVWRPAYAEFVQKLFK
>GCF_021398445.1_strand_blastn_result_1167_plus.fasta_1
MKRHAIYFALALAGAAFTLQAAPLPAMPDPSLPVSHFITQVNADKSITYRLFAPDARRVSIVTGATPDSFVSHDMTKAADGVWTWKSEPMKPNLYEYYFDVDGFRSVDTGSRYQKPQRQVNTSLILVPGSILDDREVAHGDLRTLTYHSKALNAERRLYVWTPPGYSGTGDPLPVLYFYHGFGDSGLSAIDQGRIPQIMDNLLAEGKIKPMLVVVPDTETDIPEAVAENFPPQERRKTFYPLNAQAADKELMQDIIPLIDARFNVRKDADGRALAGLSQGGYQALVSGMNHLESFGWLATFSGVTTTTVPNAGVEAQLKQPDAINKQLRNFTVVVGEKDSVTGKDIAGLKSELEKQQIKFDYHQYPGLNHEMDVWRPAYAEFVQKLFK
>GCF_021431985.1_strand_blastn_result_1167_plus.fasta_1
MKRHAIYFALALAGAAFTLQAAPLPAMPDPSLPVSHFITQVNADKSITYRLFAPDARRVSIVTGATPDSFVSHDMTKAADGVWTWKSEPMKPNLYEYYFDVDGFRSVDTGSRYQKPQRQVNTSLILVPGSILDDREVAHGDLRTLTYHSKALNAERRLYVWTPPGYSGTGDPLPVLYFYHGFGDSGLSAIDQGRIPQIMDNLLAEGKIKPMLVVVPDTETDIPEAVAENFPPQERRKTFYPLNAQAADKELMQDIIPLIDARFNVRKDADGRALAGLSQGGYQALVSGMNHLESFGWLATFSGVTTTTVPNAGVEAQLKQPDAINKQLRNFTVVVGEKDSVTGKDIAGLKSELEKQQIKFDYHQYPGLNHEMDVWRPAYAEFVQKLFK
>GCF_021432005.1_strand_blastn_result_1167_plus.fasta_1
MKRHAIYFALALAGAAFTLQAAPLPAMPDPSLPVSHFITQVNADKSITYRLFAPDARRVSIVTGATPDSFVSHDMTKAADGVWTWKSEPMKPNLYEYYFDVDGFRSVDTGSRYQKPQRQVNTSLILVPGSILDDREVAHGDLRTLTYHSKALNAERRLYVWTPPGYSGTGDPLPVLYFYHGFGDSGLSAIDQGRIPQIMDNLLAEGKIKPMLVVVPDTETDIPEAVAENFPPQERRKTFYPLNAQAADKELMQDIIPLIDARFNVRKDADGRALAGLSQGGYQALVSGMNHLESFGWLATFSGVTTTTVPNAGVEAQLKQPDAINKQLRNFTVVVGEKDSVTGKDIAGLKSELEKQQIKFDYHQYPGLNHEMDVWRPAYAEFVQKLFK
>GCF_021432105.1_strand_blastn_result_1167_plus.fasta_1
MKRHAIYFALALAGAAFTLQAAPLPAMSDPSLPVSHFITQVNGDKSITYRLFAPDARRVSIVTGATPDSFVSHDMTKAADGVWTWKSEPMKPNLYEYYFDVDGFRSVDTGSRYQKPQRQVNTSLILVPGSILDDREVAHGDLRTLTYHSKALNAERRLYVWTPPGYSGTGDPLPVLYFYHGFGDSGLSAIDQGRIPQIMDNLLAEGKIKPMLVVVPDTETDIPEAVAENFPPQERRKTFYPLNAQAADKELMQDIIPLIDARFNVRKDADGRALAGLSQGGYQALVSGMNHLESFGWLATFSGVTTTTVPNAGVEAQLKQPDAINKQLRNFTVVVGEKDSVTGKDIAGLKSELEKQQIKFDYHQYPGLNHEMDVWRPAYAEFVQKLFK
>GCF_021432125.1_strand_blastn_result_1167_plus.fasta_1
MKRHAIYFALALAGAAFTLQAAPLPAMSDPSLPVSHFITQVNGDKSITYRLFAPDARRVSIVTGATPDSFVSHDMTKAADGVWTWKSEPMKPNLYEYYFDVDGFRSVDTGSRYQKPQRQVNTSLILVPGSILDDREVAHGDLRTLTYHSKALNAERRLYVWTPPGYSGTGDPLPVLYFYHGFGDSGLSAIDQGRIPQIMDNLLAEGKIKPMLVVVPDTETDIPEAVAENFPPQERRKTFYPLNAQAADKELMQDIIPLIDARFNVRKDADGRALAGLSQGGYQALVSGMNHLESFGWLATFSGVTTTTVPNAGVEAQLKQPDAINKQLRNFTVVVGEKDSVTGKDIAGLKSELEKQQIKFDYHQYPGLNHEMDVWRPAYAEFVQKLFK
>GCF_021441845.1_strand_blastn_result_1167_plus.fasta_1
MKRHAIYFALALAGAAFTLQAAPLPAMSDPSLPVSHFITQVNADKSITYRLFAPDARRVSIVTGATPDSFVSHDMTKAAHGVWTWKSEPMKPNLYEYYFDVDGFRSVDTGSRYQKPQRQVNTSLILVPGSILDDREVAHGDLRTLTYHSKALNAERRLYVWTPPGYSGTGDPLPVLYFYHGFGDSGLSAIDQGRIPQIMDNLLAEGKIKPMLVVVPDTETDIPEAVAENFPPQERRKTFYPLNAQAADKELMQDIIPLIDARFNVRKDADGRALAGLSQGGYQALVSGMNHLESFGWLATFSGVTTTTVPNAGVEAQLKQPDAINKQLRNFTVVVGEKDSVTGKDIAGLKSELEKQQIKFDYHQYPGLNHEMDVWRPAYAEFVQKLFK
>GCF_021442005.1_strand_blastn_result_1167_plus.fasta_1
MKRHAIYFALALAGAAFTLQAAPLPAMPDPSLPVSHFITQVNADKSITYRLFAPDARRVSIVTGATPDSFVSHDMTKAADGVWTWKSEPMKPNLYEYYFDVDGFRSVDTGSRYQKPQRQVNTSLILVPGSILDDREVAHGDLRTLTYHSKALNAERRLYVWTPPGYSGTGDPLPVLYFYHGFGDSGLSAIDQGRIPQIMDNLLAEGKIKPMLVVVPDTETDIPEAVAENFPPQERRKTFYPLNAQAADKELMQDIIPLIDARFNVRKDADGRALAGLSQGGYQALVSGMNHLESFGWLATFSGVTTTTVPNAGVEAQLKQPDAINKQLRNFTVVVGEKDSVTGKDIAGLKSELEKQQIKFDYHQYPGLNHEMDVWRPAYAEFVQKLFK
>GCF_021442045.1_strand_blastn_result_1167_plus.fasta_1
MKRHAIYFALALAGAAFTLQAAPLPAMPDPSLPVSHFITQVNADKSITYRLFAPDARRVSIVTGATPDSFVSHDMTKAADGVWTWKSEPMKPNLYEYYFDVDGFRSVDTGSRYQKPQRQVNTSLILVPGSILDDREVAHGDLRTLTYHSKALNAERRLYVWTPPGYSGTGDPLPVLYFYHGFGDSGLSAIDQGRIPQIMDNLLAEGKIKPMLVVVPDTETDIPEAVAENFPPQERRKTFYPLNAQAADKELMQDIIPLIDARFNVRKDADGRALAGLSQGGYQALVSGMNHLESFGWLATFSGVTTTTVPNAGVEAQLKQPDAINKQLRNFTVVVGEKDSVTGKDIAGLKSELEKQQIKFDYHQYPGLNHEMDVWRPAYAEFVQKLFK
>GCF_021442065.1_strand_blastn_result_1167_plus.fasta_1
MKRHAIYFALALAGAAFTLQAAPLPAMPDPSLPVSHFITQVNADKSITYRLFAPDARRVSIVTGATPDSFVSHDMTKAADGVWTWKSEPMKPNLYEYYFDVDGFRSVDTGSRYQKPQRQVNTSLILVPGSILDDREVAHGDLRTLTYHSKALNAERRLYVWTPPGYSGTGDPLPVLYFYHGFGDSGLSAIDQGRIPQIMDNLLAEGKIKPMLVVVPDTETDIPEAVAENFPPQERRKTFYPLNAQAADKELMQDIIPLIDARFNVRKDADGRALAGLSQGGYQALVSGMNHLESFGWLATFSGVTTTTVPNAGVEAQLKQPDAINKQLRNFTVVVGEKDSVTGKDIAGLKSELEKQQIKFDYHQYPGLNHEMDVWRPAYAEFVQKLFK
>GCF_021460155.1_strand_blastn_result_1167_plus.fasta_1
MKRHAIYFALALAGAAFTLQAAPLPAMSDPSLPVSHFITQVNADKSITYRLFAPDARRVSIVTGATPDSFVSHDMTKAADGVWTWKSEPMKPNLYEYYFDVDGFRSVDTGSRYQKPQRQVNTSLILVPGSILDDREVAHGDLRTLTYHSKALNAERRLYVWTPPGYSGTGDPLPVLYFYHGFGDSGLSAIDQGRIPQIMDNLLAEGKIKPMLVVVPDTETDIPEAVAENFPPQERRKTFYPLNAQAADKELMQDIIPLIDARFNVRKDADGRALAGLSQGGYQALVSGMNHLESFGWLATFSGVTTTTVPNAGVEAQLKQPDAINKQLRNFTVVVGEKDSVTGKDIAGLKSELEKQQIKFDYHQYPGLNHEMDVWRPAYAEFVQKLFK
>GCF_021464465.1_strand_blastn_result_1167_plus.fasta_1
MKRHAIYFALALAGAAFTLQAAPLPAMPDPSLPVSHFITQVNADKSITYRLFAPDARRVSIVTGATPDSFVSHDMTKAADGVWTWKSEPMKPNLYEYYFDVDGFRSVDTGSRYQKPQRQVNTSLILVPGSILDDREVAHGDLRTLTYHSKALNAERRLYVWTPPGYSGTGDPLPVLYFYHGFGDSGLSAIDQGRIPQIMDNLLAEGKIKPMLVVVPDTETDIPEAVAENFPPQERRKTFYPLNAQAADKELMQDIIPLIDARFNVRKDADGRALAGLSQGGYQALVSGMNHLESFGWLATFSGVTTTTVPNAGVEAQLKQPDAINKQLRNFTVVVGEKDSVTGKDIAGLKSELEKQQIKFDYHQYPGLNHEMDVWRPAYAEFVQKLFK
>GCF_021484965.1_strand_blastn_result_1167_plus.fasta_1
MKRHAIYFALALAGAAFTLQAAPLPAMPDPSLPVSHFITQVNADKSITYRLFAPDARRVSIVTGATPDSFVSHDMTKAADGVWTWKSEPMKPNLYEYYFDVDGFRSVDTGSRYQKPQRQVNTSLILVPGSILDDREVAHGDLRTLTYHSKALNAERRLYVWTPPGYSGTGDPLPVLYFYHGFGDSGLSAIDQGRIPQIMDNLLAEGKIKPMLVVVPDTETDIPEAVAENFPPQERRKTFYPLNAQAADKELMQDIIPLIDARFNVRKDADGRALAGLSQGGYQALVSGMNHLESFGWLATFSGVTTTTVPNAGVEAQLKQPDAINKQLRNFTVVVGEKDSVTGKDIAGLKSELEKQQIKFDYHQYPGLNHEMDVWRPAYAEFVQKLFK
>GCF_021484985.1_strand_blastn_result_1167_plus.fasta_1
MKRHAIYFALALAGAAFTLQAAPLPAMPDPSLPVSHFITQVNADKSITYRLFAPDARRVSIVTGATPDSFVSHDMTKAADGVWTWKSEPMKPNLYEYYFDVDGFRSVDTGSRYQKPQRQVNTSLILVPGSILDDREVAHGDLRTLTYHSKALNAERRLYVWTPPGYSGTGDPLPVLYFYHGFGDSGLSAIDQGRIPQIMDNLLAEGKIKPMLVVVPDTETDIPEAVAENFPPQERRKTFYPLNAQAADKELMQDIIPLIDARFNVRKDADGRALAGLSQGGYQALVSGMNHLESFGWLATFSGVTTTTVPNAGVEAQLKQPDAINKQLRNFTVVVGEKDSVTGKDIAGLKSELEKQQIKFDYHQYPGLNHEMDVWRPAYAEFVQKLFK
>GCF_021485005.1_strand_blastn_result_1167_plus.fasta_1
MKRHAIYFALALAGAAFTLQAAPLPAMPDPSLPVSHFITQVNADKSITYRLFAPDARRVSIVTGATPDSFVSHDMTKAADGVWTWKSEPMKPNLYEYYFDVDGFRSVDTGSRYQKPQRQVNTSLILVPGSILDDREVAHGDLRTLTYHSKALNAERRLYVWTPPGYSGTGDPLPVLYFYHGFGDSGLSAIDQGRIPQIMDNLLAEGKIKPMLVVVPDTETDIPEAVAENFPPQERRKTFYPLNAQAADKELMQDIIPLIDARFNVRKDADGRALAGLSQGGYQALVSGMNHLESFGWLATFSGVTTTTVPNAGVEAQLKQPDAINKQLRNFTVVVGEKDSVTGKDIAGLKSELEKQQIKFDYHQYPGLNHEMDVWRPAYAEFVQKLFK
>GCF_021485025.1_strand_blastn_result_1167_plus.fasta_1
MKRHAIYFALALAGAAFTLQAAPLPAMPDPSLPVSHFITQVNADKSITYRLFAPDARRVSIVTGATPDSFVSHDMTKAADGVWTWKSEPMKPNLYEYYFDVDGFRSVDTGSRYQKPQRQVNTSLILVPGSILDDREVAHGDLRTLTYHSKALNAERRLYVWTPPGYSGTGDPLPVLYFYHGFGDSGLSAIDQGRIPQIMDNLLAEGKIKPMLVVVPDTETDIPEAVAENFPPQERRKTFYPLNAQAADKELMQDIIPLIDARFNVRKDADGRALAGLSQGGYQALVSGMNHLESFGWLATFSGVTTTTVPNAGVEAQLKQPDAINKQLRNFTVVVGEKDSVTGKDIAGLKSELEKQQIKFDYHQYPGLNHEMDVWRPAYAEFVQKLFK
>GCF_021496095.1_strand_blastn_result_1167_plus.fasta_1
MKRHAIYFALALAGAAFTLQAAPLPAMPDPSLPVSHFITQVNADKSITYRLFAPDARRVSIVTGATPDSFVSHDMTKAADGVWTWKSEPMKPNLYEYYFDVDGFRSVDTGSRYQKPQRQVNTSLILVPGSILDDREVAHGDLRTLTYHSKALNAERRLYVWTPPGYSGTGDPLPVLYFYHGFGDSGLSAIDQGRIPQIMDNLLAEGKIKPMLVVVPDTETDIPEAVAENFPPQERRKTFYPLNAQAADKELMQDIIPLIDARFNVRKDADGRALAGLSQGGYQALVSGMNHLESFGWLATFSGVTTTTVPNAGVEAQLKQPDAINKQLRNFTVVVGEKDSVTGKDIAGLKSELEKQQIKFDYHQYPGLNHEMDVWRPAYAEFVQKLFK
>GCF_021496545.1_strand_blastn_result_1167_plus.fasta_1
MKRHAIYFALALAGAAFTLQAAPLPAMSDPSLPVSHFITQVNGDKSITYRLFAPDARRVSIVTGATPDSFVSHDMTKAADGVWTWKSEPMKPNLYEYYFDVDGFRSVDTGSRYQKPQRQVNTSLILVPGSILDDREVAHGDLRTLTYHSKALNAERRLYVWTPPGYSGTGDPLPVLYFYHGFGDSGLSAIDQGRIPQIMDNLLAEGKIKPMLVVVPDTETDIPEAVAENFPPQERRKTFYPLNAQAADKELMQDIIPLIDARFNVRKDADGRALAGLSQGGYQALVSGMNHLESFGWLATFSGVTTTTVPNTGVEAQLKQPDAINKQLRNFTVVVGEKDSVTGKDIAGLKSELEKQQIKFDYHQYPGLNHEMDVWRPAYAEFVQKLFK
>GCF_021497265.1_strand_blastn_result_1167_plus.fasta_1
MKRHAIYFALALAGAAFTLQAAPLPAMPDPSLPVSHFITQVNADKSITYRLFAPDARRVSIVTGATPDSFVSHDMTKAADGVWTWKSEPMKPNLYEYYFDVDGFRSVDTGSRYQKPQRQVNTSLILVPGSILDDREVAHGDLRTLTYHSKALNAERRLYVWTPPGYSGTGDPLPVLYFYHGFGDSGLSAIDQGRIPQIMDNLLAEGKIKPMLVVVPDTETDIPEAVAENFPPQERRKTFYPLNAQAADKELMQDIIPLIDARFNVRKDADGRALAGLSQGGYQALVSGMNHLESFGWLATFSGVTTTTVPNAGVEAQLKQPDAINKQLRNFTVVVGEKDSVTGKDIAGLKSELEKQQIKFDYHQYPGLNHEMDVWRPAYAEFVQKLFK
>GCF_021497485.1_strand_blastn_result_1167_plus.fasta_1
MKRHAIYFALALAGAAFTLQAAPLPAMPDPSLPVSHFITQVNADKSITYRLFAPDARRVSIVTGATPDSFVSHDMTKAADGVWTWKSEPMKPNLYEYYFDVDGFRSVDTGSRYQKPQRQVNTSLILVPGSILDDREVAHGDLRTLTYHSKALNAERRLYVWTPPGYSGTGDPLPVLYFYHGFGDSGLSAIDQGRIPQIMDNLLAEGKIKPMLVVVPDTETDIPEAVAENFPPQERRKTFYPLNAQAADKELMQDIIPLIDARFNVRKDADGRALAGLSQGGYQALVSGMNHLESFGWLATFSGVTTTTVPNAGVEAQLKQPDAINKQLRNFTVVVGEKDSVTGKDIAGLKSELEKQQIKFDYHQYPGLNHEMDVWRPAYAEFVQKLFK
>GCF_021498005.1_strand_blastn_result_1167_plus.fasta_1
MKRHAIYFALALAGAAFTLQAAPLPAMPDPSLPVSHFITQVNADKSITYRLFAPDARRVSIVTGATPDSFVSHDMTKAADGVWTWKSEPMKPNLYEYYFDVDGFRSVDTGSRYQKPQRQVNTSLILVPGSILDDREVAHGDLRTLTYHSKALNAERRLYVWTPPGYSGTGDPLPVLYFYHGFGDSGLSAIDQGRIPQIMDNLLAEGKIKPMLVVVPDTETDIPEAVAENFPPQERRKTFYPLNAQAADKELMQDIIPLIDARFNVRKDADGRALAGLSQGGYQALVSGMNHLESFGWLATFSGVTTTTVPNAGVEAQLKQPDAINKQLRNFTVVVGEKDSVTGKDIAGLKSELEKQQIKFDYHQYPGLNHEMDVWRPAYAEFVQKLFK
>GCF_021535085.1_strand_blastn_result_1167_plus.fasta_1
MKRHAIYFALALAGAAFTLQAAPLPAMPDPSLPVSHFITQVNADKSITYRLFAPDARRVSIVTGATPDSFVSHDMTKAADGVWTWKSEPMKPNLYEYYFDVDGFRSVDTGSRYQKPQRQVNTSLILVPGSILDDREVAHGDLRTLTYHSKALNAERRLYVWTPPGYSGTGDPLPVLYFYHGFGDSGLSAIDQGRIPQIMDNLLAEGKIKPMLVVVPDTETDIPEAVAENFPPQERRKTFYPLNAQAADKELMQDIIPLIDARFNVRKDADGRALAGLSQGGYQALVSGMNHLESFGWLATFSGVTTTTVPNAGVEAQLKQPDAINKQLRNFTVVVGEKDSVTGKDIAGLKSELEKQQIKFDYHQYPGLNHEMDVWRPAYAEFVQKLFK
>GCF_021535105.1_strand_blastn_result_1167_plus.fasta_1
MKRHAIYFALALAGAAFTLQAAPLPAMPDPSLPVSHFITQVNADKSITYRLFAPDARRVSIVTGATPDSFVSHDMTKAADGVWTWKSEPMKPNLYEYYFDVDGFRSVDTGSRYQKPQRQVNTSLILVPGSILDDREVAHGDLRTLTYHSKALNAERRLYVWTPPGYSGTGDPLPVLYFYHGFGDSGLSAIDQGRIPQIMDNLLAEGKIKPMLVVVPDTETDIPEAVAENFPPQERRKTFYPLNAQAADKELMQDIIPLIDARFNVRKDADGRALAGLSQGGYQALVSGMNHLESFGWLATFSGVTTTTVPNAGVEAQLKQPDAINKQLRNFTVVVGEKDSVTGKDIAGLKSELEKQQIKFDYHQYPGLNHEMDVWRPAYAEFVQKLFK
>GCF_021560095.1_strand_blastn_result_1167_plus.fasta_1
MKRHAIYFALALAGAAFTLQAAPLPAMPDPSLPVSHFITQVNADKSITYRLFAPDARRVSIVTGATPDSFVSHDMTKAADGVWTWKSEPMKPNLYEYYFDVDGFRSVDTGSRYQKPQRQVNTSLILVPGSILDDREVAHGDLRTLTYHSKALNAERRLYVWTPPGYSGTGDPLPVLYFYHGFGDSGLSAIDQGRIPQIMDNLLAEGKIKPMLVVVPDTETDIPEAVAENFPPQERRKTFYPLNAQAADKELMQDIIPLIDARFNVRKDADGRALAGLSQGGYQALVSGMNHLESFGWLATFSGVTTTTVPNAGVEAQLKQPDAINKQLRNFTVVVGEKDSVTGKDIAGLKSELEKQQIKFDYHQYPGLNHEMDVWRPAYAEFVQKLFK
>GCF_021655415.1_strand_blastn_result_1167_plus.fasta_1
MKRHAIYFALALAGAAFTLQAAPLPAMPDPSLPVSHFITQVNADKSITYRLFAPDARRVSIVTGATPDSFVSHDMTKAADGVWTWKSEPMKPNLYEYYFDVDGFRSVDTGSRYQKPQRQVNTSLILVPGSILDDREVAHGDLRTLTYHSKALNAERRLYVWTPPGYSGTGDPLPVLYFYHGFGDSGLSAIDQGRIPQIMDNLLAEGKIKPMLVVVPDTETDIPEAVAENFPPQERRKTFYPLNAQAADKELMQDIIPLIDARFNVRKDADGRALAGLSQGGYQALVSGMNHLESFGWLATFSGVTTTTVPNAGVEAQLKQPDAINKQLRNFTVVVGEKDSVTGKDIAGLKSELEKQQIKFDYHQYPGLNHEMDVWRPAYAEFVQKLFK
>GCF_021655435.1_strand_blastn_result_1167_plus.fasta_1
MKRHAIYFALALAGAAFTLQAAPLPAMSDPSLPVSHFITQVNADKSITYRLFAPDARRVSIVTGATPDSFVSHDMTKAADGVWTWKSEPMKPNLYEYYFDVDGFRSVDTGSRYQKPQRQVNTSLILVPGSILDDREVAHGDLRTLTYHSKALNAERRLYVWTPPGYSGTGDPLPVLYFYHGFGDSGLSAIDQGRIPQIMDNLLAEGKIKPMLVVVPDTETDIPEAVAENFPPQERRKTFYPLNAQAADKELMQDIIPLIDARFNVRKDADGRALAGLSQGGYQALVSGMNHLESFGWLATFSGVTTTTVPNAGVEAQLKQPDAINKQLRNFTVVVGEKDSVTGKDIAGLKSELEKQQIKFDYHQYPGLNHEMDVWRPAYAEFVQKLFK
>GCF_021655455.1_strand_blastn_result_1167_plus.fasta_1
MKRHAIYFALALAGAAFTLQAAPLPAMSDPSLPVSHFITQVNADKSITYRLFAPDARRVSIVTGATPDSFVSHDMTKAADGVWTWKSEPMKPNLYEYYFDVDGFRSVDTGSRYQKPQRQVNTSLILVPGSILDDREVAHGDLRTLTYHSKALNAERRLYVWTPPGYSGTGDPLPVLYFYHGFGDSGLSAIDQGRIPQIMDNLLAEGKIKPMLVVVPDTETDIPEAVAENFPPQERRKTFYPLNAQAADKELMQDIIPLIDARFNVRKDADGRALAGLSQGGYQALVSGMNHLESFGWLATFSGVTTTTVPNAGVEAQLKQPDAINKQLRNFTVVVGEKDSVTGKDIAGLKSELEKQQIKFDYHQYPGLNHEMDVWRPAYAEFVQKLFK
>GCF_021655475.1_strand_blastn_result_1167_plus.fasta_1
MKRHAIYFALALAGAAFTLQAAPLPAMSDPSLPVSHFITQVNADKSITYRLFAPDARRVSIVTGATPDSFVSHDMTKAADGVWTWKSEPMKPNLYEYYFDVDGFRSVDTGSRYQKPQRQVNTSLILVPGSILDDREVAHGDLRTLTYHSKALNAERRLYVWTPPGYSGTGDPLPVLYFYHGFGDSGLSAIDQGRIPQIMDNLLAEGKIKPMLVVVPDTETDIPEAVAENFPPQERRKTFYPLNAQAADKELMQDIIPLIDARFNVRKDADGRALAGLSQGGYQALVSGMNHLESFGWLATFSGVTTTTVPNAGVEAQLKQPDAINKQLRNFTVVVGEKDSVTGKDIAGLKSELEKQQIKFDYHQYPGLNHEMDVWRPAYAEFVQKLFK
>GCF_021655495.1_strand_blastn_result_1167_plus.fasta_1
MKRHAIYFALALAGAAFTLQAAPLPAMSDPSLPVSHFITQVNADKSITYRLFAPDARRVSIVTGATPDSFVSHDMTKAADGVWTWKSEPMKPNLYEYYFDVDGFRSVDTGSRYQKPQRQVNTSLILVPGSILDDREVAHGDLRTLTYHSKALNAERRLYVWTPPGYSGTGDPLPVLYFYHGFGDSGLSAIDQGRIPQIMDNLLAEGKIKPMLVVVPDTETDIPEAVAENFPPQERRKTFYPLNAQAADKELMQDIIPLIDARFNVRKDADGRALAGLSQGGYQALVSGMNHLESFGWLATFSGVTTTTVPNAGVEAQLKQPDAINKQLRNFTVVVGEKDSVTGKDIAGLKSELEKQQIKFDYHQYPGLNHEMDVWRPAYAEFVQKLFK
>GCF_021655515.1_strand_blastn_result_1167_plus.fasta_1
MKRHAIYFALALAGAAFTLQAAPLPAMSDPSLPVSHFITQVNADKSITYRLFAPDARRVSIVTGATPDSFVSHDMTKAADGVWTWKSEPMKPNLYEYYFDVDGFRSVDTGSRYQKPQRQVNTSLILVPGSILDDREVAHGDLRTLTYHSKALNAERRLYVWTPPGYSGTGDPLPVLYFYHGFGDSGLSAIDQGRIPQIMDNLLAEGKIKPMLVVVPDTETDIPEAVAENFPPQERRKTFYPLNAQAADKELMQDIIPLIDARFNVRKDADGRALAGLSQGGYQALVSGMNHLESFGWLATFSGVTTTTVPNAGVEAQLKQPDAINKQLRNFTVVVGEKDSVTGKDIAGLKSELEKQQIKFDYHQYPGLNHEMDVWRPAYAEFVQKLFK
>GCF_021729785.1_strand_blastn_result_1167_plus.fasta_1
MKRHAIYFALALAGAAFTLQAAPLPAMPDPSLPVSHFITQVNADKSITYRLFAPDARRVSIVTGATPDSFVSHDMTKAADGVWTWKSEPMKPNLYEYYFDVDGFRSVDTGSRYQKPQRQVNTSLILVPGSILDDREVAHGDLRTLTYHSKALNAERRLYVWTPPGYSGTGDPLPVLYFYHGFGDSGLSAIDQGRIPQIMDNLLAEGKIKPMLVVVPDTETDIPEAVAENFPPQERRKTFYPLNAQAADKELMQDIIPLIDARFNVRKDADGRALAGLSQGGYQALVSGMNHLESFGWLATFSGVTTTTVPNAGVEAQLKQPDAINKQLRNFTVVVGEKDSVTGKDIAGLKSELEKQQIKFDYHQYPGLNHEMDVWRPAYAEFVQKLFK
>GCF_021729925.1_strand_blastn_result_1167_plus.fasta_1
MKRHAIYFALALAGAAFTLQAAPLPAMPDPSLPVSHFITQVNADKSITYRLFAPDARRVSIVTGATPDSFVSHDMTKAADGVWTWKSEPMKPNLYEYYFDVDGFRSVDTGSRYQKPQRQVNTSLILVPGSILDDREVAHGDLRTLTYHSKALNAERRLYVWTPPGYSGTGDPLPVLYFYHGFGDSGLSAIDQGRIPQIMDNLLAEGKIKPMLVVVPDTETDIPEAVAENFPPQERRKTFYPLNAQAADKELMQDIIPLIDARFNVRKDADGRALAGLSQGGYQALVSGMNHLESFGWLATFSGVTTTTVPNAGVEAQLKQPDAINKQLRNFTVVVGEKDSVTGKDIAGLKSELEKQQIKFDYHQYPGLNHEMDVWRPAYAEFVQKLFK
>GCF_021899575.1_strand_blastn_result_1167_plus.fasta_1
MKRHAIYFALALAGAAFTLQAAPLPAMPDPSLPVSHFITQVNADKSITYRLFAPDARRVSIVTGATPDSFVSHDMTKAADGVWTWKSEPMKPNLYEYYFDVDGFRSVDTGSRYQKPQRQVNTSLILVPGSILDDREVAHGDLRTLTYHSKALNAERRLYVWTPPGYSGTGDPLPVLYFYHGFGDSGLSAIDQGRIPQIMDNLLAEGKIKPMLVVVPDTETDIPEAVAENFPPQERRKTFYPLNAQAADKELMQDIIPLIDARFNVRKDADGRALAGLSQGGYQALVSGMNHLESFGWLATFSGVTTTTVPNAGVEAQLKQPDAINKQLRNFTVVVGEKDSVTGKDIAGLKSELEKQQIKFDYHQYPGLNHEMDVWRPAYAEFVQKLFK
>GCF_021899615.1_strand_blastn_result_1167_plus.fasta_1
MKRHAIYFALALAGAAFTLQAAPLPAMPDPSLPVSHFITQVNADKSITYRLFAPDARRVSIVTGATPDSFVSHDMTKAADGVWTWKSEPMKPNLYEYYFDVDGFRSVDTGSRYQKPQRQVNTSLILVPGSILDDREVAHGDLRTLTYHSKALNAERRLYVWTPPGYSGTGDPLPVLYFYHGFGDSGLSAIDQGRIPQIMDNLLAEGKIKPMLVVVPDTETDIPEAVAENFPPQERRKTFYPLNAQAADKELMQDIIPLIDARFNVRKDADGRALAGLSQGGYQALVSGMNHLESFGWLATFSGVTTTTVPNAGVEAQLKQPDAINKQLRNFTVVVGEKDSVTGKDIAGLKSELEKQQIKFDYHQYPGLNHEMDVWRPAYAEFVQKLFK
>GCF_021952745.1_strand_blastn_result_1167_plus.fasta_1
MKRHAIYFALALAGAAFTLQAAPLPAMPDPSLPVSHFITQVNADKSITYRLFAPDARRVSIVTGATPDSFVSHDMTKAADGVWTWKSEPMKPNLYEYYFDVDGFRSVDTGSRYQKPQRQVNTSLILVPGSILDDREVAHGDLRTLTYHSKALNAERRLYVWTPPGYSGTGDPLPVLYFYHGFGDSGLSAIDQGRIPQIMDNLLAEGKIKPMLVVVPDTETDIPEAVAENFPPQERRKTFYPLNAQAADKELMQDIIPLIDARFNVRKDADGRALAGLSQGGYQALVSGMNHLESFGWLATFSGVTTTTVPNAGVEAQLKQPDAINKQLRNFTVVVGEKDSVTGKDIAGLKSELEKQQIKFDYHQYPGLNHEMDVWRPAYAEFVQKLFK
>GCF_021952765.1_strand_blastn_result_1166_plus.fasta_1
MKRHAIYFALALAGAAFTLQAAPLPAMSDPSLPVSHFITQVNADKSITYRLFAPDARRVSIVTGATPDSFVSHDMTKAADGVWTWKSEPMKPNLYEYYFDVDGFRSVDTGSRYQKPQRQVNTSLILVPGSILDDREVAHGDLRTLTYHSKALNAERRLYVWTPPGYSGTGDPLPVLYFYHGFGDSGLSAIDQGRIPQIMDNLLAEGKIKPMLVVVPDTETDIPEAVAENFPPQERRKTFYPLNAQAADKELMQDIIPLIDARFNVRKDADGRALAGLSQGGYQALVSGMNHLESFGWLATFSGVTTTTVPNAGVEAQLKQPDAINKQLRNFTVVVGEKDSVTGKDIAGLKSELEKQQIKFDYYQYPGLNHEMDVWRPAYAEFVQKLFK
>GCF_022009655.1_strand_blastn_result_1167_plus.fasta_1
MKRHAIYFALALAGAAFTLQAAPLPAMPDPSLPVSHFITQVNADKSITYRLFAPDARRVAIVTGATPDSFVSHDMTKAADGVWTWKSEPMKPNLYEYYFDVDGFRSVDTGSRYQKPQRQVNTSLILVPGSILDDREVAHGDLRTLTYHSKALNAERRLYVWTPPGYSGTGDPLPVLYFYHGFGDSGLSAIDQGRIPQIMDNLLAEGKIKPMLVVVPDTETDIPEAVAENFPPQERRKTFYPLNAQAADKELMQDIIPLIDARFNVRKDADGRALAGLSQGGYQALVSGMNHLESFGWLATFSGVTTTTVPNAGVEAQLKQPDAINKQLRNFTVVVGEKDSVTGKDIAGLKSELEKQQIKFDYHQYPGLNHEMDVWRPAYAEFVQKLFK
>GCF_022059905.1_strand_blastn_result_1167_plus.fasta_1
MKRHAIYFALALAGAAFTLQAAPLPAMPDPSLPVSHFITQVNADKSITYRLFAPDARRVSIVTGATPDSFVSHDMTKAADGVWTWKSEPMKPNLYEYYFDVDGFRSVDTGSRYQKPQRQVNTSLILVPGSILDDREVAHGDLRTLTYHSKALNAERRLYVWTPPGYSGTGDPLPVLYFYHGFGDSGLSAIDQGRIPQIMDNLLAEGKIKPMLVVVPDIETDIPEAVAENFPPQERRKTFYPLNAQAADKELMQDIIPLIDARFNVRKDADGRALAGLSQGGYQALVSGMNHLESFGWLATFSGVTTTTVPNAGVEAQLKQPDAINKQLRNFTVVVGEKDSVTGKDIAGLKSELEKQQIKFDYHQYPGLNHEMDVWRPAYAEFVQKLFK
>GCF_022353525.1_strand_blastn_result_1167_plus.fasta_1
MKRHAIYFALALAGAAFTLQAAPLPAMPDPSLPVSHFITQVNADKSITYRLFAPDARRVSIVTGATPDSFVSHDMTKAADGVWTWKSEPMKPNLYEYYFDVDGFRSVDTGSRYQKPQRQVNTSLILVPGSILDDREVAHGDLRTLTYHSKALNAERRLYVWTPPGYSGTGDPLPVLYFYHGFGDSGLSAIDQGRIPQIMDNLLAEGKIKPMLVVVPDTETDIPEAVAENFPPQERRKTFYPLNAQAADKELMQDIIPLIDARFNVRKDADGRALAGLSQGGYQALVSGMNHLESFGWLATFSGVTTTTVPNAGVEAQLKQPDAINKQLRNFTVVVGEKDSVTGKDIAGLKSELEKQQIKFDYHQYPGLNHEMDVWRPAYAEFVQKLFK
>GCF_022353585.1_strand_blastn_result_1167_plus.fasta_1
MKRHAIYFALALAGAAFTLQAAPLPAMPDPSLPVSHFITQVNADKSITYRLFAPDARRVSIVTGATPDSFVSHDMTKAADGVWTWKSEPMKPNLYEYYFDVDGFRSVDTGSRYQKPQRQVNTSLILVPGSILDDREVAHGDLRTLTYHSKALNAERRLYVWTPPGYSGTGDPLPVLYFYHGFGDSGLSAIDQGRIPQIMDNLLAEGKIKPMLVVVPDTETDIPEAVAENFAPQERRKTFYPLNAQAADKELMQDIIPLIDARFNVRKDADGRALAGLSQGGYQALVSGMNHLESFGWLATFSGVTTTTVPNAGVEAQLKQPDVINKQLRNFTVVVGEKDSVTGKDIAGLKSELKKQQIKFDYHQYPGLNHEMDVWRPAYAEFVQKLFK
>GCF_022353645.1_strand_blastn_result_1167_plus.fasta_1
MKRHAIYFALALAGAAFTLQAAPLPAMPDPSLPVSHFITQVNADKSITYRLFAPDARRVSIVTGATPDSFVSHDMTKAADGVWTWKSEPMKPNLYEYYFDVDGFRSVDTGSRYQKPQRQVNTSLILVPGSILDDREVAHGDLRTLTYHSKALNAERRLYVWTPPGYSGTGDPLPVLYFYHGFGDSGLSAIDQGRIPQIMDNLLAEGKIKPMLVVVPDTETDIPEAVAENFPPQERRKTFYPLNAQAADKELMQDIIPLIDARFNVRKDADGRALAGLSQGGYQALVSGMNHLESFGWLATFSGVTTTTVPNAGVEAQLKQPDAINKQLRNFTVVVGEKDSVTGKDIAGLKSELEKQQIKFDYHQYPGLNHEMDVWRPAYAEFVQKLFK
>GCF_022353665.1_strand_blastn_result_1167_plus.fasta_1
MKRHAIYFALALAGAAFTLQAAPLPAMPDPSLPVSHFITQVNADKSITYRLFAPDARRVSIVTGATPDSFVSHDMTKAADGVWTWKSEPMKPNLYEYYFDVDGFRSVDTGSRYQKPQRQVNTSLILVPGSILDDREVAHGDLRTLTYHSKALNAERRLYVWTPPGYSGTGDPLPVLYFYHGFGDSGLSAIDQGRIPQIMDNLLAEGKIKPMLVVVPDTETDIPEAVAENFPPQERRKTFYPLNAQAADKELMQDIIPLIDARFNVRKDADGRALAGLSQGGYQALVSGMNHLESFGWLATFSGVTTTTVPNAGVEAQLKQPDAINKQLRNFTVVVGEKDSVTGKDIAGLKSELEKQQIKFDYHQYPSLNHEMDVWRPAYAEFVQKLFK
>GCF_022353705.1_strand_blastn_result_1167_plus.fasta_1
MKRHAIYFALALAGAAFTLQAAPLPAMPDPSLPVSHFITQVNADKSITYRLFAPDARRVSIVTGATPDSFVSHDMTKAADGVWTWKSEPMKPNLYEYYFDVDGFRSVDTGSRYQKPQRQVNTSLILVPGSILDDREVAHGDLRTLTYHSKALNAERRLYVWTPPGYSGTGDPLPVLYFYHGFGDSGLSAIDQGRIPQIMDNLLAEGKIKPMLVVVPDTETDIPEAVAEDFPPQERRKTFYPLNAQAADKELMQDIIPLIDARFNVRKDADGRALAGLSQGGYQALVSGMNHLESFGWLATFSGVTTTTVPNAGVEAQLKQPDAINKQLRNFTVVVGEKDSVTGKDIAGLKSELEKQQIKFDYHQYPGLNHEMDVWRPAYAEFVQKLFK
>GCF_022353765.1_strand_blastn_result_1167_plus.fasta_1
MKRHAIYFALALAGAAFTLQAAPLPAMPDPSLPVSHFITQVNADKSITYRLFAPDARRVSIVTGATPDSFVSHDMTKAADGVWTWKSEPMKPNLYEYYFDVDGFRSVDTGSRYQKPQRQVNTSLILVPGSILDDREVAHGDLRTLTYHSKALNAERRLYVWTPPGYSGTGDPLPVLYFYHGFGDSGLSAIDQGRIPQIMDNLLAEGKIKPMLVVVPDTETDIPEAVAENFAPQERRKTFYPLNAQAADKELMQDIIPLIDARFNVRKDADGRALAGLSQGGYQALVSGMNHLESFGWLATFSGVTTTTVPNAGVEAQLKQPDAINKQLRNFTVVVGEKDSVTGKDIAGLKSELEKQQIKFDYHQYPGLNHEMDVWRPAYAEFVQKLFK
>GCF_022353805.1_strand_blastn_result_1167_plus.fasta_1
MKRHAIYFALALAGAAFTLQAAPLPAMPDPSLPVSHFITQVNADKSITYRLFAPDARRVAIVTGATPDSFVSHDMTKAADGVWTWKSEPMKPNLYEYYFDVDGFRSVDTGSRYQKPQRQVNTSLILVPGSILDDREVAHGDLRTLTYHSKALNAERRLYVWTPPGYSGTGDPLPVLYFYHGFGDSGLSAIDQGRIPQIMDNLLAEGKIKPMLVVVPDTETDIPEAVAENFPPQERRKTFYPLNAQAADKELMQDIIPLIDARFNVRKDADGRALAGLSQGGYQALVSGMNHLESFGWLATFSGVTTTTVPNAGVEAQLKQPDAINKQLRNFTVVVGEKDSVTGKDIAGLKSELEKQQIKFDYHQYPGLNHEMDVWRPAYAEFVQKLFK
>GCF_022353825.1_strand_blastn_result_1167_plus.fasta_1
MKRHAIYFALALAGAAFTLQAAPLPAMPDPSLPVSHFITQVNADKSITYRLFAPDARRVSIVTGATPDSFVSHDMTKAADGVWTWKSEPMKPNLYEYYFDVDGFRSVDTGSRYQKPQRQVNTSLILVPGSILDDREVAHGDLRTLTYHSKALNAERRLYVWTPPGYSGTGDPLPVLYFYHGFGDSGLSAIDQGRIPQIMDNLLAEGKIKPMLVVVPDTETDIPEAVAENFPPQERRKTFYPLNAQAADKELMQDIIPLIDARFNVRKDADGRALAGLSQGGYQALVSGMNHLESFGWLATFSGVTTTTVPNAGVEAQLKQPDAINKQLRNFTVVVGEKDSVTGKDIAGLKSELEKQQIKFDYHQYPGLNHEMDVWRPAYAEFVQKLFK
>GCF_022353985.1_strand_blastn_result_1167_plus.fasta_1
MKRHAIYFALALAGAAFTLQAAPLPAMPDPSLPVSHFITQVNADKSITYRLFAPDARRVSIVTGATPDSFVSHDMTKAADGVWTWKSEPMKPNLYEYYFDVDGFRSVDTGSRYQKPQRQVNTSLILVPGSILDDREVAHGDLRTLTYHSKALNAERRLYVWTPPGYSGTGDPLPVLYFYHGFGDSGLSAIDQGRIPQIMDNLLAEGKIKPMLVVVPDTETDIPEAVAENFPPQERRKTFYPLNAQAADKELMQDIIPLIDARFNVRKDADGRALAGLSQGGYQALVSGMNHLESFGWLATFSGVTTTTVPNAGVEAQLKQPDAINKQLRNFTVVVGEKDSVTGKDIAGLKSELEKQQIKFDYHQYPGLNHEMDVWRPAYAEFVQKLFK
>GCF_022354105.1_strand_blastn_result_1167_plus.fasta_1
MKRHAIYFALALAGAAFTLQAAPLPAMPDPSLPVSHFITQVNADKSITYRLFAPDARRVSIVTGATPDSFVSHDMTKAADGVWTWKSEPMKPNLYEYYFDVDGFRSVDTGSRYQKPQRQVNTSLILVPGSILDDREVAHGDLRTLTYHSKALNAERRLYVWTPPGYSGTGDPLPVLYFYHGFGDSGLSAIDQGRIPQIMDNLLAEGKIKPMLVVVPDTETDIPEAVAENFPPQERRKTFYPLNAQAADKELMQDIIPLIDARFNVRKDADGRALAGLSQGGYQALVSGMNHLESFGWLATFSGVTTTTVPNAGVEAQLKQPDAINKQLRNFTVVVGEKDSVTGKDIAGLKSELEKQQIKFDYHQYPGLNHEMDVWRPAYAEFVQKLFK
>GCF_022354125.1_strand_blastn_result_1167_plus.fasta_1
MKRHAIYFALALAGAAFTLQAAPLPAMPDPSLPVSHFITQVNADKSITYRLFAPDARRVSIVTGATPDSFVSHDMTKAADGVWTWKSEPMKPNLYEYYFDVDGFRSVDTGSRYQKPQRQVNTSLILVPGSILDDREVAHGDLRTLTYHSKALNAERRLYVWTPPGYRGTGDPLPVLYFYHGFGDSGLSAIDQGRIPQIMDNLLAEGKIKPMLVVVPDTETDIPEAVAEDFPPQERRKTFYPLNAQAADKELMQDIIPLIDARFNVRKDADGRALAGLSQGGYQALVSGMNHLESFGWLATFSGVTTTTVPNAGVEAQLKQPDAINKQLRNFTVVVGEKDSVTGKDIAGLKSELEKQQIKFDYHQYPGLNHEMDVWRPAYAEFVQKLFK
>GCF_022354165.1_strand_blastn_result_1167_plus.fasta_1
MKRHAIYFALALAGAAFTLQAAPLPAMPDPSLPVSHFITQVNADKSITYRLFAPDARRVSIVTGATPDSFVSHDMTKAADGVWTWKSEPMKPNLYEYYFDVDGFRSVDTGSRYQKPQRQVNTSLILVPGSILDDREVAHGDLRTLTYHSKALNAERRLYVWTPPGYSGTGDPLPVLYFYHGFGDSGLSAIDQGRIPQIMDNLLAEGKIKPMLVVVPDTETDIPEAVAEDFPPQERRKTFYPLNAQAADKELMQDIIPLIDARFNVRKDADGRALAGLSQGGYQALVSGMNHLESFGWLATFSGVTTTTVPNAGVEAQLKQPDAINKQLRNFTVVVGEKDSVTGKDIAGLKSELEKQQIKFDYHQYPGLNHEMDVWRPAYAEFVQKLFK
>GCF_022354285.1_strand_blastn_result_1167_plus.fasta_1
MKRHAIYFALALAGAAFTLQAAPLPAMPDPSLPVSHFITQVNADKSITYRLFAPDARRVSIVTGATPDSFVSHDMTKAADGVWTWKSEPMKPNLYEYYFDVDGFRSVDTGSRYQKPQRQVNTSLILVPGSILDDREVAHGDLRTLTYHSKALNAERRLYVWTPPGYSGTGDPLPVLYFYHGFGDSGLSAIDQGRIPQIMDNLLAEGKIKPMLVVVPDTETDIPEAVAENFPPQERRKTFYPLNAQAADKELMQDIIPLIDARFNVRKDADGRALAGLSQGGYQALVSGMNHLESFGWLATFSGVTTTTVPNAGVEAQLKQPDAINKQLRNFTVVVGEKDSVTGKDIAGLKSELEKQQIKFDYHQYPGLNHEMDVWRPAYAEFVQKLFK
>GCF_022354525.1_strand_blastn_result_1167_plus.fasta_1
MKRHAIYFALALAGAAFTLQAAPLPAMPDPSLPVSHFITQVNADKSITYRLFAPDARRVSIVTGATPDSFVSHDMTKAADGVWTWKSEPMKPNLYEYYFDVDGFRSVDTGSRYQKPQRQVNTSLILVPGSILDDREVAHGDLRTLTYHSKALNAERRLYVWTPPGYSGTGDPLPVLYFYHGFGDSGLSAIDQGRIPQIMDNLLAEGKIKPMLVVVPDTETDIPEAVAENFPPQERRKTFYPLNAQAADKELMQDIIPLIDARFNVRKDADGRALAGLSQGGYQALVSGMNHLESFGWLATFSGVTTTTVPNAGVEAQLKQPDAINKQLRNFTVVVGEKDSVTGKDIAGLKSELEKQQIKFDYHQYPGLNHEMDVWRPAYAEFVQKLFK
>GCF_022354545.1_strand_blastn_result_1167_plus.fasta_1
MKRHAIYFALALAGAAFTLQAAPLPAMPDPSLPVSHFITQVNADKSITYRLFAPDARRVSIVTGATPDSFVSHDMTKAADGVWTWKSEPMKPNLYEYYFDVDGFRSVDTGSRYQKPQRQVNTSLILVPGSILDDREVAHGDLRTLTYHSKALNAERRLYVWTPPGYSGTGDPLPVLYFYHGFGDSGLSAIDQGRIPQIMDNLLAEGKIKPMLVVVPDTETDIPEAVAENFPPQERRKTFYPLNAQAADKELMQDIIPLIDARFNVRKDADGRALAGLSQGGYQALVSGMNHLESFGWLATFSGVTTTTVPNAGVEAQLKQPDAINKQLRNFTVVVGEKDSVTGKDIAGLKSELEKQQIKFDYHQYPGLNHEMDVWRPAYAEFVQKLFK
>GCF_022354625.1_strand_blastn_result_1167_plus.fasta_1
MKRHAIYFALALAGAAFTLQAAPLPAMPDPSLPVSHFITQVNADKSITYRLFAPDARRVSIVTGATPDSFVSHDMTKAADGVWTWKSEPMKPNLYEYYFDVDGFRSVDTGSRYQKPQRQVNTSLILVPGSILDDREVAHGDLRTLTYHSKALNAERRLYVWTPPGYSGTGDPLPVLYFYHGFGDSGLSAIDQGRIPQIMDNLLAEGKIKPMLVVVPDTETDIPEAVAENFPPQERRKTFYPLNAQAADKELMQDIIPLIDARFNVRKDADGRALAGLSQGGYQALVSGMNHLESFGWLATFSGVTTTTVPNAGVEAQLKQPDAINKQLRNFTVVVGEKDSVTGKDIAGLKSELEKQQIKFDYHQYPGLNHEMDVWRPAYAEFVQKLFK
>GCF_022354665.1_strand_blastn_result_1167_plus.fasta_1
MKRHAIYFALALAGAAFTLQAAPLPAMPDPSLPVSHFITQVNADKSITYRLFAPDARRVSIVTGATPDSFVSHDMTKAADGVWTWKSEPMKPNLYEYYFDVDGFRSVDTGSRYQKPQRQVNTSLILVPGSILDDREVAHGDLRTLTYHSKALNAERRLYVWTPPGYSGTGDPLPVLYFYHGFGDSGLSAIDQGRIPQIMDNLLAEGKIKPMLVVVPDTETDIPEAVAEDFPPQERRKTFYPLNAQAADKELMQDIIPLIDARFNVRKDADGRALAGLSQGGYQALVSGMNHLESFGWLATFSGVTTTTVPNAGVEAQLKQPDAINKQLRNFTVVVGEKDSVTGKDIAGLKSELEKQQIKFDYHQYPGLNHEMDVWRPAYAEFVQKLFK
>GCF_022354725.1_strand_blastn_result_1167_plus.fasta_1
MKRHAIYFALALAGAAFTLQAAPLPAMPDPSLPVSHFITQVNADKSITYRLFAPDARRVSIVTGATPDSFVSHDMTKAADGVWTWKSEPMKPNLYEYYFDVDGFRSVDTGSRYQKPQRQVNTSLILVPGSILDDREVAHGDLRTLTYHSKALNAERRLYVWTPPGYSGTGDPLPVLYFYHGFGDSGLSAIDQGRIPQIMDNLLAEGKIKPMLVVVPDTETDIPEAVAEDFPPQERRKTFYPLNAQAADKELMQDIIPLIDARFNVRKDADGRALAGLSQGGYQALVSGMNHLESFGWLATFSGVTTTTVPNAGVEAQLKQPDAINKQLRNFTVVVGEKDSVTGKDIAGLKSELEKQQIKFDYHQYPGLNHEMDVWRPAYAEFVQKLFK
>GCF_022369815.1_strand_blastn_result_1167_plus.fasta_1
MKRHAIYFALALAGAAFTLQAAPLPAMPDPSLPVSHFITQVNADKSITYRLFAPDARRVSIVTGATPDSFVSHDMTKAADGVWTWKSEPMKPNLYEYYFDVDGFRSVDTGSRYQKPQRQVNTSLILVPGSILDDREVAHGDLRTLTYHSKALNAERRLYVWTPPGYSGTGDPLPVLYFYHGFGDSGLSAIDQGRIPQIMDNLLAEGKIKPMLVVVPDTETDIPEAVAENFPPQERRKTFYPLNAQAADKELMQDIIPLIDARFNVRKDADGRALAGLSQGGYQALVSGMNHLESFGWLATFSGVTTTTVPNAGVEAQLKQPDAINKQLRNFTVVVGEKDSVTGKDIAGLKSELEKQQIKFDYHQYPGLNHEMDVWRPAYAEFVQKLFK
>GCF_022369925.1_strand_blastn_result_1167_plus.fasta_1
MKRHAIYFALALAGAAFTLQAAPLPAMPDPSLPVSHFITQVNADKSITYRLFAPDARRVSIVTGATPDSFVSHDMTKAADGVWTWKSEPMKPNLYEYYFDVDGFRSVDTGSRYQKPQRQVNTSLILVPGSILDDREVAHGDLRTLTYHSKALNAERRLYVWTPPGYSGTGDPLPVLYFYHGFGDSGLSAIDQGRIPQIMDNLLAEGKIKPMLVVVPDTETDIPEAVAENFPPQERRKTFYPLNAQAADKELMQDIIPLIDARFNVRKDADGRALAGLSQGGYQALVSGMNHLESFGWLATFSGVTTTTVPNAGVEAQLKQPDAINKQLRNFTVVVGEKDSVTGKDIAGLKSELEKQQIKFDYHQYPGLNHEMDVWRPAYAEFVQKLFK
>GCF_022453565.1_strand_blastn_result_1167_plus.fasta_1
MKRHAIYFALALAGAAFTLQAAPLPAMPDPSLPVSHFITQVNADKSITYRLFAPDARRVSIVTGATPDSFVSHDMTKAADGVWTWKSEPMKPNLYEYYFDVDGFRSVDTGSRYQKPQRQVNTSLILVPGSILDDREVAHGDLRTLTYHSKALNAERRLYVWTPPGYSGTGDPLPVLYFYHGFGDSGLSAIDQGRIPQIMDNLLAEGKIKPMLVVVPDTETDIPEAVAENFPPQERRKTFYPLNAQAADKELMQDIIPLIDARFNVRKDADGRALAGLSQGGYQALVSGMNHLESFGWLATFSGVTTTTVPNAGVEAQLKQPDAINKQLRNFTVVVGEKDSVTGKDIAGLKSELEKQQIKFDYHQYPGLNHEMDVWRPAYAEFVQKLFK
>GCF_022453645.1_strand_blastn_result_1167_plus.fasta_1
MKRHAIYFALALAGAAFTLQAAPLPAMPDPSLPVSHFITQVNADKSITYRLFAPDARRVSIVTGATPDSFVSHDMTKAADGVWTWKSEPMKPNLYEYYFDVDGFRSVDTGSRYQKPQRQVNTSLILVPGSILDDREVAHGDLRTLTYHSKALNAERRLYVWTPPGYSGTGDPLPVLYFYHGFGDSGLSAIDQGRIPQIMDNLLAEGKIKPMLVVVPDIETDIPEAVAENFPPQERRKTFYPLNAQAADKELMQDIIPLIDARFNVRKDADGRALAGLSQGGYQALVSGMNHLESFGWLATFSGVTTTTVPNAGVEAQLKQPDAINKQLRNFTVVVGEKDSVTGKDIAGLKSELEKQQIKFDYHQYPGLNHEMDVWRPAYAEFVQKLFK
>GCF_022492855.1_strand_blastn_result_1167_plus.fasta_1
MKRHAIYFALALAGAAFTLQAAPLPAMPDPSLPVSHFITQVNADKSITYRLFAPDARRVSIVTGATPDSFVSHDMTKAADGVWTWKSEPMKPNLYEYYFDVDGFRSVDTGSRYQKPQRQVNTSLILVPGSILDDREVAHGDLRTLTYHSKALNAERRLYVWTPPGYSGTGDPLPVLYFYHGFGDSGLSAIDQGRIPQIMDNLLAEGKIKPMLVVVPDTETDIPEAVAENFPPQERRKTFYPLNAQAADKELMQDIIPLIDARFNVRKDADGRALAGLSQGGYQALVSGMNHLESFGWLATFSGVTTTTVPNAGVEAQLKQPDAINKQLRNFTVVVGEKDSVTGKDIAGLKSELEKQQIKFDYHQYPGLNHEMDVWRPAYAEFVQKLFK
>GCF_022492875.1_strand_blastn_result_1167_plus.fasta_1
MKRHAIYFALALAGAAFTLQAAPLPAMPDPSLPVSHFITQVNADKSITYRLFAPDARRVSIVTGATPDSFVSHDMTKAADGVWTWKSEPMKPNLYEYYFDVDGFRSVDTGSRYQKPQRQVNTSLILVPGSILDDREVAHGDLRTLTYHSKALNAERRLYVWTPPGYSGTGDPLPVLYFYHGFGDSGLSAIDQGRIPQIMDNLLAEGKIKPMLVVVPDTETDIPEAVAENFPPQERRKTFYPLNAQAADKELMQDIIPLIDARFNVRKDADGRALAGLSQGGYQALVSGMNHLESFGWLATFSGVTTTTVPNAGVEAQLKQPDAINKQLRNFTVVVGEKDSVTGKDIAGLKSELEKQQIKFDYHQYPGLNHEMDVWRPAYAEFVQKLFK
>GCF_022492895.1_strand_blastn_result_1167_plus.fasta_1
MKRHAIYFALALAGAAFTLQAAPLPAMPDPSLPVSHFITQVNADKSITYRLFAPDARRVSIVTGATPDSFVSHDMTKAADGVWTWKSEPMKPNLYEYYFDVDGFRSVDTGSRYQKPQRQVNTSLILVPGSILDDREVAHGDLRTLTYHSKALNAERRLYVWTPPGYSGTGDPLPVLYFYHGFGDSGLSAIDQGRIPQIMDNLLAEGKIKPMLVVVPDTETDIPEAVAENFPPQERRKTFYPLNAQAADKELMQDIIPLIDARFNVRKDADGRALAGLSQGGYQALVSGMNHLESFGWLATFSGVTTTTVPNAGVEAQLKQPDAINKQLRNFTVVVGEKDSVTGKDIAGLKSELEKQQIKFDYHQYPGLNHEMDVWRPAYAEFVQKLFK
>GCF_022493975.1_strand_blastn_result_1167_plus.fasta_1
MKRHAIYFALALAGAAFTLQAAPLPAMPDPSLPVSHFITQVNADKSITYRLFAPDARRVSIVTGATPDSFVSHDMTKAADGVWTWKSEPMKPNLYEYYFDVDGFRSVDTGSRYQKPQRQVNTSLILVPGSILDDREVAHGDLRTLTYHSKALNAERRLYVWTPPGYSGTGDPLPVLYFYHGFGDSGLSAIDQGRIPQIMDNLLAEGKIKPMLVVVPDTETDIPEAVAENFPPQERRKTFYPLNAQAADKELMQDIIPLIDARFNVRKDADGRALAGLSQGGYQALVSGMNHLESFGWLATFSGVTTTTVPNAGVEAQLKQPDAINKQLRNFTVVVGEKDSVTGKDIAGLKSELEKQQIKFDYHQYPGLNHEMDVWRPAYAEFVQKLFK
>GCF_022494195.1_strand_blastn_result_1167_plus.fasta_1
MKRHAIYFALALAGAAFTLQAAPLPAMPDPSLPVSHFITQVNADKSITYRLFAPDARRVSIVTGATPDSFVSHDMTKAADGVWTWKSEPMKPNLYEYYFDVDGFRSVDTGSRYQKPQRQVNTSLILVPGSILDDREVAHGDLRTLTYHSKALNAERRLYVWTPPGYSGTGDPLPVLYFYHGFGDSGLSAIDQGRIPQIMDNLLAEGKIKPMLVVVPDTETDIPEAVAENFPPQERRKTFYPLNAQAADKELMQDIIPLIDARFNVRKDADGRALAGLSQGGYQALVSGMNHLESFGWLATFSGVTTTTVPNAGVEAQLKQPDAINKQLRNFTVVVGEKDSVTGKDIAGLKSELEKQQIKFDYHQYPGLNHEMDVWRPAYAEFVQKLFK
>GCF_022494215.1_strand_blastn_result_1167_plus.fasta_1
MKRHAIYFALALAGAAFTLQAAPLPAMPDPSLPVSHFITQVNADKSITYRLFAPDARRVSIVTGATPDSFVSHDMTKAADGVWTWKSEPMKPNLYEYYFDVDGFRSVDTGSRYQKPQRQVNTSLILVPGSILDDREVAHGDLRTLTYHSKALNAERRLYVWTPPGYSGTGDPLPVLYFYHGFGDSGLSAIDQGRIPQIMDNLLAEGKIKPMLVVVPDTETDIPEAVAENFPPQERRKTFYPLNAQAADKELMQDIIPLIDARFNVRKDADGRALAGLSQGGYQALVSGMNHLESFGWLATFSGVTTTTVPNAGVEAQLKQPDAINKQLRNFTVVVGEKDSVTGKDIAGLKSELEKQQIKFDYHQYPGLNHEMDVWRPAYAEFVQKLFK
>GCF_022494255.1_strand_blastn_result_1167_plus.fasta_1
MKRHAIYFALALACAAFTLQAAPLPAMSDPSLPVSHFITQVNGDKSITYRLFAPDARRVSIVTGATPDSFVSHDMTKAADGVWTWKSEPMKPNLYEYYFDVDGFRSVDTGSRYQKPQRQVNTSLILVPGSILDDREVAHGDLRTLTYHSKALNAERRLYVWTPPGYSGTGDPLPVLYFYHGFGDSGLSAIDQGRIPQIMDNLLAEGKIKPMLVVVPDTETDIPEAVAENFPPQERRKTFYPLNAQAADKELMQDIIPLIDARFNVRKDADGRALAGLSQGGYQALVSGMNHLESFGWLATFSGVTTTTVPNAGVEAQLKQPDAINKQLRNFTVVVGEKDSVTGKDIAGLKSELEKQQIKFDYHQYPGLNHEMDVWRPAYAEFVQKLFK
>GCF_022494375.1_strand_blastn_result_1167_plus.fasta_1
MKRHAIYFALALACAAFTLQAAPLPAMSDPSLPVSHFITQVNADKSITYRLFAPDARRVSIVTGATPDSFVSHDMTKAADGVWTWKSEPMKPNLYEYYFDVDGFRSVDTGSRYQKPQRQVNTSLILVPGSILDDREVAHGDLRTLTYHSKALNAERRLYVWTPPGYSGTGDPLPVLYFYHGFGDSGLSAIDQGRIPQIMDNLLAEGKIKPMLVVVPDTETDIPEAVAENFPPQERRKTFYPLNAQAADKELMQDIIPLIDARFNVRKDADGRALAGLSQGGYQALVSGMNHLESFGWLATFSGVTTTTVPNAGVEAQLKQPDAINKQLRNFTVVVGEKDSVTGKDIAGLKSELEKQQIKFDYHQYPGLNHEMDVWRPAYAEFVQKLFK
>GCF_022494395.1_strand_blastn_result_1167_plus.fasta_1
MKRHAIYFALALAGAAFTLQAAPLPAMPDPSLPVSHFITQVNADKSITYRLFAPDARRVSIVTGATPDSFVSHDMTKAADGVWTWKSEPMKPNLYEYYFDVDGFRSVDTGSRYQKPQRQVNTSLILVPGSILDDREVAHGDLRTLTYHSKALNAERRLYVWTPPGYSGTGDPLPVLYFYHGFGDSGLSAIDQGRIPQIMDNLLAEGKIKPMLVVVPDTETDIPEAVAENFPPQERRKTFYPLNAQAADKELMQDIIPLIDARFNVRKDADGRALAGLSQGGYQALVSGMNHLESFGWLATFSGVTTTTVPNAGVEAQLKQPDAINKQLRNFTVVVGEKDSVTGKDIAGLKSELEKQQIKFDYHQYPGLNHEMDVWRPAYAEFVQKLFK
>GCF_022533505.1_strand_blastn_result_1167_plus.fasta_1
MKRHAIYFALALAGAAFTLQAAPLPAMPDPSLPVSHFITQVNADKSITYRLFAPDARRVSIVTGATPDSFVSHDMTKAADGVWTWKSEPMKPNLYEYYFDVDGFRSVDTGSRYQKPQRQVNTSLILVPGSILDDREVAHGDLRTLTYHSKALNAERRLYVWTPPGYSGTGDPLPVLYFYHGFGDSGLSAIDQGRIPQIMDNLLAEGKIKPMLVVVPDTETDIPEAVAENFPPQERRKTFYPLNAQAADKELMQDIIPLIDARFNVRKDADGRALAGLSQGGYQALVSGMNHLESFGWLATFSGVTTTTVPNAGVEAQLKQPDAINKQLRNFTVVVGEKDSVTGKDIAGLKSELEKQQIKFDYHQYPGLNHEMDVWRPAYAEFVQKLFK
>GCF_022533525.1_strand_blastn_result_1167_plus.fasta_1
MKRHAIYFALALAGAAFTLQAAPLPAMPDPSLPVSHFITQVNADKSITYRLFAPDARRVSIVTGATPDSFVSHDMTKAADGVWTWKSEPMKPNLYEYYFDVDGFRSVDTGSRYQKPQRQVNTSLILVPGSILDDREVAHGDLRTLTYHSKALNAERRLYVWTPPGYSGTGDPLPVLYFYHGFGDSGLSAIDQGRIPQIMDNLLAEGKIKPMLVVVPDTETDIPEAVAENFPPQERRKTFYPLNAQAADKELMQDIIPLIDARFNVRKDADGRALAGLSQGGYQALVSGMNHLESFGWLATFSGVTTTTVPNAGVEAQLKQPDAINKQLRNFTVVVGEKDSVTGKDIAGLKSELEKQQIKFDYHQYPGLNHEMDVWRPAYAEFVQKLFK
>GCF_022539425.1_strand_blastn_result_1167_plus.fasta_1
MKRHAIYFALALAGAAFTLQAAPLPAMPDPSLPVSHFITQVNADKSITYRLFAPDARRVSIVTGATPDSFVSHDMTKAADGVWTWKSEPMKPNLYEYYFDVDGFRSVDTGSRYQKPQRQVNTSLILVPGSILDDREVAHGDLRTLTYHSKALNAERRLYVWTPPGYSGTGDPLPVLYFYHGFGDSGLSAIDQGRIPQIMDNLLAEGKIKPMLVVVPDTETDIPEAVAENFPPQERRKTFYPLNAQAADKELMQDIIPLIDARFNVRKDADGRALAGLSQGGYQALVSGMNHLESFGWLATFSGVTTTTVPNAGVEAQLKQPDAINKQLRNFTVVVGEKDSVTGKDIAGLKSELEKQQIKFDYHQYPGLNHEMDVWRPAYAEFVQKLFK
>GCF_022558365.1_strand_blastn_result_1167_plus.fasta_1
MKRHAIYFALALAGAAFTLQAAPLPAMPDPSLPVSHFITQVNADKSITYRLFAPDARRVSIVTGATPDSFVSHDMTKAADGVWTWKSEPMKPNLYEYYFDVDGFRSVDTGSRYQKPQRQVNTSLILVPGSILDDREVAHGDLRTLTYHSKALNAERRLYVWTPPGYSGTGDPLPVLYFYHGFGDSGLSAIDQGRIPQIMDNLLAEGKIKPMLVVVPDTETDIPEAVAENFPPQERRKTFYPLNAQAADKELMQDIIPLIDARFNVRKDADGRALAGLSQGGYQALVSGMNHLESFGWLATFSGVTTTTVPNAGVEAQLKQPDAINKQLRNFTVVVGEKDSVTGKDIAGLKSELEKQQIKFDYHQYPGLNHEMDVWRPAYAEFVQKLFK
>GCF_022559765.1_strand_blastn_result_1167_plus.fasta_1
MKRHAIYFALALAGAAFTLQAAPLPAMPDPSLPVSHFITQVNADKSITYRLFAPDARRVSIVTGATPDSFVSHDMTKAADGVWTWKSEPMKPNLYEYYFDVDGFRSVDTGSRYQKPQRQVNTSLILVPGSILDDREVAHGDLCTLTYHSKALNAERRLYVWTPPGYSGTGDPLPVLYFYHGFGDSGLSAIDQGRIPQIMDNLLAEGKIKPMLVVVPDTETDIPEAVAENFPPQERRKTFYPLNAQAADKELMQDIIPLIDARFNVRKDADGRALAGLSQGGYQALVSGMNHLESFGWLATFSGVTTTTVPNAGVEAQLKQPDAINKQLRNFTVVVGEKDSVTGKDIAGLKSELEKQQIKFDYHQYPGLNHEMDVWRPAYAEFVQKLFK
>GCF_022559785.1_strand_blastn_result_1167_plus.fasta_1
MKRHAIYFALALAGAAFTLQAAPLPAMPDPSLPVSHFITQVNADKSITYRLFAPDARRVSIVTGATPDSFVSHDMTKAADGVWTWKSEPMKPNLYEYYFDVDGFRSVDTGSRYQKPQRQVNTSLILVPGSILDDREVAHGDLCTLTYHSKALNAERRLYVWTPPGYSGTGDPLPVLYFYHGFGDSGLSAIDQGRIPQIMDNLLAEGKIKPMLVVVPDTETDIPEAVAENFPPQERRKTFYPLNAQAADKELMQDIIPLIDARFNVRKDADGRALAGLSQGGYQALVSGMNHLESFGWLATFSGVTTTTVPNAGVEAQLKQPDAINKQLRNFTVVVGEKDSVTGKDIAGLKSELEKQQIKFDYHQYPGLNHEMDVWRPAYAEFVQKLFK
>GCF_022570755.1_strand_blastn_result_1167_plus.fasta_1
MKRHAIYFALALAGAAFTLQAAPLPAMSDPSLPVSHFITQVNADKSITYRLFAPDARRVSIVTGATPDSFVSHDMTKAAHGVWTWKSEPMKPNLYEYYFDVDGFRSVDTGSRYQKPQRQVNTSLILVPGSILDDREVAHGDLRTLTYHSKALNAERRLYVWTPPGYSGTGDPLPVLYFYHGFGDSGLSAIDQGRIPQIMDNLLAEGKIKPMLVVVPDTETDIPEAVAENFPPQERRKTFYPLNAQAADKELMQDIIPLIDARFNVRKDADGRALAGLSQGGYQALVSGMNHLESFGWLATFSGVTTTTVPNAGVEAQLKQPDAINKQLRNFTVVVGEKDSVTGKDIAGLKSELEKQQIKFDYHQYPGLNHEMDVWRPAYAEFVQKLFK
>GCF_022577075.1_strand_blastn_result_1167_plus.fasta_1
MKRHAIYFALALAGAAFTLQAAPLPAMPDPSLPVSHFITQVNADKSITYRLFAPDARRVSIVTGATPDSFVSHDMTKAADGVWTWKSEPMKPNLYEYYFDVDGFRSVDTGSRYQKPQRQVNTSLILVPGSILDDREVAHGDLRTLTYHSKALNAERRLYVWTPPGYSGTGDPLPVLYFYHGFGDSGLSAIDQGRIPQIMDNLLAEGKIKPMLVVVPDTETDIPEAVAENFPPQERRKTFYPLNAQAADKELMQDIIPLIDARFNVRKDADGRALAGLSQGGYQALVSGMNHLESFGWLATFSGVTTTTVPNAGVEAQLKQPDAINKQLRNFTVVVGEKDSVTGKDIAGLKSELEKQQIKFDYHQYPGLNHEMDVWRPAYAEFVQKLFK
>GCF_022592575.1_strand_blastn_result_1167_plus.fasta_1
MKRHAIYFALALAGAAFTLQAAPLPAMPDPSLPVSHFITQVNADKSITYRLFAPDARRVSIVTGATPDSFVSHDMTKAADGVWTWKSEPMKPNLYEYYFDVDGFRSVDTGSRYQKPQRQVNTSLILVPGSILDDREVAHGDLRTLTYHSKALNAERRLYVWTPPGYSGTGDPLPVLYFYHGFGDSGLSAIDQGRIPQIMDNLLAEGKIKPMLVVVPDTETDIPEAVAENFPPQERRKTFYPLNAQAADKELMQDIIPLIDARFNVRKDADGRALAGLSQGGYQALVSGMNHLESFGWLATFSGVTTTTVPNAGVEAQLKQPDAINKQLRNFTVVVGEKDSVTGKDIAGLKSELEKQQIKFDYHQYPGLNHEMDVWRPAYAEFVQKLFK
>GCF_022592735.1_strand_blastn_result_1167_plus.fasta_1
MKRHAIYFALALAGAAFTLQAAPLPAMPDPSLPVSHFITQVNADKSITYRLFAPDALRVSIVTGATPDSFVSHDMTKAADGVWTWKSEPMKPNLYEYYFDVDGFRSVDTGSRYQKPQRQVNTSLILVPGSILDDREVAHGDLRTLTYHSKALNAERRLYVWTPPGYSGTGDPLPVLYFYHGFGDSGLSAIDQGRIPQIMDNLLAEGKIKPMLVVVPDTETDIPEAVAEDFPPQERRKTFYPLNAQAADKELMQDIIPLIDARFNVRKDADGRALAGLSQGGYQALVSGMNHLESFGWLATFSGVTTTTVPNAGVEAQLKQPDAINKQLRNFTVVVGEKDSVTGKDIAGLKSELEKQQIKFDYHQYPGLNHEMDVWRQAYAEFVQKLFK
>GCF_022699325.1_strand_blastn_result_1167_plus.fasta_1
MKRHAIYFALALAGAAFTLQAAPLPAMPDPSLPVSHFITQVNADKSITYRLFAPDARRVSIVTGATPDSFVSHDMTKAADGVWTWKSEPMKPNLYEYYFDVDGFRSVDTGSRYQKPQRQVNTSLILVPGSILDDREVAHGDLRTLTYHSKALNAERRLYVWTPPGYSGTGDPLPVLYFYHGFGDSGLSAIDQGRIPQIMDNLLAEGKIKPMLVVVPDTETDIPEAVAENFPPQERRKTFYPLNAQAADKELMQDIIPLIDARFKVRKDADGRALAGLSQGGYQALVSGMNHLESFGWLATFSGVTTTTVPNAGVEAQLKQPDAINKQLRNFTVVVGEKDSVTGKDIAGLKSELEKQQIKFDYHQYPGLNHEMDVWRPAYAEFVQKLFK
>GCF_022701055.1_strand_blastn_result_1167_plus.fasta_1
MKRHAIYFALALAGAAFTLQAAPLPAMPDPSLPVSHFITQVNADKSITYRLFAPDARRVSIVTGATPDSFVSHDMTKAADGVWTWKSEPMKPNLYEYYFDVDGFRSVDTGSRYQKPQRQVNTSLILVPGSILDDREVAHGDLRTLTYHSKALNAERRLYVWTPPGYSGTGDPLPVLYFYHGFGDSGLSAIDQGRIPQIMDNLLAEGKIKPMLVVVPDTETDIPEAVAENFPPQERRKTFYPLNAQAADKELMQDIIPLIDARFNVRKDADGRALAGLSQGGYQALVSGMNHLESFGWLATFSGVTTTTVPNAGVEAQLKQPDAINKQLRNFTVVVGEKDSVTGKDIAGLKSELEKQQIKFDYHQYPGLNHEMDVWRPAYAEFVQKLFK
>GCF_022749215.1_strand_blastn_result_1167_plus.fasta_1
MKRHAIYFALALAGAAFTLQAAPLPAMPDPSLPVSHFITQVNADKSITYRLFAPDARRVSIVTGATPDSFVSHDMTKAADGVWTWKSEPMKPNLYEYYFDVDGFRSVDTGSRYQKPQRQVNTSLILVPGSILDDREVAHGDLRTLTYHSKALNAERRLYVWTPPGYSGTGDPLPVLYFYHGFGDSGLSAIDQGRIPQIMDNLLAEGKIKPMLVVVPDTETDIPEAVAENFPPQERRKTFYPLNAQAADKELMQDIIPLIDARFNVRKDADGRALAGLSQGGYQALVSGMNHLESFGWLATFSGVTTTTVPNAGVEAQLKQPDAINKQLRNFTVVVGEKDSVTGKDIAGLKSELEKQQIKFDYHQYPGLNHEMDVWRPAYAEFVQKLFK
>GCF_022749475.1_strand_blastn_result_1167_plus.fasta_1
MKRHAIYFALALAGAAFTLQAAPLPAMPDPSLPVSHFITQVNADKSITYRLFAPDARRVSIVTGATPDSFVSHDMTKAADGVWTWKSEPMKPNLYEYYFDVDGFRSVDTGSRYQKPQRQVNTSLILVPGSILDDREVAHGDLRTLTYHSKALNAERRLYVWTPPGYSGTGDPLPVLYFYHGFGDSGLSAIDQGRIPQIMDNLLAEGKIKPMLVVVPDTETDIPEAVAENFPPQERRKTFYPLNAQAADKELMQDIIPLIDARFNVRKDADGRALAGLSQGGYQALVSGMNHLESFGWLATFSGVTTTTVPNAGVEAQLKQPDAINKQLRNFTVVVGEKDSVTGKDIAGLKSELEKQQIKFDYHQYPGLNHEMDVWRPAYAEFVQKLFK
>GCF_022759625.1_strand_blastn_result_1167_plus.fasta_1
MKRHAIYFALALAGAAFTLQAAPLPAMPDPSLPVSHFITQVNADKSITYRLFAPDARRVSIVTGATPDSFVSHDMTKAADGVWTWKSEPMKPNLYEYYFDVDGFRSVDTGSRYQKPQRQVNTSLILVPGSILDDREVAHGDLRTLTYHSKALNAERRLYVWTPPGYSGTGDPLPVLYFYHGFGDSGLSAIDQGRIPQIMDNLLAEGKIKPMLVVVPDTETDIPEAVAENFPPQERRKTFYPLNAQAADKELMQDIIPLIDARFNVRKDADGRALAGLSQGGYQALVSGMNHLESFGWLATFSGVTTTTVPNAGVEAQLKQPDAINKQLRNFTVVVGEKDSVTGKDIAGLKSELEKQQIKFDYHQYPGLNHEMDVWRPAYAEFVQKLFK
>GCF_022759645.1_strand_blastn_result_1167_plus.fasta_1
MKRHAIYFALALAGAAFTLQAAPLPAMPDPSLPVSHFITQVNADKSITYRLFAPDARRVSIVTGATPDSFVSHDMTKAADGVWTWKSEPMKPNLYEYYFDVDGFRSVDTGSRYQKPQRQVNTSLILVPGSILDDREVAHGDLRTLTYHSKALNAERRLYVWTPPGYSGTGDPLPVLYFYHGFGDSGLSAIDQGRIPQIMDNLLAEGKIKPMLVVVPDTETDIPEAVAENFPPQERRKTFYPLNAQAADKELMQDIIPLIDARFNVRKDADGRALAGLSQGGYQALVSGMNHLESFGWLATFSGVTTTTVPNAGVEAQLKQPDAINKQLRNFTVVVGEKDSVTGKDIAGLKSELEKQQIKFDYHQYPGLNHEMDVWRPAYAEFVQKLFK
>GCF_022759665.1_strand_blastn_result_1167_plus.fasta_1
MKRHAIYFALALAGAAFTLQAAPLPAMPDPSLPVSHFITQVNADKSITYRLFAPDARRVSIVTGATPDSFVSHDMTKAADGVWTWKSEPMKPNLYEYYFDVDGFRSVDTGSRYQKPQRQVNTSLILVPGSILDDREVAHGDLRTLTYHSKALNAERRLYVWTPPGYSGTGDPLPVLYFYHGFGDSGLSAIDQGRIPQIMDNLLAEGKIKPMLVVVPDTETDIPEAVAENFPPQERRKTFYPLNAQAADKELMQDIIPLIDARFNVRKDADGRALAGLSQGGYQALVSGMNHLESFGWLATFSGVTTTTVPNAGVEAQLKQPDAINKQLRNFTVVVGEKDSVTGKDIAGLKSELEKQQIKFDYHQYPGLNHEMDVWRPAYAEFVQKLFK
>GCF_022759685.1_strand_blastn_result_1167_plus.fasta_1
MKRHAIYFALALAGAAFTLQAAPLPAMPDPSLPVSHFITQVNADKSITYRLFAPDARRVSIVTGATPDSFVSHDMTKAADGVWTWKSEPMKPNLYEYYFDVDGFRSVDTGSRYQKPQRQVNTSLILVPGSILDDREVAHGDLRTLTYHSKALNAERRLYVWTPPGYSGTGDPLPVLYFYHGFGDSGLSAIDQGRIPQIMDNLLAEGKIKPMLVVVPDTETDIPEAVAENFPPQERRKTFYPLNAQAADKELMQDIIPLIDARFNVRKDADGRALAGLSQGGYQALVSGMNHLESFGWLATFSGVTTTTVPNAGVEAQLKQPDAINKQLRNFTVVVGEKDSVTGKDIAGLKSELEKQQIKFDYHQYPGLNHEMDVWRPAYAEFVQKLFK
>GCF_022759705.1_strand_blastn_result_1167_plus.fasta_1
MKRHAIYFALALAGAAFTLQAAPLPAMPDPSLPVSHFITQVNADKSITYRLFAPDARRVSIVTGATPDSFVSHDMTKAADGVWTWKSEPMKPNLYEYYFDVDGFRSVDTGSRYQKPQRQVNTSLILVPGSILDDREVAHGDLRTLTYHSKALNAERRLYVWTPPGYSGTGDPLPVLYFYHGFGDSGLSAIDQGRIPQIMDNLLAEGKIKPMLVVVPDTETDIPEAVAENFPPQERRKTFYPLNAQAADKELMQDIIPLIDARFNVRKDADGRALAGLSQGGYQALVSGMNHLESFGWLATFSGVTTTTVPNAGVEAQLKQPDAINKQLRNFTVVVGEKDSVTGKDIAGLKSELEKQQIKFDYHQYPGLNHEMDVWRPAYAEFVQKLFK
>GCF_022759925.1_strand_blastn_result_1167_plus.fasta_1
MKRHAIYFALALAGAAFTLQAAPLPAMPDPSLPVSHFITQVNADKSITYRLFAPDARRVSIVTGATPDSFVSHDMTKAADGVWTWKSEPMKPNLYEYYFDVDGFRSVDTGSRYQKPQRQVNTSLILVPGSILDDREVAHGDLRTLTYHSKALNAERRLYVWTPPGYSGTGDPLPVLYFYHGFGDSGLSAIDQGRIPQIMDNLLAEGKIKPMLVVVPDTETDIPEAVAENFPPQERRKTFYPLNAQAADKELMQDIIPLIDARFNVRKDADGRALAGLSQGGYQALVSGMNHLESFGWLATFSGVTTTTVPNAGVEAQLKQPDAINKQLRNFTVVVGEKDSVTGKDIAGLKSELEKQQIKFDYHQYPGLNHEMDVWRPAYAEFVQKLFK
>GCF_022759945.1_strand_blastn_result_1167_plus.fasta_1
MKRHAIYFALALAGAAFTLQAAPLPAMPDPSLPVSHFITQVNADKSITYRLFAPDARRVSIVTGATPDSFVSHDMTKAADGVWTWKSEPMKPNLYEYYFDVDGFRSVDTGSRYQKPQRQVNTSLILVPGSILDDREVAHGDLRTLTYHSKALNAERRLYVWTPPGYSGTGDPLPVLYFYHGFGDSGLSAIDQGRIPQIMDNLLAEGKIKPMLVVVPDTETDIPEAVAENFPPQERRKTFYPLNAQAADKELMQDIIPLIDARFNVRKDADGRALAGLSQGGYQALVSGMNHLESFGWLATFSGVTTTTVPNAGVEAQLKQPDAINKQLRNFTVVVGEKDSVTGKDIAGLKSELEKQQIKFDYHQYPGLNHEMDVWRPAYAEFVQKLFK
>GCF_022759965.1_strand_blastn_result_1167_plus.fasta_1
MKRHAIYFALALAGAAFTLQAAPLPAMPDPSLPVSHFITQVNADKSITYRLFAPDARRVSIVTGATPDSFVSHDMTKAADGVWTWKSEPMKPNLYEYYFDVDGFRSVDTGSRYQKPQRQVNTSLILVPGSILDDREVAHGDLRTLTYHSKALNAERRLYVWTPPGYSGTGDPLPVLYFYHGFGDSGLSAIDQGRIPQIMDNLLAEGKIKPMLVVVPDTETDIPEAVAENFPPQERRKTFYPLNAQAADKELMQDIIPLIDARFNVRKDADGRALAGLSQGGYQALVSGMNHLESFGWLATFSGVTTTTVPNAGVEAQLKQPDAINKQLRNFTVVVGEKDSVTGKDIAGLKSELEKQQIKFDYHQYPGLNHEMDVWRPAYAEFVQKLFK
>GCF_022759985.1_strand_blastn_result_1167_plus.fasta_1
MKRHAIYFALALAGAAFTLQAAPLPAMPDPSLPVSHFITQVNADKSITYRLFAPDARRVSIVTGATPDSFVSHDMTKAADGVWTWKSEPMKPNLYEYYFDVDGFRSVDTGSRYQKPQRQVNTSLILVPGSILDDREVAHGDLRTLTYHSKALNAERRLYVWTPPGYSGTGDPLPVLYFYHGFGDSGLSAIDQGRIPQIMDNLLAEGKIKPMLVVVPDTETDIPEAVAENFPPQERRKTFYPLNAQAADKELMQDIIPLIDARFNVRKDADGRALAGLSQGGYQALVSGMNHLESFGWLATFSGVTTTTVPNAGVEAQLKQPDAINKQLRNFTVVVGEKDSVTGKDIAGLKSELEKQQIKFDYHQYPGLNHEMDVWRPAYAEFVQKLFK
>GCF_022760005.1_strand_blastn_result_1167_plus.fasta_1
MKRHAIYFALALAGAAFTLQAAPLPAMPDPSLPVSHFITQVNADKSITYRLFAPDARRVSIVTGATPDSFVSHDMTKAADGVWTWKSEPMKPNLYEYYFDVDGFRSVDTGSRYQKPQRQVNTSLILVPGSILDDREVAHGDLRTLTYHSKALNAERRLYVWTPPGYSGTGDPLPVLYFYHGFGDSGLSAIDQGRIPQIMDNLLAEGKIKPMLVVVPDTETDIPEAVAENFPPQERRKTFYPLNAQAADKELMQDIIPLIDARFNVRKDADGRALAGLSQGGYQALVSGMNHLESFGWLATFSGVTTTTVPNAGVEAQLKQPDAINKQLRNFTVVVGEKDSVTGKDIAGLKSELEKQQIKFDYHQYPGLNHEMDVWRPAYAEFVQKLFK
>GCF_022809675.1_strand_blastn_result_1167_plus.fasta_1
MKRHAIYFALALAGAAFTLQAAPLPAMPDPSLPVSHFITQVNADKSITYRLFAPDARRVSIVTGATPDSFVSHDMTKAADGVWTWKSEPMKPNLYEYYFDVDGFRSVDTGSRYQKPQRQVNTSLILVPGSILDDREVAHGDLRTLTYHSKALNAERRLYVWTPPGYSGTGDPLPVLYFYHGFGDSGLSAIDQGRIPQIMDNLLAEGKIKPMLVVVPDTETDIPEAVAENFPPQERRKTFYPLNAQAADKELMQDIIPLIDARFNVRKDADGRALAGLSQGGYQALVSGMNHLESFGWLATFSGVTTTTVPNAGVEAQLKQPDAINKQLRNFTVVVGEKDSVTGKDIAGLKSELEKQQIKFDYHQYPGLNHEMDVWRPAYAEFVQKLFK
>GCF_022809875.1_strand_blastn_result_1167_plus.fasta_1
MKRHAIYFALALAGAAFTLQAAPLPAMPDPSLPVSHFITQVNADKSITYRLFAPDARRVSIVTGATPDSFVSHDMTKAADGVWTWKSEPMKPNLYEYYFDVDGFRSVDTGSRYQKPQRQVNTSLILVPGSILDDREVAHGDLRTLTYHSKALNAERRLYVWTPPGYSGTGDPLPVLYFYHGFGDSGLSAIDQGRIPQIMDNLLAEGKIKPMLVVVPDTETDIPEAVAEDFPPQERRKTFYPLNAQAADKELMQDIIPLIDARFNVRKDADGRALAGLSQGGYQALVSGMNHLESFGWLATFSGVTTTTVPNAGVEAQLKQPDAINKQLRNFTVVVGEKDSVTGKDIAGLKSELEKQQIKFDYHQYPGLNHEMDVWRPAYAEFVQKLFK
>GCF_022828525.1_strand_blastn_result_1167_plus.fasta_1
MKRHAIYFALALAGAAFTLQAAPLPAMPDPSLPVSHFITQVNADKSITYRLFAPDARRVSIVTGATPDSFVSHDMTKAADGVWTWKSEPMKPNLYEYYFDVDGFRSVDTGSRYQKPQRQVNTSLILVPGSILDDREVAHGDLRTLTYHSKALNAERRLYVWTPPGYSGTGDPLPVLYFYHGFGDSGLSAIDQGRIPQIMDNLLAEGKIKPMLVVVPDTETDIPEAVAENFPPQERRKTFYPLNAQAADKELMQDIIPLIDARFNVRKDADGRALAGLSQGGYQALVSGMNHLESFGWLATFSGVTTTTVPNAGVEAQLKQPDAINKQLRNFTVVVGEKDSVTGKDIAGLKSELEKQQIKFDYHQYPGLNHEMDVWRPAYAEFVQKLFK
>GCF_022828555.1_strand_blastn_result_1167_plus.fasta_1
MKRHAIYFALALAGAAFTLQAAPLPAMPDPSLPVSHFITQVNADKSITYRLFAPDARRVSIVTGATPDSFVSHDMTKAADGVWTWKSEPMKPNLYEYYFDVDGFRSVDTGSRYQKPQRQVNTSLILVPGSILDDREVAHGDLRTLTYHSKALNAERRLYVWTPPGYSGTGDPLPVLYFYHGFGDSGLSAIDQGRIPQIMDNLLAEGKIKPMLVVVPDTETDIPEAVAENFPPQERRKTFYPLNAQAADKELMQDIIPLIDARFNVRKDADGRALAGLSQGGYQALVSGMNHLESFGWLATFSGVTTTTVPNAGVEAQLKQPDAINKQLRNFTVVVGEKDSVTGKDIAGLKSELEKQQIKFDYHQYPGLNHEMDVWRPAYAEFVQKLFK
>GCF_022828575.1_strand_blastn_result_1167_plus.fasta_1
MKRHAIYFALALAGAAFTLQAAPLPAMPDPSLPVSHFITQVNADKSITYRLFAPDARRVSIVTGATPDSFVSHDMTKAADGVWTWKSEPMKPNLYEYYFDVDGFRSVDTGSRYQKPQRQVNTSLILVPGSILDDREVAHGDLRTLTYHSKALNAERRLYVWTPPGYSGTGDPLPVLYFYHGFGDSGLSAIDQGRIPQIMDNLLAEGKIKPMLVVVPDTETDIPEAVAENFPPQERRKTFYPLNAQAADKELMQDIIPLIDARFNVRKDADGRALAGLSQGGYQALVSGMNHLESFGWLATFSGVTTTTVPNAGVEAQLKQPDAINKQLRNFTVVVGEKDSVTGKDIAGLKSELEKQQIKFDYHQYPGLNHEMDVWRPAYAEFVQKLFK
>GCF_022869145.1_strand_blastn_result_1167_plus.fasta_1
MKRHAIYFALALAGAAFTLQAAPLPAMPDPSLPVSHFITQVNADKSITYRLFAPDARRVSIVTGATPDSFVSHDMTKAADGVWTWKSEPMKPNLYEYYFDVDGFRSVDTGSRYQKPQRQVNTSLILVPGSILDDREVAHGDLRTLTYHSKALNAERRLYVWTPPGYSGTGDPLPVLYFYHGFGDSGLSAIDQGRIPQIMDNLLAEGKIKPMLVVVPDTETDIPEAVAENFPPQERRKTFYPLNAQAADKELMQDIIPLIDARFNVRKDADGRALAGLSQGGYQALVSGMNHLESFGWLATFSGVTTTTVPNAGVEAQLKQPDAINKQLRNFTVVVGEKDSVTGKDIAGLKSELEKQQIKFDYHQYPGLNHEMDVWRPAYAEFVQKLFK
>GCF_022869665.1_strand_blastn_result_1167_plus.fasta_1
MKRHAIYFALALAGAAFTLQAAPLPAMPDPSLPVSHFITQVNADKSITYRLFAPDARRVSIVTGATPDSFVSHDMTKAADGVWTWKSEPMKPNLYEYYFDVDGFRSVDTGSRYQKPQRQVNTSLILVPGSILDDREVAHGDLRTLTYHSKALNAERRLYVWTPPGYSGTGDPLPVLYFYHGFGDSGLSAIDQGRIPQIMDNLLAEGKIKPMLVVVPDTETDIPEAVAENFPPQERRKTFYPLNAQAADKELMQDIIPLIDARFNVRKDADGRALAGLSQGGYQALVSGMNHLESFGWLATFSGVTTTTVPNAGVEAQLKQPDAINKQLRNFTVVVGEKDSVTGKDIAGLKSELEKQQIKFDYHQYPGLNHEMDVWRPAYAEFVQKLFK
>GCF_022870645.1_strand_blastn_result_1167_plus.fasta_1
MKRHAIYFALALAGAAFTLQAAPLPAMPDPSLPVSHFITQVNADKSITYRLFAPDARRVSIVTGATPDSFVSHDMTKAADGVWTWKSEPMKPNLYEYYFDVDGFRSVDTGSRYQKPQRQVNTSLILVPGSILDDREVAHGDLRTLTYHSKALNAERRLYVWTPPGYSGTGDPLPVLYFYHGFGDSGLSAIDQGRIPQIMDNLLAEGKIKPMLVVVPDTETDIPEAVAENFPPQERRKTFYPLNAQAADKELMQDIIPLIDARFNVRKDADGRALAGLSQGGYQALVSGMNHLESFGWLATFSGVTTTTVPNAGVEAQLKQPDAINKQLRNFTVVVGEKDSVTGKDIAGLKSELEKQQIKFDYHQYPGLNHEMDVWRPAYAEFVQKLFK
>GCF_022870805.1_strand_blastn_result_1167_plus.fasta_1
MKRHAIYFALALAGAAFTLQAAPLPAMPDPSLPVSHFITQVNADKSITYRLFAPDARRVSIVTGATPDSFVSHDMTKAADGVWTWKSEPMKPNLYEYYFDVDGFRSVDTGSRYQKPQRQVNTSLILVPGSILDDREVAHGDLRTLTYHSKALNAERRLYVWTPPGYSGTGDPLPVLYFYHGFGDSGLSAIDQGRIPQIMDNLLAEGKIKPMLVVVPDTETDIPEAVAENFPPQERRKTFYPLNAQAADKELMQDIIPLIDARFNVRKDADGRALAGLSQGGYQALVSGMNHLESFGWLATFSGVTTTTVPNAGVEAQLKQPDAINKQLRNFTVVVGEKDSVTGKDIAGLKSELEKQQIKFDYHQYPGLNHEMDVWRPAYAEFVQKLFK
>GCF_022921135.1_strand_blastn_result_1167_plus.fasta_1
MKRHAIYFALALAGAAFTLQAAPLPAMPDPSLPVSHFITQVNADKSITYRLFAPDARRVSIVTGATPDSFVSHDMTKAADGVWTWKSEPMKPNLYEYYFDVDGFRSVDTGSRYQKPQRQVNTSLILVPGSILDDREVAHGDLRTLTYHSKALNAERRLYVWTPPGYSGTGDPLPVLYFYHGFGDSGLSAIDQGRIPQIMDNLLAEGKIKPMLVVVPDTETDIPEAVAENFPPQERRKTFYPLNAQAADKELMQDIIPLIDARFNVRKDADGRALAGLSQGGYQALVSGMNHLESFGWLATFSGVTTTTVPNAGVEAQLKQPDAINKQLRNFTVVVGEKDSVTGKDIAGLKSELEKQQIKFDYHQYPGLNHEMDVWRPAYAEFVQKLFK
>GCF_022964795.1_strand_blastn_result_1167_plus.fasta_1
MKRHAIYFALALAGAAFTLQAAPLPAMPDPSLPVSHFITQVNADKSITYRLFAPDARRVSIVTGATPDSFVSHDMTKAADGVWTWKSEPMKPNLYEYYFDVDGFRSVDTGSRYQKPQRQVNTSLILVPGSILDDREVAHGDLRTLTYHSKALNAERRLYVWTPPGYSGTGDPLPVLYFYHGFGDSGLSAIDQGRIPQIMDNLLAEGKIKPMLVVVPDTETDIPEAVAENFPPQERRKTFYPLNAQAADKELMQDIIPLIDARFNVRNDADGRALAGLSQGGYQALVSGMNHLESFGWLATFSGVTTTTVPHAGVEAQLKQPDAINKQLRNFTVVVGEKDSVTGKDIAGLKSELEKQQIKFDYHQYPGLNHEMDVWRPAYAEFVQKLFK
>GCF_022964835.1_strand_blastn_result_1167_plus.fasta_1
MKRHAIYFALALAGAAFTLQAAPLPAMPDPSLPVSHFITQVNADKSITYRLFAPDARRVSIVTGATPDSFVSHDMTKAADGVWTWKSEPMKPNLYEYYFDVDGFRSVDTGSRYQKPQRQVNTSLILVPGSILDDREVAHGDLRTLTYHSKALNAERRLYVWTPPGYSGTGDPLPVLYFYHGFGDSGLSAIDQGRIPQIMDNLLAEGKIKPMLVVVPDTETDIPEAVAEDFPPQERRKTFYPLNAQAADKELMQDIIPLIDARFNVRKDADGRALAGLSQGGYQALVSGMNHLESFGWLATFSGVTTTTVPNAGVEAQLKQPDAINKQLRNFTVVVGEKDSVTGKDIAGLKSELEKQQIKFDYHQYPGLNHEMDVWRPAYAEFVQKLFK
>GCF_022964855.1_strand_blastn_result_1167_plus.fasta_1
MKRHAIYFALALAGAAFTLQAAPLPAMPDPSLPVSHFITQVNADKSITYRLFAPDARRVSIVTGATPDSFVSHDMTKAADGVWTWKSEPMKPNLYEYYFDVDGFRSVDTGSRYQKPQRQVNTSLILVPGSILDDREVAHGDLRTLTYHSKALNAERRLYVWTPPGYSGTGDPLPVLYFYHGFGDSGLSAIDQGRIPQIMDNLLAEGKIKPMLVVVPDTETDIPEAVAENFPPQERRKTFYPLNAQAADKELMQDIIPLIDARFNVRKDADGRALAGLSQGGYQALVSGMNHLESFGWLATFSGVTTTTVPNAGVEAQLKQPDAINKQLRNFTVVVGEKDSVTGKDIAGLKSELEKQQIKFDYHQYPGLNHEMDVWRPAYAEFVQKLFK
>GCF_022964875.1_strand_blastn_result_1167_plus.fasta_1
MKRHAIYFALALAGAAFTLQAAPLPAMPDPSLPVSHFITQVNADKSITYRLFAPDARRVSIVTGATPDSFVSHDMTKAADGVWTWKSEPMKPNLYEYYFDVDGFRSVDTGSRYQKPQRQVNTSLILVPGSILDDREVAHGDLRTLTYHSKALNAERRLYVWTPPGYRGTGDPLPVLYFYHGFGDSGLSAIDQGRIPQIMDNLLAEGKIKPMLVVVPDTETDIPEAVAEDFPPQERRKTFYPLNAQAADKELMQDIIPLIDARFNVRKDADGRALAGLSQGGYQALVSGMNHLESFGWLATFSGVTTTTVPNAGVEAQLKQPDAINKQLRNFTVVVGEKDSVTGKDIAGLKSELEKQQIKFDYHQYPGLNHEMDVWRPAYAEFVQKLFK
>GCF_022982555.1_strand_blastn_result_1167_plus.fasta_1
MKRHAIYFALALAGAAFTLQAAPLPAMPDPSLPVSHFITQVNADKSITYRLFAPDARRVSIVTGATPDSFVSHDMTKAADGVWTWKSEPMKPNLYEYYFDVDGFRSVDTGSRYQKPQRQVNTSLILVPGSILDDREVAHGDLRTLTYHSKALNAERRLYVWTPPGYSGTGDPLPVLYFYHGFGDSGLSAIDQGRIPQIMDNLLAEGKIKPMLVVVPDTETDIPEAVAENFPPQERRKTFYPLNAQAADKELMQDIIPLIDARFNVRKDADGRALAGLSQGGYQALVSGMNHLESFGWLATFSGVTTTTVPNAGVEAQLKQPDAINKQLRNFTVVVGEKDSVTGKDIAGLKSELEKQQIKFDYHQYPGLNHEMDVWRPAYAEFVQKLFK
>GCF_022982575.1_strand_blastn_result_1167_plus.fasta_1
MKRHAIYFALALAGAAFTLQAAPLPAMPDPSLPVSHFITQVNADKSITYRLFAPDARRVSIVTGATPDSFVSHDMTKAADGVWTWKSEPMKPNLYEYYFDVDGFRSVDTGSRYQKPQRQVNTSLILVPGSILDDREVAHGDLRTLTYHSKALNAERRLYVWTPPGYSGTGDPLPVLYFYHGFGDSGLSAIDQGRIPQIMDNLLAEGKIKPMLVVVPDTETDIPEAVAENFPPQERRKTFYPLNAQAADKELMQDIIPLIDARFNVRKDADGRALAGLSQGGYQALVSGMNHLESFGWLATFSGVTTTTVPNAGVEAQLKQPDAINKQLRNFTVVVGEKDSVTGKDIAGLKSELEKQQIKFDYHQYPGLNHEMDVWRPAYAEFVQKLFK
>GCF_022982595.1_strand_blastn_result_1167_plus.fasta_1
MKRHAIYFALALAGAAFTLQAAPLPAMPDPSLPVSHFITQVNADKSITYRLFAPDARRVSIVTGATPDSFVSHDMTKAADGVWTWKSEPMKPNLYEYYFDVDGFRSVDTGSRYQKPQRQVNTSLILVPGSILDDREVAHGDLRTLTYHSKALNAERRLYVWTPPGYSGTGDPLPVLYFYHGFGDSGLSAIDQGRIPQIMDNLLAEGKIKPMLVVVPDTETDIPEAVAENFPPQERRKTFYPLNAQAADKELMQDIIPLIDARFNVRKDADGRALAGLSQGGYQALVSGMNHLESFGWLATFSGVTTTTVPNAGVEAQLKQPDAINKQLRNFTVVVGEKDSVTGKDIAGLKSELEKQQIKFDYHQYPGLNHEMDVWRPAYAEFVQKLFK
>GCF_022982615.1_strand_blastn_result_1167_plus.fasta_1
MKRHAIYFALALAGAAFTLQAAPLPAMPDPSLPVSHFITQVNADKSITYRLFAPDARRVSIVTGATPDSFVSHDMTKAADGVWTWKSEPMKPNLYEYYFDVDGFRSVDTGSRYQKPQRQVNTSLILVPGSILDDREVAHGDLRTLTYHSKALNAERRLYVWTPPGYSGTGDPLPVLYFYHGFGDSGLSAIDQGRIPQIMDNLLAEGKIKPMLVVVPDTETDIPEAVAENFPPQERRKTFYPLNAQAADKELMQDIIPLIDARFNVRKDADGRALAGLSQGGYQALVSGMNHLESFGWLATFSGVTTTTVPNAGVEAQLKQPDAINKQLRNFTVVVGEKDSVTGKDIAGLKSELEKQQIKFDYHQYPGLNHEMDVWRPAYAEFVQKLFK
>GCF_022982715.1_strand_blastn_result_1167_plus.fasta_1
MKRHAIYFALALAGAAFTLQAAPLPAMPDPSLPVSHFITQVNADKSITYRLFAPDARRVSIVTGATPDSFVSHDMTKAADGVWTWKSEPMKPNLYEYYFDVDGFRSVDTGSRYQKPQRQVNTSLILVPGSILDDREVAHGDLRTLTYHSKALNAERRLYVWTPPGYSGTGDPLPVLYFYHGFGDSGLSAIDQGRIPQIMDNLLAEGKIKPMLVVVPDTETDIPEAVAENFPPQERRKTFYPLNAQAADKELMQDIIPLIDARFNVRKDADGRALAGLSQGGYQALVSGMNHLESFGWLATFSGVTTTTVPNAGVEAQLKQPDAINKQLRNFTVVVGEKDSVTGKDIAGLKSELEKQQIKFDYHQYPGLNHEMDVWRPAYAEFVQKLFK
>GCF_023025805.1_strand_blastn_result_1167_plus.fasta_1
MKRHAIYFALALAGAAFTLQAAPLPAMPDPSLPVSHFITQVNADKSITYRLFAPDARRVSIVTGATPDSFVSHDMTKAADGVWTWKSEPMKPNLYEYYFDVDGFRSVDTGSRYQKPQRQVNTSLILVPGSILDDREVAHGDLRTLTYHSKALNAERRLYVWTPPGYSGTGDPLPVLYFYHGFGDSGLSAIDQGRIPQIMDNLLAEGKIKPMLVVVPDTETDIPEAVAENFPPQERRKTFYPLNAQAADKELMQDIIPLIDARFNVRKDADGRALAGLSQGGYQALVSGMNHLESFGWLATFSGVTTTTVPNAGVEAQLKQPDAINKQLRNFTVVVGEKDSVTGKDIAGLKSELEKQQIKFDYHQYPGLNHEMDVWRPAYAEFVQKLFK
>GCF_023066605.1_strand_blastn_result_1167_plus.fasta_1
MKRHAIYFALALAGAAFTLQAAPLPAMPDPSLPVSHFITQVNADKSITYRLFAPDARRVSIVTGATPDSFVSHDMTKAADGVWTWKSEPMKPNLYEYYFDVDGFRSVDTGSRYQKPQRQVNTSLILVPGSILDDREVAHGDLRTLTYHSKALNAERRLYVWTPPGYSGTGDPLPVLYFYHGFGDSGLSAIDQGRIPQIMDNLLAEGKIKPMLVVVPDTETDIPEAVAENFPPQERRKTFYPLNAQAADKELMQDIIPLIDARFNVRKDADGRALAGLSQGGYQALVSGMNHLESFGWLATFSGVTTTTVPNAGVEAQLKQPDAINKQLRNFTVVVGEKDSVTGKDIAGLKSELEKQQIKFDYHQYPGLNHEMDVWRPAYAEFVQKLFK
>GCF_023066625.1_strand_blastn_result_1167_plus.fasta_1
MKRHAIYFALALAGAAFTLQAAPLPAMPDPSLPVSHFITQVNADKSITYRLFAPDARRVSIVTGATPDSFVSHDMTKAADGVWTWKSEPMKPNLYEYYFDVDGFRSVDTGSRYQKPQRQVNTSLILVPGSILDDREVAHGDLRTLTYHSKALNAERRLYVWTPPGYSGTGDPLPVLYFYHGFGDSGLSAIDQGRIPQIMDNLLAEGKIKPMLVVVPDTETDIPEAVAENFPPQERRKTFYPLNAQAADKELMQDIIPLIDARFNVRKDADGRALAGLSQGGYQALVSGMNHLESFGWLATFSGVTTTTVPNAGVEAQLKQPDAINKQLRNFTVVVGEKDSVTGKDIAGLKSELEKQQIKFDYHQYPGLNHEMDVWRPAYAEFVQKLFK
>GCF_023066645.1_strand_blastn_result_1167_plus.fasta_1
MKRHAIYFALALAGAAFTLQAAPLPAMPDPSLPVSHFITQVNADKSITYRLFAPDARRVSIVTGATPDSFVSHDMTKAADGVWTWKSEPMKPNLYEYYFDVDGFRSVDTGSRYQKPQRQVNTSLILVPGSILDDREVAHGDLRTLTYHSKALNAERRLYVWTPPGYSGTGDPLPVLYFYHGFGDSGLSAIDQGRIPQIMDNLLAEGKIKPMLVVVPDTETDIPEAVAENFPPQERRKTFYPLNAQAADKELMQDIIPLIDARFNVRKDADGRALAGLSQGGYQALVSGMNHLESFGWLATFSGVTTTTVPNAGVEAQLKQPDAINKQLRNFTVVVGEKDSVTGKDIAGLKSELEKQQIKFDYHQYPGLNHEMDVWRPAYAEFVQKLFK
>GCF_023066665.1_strand_blastn_result_1167_plus.fasta_1
MKRHAIYFALALAGAAFTLQAAPLPAMPDPSLPVSHFITQVNADKSITYRLFAPDARRVSIVTGATPDSFVSHDMTKAADGVWTWKSEPMKPNLYEYYFDVDGFRSVDTGSRYQKPQRQVNTSLILVPGSILDDREVAHGDLRTLTYHSKALNAERRLYVWTPPGYSGTGDPLPVLYFYHGFGDSGLSAIDQGRIPQIMDNLLAEGKIKPMLVVVPDTETDIPEAVAENFPPQERRKTFYPLNAQAADKELMQDIIPLIDARFNVRKDADGRALAGLSQGGYQALVSGMNHLESFGWLATFSGVTTTTVPNAGVEAQLKQPDAINKQLRNFTVVVGEKDSVTGKDIAGLKSELEKQQIKFDYHQYPGLNHEMDVWRPAYAEFVQKLFK
>GCF_023066685.1_strand_blastn_result_1167_plus.fasta_1
MKRHAIYFALALAGAAFTLQAAPLPAMPDPSLPVSHFITQVNADKSITYRLFAPDARRVSIVTGATPDSFVSHDMTKAADGVWTWKSEPMKPNLYEYYFDVDGFRSVDTGSRYQKPQRQVNTSLILVPGSILDDREVAHGDLRTLTYHSKALNAERRLYVWTPPGYSGTGDPLPVLYFYHGFGDSGLSAIDQGRIPQIMDNLLAEGKIKPMLVVVPDTETDIPEAVAENFPPQERRKTFYPLNAQAADKELMQDIIPLIDARFNVRKDADGRALAGLSQGGYQALVSGMNHLESFGWLATFSGVTTTTVPNAGVEAQLKQPDAINKQLRNFTVVVGEKDSVTGKDIAGLKSELEKQQIKFDYHQYPGLNHEMDVWRPAYAEFVQKLFK
>GCF_023066705.1_strand_blastn_result_1167_plus.fasta_1
MKRHAIYFALALAGAAFTLQAAPLPAMPDPSLPVSHFITQVNADKSITYRLFAPDARRVSIVTGATPDSFVSHDMTKAADGVWTWKSEPMKPNLYEYYFDVDGFRSVDTGSRYQKPQRQVNTSLILVPGSILDDREVAHGDLRTLTYHSKALNAERRLYVWTPPGYSGTGDPLPVLYFYHGFGDSGLSAIDQGRIPQIMDNLLAEGKIKPMLVVVPDTETDIPEAVAENFPPQERRKTFYPLNAQAADKELMQDIIPLIDARFNVRKDADGRALAGLSQGGYQALVSGMNHLESFGWLATFSGVTTTTVPNAGVEAQLKQPDAINKQLRNFTVVVGEKDSVTGKDIAGLKSELEKQQIKFDYHQYPGLNHEMDVWRPAYAEFVQKLFK
>GCF_023066725.1_strand_blastn_result_1167_plus.fasta_1
MKRHAIYFALALAGAAFTLQAAPLPAMPDPSLPVSHFITQVNADKSITYRLFAPDARRVSIVTGATPDSFVSHDMTKAADGVWTWKSEPMKPNLYEYYFDVDGFRSVDTGSRYQKPQRQVNTSLILVPGSILDDREVAHGDLRTLTYHSKALNAERRLYVWTPPGYSGTGDPLPVLYFYHGFGDSGLSAIDQGRIPQIMDNLLAEGKIKPMLVVVPDTETDIPEAVAENFPPQERRKTFYPLNAQAADKELMQDIIPLIDARFNVRKDADGRALAGLSQGGYQALVSGMNHLESFGWLATFSGVTTTTVPNAGVEAQLKQPDAINKQLRNFTVVVGEKDSVTGKDIAGLKSELEKQQIKFDYHQYPGLNHEMDVWRPAYAEFVQKLFK
>GCF_023066745.1_strand_blastn_result_1167_plus.fasta_1
MKRHAIYFALALAGAAFTLQAAPLPAMPDPSLPVSHFITQVNADKSITYRLFAPDARRVSIVTGATPDSFVSHDMTKAADGVWTWKSEPMKPNLYEYYFDVDGFRSVDTGSRYQKPQRQVNTSLILVPGSILDDREVAHGDLRTLTYHSKALNAERRLYVWTPPGYSGTGDPLPVLYFYHGFGDSGLSAIDQGRIPQIMDNLLAEGKIKPMLVVVPDTETDIPEAVAENFPPQERRKTFYPLNAQAADKELMQDIIPLIDARFNVRKDADGRALAGLSQGGYQALVSGMNHLESFGWLATFSGVTTTTVPNAGVEAQLKQPDAINKQLRNFTVVVGEKDSVTGKDIAGLKSELEKQQIKFDYHQYPGLNHEMDVWRPAYAEFVQKLFK
>GCF_023066765.1_strand_blastn_result_1167_plus.fasta_1
MKRHAIYFALALAGAAFTLQAAPLPAMPDPSLPVSHFITQVNADKSITYRLFAPDARRVSIVTGATPDSFVSHDMTKAADGVWTWKSEPMKPNLYEYYFDVDGFRSVDTGSRYQKPQRQVNTSLILVPGSILDDREVAHGDLRTLTYHSKALNAERRLYVWTPPGYSGTGDPLPVLYFYHGFGDSGLSAIDQGRIPQIMDNLLAEGKIKPMLVVVPDTETDIPEAVAENFPPQERRKTFYPLNAQAADKELMQDIIPLIDARFNVRKDADGRALAGLSQGGYQALVSGMNHLESFGWLATFSGVTTTTVPNAGVEAQLKQPDAINKQLRNFTVVVGEKDSVTGKDIAGLKSELEKQQIKFDYHQYPGLNHEMDVWRPAYAEFVQKLFK
>GCF_023066785.1_strand_blastn_result_1167_plus.fasta_1
MKRHAIYFALALAGAAFTLQAAPLPAMPDPSLPVSHFITQVNADKSITYRLFAPDARRVSIVTGATPDSFVSHDMTKAADGVWTWKSEPMKPNLYEYYFDVDGFRSVDTGSRYQKPQRQVNTSLILVPGSILDDREVAHGDLRTLTYHSKALNAERRLYVWTPPGYSGTGDPLPVLYFYHGFGDSGLSAIDQGRIPQIMDNLLAEGKIKPMLVVVPDTETDIPEAVAENFPPQERRKTFYPLNAQAADKELMQDIIPLIDARFNVRKDADGRALAGLSQGGYQALVSGMNHLESFGWLATFSGVTTTTVPNAGVEAQLKQPDAINKQLRNFTVVVGEKDSVTGKDIAGLKSELEKQQIKFDYHQYPGLNHEMDVWRPAYAEFVQKLFK
>GCF_023066805.1_strand_blastn_result_1167_plus.fasta_1
MKRHAIYFALALAGAAFTLQAAPLPAMPDPSLPVSHFITQVNADKSITYRLFAPDARRVSIVTGATPDSFVSHDMTKAADGVWTWKSEPMKPNLYEYYFDVDGFRSVDTGSRYQKPQRQVNTSLILVPGSILDDREVAHGDLRTLTYHSKALNAERRLYVWTPPGYSGTGDPLPVLYFYHGFGDSGLSAIDQGRIPQIMDNLLAEGKIKPMLVVVPDTETDIPEAVAENFPPQERRKTFYPLNAQAADKELMQDIIPLIDARFNVRKDADGRALAGLSQGGYQALVSGMNHLESFGWLATFSGVTTTTVPNAGVEAQLKQPDAINKQLRNFTVVVGEKDSVTGKDIAGLKSELEKQQIKFDYHQYPGLNHEMDVWRPAYAEFVQKLFK
>GCF_023093995.1_strand_blastn_result_1167_plus.fasta_1
MKRHAIYFALALAGAAFTLQAAPLPAMSDPSLPVSHFITQVNGDKSITYRLFAPDARRVSIVTGATPDSFVSHDMTKAADGVWTWKSEPMKPNLYEYYFDVDGFRSVDTGSRYQKPQRQVNTSLILVPGSILDDREVAHGDLRTLTYHSKALNAERRLYVWTPPGYSGTGDPLPVLYFYHGFGDSGLSAIDQGRIPQIMDNLLAEGKIKPMLVVVPDTETDIPEAVAENFPPQERRKTFYPLNAQAADKELMQDIIPLIDARFNVRKDADGRALAGLSQGGYQALVSGMNHLESFGWLATFSGVTTTTVPNAGVEAQLKQPDAINKQLRNFTVVVGEKDSVTGKDIAGLKSELEKQQIKFDYHQYPGLNHEMDVWRPAYAEFVQKLFK
>GCF_023184535.1_strand_blastn_result_1167_plus.fasta_1
MKRHAIYFALALAGAAFTLQAAPLPAMPDPSLPVSHFITQVNADKSITYRLFAPDARRVSIVTGATPDSFVSHDMTKAADGVWTWKSEPMKPNLYEYYFDVDGFRSVDTGSRYQKPQRQVNTSLILVPGSILDDREVAHGDLRTLTYHSKALNAERRLYVWTPPGYSGTGDPLPVLYFYHGFGDSGLSAIDQGRIPQIMDNLLAEGKIKPMLVVVPDTETDIPEAVAENFPPQERRKTFYPLNAQAADKELMQDIIPLIDARFNVRKDADGRALAGLSQGGYQALVSGMNHLESFGWLATFSGVTTTTVPNAGVEAQLKQPDAINKQLRNFTVVVGEKDSVTGKDIAGLKSELEKQQIKFDYHQYPGLNHEMDVWRPAYAEFVQKLFK
>GCF_023205035.1_strand_blastn_result_1167_plus.fasta_1
MKRHAIYFALALAGAAFTLQAAPLPAMPDPSLPVSHFITQVNADKSITYRLFAPDARRVSIVTGATPDSFVSHDMTKAADGVWTWKSEPMKPNLYEYYFDVDGFRSVDTGSRYQKPQRQVNTSLILVPGSILDDREVAHGDLRTLTYHSKALNAERRLYVWTPPGYSGTGDPLPVLYFYHGFGDSGLSAIDQGRIPQIMDNLLAEGKIKPMLVVVPDTETDIPEAVAENFPPQERRKTFYPLNAQAADKELMQDIIPLIDARFNVRKDADGRALAGLSQGGYQALVSGMNHLESFGWLATFSGVTTTTVPNAGVEAQLKQPDAINKQLRNFTVVVGEKDSVTGKDIAGLKSELEKQQIKFDYHQYPGLNHEMDVWRPAYAEFVQKLFK
>GCF_023272735.1_strand_blastn_result_1167_plus.fasta_1
MKRHAIYFALALAGAAFTLQAAPLPAMPDPSLPVSHFITQVNADKSITYRLFAPDARRVSIVTGATPDSFVSHDMTKAADGVWTWKSEPMKPNLYEYYFDVDGFRSVDTGSRYQKPQRQVNTSLILVPGSILDDREVAHGDLRTLTYHSKALNAERRLYVWTPPGYSGTGDPLPVLYFYHGFGDSGLSAIDQGRIPQIMDNLLAEGKIKPMLVVVPDTETDIPEAVAEDFPPQERRKTFYPLNAQAADKELMQDIIPLIDARFNVRKDADGRALAGLSQGGYQALVSGMNHLESFGWLATFSGVTTTTVPNAGVEAQLKQPDAINKQLRNFTVVVGEKDSVTGKDIAGLKSELEKQQIKFDYHQYPGLNHEMDVWRPAYAEFVQKLFK
>GCF_023347685.1_strand_blastn_result_1167_plus.fasta_1
MKRHAIYFALALAGAAFTLQAAPLPAMPDPSLPVSHFITQVNADKSITYRLFAPDARRVSIVTGATPDSFVSHDMTKAADGVWTWKSEPMKPNLYEYYFDVDGFRSVDTGSRYQKPQRQVNTSLILVPGSILDDREVAHGDLRTLTYHSKALNAERRLYVWTPPGYSGTGDPLPVLYFYHGFGDSGLSAIDQGRIPQIMDNLLAEGKIKPMLVVVPDTETDIPEAVAENFPPQERRKTFYPLNAQAADKELMQDIIPLIDARFNVRKDADGRALAGLSQGGYQALVSGMNHLESFGWLATFSGVTTTTVPNAGVEAQLKQPDAINKQLRNFTVVVGEKDSVTGKDIAGLKSELEKQQIKFDYHQYPGLNHEMDVWRPAYAEFVQKLFK
>GCF_023373545.1_strand_blastn_result_1167_plus.fasta_1
MKRHAIYFALALAGAAFTLQAAPLPAMPDPSLPVSHFITQVNADKSITYRLFAPDARRVSIVTGATPDSFVSHDMTKAADGVWTWKSEPMKPNLYEYYFDVDGFRSVDTGSRYQKPQRQVNTSLILVPGSILDDREVAHGDLRTLTYHSKALNAERRLYVWTPPGYSGTGDPLPVLYFYHGFGDSGLSAIDQGRIPQIMDNLLAEGKIKPMLVVVPDTETDIPEAVAENFPPQERRKTFYPLNAQAADKELMQDIIPLIDARFNVRKDADGRALAGLSQGGYQALVSGMNHLESFGWLATFSGVTTTTVPNAGVEAQLKQPDAINKQLRNFTVVVGEKDSVTGKDIAGLKSELEKQQIKFDYHQYPGLNHEMDVWRPAYAEFVQKLFK
>GCF_023374165.1_strand_blastn_result_1167_plus.fasta_1
MKRHAIYFALALAGAAFTLQAAPLPAMPDPSLPVSHFITQVNADKSITYRLFAPDARRVSIVTGATPDSFVSHDMTKAADGVWTWKSEPMKPNLYEYYFDVDGFRSVDTGSRYQKPQRQVNTSLILVPGSILDDREVAHGDLRTLTYHSKALNAERRLYVWTPPGYSGTGDPLPVLYFYHGFGDSGLSAIDQGRIPQIMDNLLAEGKIKPMLVVVPDTETDIPEAVAENFPPQERRKTFYPLNAQAADKELMQDIIPLIDARFNVRKDADGRALAGLSQGGYQALVSGMNHLESFGWLATFSGVTTTTVPNAGVEAQLKQPDAINKQLRNFTVVVGEKDSVTGKDIAGLKSELEKQQIKFDYHQYPGLNHEMDVWRPAYAEFVQKLFK
>GCF_023374185.1_strand_blastn_result_1167_plus.fasta_1
MKRHAIYFALALAGAAFTLQAAPLPAMPDPSLPVSHFITQVNADKSITYRLFAPDARRVSIVTGATPDSFVSHDMTKAADGVWTWKSEPMKPNLYEYYFDVDGFRSVDTGSRYQKPQRQVNTSLILVPGSILDDREVAHGDLRTLTYHSKALNAERRLYVWTPPGYSGTGDPLPVLYFYHGFGDSGLSAIDQGRIPQIMDNLLAEGKIKPMLVVVPDTETDIPEAVAENFPPQERRKTFYPLNAQAADKELMQDIIPLIDARFNVRKDADGRALAGLSQGGYQALVSGMNHLESFGWLATFSGVTTTTVPNAGVEAQLKQPDAINKQLRNFTVVVGEKDSVTGKDIAGLKSELEKQQIKFDYHQYPGLNHEMDVWRPAYAEFVQKLFK
>GCF_023374205.1_strand_blastn_result_1167_plus.fasta_1
MKRHAIYFALALAGAAFTLQAAPLPAMPDPSLPVSHFITQVNADKSITYRLFAPDARRVSIVTGATPDSFVSHDMTKAADGVWTWKSEPMKPNLYEYYFDVDGFRSVDTGSRYQKPQRQVNTSLILVPGSILDDREVAHGDLRTLTYHSKALNAERRLYVWTPPGYSGTGDPLPVLYFYHGFGDSGLSAIDQGRIPQIMDNLLAEGKIKPMLVVVPDTETDIPEAVAENFPPQERRKTFYPLNAQAADKELMQDIIPLIDARFNVRKDADGRALAGLSQGGYQALVSGMNHLESFGWLATFSGVTTTTVPNAGVEAQLKQPDAINKQLRNFTVVVGEKDSVTGKDIAGLKSELEKQQIKFDYHQYPGLNHEMDVWRPAYAEFVQKLFK
>GCF_023518315.1_strand_blastn_result_1167_plus.fasta_1
MKRHAIYFALALAGAAFTLQAAPLPAMPDPSLPVSHFITQVNADKSITYRLFAPDARRVSIVTGATPDSFVSHDMTKAADGVWTWKSEPMKPNLYEYYFDVDGFRSVDTGSRYQKPQRQVNTSLILVPGSILDDREVAHGDLRTLTYHSKALNAERRLYVWTPPGYSGTGDPLPVLYFYHGFGDSGLSAIDQGRIPQIMDNLLAEGKIKPMLVVVPDTETDIPEAVAENFPPQERRKTFYPLNAQAADKELMQDIIPLIDARFNVRKDADGRALAGLSQGGYQALVSGMNHLESFGWLATFSGVTTTTVPNAGVEAQLKQPDAINKQLRNFTVVVGEKDSVTGKDIAGLKSELEKQQIKFDYHQYPGLNHEMDVWRPAYAEFVQKLFK
>GCF_023518335.1_strand_blastn_result_1167_plus.fasta_1
MKRHAIYFALALAGAAFTLQAAPLPAMPDPSLPVSHFITQVNADKSISYRLFAPDARRVSIVTGATPDSFVSHDMTKAADGVWTWKSEPMKPNLYEYYFDVDGFRSVDTGSRYQKPQRQVNTSLILVPGSILDDREVAHGDLRTLTYHSKALNAERRLYVWTPPGYSGTGDPLPVLYFYHGFGDSGLSAIDQGRIPQIMDNLLAEGKIKPMLVVVPDTETDIPEAVAEDFPPQERRKTFYPLNAQAADKELMQDIIPLIDARFNVRKDADGRALAGLSQGGYQALVSGMNHLESFGWLATFSGVTTTTVPNAGVEAQLKQPDAINKQLRNFTVVVGEKDSVTGKDIAGLKSELEKQQIKFDYHQYPGLNHEMDVWRPAYAEFVQKLFK
>GCF_023538935.1_strand_blastn_result_1167_plus.fasta_1
MKRHAIYFALALAGAAFTLQAAPLPAMPDPSLPVSHFITQVNADKSITYRLFAPDARRVSIVTGATPDSFVSHDMTKAADGVWTWKSEPMKPNLYEYYFDVDGFRSVDTGSRYQKPQRQVNTSLILVPGSILDDREVAHGDLRTLTYHSKALNAERRLYVWTPPGYSGTGDPLPVLYFYHGFGDSGLSAIDQGRIPQIMDNLLAEGKIKPMLVVVPDTETDIPEAVAENFPPQERRKTFYPLNAQAADKELMQDIIPLIDARFNVRKDADGRALAGLSQGGYQALVSGMNHLESFGWLATFSGVTTTTVPNAGVEAQLKQPDAINKQLRNFTVVVGEKDSVTGKDIAGLKSELEKQQIKFDYHQYPGLNHEMDVWRPAYAEFVQKLFK
>GCF_023538955.1_strand_blastn_result_1167_plus.fasta_1
MKRHAIYFALALAGAAFTLQAAPLPAMPDPSLPVSHFITQVNADKSITYRLFAPDARRVSIVTGATPDSFVSHDMTKAADGVWTWKSEPMKPNLYEYYFDVDGFRSVDTGSRYQKPQRQVNTSLILVPGSILDDREVAHGDLRTLTYHSKALNAERRLYVWTPPGYSGTGDPLPVLYFYHGFGDSGLSAIDQGRIPQIMDNLLAEGKIKPMLVVVPDTETDIPEAVAENFPPQERRKTFYPLNAQAADKELMQDIIPLIDARFNVRKDADGRALAGLSQGGYQALVSGMNHLESFGWLATFSGVTTTTVPNAGVEAQLKQPDAINKQLRNFTVVVGEKDSVTGKDIAGLKSELEKQQIKFDYHQYPGLNHEMDVWRPAYAEFVQKLFK
>GCF_023538995.1_strand_blastn_result_1167_plus.fasta_1
MKRHAIYFALALAGAAFTLQAAPLPAMPDPSLPVSHFITQVNADKSITYRLFAPDARRVSIVTGATPDSFVSHDMTKAADGVWTWKSEPMKPNLYEYYFDVDGFRSVDTGSRYQKPQRQVNTSLILVPGSILDDREVAHGDLRTLTYHSKALNAERRLYVWTPPGYSGTGDPLPVLYFYHGFGDSGLSAIDQGRIPQIMDNLLAEGKIKPMLVVVPDTETDIPEAVAENFPPQERRKTFYPLNAQAADKELMQDIIPLIDARFNVRKDADGRALAGLSQGGYQALVSGMNHLESFGWLATFSGVTTTTVPNAGVEAQLKQPDAINKQLRNFTVVVGEKDSVTGKDIAGLKSELEKQQIKFDYHQYPGLNHEMDVWRPAYAEFVQKLFK
>GCF_023572965.1_strand_blastn_result_1167_plus.fasta_1
MKRHAIYFALALAGAAFTLQAAPLPAMPDPSLPVSHFITQVNADKSITYRLFAPDARRVSIVTGATPDSFVSHDMTKAADGVWTWKSEPMKPNLYEYYFDVDGFRSVDTGSRYQKPQRQVNTSLILVPGSILDDREVAHGDLRTLTYHSKALNAERRLYVWTPPGYSGTGDPLPVLYFYHGFGDSGLSAIDQGRIPQIMDNLLAEGKIKPMLVVVPDTETDIPEAVAENFPPQERRKTFYPLNAQAADKELMQDIIPLIDARFNVRKDADGRALAGLSQGGYQALVSGMNHLESFGWLATFSGVTTTTVPNAGVEAQLKQPDAINKQLRNFTVVVGEKDSVTGKDIAGLKSELEKQQIKFDYHQYPGLNHEMDVWRPAYAEFVQKLFK
>GCF_023573585.1_strand_blastn_result_1167_plus.fasta_1
MKRHAIYFALALAGAAFTLQAAPLPAMPDPSLPVSHFITQVNADKSITYRLFAPDARRVSIVTGATPDSFVSHDMTKAADGVWTWKSEPMKPNLYEYYFDVDGFRSVDTGSRYQKPQRQVNTSLILVPGSILDDREVAHGDLRTLTYHSKALNAERRLYVWTPPGYSGTGDPLPVLYFYHGFGDSGLSAIDQGRIPQIMDNLLAEGKIKPMLVVVPDTETDIPEAVAENFPPQERRKTFYPLNAQAADKELMQDIIPLIDARFNVRKDADGRALAGLSQGGYQALVSGMNHLESFGWLATFSGVTTTTVPNAGVEAQLKQPDAINKQLRNFTVVVGEKDSVTGKDIAGLKSELEKQQIKFDYHQYPGLNHEMDVWRPAYAEFVQKLFK
>GCF_023573645.1_strand_blastn_result_1167_plus.fasta_1
MKRHAIYFALALAGAAFTLQAAPLPAMPDPSLPVSHFITQVNADKSITYRLFAPDARRVSIVTGATPDSFVSHDMTKAADGVWTWKSEPMKPNLYEYYFDVDGFRSVDTGSRYQKPQRQVNTSLILVPGSILDDREVAHGDLRTLTYHSKALNAERRLYVWTPPGYSGTGDPLPVLYFYHGFGDSGLSAIDQGRIPQIMDNLLAEGKIKPMLVVVPDTETDIPEAVAENFPPQERRKTFYPLNAQAADKELMQDIIPLIDARFNVRKDADGRALAGLSQGGYQALVSGMNHLESFGWLATFSGVTTTTVPNAGVEAQLKQPDAINKQLRNFTVVVGEKDSVTGKDIAGLKSELEKQQIKFDYHQYPGLNHEMDVWRPAYAEFVQKLFK
>GCF_023573685.1_strand_blastn_result_1167_plus.fasta_1
MKRHAIYFALALAGAAFTLQAAPLPAMPDPSLPVSHFITQVNADKSITYRLFAPDARRVSIVTGATPDSFVSHDMTKAADGVWTWKSEPMKPNLYEYYFDVDGFRSVDTGSRYQKPQRQVNTSLILVPGSILDDREVAHGDLRTLTYHSKALNAERRLYVWTPPGYSGTGDPLPVLYFYHGFGDSGLSAIDQGRIPQIMDNLLAEGKIKPMLVVVPDTETDIPEAVAENFPPQERRKTFYPLNAQAADKELMQDIIPLIDARFNVRKDADGRALAGLSQGGYQALVSGMNHLESFGWLATFSGVTTTTVPNAGVEAQLKQPDAINKQLRNFTVVVGEKDSVTGKDIAGLKSELEKQQIKFDYHQYPGLNHEMDVWRPAYAEFVQKLFK
>GCF_023573705.1_strand_blastn_result_1167_plus.fasta_1
MKRHAIYFALALAGAAFTLQAAPLPAMPDPSLPVSHFITQVNADKSITYRLFAPDARRVSIVTGATPDSFVSHDMTKAADGVWTWKSEPMKPNLYEYYFDVDGFRSVDTGSRYQKPQRQVNTSLILVPGSILDDREVAHGDLRTLTYHSKALNAERRLYVWTPPGYSGTGDPLPVLYFYHGFGDSGLSAIDQGRIPQIMDNLLAEGKIKPMLVVVPDTETDIPEAVAENFPPQERRKTFYPLNAQAADKELMQDIIPLIDARFNVRKDADGRALAGLSQGGYQALVSGMNHLESFGWLATFSGVTTTTVPNAGVEAQLKQPDAINKQLRNFTVVVGEKDSVTGKDIAGLKSELEKQQIKFDYHQYPGLNHEMDVWRPAYAEFVQKLFK
>GCF_023573725.1_strand_blastn_result_1167_plus.fasta_1
MKRHAIYFALALAGAAFTLQAAPLPAMPDPSLPVSHFITQVNADKSITYRLFAPDARRVSIVTGATPDSFVSHDMTKAADGVWTWKSEPMKPNLYEYYFDVDGFRSVDTGSRYQKPQRQVNTSLILVPGSILDDREVAHGDLRTLTYHSKALNAERRLYVWTPPGYSGTGDPLPVLYFYHGFGDSGLSAIDQGRIPQIMDNLLAEGKIKPMLVVVPDTETDIPEAVAENFPPQERRKTFYPLNAQAADKELMQDIIPLIDARFNVRKDADGRALAGLSQGGYQALVSGMNHLESFGWLATFSGVTTTTVPNAGVEAQLKQPDAINKQLRNFTVVVGEKDSVTGKDIAGLKSELEKQQIKFDYHQYPGLNHEMDVWRPAYAEFVQKLFK
>GCF_023573745.1_strand_blastn_result_1167_plus.fasta_1
MKRHAIYFALALAGAAFTLQAAPLPAMPDPSLPVSHFITQVNADKSITYRLFAPDARRVSIVTGATPDSFVSHDMTKAADGVWTWKSEPMKPNLYEYYFDVDGFRSVDTGSRYQKPQRQVNTSLILVPGSILDDREVAHGDLRTLTYHSKALNAERRLYVWTPPGYSGTGDPLPVLYFYHGFGDSGLSAIDQGRIPQIMDNLLAEGKIKPMLVVVPDTETDIPEAVAENFPPQERRKTFYPLNAQAADKELMQDIIPLIDARFNVRKDADGRALAGLSQGGYQALVSGMNHLESFGWLATFSGVTTTTVPNAGVEAQLKQPDAINKQLRNFTVVVGEKDSVTGKDIAGLKSELEKQQIKFDYHQYPGLNHEMDVWRPAYAEFVQKLFK
>GCF_023573765.1_strand_blastn_result_1167_plus.fasta_1
MKRHAIYFALALAGAAFTLQAAPLPAMPDPSLPVSHFITQVNADKSITYRLFAPDARRVSIVTGATPDSFVSHDMTKAADGVWTWKSEPMKPNLYEYYFDVDGFRSVDTGSRYQKPQRQVNTSLILVPGSILDDREVAHGDLRTLTYHSKALNAERRLYVWTPPGYSGTGDPLPVLYFYHGFGDSGLSAIDQGRIPQIMDNLLAEGKIKPMLVVVPDTETDIPEAVAENFPPQERRKTFYPLNAQAADKELMQDIIPLIDARFNVRKDADGRALAGLSQGGYQALVSGMNHLESFGWLATFSGVTTTTVPNAGVEAQLKQPDAINKQLRNFTVVVGEKDSVTGKDIAGLKSELEKQQIKFDYHQYPGLNHEMDVWRPAYAEFVQKLFK
>GCF_023573785.1_strand_blastn_result_1167_plus.fasta_1
MKRHAIYFALALAGAAFTLQAAPLPAMPDPSLPVSHFITQVNADKSITYRLFAPDARRVSIVTGATPDSFVSHDMTKAADGVWTWKSEPMKPNLYEYYFDVDGFRSVDTGSRYQKPQRQVNTSLILVPGSILDDREVAHGDLRTLTYHSKALNAERRLYVWTPPGYSGTGDPLPVLYFYHGFGDSGLSAIDQGRIPQIMDNLLAEGKIKPMLVVVPDTETDIPEAVAENFPPQERRKTFYPLNAQAADKELMQDIIPLIDARFNVRKDADGRALAGLSQGGYQALVSGMNHLESFGWLATFSGVTTTTVPNAGVEAQLKQPDAINKQLRNFTVVVGEKDSVTGKDIAGLKSELEKQQIKFDYHQYPGLNHEMDVWRPAYAEFVQKLFK
>GCF_023573805.1_strand_blastn_result_1167_plus.fasta_1
MKRHAIYFALALAGAAFTLQAAPLPAMPDPSLPVSHFITQVNADKSITYRLFAPDARRVSIVTGATPDSFVSHDMTKAADGVWTWKSEPMKPNLYEYYFDVDGFRSVDTGSRYQKPQRQVNTSLILVPGSILDDREVAHGDLRTLTYHSKALNAERRLYVWTPPGYSGTGDPLPVLYFYHGFGDSGLSAIDQGRIPQIMDNLLAEGKIKPMLVVVPDTETDIPEAVAENFPPQERRKTFYPLNAQAADKELMQDIIPLIDARFNVRKDADGRALAGLSQGGYQALVSGMNHLESFGWLATFSGVTTTTVPNAGVEAQLKQPDAINKQLRNFTVVVGEKDSVTGKDIAGLKSELEKQQIKFDYHQYPGLNHEMDVWRPAYAEFVQKLFK
>GCF_023573825.1_strand_blastn_result_1167_plus.fasta_1
MKRHAIYFALALAGAAFTLQAAPLPAMPDPSLPVSHFITQVNADKSITYRLFAPDARRVSIVTGATPDSFVSHDMTKAADGVWTWKSEPMKPNLYEYYFDVDGFRSVDTGSRYQKPQRQVNTSLILVPGSILDDREVAHGDLRTLTYHSKALNAERRLYVWTPPGYSGTGDPLPVLYFYHGFGDSGLSAIDQGRIPQIMDNLLAEGKIKPMLVVVPDTETDIPEAVAENFPPQERRKTFYPLNAQAADKELMQDIIPLIDARFNVRKDADGRALAGLSQGGYQALVSGMNHLESFGWLATFSGVTTTTVPNAGVEAQLKQPDAINKQLRNFTVVVGEKDSVTGKDIAGLKSELEKQQIKFDYHQYPGLNHEMDVWRPAYAEFVQKLFK
>GCF_023573845.1_strand_blastn_result_1167_plus.fasta_1
MKRHAIYFALALAGAAFTLQAAPLPAMPDPSLPVSHFITQVNADKSITYRLFAPDARRVSIVTGATPDSFVSHDMTKAADGVWTWKSEPMKPNLYEYYFDVDGFRSVDTGSRYQKPQRQVNTSLILVPGSILDDREVAHGDLRTLTYHSKALNAERRLYVWTPPGYSGTGDPLPVLYFYHGFGDSGLSAIDQGRIPQIMDNLLAEGKIKPMLVVVPDTETDIPEAVAENFPPQERRKTFYPLNAQAADKELMQDIIPLIDARFNVRKDADGRALAGLSQGGYQALVSGMNHLESFGWLATFSGVTTTTVPNAGVEAQLKQPDAINKQLRNFTVVVGEKDSVTGKDIAGLKSELEKQQIKFDYHQYPGLNHEMDVWRPAYAEFVQKLFK
>GCF_023573865.1_strand_blastn_result_1167_plus.fasta_1
MKRHAIYFALALAGAAFTLQAAPLPAMPDPSLPVSHFITQVNADKSITYRLFAPDARRVSIVTGATPDSFVSHDMTKAADGVWTWKSEPMKPNLYEYYFDVDGFRSVDTGSRYQKPQRQVNTSLILVPGSILDDREVAHGDLRTLTYHSKALNAERRLYVWTPPGYSGTGDPLPVLYFYHGFGDSGLSAIDQGRIPQIMDNLLAEGKIKPMLVVVPDTETDIPEAVAENFPPQERRKTFYPLNAQAADKELMQDIIPLIDARFNVRKDADGRALAGLSQGGYQALVSGMNHLESFGWLATFSGVTTTTVPNAGVEAQLKQPDAINKQLRNFTVVVGEKDSVTGKDIAGLKSELEKQQIKFDYHQYPGLNHEMDVWRPAYAEFVQKLFK
>GCF_023573885.1_strand_blastn_result_1167_plus.fasta_1
MKRHAIYFALALAGAAFTLQAAPLPAMPDPSLPVSHFITQVNADKSITYRLFAPDARRVSIVTGATPDSFVSHDMTKAADGVWTWKSEPMKPNLYEYYFDVDGFRSVDTGSRYQKPQRQVNTSLILVPGSILDDREVAHGDLRTLTYHSKALNAERRLYVWTPPGYSGTGDPLPVLYFYHGFGDSGLSAIDQGRIPQIMDNLLAEGKIKPMLVVVPDTETDIPEAVAENFPPQERRKTFYPLNAQAADKELMQDIIPLIDARFNVRKDADGRALAGLSQGGYQALVSGMNHLESFGWLATFSGVTTTTVPNAGVEAQLKQPDAINKQLRNFTVVVGEKDSVTGKDIAGLKSELEKQQIKFDYHQYPGLNHEMDVWRPAYAEFVQKLFK
>GCF_023612215.1_strand_blastn_result_1167_plus.fasta_1
MKRHAIYFALALAGAAFTLQAAPLPAMPDPSLPVSHFITQVNADKSITYRLFAPDARRVSIVTGATPDSFVSHDMTKAADGVWTWKSEPMKPNLYEYYFDVDGFRSVDTGSRYQKPQRQVNTSLILVPGSILDDREVAHGDLRTLTYHSKALNAERRLYVWTPPGYSGTGDPLPVLYFYHGFGDSGLSAIDQGRIPQIMDNLLAEGKIKPMLVVVPDTETDIPEAVAENFPPQERRKTFYPLNAQAADKELMQDIIPLIDARFNVRKDADGRALAGLSQGGYQALVSGMNHLESFGWLATFSGVTTTTVPNAGVEAQLKQPDAINKQLRNFTVVVGEKDSVTGKDIAGLKSELEKQQIKFDYHQYPGLNHEMDVWRPAYAEFVQKLFK
>GCF_023612395.1_strand_blastn_result_1167_plus.fasta_1
MKRHAIYFALALAGAAFTLQAAPLPAMSDPSLPVSHFITQVNADKSITYRLFAPDARRVSIVTGATPDSFVSHDMTKAADGVWTWKSEPMKPNLYEYYFDVDGFRSVDTGSRYQKPQRQVNTSLILVPGSILDDREVAHGDLRTLTYHSKALNAERRLYVWTPPGYSGTGDPLPVLYFYHGFGDSGLSAIDQGRIPQIMDNLLAEGKIKPMLVVVPDTETDIPEAVAENFPPQERRKTFYPLNAQAADKELMQDIIPLIDARFNVRKDADGRALAGLSQGGYQALVSGMNHLESFGWLATFSGVTTTTVPNAGVEAQLKQPDAINKQLRNFTVVVGEKDSVTGKDIAGLKSELEKQQIKFDYHQYPGLNHEMDVWRPAYAEFVQKLFK
>GCF_023612435.1_strand_blastn_result_1167_plus.fasta_1
MKRHAIYFALALAGAAFTLQAAPLPAMPDPSLPVSHFITQVNADKSITYRLFAPDARRVSIVTGATPDSFVSHDMTKAADGVWTWKSEPMKPNLYEYYFDVDGFRSVDTGSRYQKPQRQVNTSLILVPGSILDDREVAHGDLRTLTYHSKALNAERRLYVWTPPGYSGTGDPLPVLYFYHGFGDSGLSAIDQGRIPQIMDNLLAEGKIKPMLVVVPDTETDIPEAVAENFPPQERRKTFYPLNAQAADKELMQDIIPLIDARFNVRKDADGRALAGLSQGGYQALVSGMNHLESFGWLATFSGVTTTTVPNAGVEAQLKQPDAINKQLRNFTVVVGEKDSVTGKDIAGLKSELEKQQIKFDYHQYPGLNHEMDVWRPAYAEFVQKLFK
>GCF_023650835.1_strand_blastn_result_1167_plus.fasta_1
MKRHAIYFALALAGAAFTLQAAPLPAMSDPSLPVSHFITQVNGDKSITYRLFAPDARRVSIVTGATPDSFVSHDMTKAADGVWTWKSEPMKPNLYEYYFDVDGFRSVDTGSRYQKPQRQVNTSLILVPGSILDDREVAHGDLRTLTYHSKALNAERRLYVWTPPGYSGTGDPLPVLYFYHGFGDSGLSAIDQGRIPQIMDNLLAEGKIKPMLVVVPDTETDIPEAVAENFPPQERRKTFYPLNAQAADKELMQDIIPLIDARFNVRKDADGRALAGLSQGGYQALVSGMNHLESFGWLATFSGVTTTTVPNAGVEAQLKQPDAINKQLRNFTVVVGEKDSVTGKDIAGLKSELEKQQIKFDYHQYPGLNHEMDVWRPAYAEFVQKLFK
>GCF_023653925.1_strand_blastn_result_1167_plus.fasta_1
MKRHAIYFALALAGAAFTLQAAPLPAMPDPSLPVSHFITQVNADKSITYRLFAPDARRVSIVTGATPDSFVSHDMTKAADGVWTWKSEPMKPNLYEYYFDVDGFRSVDTGSRYQKPQRQVNTSLILVPGSILDDREVAHGDLRTLTYHSKALNAERRLYVWTPPGYSGTGDPLPVLYFYHGFGDSGLSAIDQGRIPQIMDNLLAEGKIKPMLVVVPDTETDIPEAVAENFPPQERRKTFYPLNAQAADKELMQDIIPLIDARFNVRKDADGRALAGLSQGGYQALVSGMNHLESFGWLATFSGVTTTTVPNAGVEAQLKQPDAINKQLRNFTVVVGEKDSVTGKDIAGLKSELEKQQIKFDYHQYPGLNHEMDVWRPAYAEFVQKLFK
>GCF_023657615.1_strand_blastn_result_1167_plus.fasta_1
MKRHAIYFALALAGAAFTLQAAPLPAMPDPSLPVSHFITQVNADKSITYRLFAPDARRVSIVTGATPDSFVSHDMTKAADGVWTWKSEPMKPNLYEYYFDVDGFRSVDTGSRYQKPQRQVNTSLILVPGSILDDREVAHGDLRTLTYHSKALNAERRLYVWTPPGYSGTGDPLPVLYFYHGFGDSGLSAIDQGRIPQIMDNLLAEGKIKPMLVVVPDTETDIPEAVAENFPPQERRKTFYPLNAQAADKELMQDIIPLIDARFNVRKDADGRALAGLSQGGYQALVSGMNHLESFGWLATFSGVTTTTVPNAGVEAQLKQPDAINKQLRNFTVVVGEKDSVTGKDIAGLKSELEKQQIKFDYHQYPGLNHEMDVWRPAYAEFVQKLFK
>GCF_023657655.1_strand_blastn_result_1167_plus.fasta_1
MKRHAIYFALALAGAAFTLQAAPLPAMPDPSLPVSHFITQVNADKSITYRLFAPDARRVSIVTGATPDSFVSHDMTKAADGVWTWKSEPMKPNLYEYYFDVDGFRSVDTGSRYQKPQRQVNTSLILVPGSILDDREVAHGDLRTLTYHSKALNAERRLYVWTPPGYSGTGDPLPVLYFYHGFGDSGLSAIDQGRIPQIMDNLLAEGKIKPMLVVVPDTETDIPEAVAENFPPQERRKTFYPLNAQAADKELMQDIIPLIDARFNVRKDADGRALAGLSQGGYQALVSGMNHLESFGWLATFSGVTTTTVPNAGVEAQLKQPDAINKQLRNFTVVVGEKDSVTGKDIAGLKSELEKQQIKFDYHQYPGLNHEMDVWRPAYAEFVQKLFK
>GCF_023657675.1_strand_blastn_result_1167_plus.fasta_1
MKRHAIYFALALAGAAFTLQAAPLPAMPDPSLPVSHFITQVNADKSITYRLFAPDARRVSIVTGATPDSFVSHDMTKAADGVWTWKSEPMKPNLYEYYFDVDGFRSVDTGSRYQKPQRQVNTSLILVPGSILDDREVAHGDLRTLTYHSKALNAERRLYVWTPPGYSGTGDPLPVLYFYHGFGDSGLSAIDQGRIPQIMDNLLAEGKIKPMLVVVPDTETDIPEAVAENFPPQERRKTFYPLNAQAADKELMQDIIPLIDARFNVRKDADGRALAGLSQGGYQALVSGMNHLESFGWLATFSGVTTTTVPNAGVEAQLKQPDAINKQLRNFTVVVGEKDSVTGKDIAGLKSELEKQQIKFDYHQYPGLNHEMDVWRPAYAEFVQKLFK
>GCF_023657695.1_strand_blastn_result_1167_plus.fasta_1
MKRHAIYFALALAGAAFTLQAAPLPAMPDPSLPVSHFITQVNADKSITYRLFAPDARRVSIVTGATPDSFVSHDMTKAADGVWTWKSEPMKPNLYEYYFDVDGFRSVDTGSRYQKPQRQVNTSLILVPGSILDDREVAHGDLRTLTYHSKALNAERRLYVWTPPGYSGTGDPLPVLYFYHGFGDSGLSAIDQGRIPQIMDNLLAEGKIKPMLVVVPDTETDIPEAVAENFPPQERRKTFYPLNAQAADKELMQDIIPLIDARFNVRKDADGRALAGLSQGGYQALVSGMNHLESFGWLATFSGVTTTTVPNAGVEAQLKQPDAINKQLRNFTVVVGEKDSVTGKDIAGLKSELEKQQIKFDYHQYPGLNHEMDVWRPAYAEFVQKLFK
>GCF_023657735.1_strand_blastn_result_1167_plus.fasta_1
MKRHAIYFALALAGAAFTLQAAPLPAMPDPSLPVSHFITQVNADKSITYRLFAPDARRVSIVTGATPDSFVSHDMTKAADGVWTWKSEPMKPNLYEYYFDVDGFRSVDTGSRYQKPQRQVNTSLILVPGSILDDREVAHGDLRTLTYHSKALNAERRLYVWTPPGYSGTGDPLPVLYFYHGFGDSGLSAIDQGRIPQIMDNLLAEGKIKPMLVVVPDTETDIPEAVAENFPPQERRKTFYPLNAQAADKELMQDIIPLIDARFNVRKDADGRALAGLSQGGYQALVSGMNHLESFGWLATFSGVTTTTVPNAGVEAQLKQPDAINKQLRNFTVVVGEKDSVTGKDIAGLKSELEKQQIKFDYHQYPGLNHEMDVWRPAYAEFVQKLFK
>GCF_023657755.1_strand_blastn_result_1167_plus.fasta_1
MKRHAIYFALALAGAAFTLQAAPLPAMSDPSLPVSHFITQVNADKSITYRLFAPDARRVSIVTGATPDSFVSHDMTKAADGVWTWKSEPMKPNLYEYYFDVDGFRSVDTGSRYQKPQRQVNTSLILVPGSILDDREVAHGDLRTLTYHSKALNAERRLYVWTPPGYSGTGDPLPVLYFYHGFGDSGLSAIDQGRIPQIMDNLLAEGKIKPMLVVVPDTETDIPEAVAENFPPQERRKTFYPLNAQAADKELMQDIIPLIDARFNVRKDADGRALAGLSQGGYQALVSGMNHLESFGWLATFSGVTTTTVPNAGVEAQLKQPDAINKQLRNFTVVVGEKDSVTGKDIAGLKSELEKQQIKFDYHQYPGLNHEMDVWRPAYAEFVQKLFK
>GCF_023657795.1_strand_blastn_result_1167_plus.fasta_1
MKRHAIYFALALAGAAFTLQAAPLPAMPDPSLPVSHFITQVNADKSITYRLFAPDARRVSIVTGATPDSFVSHDMTKAADGVWTWKSEPMKPNLYEYYFDVDGFRSVDTGSRYQKPQRQVNTSLILVPGSILDDREVAHGDLRTLTYHSKALNAERRLYVWTPPGYSGTGDPLPVLYFYHGFGDSGLSAIDQGRIPQIMDNLLAEGKIKPMLVVVPDTETDIPEAVAENFPPQERRKTFYPLNAQAADKELMQDIIPLIDARFNVRKDADGRALAGLSQGGYQALVSGMNHLESFGWLATFSGVTTTTVPNAGVEAQLKQPDAINKQLRNFTVVVGEKDSVTGKDIAGLKSELEKQQIKFDYHQYPGLNHEMDVWRPAYAEFVQKLFK
>GCF_023657855.1_strand_blastn_result_1167_plus.fasta_1
MKRHAIYFALALAGAAFTLQAAPLPAMPDPSLPVSHFITQVNADKSITYRLFAPDARRVSIVTGATPDSFVSHDMTKAADGVWTWKSEPMKPNLYEYYFDVDGFRSVDTGSRYQKPQRQVNTSLILVPGSILDDREVAHGDLRTLTYHSKALNAERRLYVWTPPGYSGTGDPLPVLYFYHGFGDSGLSAIDQGRIPQIMDNLLAEGKIKPMLVVVPDTETDIPEAVAENFPPQERRKTFYPLNAQAADKELMQDIIPLIDARFNVRKDADGRALAGLSQGGYQALVSGMNHLESFGWLATFSGVTTTTVPNAGVEAQLKQPDAINKQLRNFTVVVGEKDSVTGKDIAGLKSELEKQQIKFDYHQYPGLNHEMDVWRPAYAEFVQKLFK
>GCF_023657875.1_strand_blastn_result_1167_plus.fasta_1
MKRHAIYFALALAGAAFTLQAAPLPAMPDPSLPVSHFITQVNADKSITYRLFAPDARRVSIVTGATPDSFVSHDMTKAADGVWTWKSEPMKPNLYEYYFDVDGFRSVDTGSRYQKPQRQVNTSLILVPGSILDDREVAHGDLRTLTYHSKALNAERRLYVWTPPGYSGTGDPLPVLYFYHGFGDSGLSAIDQGRIPQIMDNLLAEGKIKPMLVVVPDTETDIPEAVAENFPPQERRKTFYPLNAQAADKELMQDIIPLIDARFNVRKDADGRALAGLSQGGYQALVSGMNHLESFGWLATFSGVTTTTVPNAGVEAQLKQPDAINKQLRNFTVVVGEKDSVTGKDIAGLKSELEKQQIKFDYHQYPGLNHEMDVWRPAYAEFVQKLFK
>GCF_023658105.1_strand_blastn_result_1167_plus.fasta_1
MKRHAIYFALALAGAAFTLQAAPLPAMPDPSLPVSHFITQVNADKSITYRLFAPDARRVSIVTGATPDSFVSHDMTKAADGVWTWKSEPMKPNLYEYYFDVDGFRSVDTGSRYQKPQRQVNTSLILVPGSILDDREVAHGDLRTLTYHSKALNAERRLYVWTPPGYSGTGDPLPVLYFYHGFGDSGLSAIDQGRIPQIMDNLLAEGKIKPMLVVVPDTETDIPEAVAENFPPQERRKTFYPLNAQAADKELMQDIIPLIDARFNVRKDADGRALAGLSQGGYQALVSGMNHLESFGWLATFSGVTTTTVPNAGVEAQLKQPDAINKQLRNFTVVVGEKDSVTGKDIAGLKSELEKQQIKFDYHQYPGLNHEMDVWRPAYAEFVQKLFK
>GCF_023658125.1_strand_blastn_result_1167_plus.fasta_1
MKRHAIYFALALAGAAFTLQAAPLPAMPDPSLPVSHFITQVNADKSITYRLFAPDARRVSIVTGATPDSFVSHDMTKAADGVWTWKSEPMKPNLYEYYFDVDGFRSVDTGSRYQKPQRQVNTSLILVPGSILDDREVAHGDLRTLTYHSKALNAERRLYVWTPPGYSGTGDPLPVLYFYHGFGDSGLSAIDQGRIPQIMDNLLAEGKIKPMLVVVPDTETDIPEAVAENFPPQERRKTFYPLNAQAADKELMQDIIPLIDARFNVRKDADGRALAGLSQGGYQALVSGMNHLESFGWLATFSGVTTTTVPNAGVEAQLKQPDAINKQLRNFTVVVGEKDSVTGKDIAGLKSELEKQQIKFDYHQYPGLNHEMDVWRPAYAEFVQKLFK
>GCF_023658145.1_strand_blastn_result_1167_plus.fasta_1
MKRHAIYFALALAGAAFTLQAAPLPAMPDPSLPVSHFITQVNADKSITYRLFAPDARRVSIVTGATPDSFVSHDMTKAADGVWTWKSEPMKPNLYEYYFDVDGFRSVDTGSRYQKPQRQVNTSLILVPGSILDDREVAHGDLRTLTYHSKALNAERRLYVWTPPGYSGTGDPLPVLYFYHGFGDSGLSAIDQGRIPQIMDNLLAEGKIKPMLVVVPDTETDIPEAVAENFPPQERRKTFYPLNAQAADKELMQDIIPLIDARFNVRKDADGRALAGLSQGGYQALVSGMNHLESFGWLATFSGVTTTTVPNAGVEAQLKQPDAINKQLRNFTVVVGEKDSVTGKDIAGLKSELEKQQIKFDYHQYPGLNHEMDVWRPAYAEFVQKLFK
>GCF_023658165.1_strand_blastn_result_1167_plus.fasta_1
MKRHAIYFALALAGAAFTLQAAPLPAMPDPSLPVSHFITQVNADKSITYRLFAPDARRVSIVTGATPDSFVSHDMTKAADGVWTWKSEPMKPNLYEYYFDVDGFRSVDTGSRYQKPQRQVNTSLILVPGSILDDREVAHGDLRTLTYHSKALNAERRLYVWTPPGYSGTGDPLPVLYFYHGFGDSGLSAIDQGRIPQIMDNLLAEGKIKPMLVVVPDTETDIPEAVAENFPPQERRKTFYPLNAQAADKELMQDIIPLIDARFNVRKDADGRALAGLSQGGYQALVSGMNHLESFGWLATFSGVTTTTVPNAGVEAQLKQPDAINKQLRNFTVVVGEKDSVTGKDIAGLKSELEKQQIKFDYHQYPGLNHEMDVWRPAYAEFVQKLFK
>GCF_023658185.1_strand_blastn_result_1167_plus.fasta_1
MKRHAIYFALALAGAAFTLQAAPLPAMPDPSLPVSHFITQVNADKSITYRLFAPDARRVSIVTGATPDSFVSHDMTKAADGVWTWKSEPMKPNLYEYYFDVDGFRSVDTGSRYQKPQRQVNTSLILVPGSILDDREVAHGDLRTLTYHSKALNAERRLYVWTPPGYSGTGDPLPVLYFYHGFGDSGLSAIDQGRIPQIMDNLLAEGKIKPMLVVVPDTETDIPEAVAENFPPQERRKTFYPLNAQAADKELMQDIIPLIDARFNVRKDADGRALAGLSQGGYQALVSGMNHLESFGWLATFSGVTTTTVPNAGVEAQLKQPDAINKQLRNFTVVVGEKDSVTGKDIAGLKSELEKQQIKFDYHQYPGLNHEMDVWRPAYAEFVQKLFK
>GCF_023658205.1_strand_blastn_result_1167_plus.fasta_1
MKRHAIYFALALAGAAFTLQAAPLPAMPDPSLPVSHFITQVNADKSITYRLFAPDARRVSIVTGATPDSFVSHDMTKAADGVWTWKSEPMKPNLYEYYFDVDGFRSVDTGSRYQKPQRQVNTSLILVPGSILDDREVAHGDLRTLTYHSKALNAERRLYVWTPPGYSGTGDPLPVLYFYHGFGDSGLSAIDQGRIPQIMDNLLAEGKIKPMLVVVPDTETDIPEAVAENFPPQERRKTFYPLNAQAADKELMQDIIPLIDARFNVRKDADGRALAGLSQGGYQALVSGMNHLESFGWLATFSGVTTTTVPNAGVEAQLKQPDAINKQLRNFTVVVGEKDSVTGKDIAGLKSELEKQQIKFDYHQYPGLNHEMDVWRPAYAEFVQKLFK
>GCF_023658225.1_strand_blastn_result_1167_plus.fasta_1
MKRHAIYFALALAGAAFTLQAAPLPAMPDPSLPVSHFITQVNADKSITYRLFAPDARRVSIVTGATPDSFVSHDMTKAADGVWTWKSEPMKPNLYEYYFDVDGFRSVDTGSRYQKPQRQVNTSLILVPGSILDDREVAHGDLRTLTYHSKALNAERRLYVWTPPGYSGTGDPLPVLYFYHGFGDSGLSAIDQGRIPQIMDNLLAEGKIKPMLVVVPDTETDIPEAVAENFPPQERRKTFYPLNAQAADKELMQDIIPLIDARFNVRKDADGRALAGLSQGGYQALVSGMNHLESFGWLATFSGVTTTTVPNAGVEAQLKQPDAINKQLRNFTVVVGEKDSVTGKDIAGLKSELEKQQIKFDYHQYPGLNHEMDVWRPAYAEFVQKLFK
>GCF_023658245.1_strand_blastn_result_1167_plus.fasta_1
MKRHAIYFALALAGAAFTLQAAPLPAMPDPSLPVSHFITQVNADKSITYRLFAPDARRVSIVTGATPDSFVSHDMTKAADGVWTWKSEPMKPNLYEYYFDVDGFRSVDTGSRYQKPQRQVNTSLILVPGSILDDREVAHGDLRTLTYHSKALNAERRLYVWTPPGYSGTGDPLPVLYFYHGFGDSGLSAIDQGRIPQIMDNLLAEGKIKPMLVVVPDTETDIPEAVAENFPPQERRKTFYPLNAQAADKELMQDIIPLIDARFNVRKDADGRALAGLSQGGYQALVSGMNHLESFGWLATFSGVTTTTVPNAGVEAQLKQPDAINKQLRNFTVVVGEKDSVTGKDIAGLKSELEKQQIKFDYHQYPGLNHEMDVWRPAYAEFVQKLFK
>GCF_023703835.1_strand_blastn_result_1167_plus.fasta_1
MKRHAIYFALALAGAAFTLQAAPLPAMPDPSLPVSHFITQVNADKSITYRLFAPDARRVSIVTGATPDSFVSHDMTKAADGVWTWKSEPMKPNLYEYYFDVDGFRSVDTGSRYQKPQRQVNTSLILVPGSILDDREVAHGDLRTLTYHSKALNAERRLYVWTPPGYSGTGDPLPVLYFYHGFGDSGLSAIDQGRIPQIMDNLLAEGKIKPMLVVVPDTETDIPEAVAEDFPPQERRKTFYPLNAQAADKELMQDIIPLIDARFNVRKDADGRALAGLSQGGYQALVSGMNHLESFGWLATFSGVTTTTVPNAGVEAQLKQPDAINKQLRNFTVVVGEKDSVTGKDIAGLKSELEKQQIKFDYHQYPGLNHEMDVWRPAYAEFVQKLFK
>GCF_023703875.1_strand_blastn_result_1167_plus.fasta_1
MKRHAIYFALALAGAAFTLQAAPLPAMPDPSLPVSHFITQVNADKSITYRLFAPDARRVSIVTGATPDSFVSHDMTKAADGVWTWKSEPMKPNLYEYYFDVDGFRSVDTGSRYQKPQRQVNTSLILVPGSILDDREVAHGDLRTLTYHSKALNAERRLYVWTPPGYSGTGDPLPVLYFYHGFGDSGLSAIDQGRIPQIMDNLLAEGKIKPMLVVVPDTETDIPEAVAEDFPPQERRKTFYPLNAQAADKELMQDIIPLIDARFNVRKDADGRALAGLSQGGYQALVSGMNHLESFGWLATFSGVTTTTVPNAGVEAQLKQPDAINKQLRNFTVVVGEKDSVTGKDIAGLKSELEKQQIKFDYHQYPGLNHEMDVWRPAYAEFVQKLFK
>GCF_023703895.1_strand_blastn_result_1167_plus.fasta_1
MKRHAIYFALALAGAAFTLQAAPLPAMPDPSLPVSHFITQVNADKSITYRLFAPDARRVSIVTGATPDSFVSHDMTKAADGVWTWKSEPMKPNLYEYYFDVDGFRSVDTGSRYQKPQRQVNTSLILVPGSILDDREVAHGDLRTLTYHSKALNAERRLYVWTPPGYSGTGDPLPVLYFYHGFGDSGLSAIDQGRIPQIMDNLLAEGKIKPMLVVVPDTETDIPEAVAENFPPQERRKTFYPLNAQAADKELMQDIIPLIDARFNVRKDADGRALAGLSQGGYQALVSGMNHLESFGWLATFSGVTTTTVPNAGVEAQLKQPDAINKQLRNFTVVVGEKDSVTGKDIAGLKSELEKQQIKFDYHQYPGLNHEMDVWRPAYAEFVQKLFK
>GCF_023703935.1_strand_blastn_result_1167_plus.fasta_1
MKRHAIYFALALAGAAFTLQAAPLPAMPDPSLPVSHFITQVNADKSITYRLFAPDARRVSIVTGATPDSFVSHDMTKAADGVWTWKSEPMKPNLYEYYFDVDGFRLVDTGSRYQKPQRQVNTSLILVPGSILDDREVAHGDLRTLTYHSKALNAERRLYVWTPPGYSGTGDPLPVLYFYHGFGDSGLSAIDQGRIPQIMDNLLAEGKIKPMLVVVPDTETDIPEAVAEDFPPQERRKTFYPLNAQAADKELMQDIIPLIDARFNVRKDADGRALAGLSQGGYQALVSGMNHLESFGWLATFSGVTTTTVPNAGVEAQLKQPDAINKQLRNFTVVVGEKDSVTGKDIAGLKSELEKQQIKFDYHQYPGLNHEMDVWRQAYAEFVQKLFK
>GCF_023715965.1_strand_blastn_result_1167_plus.fasta_1
MKRHAIYFALALAGAAFTLQAAPLPAMPDPSLPVSHFITQVNADKSITYRLFAPDARRVSIVTGATPDSFVSHDMTKAADGVWTWKSEPMKPNLYEYYFDVDGFRSVDTGSRYQKPQRQVNTSLILVPGSILDDREVAHGDLRTLTYHSKALNAERRLYVWTPPGYSGTGDPLPVLYFYHGFGDSGLSAIDQGRIPQIMDNLLAEGKIKPMLVVVPDTETDIPEAVAENFPPQERRKTFYPLNAQAADKELMQDIIPLIDARFNVRKDADGRALAGLSQGGYQALVSGMNHLESFGWLATFSGVTTTTVPNAGVEAQLKQPDAINKQLRNFTVVVGEKDSVTGKDIAGLKSELEKQQIKFDYHQYPGLNHEMDVWRPAYAEFVQKLFK
>GCF_023715985.1_strand_blastn_result_1167_plus.fasta_1
MKRHAIYFALALAGAAFTLQAAPLPAMPDPSLPVSHFITQVNADKSITYRLFAPDARRVSIVTGATPDSFVSHDMTKAADGVWTWKSEPMKPNLYEYYFDVDGFRSVDTGSRYQKPQRQVNTSLILVPGSILDDREVAHGDLRTLTYHSKALNAERRLYVWTPPGYSGTGDPLPVLYFYHGFGDSGLSAIDQGRIPQIMDNLLAEGKIKPMLVVVPDTETDIPEAVAENFPPQERRKTFYPLNAQAADKELMQDIIPLIDARFNVRKDADGRALAGLSQGGYQALVSGMNHLESFGWLATFSGVTTTTVPNAGVEAQLKQPDAINKQLRNFTVVVGEKDSVTGKDIAGLKSELEKQQIKFDYHQYPGLNHEMDVWRPAYAEFVQKLFK
>GCF_023913555.1_strand_blastn_result_1167_plus.fasta_1
MKRHAIYFALALAGAAFTLQAAPLPAMPDPSLPVSHFITQVNADKSITYRLFAPDARRVSIVTGATPDSFVSHDMTKAADGVWTWKSEPMKPNLYEYYFDVDGFRSVDTGSRYQKPQRQVNTSLILVPGSILDDREVAHGDLRTLTYHSKALNAERRLYVWTPPGYSGTGDPLPVLYFYHGFGDSGLSAIDQGRIPQIMDNLLAEGKIKPMLVVVPDTETDIPEAVAENFPPQERRKTFYPLNAQAADKELMQDIIPLIDARFNVRKDADGRALAGLSQGGYQALVSGMNHLGSFGWLATFSGVTTTTVPNAGVEAQLKQPDAINKQLRNFTVVVGEKDSVTGKDIAGLKSELEKQQIKFDYHQYPGLNHEMDVWRPAYAEFVQKLFK
>GCF_023913575.1_strand_blastn_result_1167_plus.fasta_1
MKRHAIYFALALAGAAFTLQAAPLPAMPDPSLPVSHFITQVNADKSITYRLFAPDARRVSIVTGATPDSFVSHDMTKAADGVWTWKSEPMKPNLYEYYFDVDGFRSVDTGSRYQKPQRQVNTSLILVPGSILDDREVAHGDLRTLTYHSKALNAERRLYVWTPPGYSGTGDPLPVLYFYHGFGDSGLSAIDQGRIPQIMDNLLAEGKIKPMLVVVPDTETDIPEAVAENFPPQERRKTFYPLNAQAADKELMQDIIPLIDARFNVRKDADGRALAGLSQGGYQALVSGMNHLGSFGWLATFSGVTTTTVPNAGVEAQLKQPDAINKQLRNFTVVVGEKDSVTGKDIAGLKSELEKQQIKFDYHQYPGLNHEMDVWRPAYAEFVQKLFK
>GCF_023913595.1_strand_blastn_result_1167_plus.fasta_1
MKRHAIYFALALAGAAFTLQAAPLPAMPDPSLPVSHFITQVNADKSITYRLFAPDARRVSIVTGATPDSFVSHDMTKAADGVWTWKSEPMKPNLYEYYFDVDGFRSVDTGSRYQKPQRQVNTSLILVPGSILDDREVAHGDLRTLTYHSKALNAERRLYVWTPPGYSGTGDPLPVLYFYHGFGDSGLSAIDQGRIPQIMDNLLAEGKIKPMLVVVPDTETDIPEAVAENFPPQERRKTFYPLNAQAADKELMQDIIPLIDARFNVRKDADGRALAGLSQGGYQALVSGMNHLESFGWLATFSGVTTTTVPNAGVEAQLKQPDAINKQLRNFTVVVGEKDSVTGKDIAGLKSELEKQQIKFDYHQYPGLNHEMDVWRPAYAEFVQKLFK
>GCF_023920005.1_strand_blastn_result_1167_plus.fasta_1
MKRHAIYFALALAGAAFTLQAAPLPAMPDPSLPVSHFITQVNADKSITYRLFAPDARRVSIVTGATPDSFVSHDMTKAADGVWTWKSEPMKPNLYEYYFDVDGFRSVDTGSRYQKPQRQVNTSLILVPGSILDDREVAHGDLRTLTYHSKALNAERRLYVWTPPGYSGTGDPLPVLYFYHGFGDSGLSAIDQGRIPQIMDNLLAEGKIKPMLVVVPDTETDIPEAVAENFPPQERRKTFYPLNAQAADKELMQDIIPLIDARFNVRNDADGRALAGLSQGGYQALVSGMNHLESFGWLATFSGVTTTTVPHAGVEAQLKQPDAINKQLRNFTVVVGEKDSVTGKDIAGLKSELEKQQIKFDYHQYPGLNHEMDVWRPAYAEFVQKLFK
>GCF_023920025.1_strand_blastn_result_1167_plus.fasta_1
MKRHAIYFALALAGAAFTLQAAPLPAMPDPSLPVSHFITQVNADKSITYRLFAPDARRVSIVTGATPDSFVSHDMTKAADGVWTWKSEPMKPNLYEYYFDVDGFRSVDTGSRYQKPQRQVNTSLILVPGSILDDREVAHGDLRTLTYHSKALNAERRLYVWTPPGYSGTGDPLPVLYFYHGFGDSGLSAIDQGRIPQIMDNLLAEGKIKPMLVVVPDTETDIPEAVAENFPPQERRKTFYPLNAQAADKELMQDIIPLIDARFNVRKDADGRALAGLSQGGYQALVSGMNHLESFGWLATFSGVTTTTVPNAGVEAQLKQPDAINKQLRNFTVVVGEKDSVTGKDIAGLKSELEKQQIKFDYHQYPGLNHEMDVWRPAYAEFVQKLFK
>GCF_023920045.1_strand_blastn_result_1167_plus.fasta_1
MKRHAIYFALALAGAAFTLQAAPLPAMPDPSLPVSHFITQVNADKSITYRLFAPDARRVSIVTGATPDSFVSHDMTKAADGVWTWKSEPMKPNLYEYYFDVDGFRSVDTGSRYQKPQRQVNTSLILVPGSILDDREVAHGDLRTLTYHSKALNAERRLYVWTPPGYSGTGDPLPVLYFYHGFGDSGLSAIDQGRIPQIMDNLLAEGKIKPMLVVVPDTETDIPEAVAENFPPQERRKTFYPLNAQAADKELMQDIIPLIDARFNVRKDADGRALAGLSQGGYQALVSGMNHLESFGWLATFSGVTTTTVPNAGVEAQLKQPDAINKQLRNFTVVVGEKDSVTGKDIAGLKSELEKQQIKFDYHQYPGLNHEMDVWRPAYAEFVQKLFK
>GCF_023920065.1_strand_blastn_result_1167_plus.fasta_1
MKRHAIYFALALAGAAFTLQAAPLPAMPDPSLPVSHFITQVNADKSITYRLFAPDARRVSIVTGATPDSFVSHDMTKAADGVWTWKSEPMKPNLYEYYFDVDGFRSVDTGSRYQKPQRQVNTSLILVPGSILDDREVAHGDLRTLTYHSKALNAERRLYVWTPPGYSGTGDPLPVLYFYHGFGDSGLSAIDQGRIPQIMDNLLAEGKIKPMLVVVPDTETDIPEAVAENFPPQERRKTFYPLNAQAADKELMQDIIPLIDARFNVRKDADGRALAGLSQGGYQALVSGMNHLESFGWLATFSGVTTTTVPNAGVEAQLKQPDAINKQLRNFTVVVGEKDSVTGKDIAGLKSELEKQQIKFDYHQYPGLNHEMDVWRPAYAEFVQKLFK
>GCF_023920325.1_strand_blastn_result_1167_plus.fasta_1
MKRHAIYFALALAGAAFTLQAAPLPAMPDPSLPVSHFITQVNADKSITYRLFAPDARRVSIVTGATPDSFVSHDMTKAADGVWTWKSEPMKPNLYEYYFDVDGFRSVDTGSRYQKPQRQVNTSLILVPGSILDDREVAHGDLRTLTYHSKALNAERRLYVWTPPGYSGTGDPLPVLYFYHGFGDSGLSAIDQGRIPQIMDNLLAEGKIKPMLVVVPDTETDIPEAVAENFPPQERRKTFYPLNAQAADKELMQDIIPLIDARFNVRKDADGRALAGLSQGGYQALVSGMNHLESFGWLATFSGVTTTTVPNAGVEAQLKQPDAINKQLRNFTVVVGEKDSVTGKDIAGLKSELEKQQIKFDYHQYPGLNHEMDVWRPAYAEFVQKLFK
>GCF_024081805.1_strand_blastn_result_1167_plus.fasta_1
MKRHAIYFALALAGAAFTLQAAPLPAMPDPSLPVSHFITQVNADKSITYRLFAPDARRVSIVTGATPDSFVSHDMTKAADGVWTWKSEPMKPNLYEYYFDVDGFRSVDTGSRYQKPQRQVNTSLILVPGSILDDREVAHGDLRTLTYHSKALNAERRLYVWTPPGYSGTGDPLPVLYFYHGFGDSGLSAIDQGRIPQIMDNLLAEGKIKPMLVVVPDTETDIPEAVAENFPPQERRKTFYPLNAQAADKELMQDIIPLIDARFNVRKDADGRALAGLSQGGYQALVSGMNHLESFSWLATFSGVTTTTVPNAGVEAQLKQPDAINKQLRNFTVVVGEKDSVTGKDIAGLKSELEKQQIKFDYHQYPGLNHEMDVWRPAYAEFVQKLFK
>GCF_024138415.1_strand_blastn_result_1167_plus.fasta_1
MKRHAIYFALALAGAAFTLQAAPLPAMPDPSLPVSHFITQVNADKSITYRLFAPDARRVSIVTGATPDSFVSHDMTKAADGVWTWKSEPMKPNLYEYYFDVDGFRSVDTGSRYQKPQRQVNTSLILVPGSILDDREVAHGDLRTLTYHSKALNAERRLYVWTPPGYSGTGDPLPVLYFYHGFGDSGLSAIDQGRIPQIMDNLLAEGKIKPMLVVVPDTETDIPEAVAENFPPQERRKTFYPLNAQAADKELMQDIIPLIDARFNVRKDADGRALAGLSQGGYQALVSGMNHLESFGWLATFSGVTTTTVPNAGVEAQLKQPDAINKQLRNFTVVVGEKDSVTGKDIAGLKSELEKQQIKFDYHQYPGLNHEMDVWRPAYAEFVQKLFK
>GCF_024138975.1_strand_blastn_result_1167_plus.fasta_1
[truncated: 269,170 more chars]
