# Supplementary material for: A novel esterase regulates Klebsiella pneumoniae hypermucoviscosity and virulence
Source: PLoS Pathog. 2024 Oct 31;20(10):e1012675. doi: 10.1371/journal.ppat.1012675 (PMC11556721; doi:10.1371/journal.ppat.1012675)
Supplement: S1 Data — (ZIP) [file ppat.1012675.s019.zip › S1_Data/Phylogenetic_Tree_of_KpACE_among_1503_Genomes_for_S4_Fig.treefile]

(KpACE:0.0000000000,(((((((((((((((((((((((((((((((((((((((((((((((((((((((((((((((((((((((((((((((((((((((((((((((((((((((((((((((((((((((((((((((((((((((((((((((((((((((((((((((((((((((((((((((((((((((((((((((((((((((((((((((((((((((((((((((((((((((((((((((((((((((((((((((((((((((((((((((((((((((((((((((((((((((((((((((((((((((((((((((((((((((((((((((((((((((((((((((((((((((((((((((((((((((((((((((((((((((((((((((((((((((((((((((((((((((((((((((((((((((((((((((((((((((((((((((((((((((((((((((((((((((((((((((((((((((((((((((((((((((((((((((((((((((((((((((((((((((((((((((((((((((((((((((((((((((((((((((((((((((((((((((((((((((((((((((((((((((((((((((((((((((((((((((((((((((((((((((((((((((((((((((((((((((((((((((((((((((((((((((((((((((((((((((((((((((((((((((((((((((((((((((((((((((((((((((((((((((((((((((((((((((((((((((((((((((((((((((((((((((((((((((((((((((((((((((((((((((((((((((((((((((((((((((((((((((((((((((((((((((((((((((((((((((((((((((((((((((((((((((((((((((((((((((((((((((((((((((((((((((((((((((((((((((((((((((((((((((((((((((((((((((((((((((((((((((((((((((((((((((((((((((((((((((((GCF_000294365.1_strand_blastn_result_1167_plus.fasta_1:0.0000000000,GCF_035594265.1_strand_blastn_result_1167_plus.fasta_1:0.0000000000):0.0000000000,GCF_018604385.1_strand_blastn_result_1167_plus.fasta_1:0.0000000000):0.0000000000,GCF_036287625.1_strand_blastn_result_1167_plus.fasta_1:0.0000000000):0.0000000000,GCF_023658145.1_strand_blastn_result_1167_plus.fasta_1:0.0000000000):0.0000000000,GCF_002811325.3_strand_blastn_result_1167_plus.fasta_1:0.0000000000):0.0000000000,GCF_024496265.1_strand_blastn_result_1167_plus.fasta_1:0.0000000000):0.0000000000,GCF_024917515.1_strand_blastn_result_1167_plus.fasta_1:0.0000000000):0.0000000000,GCF_022577075.1_strand_blastn_result_1167_plus.fasta_1:0.0000000000):0.0000000000,GCF_019703185.1_strand_blastn_result_1167_plus.fasta_1:0.0000000000):0.0000000000,GCF_016403085.1_strand_blastn_result_1167_plus.fasta_1:0.0000000000):0.0000000000,GCF_003855315.1_strand_blastn_result_1167_plus.fasta_1:0.0000000000):0.0000000000,GCF_034479915.1_strand_blastn_result_1167_plus.fasta_1:0.0000000000):0.0000000000,GCF_024585185.1_strand_blastn_result_1167_plus.fasta_1:0.0000000000):0.0000000000,GCF_024918875.1_strand_blastn_result_1167_plus.fasta_1:0.0000000000):0.0000000000,GCF_030845635.1_strand_blastn_result_1167_plus.fasta_1:0.0000000000):0.0000000000,GCF_003038035.2_strand_blastn_result_1167_plus.fasta_1:0.0000000000):0.0000000000,GCF_026626185.1_strand_blastn_result_1167_plus.fasta_1:0.0000000000):0.0000000000,GCF_014168575.1_strand_blastn_result_1167_plus.fasta_1:0.0000000000):0.0000000000,GCF_021952745.1_strand_blastn_result_1167_plus.fasta_1:0.0000000000):0.0000000000,GCF_020641015.1_strand_blastn_result_1167_plus.fasta_1:0.0000000000):0.0000000000,GCF_024918435.1_strand_blastn_result_1167_plus.fasta_1:0.0000000000):0.0000000000,GCF_014041845.2_strand_blastn_result_1167_plus.fasta_1:0.0000000000):0.0000000000,GCF_030717725.1_strand_blastn_result_1167_plus.fasta_1:0.0000000000):0.0000000000,GCF_019702985.1_strand_blastn_result_1167_plus.fasta_1:0.0000000000):0.0000000000,GCF_013305305.1_strand_blastn_result_1167_plus.fasta_1:0.0000000000):0.0000000000,GCF_036429575.1_strand_blastn_result_1167_plus.fasta_1:0.0000000000):0.0000000000,GCF_033251225.1_strand_blastn_result_1167_plus.fasta_1:0.0000000000):0.0000000000,GCF_009661455.2_strand_blastn_result_1167_plus.fasta_1:0.0000000000):0.0000000000,GCF_030061815.1_strand_blastn_result_1167_plus.fasta_1:0.0000000000):0.0000000000,GCF_015278055.1_strand_blastn_result_1167_plus.fasta_1:0.0000000000):0.0000000000,GCF_024346775.1_strand_blastn_result_1167_plus.fasta_1:0.0000000000):0.0000000000,GCF_011742415.2_strand_blastn_result_1167_plus.fasta_1:0.0000000000):0.0000000000,GCF_032807725.1_strand_blastn_result_1167_plus.fasta_1:0.0000000000):0.0000000000,GCF_016903795.1_strand_blastn_result_1167_plus.fasta_1:0.0000000000):0.0000000000,GCF_001721725.1_strand_blastn_result_1167_plus.fasta_1:0.0000000000):0.0000000000,GCF_022558365.1_strand_blastn_result_1167_plus.fasta_1:0.0000000000):0.0000000000,GCF_018885345.1_strand_blastn_result_1167_plus.fasta_1:0.0000000000):0.0000000000,GCF_003711065.1_strand_blastn_result_1167_plus.fasta_1:0.0000000000):0.0000000000,GCF_022982595.1_strand_blastn_result_1167_plus.fasta_1:0.0000000000):0.0000000000,GCF_001908625.1_strand_blastn_result_1167_plus.fasta_1:0.0000000000):0.0000000000,GCF_029834605.1_strand_blastn_result_1167_plus.fasta_1:0.0000000000):0.0000000000,GCF_024346815.1_strand_blastn_result_1167_plus.fasta_1:0.0000000000):0.0000000000,GCF_003204465.1_strand_blastn_result_1167_plus.fasta_1:0.0000000000):0.0000000000,GCF_018604765.1_strand_blastn_result_1167_plus.fasta_1:0.0000000000):0.0000000000,GCF_033865275.1_strand_blastn_result_1167_plus.fasta_1:0.0000000000):0.0000000000,GCF_019443545.1_strand_blastn_result_1167_plus.fasta_1:0.0000000000):0.0000000000,GCF_035932355.1_strand_blastn_result_1167_plus.fasta_1:0.0000000000):0.0000000000,GCF_030271995.1_strand_blastn_result_1167_plus.fasta_1:0.0000000000):0.0000000000,GCF_003855515.1_strand_blastn_result_1167_plus.fasta_1:0.0000000000):0.0000000000,GCF_015238895.1_strand_blastn_result_1167_plus.fasta_1:0.0000000000):0.0000000000,GCF_018138305.2_strand_blastn_result_1167_plus.fasta_1:0.0000000000):0.0000000000,GCF_009906895.1_strand_blastn_result_1167_plus.fasta_1:0.0000000000):0.0000000000,GCF_022492855.1_strand_blastn_result_1167_plus.fasta_1:0.0000000000):0.0000000000,GCF_021166175.1_strand_blastn_result_1167_plus.fasta_1:0.0000000000):0.0000000000,GCF_025252425.1_strand_blastn_result_1167_plus.fasta_1:0.0000000000):0.0000000000,GCF_028225315.1_strand_blastn_result_1167_plus.fasta_1:0.0000000000):0.0000000000,GCF_028221005.1_strand_blastn_result_1167_plus.fasta_1:0.0000000000):0.0000000000,GCF_017742935.1_strand_blastn_result_1167_plus.fasta_1:0.0000000000):0.0000000000,GCF_026626225.1_strand_blastn_result_1167_plus.fasta_1:0.0000000000):0.0000000000,GCF_007955105.2_strand_blastn_result_1167_plus.fasta_1:0.0000000000):0.0000000000,GCF_015239295.1_strand_blastn_result_1167_plus.fasta_1:0.0000000000):0.0000000000,GCF_011764365.2_strand_blastn_result_1167_plus.fasta_1:0.0000000000):0.0000000000,GCF_003031505.1_strand_blastn_result_1167_plus.fasta_1:0.0000000000):0.0000000000,GCF_028831855.1_strand_blastn_result_1167_plus.fasta_1:0.0000000000):0.0000000000,GCF_028219975.1_strand_blastn_result_1167_plus.fasta_1:0.0000000000):0.0000000000,GCF_023573705.1_strand_blastn_result_1167_plus.fasta_1:0.0000000000):0.0000000000,GCF_009834285.1_strand_blastn_result_1167_plus.fasta_1:0.0000000000):0.0000000000,GCF_003432165.1_strand_blastn_result_1167_plus.fasta_1:0.0000000000):0.0000000000,GCF_022870805.1_strand_blastn_result_1167_plus.fasta_1:0.0000000000):0.0000000000,GCF_021166215.1_strand_blastn_result_1167_plus.fasta_1:0.0000000000):0.0000000000,GCF_026427375.1_strand_blastn_result_1167_plus.fasta_1:0.0000000000):0.0000000000,GCF_024346655.1_strand_blastn_result_1167_plus.fasta_1:0.0000000000):0.0000000000,GCF_014840955.1_strand_blastn_result_1167_plus.fasta_1:0.0000000000):0.0000000000,GCF_014162935.2_strand_blastn_result_1167_plus.fasta_1:0.0000000000):0.0000000000,GCF_033238325.1_strand_blastn_result_1167_plus.fasta_1:0.0000000000):0.0000000000,GCF_003597715.1_strand_blastn_result_1167_plus.fasta_1:0.0000000000):0.0000000000,GCF_019703025.1_strand_blastn_result_1167_plus.fasta_1:0.0000000000):0.0000000000,GCF_022494215.1_strand_blastn_result_1167_plus.fasta_1:0.0000000000):0.0000000000,GCF_024138415.1_strand_blastn_result_1167_plus.fasta_1:0.0000000000):0.0000000000,GCF_003790485.1_strand_blastn_result_1167_plus.fasta_1:0.0000000000):0.0000000000,GCF_018075325.1_strand_blastn_result_1167_plus.fasta_1:0.0000000000):0.0000000000,GCF_029025965.1_strand_blastn_result_1167_plus.fasta_1:0.0000000000):0.0000000000,GCF_023653925.1_strand_blastn_result_1167_plus.fasta_1:0.0000000000):0.0000000000,GCF_019317065.1_strand_blastn_result_1167_plus.fasta_1:0.0000000000):0.0000000000,GCF_024917415.1_strand_blastn_result_1167_plus.fasta_1:0.0000000000):0.0000000000,GCF_004119995.1_strand_blastn_result_1167_plus.fasta_1:0.0000000000):0.0000000000,GCF_002853115.2_strand_blastn_result_1167_plus.fasta_1:0.0000000000):0.0000000000,GCF_022870645.1_strand_blastn_result_1167_plus.fasta_1:0.0000000000):0.0000000000,GCF_022354625.1_strand_blastn_result_1167_plus.fasta_1:0.0000000000):0.0000000000,GCF_024396875.1_strand_blastn_result_1167_plus.fasta_1:0.0000000000):0.0000000000,GCF_021166115.1_strand_blastn_result_1167_plus.fasta_1:0.0000000000):0.0000000000,GCF_001908655.1_strand_blastn_result_1167_plus.fasta_1:0.0000000000):0.0000000000,GCF_008728415.1_strand_blastn_result_1167_plus.fasta_1:0.0000000000):0.0000000000,GCF_021498005.1_strand_blastn_result_1167_plus.fasta_1:0.0000000000):0.0000000000,GCF_021137795.1_strand_blastn_result_1167_plus.fasta_1:0.0000000000):0.0000000000,GCF_021137735.1_strand_blastn_result_1167_plus.fasta_1:0.0000000000):0.0000000000,GCF_003432405.1_strand_blastn_result_1167_plus.fasta_1:0.0000000000):0.0000000000,GCF_023066785.1_strand_blastn_result_1167_plus.fasta_1:0.0000000000):0.0000000000,GCF_013348905.1_strand_blastn_result_1167_plus.fasta_1:0.0000000000):0.0000000000,GCF_029834625.1_strand_blastn_result_1167_plus.fasta_1:0.0000000000):0.0000000000,GCF_033849915.1_strand_blastn_result_1167_plus.fasta_1:0.0000000000):0.0000000000,GCF_002787755.1_strand_blastn_result_1167_plus.fasta_1:0.0000000000):0.0000000000,GCF_033870115.1_strand_blastn_result_1167_plus.fasta_1:0.0000000000):0.0000000000,GCF_028224675.1_strand_blastn_result_1167_plus.fasta_1:0.0000000000):0.0000000000,GCF_009914255.1_strand_blastn_result_1167_plus.fasta_1:0.0000000000):0.0000000000,GCF_030323605.1_strand_blastn_result_1167_plus.fasta_1:0.0000000000):0.0000000000,GCF_032253935.1_strand_blastn_result_1167_plus.fasta_1:0.0000000000):0.0000000000,GCF_019900805.2_strand_blastn_result_1167_plus.fasta_1:0.0000000000):0.0000000000,GCF_030489905.1_strand_blastn_result_1167_plus.fasta_1:0.0000000000):0.0000000000,GCF_030845435.1_strand_blastn_result_1167_plus.fasta_1:0.0000000000):0.0000000000,GCF_004120175.1_strand_blastn_result_1167_plus.fasta_1:0.0000000000):0.0000000000,GCF_024346735.1_strand_blastn_result_1167_plus.fasta_1:0.0000000000):0.0000000000,GCF_023703895.1_strand_blastn_result_1167_plus.fasta_1:0.0000000000):0.0000000000,GCF_001702045.2_strand_blastn_result_1167_plus.fasta_1:0.0000000000):0.0000000000,GCF_019702965.1_strand_blastn_result_1167_plus.fasta_1:0.0000000000):0.0000000000,GCF_001922465.1_strand_blastn_result_1167_plus.fasta_1:0.0000000000):0.0000000000,GCF_021398445.1_strand_blastn_result_1167_plus.fasta_1:0.0000000000):0.0000000000,GCF_019823935.1_strand_blastn_result_1167_plus.fasta_1:0.0000000000):0.0000000000,GCF_002812365.1_strand_blastn_result_1167_plus.fasta_1:0.0000000000):0.0000000000,GCF_024397375.1_strand_blastn_result_1167_plus.fasta_1:0.0000000000):0.0000000000,GCF_002056475.1_strand_blastn_result_1167_plus.fasta_1:0.0000000000):0.0000000000,GCF_030848965.1_strand_blastn_result_1167_plus.fasta_1:0.0000000000):0.0000000000,GCF_001644765.1_strand_blastn_result_1167_plus.fasta_1:0.0000000000):0.0000000000,GCF_004118955.1_strand_blastn_result_1167_plus.fasta_1:0.0000000000):0.0000000000,GCF_030323825.1_strand_blastn_result_1167_plus.fasta_1:0.0000000000):0.0000000000,GCF_019443585.1_strand_blastn_result_1167_plus.fasta_1:0.0000000000):0.0000000000,GCF_020695665.1_strand_blastn_result_1167_plus.fasta_1:0.0000000000):0.0000000000,GCF_004295405.1_strand_blastn_result_1167_plus.fasta_1:0.0000000000):0.0000000000,GCF_005885775.1_strand_blastn_result_1167_plus.fasta_1:0.0000000000):0.0000000000,GCF_015355915.1_strand_blastn_result_1167_plus.fasta_1:0.0000000000):0.0000000000,GCF_032878355.1_strand_blastn_result_1167_plus.fasta_1:0.0000000000):0.0000000000,GCF_009660375.2_strand_blastn_result_1167_plus.fasta_1:0.0000000000):0.0000000000,GCF_016939815.1_strand_blastn_result_1167_plus.fasta_1:0.0000000000):0.0000000000,GCF_015278095.1_strand_blastn_result_1167_plus.fasta_1:0.0000000000):0.0000000000,GCF_016939835.1_strand_blastn_result_1167_plus.fasta_1:0.0000000000):0.0000000000,GCF_003038215.3_strand_blastn_result_1167_plus.fasta_1:0.0000000000):0.0000000000,GCF_020405285.1_strand_blastn_result_1167_plus.fasta_1:0.0000000000):0.0000000000,GCF_021442065.1_strand_blastn_result_1167_plus.fasta_1:0.0000000000):0.0000000000,GCF_016939695.1_strand_blastn_result_1167_plus.fasta_1:0.0000000000):0.0000000000,GCF_024398905.1_strand_blastn_result_1167_plus.fasta_1:0.0000000000):0.0000000000,GCF_003038135.2_strand_blastn_result_1167_plus.fasta_1:0.0000000000):0.0000000000,GCF_026247905.1_strand_blastn_result_1167_plus.fasta_1:0.0000000000):0.0000000000,GCF_036542345.1_strand_blastn_result_1167_plus.fasta_1:0.0000000000):0.0000000000,GCF_025884275.1_strand_blastn_result_1167_plus.fasta_1:0.0000000000):0.0000000000,GCF_019317145.1_strand_blastn_result_1167_plus.fasta_1:0.0000000000):0.0000000000,GCF_002258105.2_strand_blastn_result_1167_plus.fasta_1:0.0000000000):0.0000000000,GCF_014168655.1_strand_blastn_result_1167_plus.fasta_1:0.0000000000):0.0000000000,GCF_005854245.1_strand_blastn_result_1167_plus.fasta_1:0.0000000000):0.0000000000,GCF_021485025.1_strand_blastn_result_1167_plus.fasta_1:0.0000000000):0.0000000000,GCF_023657695.1_strand_blastn_result_1167_plus.fasta_1:0.0000000000):0.0000000000,GCF_003073675.1_strand_blastn_result_1167_plus.fasta_1:0.0000000000):0.0000000000,GCF_023657735.1_strand_blastn_result_1167_plus.fasta_1:0.0000000000):0.0000000000,GCF_028222915.1_strand_blastn_result_1167_plus.fasta_1:0.0000000000):0.0000000000,GCF_015024285.2_strand_blastn_result_1167_plus.fasta_1:0.0000000000):0.0000000000,GCF_032829175.1_strand_blastn_result_1167_plus.fasta_1:0.0000000000):0.0000000000,GCF_011742285.2_strand_blastn_result_1167_plus.fasta_1:0.0000000000):0.0000000000,GCF_025734435.1_strand_blastn_result_1167_plus.fasta_1:0.0000000000):0.0000000000,GCF_015992305.1_strand_blastn_result_1167_plus.fasta_1:0.0000000000):0.0000000000,GCF_018336835.1_strand_blastn_result_1167_plus.fasta_1:0.0000000000):0.0000000000,GCF_024731085.1_strand_blastn_result_1167_plus.fasta_1:0.0000000000):0.0000000000,GCF_019823875.1_strand_blastn_result_1167_plus.fasta_1:0.0000000000):0.0000000000,GCF_020525945.1_strand_blastn_result_1167_plus.fasta_1:0.0000000000):0.0000000000,GCF_003584585.1_strand_blastn_result_1167_plus.fasta_1:0.0000000000):0.0000000000,GCF_032833155.1_strand_blastn_result_1167_plus.fasta_1:0.0000000000):0.0000000000,GCF_030845935.1_strand_blastn_result_1167_plus.fasta_1:0.0000000000):0.0000000000,GCF_016727425.1_strand_blastn_result_1167_plus.fasta_1:0.0000000000):0.0000000000,GCF_000417265.2_strand_blastn_result_1167_plus.fasta_1:0.0000000000):0.0000000000,GCF_019317125.1_strand_blastn_result_1167_plus.fasta_1:0.0000000000):0.0000000000,GCF_009931055.1_strand_blastn_result_1167_plus.fasta_1:0.0000000000):0.0000000000,GCF_014725775.1_strand_blastn_result_1167_plus.fasta_1:0.0000000000):0.0000000000,GCF_001908595.1_strand_blastn_result_1167_plus.fasta_1:0.0000000000):0.0000000000,GCF_009738595.2_strand_blastn_result_1167_plus.fasta_1:0.0000000000):0.0000000000,GCF_017351975.1_strand_blastn_result_1167_plus.fasta_1:0.0000000000):0.0000000000,GCF_017084505.1_strand_blastn_result_1167_plus.fasta_1:0.0000000000):0.0000000000,GCF_023612215.1_strand_blastn_result_1167_plus.fasta_1:0.0000000000):0.0000000000,GCF_019286695.1_strand_blastn_result_1167_plus.fasta_1:0.0000000000):0.0000000000,GCF_030490245.1_strand_blastn_result_1167_plus.fasta_1:0.0000000000):0.0000000000,GCF_001902515.1_strand_blastn_result_1167_plus.fasta_1:0.0000000000):0.0000000000,GCF_022982615.1_strand_blastn_result_1167_plus.fasta_1:0.0000000000):0.0000000000,GCF_019286755.1_strand_blastn_result_1167_plus.fasta_1:0.0000000000):0.0000000000,GCF_003597735.1_strand_blastn_result_1167_plus.fasta_1:0.0000000000):0.0000000000,GCF_003194285.1_strand_blastn_result_1167_plus.fasta_1:0.0000000000):0.0000000000,GCF_003036645.2_strand_blastn_result_1167_plus.fasta_1:0.0000000000):0.0000000000,GCF_022759925.1_strand_blastn_result_1167_plus.fasta_1:0.0000000000):0.0000000000,GCF_029853835.1_strand_blastn_result_1167_plus.fasta_1:0.0000000000):0.0000000000,GCF_019823805.1_strand_blastn_result_1167_plus.fasta_1:0.0000000000):0.0000000000,GCF_019703145.1_strand_blastn_result_1167_plus.fasta_1:0.0000000000):0.0000000000,GCF_002591075.1_strand_blastn_result_1167_plus.fasta_1:0.0000000000):0.0000000000,GCF_028224025.1_strand_blastn_result_1167_plus.fasta_1:0.0000000000):0.0000000000,GCF_904866535.1_strand_blastn_result_1167_plus.fasta_1:0.0000000000):0.0000000000,GCF_021166195.1_strand_blastn_result_1167_plus.fasta_1:0.0000000000):0.0000000000,GCF_903993065.2_strand_blastn_result_1167_plus.fasta_1:0.0000000000):0.0000000000,GCF_026247925.1_strand_blastn_result_1167_plus.fasta_1:0.0000000000):0.0000000000,GCF_003597695.1_strand_blastn_result_1167_plus.fasta_1:0.0000000000):0.0000000000,GCF_002258055.3_strand_blastn_result_1167_plus.fasta_1:0.0000000000):0.0000000000,GCF_016066475.1_strand_blastn_result_1167_plus.fasta_1:0.0000000000):0.0000000000,GCF_021137635.1_strand_blastn_result_1167_plus.fasta_1:0.0000000000):0.0000000000,GCF_013724605.1_strand_blastn_result_1167_plus.fasta_1:0.0000000000):0.0000000000,GCF_013782105.1_strand_blastn_result_1167_plus.fasta_1:0.0000000000):0.0000000000,GCF_002951555.1_strand_blastn_result_1167_plus.fasta_1:0.0000000000):0.0000000000,GCF_023538955.1_strand_blastn_result_1167_plus.fasta_1:0.0000000000):0.0000000000,GCF_021137835.1_strand_blastn_result_1167_plus.fasta_1:0.0000000000):0.0000000000,GCF_020525485.1_strand_blastn_result_1167_plus.fasta_1:0.0000000000):0.0000000000,GCF_963693505.1_strand_blastn_result_1167_plus.fasta_1:0.0000000000):0.0000000000,GCF_030490595.1_strand_blastn_result_1167_plus.fasta_1:0.0000000000):0.0000000000,GCF_019703045.1_strand_blastn_result_1167_plus.fasta_1:0.0000000000):0.0000000000,GCF_030845535.1_strand_blastn_result_1167_plus.fasta_1:0.0000000000):0.0000000000,GCF_024496185.1_strand_blastn_result_1167_plus.fasta_1:0.0000000000):0.0000000000,GCF_036321465.1_strand_blastn_result_1167_plus.fasta_1:0.0000000000):0.0000000000,GCF_030388445.1_strand_blastn_result_1167_plus.fasta_1:0.0000000000):0.0000000000,GCF_025920785.1_strand_blastn_result_1167_plus.fasta_1:0.0000000000):0.0000000000,GCF_902723695.1_strand_blastn_result_1167_plus.fasta_1:0.0000000000):0.0000000000,GCF_010183645.1_strand_blastn_result_1167_plus.fasta_1:0.0000000000):0.0000000000,GCF_963854765.1_strand_blastn_result_1167_plus.fasta_1:0.0000000000):0.0000000000,GCF_002944845.1_strand_blastn_result_1167_plus.fasta_1:0.0000000000):0.0000000000,GCF_002753165.1_strand_blastn_result_1167_plus.fasta_1:0.0000000000):0.0000000000,GCF_036542365.1_strand_blastn_result_1167_plus.fasta_1:0.0000000000):0.0000000000,GCF_019317265.1_strand_blastn_result_1167_plus.fasta_1:0.0000000000):0.0000000000,GCF_013348945.1_strand_blastn_result_1167_plus.fasta_1:0.0000000000):0.0000000000,GCF_023025805.1_strand_blastn_result_1167_plus.fasta_1:0.0000000000):0.0000000000,GCF_030020895.1_strand_blastn_result_1167_plus.fasta_1:0.0000000000):0.0000000000,GCF_020736285.1_strand_blastn_result_1167_plus.fasta_1:0.0000000000):0.0000000000,GCF_014169335.1_strand_blastn_result_1167_plus.fasta_1:0.0000000000):0.0000000000,GCF_031885215.1_strand_blastn_result_1167_plus.fasta_1:0.0000000000):0.0000000000,GCF_028622155.1_strand_blastn_result_1167_plus.fasta_1:0.0000000000):0.0000000000,GCF_002853475.2_strand_blastn_result_1167_plus.fasta_1:0.0000000000):0.0000000000,GCF_009731405.1_strand_blastn_result_1167_plus.fasta_1:0.0000000000):0.0000000000,GCF_019454345.1_strand_blastn_result_1167_plus.fasta_1:0.0000000000):0.0000000000,GCF_021560095.1_strand_blastn_result_1167_plus.fasta_1:0.0000000000):0.0000000000,GCF_013895695.1_strand_blastn_result_1167_plus.fasta_1:0.0000000000):0.0000000000,GCF_033802845.1_strand_blastn_result_1167_plus.fasta_1:0.0000000000):0.0000000000,GCF_014961485.1_strand_blastn_result_1167_plus.fasta_1:0.0000000000):0.0000000000,GCF_000733255.1_strand_blastn_result_1167_plus.fasta_1:0.0000000000):0.0000000000,GCF_903993035.2_strand_blastn_result_1167_plus.fasta_1:0.0000000000):0.0000000000,GCF_903993145.2_strand_blastn_result_1167_plus.fasta_1:0.0000000000):0.0000000000,GCF_030845975.1_strand_blastn_result_1167_plus.fasta_1:0.0000000000):0.0000000000,GCF_002278055.1_strand_blastn_result_1167_plus.fasta_1:0.0000000000):0.0000000000,GCF_030011575.1_strand_blastn_result_1167_plus.fasta_1:0.0000000000):0.0000000000,GCF_022539425.1_strand_blastn_result_1167_plus.fasta_1:0.0000000000):0.0000000000,GCF_018279185.1_strand_blastn_result_1167_plus.fasta_1:0.0000000000):0.0000000000,GCF_924899195.1_strand_blastn_result_1167_plus.fasta_1:0.0000000000):0.0000000000,GCF_904866215.1_strand_blastn_result_1167_plus.fasta_1:0.0000000000):0.0000000000,GCF_019703165.1_strand_blastn_result_1167_plus.fasta_1:0.0000000000):0.0000000000,GCF_023573865.1_strand_blastn_result_1167_plus.fasta_1:0.0000000000):0.0000000000,GCF_011045595.1_strand_blastn_result_1167_plus.fasta_1:0.0000000000):0.0000000000,GCF_030284485.1_strand_blastn_result_1167_plus.fasta_1:0.0000000000):0.0000000000,GCF_027594905.1_strand_blastn_result_1167_plus.fasta_1:0.0000000000):0.0000000000,GCF_012029935.2_strand_blastn_result_1167_plus.fasta_1:0.0000000000):0.0000000000,GCF_002833445.1_strand_blastn_result_1167_plus.fasta_1:0.0000000000):0.0000000000,GCF_030271935.1_strand_blastn_result_1167_plus.fasta_1:0.0000000000):0.0000000000,GCF_029541905.1_strand_blastn_result_1167_plus.fasta_1:0.0000000000):0.0000000000,GCF_009791475.1_strand_blastn_result_1167_plus.fasta_1:0.0000000000):0.0000000000,GCF_015999625.1_strand_blastn_result_1167_plus.fasta_1:0.0000000000):0.0000000000,GCF_023715985.1_strand_blastn_result_1167_plus.fasta_1:0.0000000000):0.0000000000,GCF_030490675.1_strand_blastn_result_1167_plus.fasta_1:0.0000000000):0.0000000000,GCF_023347685.1_strand_blastn_result_1167_plus.fasta_1:0.0000000000):0.0000000000,GCF_019823895.1_strand_blastn_result_1167_plus.fasta_1:0.0000000000):0.0000000000,GCF_028225915.1_strand_blastn_result_1167_plus.fasta_1:0.0000000000):0.0000000000,GCF_019703245.1_strand_blastn_result_1167_plus.fasta_1:0.0000000000):0.0000000000,GCF_022759945.1_strand_blastn_result_1167_plus.fasta_1:0.0000000000):0.0000000000,GCF_016801375.1_strand_blastn_result_1167_plus.fasta_1:0.0000000000):0.0000000000,GCF_000597905.1_strand_blastn_result_1167_plus.fasta_1:0.0000000000):0.0000000000,GCF_023657675.1_strand_blastn_result_1167_plus.fasta_1:0.0000000000):0.0000000000,GCF_019703205.1_strand_blastn_result_1167_plus.fasta_1:0.0000000000):0.0000000000,GCF_030169265.1_strand_blastn_result_1167_plus.fasta_1:0.0000000000):0.0000000000,GCF_023920045.1_strand_blastn_result_1167_plus.fasta_1:0.0000000000):0.0000000000,GCF_009914235.1_strand_blastn_result_1167_plus.fasta_1:0.0000000000):0.0000000000,GCF_014905815.1_strand_blastn_result_1167_plus.fasta_1:0.0000000000):0.0000000000,GCF_033857255.1_strand_blastn_result_1167_plus.fasta_1:0.0000000000):0.0000000000,GCF_035666235.1_strand_blastn_result_1167_plus.fasta_1:0.0000000000):0.0000000000,GCF_024498895.1_strand_blastn_result_1167_plus.fasta_1:0.0000000000):0.0000000000,GCF_016925215.1_strand_blastn_result_1167_plus.fasta_1:0.0000000000):0.0000000000,GCF_026626285.1_strand_blastn_result_1167_plus.fasta_1:0.0000000000):0.0000000000,GCF_002258005.2_strand_blastn_result_1167_plus.fasta_1:0.0000000000):0.0000000000,GCF_007421865.2_strand_blastn_result_1167_plus.fasta_1:0.0000000000):0.0000000000,GCF_017742915.1_strand_blastn_result_1167_plus.fasta_1:0.0000000000):0.0000000000,GCF_015283665.1_strand_blastn_result_1167_plus.fasta_1:0.0000000000):0.0000000000,GCF_024628885.1_strand_blastn_result_1167_plus.fasta_1:0.0000000000):0.0000000000,GCF_004319525.1_strand_blastn_result_1167_plus.fasta_1:0.0000000000):0.0000000000,GCF_022533525.1_strand_blastn_result_1167_plus.fasta_1:0.0000000000):0.0000000000,GCF_013378175.1_strand_blastn_result_1167_plus.fasta_1:0.0000000000):0.0000000000,GCF_028224955.1_strand_blastn_result_1167_plus.fasta_1:0.0000000000):0.0000000000,GCF_025884075.1_strand_blastn_result_1167_plus.fasta_1:0.0000000000):0.0000000000,GCF_030271955.1_strand_blastn_result_1167_plus.fasta_1:0.0000000000):0.0000000000,GCF_002113865.1_strand_blastn_result_1167_plus.fasta_1:0.0000000000):0.0000000000,GCF_030322925.1_strand_blastn_result_1167_plus.fasta_1:0.0000000000):0.0000000000,GCF_015074925.1_strand_blastn_result_1167_plus.fasta_1:0.0000000000):0.0000000000,GCF_019317045.1_strand_blastn_result_1167_plus.fasta_1:0.0000000000):0.0000000000,GCF_016925295.1_strand_blastn_result_1167_plus.fasta_1:0.0000000000):0.0000000000,GCF_022354285.1_strand_blastn_result_1167_plus.fasta_1:0.0000000000):0.0000000000,GCF_001908695.1_strand_blastn_result_1167_plus.fasta_1:0.0000000000):0.0000000000,GCF_015356035.1_strand_blastn_result_1167_plus.fasta_1:0.0000000000):0.0000000000,GCF_019434255.1_strand_blastn_result_1167_plus.fasta_1:0.0000000000):0.0000000000,GCF_017742955.1_strand_blastn_result_1167_plus.fasta_1:0.0000000000):0.0000000000,GCF_015355855.1_strand_blastn_result_1167_plus.fasta_1:0.0000000000):0.0000000000,GCF_016812055.1_strand_blastn_result_1167_plus.fasta_1:0.0000000000):0.0000000000,GCF_004295385.1_strand_blastn_result_1167_plus.fasta_1:0.0000000000):0.0000000000,GCF_030845955.1_strand_blastn_result_1167_plus.fasta_1:0.0000000000):0.0000000000,GCF_015355995.1_strand_blastn_result_1167_plus.fasta_1:0.0000000000):0.0000000000,GCF_900635125.1_strand_blastn_result_1167_plus.fasta_1:0.0000000000):0.0000000000,GCF_028221085.1_strand_blastn_result_1167_plus.fasta_1:0.0000000000):0.0000000000,GCF_029962245.1_strand_blastn_result_1167_plus.fasta_1:0.0000000000):0.0000000000,GCF_004010995.1_strand_blastn_result_1167_plus.fasta_1:0.0000000000):0.0000000000,GCF_001701845.2_strand_blastn_result_1167_plus.fasta_1:0.0000000000):0.0000000000,GCF_019444635.1_strand_blastn_result_1167_plus.fasta_1:0.0000000000):0.0000000000,GCF_024584455.1_strand_blastn_result_1167_plus.fasta_1:0.0000000000):0.0000000000,GCF_021432005.1_strand_blastn_result_1167_plus.fasta_1:0.0000000000):0.0000000000,GCF_014490685.2_strand_blastn_result_1167_plus.fasta_1:0.0000000000):0.0000000000,GCF_001885255.2_strand_blastn_result_1167_plus.fasta_1:0.0000000000):0.0000000000,GCF_024346855.1_strand_blastn_result_1167_plus.fasta_1:0.0000000000):0.0000000000,GCF_030490045.1_strand_blastn_result_1167_plus.fasta_1:0.0000000000):0.0000000000,GCF_023374185.1_strand_blastn_result_1167_plus.fasta_1:0.0000000000):0.0000000000,GCF_012113655.1_strand_blastn_result_1167_plus.fasta_1:0.0000000000):0.0000000000,GCF_028223205.1_strand_blastn_result_1167_plus.fasta_1:0.0000000000):0.0000000000,GCF_013348885.1_strand_blastn_result_1167_plus.fasta_1:0.0000000000):0.0000000000,GCF_024299245.1_strand_blastn_result_1167_plus.fasta_1:0.0000000000):0.0000000000,GCF_022759685.1_strand_blastn_result_1167_plus.fasta_1:0.0000000000):0.0000000000,GCF_023573645.1_strand_blastn_result_1167_plus.fasta_1:0.0000000000):0.0000000000,GCF_036549095.1_strand_blastn_result_1167_plus.fasta_1:0.0000000000):0.0000000000,GCF_031357365.1_strand_blastn_result_1167_plus.fasta_1:0.0000000000):0.0000000000,GCF_021899575.1_strand_blastn_result_1167_plus.fasta_1:0.0000000000):0.0000000000,GCF_033245165.1_strand_blastn_result_1167_plus.fasta_1:0.0000000000):0.0000000000,GCF_022759625.1_strand_blastn_result_1167_plus.fasta_1:0.0000000000):0.0000000000,GCF_024498655.1_strand_blastn_result_1167_plus.fasta_1:0.0000000000):0.0000000000,GCF_019286635.1_strand_blastn_result_1167_plus.fasta_1:0.0000000000):0.0000000000,GCF_903993115.2_strand_blastn_result_1167_plus.fasta_1:0.0000000000):0.0000000000,GCF_019287195.1_strand_blastn_result_1167_plus.fasta_1:0.0000000000):0.0000000000,GCF_023066645.1_strand_blastn_result_1167_plus.fasta_1:0.0000000000):0.0000000000,GCF_027595645.1_strand_blastn_result_1167_plus.fasta_1:0.0000000000):0.0000000000,GCF_030845875.1_strand_blastn_result_1167_plus.fasta_1:0.0000000000):0.0000000000,GCF_027942175.1_strand_blastn_result_1167_plus.fasta_1:0.0000000000):0.0000000000,GCF_022353985.1_strand_blastn_result_1167_plus.fasta_1:0.0000000000):0.0000000000,GCF_029962225.1_strand_blastn_result_1167_plus.fasta_1:0.0000000000):0.0000000000,GCF_030490025.1_strand_blastn_result_1167_plus.fasta_1:0.0000000000):0.0000000000,GCF_030845835.1_strand_blastn_result_1167_plus.fasta_1:0.0000000000):0.0000000000,GCF_025884095.1_strand_blastn_result_1167_plus.fasta_1:0.0000000000):0.0000000000,GCF_904865785.1_strand_blastn_result_1167_plus.fasta_1:0.0000000000):0.0000000000,GCF_022759705.1_strand_blastn_result_1167_plus.fasta_1:0.0000000000):0.0000000000,GCF_017161155.1_strand_blastn_result_1167_plus.fasta_1:0.0000000000):0.0000000000,GCF_028225725.1_strand_blastn_result_1167_plus.fasta_1:0.0000000000):0.0000000000,GCF_032878755.1_strand_blastn_result_1167_plus.fasta_1:0.0000000000):0.0000000000,GCF_003574255.1_strand_blastn_result_1167_plus.fasta_1:0.0000000000):0.0000000000,GCF_904865685.1_strand_blastn_result_1167_plus.fasta_1:0.0000000000):0.0000000000,GCF_004295605.1_strand_blastn_result_1167_plus.fasta_1:0.0000000000):0.0000000000,GCF_025884155.1_strand_blastn_result_1167_plus.fasta_1:0.0000000000):0.0000000000,GCF_024762135.1_strand_blastn_result_1167_plus.fasta_1:0.0000000000):0.0000000000,GCF_009931175.1_strand_blastn_result_1167_plus.fasta_1:0.0000000000):0.0000000000,GCF_032827515.1_strand_blastn_result_1167_plus.fasta_1:0.0000000000):0.0000000000,GCF_031676375.1_strand_blastn_result_1167_plus.fasta_1:0.0000000000):0.0000000000,GCF_017310425.1_strand_blastn_result_1167_plus.fasta_1:0.0000000000):0.0000000000,GCF_015356015.1_strand_blastn_result_1167_plus.fasta_1:0.0000000000):0.0000000000,GCF_024396855.1_strand_blastn_result_1167_plus.fasta_1:0.0000000000):0.0000000000,GCF_024584475.1_strand_blastn_result_1167_plus.fasta_1:0.0000000000):0.0000000000,GCF_001316565.3_strand_blastn_result_1167_plus.fasta_1:0.0000000000):0.0000000000,GCF_031432775.1_strand_blastn_result_1167_plus.fasta_1:0.0000000000):0.0000000000,GCF_022492875.1_strand_blastn_result_1167_plus.fasta_1:0.0000000000):0.0000000000,GCF_018314145.1_strand_blastn_result_1167_plus.fasta_1:0.0000000000):0.0000000000,GCF_030406515.2_strand_blastn_result_1167_plus.fasta_1:0.0000000000):0.0000000000,GCF_001952895.1_strand_blastn_result_1167_plus.fasta_1:0.0000000000):0.0000000000,GCF_024750575.1_strand_blastn_result_1167_plus.fasta_1:0.0000000000):0.0000000000,GCF_030414235.1_strand_blastn_result_1167_plus.fasta_1:0.0000000000):0.0000000000,GCF_008693405.1_strand_blastn_result_1167_plus.fasta_1:0.0000000000):0.0000000000,GCF_019286375.1_strand_blastn_result_1167_plus.fasta_1:0.0000000000):0.0000000000,GCF_030168225.1_strand_blastn_result_1167_plus.fasta_1:0.0000000000):0.0000000000,GCF_032681225.1_strand_blastn_result_1167_plus.fasta_1:0.0000000000):0.0000000000,GCF_025677745.1_strand_blastn_result_1167_plus.fasta_1:0.0000000000):0.0000000000,GCF_002257765.2_strand_blastn_result_1167_plus.fasta_1:0.0000000000):0.0000000000,GCF_026247945.1_strand_blastn_result_1167_plus.fasta_1:0.0000000000):0.0000000000,GCF_019915305.1_strand_blastn_result_1167_plus.fasta_1:0.0000000000):0.0000000000,GCF_002753075.1_strand_blastn_result_1167_plus.fasta_1:0.0000000000):0.0000000000,GCF_022982555.1_strand_blastn_result_1167_plus.fasta_1:0.0000000000):0.0000000000,GCF_001699105.2_strand_blastn_result_1167_plus.fasta_1:0.0000000000):0.0000000000,GCF_033563215.1_strand_blastn_result_1167_plus.fasta_1:0.0000000000):0.0000000000,GCF_025642295.1_strand_blastn_result_1167_plus.fasta_1:0.0000000000):0.0000000000,GCF_036452035.1_strand_blastn_result_1167_plus.fasta_1:0.0000000000):0.0000000000,GCF_029026845.1_strand_blastn_result_1167_plus.fasta_1:0.0000000000):0.0000000000,GCF_030845375.1_strand_blastn_result_1167_plus.fasta_1:0.0000000000):0.0000000000,GCF_028222535.1_strand_blastn_result_1167_plus.fasta_1:0.0000000000):0.0000000000,GCF_026153495.1_strand_blastn_result_1167_plus.fasta_1:0.0000000000):0.0000000000,GCF_019703065.1_strand_blastn_result_1167_plus.fasta_1:0.0000000000):0.0000000000,GCF_016772595.1_strand_blastn_result_1167_plus.fasta_1:0.0000000000):0.0000000000,GCF_029541625.1_strand_blastn_result_1167_plus.fasta_1:0.0000000000):0.0000000000,GCF_013416125.1_strand_blastn_result_1167_plus.fasta_1:0.0000000000):0.0000000000,GCF_016925415.1_strand_blastn_result_1167_plus.fasta_1:0.0000000000):0.0000000000,GCF_900323945.1_strand_blastn_result_1167_plus.fasta_1:0.0000000000):0.0000000000,GCF_023066625.1_strand_blastn_result_1167_plus.fasta_1:0.0000000000):0.0000000000,GCF_034477785.1_strand_blastn_result_1167_plus.fasta_1:0.0000000000):0.0000000000,GCF_021397755.1_strand_blastn_result_1167_plus.fasta_1:0.0000000000):0.0000000000,GCF_014495785.1_strand_blastn_result_1167_plus.fasta_1:0.0000000000):0.0000000000,GCF_017809835.1_strand_blastn_result_1167_plus.fasta_1:0.0000000000):0.0000000000,GCF_033807335.1_strand_blastn_result_1167_plus.fasta_1:0.0000000000):0.0000000000,GCF_030685635.1_strand_blastn_result_1167_plus.fasta_1:0.0000000000):0.0000000000,GCF_963854865.1_strand_blastn_result_1167_plus.fasta_1:0.0000000000):0.0000000000,GCF_002587165.1_strand_blastn_result_1167_plus.fasta_1:0.0000000000):0.0000000000,GCF_030252445.1_strand_blastn_result_1167_plus.fasta_1:0.0000000000):0.0000000000,GCF_021135615.1_strand_blastn_result_1167_plus.fasta_1:0.0000000000):0.0000000000,GCF_029541825.1_strand_blastn_result_1167_plus.fasta_1:0.0000000000):0.0000000000,GCF_028219935.1_strand_blastn_result_1167_plus.fasta_1:0.0000000000):0.0000000000,GCF_003267985.1_strand_blastn_result_1167_plus.fasta_1:0.0000000000):0.0000000000,GCF_030544725.1_strand_blastn_result_1167_plus.fasta_1:0.0000000000):0.0000000000,GCF_015356055.1_strand_blastn_result_1167_plus.fasta_1:0.0000000000):0.0000000000,GCF_001663195.1_strand_blastn_result_1167_plus.fasta_1:0.0000000000):0.0000000000,GCF_023913595.1_strand_blastn_result_1167_plus.fasta_1:0.0000000000):0.0000000000,GCF_033861315.1_strand_blastn_result_1167_plus.fasta_1:0.0000000000):0.0000000000,GCF_009867115.1_strand_blastn_result_1167_plus.fasta_1:0.0000000000):0.0000000000,GCF_020526025.1_strand_blastn_result_1167_plus.fasta_1:0.0000000000):0.0000000000,GCF_024917915.1_strand_blastn_result_1167_plus.fasta_1:0.0000000000):0.0000000000,GCF_011742515.2_strand_blastn_result_1167_plus.fasta_1:0.0000000000):0.0000000000,GCF_030845815.1_strand_blastn_result_1167_plus.fasta_1:0.0000000000):0.0000000000,GCF_025677765.1_strand_blastn_result_1167_plus.fasta_1:0.0000000000):0.0000000000,GCF_011066505.1_strand_blastn_result_1167_plus.fasta_1:0.0000000000):0.0000000000,GCF_035594725.1_strand_blastn_result_1167_plus.fasta_1:0.0000000000):0.0000000000,GCF_030295665.1_strand_blastn_result_1167_plus.fasta_1:0.0000000000):0.0000000000,GCF_014524525.1_strand_blastn_result_1167_plus.fasta_1:0.0000000000):0.0000000000,GCF_023920025.1_strand_blastn_result_1167_plus.fasta_1:0.0000000000):0.0000000000,GCF_903993055.2_strand_blastn_result_1167_plus.fasta_1:0.0000000000):0.0000000000,GCF_022494395.1_strand_blastn_result_1167_plus.fasta_1:0.0000000000):0.0000000000,GCF_023573845.1_strand_blastn_result_1167_plus.fasta_1:0.0000000000):0.0000000000,GCF_025642315.1_strand_blastn_result_1167_plus.fasta_1:0.0000000000):0.0000000000,GCF_028219375.1_strand_blastn_result_1167_plus.fasta_1:0.0000000000):0.0000000000,GCF_026247985.1_strand_blastn_result_1167_plus.fasta_1:0.0000000000):0.0000000000,GCF_002300675.1_strand_blastn_result_1167_plus.fasta_1:0.0000000000):0.0000000000,GCF_019703085.1_strand_blastn_result_1167_plus.fasta_1:0.0000000000):0.0000000000,GCF_004119975.1_strand_blastn_result_1167_plus.fasta_1:0.0000000000):0.0000000000,GCF_022809675.1_strand_blastn_result_1167_plus.fasta_1:0.0000000000):0.0000000000,GCF_013378155.1_strand_blastn_result_1167_plus.fasta_1:0.0000000000):0.0000000000,GCF_018310495.1_strand_blastn_result_1167_plus.fasta_1:0.0000000000):0.0000000000,GCF_022759985.1_strand_blastn_result_1167_plus.fasta_1:0.0000000000):0.0000000000,GCF_006459145.1_strand_blastn_result_1167_plus.fasta_1:0.0000000000):0.0000000000,GCF_000814305.1_strand_blastn_result_1167_plus.fasta_1:0.0000000000):0.0000000000,GCF_030845515.1_strand_blastn_result_1167_plus.fasta_1:0.0000000000):0.0000000000,GCF_022982715.1_strand_blastn_result_1167_plus.fasta_1:0.0000000000):0.0000000000,GCF_019823915.1_strand_blastn_result_1167_plus.fasta_1:0.0000000000):0.0000000000,GCF_003692695.1_strand_blastn_result_1167_plus.fasta_1:0.0000000000):0.0000000000,GCF_022453565.1_strand_blastn_result_1167_plus.fasta_1:0.0000000000):0.0000000000,GCF_036452115.1_strand_blastn_result_1167_plus.fasta_1:0.0000000000):0.0000000000,GCF_028221105.1_strand_blastn_result_1167_plus.fasta_1:0.0000000000):0.0000000000,GCF_008693425.1_strand_blastn_result_1167_plus.fasta_1:0.0000000000):0.0000000000,GCF_024917875.1_strand_blastn_result_1167_plus.fasta_1:0.0000000000):0.0000000000,GCF_016772535.1_strand_blastn_result_1167_plus.fasta_1:0.0000000000):0.0000000000,GCF_019317185.1_strand_blastn_result_1167_plus.fasta_1:0.0000000000):0.0000000000,GCF_030490005.1_strand_blastn_result_1167_plus.fasta_1:0.0000000000):0.0000000000,GCF_025946845.1_strand_blastn_result_1167_plus.fasta_1:0.0000000000):0.0000000000,GCF_029581335.1_strand_blastn_result_1167_plus.fasta_1:0.0000000000):0.0000000000,GCF_032348595.1_strand_blastn_result_1167_plus.fasta_1:0.0000000000):0.0000000000,GCF_016780145.1_strand_blastn_result_1167_plus.fasta_1:0.0000000000):0.0000000000,GCF_036417415.1_strand_blastn_result_1167_plus.fasta_1:0.0000000000):0.0000000000,GCF_019287035.1_strand_blastn_result_1167_plus.fasta_1:0.0000000000):0.0000000000,GCF_002852675.2_strand_blastn_result_1167_plus.fasta_1:0.0000000000):0.0000000000,GCF_036287395.1_strand_blastn_result_1167_plus.fasta_1:0.0000000000):0.0000000000,GCF_904866425.1_strand_blastn_result_1167_plus.fasta_1:0.0000000000):0.0000000000,GCF_900622645.1_strand_blastn_result_1167_plus.fasta_1:0.0000000000):0.0000000000,GCF_019880265.1_strand_blastn_result_1167_plus.fasta_1:0.0000000000):0.0000000000,GCF_016403065.1_strand_blastn_result_1167_plus.fasta_1:0.0000000000):0.0000000000,GCF_019317245.1_strand_blastn_result_1167_plus.fasta_1:0.0000000000):0.0000000000,GCF_026626085.1_strand_blastn_result_1167_plus.fasta_1:0.0000000000):0.0000000000,GCF_025152765.1_strand_blastn_result_1167_plus.fasta_1:0.0000000000):0.0000000000,GCF_022921135.1_strand_blastn_result_1167_plus.fasta_1:0.0000000000):0.0000000000,GCF_030284505.1_strand_blastn_result_1167_plus.fasta_1:0.0000000000):0.0000000000,GCF_003850165.1_strand_blastn_result_1167_plus.fasta_1:0.0000000000):0.0000000000,GCF_009856585.1_strand_blastn_result_1167_plus.fasta_1:0.0000000000):0.0000000000,GCF_033256205.1_strand_blastn_result_1167_plus.fasta_1:0.0000000000):0.0000000000,GCF_026821715.1_strand_blastn_result_1167_plus.fasta_1:0.0000000000):0.0000000000,GCF_030020855.1_strand_blastn_result_1167_plus.fasta_1:0.0000000000):0.0000000000,GCF_007954925.2_strand_blastn_result_1167_plus.fasta_1:0.0000000000):0.0000000000,GCF_011106775.1_strand_blastn_result_1167_plus.fasta_1:0.0000000000):0.0000000000,GCF_017310565.1_strand_blastn_result_1167_plus.fasta_1:0.0000000000):0.0000000000,GCF_022533505.1_strand_blastn_result_1167_plus.fasta_1:0.0000000000):0.0000000000,GCF_033257165.1_strand_blastn_result_1167_plus.fasta_1:0.0000000000):0.0000000000,GCF_029541645.1_strand_blastn_result_1167_plus.fasta_1:0.0000000000):0.0000000000,GCF_004006035.1_strand_blastn_result_1167_plus.fasta_1:0.0000000000):0.0000000000,GCF_005854025.1_strand_blastn_result_1167_plus.fasta_1:0.0000000000):0.0000000000,GCF_021137775.1_strand_blastn_result_1167_plus.fasta_1:0.0000000000):0.0000000000,GCF_022759645.1_strand_blastn_result_1167_plus.fasta_1:0.0000000000):0.0000000000,GCF_006494895.1_strand_blastn_result_1167_plus.fasta_1:0.0000000000):0.0000000000,GCF_030553015.1_strand_blastn_result_1167_plus.fasta_1:0.0000000000):0.0000000000,GCF_003037185.2_strand_blastn_result_1167_plus.fasta_1:0.0000000000):0.0000000000,GCF_903993185.2_strand_blastn_result_1167_plus.fasta_1:0.0000000000):0.0000000000,GCF_021484985.1_strand_blastn_result_1167_plus.fasta_1:0.0000000000):0.0000000000,GCF_001718115.2_strand_blastn_result_1167_plus.fasta_1:0.0000000000):0.0000000000,GCF_036417615.1_strand_blastn_result_1167_plus.fasta_1:0.0000000000):0.0000000000,GCF_029448435.1_strand_blastn_result_1167_plus.fasta_1:0.0000000000):0.0000000000,GCF_029203205.1_strand_blastn_result_1167_plus.fasta_1:0.0000000000):0.0000000000,GCF_024397235.1_strand_blastn_result_1167_plus.fasta_1:0.0000000000):0.0000000000,GCF_021535105.1_strand_blastn_result_1167_plus.fasta_1:0.0000000000):0.0000000000,GCF_000512165.1_strand_blastn_result_1167_plus.fasta_1:0.0000000000):0.0000000000,GCF_016904295.1_strand_blastn_result_1167_plus.fasta_1:0.0000000000):0.0000000000,GCF_025725705.1_strand_blastn_result_1167_plus.fasta_1:0.0000000000):0.0000000000,GCF_021166155.1_strand_blastn_result_1167_plus.fasta_1:0.0000000000):0.0000000000,GCF_016772575.1_strand_blastn_result_1167_plus.fasta_1:0.0000000000):0.0000000000,GCF_015355975.1_strand_blastn_result_1167_plus.fasta_1:0.0000000000):0.0000000000,GCF_016904275.1_strand_blastn_result_1167_plus.fasta_1:0.0000000000):0.0000000000,GCF_002243445.1_strand_blastn_result_1167_plus.fasta_1:0.0000000000):0.0000000000,GCF_030506095.1_strand_blastn_result_1167_plus.fasta_1:0.0000000000):0.0000000000,GCF_026016005.1_strand_blastn_result_1167_plus.fasta_1:0.0000000000):0.0000000000,GCF_023573825.1_strand_blastn_result_1167_plus.fasta_1:0.0000000000):0.0000000000,GCF_024917435.1_strand_blastn_result_1167_plus.fasta_1:0.0000000000):0.0000000000,GCF_002249975.2_strand_blastn_result_1167_plus.fasta_1:0.0000000000):0.0000000000,GCF_016925375.1_strand_blastn_result_1167_plus.fasta_1:0.0000000000):0.0000000000,GCF_034661255.1_strand_blastn_result_1167_plus.fasta_1:0.0000000000):0.0000000000,GCF_019107705.1_strand_blastn_result_1167_plus.fasta_1:0.0000000000):0.0000000000,GCF_024637995.1_strand_blastn_result_1167_plus.fasta_1:0.0000000000):0.0000000000,GCF_002248115.2_strand_blastn_result_1167_plus.fasta_1:0.0000000000):0.0000000000,GCF_019107685.1_strand_blastn_result_1167_plus.fasta_1:0.0000000000):0.0000000000,GCF_016903195.1_strand_blastn_result_1167_plus.fasta_1:0.0000000000):0.0000000000,GCF_009025895.1_strand_blastn_result_1167_plus.fasta_1:0.0000000000):0.0000000000,GCF_030489925.1_strand_blastn_result_1167_plus.fasta_1:0.0000000000):0.0000000000,GCF_002853435.3_strand_blastn_result_1167_plus.fasta_1:0.0000000000):0.0000000000,GCF_002116885.1_strand_blastn_result_1167_plus.fasta_1:0.0000000000):0.0000000000,GCF_032833975.1_strand_blastn_result_1167_plus.fasta_1:0.0000000000):0.0000000000,GCF_904866335.1_strand_blastn_result_1167_plus.fasta_1:0.0000000000):0.0000000000,GCF_028220765.1_strand_blastn_result_1167_plus.fasta_1:0.0000000000):0.0000000000,GCF_030323685.1_strand_blastn_result_1167_plus.fasta_1:0.0000000000):0.0000000000,GCF_022760005.1_strand_blastn_result_1167_plus.fasta_1:0.0000000000):0.0000000000,GCF_022701055.1_strand_blastn_result_1167_plus.fasta_1:0.0000000000):0.0000000000,GCF_024917935.1_strand_blastn_result_1167_plus.fasta_1:0.0000000000):0.0000000000,GCF_015992425.1_strand_blastn_result_1167_plus.fasta_1:0.0000000000):0.0000000000,GCF_000417225.2_strand_blastn_result_1167_plus.fasta_1:0.0000000000):0.0000000000,GCF_011752495.1_strand_blastn_result_1167_plus.fasta_1:0.0000000000):0.0000000000,GCF_022354525.1_strand_blastn_result_1167_plus.fasta_1:0.0000000000):0.0000000000,GCF_017161505.1_strand_blastn_result_1167_plus.fasta_1:0.0000000000):0.0000000000,GCF_023657875.1_strand_blastn_result_1167_plus.fasta_1:0.0000000000):0.0000000000,GCF_035201625.1_strand_blastn_result_1167_plus.fasta_1:0.0000000000):0.0000000000,GCF_023572965.1_strand_blastn_result_1167_plus.fasta_1:0.0000000000):0.0000000000,GCF_013745295.1_strand_blastn_result_1167_plus.fasta_1:0.0000000000):0.0000000000,GCF_015138775.1_strand_blastn_result_1167_plus.fasta_1:0.0000000000):0.0000000000,GCF_033259165.1_strand_blastn_result_1167_plus.fasta_1:0.0000000000):0.0000000000,GCF_036451995.1_strand_blastn_result_1167_plus.fasta_1:0.0000000000):0.0000000000,GCF_002951635.1_strand_blastn_result_1167_plus.fasta_1:0.0000000000):0.0000000000,GCF_023538935.1_strand_blastn_result_1167_plus.fasta_1:0.0000000000):0.0000000000,GCF_027594945.1_strand_blastn_result_1167_plus.fasta_1:0.0000000000):0.0000000000,GCF_009497735.1_strand_blastn_result_1167_plus.fasta_1:0.0000000000):0.0000000000,GCF_025920065.1_strand_blastn_result_1167_plus.fasta_1:0.0000000000):0.0000000000,GCF_021137715.1_strand_blastn_result_1167_plus.fasta_1:0.0000000000):0.0000000000,GCF_001908895.1_strand_blastn_result_1167_plus.fasta_1:0.0000000000):0.0000000000,GCF_003574235.1_strand_blastn_result_1167_plus.fasta_1:0.0000000000):0.0000000000,GCF_026651915.1_strand_blastn_result_1167_plus.fasta_1:0.0000000000):0.0000000000,GCF_022369925.1_strand_blastn_result_1167_plus.fasta_1:0.0000000000):0.0000000000,GCF_021137675.1_strand_blastn_result_1167_plus.fasta_1:0.0000000000):0.0000000000,GCF_003432265.1_strand_blastn_result_1167_plus.fasta_1:0.0000000000):0.0000000000,GCF_035621535.1_strand_blastn_result_1167_plus.fasta_1:0.0000000000):0.0000000000,GCF_003590665.1_strand_blastn_result_1167_plus.fasta_1:0.0000000000):0.0000000000,GCF_009884395.1_strand_blastn_result_1167_plus.fasta_1:0.0000000000):0.0000000000,GCF_002269295.1_strand_blastn_result_1167_plus.fasta_1:0.0000000000):0.0000000000,GCF_033869935.1_strand_blastn_result_1167_plus.fasta_1:0.0000000000):0.0000000000,GCF_028221855.1_strand_blastn_result_1167_plus.fasta_1:0.0000000000):0.0000000000,GCF_035928105.1_strand_blastn_result_1167_plus.fasta_1:0.0000000000):0.0000000000,GCF_002812665.1_strand_blastn_result_1167_plus.fasta_1:0.0000000000):0.0000000000,GCF_022493975.1_strand_blastn_result_1167_plus.fasta_1:0.0000000000):0.0000000000,GCF_024917555.1_strand_blastn_result_1167_plus.fasta_1:0.0000000000):0.0000000000,GCF_013423825.1_strand_blastn_result_1167_plus.fasta_1:0.0000000000):0.0000000000,GCF_028626845.1_strand_blastn_result_1167_plus.fasta_1:0.0000000000):0.0000000000,GCF_028583665.1_strand_blastn_result_1167_plus.fasta_1:0.0000000000):0.0000000000,GCF_003408615.1_strand_blastn_result_1167_plus.fasta_1:0.0000000000):0.0000000000,GCF_030007135.1_strand_blastn_result_1167_plus.fasta_1:0.0000000000):0.0000000000,GCF_013348925.1_strand_blastn_result_1167_plus.fasta_1:0.0000000000):0.0000000000,GCF_021138035.1_strand_blastn_result_1167_plus.fasta_1:0.0000000000):0.0000000000,GCF_018283505.2_strand_blastn_result_1167_plus.fasta_1:0.0000000000):0.0000000000,GCF_029541785.1_strand_blastn_result_1167_plus.fasta_1:0.0000000000):0.0000000000,GCF_003937135.2_strand_blastn_result_1167_plus.fasta_1:0.0000000000):0.0000000000,GCF_028219955.1_strand_blastn_result_1167_plus.fasta_1:0.0000000000):0.0000000000,GCF_011065365.1_strand_blastn_result_1167_plus.fasta_1:0.0000000000):0.0000000000,GCF_016066025.1_strand_blastn_result_1167_plus.fasta_1:0.0000000000):0.0000000000,GCF_012030545.2_strand_blastn_result_1167_plus.fasta_1:0.0000000000):0.0000000000,GCF_002812385.1_strand_blastn_result_1167_plus.fasta_1:0.0000000000):0.0000000000,GCF_024579815.1_strand_blastn_result_1167_plus.fasta_1:0.0000000000):0.0000000000,GCF_036347655.1_strand_blastn_result_1167_plus.fasta_1:0.0000000000):0.0000000000,GCF_030271855.1_strand_blastn_result_1167_plus.fasta_1:0.0000000000):0.0000000000,GCF_006494915.1_strand_blastn_result_1167_plus.fasta_1:0.0000000000):0.0000000000,GCF_029026345.1_strand_blastn_result_1167_plus.fasta_1:0.0000000000):0.0000000000,GCF_024917835.1_strand_blastn_result_1167_plus.fasta_1:0.0000000000):0.0000000000,GCF_903993025.2_strand_blastn_result_1167_plus.fasta_1:0.0000000000):0.0000000000,GCF_030534295.1_strand_blastn_result_1167_plus.fasta_1:0.0000000000):0.0000000000,GCF_022828555.1_strand_blastn_result_1167_plus.fasta_1:0.0000000000):0.0000000000,GCF_002852975.3_strand_blastn_result_1167_plus.fasta_1:0.0000000000):0.0000000000,GCF_019334545.1_strand_blastn_result_1167_plus.fasta_1:0.0000000000):0.0000000000,GCF_002852785.2_strand_blastn_result_1167_plus.fasta_1:0.0000000000):0.0000000000,GCF_003076555.1_strand_blastn_result_1167_plus.fasta_1:0.0000000000):0.0000000000,GCF_030845475.1_strand_blastn_result_1167_plus.fasta_1:0.0000000000):0.0000000000,GCF_018069685.1_strand_blastn_result_1167_plus.fasta_1:0.0000000000):0.0000000000,GCF_028219995.1_strand_blastn_result_1167_plus.fasta_1:0.0000000000):0.0000000000,GCF_015219805.1_strand_blastn_result_1167_plus.fasta_1:0.0000000000):0.0000000000,GCF_014883955.1_strand_blastn_result_1167_plus.fasta_1:0.0000000000):0.0000000000,GCF_021431985.1_strand_blastn_result_1167_plus.fasta_1:0.0000000000):0.0000000000,GCF_004120115.1_strand_blastn_result_1167_plus.fasta_1:0.0000000000):0.0000000000,GCF_002894385.2_strand_blastn_result_1167_plus.fasta_1:0.0000000000):0.0000000000,GCF_021496095.1_strand_blastn_result_1167_plus.fasta_1:0.0000000000):0.0000000000,GCF_015355935.1_strand_blastn_result_1167_plus.fasta_1:0.0000000000):0.0000000000,GCF_023066665.1_strand_blastn_result_1167_plus.fasta_1:0.0000000000):0.0000000000,GCF_020520185.1_strand_blastn_result_1167_plus.fasta_1:0.0000000000):0.0000000000,GCF_033564015.1_strand_blastn_result_1167_plus.fasta_1:0.0000000000):0.0000000000,GCF_028224355.1_strand_blastn_result_1167_plus.fasta_1:0.0000000000):0.0000000000,GCF_025398435.1_strand_blastn_result_1167_plus.fasta_1:0.0000000000):0.0000000000,GCF_030845495.1_strand_blastn_result_1167_plus.fasta_1:0.0000000000):0.0000000000,GCF_015284925.1_strand_blastn_result_1167_plus.fasta_1:0.0000000000):0.0000000000,GCF_014041735.2_strand_blastn_result_1167_plus.fasta_1:0.0000000000):0.0000000000,GCF_025884255.1_strand_blastn_result_1167_plus.fasta_1:0.0000000000):0.0000000000,GCF_030845415.1_strand_blastn_result_1167_plus.fasta_1:0.0000000000):0.0000000000,GCF_023573725.1_strand_blastn_result_1167_plus.fasta_1:0.0000000000):0.0000000000,GCF_009833945.1_strand_blastn_result_1167_plus.fasta_1:0.0000000000):0.0000000000,GCF_036452075.1_strand_blastn_result_1167_plus.fasta_1:0.0000000000):0.0000000000,GCF_028223615.1_strand_blastn_result_1167_plus.fasta_1:0.0000000000):0.0000000000,GCF_035621575.1_strand_blastn_result_1167_plus.fasta_1:0.0000000000):0.0000000000,GCF_009931075.1_strand_blastn_result_1167_plus.fasta_1:0.0000000000):0.0000000000,GCF_014041645.2_strand_blastn_result_1167_plus.fasta_1:0.0000000000):0.0000000000,GCF_029167725.1_strand_blastn_result_1167_plus.fasta_1:0.0000000000):0.0000000000,GCF_033847565.1_strand_blastn_result_1167_plus.fasta_1:0.0000000000):0.0000000000,GCF_015992345.1_strand_blastn_result_1167_plus.fasta_1:0.0000000000):0.0000000000,GCF_035621195.1_strand_blastn_result_1167_plus.fasta_1:0.0000000000):0.0000000000,GCF_021138155.1_strand_blastn_result_1167_plus.fasta_1:0.0000000000):0.0000000000,GCF_903993165.2_strand_blastn_result_1167_plus.fasta_1:0.0000000000):0.0000000000,GCF_028221515.1_strand_blastn_result_1167_plus.fasta_1:0.0000000000):0.0000000000,GCF_903993005.2_strand_blastn_result_1167_plus.fasta_1:0.0000000000):0.0000000000,GCF_033863175.1_strand_blastn_result_1167_plus.fasta_1:0.0000000000):0.0000000000,GCF_003856595.1_strand_blastn_result_1167_plus.fasta_1:0.0000000000):0.0000000000,GCF_002813595.1_strand_blastn_result_1167_plus.fasta_1:0.0000000000):0.0000000000,GCF_015159775.2_strand_blastn_result_1167_plus.fasta_1:0.0000000000):0.0000000000,GCF_016925315.1_strand_blastn_result_1167_plus.fasta_1:0.0000000000):0.0000000000,GCF_022592575.1_strand_blastn_result_1167_plus.fasta_1:0.0000000000):0.0000000000,GCF_013416085.1_strand_blastn_result_1167_plus.fasta_1:0.0000000000):0.0000000000,GCF_021655415.1_strand_blastn_result_1167_plus.fasta_1:0.0000000000):0.0000000000,GCF_018314115.1_strand_blastn_result_1167_plus.fasta_1:0.0000000000):0.0000000000,GCF_022759965.1_strand_blastn_result_1167_plus.fasta_1:0.0000000000):0.0000000000,GCF_004119955.1_strand_blastn_result_1167_plus.fasta_1:0.0000000000):0.0000000000,GCF_022828575.1_strand_blastn_result_1167_plus.fasta_1:0.0000000000):0.0000000000,GCF_020526005.1_strand_blastn_result_1167_plus.fasta_1:0.0000000000):0.0000000000,GCF_013348965.1_strand_blastn_result_1167_plus.fasta_1:0.0000000000):0.0000000000,GCF_023573685.1_strand_blastn_result_1167_plus.fasta_1:0.0000000000):0.0000000000,GCF_025884135.1_strand_blastn_result_1167_plus.fasta_1:0.0000000000):0.0000000000,GCF_007421885.2_strand_blastn_result_1167_plus.fasta_1:0.0000000000):0.0000000000,GCF_011006575.1_strand_blastn_result_1167_plus.fasta_1:0.0000000000):0.0000000000,GCF_027595625.1_strand_blastn_result_1167_plus.fasta_1:0.0000000000):0.0000000000,GCF_026248225.1_strand_blastn_result_1167_plus.fasta_1:0.0000000000):0.0000000000,GCF_022869665.1_strand_blastn_result_1167_plus.fasta_1:0.0000000000):0.0000000000,GCF_002753555.1_strand_blastn_result_1167_plus.fasta_1:0.0000000000):0.0000000000,GCF_027941975.1_strand_blastn_result_1167_plus.fasta_1:0.0000000000):0.0000000000,GCF_904864505.1_strand_blastn_result_1167_plus.fasta_1:0.0000000000):0.0000000000,GCF_013376555.1_strand_blastn_result_1167_plus.fasta_1:0.0000000000):0.0000000000,GCF_021166055.1_strand_blastn_result_1167_plus.fasta_1:0.0000000000):0.0000000000,GCF_030863585.1_strand_blastn_result_1167_plus.fasta_1:0.0000000000):0.0000000000,GCF_003934185.1_strand_blastn_result_1167_plus.fasta_1:0.0000000000):0.0000000000,GCF_031326245.1_strand_blastn_result_1167_plus.fasta_1:0.0000000000):0.0000000000,GCF_027595665.1_strand_blastn_result_1167_plus.fasta_1:0.0000000000):0.0000000000,GCF_029853875.1_strand_blastn_result_1167_plus.fasta_1:0.0000000000):0.0000000000,GCF_025884235.1_strand_blastn_result_1167_plus.fasta_1:0.0000000000):0.0000000000,GCF_021535085.1_strand_blastn_result_1167_plus.fasta_1:0.0000000000):0.0000000000,GCF_904863335.2_strand_blastn_result_1167_plus.fasta_1:0.0000000000):0.0000000000,GCF_023205035.1_strand_blastn_result_1167_plus.fasta_1:0.0000000000):0.0000000000,GCF_002752975.1_strand_blastn_result_1167_plus.fasta_1:0.0000000000):0.0000000000,GCF_008369685.1_strand_blastn_result_1167_plus.fasta_1:0.0000000000):0.0000000000,GCF_030845695.1_strand_blastn_result_1167_plus.fasta_1:0.0000000000):0.0000000000,GCF_001741665.1_strand_blastn_result_1167_plus.fasta_1:0.0000000000):0.0000000000,GCF_011022255.1_strand_blastn_result_1167_plus.fasta_1:0.0000000000):0.0000000000,GCF_007421875.2_strand_blastn_result_1167_plus.fasta_1:0.0000000000):0.0000000000,GCF_002852945.3_strand_blastn_result_1167_plus.fasta_1:0.0000000000):0.0000000000,GCF_023518315.1_strand_blastn_result_1167_plus.fasta_1:0.0000000000):0.0000000000,GCF_030169555.1_strand_blastn_result_1167_plus.fasta_1:0.0000000000):0.0000000000,GCF_015355895.1_strand_blastn_result_1167_plus.fasta_1:0.0000000000):0.0000000000,GCF_023573805.1_strand_blastn_result_1167_plus.fasta_1:0.0000000000):0.0000000000,GCF_030489985.1_strand_blastn_result_1167_plus.fasta_1:0.0000000000):0.0000000000,GCF_023657795.1_strand_blastn_result_1167_plus.fasta_1:0.0000000000):0.0000000000,GCF_903993105.2_strand_blastn_result_1167_plus.fasta_1:0.0000000000):0.0000000000,GCF_963694945.1_strand_blastn_result_1167_plus.fasta_1:0.0000000000):0.0000000000,GCF_013826045.1_strand_blastn_result_1167_plus.fasta_1:0.0000000000):0.0000000000,GCF_012029945.2_strand_blastn_result_1167_plus.fasta_1:0.0000000000):0.0000000000,GCF_024750555.1_strand_blastn_result_1167_plus.fasta_1:0.0000000000):0.0000000000,GCF_030845595.1_strand_blastn_result_1167_plus.fasta_1:0.0000000000):0.0000000000,GCF_030644625.1_strand_blastn_result_1167_plus.fasta_1:0.0000000000):0.0000000000,GCF_002833425.1_strand_blastn_result_1167_plus.fasta_1:0.0000000000):0.0000000000,GCF_016800965.1_strand_blastn_result_1167_plus.fasta_1:0.0000000000):0.0000000000,GCF_000775955.1_strand_blastn_result_1167_plus.fasta_1:0.0000000000):0.0000000000,GCF_030035465.1_strand_blastn_result_1167_plus.fasta_1:0.0000000000):0.0000000000,GCF_022828525.1_strand_blastn_result_1167_plus.fasta_1:0.0000000000):0.0000000000,GCF_009720445.1_strand_blastn_result_1167_plus.fasta_1:0.0000000000):0.0000000000,GCF_013378215.1_strand_blastn_result_1167_plus.fasta_1:0.0000000000):0.0000000000,GCF_023658225.1_strand_blastn_result_1167_plus.fasta_1:0.0000000000):0.0000000000,GCF_025397975.1_strand_blastn_result_1167_plus.fasta_1:0.0000000000):0.0000000000,GCF_025946985.1_strand_blastn_result_1167_plus.fasta_1:0.0000000000):0.0000000000,GCF_005853785.1_strand_blastn_result_1167_plus.fasta_1:0.0000000000):0.0000000000,GCF_008632415.1_strand_blastn_result_1167_plus.fasta_1:0.0000000000):0.0000000000,GCF_018454365.1_strand_blastn_result_1167_plus.fasta_1:0.0000000000):0.0000000000,GCF_013348985.1_strand_blastn_result_1167_plus.fasta_1:0.0000000000):0.0000000000,GCF_015910165.1_strand_blastn_result_1167_plus.fasta_1:0.0000000000):0.0000000000,GCF_001908675.1_strand_blastn_result_1167_plus.fasta_1:0.0000000000):0.0000000000,GCF_009601745.1_strand_blastn_result_1167_plus.fasta_1:0.0000000000):0.0000000000,GCF_022749215.1_strand_blastn_result_1167_plus.fasta_1:0.0000000000):0.0000000000,GCF_023920065.1_strand_blastn_result_1167_plus.fasta_1:0.0000000000):0.0000000000,GCF_030490225.1_strand_blastn_result_1167_plus.fasta_1:0.0000000000):0.0000000000,GCF_022353525.1_strand_blastn_result_1167_plus.fasta_1:0.0000000000):0.0000000000,GCF_023612435.1_strand_blastn_result_1167_plus.fasta_1:0.0000000000):0.0000000000,GCF_002753605.1_strand_blastn_result_1167_plus.fasta_1:0.0000000000):0.0000000000,GCF_022759665.1_strand_blastn_result_1167_plus.fasta_1:0.0000000000):0.0000000000,GCF_002948565.1_strand_blastn_result_1167_plus.fasta_1:0.0000000000):0.0000000000,GCF_028221025.1_strand_blastn_result_1167_plus.fasta_1:0.0000000000):0.0000000000,GCF_023573785.1_strand_blastn_result_1167_plus.fasta_1:0.0000000000):0.0000000000,GCF_003071305.1_strand_blastn_result_1167_plus.fasta_1:0.0000000000):0.0000000000,GCF_002163895.1_strand_blastn_result_1167_plus.fasta_1:0.0000000000):0.0000000000,GCF_019444195.1_strand_blastn_result_1167_plus.fasta_1:0.0000000000):0.0000000000,GCF_021166235.1_strand_blastn_result_1167_plus.fasta_1:0.0000000000):0.0000000000,GCF_016939535.1_strand_blastn_result_1167_plus.fasta_1:0.0000000000):0.0000000000,GCF_022964855.1_strand_blastn_result_1167_plus.fasta_1:0.0000000000):0.0000000000,GCF_011106605.1_strand_blastn_result_1167_plus.fasta_1:0.0000000000):0.0000000000,GCF_003856475.1_strand_blastn_result_1167_plus.fasta_1:0.0000000000):0.0000000000,GCF_920103885.1_strand_blastn_result_1167_plus.fasta_1:0.0000000000):0.0000000000,GCF_027942195.1_strand_blastn_result_1167_plus.fasta_1:0.0000000000):0.0000000000,GCF_019317165.1_strand_blastn_result_1167_plus.fasta_1:0.0000000000):0.0000000000,GCF_025946825.1_strand_blastn_result_1167_plus.fasta_1:0.0000000000):0.0000000000,GCF_033870135.1_strand_blastn_result_1167_plus.fasta_1:0.0000000000):0.0000000000,GCF_911728565.1_strand_blastn_result_1167_plus.fasta_1:0.0000000000):0.0000000000,GCF_027595585.1_strand_blastn_result_1167_plus.fasta_1:0.0000000000):0.0000000000,GCF_013349065.1_strand_blastn_result_1167_plus.fasta_1:0.0000000000):0.0000000000,GCF_028223855.1_strand_blastn_result_1167_plus.fasta_1:0.0000000000):0.0000000000,GCF_021485005.1_strand_blastn_result_1167_plus.fasta_1:0.0000000000):0.0000000000,GCF_019434275.1_strand_blastn_result_1167_plus.fasta_1:0.0000000000):0.0000000000,GCF_004924315.1_strand_blastn_result_1167_plus.fasta_1:0.0000000000):0.0000000000,GCF_018623335.1_strand_blastn_result_1167_plus.fasta_1:0.0000000000):0.0000000000,GCF_022869145.1_strand_blastn_result_1167_plus.fasta_1:0.0000000000):0.0000000000,GCF_003031325.1_strand_blastn_result_1167_plus.fasta_1:0.0000000000):0.0000000000,GCF_020911805.1_strand_blastn_result_1167_plus.fasta_1:0.0000000000):0.0000000000,GCF_036542245.1_strand_blastn_result_1167_plus.fasta_1:0.0000000000):0.0000000000,GCF_028221225.1_strand_blastn_result_1167_plus.fasta_1:0.0000000000):0.0000000000,GCF_016804025.1_strand_blastn_result_1167_plus.fasta_1:0.0000000000):0.0000000000,GCF_023573765.1_strand_blastn_result_1167_plus.fasta_1:0.0000000000):0.0000000000,GCF_021137695.1_strand_blastn_result_1167_plus.fasta_1:0.0000000000):0.0000000000,GCF_019317025.1_strand_blastn_result_1167_plus.fasta_1:0.0000000000):0.0000000000,GCF_030252225.1_strand_blastn_result_1167_plus.fasta_1:0.0000000000):0.0000000000,GCF_009931095.1_strand_blastn_result_1167_plus.fasta_1:0.0000000000):0.0000000000,GCF_023658165.1_strand_blastn_result_1167_plus.fasta_1:0.0000000000):0.0000000000,GCF_002211905.1_strand_blastn_result_1167_plus.fasta_1:0.0000000000):0.0000000000,GCF_003037005.2_strand_blastn_result_1167_plus.fasta_1:0.0000000000):0.0000000000,GCF_003030145.1_strand_blastn_result_1167_plus.fasta_1:0.0000000000):0.0000000000,GCF_003181135.1_strand_blastn_result_1167_plus.fasta_1:0.0000000000):0.0000000000,GCF_018449065.1_strand_blastn_result_1167_plus.fasta_1:0.0000000000):0.0000000000,GCF_030035485.1_strand_blastn_result_1167_plus.fasta_1:0.0000000000):0.0000000000,GCF_023658245.1_strand_blastn_result_1167_plus.fasta_1:0.0000000000):0.0000000000,GCF_003286995.1_strand_blastn_result_1167_plus.fasta_1:0.0000000000):0.0000000000,GCF_023657855.1_strand_blastn_result_1167_plus.fasta_1:0.0000000000):0.0000000000,GCF_009791495.1_strand_blastn_result_1167_plus.fasta_1:0.0000000000):0.0000000000,GCF_002753055.1_strand_blastn_result_1167_plus.fasta_1:0.0000000000):0.0000000000,GCF_032344435.1_strand_blastn_result_1167_plus.fasta_1:0.0000000000):0.0000000000,GCF_024918315.1_strand_blastn_result_1167_plus.fasta_1:0.0000000000):0.0000000000,GCF_013730675.1_strand_blastn_result_1167_plus.fasta_1:0.0000000000):0.0000000000,GCF_004120095.1_strand_blastn_result_1167_plus.fasta_1:0.0000000000):0.0000000000,GCF_021137815.1_strand_blastn_result_1167_plus.fasta_1:0.0000000000):0.0000000000,GCF_028225535.1_strand_blastn_result_1167_plus.fasta_1:0.0000000000):0.0000000000,GCF_027594885.1_strand_blastn_result_1167_plus.fasta_1:0.0000000000):0.0000000000,GCF_021464465.1_strand_blastn_result_1167_plus.fasta_1:0.0000000000):0.0000000000,GCF_001956965.1_strand_blastn_result_1167_plus.fasta_1:0.0000000000):0.0000000000,GCF_030845395.1_strand_blastn_result_1167_plus.fasta_1:0.0000000000):0.0000000000,GCF_030263875.1_strand_blastn_result_1167_plus.fasta_1:0.0000000000):0.0000000000,GCF_022369815.1_strand_blastn_result_1167_plus.fasta_1:0.0000000000):0.0000000000,GCF_021249265.1_strand_blastn_result_1167_plus.fasta_1:0.0000000000):0.0000000000,GCF_021397585.1_strand_blastn_result_1167_plus.fasta_1:0.0000000000):0.0000000000,GCF_033868475.1_strand_blastn_result_1167_plus.fasta_1:0.0000000000):0.0000000000,GCF_010183685.1_strand_blastn_result_1167_plus.fasta_1:0.0000000000):0.0000000000,GCF_013349025.1_strand_blastn_result_1167_plus.fasta_1:0.0000000000):0.0000000000,GCF_030506115.1_strand_blastn_result_1167_plus.fasta_1:0.0000000000):0.0000000000,GCF_001902415.1_strand_blastn_result_1167_plus.fasta_1:0.0000000000):0.0000000000,GCF_012167215.1_strand_blastn_result_1167_plus.fasta_1:0.0000000000):0.0000000000,GCF_028226435.1_strand_blastn_result_1167_plus.fasta_1:0.0000000000):0.0000000000,GCF_018831545.1_strand_blastn_result_1167_plus.fasta_1:0.0000000000):0.0000000000,GCF_000813205.1_strand_blastn_result_1167_plus.fasta_1:0.0000000000):0.0000000000,GCF_027595485.1_strand_blastn_result_1167_plus.fasta_1:0.0000000000):0.0000000000,GCF_024917595.1_strand_blastn_result_1167_plus.fasta_1:0.0000000000):0.0000000000,GCF_035581385.1_strand_blastn_result_1167_plus.fasta_1:0.0000000000):0.0000000000,GCF_009755705.1_strand_blastn_result_1167_plus.fasta_1:0.0000000000):0.0000000000,GCF_022492895.1_strand_blastn_result_1167_plus.fasta_1:0.0000000000):0.0000000000,GCF_013349005.1_strand_blastn_result_1167_plus.fasta_1:0.0000000000):0.0000000000,GCF_030061645.1_strand_blastn_result_1167_plus.fasta_1:0.0000000000):0.0000000000,GCF_023374165.1_strand_blastn_result_1167_plus.fasta_1:0.0000000000):0.0000000000,GCF_024918075.1_strand_blastn_result_1167_plus.fasta_1:0.0000000000):0.0000000000,GCF_904863365.1_strand_blastn_result_1167_plus.fasta_1:0.0000000000):0.0000000000,GCF_026626165.1_strand_blastn_result_1167_plus.fasta_1:0.0000000000):0.0000000000,GCF_024734135.1_strand_blastn_result_1167_plus.fasta_1:0.0000000000):0.0000000000,GCF_001908875.1_strand_blastn_result_1167_plus.fasta_1:0.0000000000):0.0000000000,GCF_003571525.1_strand_blastn_result_1167_plus.fasta_1:0.0000000000):0.0000000000,GCF_947163785.1_strand_blastn_result_1167_plus.fasta_1:0.0000000000):0.0000000000,GCF_030845575.1_strand_blastn_result_1167_plus.fasta_1:0.0000000000):0.0000000000,GCF_019823765.1_strand_blastn_result_1167_plus.fasta_1:0.0000000000):0.0000000000,GCF_016925355.1_strand_blastn_result_1167_plus.fasta_1:0.0000000000):0.0000000000,GCF_003953905.1_strand_blastn_result_1167_plus.fasta_1:0.0000000000):0.0000000000,GCF_009387815.1_strand_blastn_result_1167_plus.fasta_1:0.0000000000):0.0000000000,GCF_024226435.1_strand_blastn_result_1167_plus.fasta_1:0.0000000000):0.0000000000,GCF_019434295.1_strand_blastn_result_1167_plus.fasta_1:0.0000000000):0.0000000000,GCF_013694405.1_strand_blastn_result_1167_plus.fasta_1:0.0000000000):0.0000000000,GCF_027595685.1_strand_blastn_result_1167_plus.fasta_1:0.0000000000):0.0000000000,GCF_016925275.1_strand_blastn_result_1167_plus.fasta_1:0.0000000000):0.0000000000,GCF_028622755.1_strand_blastn_result_1167_plus.fasta_1:0.0000000000):0.0000000000,GCF_023538995.1_strand_blastn_result_1167_plus.fasta_1:0.0000000000):0.0000000000,GCF_003204175.1_strand_blastn_result_1167_plus.fasta_1:0.0000000000):0.0000000000,GCF_012029975.2_strand_blastn_result_1167_plus.fasta_1:0.0000000000):0.0000000000,GCF_028226215.1_strand_blastn_result_1167_plus.fasta_1:0.0000000000):0.0000000000,GCF_023573745.1_strand_blastn_result_1167_plus.fasta_1:0.0000000000):0.0000000000,GCF_033807375.1_strand_blastn_result_1167_plus.fasta_1:0.0000000000):0.0000000000,GCF_011742585.2_strand_blastn_result_1167_plus.fasta_1:0.0000000000):0.0000000000,GCF_004141975.1_strand_blastn_result_1167_plus.fasta_1:0.0000000000):0.0000000000,GCF_028220965.1_strand_blastn_result_1167_plus.fasta_1:0.0000000000):0.0000000000,GCF_018279325.1_strand_blastn_result_1167_plus.fasta_1:0.0000000000):0.0000000000,GCF_024730945.1_strand_blastn_result_1167_plus.fasta_1:0.0000000000):0.0000000000,GCF_024585205.1_strand_blastn_result_1167_plus.fasta_1:0.0000000000):0.0000000000,GCF_028223415.1_strand_blastn_result_1167_plus.fasta_1:0.0000000000):0.0000000000,GCF_025917765.1_strand_blastn_result_1167_plus.fasta_1:0.0000000000):0.0000000000,GCF_024734755.1_strand_blastn_result_1167_plus.fasta_1:0.0000000000):0.0000000000,GCF_030845615.1_strand_blastn_result_1167_plus.fasta_1:0.0000000000):0.0000000000,GCF_023373545.1_strand_blastn_result_1167_plus.fasta_1:0.0000000000):0.0000000000,GCF_036287585.1_strand_blastn_result_1167_plus.fasta_1:0.0000000000):0.0000000000,GCF_024666265.1_strand_blastn_result_1167_plus.fasta_1:0.0000000000):0.0000000000,GCF_028596205.1_strand_blastn_result_1167_plus.fasta_1:0.0000000000):0.0000000000,GCF_009884415.1_strand_blastn_result_1167_plus.fasta_1:0.0000000000):0.0000000000,GCF_002202255.1_strand_blastn_result_1167_plus.fasta_1:0.0000000000):0.0000000000,GCF_003597755.1_strand_blastn_result_1167_plus.fasta_1:0.0000000000):0.0000000000,GCF_022982575.1_strand_blastn_result_1167_plus.fasta_1:0.0000000000):0.0000000000,GCF_009661485.2_strand_blastn_result_1167_plus.fasta_1:0.0000000000):0.0000000000,GCF_036542225.1_strand_blastn_result_1167_plus.fasta_1:0.0000000000):0.0000000000,GCF_023066725.1_strand_blastn_result_1167_plus.fasta_1:0.0000000000):0.0000000000,GCF_030544975.1_strand_blastn_result_1167_plus.fasta_1:0.0000000000):0.0000000000,GCF_030490125.1_strand_blastn_result_1167_plus.fasta_1:0.0000000000):0.0000000000,GCF_027886565.1_strand_blastn_result_1167_plus.fasta_1:0.0000000000):0.0000000000,GCF_028219835.1_strand_blastn_result_1167_plus.fasta_1:0.0000000000):0.0000000000,GCF_009661415.2_strand_blastn_result_1167_plus.fasta_1:0.0000000000):0.0000000000,GCF_027595605.1_strand_blastn_result_1167_plus.fasta_1:0.0000000000):0.0000000000,GCF_013378195.1_strand_blastn_result_1167_plus.fasta_1:0.0000000000):0.0000000000,GCF_019317105.1_strand_blastn_result_1167_plus.fasta_1:0.0000000000):0.0000000000,GCF_025643175.1_strand_blastn_result_1167_plus.fasta_1:0.0000000000):0.0000000000,GCF_015355835.1_strand_blastn_result_1167_plus.fasta_1:0.0000000000):0.0000000000,GCF_033854795.1_strand_blastn_result_1167_plus.fasta_1:0.0000000000):0.0000000000,GCF_007873865.1_strand_blastn_result_1167_plus.fasta_1:0.0000000000):0.0000000000,GCF_016629585.1_strand_blastn_result_1167_plus.fasta_1:0.0000000000):0.0000000000,GCF_022353825.1_strand_blastn_result_1167_plus.fasta_1:0.0000000000):0.0000000000,GCF_001855315.1_strand_blastn_result_1167_plus.fasta_1:0.0000000000):0.0000000000,GCF_004332075.1_strand_blastn_result_1167_plus.fasta_1:0.0000000000):0.0000000000,GCF_031312745.1_strand_blastn_result_1167_plus.fasta_1:0.0000000000):0.0000000000,GCF_002055855.1_strand_blastn_result_1167_plus.fasta_1:0.0000000000):0.0000000000,GCF_030704345.1_strand_blastn_result_1167_plus.fasta_1:0.0000000000):0.0000000000,GCF_023657615.1_strand_blastn_result_1167_plus.fasta_1:0.0000000000):0.0000000000,GCF_020149785.1_strand_blastn_result_1167_plus.fasta_1:0.0000000000):0.0000000000,GCF_036549135.1_strand_blastn_result_1167_plus.fasta_1:0.0000000000):0.0000000000,GCF_012029695.2_strand_blastn_result_1167_plus.fasta_1:0.0000000000):0.0000000000,GCF_002893825.1_strand_blastn_result_1167_plus.fasta_1:0.0000000000):0.0000000000,GCF_030717705.1_strand_blastn_result_1167_plus.fasta_1:0.0000000000):0.0000000000,GCF_019703105.1_strand_blastn_result_1167_plus.fasta_1:0.0000000000):0.0000000000,GCF_030271975.1_strand_blastn_result_1167_plus.fasta_1:0.0000000000):0.0000000000,GCF_025920085.1_strand_blastn_result_1167_plus.fasta_1:0.0000000000):0.0000000000,GCF_002852365.2_strand_blastn_result_1167_plus.fasta_1:0.0000000000):0.0000000000,GCF_030020785.1_strand_blastn_result_1167_plus.fasta_1:0.0000000000):0.0000000000,GCF_030035505.1_strand_blastn_result_1167_plus.fasta_1:0.0000000000):0.0000000000,GCF_028364475.1_strand_blastn_result_1167_plus.fasta_1:0.0000000000):0.0000000000,GCF_025884195.1_strand_blastn_result_1167_plus.fasta_1:0.0000000000):0.0000000000,GCF_034259265.1_strand_blastn_result_1167_plus.fasta_1:0.0000000000):0.0000000000,GCF_015238655.1_strand_blastn_result_1167_plus.fasta_1:0.0000000000):0.0000000000,GCF_902723705.1_strand_blastn_result_1167_plus.fasta_1:0.0000000000):0.0000000000,GCF_030323665.1_strand_blastn_result_1167_plus.fasta_1:0.0000000000):0.0000000000,GCF_030685615.1_strand_blastn_result_1167_plus.fasta_1:0.0000000000):0.0000000000,GCF_003181095.1_strand_blastn_result_1167_plus.fasta_1:0.0000000000):0.0000000000,GCF_009734105.1_strand_blastn_result_1167_plus.fasta_1:0.0000000000):0.0000000000,GCF_021729925.1_strand_blastn_result_1167_plus.fasta_1:0.0000000000):0.0000000000,GCF_023658205.1_strand_blastn_result_1167_plus.fasta_1:0.0000000000):0.0000000000,GCF_014495765.1_strand_blastn_result_1167_plus.fasta_1:0.0000000000):0.0000000000,GCF_033850575.1_strand_blastn_result_1167_plus.fasta_1:0.0000000000):0.0000000000,GCF_001913175.1_strand_blastn_result_1167_plus.fasta_1:0.0000000000):0.0000000000,GCF_025946965.1_strand_blastn_result_1167_plus.fasta_1:0.0000000000):0.0000000000,GCF_025884175.1_strand_blastn_result_1167_plus.fasta_1:0.0000000000):0.0000000000,GCF_019823785.1_strand_blastn_result_1167_plus.fasta_1:0.0000000000):0.0000000000,GCF_028226565.1_strand_blastn_result_1167_plus.fasta_1:0.0000000000):0.0000000000,GCF_022353645.1_strand_blastn_result_1167_plus.fasta_1:0.0000000000):0.0000000000,GCF_007955015.2_strand_blastn_result_1167_plus.fasta_1:0.0000000000):0.0000000000,GCF_903993155.2_strand_blastn_result_1167_plus.fasta_1:0.0000000000):0.0000000000,GCF_013378315.1_strand_blastn_result_1167_plus.fasta_1:0.0000000000):0.0000000000,GCF_017743095.1_strand_blastn_result_1167_plus.fasta_1:0.0000000000):0.0000000000,GCF_013416055.1_strand_blastn_result_1167_plus.fasta_1:0.0000000000):0.0000000000,GCF_031357205.1_strand_blastn_result_1167_plus.fasta_1:0.0000000000):0.0000000000,GCF_002251875.2_strand_blastn_result_1167_plus.fasta_1:0.0000000000):0.0000000000,GCF_028471925.1_strand_blastn_result_1167_plus.fasta_1:0.0000000000):0.0000000000,GCF_002164855.2_strand_blastn_result_1167_plus.fasta_1:0.0000000000):0.0000000000,GCF_003186535.1_strand_blastn_result_1167_plus.fasta_1:0.0000000000):0.0000000000,GCF_021442045.1_strand_blastn_result_1167_plus.fasta_1:0.0000000000):0.0000000000,GCF_903993095.2_strand_blastn_result_1167_plus.fasta_1:0.0000000000):0.0000000000,GCF_013736155.1_strand_blastn_result_1167_plus.fasta_1:0.0000000000):0.0000000000,GCF_030489885.1_strand_blastn_result_1167_plus.fasta_1:0.0000000000):0.0000000000,GCF_009661615.2_strand_blastn_result_1167_plus.fasta_1:0.0000000000):0.0000000000,GCF_023658125.1_strand_blastn_result_1167_plus.fasta_1:0.0000000000):0.0000000000,GCF_024918855.1_strand_blastn_result_1167_plus.fasta_1:0.0000000000):0.0000000000,GCF_002753405.1_strand_blastn_result_1167_plus.fasta_1:0.0000000000):0.0000000000,GCF_024396915.1_strand_blastn_result_1167_plus.fasta_1:0.0000000000):0.0000000000,GCF_017310345.1_strand_blastn_result_1167_plus.fasta_1:0.0000000000):0.0000000000,GCF_026248005.1_strand_blastn_result_1167_plus.fasta_1:0.0000000000):0.0000000000,GCF_019287095.1_strand_blastn_result_1167_plus.fasta_1:0.0000000000):0.0000000000,GCF_020080125.1_strand_blastn_result_1167_plus.fasta_1:0.0000000000):0.0000000000,GCF_023573585.1_strand_blastn_result_1167_plus.fasta_1:0.0000000000):0.0000000000,GCF_027595845.1_strand_blastn_result_1167_plus.fasta_1:0.0000000000):0.0000000000,GCF_010586985.1_strand_blastn_result_1167_plus.fasta_1:0.0000000000):0.0000000000,GCF_021137935.1_strand_blastn_result_1167_plus.fasta_1:0.0000000000):0.0000000000,GCF_023658105.1_strand_blastn_result_1167_plus.fasta_1:0.0000000000):0.0000000000,GCF_002852995.3_strand_blastn_result_1167_plus.fasta_1:0.0000000000):0.0000000000,GCF_903993015.2_strand_blastn_result_1167_plus.fasta_1:0.0000000000):0.0000000000,GCF_003855535.1_strand_blastn_result_1167_plus.fasta_1:0.0000000000):0.0000000000,GCF_002968475.1_strand_blastn_result_1167_plus.fasta_1:0.0000000000):0.0000000000,GCF_017310325.1_strand_blastn_result_1167_plus.fasta_1:0.0000000000):0.0000000000,GCF_014123345.1_strand_blastn_result_1167_plus.fasta_1:0.0000000000):0.0000000000,GCF_903993205.2_strand_blastn_result_1167_plus.fasta_1:0.0000000000):0.0000000000,GCF_026626205.1_strand_blastn_result_1167_plus.fasta_1:0.0000000000):0.0000000000,GCF_036452175.1_strand_blastn_result_1167_plus.fasta_1:0.0000000000):0.0000000000,GCF_020525845.1_strand_blastn_result_1167_plus.fasta_1:0.0000000000):0.0000000000,GCF_019823835.1_strand_blastn_result_1167_plus.fasta_1:0.0000000000):0.0000000000,GCF_028220985.1_strand_blastn_result_1167_plus.fasta_1:0.0000000000):0.0000000000,GCF_013729075.1_strand_blastn_result_1167_plus.fasta_1:0.0000000000):0.0000000000,GCF_012944055.1_strand_blastn_result_1167_plus.fasta_1:0.0000000000):0.0000000000,GCF_015239135.1_strand_blastn_result_1167_plus.fasta_1:0.0000000000):0.0000000000,GCF_033848475.1_strand_blastn_result_1167_plus.fasta_1:0.0000000000):0.0000000000,GCF_016925235.1_strand_blastn_result_1167_plus.fasta_1:0.0000000000):0.0000000000,GCF_033254545.1_strand_blastn_result_1167_plus.fasta_1:0.0000000000):0.0000000000,GCF_033258285.1_strand_blastn_result_1167_plus.fasta_1:0.0000000000):0.0000000000,GCF_019286515.1_strand_blastn_result_1167_plus.fasta_1:0.0000000000):0.0000000000,GCF_024496145.1_strand_blastn_result_1167_plus.fasta_1:0.0000000000):0.0000000000,GCF_009931035.1_strand_blastn_result_1167_plus.fasta_1:0.0000000000):0.0000000000,GCF_014041505.2_strand_blastn_result_1167_plus.fasta_1:0.0000000000):0.0000000000,GCF_002258145.4_strand_blastn_result_1167_plus.fasta_1:0.0000000000):0.0000000000,GCF_016903115.1_strand_blastn_result_1167_plus.fasta_1:0.0000000000):0.0000000000,GCF_027474365.1_strand_blastn_result_1167_plus.fasta_1:0.0000000000):0.0000000000,GCF_003288375.1_strand_blastn_result_1167_plus.fasta_1:0.0000000000):0.0000000000,GCF_003367555.1_strand_blastn_result_1167_plus.fasta_1:0.0000000000):0.0000000000,GCF_021899615.1_strand_blastn_result_1167_plus.fasta_1:0.0000000000):0.0000000000,GCF_002786755.1_strand_blastn_result_1167_plus.fasta_1:0.0000000000):0.0000000000,GCF_013378295.1_strand_blastn_result_1167_plus.fasta_1:0.0000000000):0.0000000000,GCF_026247965.1_strand_blastn_result_1167_plus.fasta_1:0.0000000000):0.0000000000,GCF_024918455.1_strand_blastn_result_1167_plus.fasta_1:0.0000000000):0.0000000000,GCF_001307175.1_strand_blastn_result_1167_plus.fasta_1:0.0000000000):0.0000000000,GCF_030866865.1_strand_blastn_result_1167_plus.fasta_1:0.0000000000):0.0000000000,GCF_001952875.1_strand_blastn_result_1167_plus.fasta_1:0.0000000000):0.0000000000,GCF_021484965.1_strand_blastn_result_1167_plus.fasta_1:0.0000000000):0.0000000000,GCF_002180315.1_strand_blastn_result_1167_plus.fasta_1:0.0000000000):0.0000000000,GCF_023066705.1_strand_blastn_result_1167_plus.fasta_1:0.0000000000):0.0000000000,GCF_963854595.1_strand_blastn_result_1167_plus.fasta_1:0.0000000000):0.0000000000,GCF_003037325.3_strand_blastn_result_1167_plus.fasta_1:0.0000000000):0.0000000000,GCF_019317085.1_strand_blastn_result_1167_plus.fasta_1:0.0000000000):0.0000000000,GCF_011129215.1_strand_blastn_result_1167_plus.fasta_1:0.0000000000):0.0000000000,GCF_017743135.1_strand_blastn_result_1167_plus.fasta_1:0.0000000000):0.0000000000,GCF_023657655.1_strand_blastn_result_1167_plus.fasta_1:0.0000000000):0.0000000000,GCF_028226055.1_strand_blastn_result_1167_plus.fasta_1:0.0000000000):0.0000000000,GCF_022749475.1_strand_blastn_result_1167_plus.fasta_1:0.0000000000):0.0000000000,GCF_003073315.1_strand_blastn_result_1167_plus.fasta_1:0.0000000000):0.0000000000,GCF_024585245.1_strand_blastn_result_1167_plus.fasta_1:0.0000000000):0.0000000000,GCF_025884215.1_strand_blastn_result_1167_plus.fasta_1:0.0000000000):0.0000000000,GCF_033798725.1_strand_blastn_result_1167_plus.fasta_1:0.0000000000):0.0000000000,GCF_015290985.1_strand_blastn_result_1167_plus.fasta_1:0.0000000000):0.0000000000,GCF_009906875.1_strand_blastn_result_1167_plus.fasta_1:0.0000000000):0.0000000000,GCF_001709295.1_strand_blastn_result_1167_plus.fasta_1:0.0000000000):0.0000000000,GCF_024918835.1_strand_blastn_result_1167_plus.fasta_1:0.0000000000):0.0000000000,GCF_015243235.1_strand_blastn_result_1167_plus.fasta_1:0.0000000000):0.0000000000,GCF_028221125.1_strand_blastn_result_1167_plus.fasta_1:0.0000000000):0.0000000000,GCF_019703225.1_strand_blastn_result_1167_plus.fasta_1:0.0000000000):0.0000000000,GCF_020535145.1_strand_blastn_result_1167_plus.fasta_1:0.0000000000):0.0000000000,GCF_002970895.1_strand_blastn_result_1167_plus.fasta_1:0.0000000000):0.0000000000,GCF_015992405.1_strand_blastn_result_1167_plus.fasta_1:0.0000000000):0.0000000000,GCF_023184535.1_strand_blastn_result_1167_plus.fasta_1:0.0000000000):0.0000000000,GCF_020525985.1_strand_blastn_result_1167_plus.fasta_1:0.0000000000):0.0000000000,GCF_012169405.1_strand_blastn_result_1167_plus.fasta_1:0.0000000000):0.0000000000,GCF_030490165.1_strand_blastn_result_1167_plus.fasta_1:0.0000000000):0.0000000000,GCF_025884115.1_strand_blastn_result_1167_plus.fasta_1:0.0000000000):0.0000000000,GCF_021137855.1_strand_blastn_result_1167_plus.fasta_1:0.0000000000):0.0000000000,GCF_003574275.1_strand_blastn_result_1167_plus.fasta_1:0.0000000000):0.0000000000,GCF_024346895.1_strand_blastn_result_1167_plus.fasta_1:0.0000000000):0.0000000000,GCF_021137875.1_strand_blastn_result_1167_plus.fasta_1:0.0000000000):0.0000000000,GCF_024585225.1_strand_blastn_result_1167_plus.fasta_1:0.0000000000):0.0000000000,GCF_023066685.1_strand_blastn_result_1167_plus.fasta_1:0.0000000000):0.0000000000,GCF_023658185.1_strand_blastn_result_1167_plus.fasta_1:0.0000000000):0.0000000000,GCF_017743115.1_strand_blastn_result_1167_plus.fasta_1:0.0000000000):0.0000000000,GCF_026626065.1_strand_blastn_result_1167_plus.fasta_1:0.0000000000):0.0000000000,GCF_009497755.1_strand_blastn_result_1167_plus.fasta_1:0.0000000000):0.0000000000,GCF_001887985.4_strand_blastn_result_1167_plus.fasta_1:0.0000000000):0.0000000000,GCF_013349045.1_strand_blastn_result_1167_plus.fasta_1:0.0000000000):0.0000000000,GCF_002811335.3_strand_blastn_result_1167_plus.fasta_1:0.0000000000):0.0000000000,GCF_025244645.1_strand_blastn_result_1167_plus.fasta_1:0.0000000000):0.0000000000,GCF_006304565.1_strand_blastn_result_1167_plus.fasta_1:0.0000000000):0.0000000000,GCF_015277755.1_strand_blastn_result_1167_plus.fasta_1:0.0000000000):0.0000000000,GCF_027942215.1_strand_blastn_result_1167_plus.fasta_1:0.0000000000):0.0000000000,GCF_032826355.1_strand_blastn_result_1167_plus.fasta_1:0.0000000000):0.0000000000,GCF_036254055.1_strand_blastn_result_1167_plus.fasta_1:0.0000000000):0.0000000000,GCF_035620095.1_strand_blastn_result_1167_plus.fasta_1:0.0000000000):0.0000000000,GCF_021166135.1_strand_blastn_result_1167_plus.fasta_1:0.0000000000):0.0000000000,GCF_016772555.1_strand_blastn_result_1167_plus.fasta_1:0.0000000000):0.0000000000,GCF_001521895.1_strand_blastn_result_1167_plus.fasta_1:0.0000000000):0.0000000000,GCF_030845895.1_strand_blastn_result_1167_plus.fasta_1:0.0000000000):0.0000000000,GCF_002741685.1_strand_blastn_result_1167_plus.fasta_1:0.0000000000):0.0000000000,GCF_028752875.1_strand_blastn_result_1167_plus.fasta_1:0.0000000000):0.0000000000,GCF_016774435.1_strand_blastn_result_1167_plus.fasta_1:0.0000000000):0.0000000000,GCF_025643115.1_strand_blastn_result_1167_plus.fasta_1:0.0000000000):0.0000000000,GCF_019823955.1_strand_blastn_result_1167_plus.fasta_1:0.0000000000):0.0000000000,GCF_028220175.1_strand_blastn_result_1167_plus.fasta_1:0.0000000000):0.0000000000,GCF_022494195.1_strand_blastn_result_1167_plus.fasta_1:0.0000000000):0.0000000000,GCF_013378275.1_strand_blastn_result_1167_plus.fasta_1:0.0000000000):0.0000000000,GCF_001952915.1_strand_blastn_result_1167_plus.fasta_1:0.0000000000):0.0000000000,GCF_903993085.2_strand_blastn_result_1167_plus.fasta_1:0.0000000000):0.0000000000,GCF_001902435.1_strand_blastn_result_1167_plus.fasta_1:0.0000000000):0.0000000000,GCF_020405265.1_strand_blastn_result_1167_plus.fasta_1:0.0000000000):0.0000000000,GCF_008728695.1_strand_blastn_result_1167_plus.fasta_1:0.0000000000):0.0000000000,GCF_021729785.1_strand_blastn_result_1167_plus.fasta_1:0.0000000000):0.0000000000,GCF_025908435.1_strand_blastn_result_1167_plus.fasta_1:0.0000000000):0.0000000000,GCF_003261955.3_strand_blastn_result_1167_plus.fasta_1:0.0000000000):0.0000000000,GCF_035584575.1_strand_blastn_result_1167_plus.fasta_1:0.0000000000):0.0000000000,GCF_025837075.1_strand_blastn_result_1167_plus.fasta_1:0.0000000000):0.0000000000,GCF_029201485.1_strand_blastn_result_1167_plus.fasta_1:0.0000000000):0.0000000000,GCF_009930975.1_strand_blastn_result_1167_plus.fasta_1:0.0000000000):0.0000000000,GCF_015355875.1_strand_blastn_result_1167_plus.fasta_1:0.0000000000):0.0000000000,GCF_021137755.1_strand_blastn_result_1167_plus.fasta_1:0.0000000000):0.0000000000,GCF_023066765.1_strand_blastn_result_1167_plus.fasta_1:0.0000000000):0.0000000000,GCF_033867515.1_strand_blastn_result_1167_plus.fasta_1:0.0000000000):0.0000000000,GCF_023573885.1_strand_blastn_result_1167_plus.fasta_1:0.0000000000):0.0000000000,GCF_018140905.1_strand_blastn_result_1167_plus.fasta_1:0.0000000000):0.0000000000,GCF_006974165.1_strand_blastn_result_1167_plus.fasta_1:0.0000000000):0.0000000000,GCF_013378235.1_strand_blastn_result_1167_plus.fasta_1:0.0000000000):0.0000000000,GCF_029541805.1_strand_blastn_result_1167_plus.fasta_1:0.0000000000):0.0000000000,GCF_021442005.1_strand_blastn_result_1167_plus.fasta_1:0.0000000000):0.0000000000,GCF_028220015.1_strand_blastn_result_1167_plus.fasta_1:0.0000000000):0.0000000000,GCF_030271875.1_strand_blastn_result_1167_plus.fasta_1:0.0000000000):0.0000000000,GCF_030490575.1_strand_blastn_result_1167_plus.fasta_1:0.0000000000):0.0000000000,GCF_903993215.2_strand_blastn_result_1167_plus.fasta_1:0.0000000000):0.0000000000,GCF_015238555.1_strand_blastn_result_1167_plus.fasta_1:0.0000000000):0.0000000000,GCF_023374205.1_strand_blastn_result_1167_plus.fasta_1:0.0000000000):0.0000000000,GCF_017639065.1_strand_blastn_result_1167_plus.fasta_1:0.0000000000):0.0000000000,GCF_030347245.1_strand_blastn_result_1167_plus.fasta_1:0.0000000000):0.0000000000,GCF_009684575.1_strand_blastn_result_1167_plus.fasta_1:0.0000000000):0.0000000000,GCF_021497265.1_strand_blastn_result_1167_plus.fasta_1:0.0000000000):0.0000000000,GCF_030863985.1_strand_blastn_result_1167_plus.fasta_1:0.0000000000):0.0000000000,GCF_023715965.1_strand_blastn_result_1167_plus.fasta_1:0.0000000000):0.0000000000,GCF_029541885.1_strand_blastn_result_1167_plus.fasta_1:0.0000000000):0.0000000000,GCF_024496165.1_strand_blastn_result_1167_plus.fasta_1:0.0000000000):0.0000000000,GCF_022354105.1_strand_blastn_result_1167_plus.fasta_1:0.0000000000):0.0000000000,GCF_024505665.1_strand_blastn_result_1167_plus.fasta_1:0.0000000000):0.0000000000,GCF_024496125.1_strand_blastn_result_1167_plus.fasta_1:0.0000000000):0.0000000000,GCF_028753275.1_strand_blastn_result_1167_plus.fasta_1:0.0000000000):0.0000000000,GCF_904864605.1_strand_blastn_result_1167_plus.fasta_1:0.0000000000):0.0000000000,GCF_021497485.1_strand_blastn_result_1167_plus.fasta_1:0.0000000000):0.0000000000,GCF_001887995.2_strand_blastn_result_1167_plus.fasta_1:0.0000000000):0.0000000000,GCF_029201465.1_strand_blastn_result_1167_plus.fasta_1:0.0000000000):0.0000000000,GCF_024346695.1_strand_blastn_result_1167_plus.fasta_1:0.0000000000):0.0000000000,GCF_023066745.1_strand_blastn_result_1167_plus.fasta_1:0.0000000000):0.0000000000,GCF_022354545.1_strand_blastn_result_1167_plus.fasta_1:0.0000000000):0.0000000000,GCF_009930995.1_strand_blastn_result_1167_plus.fasta_1:0.0000000000):0.0000000000,GCF_016903775.1_strand_blastn_result_1167_plus.fasta_1:0.0000000000):0.0000000000,GCF_029541765.1_strand_blastn_result_1167_plus.fasta_1:0.0000000000):0.0000000000,GCF_002811305.2_strand_blastn_result_1167_plus.fasta_1:0.0000000000):0.0000000000,GCF_027595745.1_strand_blastn_result_1167_plus.fasta_1:0.0000000000):0.0000000000,GCF_023066805.1_strand_blastn_result_1167_plus.fasta_1:0.0000000000):0.0000000000,GCF_025258665.1_strand_blastn_result_1167_plus.fasta_1:0.0000000000):0.0000000000,GCF_002833465.1_strand_blastn_result_1167_plus.fasta_1:0.0000000000):0.0000000000,GCF_019317205.1_strand_blastn_result_1167_plus.fasta_1:0.0000000000):0.0000000000,GCF_023066605.1_strand_blastn_result_1167_plus.fasta_1:0.0000000000):0.0000000000,GCF_030061715.1_strand_blastn_result_1167_plus.fasta_1:0.0000000000):0.0000000000,GCF_033807355.1_strand_blastn_result_1167_plus.fasta_1:0.0000000000):0.0000000000,GCF_035621275.1_strand_blastn_result_1167_plus.fasta_1:0.0000000000):0.0000000000,GCF_003855555.1_strand_blastn_result_1167_plus.fasta_1:0.0000000000):0.0000000000,GCF_015277955.1_strand_blastn_result_1167_plus.fasta_1:0.0000000000):0.0000000000,GCF_030489765.1_strand_blastn_result_1167_plus.fasta_1:0.0000000000):0.0000000000,GCF_013416035.1_strand_blastn_result_1167_plus.fasta_1:0.0000000000):0.0000000000,GCF_030324175.1_strand_blastn_result_1167_plus.fasta_1:0.0000000000):0.0000000000,GCF_030316115.1_strand_blastn_result_1167_plus.fasta_1:0.0000000000):0.0000000000,GCF_035595475.1_strand_blastn_result_1167_plus.fasta_1:0.0000000000):0.0000000000,GCF_021398155.1_strand_blastn_result_1167_plus.fasta_1:0.0000000000):0.0000000000,GCF_009931015.1_strand_blastn_result_1167_plus.fasta_1:0.0000000000):0.0000000000,GCF_035593365.1_strand_blastn_result_1167_plus.fasta_1:0.0000000000):0.0000000000,GCF_028872175.1_strand_blastn_result_1167_plus.fasta_1:0.0000000000):0.0000000000,GCF_030845915.1_strand_blastn_result_1167_plus.fasta_1:0.0000000000):0.0000000000,GCF_030490715.1_strand_blastn_result_1167_plus.fasta_1:0.0000000000):0.0000000000,GCF_024918095.1_strand_blastn_result_1167_plus.fasta_1:0.0000000000):0.0000000000,GCF_023920325.1_strand_blastn_result_1167_plus.fasta_1:0.0000000000):0.0000000000,GCF_019334705.1_strand_blastn_result_1167_plus.fasta_1:0.0000000000):0.0000000000,GCF_003931835.1_strand_blastn_result_1167_plus.fasta_1:0.0000000000):0.0000000000,GCF_015355955.1_strand_blastn_result_1167_plus.fasta_1:0.0000000000):0.0000000000,GCF_001704235.1_strand_blastn_result_1167_plus.fasta_1:0.0000000000):0.0000000000,GCF_009497695.1_strand_blastn_result_1167_plus.fasta_1:0.0000000000):0.0000000000,GCF_013378255.1_strand_blastn_result_1167_plus.fasta_1:0.0000000000):0.0000000000,GCF_019703125.1_strand_blastn_result_1167_plus.fasta_1:0.0000000000):0.0000000000,GCF_019793595.1_strand_blastn_result_1167_plus.fasta_1:0.0000000000):0.0000000000,GCF_027913355.1_strand_blastn_result_1167_plus.fasta_1:0.0000000000):0.0000000000,GCF_021137895.1_strand_blastn_result_1167_plus.fasta_1:0.0000000000):0.0000000000,GCF_020215625.1_strand_blastn_result_1167_plus.fasta_1:0.0000000000):0.0000000000,GCF_029223945.1_strand_blastn_result_1167_plus.fasta_1:0.0000000000):0.0000000000,GCF_029026865.1_strand_blastn_result_1167_plus.fasta_1:0.0000000000):0.0000000000,GCF_030388425.1_strand_blastn_result_1167_plus.fasta_1:0.0000000000):0.0000000000,GCF_017161485.1_strand_blastn_result_1167_plus.fasta_1:0.0000000000):0.0000000000,GCF_002164835.4_strand_blastn_result_1167_plus.fasta_1:0.0000000000):0.0000000000,GCF_027594925.1_strand_blastn_result_1167_plus.fasta_1:0.0000000000):0.0000000000,GCF_013349085.1_strand_blastn_result_1167_plus.fasta_1:0.0000000000):0.0000000000,GCF_019443565.1_strand_blastn_result_1167_plus.fasta_1:0.0000000000):0.0000000000,GCF_029853855.1_strand_blastn_result_1167_plus.fasta_1:0.0000000000):0.0000010000,GCF_000406765.2_strand_blastn_result_1167_plus.fasta_1:0.0000010000)20:0.0000027543,(((((GCF_001952835.1_strand_blastn_result_1167_plus.fasta_1:0.0000000000,GCF_017310385.1_strand_blastn_result_1167_plus.fasta_1:0.0000000000):0.0000000000,GCF_029541685.1_strand_blastn_result_1167_plus.fasta_1:0.0000000000):0.0000010000,GCF_012167075.1_strand_blastn_result_1167_plus.fasta_1:0.0000010000)99:0.0050938630,((GCF_024224875.1_strand_blastn_result_1167_plus.fasta_1:0.0000000000,GCF_030846075.1_strand_blastn_result_1167_plus.fasta_1:0.0000000000):0.0000010000,GCF_024227055.1_strand_blastn_result_1167_plus.fasta_1:0.0000010000)99:0.0025454770)42:0.0000022428,(GCF_020459305.1_strand_blastn_result_1167_plus.fasta_1:0.0025474479,GCF_901421925.1_strand_blastn_result_1167_plus.fasta_1:0.0025471499)17:0.0000022597)20:0.0000022423)17:0.0000022597,((((((((((((((((((((((((((((((((((((((((GCF_000814805.1_strand_blastn_result_1167_plus.fasta_1:0.0000000000,GCF_030323625.1_strand_blastn_result_1167_plus.fasta_1:0.0000000000):0.0000000000,GCF_034340365.1_strand_blastn_result_1167_plus.fasta_1:0.0000000000):0.0000000000,GCF_036541145.1_strand_blastn_result_1167_plus.fasta_1:0.0000000000):0.0000000000,GCF_015832035.1_strand_blastn_result_1167_plus.fasta_1:0.0000000000):0.0000000000,GCF_009556655.1_strand_blastn_result_1167_plus.fasta_1:0.0000000000):0.0000000000,GCF_030061865.1_strand_blastn_result_1167_plus.fasta_1:0.0000000000):0.0000000000,GCF_012166915.1_strand_blastn_result_1167_plus.fasta_1:0.0000000000):0.0000000000,GCF_030272075.1_strand_blastn_result_1167_plus.fasta_1:0.0000000000):0.0000000000,GCF_024652825.1_strand_blastn_result_1167_plus.fasta_1:0.0000000000):0.0000000000,GCF_030644605.1_strand_blastn_result_1167_plus.fasta_1:0.0000000000):0.0000000000,GCF_904866475.1_strand_blastn_result_1167_plus.fasta_1:0.0000000000):0.0000000000,GCF_014788765.1_strand_blastn_result_1167_plus.fasta_1:0.0000000000):0.0000000000,GCF_024397815.1_strand_blastn_result_1167_plus.fasta_1:0.0000000000):0.0000000000,GCF_030061795.1_strand_blastn_result_1167_plus.fasta_1:0.0000000000):0.0000000000,GCF_020526045.1_strand_blastn_result_1167_plus.fasta_1:0.0000000000):0.0000000000,GCF_030061775.1_strand_blastn_result_1167_plus.fasta_1:0.0000000000):0.0000000000,GCF_030061755.1_strand_blastn_result_1167_plus.fasta_1:0.0000000000):0.0000000000,GCF_022570755.1_strand_blastn_result_1167_plus.fasta_1:0.0000000000):0.0000000000,GCF_014304835.1_strand_blastn_result_1167_plus.fasta_1:0.0000000000):0.0000000000,GCF_003932915.1_strand_blastn_result_1167_plus.fasta_1:0.0000000000):0.0000000000,GCF_021441845.1_strand_blastn_result_1167_plus.fasta_1:0.0000000000):0.0000000000,GCF_900635995.1_strand_blastn_result_1167_plus.fasta_1:0.0000000000):0.0000000000,GCF_019455345.1_strand_blastn_result_1167_plus.fasta_1:0.0000000000):0.0000000000,GCF_003812105.1_strand_blastn_result_1167_plus.fasta_1:0.0000000000):0.0000000000,GCF_036287435.1_strand_blastn_result_1167_plus.fasta_1:0.0000000000):0.0000000000,GCF_034341085.1_strand_blastn_result_1167_plus.fasta_1:0.0000000000):0.0000000000,GCF_021166095.1_strand_blastn_result_1167_plus.fasta_1:0.0000000000):0.0000000000,GCF_024730825.1_strand_blastn_result_1167_plus.fasta_1:0.0000000000):0.0000010000,GCF_003330945.1_strand_blastn_result_1167_plus.fasta_1:0.0000010000)97:0.0025447159,((((((((((((((GCF_002752905.1_strand_blastn_result_1167_plus.fasta_1:0.0000000000,GCF_904865825.1_strand_blastn_result_1167_plus.fasta_1:0.0000000000):0.0000000000,GCF_904865765.1_strand_blastn_result_1167_plus.fasta_1:0.0000000000):0.0000000000,GCF_904864515.1_strand_blastn_result_1167_plus.fasta_1:0.0000000000):0.0000000000,GCF_904863295.1_strand_blastn_result_1167_plus.fasta_1:0.0000000000):0.0000000000,GCF_904866485.1_strand_blastn_result_1167_plus.fasta_1:0.0000000000):0.0000000000,GCF_904864595.1_strand_blastn_result_1167_plus.fasta_1:0.0000000000):0.0000000000,GCF_904863195.1_strand_blastn_result_1167_plus.fasta_1:0.0000000000):0.0000000000,GCF_904863355.1_strand_blastn_result_1167_plus.fasta_1:0.0000000000):0.0000000000,GCF_904866195.1_strand_blastn_result_1167_plus.fasta_1:0.0000000000):0.0000000000,GCF_904865795.1_strand_blastn_result_1167_plus.fasta_1:0.0000000000):0.0000000000,GCF_015694065.1_strand_blastn_result_1167_plus.fasta_1:0.0000000000):0.0000000000,GCF_036320985.1_strand_blastn_result_1167_plus.fasta_1:0.0000000000):0.0000000000,GCF_904863225.1_strand_blastn_result_1167_plus.fasta_1:0.0000000000):0.0000010000,GCF_013811445.1_strand_blastn_result_1167_plus.fasta_1:0.0000010000)99:0.0025483956)11:0.0000022437,(((((((((((((((((((((((((((((((GCF_003432185.1_strand_blastn_result_1167_plus.fasta_1:0.0000000000,GCF_016939775.1_strand_blastn_result_1167_plus.fasta_1:0.0000000000):0.0000000000,GCF_025905445.1_strand_blastn_result_1167_plus.fasta_1:0.0000000000):0.0000000000,GCF_019900325.2_strand_blastn_result_1167_plus.fasta_1:0.0000000000):0.0000000000,GCF_013283935.1_strand_blastn_result_1167_plus.fasta_1:0.0000000000):0.0000000000,GCF_030845735.1_strand_blastn_result_1167_plus.fasta_1:0.0000000000):0.0000000000,GCF_036287495.1_strand_blastn_result_1167_plus.fasta_1:0.0000000000):0.0000000000,GCF_004120155.1_strand_blastn_result_1167_plus.fasta_1:0.0000000000):0.0000000000,GCF_020149875.1_strand_blastn_result_1167_plus.fasta_1:0.0000000000):0.0000000000,GCF_021655495.1_strand_blastn_result_1167_plus.fasta_1:0.0000000000):0.0000000000,GCF_018075085.1_strand_blastn_result_1167_plus.fasta_1:0.0000000000):0.0000000000,GCF_901422065.1_strand_blastn_result_1167_plus.fasta_1:0.0000000000):0.0000000000,GCF_023612395.1_strand_blastn_result_1167_plus.fasta_1:0.0000000000):0.0000000000,GCF_029624915.1_strand_blastn_result_1167_plus.fasta_1:0.0000000000):0.0000000000,GCF_024917495.1_strand_blastn_result_1167_plus.fasta_1:0.0000000000):0.0000000000,GCF_019928625.2_strand_blastn_result_1167_plus.fasta_1:0.0000000000):0.0000000000,GCF_029624995.1_strand_blastn_result_1167_plus.fasta_1:0.0000000000):0.0000000000,GCF_015277975.1_strand_blastn_result_1167_plus.fasta_1:0.0000000000):0.0000000000,GCF_021655455.1_strand_blastn_result_1167_plus.fasta_1:0.0000000000):0.0000000000,GCF_021460155.1_strand_blastn_result_1167_plus.fasta_1:0.0000000000):0.0000000000,GCF_033802585.1_strand_blastn_result_1167_plus.fasta_1:0.0000000000):0.0000000000,GCF_024918475.1_strand_blastn_result_1167_plus.fasta_1:0.0000000000):0.0000000000,GCF_023657755.1_strand_blastn_result_1167_plus.fasta_1:0.0000000000):0.0000000000,GCF_021655475.1_strand_blastn_result_1167_plus.fasta_1:0.0000000000):0.0000000000,GCF_030845775.1_strand_blastn_result_1167_plus.fasta_1:0.0000000000):0.0000000000,GCF_035658195.1_strand_blastn_result_1167_plus.fasta_1:0.0000000000):0.0000000000,GCF_021655515.1_strand_blastn_result_1167_plus.fasta_1:0.0000000000):0.0000000000,GCF_030007455.1_strand_blastn_result_1167_plus.fasta_1:0.0000000000):0.0000000000,GCF_021655435.1_strand_blastn_result_1167_plus.fasta_1:0.0000000000):0.0000000000,GCF_029625075.1_strand_blastn_result_1167_plus.fasta_1:0.0000000000):0.0000000000,GCF_029624955.1_strand_blastn_result_1167_plus.fasta_1:0.0000000000):0.0000010000,GCF_004014965.1_strand_blastn_result_1167_plus.fasta_1:0.0000010000)24:0.0000022436)3:0.0000022597,(((((((((((((((((((((((((((((((((((((((((((((((((((((GCF_001185665.2_strand_blastn_result_1167_plus.fasta_1:0.0000000000,GCF_017357925.1_strand_blastn_result_1167_plus.fasta_1:0.0000000000):0.0000000000,GCF_007197815.1_strand_blastn_result_1167_plus.fasta_1:0.0000000000):0.0000000000,GCF_021432105.1_strand_blastn_result_1167_plus.fasta_1:0.0000000000):0.0000000000,GCF_026000835.1_strand_blastn_result_1167_plus.fasta_1:0.0000000000):0.0000000000,GCF_018487825.1_strand_blastn_result_1167_plus.fasta_1:0.0000000000):0.0000000000,GCF_014764345.1_strand_blastn_result_1167_plus.fasta_1:0.0000000000):0.0000000000,GCF_030845855.1_strand_blastn_result_1167_plus.fasta_1:0.0000000000):0.0000000000,GCF_003571645.1_strand_blastn_result_1167_plus.fasta_1:0.0000000000):0.0000000000,GCF_012029895.2_strand_blastn_result_1167_plus.fasta_1:0.0000000000):0.0000000000,GCF_023650835.1_strand_blastn_result_1167_plus.fasta_1:0.0000000000):0.0000000000,GCF_028609785.1_strand_blastn_result_1167_plus.fasta_1:0.0000000000):0.0000000000,GCF_030644545.1_strand_blastn_result_1167_plus.fasta_1:0.0000000000):0.0000000000,GCF_029541865.1_strand_blastn_result_1167_plus.fasta_1:0.0000000000):0.0000000000,GCF_012168575.2_strand_blastn_result_1167_plus.fasta_1:0.0000000000):0.0000000000,GCF_025118455.1_strand_blastn_result_1167_plus.fasta_1:0.0000000000):0.0000000000,GCF_013734035.1_strand_blastn_result_1167_plus.fasta_1:0.0000000000):0.0000000000,GCF_020023465.1_strand_blastn_result_1167_plus.fasta_1:0.0000000000):0.0000000000,GCF_013376595.1_strand_blastn_result_1167_plus.fasta_1:0.0000000000):0.0000000000,GCF_020149825.1_strand_blastn_result_1167_plus.fasta_1:0.0000000000):0.0000000000,GCF_035596915.1_strand_blastn_result_1167_plus.fasta_1:0.0000000000):0.0000000000,GCF_019900765.2_strand_blastn_result_1167_plus.fasta_1:0.0000000000):0.0000000000,GCF_020991145.1_strand_blastn_result_1167_plus.fasta_1:0.0000000000):0.0000000000,GCF_026000885.1_strand_blastn_result_1167_plus.fasta_1:0.0000000000):0.0000000000,GCF_025490515.1_strand_blastn_result_1167_plus.fasta_1:0.0000000000):0.0000000000,GCF_030490505.1_strand_blastn_result_1167_plus.fasta_1:0.0000000000):0.0000000000,GCF_035620075.1_strand_blastn_result_1167_plus.fasta_1:0.0000000000):0.0000000000,GCF_009387915.1_strand_blastn_result_1167_plus.fasta_1:0.0000000000):0.0000000000,GCF_025118435.1_strand_blastn_result_1167_plus.fasta_1:0.0000000000):0.0000000000,GCF_020172745.1_strand_blastn_result_1167_plus.fasta_1:0.0000000000):0.0000000000,GCF_030271895.1_strand_blastn_result_1167_plus.fasta_1:0.0000000000):0.0000000000,GCF_014826045.1_strand_blastn_result_1167_plus.fasta_1:0.0000000000):0.0000000000,GCF_018502565.1_strand_blastn_result_1167_plus.fasta_1:0.0000000000):0.0000000000,GCF_002753355.1_strand_blastn_result_1167_plus.fasta_1:0.0000000000):0.0000000000,GCF_021137915.1_strand_blastn_result_1167_plus.fasta_1:0.0000000000):0.0000000000,GCF_013783245.1_strand_blastn_result_1167_plus.fasta_1:0.0000000000):0.0000000000,GCF_020525505.1_strand_blastn_result_1167_plus.fasta_1:0.0000000000):0.0000000000,GCF_021432125.1_strand_blastn_result_1167_plus.fasta_1:0.0000000000):0.0000000000,GCF_032680825.1_strand_blastn_result_1167_plus.fasta_1:0.0000000000):0.0000000000,GCF_016066295.1_strand_blastn_result_1167_plus.fasta_1:0.0000000000):0.0000000000,GCF_020990405.1_strand_blastn_result_1167_plus.fasta_1:0.0000000000):0.0000000000,GCF_004801235.1_strand_blastn_result_1167_plus.fasta_1:0.0000000000):0.0000000000,GCF_024734215.1_strand_blastn_result_1167_plus.fasta_1:0.0000000000):0.0000000000,GCF_024734195.1_strand_blastn_result_1167_plus.fasta_1:0.0000000000):0.0000000000,GCF_014170015.1_strand_blastn_result_1167_plus.fasta_1:0.0000000000):0.0000000000,GCF_032680845.1_strand_blastn_result_1167_plus.fasta_1:0.0000000000):0.0000000000,GCF_023093995.1_strand_blastn_result_1167_plus.fasta_1:0.0000000000):0.0000000000,GCF_026626245.1_strand_blastn_result_1167_plus.fasta_1:0.0000000000):0.0000000000,GCF_026013275.1_strand_blastn_result_1167_plus.fasta_1:0.0000000000):0.0000010000,GCF_002752995.1_strand_blastn_result_1167_plus.fasta_1:0.0000010000)60:0.0000020638,((GCF_016903455.1_strand_blastn_result_1167_plus.fasta_1:0.0025476095,((((((((GCF_021496545.1_strand_blastn_result_1167_plus.fasta_1:0.0000000000,GCF_030412885.1_strand_blastn_result_1167_plus.fasta_1:0.0000000000):0.0000000000,GCF_030271915.1_strand_blastn_result_1167_plus.fasta_1:0.0000000000):0.0000000000,GCF_030272015.1_strand_blastn_result_1167_plus.fasta_1:0.0000000000):0.0000000000,GCF_026626045.1_strand_blastn_result_1167_plus.fasta_1:0.0000000000):0.0000000000,GCF_024734175.1_strand_blastn_result_1167_plus.fasta_1:0.0000000000):0.0000000000,GCF_030369655.1_strand_blastn_result_1167_plus.fasta_1:0.0000000000):0.0000000000,GCF_030552975.1_strand_blastn_result_1167_plus.fasta_1:0.0000000000):0.0000010000,GCF_024734155.1_strand_blastn_result_1167_plus.fasta_1:0.0000010000)98:0.0025478576)50:0.0000022436,GCF_020080145.1_strand_blastn_result_1167_plus.fasta_1:0.0025557597)32:0.0000021095)83:0.0000020647,(GCF_022494255.1_strand_blastn_result_1167_plus.fasta_1:0.0000022450,GCF_022494375.1_strand_blastn_result_1167_plus.fasta_1:0.0025472361)70:0.0025516092)67:0.0025473851,(GCF_013792545.1_strand_blastn_result_1167_plus.fasta_1:0.0025464817,((GCF_015290925.1_strand_blastn_result_1167_plus.fasta_1:0.0000000000,GCF_904863425.1_strand_blastn_result_1167_plus.fasta_1:0.0000000000):0.0000025924,GCF_900622605.1_strand_blastn_result_1167_plus.fasta_1:0.0000022597)75:0.0000022597)98:0.0025452478)13:0.0000022414,(GCF_027126715.1_strand_blastn_result_1167_plus.fasta_1:0.0025439558,GCF_030845655.1_strand_blastn_result_1167_plus.fasta_1:0.0025442797)25:0.0000025720)2:0.0000026581)18:0.0000021593,GCF_019038575.1_strand_blastn_result_1167_plus.fasta_1:0.0025450838)44:0.0025453414,GCF_904866375.1_strand_blastn_result_1167_plus.fasta_1:0.0025464428)29:0.0000022413,GCF_013416105.1_strand_blastn_result_1167_plus.fasta_1:0.0025501007)14:0.0000022425,(GCF_012113615.1_strand_blastn_result_1167_plus.fasta_1:0.0000025588,GCF_904863055.1_strand_blastn_result_1167_plus.fasta_1:0.0447680251)41:0.0025458240)14:0.0000027314,((((GCF_000968155.1_strand_blastn_result_1167_plus.fasta_1:0.0000000000,GCF_024138975.1_strand_blastn_result_1167_plus.fasta_1:0.0000000000):0.0000010000,GCF_024081805.1_strand_blastn_result_1167_plus.fasta_1:0.0000010000)99:0.0025459557,(GCF_019797985.1_strand_blastn_result_1167_plus.fasta_1:0.0000010000,GCF_024397075.1_strand_blastn_result_1167_plus.fasta_1:0.0000010000)96:0.0025477273)27:0.0000022424,((((((((((((((((((((((((GCF_002853385.2_strand_blastn_result_1167_plus.fasta_1:0.0000000000,GCF_028220555.1_strand_blastn_result_1167_plus.fasta_1:0.0000000000):0.0000000000,GCF_904864475.1_strand_blastn_result_1167_plus.fasta_1:0.0000000000):0.0000000000,GCF_022353585.1_strand_blastn_result_1167_plus.fasta_1:0.0000000000):0.0000000000,GCF_017742895.1_strand_blastn_result_1167_plus.fasta_1:0.0000000000):0.0000000000,GCF_904866205.1_strand_blastn_result_1167_plus.fasta_1:0.0000000000):0.0000000000,GCF_036417685.1_strand_blastn_result_1167_plus.fasta_1:0.0000000000):0.0000000000,GCF_030053875.1_strand_blastn_result_1167_plus.fasta_1:0.0000000000):0.0000000000,GCF_025232435.1_strand_blastn_result_1167_plus.fasta_1:0.0000000000):0.0000000000,GCF_033807435.1_strand_blastn_result_1167_plus.fasta_1:0.0000000000):0.0000000000,GCF_021390015.1_strand_blastn_result_1167_plus.fasta_1:0.0000000000):0.0000000000,GCF_017161135.1_strand_blastn_result_1167_plus.fasta_1:0.0000000000):0.0000000000,GCF_019900345.2_strand_blastn_result_1167_plus.fasta_1:0.0000000000):0.0000000000,GCF_904863285.1_strand_blastn_result_1167_plus.fasta_1:0.0000000000):0.0000000000,GCF_033807395.1_strand_blastn_result_1167_plus.fasta_1:0.0000000000):0.0000000000,GCF_033807455.1_strand_blastn_result_1167_plus.fasta_1:0.0000000000):0.0000000000,GCF_030291155.1_strand_blastn_result_1167_plus.fasta_1:0.0000000000):0.0000000000,GCF_033807415.1_strand_blastn_result_1167_plus.fasta_1:0.0000000000):0.0000000000,GCF_025232415.1_strand_blastn_result_1167_plus.fasta_1:0.0000000000):0.0000000000,GCF_018394355.1_strand_blastn_result_1167_plus.fasta_1:0.0000000000):0.0000000000,GCF_016925435.1_strand_blastn_result_1167_plus.fasta_1:0.0000000000):0.0000000000,GCF_019900785.2_strand_blastn_result_1167_plus.fasta_1:0.0000000000):0.0000022419,GCF_006965405.1_strand_blastn_result_1167_plus.fasta_1:0.0000022419)99:0.0050878548,(GCF_022353765.1_strand_blastn_result_1167_plus.fasta_1:0.0000026121,GCF_904866505.1_strand_blastn_result_1167_plus.fasta_1:0.0000022425)77:0.0000020032)98:0.0025464169,GCF_024666505.1_strand_blastn_result_1167_plus.fasta_1:0.0025460028)19:0.0000022429)13:0.0000020794)3:0.0000029826,((((((((((((GCF_001611055.1_strand_blastn_result_1167_plus.fasta_1:0.0000000000,GCF_011742505.2_strand_blastn_result_1167_plus.fasta_1:0.0000000000):0.0000000000,GCF_017310305.1_strand_blastn_result_1167_plus.fasta_1:0.0000000000):0.0000000000,GCF_025144525.1_strand_blastn_result_1167_plus.fasta_1:0.0000000000):0.0000000000,GCF_015910145.1_strand_blastn_result_1167_plus.fasta_1:0.0000000000):0.0000000000,GCF_036347675.1_strand_blastn_result_1167_plus.fasta_1:0.0000000000):0.0000000000,GCF_035658215.1_strand_blastn_result_1167_plus.fasta_1:0.0000000000):0.0000010000,GCF_001611095.1_strand_blastn_result_1167_plus.fasta_1:0.0000010000)98:0.0025486706,(GCF_022353665.1_strand_blastn_result_1167_plus.fasta_1:0.0000010000,GCF_946966015.1_strand_blastn_result_1167_plus.fasta_1:0.0000010000)98:0.0025459485)22:0.0000022425,GCF_036362745.1_strand_blastn_result_1167_plus.fasta_1:0.0025474509)14:0.0000020877,((((((((GCF_008931565.1_strand_blastn_result_1167_plus.fasta_1:0.0000000000,GCF_020911785.1_strand_blastn_result_1167_plus.fasta_1:0.0000000000):0.0000000000,GCF_022699325.1_strand_blastn_result_1167_plus.fasta_1:0.0000000000):0.0000000000,GCF_028621835.1_strand_blastn_result_1167_plus.fasta_1:0.0000000000):0.0000000000,GCF_024226755.1_strand_blastn_result_1167_plus.fasta_1:0.0000000000):0.0000000000,GCF_024223795.1_strand_blastn_result_1167_plus.fasta_1:0.0000000000):0.0000010000,GCF_013735155.1_strand_blastn_result_1167_plus.fasta_1:0.0000010000)99:0.0025478739,GCF_024918175.1_strand_blastn_result_1167_plus.fasta_1:0.0025459429)42:0.0000022436,(((GCF_013704985.1_strand_blastn_result_1167_plus.fasta_1:0.0000000000,GCF_020149895.1_strand_blastn_result_1167_plus.fasta_1:0.0000000000):0.0000010000,GCF_013737695.1_strand_blastn_result_1167_plus.fasta_1:0.0000010000)98:0.0025475591,(GCF_022059905.1_strand_blastn_result_1167_plus.fasta_1:0.0000010000,GCF_022453645.1_strand_blastn_result_1167_plus.fasta_1:0.0000010000)99:0.0025475899)43:0.0000022435)4:0.0000026570)3:0.0000022597,((((GCF_022559765.1_strand_blastn_result_1167_plus.fasta_1:0.0000000000,GCF_034564955.1_strand_blastn_result_1167_plus.fasta_1:0.0000000000):0.0000000000,GCF_034565915.1_strand_blastn_result_1167_plus.fasta_1:0.0000000000):0.0000010000,GCF_022559785.1_strand_blastn_result_1167_plus.fasta_1:0.0000010000)97:0.0025486434,GCF_029962265.1_strand_blastn_result_1167_plus.fasta_1:0.0025479373)17:0.0000022408)12:0.0000022439,(((((((GCF_003286975.1_strand_blastn_result_1167_plus.fasta_1:0.0000000000,GCF_030442015.2_strand_blastn_result_1167_plus.fasta_1:0.0000000000):0.0000000000,GCF_022353805.1_strand_blastn_result_1167_plus.fasta_1:0.0000000000):0.0000000000,GCF_030845755.1_strand_blastn_result_1167_plus.fasta_1:0.0000000000):0.0000000000,GCF_904864625.1_strand_blastn_result_1167_plus.fasta_1:0.0000000000):0.0000010000,GCF_022009655.1_strand_blastn_result_1167_plus.fasta_1:0.0000010000)99:0.0025485561,GCF_014189335.1_strand_blastn_result_1167_plus.fasta_1:0.0025498055)21:0.0000022431,(GCF_013735895.1_strand_blastn_result_1167_plus.fasta_1:0.0025491778,GCF_036287785.1_strand_blastn_result_1167_plus.fasta_1:0.0000020894)94:0.0025503969)9:0.0000022440)3:0.0000020990)11:0.0000023157,((((GCF_001701425.2_strand_blastn_result_1167_plus.fasta_1:0.0000000000,GCF_013694425.1_strand_blastn_result_1167_plus.fasta_1:0.0000000000):0.0000010000,GCF_001746535.1_strand_blastn_result_1167_plus.fasta_1:0.0000010000)99:0.0050939808,((GCF_013611495.1_strand_blastn_result_1167_plus.fasta_1:0.0000000000,GCF_030644585.1_strand_blastn_result_1167_plus.fasta_1:0.0000000000):0.0000010000,GCF_013731735.1_strand_blastn_result_1167_plus.fasta_1:0.0000010000)98:0.0050953412)44:0.0000022434,GCF_018604345.1_strand_blastn_result_1167_plus.fasta_1:0.0025473094)17:0.0000022597)14:0.0000022597,(GCF_001676825.1_strand_blastn_result_1167_plus.fasta_1:0.0025459491,(((((GCF_004120035.1_strand_blastn_result_1167_plus.fasta_1:0.0000000000,GCF_021228815.1_strand_blastn_result_1167_plus.fasta_1:0.0000000000):0.0000000000,GCF_015277935.1_strand_blastn_result_1166_plus.fasta_1:0.0000000000):0.0000022597,GCF_012113635.1_strand_blastn_result_1166_plus.fasta_1:0.0000022360)69:0.0000022597,((GCF_019900745.2_strand_blastn_result_1166_plus.fasta_1:0.0000000000,GCF_029718135.1_strand_blastn_result_1166_plus.fasta_1:0.0000000000):0.0000010000,GCF_021952765.1_strand_blastn_result_1166_plus.fasta_1:0.0000010000)96:0.0025506825)37:0.0000022441,((GCF_019915325.1_strand_blastn_result_1167_plus.fasta_1:0.0000000000,GCF_030020765.1_strand_blastn_result_1167_plus.fasta_1:0.0000000000):0.0000010000,GCF_029542305.1_strand_blastn_result_1167_plus.fasta_1:0.0000010000)99:0.0051108942)60:0.0025488432)28:0.0000021988)13:0.0000022752)15:0.0000022354,(((((((((GCF_001456055.3_strand_blastn_result_1167_plus.fasta_1:0.0000025446,GCF_001456095.3_strand_blastn_result_1167_plus.fasta_1:0.0000029705)98:0.0051070919,GCF_023703935.1_strand_blastn_result_1167_plus.fasta_1:0.0025520744)33:0.0000020073,GCF_009661725.2_strand_blastn_result_1167_plus.fasta_1:0.0000022597)34:0.0000020148,GCF_022592735.1_strand_blastn_result_1167_plus.fasta_1:0.0025540897)94:0.0025494125,(((((((((((((((((((((((((((((((((((((((((((((((((((((((((((((((((((((((((((((((((((((((((((GCF_001482345.1_strand_blastn_result_1167_plus.fasta_1:0.0000000000,GCF_904863145.1_strand_blastn_result_1167_plus.fasta_1:0.0000000000):0.0000000000,GCF_016780025.1_strand_blastn_result_1167_plus.fasta_1:0.0000000000):0.0000000000,GCF_026167625.1_strand_blastn_result_1167_plus.fasta_1:0.0000000000):0.0000000000,GCF_904863205.1_strand_blastn_result_1167_plus.fasta_1:0.0000000000):0.0000000000,GCF_024496205.1_strand_blastn_result_1167_plus.fasta_1:0.0000000000):0.0000000000,GCF_024637895.1_strand_blastn_result_1167_plus.fasta_1:0.0000000000):0.0000000000,GCF_030061685.1_strand_blastn_result_1167_plus.fasta_1:0.0000000000):0.0000000000,GCF_030845715.1_strand_blastn_result_1167_plus.fasta_1:0.0000000000):0.0000000000,GCF_019915345.1_strand_blastn_result_1167_plus.fasta_1:0.0000000000):0.0000000000,GCF_021137615.1_strand_blastn_result_1167_plus.fasta_1:0.0000000000):0.0000000000,GCF_030490445.1_strand_blastn_result_1167_plus.fasta_1:0.0000000000):0.0000000000,GCF_015285145.1_strand_blastn_result_1167_plus.fasta_1:0.0000000000):0.0000000000,GCF_025259665.1_strand_blastn_result_1167_plus.fasta_1:0.0000000000):0.0000000000,GCF_023272735.1_strand_blastn_result_1167_plus.fasta_1:0.0000000000):0.0000000000,GCF_003432285.1_strand_blastn_result_1167_plus.fasta_1:0.0000000000):0.0000000000,GCF_034424075.1_strand_blastn_result_1167_plus.fasta_1:0.0000000000):0.0000000000,GCF_032248875.1_strand_blastn_result_1167_plus.fasta_1:0.0000000000):0.0000000000,GCF_003432145.1_strand_blastn_result_1167_plus.fasta_1:0.0000000000):0.0000000000,GCF_002164695.2_strand_blastn_result_1167_plus.fasta_1:0.0000000000):0.0000000000,GCF_025398355.1_strand_blastn_result_1167_plus.fasta_1:0.0000000000):0.0000000000,GCF_030644565.1_strand_blastn_result_1167_plus.fasta_1:0.0000000000):0.0000000000,GCF_015289985.1_strand_blastn_result_1167_plus.fasta_1:0.0000000000):0.0000000000,GCF_017310405.1_strand_blastn_result_1167_plus.fasta_1:0.0000000000):0.0000000000,GCF_023703875.1_strand_blastn_result_1167_plus.fasta_1:0.0000000000):0.0000000000,GCF_017916215.1_strand_blastn_result_1167_plus.fasta_1:0.0000000000):0.0000000000,GCF_021166075.1_strand_blastn_result_1167_plus.fasta_1:0.0000000000):0.0000000000,GCF_019900305.2_strand_blastn_result_1167_plus.fasta_1:0.0000000000):0.0000000000,GCF_020808985.1_strand_blastn_result_1167_plus.fasta_1:0.0000000000):0.0000000000,GCF_017916195.1_strand_blastn_result_1167_plus.fasta_1:0.0000000000):0.0000000000,GCF_022354725.1_strand_blastn_result_1167_plus.fasta_1:0.0000000000):0.0000000000,GCF_034259285.1_strand_blastn_result_1167_plus.fasta_1:0.0000000000):0.0000000000,GCF_018278725.1_strand_blastn_result_1167_plus.fasta_1:0.0000000000):0.0000000000,GCF_013791265.1_strand_blastn_result_1167_plus.fasta_1:0.0000000000):0.0000000000,GCF_004120055.1_strand_blastn_result_1167_plus.fasta_1:0.0000000000):0.0000000000,GCF_003432205.1_strand_blastn_result_1167_plus.fasta_1:0.0000000000):0.0000000000,GCF_024917755.1_strand_blastn_result_1167_plus.fasta_1:0.0000000000):0.0000000000,GCF_022809875.1_strand_blastn_result_1167_plus.fasta_1:0.0000000000):0.0000000000,GCF_030582295.1_strand_blastn_result_1167_plus.fasta_1:0.0000000000):0.0000000000,GCF_033852495.1_strand_blastn_result_1167_plus.fasta_1:0.0000000000):0.0000000000,GCF_029889725.1_strand_blastn_result_1167_plus.fasta_1:0.0000000000):0.0000000000,GCF_002811425.2_strand_blastn_result_1167_plus.fasta_1:0.0000000000):0.0000000000,GCF_021137655.1_strand_blastn_result_1167_plus.fasta_1:0.0000000000):0.0000000000,GCF_013282295.1_strand_blastn_result_1167_plus.fasta_1:0.0000000000):0.0000000000,GCF_030845675.1_strand_blastn_result_1167_plus.fasta_1:0.0000000000):0.0000000000,GCF_021137955.1_strand_blastn_result_1167_plus.fasta_1:0.0000000000):0.0000000000,GCF_030442105.2_strand_blastn_result_1167_plus.fasta_1:0.0000000000):0.0000000000,GCF_013796485.1_strand_blastn_result_1167_plus.fasta_1:0.0000000000):0.0000000000,GCF_015289545.1_strand_blastn_result_1167_plus.fasta_1:0.0000000000):0.0000000000,GCF_020525965.1_strand_blastn_result_1167_plus.fasta_1:0.0000000000):0.0000000000,GCF_904864525.1_strand_blastn_result_1167_plus.fasta_1:0.0000000000):0.0000000000,GCF_022354165.1_strand_blastn_result_1167_plus.fasta_1:0.0000000000):0.0000000000,GCF_026427615.1_strand_blastn_result_1167_plus.fasta_1:0.0000000000):0.0000000000,GCF_018502585.1_strand_blastn_result_1167_plus.fasta_1:0.0000000000):0.0000000000,GCF_029814845.1_strand_blastn_result_1167_plus.fasta_1:0.0000000000):0.0000000000,GCF_013834745.1_strand_blastn_result_1167_plus.fasta_1:0.0000000000):0.0000000000,GCF_029025805.1_strand_blastn_result_1167_plus.fasta_1:0.0000000000):0.0000000000,GCF_013731305.1_strand_blastn_result_1167_plus.fasta_1:0.0000000000):0.0000000000,GCF_029542165.1_strand_blastn_result_1167_plus.fasta_1:0.0000000000):0.0000000000,GCF_017815715.1_strand_blastn_result_1167_plus.fasta_1:0.0000000000):0.0000000000,GCF_022353705.1_strand_blastn_result_1167_plus.fasta_1:0.0000000000):0.0000000000,GCF_904865805.1_strand_blastn_result_1167_plus.fasta_1:0.0000000000):0.0000000000,GCF_029867025.1_strand_blastn_result_1167_plus.fasta_1:0.0000000000):0.0000000000,GCF_019798005.1_strand_blastn_result_1167_plus.fasta_1:0.0000000000):0.0000000000,GCF_020525645.1_strand_blastn_result_1167_plus.fasta_1:0.0000000000):0.0000000000,GCF_017894305.1_strand_blastn_result_1167_plus.fasta_1:0.0000000000):0.0000000000,GCF_016904635.1_strand_blastn_result_1167_plus.fasta_1:0.0000000000):0.0000000000,GCF_016694775.1_strand_blastn_result_1167_plus.fasta_1:0.0000000000):0.0000000000,GCF_022354665.1_strand_blastn_result_1167_plus.fasta_1:0.0000000000):0.0000000000,GCF_001902335.1_strand_blastn_result_1167_plus.fasta_1:0.0000000000):0.0000000000,GCF_017894285.1_strand_blastn_result_1167_plus.fasta_1:0.0000000000):0.0000000000,GCF_023703835.1_strand_blastn_result_1167_plus.fasta_1:0.0000000000):0.0000000000,GCF_029542185.1_strand_blastn_result_1167_plus.fasta_1:0.0000000000):0.0000000000,GCF_013168295.1_strand_blastn_result_1167_plus.fasta_1:0.0000000000):0.0000000000,GCF_013796245.1_strand_blastn_result_1167_plus.fasta_1:0.0000000000):0.0000000000,GCF_029541845.1_strand_blastn_result_1167_plus.fasta_1:0.0000000000):0.0000000000,GCF_003443755.1_strand_blastn_result_1167_plus.fasta_1:0.0000000000):0.0000000000,GCF_020525905.1_strand_blastn_result_1167_plus.fasta_1:0.0000000000):0.0000000000,GCF_025200575.1_strand_blastn_result_1167_plus.fasta_1:0.0000000000):0.0000000000,GCF_015775275.1_strand_blastn_result_1167_plus.fasta_1:0.0000000000):0.0000000000,GCF_035658455.1_strand_blastn_result_1167_plus.fasta_1:0.0000000000):0.0000000000,GCF_015774895.1_strand_blastn_result_1167_plus.fasta_1:0.0000000000):0.0000000000,GCF_022964835.1_strand_blastn_result_1167_plus.fasta_1:0.0000000000):0.0000000000,GCF_015289765.1_strand_blastn_result_1167_plus.fasta_1:0.0000000000):0.0000000000,GCF_013813035.1_strand_blastn_result_1167_plus.fasta_1:0.0000000000):0.0000000000,GCF_002852325.2_strand_blastn_result_1167_plus.fasta_1:0.0000000000):0.0000000000,GCF_002761515.1_strand_blastn_result_1167_plus.fasta_1:0.0000000000):0.0000000000,GCF_019798025.1_strand_blastn_result_1167_plus.fasta_1:0.0000000000):0.0000000000,GCF_003660185.1_strand_blastn_result_1167_plus.fasta_1:0.0000000000):0.0000000000,GCF_021389995.1_strand_blastn_result_1167_plus.fasta_1:0.0000000000):0.0000000000,GCF_036287515.1_strand_blastn_result_1167_plus.fasta_1:0.0000000000):0.0000010000,GCF_001870165.1_strand_blastn_result_1167_plus.fasta_1:0.0000010000)16:0.0000025852)11:0.0000026212,(((((((((((((((((((GCF_001902355.1_strand_blastn_result_1167_plus.fasta_1:0.0000000000,GCF_928376025.1_strand_blastn_result_1167_plus.fasta_1:0.0000000000):0.0000000000,GCF_017310365.1_strand_blastn_result_1167_plus.fasta_1:0.0000000000):0.0000000000,GCF_928375965.1_strand_blastn_result_1167_plus.fasta_1:0.0000000000):0.0000000000,GCF_928375135.1_strand_blastn_result_1167_plus.fasta_1:0.0000000000):0.0000000000,GCF_018283575.2_strand_blastn_result_1167_plus.fasta_1:0.0000000000):0.0000000000,GCF_018128465.1_strand_blastn_result_1167_plus.fasta_1:0.0000000000):0.0000000000,GCF_030845555.1_strand_blastn_result_1167_plus.fasta_1:0.0000000000):0.0000000000,GCF_032343715.1_strand_blastn_result_1167_plus.fasta_1:0.0000000000):0.0000000000,GCF_018274525.2_strand_blastn_result_1167_plus.fasta_1:0.0000000000):0.0000000000,GCF_030414195.1_strand_blastn_result_1167_plus.fasta_1:0.0000000000):0.0000000000,GCF_009661535.2_strand_blastn_result_1167_plus.fasta_1:0.0000000000):0.0000000000,GCF_022354125.1_strand_blastn_result_1167_plus.fasta_1:0.0000000000):0.0000000000,GCF_024396895.1_strand_blastn_result_1167_plus.fasta_1:0.0000000000):0.0000000000,GCF_910589455.1_strand_blastn_result_1167_plus.fasta_1:0.0000000000):0.0000000000,GCF_036452095.1_strand_blastn_result_1167_plus.fasta_1:0.0000000000):0.0000000000,GCF_022964875.1_strand_blastn_result_1167_plus.fasta_1:0.0000000000):0.0000010000,GCF_002970375.3_strand_blastn_result_1167_plus.fasta_1:0.0000010000)96:0.0025511102,(((((((((((((GCF_002752775.1_strand_blastn_result_1167_plus.fasta_1:0.0000000000,GCF_015694085.1_strand_blastn_result_1167_plus.fasta_1:0.0000000000):0.0000000000,GCF_904863395.1_strand_blastn_result_1167_plus.fasta_1:0.0000000000):0.0000000000,GCF_024917255.1_strand_blastn_result_1167_plus.fasta_1:0.0000000000):0.0000000000,GCF_023518335.1_strand_blastn_result_1167_plus.fasta_1:0.0000000000):0.0000000000,GCF_904866235.1_strand_blastn_result_1167_plus.fasta_1:0.0000000000):0.0000000000,GCF_024758605.1_strand_blastn_result_1167_plus.fasta_1:0.0000000000):0.0000000000,GCF_020906545.1_strand_blastn_result_1167_plus.fasta_1:0.0000000000):0.0000000000,GCF_904863325.1_strand_blastn_result_1167_plus.fasta_1:0.0000000000):0.0000000000,GCF_024917855.1_strand_blastn_result_1167_plus.fasta_1:0.0000000000):0.0000000000,GCF_904864535.1_strand_blastn_result_1167_plus.fasta_1:0.0000000000):0.0000000000,GCF_029541725.1_strand_blastn_result_1167_plus.fasta_1:0.0000000000):0.0000000000,GCF_904866405.1_strand_blastn_result_1167_plus.fasta_1:0.0000000000):0.0000010000,GCF_014170935.1_strand_blastn_result_1167_plus.fasta_1:0.0000025258)96:0.0025518773)35:0.0000022456,(GCF_030847575.1_strand_blastn_result_1167_plus.fasta_1:0.0025478891,GCF_904863075.1_strand_blastn_result_1167_plus.fasta_1:0.0025498502)41:0.0000025179)20:0.0000025728)21:0.0000020693,((GCF_002055765.1_strand_blastn_result_1167_plus.fasta_1:0.0000020051,(((((((((((((((((((GCF_002257935.4_strand_blastn_result_1167_plus.fasta_1:0.0000000000,GCF_018128445.1_strand_blastn_result_1167_plus.fasta_1:0.0000000000):0.0000000000,GCF_015287605.1_strand_blastn_result_1167_plus.fasta_1:0.0000000000):0.0000000000,GCF_027558835.1_strand_blastn_result_1167_plus.fasta_1:0.0000000000):0.0000000000,GCF_022964795.1_strand_blastn_result_1167_plus.fasta_1:0.0000000000):0.0000000000,GCF_004120135.1_strand_blastn_result_1167_plus.fasta_1:0.0000000000):0.0000000000,GCF_029854575.1_strand_blastn_result_1167_plus.fasta_1:0.0000000000):0.0000000000,GCF_027558775.1_strand_blastn_result_1167_plus.fasta_1:0.0000000000):0.0000000000,GCF_027558815.1_strand_blastn_result_1167_plus.fasta_1:0.0000000000):0.0000000000,GCF_029773585.1_strand_blastn_result_1167_plus.fasta_1:0.0000000000):0.0000000000,GCF_008122285.1_strand_blastn_result_1167_plus.fasta_1:0.0000000000):0.0000000000,GCF_016903755.1_strand_blastn_result_1167_plus.fasta_1:0.0000000000):0.0000000000,GCF_023920005.1_strand_blastn_result_1167_plus.fasta_1:0.0000000000):0.0000000000,GCF_030845795.1_strand_blastn_result_1167_plus.fasta_1:0.0000000000):0.0000000000,GCF_010367305.1_strand_blastn_result_1167_plus.fasta_1:0.0000000000):0.0000000000,GCF_029854595.1_strand_blastn_result_1167_plus.fasta_1:0.0000000000):0.0000000000,GCF_030845455.1_strand_blastn_result_1167_plus.fasta_1:0.0000000000):0.0000000000,GCF_016904035.1_strand_blastn_result_1167_plus.fasta_1:0.0000000000):0.0000000000,GCF_013811845.1_strand_blastn_result_1167_plus.fasta_1:0.0000000000):0.0000010000,GCF_003432245.1_strand_blastn_result_1167_plus.fasta_1:0.0000010000)97:0.0050941509)52:0.0025485162,(GCF_016903235.1_strand_blastn_result_1167_plus.fasta_1:0.0000022438,GCF_021172125.1_strand_blastn_result_1167_plus.fasta_1:0.0000022438)98:0.0025482711)24:0.0000023030)25:0.0000022420,GCF_013805705.1_strand_blastn_result_1167_plus.fasta_1:0.0025545204)49:0.0025467811,(((GCF_002935085.1_strand_blastn_result_1167_plus.fasta_1:0.0000000000,GCF_023913575.1_strand_blastn_result_1167_plus.fasta_1:0.0000000000):0.0000000000,GCF_900636455.1_strand_blastn_result_1167_plus.fasta_1:0.0000000000):0.0000010000,GCF_023913555.1_strand_blastn_result_1167_plus.fasta_1:0.0000010000)97:0.0025472041)13:0.0000022418)31:0.0000026798,(GCF_012167385.1_strand_blastn_result_1167_plus.fasta_1:0.0025497733,GCF_036287765.1_strand_blastn_result_1167_plus.fasta_1:0.0025531418)94:0.0025451934)97:0.0025469570,GCF_025997695.1_strand_blastn_result_1167_plus.fasta_1:0.0025468093)78:0.0000026669,GCF_029201505.1_strand_blastn_result_1167_plus.fasta_1:0.0000000000):0.0000000000,GCF_002258175.2_strand_blastn_result_1167_plus.fasta_1:0.0000000000):0.0000000000,GCF_021137975.1_strand_blastn_result_1167_plus.fasta_1:0.0000000000):0.0000000000,GCF_904863435.1_strand_blastn_result_1167_plus.fasta_1:0.0000000000):0.0000000000,GCF_016071735.1_strand_blastn_result_1167_plus.fasta_1:0.0000000000);
