# Supplementary material for: A novel esterase regulates Klebsiella pneumoniae hypermucoviscosity and virulence
Source: PLoS Pathog. 2024 Oct 31;20(10):e1012675. doi: 10.1371/journal.ppat.1012675 (PMC11556721; doi:10.1371/journal.ppat.1012675)
Supplement: S1 Data — (ZIP) [file ppat.1012675.s019.zip › S1_Data/Whole_Genome_Sequensing_of_4_Isogenic_Mutants/Alignment of CPS locus.fasta]

>NZ_CP009208.1 Klebsiella pneumoniae subsp. pneumoniae strain ATCC 43816 KPPR1 chromosome, complete genome
atggcgaatttgaaagcggttattccggtcgcaggactaggcatgcatatgctgccggcc
acaaaggcaattccaaaggagatgctgccgatcgttgataagccaatgattcagtacatc
gttgacgaaatcgtcgccgccgggatcaaagagattgttctggtgacgcactcctcgaag
aacgcggtggaaaaccacttcgacacatcctacgagctggaagccctgctggaacagcgc
gtgaagcgccagctgctggcggaagtgcaggccatttgcccgccgggcgtgaccatcatg
aacgtgcgtcaggcgcagccgctgggcctgggccactccatcctctgcgcccgcccggta
gtcggcgacaacccatttgtggtggtcctgccggatatcatccttgacggcggcaccgct
gacccgctgcgctataacctcgccgctatgatcgcccgctttaacgagaccggccgcagc
caggtgctggcgaaacgcatgccgggcgatctttccgaatactccgtcatccagaccaaa
gagccgatggtggctgaaggccaggtggcgcgtatcgtcgagtttattgaaaaaccggac
gagccgcagactctggactccgatctgatggcggtggggcgctacgtgctgtcggcggat
atctgggccgaactggaacgtaccgagccgggcgcatggggccgtatccagctgaccgac
gccattgccgaactggcgaagaagcagtccgtcgacgcgatgctgatgaccggcgaaagc
tacgactgcgggaagaaaatgggctacatgcaggccttcgtcacctacgggatgcgtaac
ctgaaagaaggcgccaaattccgcgaaagcattaaaaaactgctggcctgagcgccagcc
tgaaaccgagcggcaaggctgaagcattcgtcctgccgctcataacgttatgcagaaatt
attcataacgcgaatgttataacgattgtaaagaaacgtatggcttcggagacttctggt
agtttgtctctggcctctgtggtgcaatggtcggagtagcggcaataatgctttatgaat
agtcacttagtgcgacaattcctaaagcgcaggaaaagcggtcaacgacagccaaaaata
aaacttgactgcgatcatgtttccgctttaaacatctcacttgcatgcataaaaatgtga
aatgaattggcatgcgagctggtacagacattacggataatccctgagcacggcagtgga
catcatcgaaggatcacaggtatatgaactggcaactcatctcattttttggcgatagca
ccgttttgctgcccagcgcagcggcgctgtttattgtcctgatgctgcgtaaaacgtcgc
ggttgctggcgtggcagtggagtttgctgttcggcatcaccggcgctatcgtctgcgcct
ccaaactggcctttatgggctggggtctgggtattcgtgagctggattacaccggcttca
gtggccactccgcgctctccgcggccttctggcctatcttcctgtggctgctcagcgccc
gtttctccggcggtctgcgtaaagcggccgttattaccggctatgttctggccgccgtgg
tgggctattcgcggctggtcatccatgcgcattccttctcggaagtgattgccggcctgc
tgctgggcgctgctggcagcgctttgttcctggtgttgcaaaaacgtacccctgatccgg
aaagcgtgcatatctcatggggcggtgttgcatgcctggtgatggttccgcttatccttt
tacatagcggcagcaaagcgccgactcagtccctgctgggacaaatcgccaccgcggtgg
ggccgctggataaaccctttacgcgtaccgatctccacaagcaggcctggtaatcgccat
ttgttttacaggggaaattaagttttcgccggttaattagacaaataagaaaataatcta
ctatatacccggtaattgataattcatatttatgaaataatgaagtgctactacattgtt
attgcatatttgcctggatatagccttgatcagacgtttcttaaatgcgctgagacgtta
cctgatgcacattcaatgaatatccagacacaggaaactattagaaattgtagttgacta
taacgccatcatctgatttttgcatgatgatgagctatggaaaaagacgtttttttacag
tcagttagctgcatgtgtgatgttgtagtagtaccgggaagatttctaaccctggaaatc
agtgaataatcttaattggtgacccgcttattttttgtcagtagaacgacaggcggcatt
aattggcagatattcggtaacaacactcccaattgtgaccgaaatcccgtaaacttaacg
ccgccaaaaataatggcctgaccaattattcatccacgggtcgataaaaattaagtcgtt
caggtagtcagtgcgctggtagctgttaagccaggggcggtagcgtcgctgaagccgctt
gctgctgcacagaggttctcttcaacggctgtaaatatcgacccggtcaggatgatgatc
atcaatagatatctatcaattttctacggatatcctcagaagttggccaggagcggctgc
tgatatcgcctggacattaactttcctgtctcattgatagcctgtagggtaaaattcgcc
tacattgtgagctgagtggatgttataaggctaacaagcagcttagggtaaatgtacttg
cctcgccggtgttgcacagcgaagtcagctggtgccgcgagcgctttctatcttggtatt
cccctcattctcattgagatacgacagcggggctgaaaatggatcttgtacaatgataaa
aattgcgcgcattgccgtgacgttgggtttgctttcctccctgggagcccaggcttacgc
ggccgggttagtggtaaatgacaacgacttgcgtaacgacctggcctggctttccgatcg
cggggtcatccatctgagcctgtcgacctggccgctgagccaggaagagatctcccgggc
gctaaaaaaggccaaaccgtcctattcttctgaacaagtggtgctggcgcgtattaacca
gcgcctgtctgccttaaaagcggatttccgggttaccggctacacttcaaccgataagcc
gggcactccgcaggggtttggtcagacacagccggcagataactcgttaggcctggcgtt
caacaacagcggcgagtggtgggatgtccacctccagggcaacgtcgaaggaggggagcg
gatcagcaacggctcgcgcttcaacgccaacggcgcatacggcgcggtgaagttctggaa
ccagtggctctcttttggtcaggttccgcagtggtggggaccgggctatgaaggaagcct
gatccgcggggatgcgatgcggccgatgaccggctttttaatgcagcgtgccgagcaggc
ggcgccggaaacctggtggctgcgctgggtgggtccatggcagtaccaaatctccgctag
tcagatgaatcaatataccgcggtgccccatgccaaaattattggcggacgcttcacctt
tacgccgtttcagtcattagaattaggtgcatcgcgcattatgcagtggggcggggaagg
tcgaccgcaatcattcagcagtttctgggatggcttcactggccatgataataccgggac
agataacgaaccgggtaaccagctggcagggtttgactttaagttcaaacttgaaccaac
tcttggctggccagtgagtttctatgggcagatggttggtgaggatgagtctggttacct
accatcggcgaatatgttccttggcgggattgaagggcaccacggctggggtaaggatgc
ggttaactggtatgtggaagcgcatgatacacgtaccaatatgagccggaccaattacag
ctatacccaccacatctacaaagatggttattaccaacaagggtatccactgggcgatgc
gatgggaggggatggtcagttgttcgcaggcaaggtagaactgattactgagaataatca
gcgttggagcacgcgccttgcatatgccaaggtgaatccaaaagatcaatcaattaacaa
ggcattccctcattcggacacgttgaaaggtgtacaactgggctggagcggtgacgttta
tcagtcggttcgtctgaatacctctttgtggtacaccaacgctaacaacagcgacagcga
tgacgttggggcaagcgcagggatagaaataccatttagtttataaggctgaatgctgaa
aataaggggagagcggtgatagcgctgcaggatgcagtcagcttttctctctccgcaggc
tggtaaggaagcaacggccatgacagctgctcaggaattggcaaattttgatttactgat
gatgtgacattatgaagaaaaaaattgttagattttcggcattagcattggcgattgggt
ttttatcgggttgtaccattgtccctggtcagggattaaacagtctacgtaagaacgtgg
tggagcttccagacagtgattacgatttggataaactggtcaatgtgtacccgatgacgc
cggggcttatcgatcagcttcgaccggaaaccatactcgctcgtccaaacccgcagctgg
ataatttactacgaagttatgaatatcgcattggggttggcgatgtattaatggtaaccg
tttgggatcacccggagctgacaacacctgcaggtcagtaccgtagcgccagtgacaccg
gtaactgggtgaattctgatggaaccattttctatccctatataggtaaggtgcaggtgg
cgggcaagacgcttagccaggtacgtcaggatatagccagtcgtttgacgacttatattg
aaagtccccaggttgatgtaagtgttgcagcattccgttcgcaaaaagcctatgtaactg
gtgaagttgcaaaatccgggcagcaaccgataactaatattccattaaccgtaatggacg
ctatcaatgctgcaggtggtcttgcaccagatgctgactggcgaaatgttgtgttaacgc
ataatggtaaagatactaaagtttctttgtacgctttgatgcagaaaggggacttgacac
aaaatcatttactttatcctggggatattctttttgtcccacgcaatgatgatttaaaag
tatttgtcatgggggaagtgggtaaacaaagtacgctaaaaatggaccgcagtggtatga
caattgctgaagcactaggcaatgctgaaggtatgtcgcaagcgttcagtgatgcaactg
gagtatttgttattcgccagttgaaaggtgacaagcaaggtaaaatagctaacatttatc
agcttaatgcacaagatgcttcggcaatggttctgggaacagaatttcaattgcaaccat
atgatattgtatatgtcacgacagctcctttagtacgttggaatcgtgtaatttctcagc
ttgtcccgactattaccggcgttcatgacatgacggaaactgcgaaatttattaaggatt
ggccataatatgtttagtacaatattaattgtttgcacagggaatatatgccgttcgcca
attggtgagcggtatttacaacaattacttccttccaaaaacatttcgtctgcgggtaca
caagctttggttgatcatgaagctgaccaatcagctgatgaagtcgcaaggaaaaatggg
atttcattggcaggtcatttaggaagacaatttacatcaaaattaagtaaagaatatgaa
ttaattcttgtaatggaaaaaaatcatattgagcagataagcaacattgcacccgaagca
cgaggtaagacaatgttgtttggccattggttagaacaaagagatattcctgatccttat
aggaaaagtgaagaggcctttgcatcagtgttcaaacttattgagcaatctgctctgtta
tgggctgagaaattaaaagcttagaaattcaggaaataatgcatgacttcaatatccaaa
aagaagcaaccagaaacagtagatgatttagactttggtcgaatggttggtgaattaatc
gatcatagaaaaataatcattgctctcacttcatttgcaacattaattgctttattatat
gctttttttgcgacgcctatatataaagctgatgctttaatacaggtcgaacaaaaacaa
gcgaatgcaatacttagcaatttaagtcagatgcttcccgatagtcagccacaatcggcc
cctgagattgcattgatccaatcaagaatgattctaggtaaaacagttgatgatttaaat
ctccaggctgtagtaagtccaaagtattttcctatttttgggcgtggatgggcaaggtta
agtggagagcaccagggaaatatacaattatcacggttatatgtttcttcttctatagga
gatgaagaaaaccccccggaattcacgcttaaagtgaaagatagtaatagatatgttata
gagtttggaggggaggaaataaatggaaaagttggggagttaattgaaaaagatggaata
acactaaaaattgatgaaattaatgctaaggctggtgctgaatttactattaagtacgtg
tcaaaacttaaggctatcgcagatttacaagaaaacttatcagtagctgatcaaggtaaa
gatactggaatattgatattatcatatctaggcgatgatccactaaaaataaaaaatata
gtcgatagtattagtgagaactacttggctcagaatatatctcggcaagcagcacaagat
gagaaaagcttagagtttcttaataaacagttgccaatggtccggagcgatttggattca
gctgaggataagttaaatgatttcagaaagcggaatgattccgtcgatttgtcgttagag
gctaaatctgtattagatcaaattgttaatgtcgacaatcaattaaatgaattaactttc
agagaatcagaaatttcgcagctttacactaaagagcatccaacatataaagccttaatg
gaaaaaaggaaaacattacaggatgaaagagggaaattaaataagcgtgttgcaacaatg
cctgagactcagcaagaaattttacgtttgagtcgtgatgttgagtcaggtagagctgta
tatatgcaattattaaatcgacagcaagaattgaatattgctaaatctagtgcgataggc
aatgtaagaataattgatagcgctgtaacccagcataaaccagttaaacccaaaaaaata
attgttgtcctagccggtttgtttattggccttgtaatttcagtaagccttgttttagtc
cggattctattacgtaaaggaattgaaactccagaacaactggaggagttgggaataaat
gtttatgctagtattcctgtttctgaaagcaaccccaaaaatgtaatagcaaaacgacta
aataaacgagatgacagtagacctaaggttttacttgctacagaaaatcctgcggatctt
gctattgaggcaataagaggtttaaggacaagtctgcactttgcaatgcttgaagcaaga
aataatctcttaatgatttccggtgcaagtcctaatgctggtaaaacatttgtgagttct
aacttatcttcagtaatatctcaaacaggtaaaaaggttatttttatcgatgctgattta
aggaaaggttatactcacaaattatttaatataaaaaacacgaatggactttctgattat
ttatcaggaagagttgcacttgataaaatcataaataacttacagacagagggctttgat
tatatatctcgaggttcggttccaccaaatccagctgagttactcatgcataatcgattg
gcggaattacttgagtgggcgaataaatcttatgatattgtcatattagatacacctcca
atcctggctgtggctgacgctgctattatcggaaactatgtgggtactactttgttggtg
gccagatttgaagaaaacacaccgaaagaaattgatataagtgttaagagattccaaaat
agtggcgtaaatattaaaggatgtattctgaatggtgtggtaaaaaaagcaagtaataaa
tacgggtatggatataattattacgattattcatattcagataaaaaataggttactcaa
gaaggggacgaagaatccccttttttaaaatatataataaaaggataataatgaacgtca
tccatatcgcggaaaccgttaaaggtggtgttgcaacagttataaataatctaacggaaa
acaatgaaattgatagtcatgtaatatgccctgagagtcaatcaaaagaaatatattgcg
cacaaaaaactttattctcacgaacaggtagaaatatatcatctttatcatctttattct
tagtaatcattaaaacattaaaatataataaatttgatgttattcatttacatagttcat
ttgccggttttattgtaagggcgttatttgcatttaaattaataaataaaaagaaatata
aagttatatatacgccgcattgtttttcatttatcatggacacaaaaaaatggaagaaaa
aagcatatatatatattgagcgtattctagcaaaacagacagattgtattattgcaaata
gttactatgagtataaatgtgctgtagatgcaggaataagtaaaaataaaataaaggttg
tatataatgcagtttcgctagatggacaagaaaaattagaacgtataaagaaatgcaatg
aaaacgaggtccagaaggagaaaataaatatactgtttgtgggacgttttgataaacaaa
aggggtatgattatttactcaatgtaatcaagattgccgacgtttctaaatatacattta
atatcattggcgattctgtacatgatgttttcgaaaaaatagaaaaagaaaatgtggtat
attatggctgggttgacaataaagaattgccagcatatttttgcgagaatgatgtcttgc
ttatgcctagtcgatgggaatcgtttggattagttgcggtagaggcgcaattatatggag
tgccagtaatagcaaataatgtggcttctttaccagaagttatttcagatggcttaacag
gtatgcttgttaacttcgaagacgctaataaagttgttgagataatggattcacatacta
tccatttttggaatgaaaaaaaagaagcatgccgtgaattcgcatctaataaattcagga
aaagcgatatggtaaatagctatgtgcaaatatataagagctattaaatataatcaataa
acgacatgggtatttcatgaatattattttagtaaacacgttatattatccatataaaat
aggtggtgccgaggtttcggttcagatattggccgagtcattaattgagaaggggcattc
ggtaacagtcgttagtattcatgagcataatgagcgtaaagatacagaacataacggtgt
aaaaataatatatttgccatactcaaacatatattggggattgagtttaactaaaagaaa
tccgttaagtaaaattttatggcatctaattgatctatataattttaaaattgccaaaga
attcgaaaatattattatggatgtaaagcctgatattgtacatactaataatcttagtgg
aatatcatgtgctgtatggcaaaaagctaaaaaatacaagtgtagagttattcatacttc
tagagattattatctgatccatccaaattgcaaactttataaaaatggttcagaaatgtc
agttaaatcgattgcggtatcattatggtcgctttcaaaaaaaatattgggtaaaaatgt
cgatgtttatgtaggaattagcaactatataaaagataaacacattgaagccggtttttt
taaaagtacagaaaaatacactatatataattcagtgaaatctaatgttattcttgatct
taccgccgctaatgataaacgtttaggctttatcgggcggttgacttacgaaaaaggctt
tgaccaattttgtaagttggcacagttaaataaaacaaaaaagtttattgctgcaggaga
gtttgacaaaaatagcgcttctttgaagcagttagcacttgactcaaatgttgaattatt
aggctattgtcctgtcgatgattttatgcaaaaagtcgatataatagtattacctataaa
atggcaagagcctttcggtcgtgtagttgtagaagcgattttcgcggggaaagtagttct
aactaatcgagtcggtggtataactgaattatctagaattttgccaaacatttatttttt
agaagatattcaagatatagatagcataccatttcctgttgagatagatgattctgaaaa
gaaaatatttaacgttgattatgttactgaacaatatttgaaaatttataaaggttaaag
caagtggctaaaattatcgttgtttcaactgattgcccatatcctgccaaccatggtggt
cgattagatatattaatgagattggagttattatcctcaacaggacatgatgttgatttg
atcgttacatataaggaggaaatagacgaagccagtaaacaatatttggagcgaatttgt
aaaaatgtttactatgctcaacggcttggaatgataagaagtgcttttaatgatatgttg
aaattccttccgttgcaagtaaaatcccgttctaggttgagagaaataaaattaaataaa
aaatatgattatgttttgtgtgaatctgagtatgtctacagtattcttaaaaatagcacc
ttagacgcaaagaataagctacttagagttcataatgatgaggttgtatattataaggca
ctgtttaatgatgaaaaatctatctttaaaaaaatttattatttttatgaaatgttagct
tttaaatataataaaaaagatatcaattcatctttcgataaacttttgtttatatctaaa
gatgaatgtgataaagagtccaaagggatatggctaccaagtcatatccccgtaatgcat
ccttttaaatatgataaattcgacttgcacaattgcaatgtgctttttgtgggcaattta
ttcatgccaaataatttgcaaggacttatctggtatcttaacaaagttcatccaatggta
ataaaggaaaatcctgatataaaattaactatagcaggtaatgctaagaatgggatttct
gaagaattgaaaaaagctataagtatatatgatggtaatgctataaatttaattactagt
cctagtgatgaagaactccaagcgatctacgatggaaactgcatttttattaatccaatg
cttaatggtgctggagtgaaattaaaaaatctagatgcgatgagaaacactatgtttgtc
gttagtacaagcattggaagtgagggcactggaactaatcatggagaacagttagtaata
gccaatgacgaagtgctatttgcaaagcacataattaattattctaaaaatatatcaggt
atgaaagaaatagcatttaatgccttttcatttatacaggaaaattatgattcgaagaaa
gttttctcgagtattttcaaagagaactgacatgcataatataattagattgctttttag
aaatccgttttttttcttgttttgtctttttataccttttgataatactagcctgcaaag
tatcggggggattatgacagcctctccttcggctttaattctgttgccaggcctatttgt
ttctatcttgtcaaaaggactaaaggtcaataaaaacatattgctctgtttctttggtgt
tttattgatttcatttttgtactatttctactgggttttttattttccagagttagaccc
gatattcatacttgacagagggagtagatattttttattatatgttttttattttttggc
gctttactattcattgcgacaaaatatcaaagatattcgagctggcgccgccttaattat
tattgttgttattttttctgttttgctcaattatttagatcctgccataataaataacaa
aagtattatacaatataacgattttattagccctgagaggttgagaggattctctcttga
agctagtgtatttggctaccagattgtatgtagtatccttctattagccgtactgttaaa
ctggagtacttttttccttgtcactgtaacgatcgttatcgctatattgacaacctctaa
aggagctgctctttcatttttgatatgtatttgcttttatttttcccttaaaggaaagtt
aatgtttagggttttgctgtcgctatgctcaatagtaatatcttatattatattcaaata
ttatttcctagatgcacttgcaagtgatatagacacatattcatccgtggcaacaagggg
aacgatgttcatagtcggactgaagatttttttatttaatccgttaggagttggattctt
cggttatttgccatctatttacgattttacttcaggggtaatagacttcattaaaagcca
ttttccttttttgaattttgatgaggtatatacatatacaattccaggagaatataaaac
tgttgggaccaagtcgctaatattagatttattgattatttatggggtctttttcttaat
tccatttatatatttcattaagaaaatactcaaagaatttgatgcgcaatccgaaagaaa
ttcttattttctattgctctttataattttttcaaatatgttttttatttctcatttagg
tagttactttactccgttttgcattgcatttttgataattttatcaaaaaatcgggccga
aaatgacatcaactaaagttaaggtattactagatgagtttaaaattaaaaacgataaaa
agcacgaaatggtcagcgttatcatctttgacaattattgtgcttggttttttacaaatg
gtaatactatctcgtattctggagccatttgaattcggtgttttgtcaataatgacagtt
gtctttttattcactgatatgcttgcggactgtggtctctccaacgccattattcagaaa
aaaaatataacgttagatgagttatcagctttatattgggttaatatatttttgggggta
tttttatttgttgtgacgatcattttgtcatatgagatttcttcatggatgaggctggat
agattaagctttcttatacaattaactgctcttgtttttattatcatgcctcatggccag
caataccgagcgttaatgcaaaaagaacttgaatttgatattctgtctaaaattgaaagt
ttttcttatcttactgggttttgtttgacagtcatcattggaataataactaaaaatgcc
tcatgtgctgtttttggatatttacttacagtttcaatgagaactgtaatattaagtttt
gttggtcggaaatattatcatccgacttggaagagaagtaaattacgagagattaaaaaa
caacttttattctcattttaccttacgcttgatagtatattaaattatatcaactcctca
ataacaacaccgatagtcgctagagttcttggtgctatttatgttggggggtataattta
tcatttaacgttgcagtcaatccaccatctaaaattagccctataatcaccagggtttta
tttccagcattatcaaaaatacaagatgataaagaaaggctgagaattaatttctttaaa
ctcctacacgtgattagttatataaatttccctgcattgcttggtttatgcattattgca
aaagattttgtatatctggtgtttggtgagaaatggctttttatagttcctacgctccaa
cttctttgtattgccggagcaatgcgtatggtagcaaaccctattggttcattgcttatg
gcaaaagctaaaatggagttaagtgttagatttaattttgtaaaaacaatcatatttatt
cctgttctgtatttttctactatctggaatggaatggttggtgcggccattggttttttg
atttgccaggcaattaatgcattattaagttatttctttttacttaagccagtgctaggg
aattgtattgttgactatataaatagtttttttattccgttcgttcatacactacctatg
attttattattgttggtatgtgatatttatattgataaaatctcattaacattttttatc
ctgaaaatagtaataggtgggggcgtttatatcttaactattcttattagccctaataag
ttacttgctgagatgaaaggcttatttcgtcaattgctcttaaagagataaatatgctgc
caaatcattcaggggggtgtaatgaaattactcatgtcaaaaagatattttttaaaaaaa
ttaattccaagtctaactctattccctgtccttaccagctatgcaagctcgaataaggat
gtcatcgagtcccctcagagtaagagatatactattgaaagtattaaacaatacatatct
ttatttattggtgagtgtgtttttattagtggccaagaagctactcaggatgactctttc
ttttattcgggatattttgtaagtatacctgttattgcagatgaactaattgacaatgta
atttatattcgtggtaaaaattgcacatggaagagaaagattgatgattttattgatgtc
agctggtttggtgctattggtgatggtattaatgatgattcaaatgctatatcgcgggct
aatattgcggcacacaacgaatgcttacctcttaaattcattccagggcacatctatcag
gttaaaaaaacatatgaaatagatgtatcgaaaacatcatggttttcgtcggatctgtca
acattaaaatggtttaatgattttaacgcagattttgcaataagattattctcgagccag
aaagattattctaaacgatttcaaaatgtcaaagtcgctatcaagagtattgcaataatt
ggcgctggaattaaaaatttactggatagttgtgcaataaaaattggtggggatgaaaga
aatagttcgctcttcacgattgattcagtatcgattcaggggtggcgtactacactagct
tttgataataattcatggcgcataaaattttgtgattgccattttttatggggaaatatt
attgctcctcctggcaataagaattctggagagtgcatggtatttgataattgtatgttt
gctgataatcggagttatactgaattacattatggtgattggttcttttcaaaatgttca
tttgataatcatgaggttaaattgtttggtgatgcaaatgtctttataaaccaatcgcac
atggaaaacccagggcgaaaaacgacagattttacaattgttagtattaactcaataaat
agctttgcttcagttattgacagttttatttttataagtccgacacctaaaataataaat
acgccattgttttatgtgataagtgacaatgaaaatggtttatatgtgcgtaatttacga
ttccaggcaactgaaaactacaatccatcaaaaggcacggaaaatgctctagtactagta
ggcggtgatgggaagtcttatctcgaaaacgttagagtctcattaaataataagtcatat
ttagccttaaacaaaaatgattcttctgtgttgatgaactcaagatttaaggaaggattg
agatattgggatttcaatgatggtgtttcactccaggcgcgtatttcttccaatgattct
gaaaccattgtattttcaaaaaacggcgctagtttatcacaaagtgtattggtgaaatcg
acaggtatactgtcgggaggaatgatgttgaagattgttagtggtgacttaaaactaact
cttgagtgttatgattctctcgataataatattactacgcgagaatggaattgttctgcc
tctgactatagtgattggtcatgggtacggtttggtgaaaaattaccggataatattagg
aaaattaaattctattgtaaaagttttgggcaaattgttgatgtcaaacttagtactata
ttaatggatatcatttcttaaacttaagaacataagagctacaatatgattttcaataaa
gttattgaacgcattagtatactaaaaaatagatgccgatcttctgaatgtagcatcatt
ggtgttttgtttaggatgctaatgtttcgattggtctacaaaaaaaacattttaacttct
ccgaaagtgaaaataaagaatataaaaaatataaaattccacaaaaatagtaatttaatt
gtcgggttgtcaaatgttaatcacgtaaataataattcgatatgttatataaataaccgc
ggtgaaatgcatgtgtcaggaaatgtgtttatagctaaaagtgttcgggttgacattgct
gactctagtaagattattttaaacgactgttatattgggcctgaaacagatctcatttct
tattctggcattagcattggaaaagggagtatggtttcttggagggttcaatttctggat
gaagattttcatttggtttcctataatgataagaaacctaaagacggtaaaattaccata
ggtgaaaattgccttatagggaacaatgttgccattaataaaggttgtattatcgctgat
ggttgcgttgttgcgagtcattcagtcgttaatggtgttttccttgagaaaaattgtctt
atagctggcgttccagcaagggttatcaaaagaaatatatcatggcaacactaagagttt
ttcatctcttgtttgttacgttaatgaaacttatcgacagatatgcttgtttataaatga
gtgattgaattatgacaatatctcagcatcgctttcgctcgaatgcaaatgcttccataa
tttctatgcttcagcgtttttctgatattctgataatatttttaggtatttatttttcgt
gttttataaatgactatttttttaatttacactatgtactaatggcacttgttgcacttg
ttgtatttcaaatgatcggcggtattacagacttttatcgctcatggagaggcgtggaat
tttctgttgaattaattttaatacttaaaaattggtcgctttcttttttactaacgctcg
gttttgttacgttattttcagattttgatttaacatttagaacatttattttttggtatt
tggctgtatgtgctggctttgttgttactcgttctttgatcagagcattagcaggatttt
ttagacggattggttataataaaagaagagttgcttttgctgggtctttaccagcaggaa
tcagtttgctggaaacttttagaaagcagccttggttagggtttgaggttaaaggtatat
atgaagactccttttcaggtacttatgatttagaactttatgctggaaaaatttctgatt
taataaatgaggcaagaaaaggaactattgaccgtatttacattgcaatgcatatgagag
atgaggttgctataaaaaatatggtttcacaattaacagatactacttgttctgttcttt
atatacctgatgtatttacttttaatatactgcagtcgcgtacggaagaaataaatggcg
taccggttgttccattatttgattccccgctgaatggcattaacatggtttttaagcgcc
ttgaagatatcattgtatcatcattgattcttattctgatatcaccaattcttctggtta
ttgctactgcagttaaaactacctcgaaagggccggttattttccgccaggtgcgttatg
gaatggatggaaaacctataaaagtatggaaatttcgctcgatgactgtaatggaaaacg
acgataaagttattcaggctacaaaaaatgatatccgcgtgactaaagttggcaagtttt
tacgcagtacttccttagacgaacttccgcagttctttaacgtactttttggtcagatgt
ccgttgtaggacctcgaccgcatgcagtttctcataacgagcaatatcggtccttaattc
agggatatatgcttcgtcataaggttaagccaggtatcacgggcttagcacaaattaatg
gttggcgtggtgaaacagatactttggaaaaaatggaaaaacgaatcgaatatgatttgt
tatatatcagaggttggagcatttggttagatctaaaaataatattccttactgtcttta
aaggatttattaacaaatctgcttattgattagatgctccttaagacaaggtttgtgcat
ttatagtccaaaatttatttcttgtgctagttaacaaattttcactatgagctctttgta
ctttgggctaacattatcatcacatttaagctgcgaacgtgtcgcagtgaccacaccaga
caggagtaagtaatgtccaagcaacagatcggggttgtcggtatggctgtgatggggcgt
aaccttgcgctgaacatcgaaagccgtggttataccgtctccgttttcaaccgctcccgt
gaaaagaccgaagaagttattgccgaaaacacaggcaagaaactggtcccttactacaca
gtacaagagtttgttgaatccctcgagacaccacgtcgtatcctgttgatggtgaaggcc
ggggctggcaccgacagcgccattgattccctgaagccttaccttgataaaggcgacatc
atcattgatggcggcaacaccttcttccaggacaccatccgtcgtaaccgtgaactctct
gccgaaggttttaactttatcggtaccggtgtttccggcggcgaagagggcgctctgaaa
gggccttccatcatgcctggtggccagaaagaagcctatgaactggtagcaccaattctg
aagcagattgcggcggtggctgaagacggcgagccgtgtgtgacctatatcggtgctgac
ggtgcgggccattatgtgaagatggtgcataacggcattgagtatggtgacatgcagctg
attgccgaagcctatgcgctgctgaaaggcggtctggcgctctctaacgaagagctggcg
caaacctttaccgaatggaacgaaggtgaactgagcagctacctgatcgacattaccaaa
gatatcttcaccaagaaggatgaagagggtaaatacctcgttgatgttattcttgatgaa
gcggcaaacaaaggtaccggcaagtggaccagccagagctcactggatctcggcgaacct
ctttctctgatcacggagtccgtatttgctcgttacatctcttcgcttaaagaccagcgt
gtcgccgcgtcgaaagtgctgagtggtccgcaggctcaaccggtcggtgataaagcggaa
tttatcgaaaaagttcgtcgcgcgttgtacctcggtaaaatcgtttcctatgctcagggc
ttctcccagctgcgtgctgcttctgatgaatacaactgggatctgaactacggcgagatc
gctaagattttccgcgcgggctgtatcattcgtgcgcagttcctgcagaagatcaccgat
gcttatgcgcaaaacgctggcattgctaacctcctgctggcaccgtacttcaaacagatc
gctgatgactatcagcaggcgctgcgtgatgtcgtggcgtatgccgtacagaatggtatt
ccggtaccgacgttctcagcggcaattgcctactacgacagctaccgttccgcagttctg
cccgctaacctgatccaggctcagcgcgattattttggtgcgcacacctataagcgtact
gataaagaaggtgtattccataccgagtggttggaataatctttatatgccgccccagtc
aggccatttggcctgactgtaatctattgttagttattctacaataaactgaccaagtca
tcttgtttcctctccttcgttgtttttccagctctaataaaccaaatgcttatcttttaa
gaatttgccatatttatacttttgtatacctataataagctacttctggcctcagaatat
atctgggtgtttaataacagggttttaattaaaggatattaatatgttgcttcctgtgat
tatggctggcggtaccggcagtcgtctctggccgatgtctcgcgagctttacccgaaaca
gttcctccgtctgttcgggcagaactccatgctgcaggaaaccatcacccgactctcggg
ccttgaaatccatgaaccgatggtcatctgtaacgaagagcaccgtttcctggtggcaga
acagctgcgccagctcaataagctgtcgaacaacattattctcgagccggtcgggcgcaa
caccgccccggccatcgccctggcggcccttcaggccacccgccacggcgacgacccgct
gatgctggtcctcgccgccgaccatatcatcaataaccagccggtcttccacgacgccat
ccgcgtcgccgagcagtatgccgatgaaggccatctggtgaccttcggtatcgtgccgaa
cgccccggaaaccggctacggctacatccagcgcggcgtggccctcaccgacagcgccca
caccccgtaccaggtggcccgcttcgtggagaagccggaccgcgagcgcgccgaggccta
cctcgcctccggggagtactactggaacagcggcatgtttatgttccgcgccaaaaaata
cctctccgagctggccaaattccgcccggatatcctcgaagcctgccaggctgcggtaaa
tgccgccgataacggcagcgacttcatcagcattccgcatgacattttctgcgagtgccc
ggacgagtccgtggactacgcggtgatggagaaaaccgccgacgcggtggtggtcggtct
cgatgccgactggagcgacgtcggctcctggtccgccctgtgggaggtcagcccgaaaga
tgagcagggtaacgtcctcagcggcgacgcgtgggtgcacaacagcgaaaactgctatat
caacagcgacgagaagctggtggcggccatcggcgtggagaacctggtgattgtcagcac
caaggacgccgtgctggtgatgaaccgtgagcgttcccaggacgtgaagaaggcggtcga
gttcctcaagcagaaccagcgcagcgagtacaagcgccaccgcgagatttaccgtccctg
gggccgctgcgacgtggtggtccagaccccgcgcttcaacgtcaaccgcattacggtgaa
accgggcggcgccttctcgatgcagatgcaccaccaccgcgccgagcactgggtcattct
cgccggcaccggccaggtgacggtcaacggcaagcagttcctgctgaccgagaaccagtc
cacctttattccgattggcgccgagcacagcctggaaaacccgggccgcattccgctgga
agtgctggagatccagtcggggtcgtacctcggcgaggacgacattattcgtattaaaga
ccagtatggtcgttgctaattttttcgggacaaatcgcagaatgacacagttaacatgct
ttaaggcttatgacatccgtggtgaactgggcgaggagctgaacgaggacatcgcctacc
gtatcggccgcgcctatggcgaatttctgaaacccgggaagatagtggtggggggcgatg
tgcgcctcaccagcgagtcgctgaagctggcgctggcccgcgggctgatggacgccggca
ccgacgtgctggatatcggcctgagcggcacggaagagatttacttcgccactttccacc
tcggggtggatggcggtatcgaggtgacggcgagccataacccgatgaactacaacggca
tgaagctggtgcgcgagaacgcgaagcccatcagcggcgacaccggcctgcgggatatcc
agcgcctggcggaggagaaccagttcccgccggtggacccggcgcgtcgcgggaccctgc
gccagatttcggtgctgaaggagtacgtcgaccacctgatgggctacgtggacctggcga
actttacccgtccgctgaagctggtggtgaactccggcaacggggcggcggggcacgtga
ttgatgaagtggagaaacgcttcgcggcggccggggcgccggtgacctttatcaaggtgc
atcaccagccggacggccatttcccgaacggtatcccgaacccgctgctgccggagtgcc
gccaggacaccgccgacgcggtgcgtgtgcatcaggcggacatggggatcgcctttgacg
gcgacttcgaccgctgtttcctgttcgatgacgaggcgtcgtttatcgaggggtactaca
ttgtcggcctgctggcggaggcgttcctgcagaaacagccgggggcgaaaatcattcacg
acccgcgtctgacgtggaacacggtggacatcgtgacccgcagcggcggccagccggtga
tgtcgaagacggggcatgcgttcatcaaggagcggatgcgccaggaagacgccatctacg
gcggggagatgagcgcgcaccattacttccgcgacttcgcctactgcgacagcgggatga
tcccgtggctgctggtggcggagcttctgtgcctgaagaacagttcgctgaaatcgctgg
tggcggaccgccaggcggcgttcccggcgtcgggggagatcaaccgcaagctgggaaatg
cggcggaggcgatagcgcgcatccgggcgcagtatgagccggcggccgcacacatcgaca
caacggacggtatcagtattgaataccctgagtggcgctttaacctgcgcacgtccaaca
cggagccggtggtgcgtctgaacgttgagtccagagcggatactgcgttaatgaacgcca
aaactgaagagattttagctcttctcaagtaatgcattacccataatgggagccataggg
tcagattttaatcgtattattgaccttatggcttattcttgacttcccactggtcaaagc
gtaaaaccgcccacagcattatttaatttcgtggctatccgccattatccagttaactga
ttaaagtgtaatctcatgaaaattactatttccggtacaggttatgttggtttatcgaac
ggtgtcctgattgcgcaaaaccacgaagtggtggccctggatatcgtacaggccaaagtg
gatatgcttaaccagaagatctctccgattgtggataaagagattcaggaatatctggca
gaaaaaccgttaaatttccgtgctaccacggacaagcacgacgcctatcgtaatgccgac
tacgtgatcattgccacgccgaccgattacgatcccaagactaactacttcaatacctct
acggtggaagcggttattcgcgatgtcacagagatcaacccgaacgcggtgatgatcatt
aaatcgaccatcccggtggggtttacccgcgacatcaaagaacgtttagggattgataat
gttattttctctccggagttcctgcgtgaaggacgtgcgctgtacgacaacctgcacccg
tcgcgtattgtcatcggtgagcgctctgcgcgtgccgaacgttttgctgatctgctgaaa
gaaggcgcgatcaagcaggatatcccaaccctgtttaccgactccaccgaagcggaagcg
atcaaactgttcgctaacacctatctggcgctgcgcgttgcctatttcaacgagctcgac
agctatgctgaaagccaggggctgaacagcaagcagattatcgaaggggtatgcctggat
ccgcgtatcggcaaccactacaacaacccgtcctttggttatggcggctactgcctgccg
aaagataccaagcagctgctggcgaactacgaatcggtcccgaacaatatcatcgcggct
atcgtcgatgccaaccgtacccgtaaagactttatcgcggattctattctcgctcgtaag
ccgaaagtagtgggtgtgtatcgcctgatcatgaagagtggttcggacaacttccgcgcc
tcttctattcagggcattatgaagcgcatcaaggcgaaaggtattccggttattatctat
gaaccggtgatgcaggaagatgagttcttcaactcccgcgtcgtgcgcgacctggatgcc
ttcaaacaagaggcggatgtgatcatctctaaccgtatggcggaagaactggcagatgtg
gcggacaaggtttacacccgcgatctgtttggtaacgattaa
>TH16429
atggcgaatttgaaagcggttattccggtcgcaggactaggcatgcatatgctgccggcc
acaaaggcaattccaaaggagatgctgccgatcgttgataagccaatgattcagtacatc
gttgacgaaatcgtcgccgccgggatcaaagagattgttctggtgacgcactcctcgaag
aacgcggtggaaaaccacttcgacacatcctacgagctggaagccctgctggaacagcgc
gtgaagcgccagctgctggcggaagtgcaggccatttgcccgccgggcgtgaccatcatg
aacgtgcgtcaggcgcagccgctgggcctgggccactccatcctctgcgcccgcccggta
gtcggcgacaacccatttgtggtggtcctgccggatatcatccttgacggcggcaccgct
gacccgctgcgctataacctcgccgctatgatcgcccgctttaacgagaccggccgcagc
caggtgctggcgaaacgcatgccgggcgatctttccgaatactccgtcatccagaccaaa
gagccgatggtggctgaaggccaggtggcgcgtatcgtcgagtttattgaaaaaccggac
gagccgcagactctggactccgatctgatggcggtggggcgctacgtgctgtcggcggat
atctgggccgaactggaacgtaccgagccgggcgcatggggccgtatccagctgaccgac
gccattgccgaactggcgaagaagcagtccgtcgacgcgatgctgatgaccggcgaaagc
tacgactgcgggaagaaaatgggctacatgcaggccttcgtcacctacgggatgcgtaac
ctgaaagaaggcgccaaattccgcgaaagcattaaaaaactgctggcctgagcgccagcc
tgaaaccgagcggcaaggctgaagcattcgtcctgccgctcataacgttatgcagaaatt
attcataacgcgaatgttataacgattgtaaagaaacgtatggcttcggagacttctggt
agtttgtctctggcctctgtggtgcaatggtcggagtagcggcaataatgctttatgaat
agtcacttagtgcgacaattcctaaagcgcaggaaaagcggtcaacgacagccaaaaata
aaacttgactgcgatcatgtttccgctttaaacatctcacttgcatgcataaaaatgtga
aatgaattggcatgcgagctggtacagacattacggataatccctgagcacggcagtgga
catcatcgaaggatcacaggtatatgaactggcaactcatctcattttttggcgatagca
ccgttttgctgcccagcgcagcggcgctgtttattgtcctgatgctgcgtaaaacgtcgc
ggttgctggcgtggcagtggagtttgctgttcggcatcaccggcgctatcgtctgcgcct
ccaaactggcctttatgggctggggtctgggtattcgtgagctggattacaccggcttca
gtggccactccgcgctctccgcggccttctggcctatcttcctgtggctgctcagcgccc
gtttctccggcggtctgcgtaaagcggccgttattaccggctatgttctggccgccgtgg
tgggctattcgcggctggtcatccatgcgcattccttctcggaagtgattgccggcctgc
tgctgggcgctgctggcagcgctttgttcctggtgttgcaaaaacgtacccctgatccgg
aaagcgtgcatatctcatggggcggtgttgcatgcctggtgatggttccgcttatccttt
tacatagcggcagcaaagcgccgactcagtccctgctgggacaaatcgccaccgcggtgg
ggccgctggataaaccctttacgcgtaccgatctccacaagcaggcctggtaatcgccat
ttgttttacaggggaaattaagttttcgccggttaattagacaaataagaaaataatcta
ctatatacccggtaattgataattcatatttatgaaataatgaagtgctactacattgtt
attgcatatttgcctggatatagccttgatcagacgtttcttaaatgcgctgagacgtta
cctgatgcacattcaatgaatatccagacacaggaaactattagaaattgtagttgacta
taacgccatcatctgatttttgcatgatgatgagctatggaaaaagacgtttttttacag
tcagttagctgcatgtgtgatgttgtagtagtaccgggaagatttctaaccctggaaatc
agtgaataatcttaattggtgacccgcttattttttgtcagtagaacgacaggcggcatt
aattggcagatattcggtaacaacactcccaattgtgaccgaaatcccgtaaacttaacg
ccgccaaaaataatggcctgaccaattattcatccacgggtcgataaaaattaagtcgtt
caggtagtcagtgcgctggtagctgttaagccaggggcggtagcgtcgctgaagccgctt
gctgctgcacagaggttctcttcaacggctgtaaatatcgacccggtcaggatgatgatc
atcaatagatatctatcaattttctacggatatcctcagaagttggccaggagcggctgc
tgatatcgcctggacattaactttcctgtctcattgatagcctgtagggtaaaattcgcc
tacattgtgagctgagtggatgttataaggctaacaagcagcttagggtaaatgtacttg
cctcgccggtgttgcacagcgaagtcagctggtgccgcgagcgctttctatcttggtatt
cccctcattctcattgagatacgacagcggggctgaaaatggatcttgtacaatgataaa
aattgcgcgcattgccgtgacgttgggtttgctttcctccctgggagcccaggcttacgc
ggccgggttagtggtaaatgacaacgacttgcgtaacgacctggcctggctttccgatcg
cggggtcatccatctgagcctgtcgacctggccgctgagccaggaagagatctcccgggc
gctaaaaaaggccaaaccgtcctattcttctgaacaagtggtgctggcgcgtattaacca
gcgcctgtctgccttaaaagcggatttccgggttaccggctacacttcaaccgataagcc
gggcactccgcaggggtttggtcagacacagccggcagataactcgttaggcctggcgtt
caacaacagcggcgagtggtgggatgtccacctccagggcaacgtcgaaggaggggagcg
gatcagcaacggctcgcgcttcaacgccaacggcgcatacggcgcggtgaagttctggaa
ccagtggctctcttttggtcaggttccgcagtggtggggaccgggctatgaaggaagcct
gatccgcggggatgcgatgcggccgatgaccggctttttaatgcagcgtgccgagcaggc
ggcgccggaaacctggtggctgcgctgggtgggtccatggcagtaccaaatctccgctag
tcagatgaatcaatataccgcggtgccccatgccaaaattattggcggacgcttcacctt
tacgccgtttcagtcattagaattaggtgcatcgcgcattatgcagtggggcggggaagg
tcgaccgcaatcattcagcagtttctgggatggcttcactggccatgataataccgggac
agataacgaaccgggtaaccagctggcagggtttgactttaagttcaaacttgaaccaac
tcttggctggccagtgagtttctatgggcagatggttggtgaggatgagtctggttacct
accatcggcgaatatgttccttggcgggattgaagggcaccacggctggggtaaggatgc
ggttaactggtatgtggaagcgcatgatacacgtaccaatatgagccggaccaattacag
ctatacccaccacatctacaaagatggttattaccaacaagggtatccactgggcgatgc
gatgggaggggatggtcagttgttcgcaggcaaggtagaactgattactgagaataatca
gcgttggagcacgcgccttgcatatgccaaggtgaatccaaaagatcaatcaattaacaa
ggcattccctcattcggacacgttgaaaggtgtacaactgggctggagcggtgacgttta
tcagtcggttcgtctgaatacctctttgtggtacaccaacgctaacaacagcgacagcga
tgacgttggggcaagcgcagggatagaaataccatttagtttataaggctgaatgctgaa
aataaggggagagcggtgatagcgctgcaggatgcagtcagcttttctctctccgcaggc
tggtaaggaagcaacggccatgacagctgctcaggaattggcaaattttgatttactgat
gatgtgacattatgaagaaaaaaattgttagattttcggcattagcattggcgattgggt
ttttatcgggttgtaccattgtccctggtcagggattaaacagtctacgtaagaacgtgg
tggagcttccagacagtgattacgatttggataaactggtcaatgtgtacccgatgacgc
cggggcttatcgatcagcttcgaccggaaaccatactcgctcgtccaaacccgcagctgg
ataatttactacgaagttatgaatatcgcattggggttggcgatgtattaatggtaaccg
tttgggatcacccggagctgacaacacctgcaggtcagtaccgtagcgccagtgacaccg
gtaactgggtgaattctgatggaaccattttctatccctatataggtaaggtgcaggtgg
cgggcaagacgcttagccaggtacgtcaggatatagccagtcgtttgacgacttatattg
aaagtccccaggttgatgtaagtgttgcagcattccgttcgcaaaaagcctatgtaactg
gtgaagttgcaaaatccgggcagcaaccgataactaatattccattaaccgtaatggacg
ctatcaatgctgcaggtggtcttgcaccagatgctgactggcgaaatgttgtgttaacgc
ataatggtaaagatactaaagtttctttgtacgctttgatgcagaaaggggacttgacac
aaaatcatttactttatcctggggatattctttttgtcccacgcaatgatgatttaaaag
tatttgtcatgggggaagtgggtaaacaaagtacgctaaaaatggaccgcagtggtatga
caattgctgaagcactaggcaatgctgaaggtatgtcgcaagcgttcagtgatgcaactg
gagtatttgttattcgccagttgaaaggtgacaagcaaggtaaaatagctaacatttatc
agcttaatgcacaagatgcttcggcaatggttctgggaacagaatttcaattgcaaccat
atgatattgtatatgtcacgacagctcctttagtacgttggaatcgtgtaatttctcagc
ttgtcccgactattaccggcgttcatgacatgacggaaactgcgaaatttattaaggatt
ggccataatatgtttagtacaatattaattgtttgcacagggaatatatgccgttcgcca
attggtgagcggtatttacaacaattacttccttccaaaaacatttcgtctgcgggtaca
caagctttggttgatcatgaagctgaccaatcagctgatgaagtcgcaaggaaaaatggg
atttcattggcaggtcatttaggaagacaatttacatcaaaattaagtaaagaatatgaa
ttaattcttgtaatggaaaaaaatcatattgagcagataagcaacattgcacccgaagca
cgaggtaagacaatgttgtttggccattggttagaacaaagagatattcctgatccttat
aggaaaagtgaagaggcctttgcatcagtgttcaaacttattgagcaatctgctctgtta
tgggctgagaaattaaaagcttagaaattcaggaaataatgcatgacttcaatatccaaa
aagaagcaaccagaaacagtagatgatttagactttggtcgaatggttggtgaattaatc
gatcatagaaaaataatcattgctctcacttcatttgcaacattaattgctttattatat
gctttttttgcgacgcctatatataaagctgatgctttaatacaggtcgaacaaaaacaa
gcgaatgcaatacttagcaatttaagtcagatgcttcccgatagtcagccacaatcggcc
cctgagattgcattgatccaatcaagaatgattctaggtaaaacagttgatgatttaaat
ctccaggctgtagtaagtccaaagtattttcctatttttgggcgtggatgggcaaggtta
agtggagagcaccagggaaatatacaattatcacggttatatgtttcttcttctatagga
gatgaagaaaaccccccggaattcacgcttaaagtgaaagatagtaatagatatgttata
gagtttggaggggaggaaataaatggaaaagttggggagttaattgaaaaagatggaata
acactaaaaattgatgaaattaatgctaaggctggtgctgaatttactattaagtacgtg
tcaaaacttaaggctatcgcagatttacaagaaaacttatcagtagctgatcaaggtaaa
gatactggaatattgatattatcatatctaggcgatgatccactaaaaataaaaaatata
gtcgatagtattagtgagaactacttggctcagaatatatctcggcaagcagcacaagat
gagaaaagcttagagtttcttaataaacagttgccaatggtccggagcgatttggattca
gctgaggataagttaaatgatttcagaaagcggaatgattccgtcgatttgtcgttagag
gctaaatctgtattagatcaaattgttaatgtcgacaatcaattaaatgaattaactttc
agagaatcagaaatttcgcagctttacactaaagagcatccaacatataaagccttaatg
gaaaaaaggaaaacattacaggatgaaagagggaaattaaataagcgtgttgcaacaatg
cctgagactcagcaagaaattttacgtttgagtcgtgatgttgagtcaggtagagctgta
tatatgcaattattaaatcgacagcaagaattgaatattgctaaatctagtgcgataggc
aatgtaagaataattgatagcgctgtaacccagcataaaccagttaaacccaaaaaaata
attgttgtcctagccggtttgtttattggccttgtaatttcagtaagccttgttttagtc
cggattctattacgtaaaggaattgaaactccagaacaactggaggagttgggaataaat
gtttatgctagtattcctgtttctgaaagcaaccccaaaaatgtaatagcaaaacgacta
aataaacgagatgacagtagacctaaggttttacttgctacagaaaatcctgcggatctt
gctattgaggcaataagaggtttaaggacaagtctgcactttgcaatgcttgaagcaaga
aataatctcttaatgatttccggtgcaagtcctaatgctggtaaaacatttgtgagttct
aacttatcttcagtaatatctcaaacaggtaaaaaggttatttttatcgatgctgattta
aggaaaggttatactcacaaattatttaatataaaaaacacgaatggactttctgattat
ttatcaggaagagttgcacttgataaaatcataaataacttacagacagagggctttgat
tatatatctcgaggttcggttccaccaaatccagctgagttactcatgcataatcgattg
gcggaattacttgagtgggcgaataaatcttatgatattgtcatattagatacacctcca
atcctggctgtggctgacgctgctattatcggaaactatgtgggtactactttgttggtg
gccagatttgaagaaaacacaccgaaagaaattgatataagtgttaagagattccaaaat
agtggcgtaaatattaaaggatgtattctgaatggtgtggtaaaaaaagcaagtaataaa
tacgggtatggatataattattacgattattcatattcagataaaaaataggttactcaa
gaaggggacgaagaatccccttttttaaaatatataataaaaggataataatgaacgtca
tccatatcgcggaaaccgttaaaggtggtgttgcaacagttataaataatctaacggaaa
acaatgaaattgatagtcatgtaatatgccctgagagtcaatcaaaagaaatatattgcg
cacaaaaaactttattctcacgaacaggtagaaatatatcatctttatcatctttattct
tagtaatcattaaaacattaaaatataataaatttgatgttattcatttacatagttcat
ttgccggttttattgtaagggcgttatttgcatttaaattaataaataaaaagaaatata
aagttatatatacgccgcattgtttttcatttatcatggacacaaaaaaatggaagaaaa
aagcatatatatatattgagcgtattctagcaaaacagacagattgtattattgcaaata
gttactatgagtataaatgtgctgtagatgcaggaataagtaaaaataaaataaaggttg
tatataatgcagtttcgctagatggacaagaaaaattagaacgtataaagaaatgcaatg
aaaacgaggtccagaaggagaaaataaatatactgtttgtgggacgttttgataaacaaa
aggggtatgattatttactcaatgtaatcaagattgccgacgtttctaaatatacattta
atatcattggcgattctgtacatgatgttttcgaaaaaatagaaaaagaaaatgtggtat
attatggctgggttgacaataaagaattgccagcatatttttgcgagaatgatgtcttgc
ttatgcctagtcgatgggaatcgtttggattagttgcggtagaggcgcaattatatggag
tgccagtaatagcaaataatgtggcttctttaccagaagttatttcagatggcttaacag
gtatgcttgttaacttcgaagacgctaataaagttgttgagataatggattcacatacta
tccatttttggaatgaaaaaaaagaagcatgccgtgaattcgcatctaataaattcagga
aaagcgatatggtaaatagctatgtgcaaatatataagagctattaaatataatcaataa
acgacatgggtatttcatgaatattattttagtaaacacgttatattatccatataaaat
aggtggtgccgaggtttcggttcagatattggccgagtcattaattgagaaggggcattc
ggtaacagtcgttagtattcatgagcataatgagcgtaaagatacagaacataacggtgt
aaaaataatatatttgccatactcaaacatatattggggattgagtttaactaaaagaaa
tccgttaagtaaaattttatggcatctaattgatctatataattttaaaattgccaaaga
attcgaaaatattattatggatgtaaagcctgatattgtacatactaataatcttagtgg
aatatcatgtgctgtatggcaaaaagctaaaaaatacaagtgtagagttattcatacttc
tagagattattatctgatccatccaaattgcaaactttataaaaatggttcagaaatgtc
agttaaatcgattgcggtatcattatggtcgctttcaaaaaaaatattgggtaaaaatgt
cgatgtttatgtaggaattagcaactatataaaagataaacacattgaagccggtttttt
taaaagtacagaaaaatacactatatataattcagtgaaatctaatgttattcttgatct
taccgccgctaatgataaacgtttaggctttatcgggcggttgacttacgaaaaaggctt
tgaccaattttgtaagttggcacagttaaataaaacaaaaaagtttattgctgcaggaga
gtttgacaaaaatagcgcttctttgaagcagttagcacttgactcaaatgttgaattatt
aggctattgtcctgtcgatgattttatgcaaaaagtcgatataatagtattacctataaa
atggcaagagcctttcggtcgtgtagttgtagaagcgattttcgcggggaaagtagttct
aactaatcgagtcggtggtataactgaattatctagaattttgccaaacatttatttttt
agaagatattcaagatatagatagcataccatttcctgttgagatagatgattctgaaaa
gaaaatatttaacgttgattatgttactgaacaatatttgaaaatttataaaggttaaag
caagtggctaaaattatcgttgtttcaactgattgcccatatcctgccaaccatggtggt
cgattagatatattaatgagattggagttattatcctcaacaggacatgatgttgatttg
atcgttacatataaggaggaaatagacgaagccagtaaacaatatttggagcgaatttgt
aaaaatgtttactatgctcaacggcttggaatgataagaagtgcttttaatgatatgttg
aaattccttccgttgcaagtaaaatcccgttctaggttgagagaaataaaattaaataaa
aaatatgattatgttttgtgtgaatctgagtatgtctacagtattcttaaaaatagcacc
ttagacgcaaagaataagctacttagagttcataatgatgaggttgtatattataaggca
ctgtttaatgatgaaaaatctatctttaaaaaaatttattatttttatgaaatgttagct
tttaaatataataaaaaagatatcaattcatctttcgataaacttttgtttatatctaaa
gatgaatgtgataaagagtccaaagggatatggctaccaagtcatatccccgtaatgcat
ccttttaaatatgataaattcgacttgcacaattgcaatgtgctttttgtgggcaattta
ttcatgccaaataatttgcaaggacttatctggtatcttaacaaagttcatccaatggta
ataaaggaaaatcctgatataaaattaactatagcaggtaatgctaagaatgggatttct
gaagaattgaaaaaagctataagtatatatgatggtaatgctataaatttaattactagt
cctagtgatgaagaactccaagcgatctacgatggaaactgcatttttattaatccaatg
cttaatggtgctggagtgaaattaaaaaatctagatgcgatgagaaacactatgtttgtc
gttagtacaagcattggaagtgagggcactggaactaatcatggagaacagttagtaata
gccaatgacgaagtgctatttgcaaagcacataattaattattctaaaaatatatcaggt
atgaaagaaatagcatttaatgccttttcatttatacaggaaaattatgattcgaagaaa
gttttctcgagtattttcaaagagaactgacatgcataatataattagattgctttttag
aaatccgttttttttcttgttttgtctttttataccttttgataatactagcctgcaaag
tatcggggggattatgacagcctctccttcggctttaattctgttgccaggcctatttgt
ttctatcttgtcaaaaggactaaaggtcaataaaaacatattgctctgtttctttggtgt
tttattgatttcatttttgtactatttctactgggttttttattttccagagttagaccc
gatattcatacttgacagagggagtagatattttttattatatgttttttattttttggc
gctttactattcattgcgacaaaatatcaaagatattcgagctggcgccgccttaattat
tattgttgttattttttctgttttgctcaattatttagatcctgccataataaataacaa
aagtattatacaatataacgattttattagccctgagaggttgagaggattctctcttga
agctagtgtatttggctaccagattgtatgtagtatccttctattagccgtactgttaaa
ctggagtacttttttccttgtcactgtaacgatcgttatcgctatattgacaacctctaa
aggagctgctctttcatttttgatatgtatttgcttttatttttcccttaaaggaaagtt
aatgtttagggttttgctgtcgctatgctcaatagtaatatcttatattatattcaaata
ttatttcctagatgcacttgcaagtgatatagacacatattcatccgtggcaacaagggg
aacgatgttcatagtcggactgaagatttttttatttaatccgttaggagttggattctt
cggttatttgccatctatttacgattttacttcaggggtaatagacttcattaaaagcca
ttttccttttttgaattttgatgaggtatatacatatacaattccaggagaatataaaac
tgttgggaccaagtcgctaatattagatttattgattatttatggggtctttttcttaat
tccatttatatatttcattaagaaaatactcaaagaatttgatgcgcaatccgaaagaaa
ttcttattttctattgctctttataattttttcaaatatgttttttatttctcatttagg
tagttactttactccgttttgcattgcatttttgataattttatcaaaaaatcgggccga
aaatgacatcaactaaagttaaggtattactagatgagtttaaaattaaaaacgataaaa
agcacgaaatggtcagcgttatcatctttgacaattattgtgcttggttttttacaaatg
gtaatactatctcgtattctggagccatttgaattcggtgttttgtcaataatgacagtt
gtctttttattcactgatatgcttgcggactgtggtctctccaacgccattattcagaaa
aaaaatataacgttagatgagttatcagctttatattgggttaatatatttttgggggta
tttttatttgttgtgacgatcattttgtcatatgagatttcttcatggatgaggctggat
agattaagctttcttatacaattaactgctcttgtttttattatcatgcctcatggccag
caataccgagcgttaatgcaaaaagaacttgaatttgatattctgtctaaaattgaaagt
ttttcttatcttactgggttttgtttgacagtcatcattggaataataactaaaaatgcc
tcatgtgctgtttttggatatttacttacagtttcaatgagaactgtaatattaagtttt
gttggtcggaaatattatcatccgacttggaagagaagtaaattacgagagattaaaaaa
caacttttattctcattttaccttacgcttgatagtatattaaattatatcaactcctca
ataacaacaccgatagtcgctagagttcttggtgctatttatgttggggggtataattta
tcatttaacgttgcagtcaatccaccatctaaaattagccctataatcaccagggtttta
tttccagcattatcaaaaatacaagatgataaagaaaggctgagaattaatttctttaaa
ctcctacacgtgattagttatataaatttccctgcattgcttggtttatgcattattgca
aaagattttgtatatctggtgtttggtgagaaatggctttttatagttcctacgctccaa
cttctttgtattgccggagcaatgcgtatggtagcaaaccctattggttcattgcttatg
gcaaaagctaaaatggagttaagtgttagatttaattttgtaaaaacaatcatatttatt
cctgttctgtatttttctactatctggaatggaatggttggtgcggccattggttttttg
atttgccaggcaattaatgcattattaagttatttctttttacttaagccagtgctaggg
aattgtattgttgactatataaatagtttttttattccgttcgttcatacactacctatg
attttattattgttggtatgtgatatttatattgataaaatctcattaacattttttatc
ctgaaaatagtaataggtgggggcgtttatatcttaactattcttattagccctaataag
ttacttgctgagatgaaaggcttatttcgtcaattgctcttaaagagataaatatgctgc
caaatcattcaggggggtgtaatgaaattactcatgtcaaaaagatattttttaaaaaaa
ttaattccaagtctaactctattccctgtccttaccagctatgcaagctcgaataaggat
gtcatcgagtcccctcagagtaagagatatactattgaaagtattaaacaatacatatct
ttatttattggtgagtgtgtttttattagtggccaagaagctactcaggatgactctttc
ttttattcgggatattttgtaagtatacctgttattgcagatgaactaattgacaatgta
atttatattcgtggtaaaaattgcacatggaagagaaagattgatgattttattgatgtc
agctggtttggtgctattggtgatggtattaatgatgattcaaatgctatatcgcgggct
aatattgcggcacacaacgaatgcttacctcttaaattcattccagggcacatctatcag
gttaaaaaaacatatgaaatagatgtatcgaaaacatcatggttttcgtcggatctgtca
acattaaaatggtttaatgattttaacgcagattttgcaataagattattctcgagccag
aaagattattctaaacgatttcaaaatgtcaaagtcgctatcaagagtattgcaataatt
ggcgctggaattaaaaatttactggatagttgtgcaataaaaattggtggggatgaaaga
aatagttcgctcttcacgattgattcagtatcgattcaggggtggcgtactacactagct
tttgataataattcatggcgcataaaattttgtgattgccattttttatggggaaatatt
attgctcctcctggcaataagaattctggagagtgcatggtatttgataattgtatgttt
gctgataatcggagttatactgaattacattatggtgattggttcttttcaaaatgttca
tttgataatcatgaggttaaattgtttggtgatgcaaatgtctttataaaccaatcgcac
atggaaaacccagggcgaaaaacgacagattttacaattgttagtattaactcaataaat
agctttgcttcagttattgacagttttatttttataagtccgacacctaaaataataaat
acgccattgttttatgtgataagtgacaatgaaaatggtttatatgtgcgtaatttacga
ttccaggcaactgaaaactacaatccatcaaaaggcacggaaaatgctctagtactagta
ggcggtgatgggaagtcttatctcgaaaacgttagagtctcattaaataataagtcatat
ttagccttaaacaaaaatgattcttctgtgttgatgaactcaagatttaaggaaggattg
agatattgggatttcaatgatggtgtttcactccaggcgcgtatttcttccaatgattct
gaaaccattgtattttcaaaaaacggcgctagtttatcacaaagtgtattggtgaaatcg
acaggtatactgtcgggaggaatgatgttgaagattgttagtggtgacttaaaactaact
cttgagtgttatgattctctcgataataatattactacgcgagaatggaattgttctgcc
tctgactatagtgattggtcatgggtacggtttggtgaaaaattaccggataatattagg
aaaattaaattctattgtaaaagttttgggcaaattgttgatgtcaaacttagtactata
ttaatggatatcatttcttaaacttaagaacataagagctacaatatgattttcaataaa
gttattgaacgcattagtatactaaaaaatagatgccgatcttctgaatgtagcatcatt
ggtgttttgtttaggatgctaatgtttcgattggtctacaaaaaaaacattttaacttct
ccgaaagtgaaaataaagaatataaaaaatataaaattccacaaaaatagtaatttaatt
gtcgggttgtcaaatgttaatcacgtaaataataattcgatatgttatataaataaccgc
ggtgaaatgcatgtgtcaggaaatgtgtttatagctaaaagtgttcgggttgacattgct
gactctagtaagattattttaaacgactgttatattgggcctgaaacagatctcatttct
tattctggcattagcattggaaaagggagtatggtttcttggagggttcaatttctggat
gaagattttcatttggtttcctataatgataagaaacctaaagacggtaaaattaccata
ggtgaaaattgccttatagggaacaatgttgccattaataaaggttgtattatcgctgat
ggttgcgttgttgcgagtcattcagtcgttaatggtgttttccttgagaaaaattgtctt
atagctggcgttccagcaagggttatcaaaagaaatatatcatggcaacactaagagttt
ttcatctcttgtttgttacgttaatgaaacttatcgacagatatgcttgtttataaatga
gtgattgaattatgacaatatctcagcatcgctttcgctcgaatgcaaatgcttccataa
tttctatgcttcagcgtttttctgatattctgataatatttttaggtatttatttttcgt
gttttataaatgactatttttttaatttacactatgtactaatggcacttgttgcacttg
ttgtatttcaaatgatcggcggtattacagacttttatcgctcatggagaggcgtggaat
tttctgttgaattaattttaatacttaaaaattggtcgctttcttttttactaacgctcg
gttttgttacgttattttcagattttgatttaacatttagaacatttattttttggtatt
tggctgtatgtgctggctttgttgttactcgttctttgatcagagcattagcaggatttt
ttagacggattggttataataaaagaagagttgcttttgctgggtctttaccagcaggaa
tcagtttgctggaaacttttagaaagcagccttggttagggtttgaggttaaaggtatat
atgaagactccttttcaggtacttatgatttagaactttatgctggaaaaatttctgatt
taataaatgaggcaagaaaaggaactattgaccgtatttacattgcaatgcatatgagag
atgaggttgctataaaaaatatggtttcacaattaacagatactacttgttctgttcttt
atatacctgatgtatttacttttaatatactgcagtcgcgtacggaagaaataaatggcg
taccggttgttccattatttgattccccgctgaatggcattaacatggtttttaagcgcc
ttgaagatatcattgtatcatcattgattcttattctgatatcaccaattcttctggtta
ttgctactgcagttaaaactacctcgaaagggccggttattttccgccaggtgcgttatg
gaatggatggaaaacctataaaagtatggaaatttcgctcgatgactgtaatggaaaacg
acgataaagttattcaggctacaaaaaatgatatccgcgtgactaaagttggcaagtttt
tacgcagtacttccttagacgaacttccgcagttctttaacgtactttttggtcagatgt
ccgttgtaggacctcgaccgcatgcagtttctcataacgagcaatatcggtccttaattc
agggatatatgcttcgtcataaggttaagccaggtatcacgggcttagcacaaattaatg
gttggcgtggtgaaacagatactttggaaaaaatggaaaaacgaatcgaatatgatttgt
tatatatcagaggttggagcatttggttagatctaaaaataatattccttactgtcttta
aaggatttattaacaaatctgcttattgattagatgctccttaagacaaggtttgtgcat
ttatagtccaaaatttatttcttgtgctagttaacaaattttcactatgagctctttgta
ctttgggctaacattatcatcacatttaagctgcgaacgtgtcgcagtgaccacaccaga
caggagtaagtaatgtccaagcaacagatcggggttgtcggtatggctgtgatggggcgt
aaccttgcgctgaacatcgaaagccgtggttataccgtctccgttttcaaccgctcccgt
gaaaagaccgaagaagttattgccgaaaacacaggcaagaaactggtcccttactacaca
gtacaagagtttgttgaatccctcgagacaccacgtcgtatcctgttgatggtgaaggcc
ggggctggcaccgacagcgccattgattccctgaagccttaccttgataaaggcgacatc
atcattgatggcggcaacaccttcttccaggacaccatccgtcgtaaccgtgaactctct
gccgaaggttttaactttatcggtaccggtgtttccggcggcgaagagggcgctctgaaa
gggccttccatcatgcctggtggccagaaagaagcctatgaactggtagcaccaattctg
aagcagattgcggcggtggctgaagacggcgagccgtgtgtgacctatatcggtgctgac
ggtgcgggccattatgtgaagatggtgcataacggcattgagtatggtgacatgcagctg
attgccgaagcctatgcgctgctgaaaggcggtctggcgctctctaacgaagagctggcg
caaacctttaccgaatggaacgaaggtgaactgagcagctacctgatcgacattaccaaa
gatatcttcaccaagaaggatgaagagggtaaatacctcgttgatgttattcttgatgaa
gcggcaaacaaaggtaccggcaagtggaccagccagagctcactggatctcggcgaacct
ctttctctgatcacggagtccgtatttgctcgttacatctcttcgcttaaagaccagcgt
gtcgccgcgtcgaaagtgctgagtggtccgcaggctcaaccggtcggtgataaagcggaa
tttatcgaaaaagttcgtcgcgcgttgtacctcggtaaaatcgtttcctatgctcagggc
ttctcccagctgcgtgctgcttctgatgaatacaactgggatctgaactacggcgagatc
gctaagattttccgcgcgggctgtatcattcgtgcgcagttcctgcagaagatcaccgat
gcttatgcgcaaaacgctggcattgctaacctcctgctggcaccgtacttcaaacagatc
gctgatgactatcagcaggcgctgcgtgatgtcgtggcgtatgccgtacagaatggtatt
ccggtaccgacgttctcagcggcaattgcctactacgacagctaccgttccgcagttctg
cccgctaacctgatccaggctcagcgcgattattttggtgcgcacacctataagcgtact
gataaagaaggtgtattccataccgagtggttggaataatctttatatgccgccccagtc
aggccatttggcctgactgtaatctattgttagttattctacaataaactgaccaagtca
tcttgtttcctctccttcgttgtttttccagctctaataaaccaaatgcttatcttttaa
gaatttgccatatttatacttttgtatacctataataagctacttctggcctcagaatat
atctgggtgtttaataacagggttttaattaaaggatattaatatgttgcttcctgtgat
tatggctggcggtaccggcagtcgtctctggccgatgtctcgcgagctttacccgaaaca
gttcctccgtctgttcgggcagaactccatgctgcaggaaaccatcacccgactctcggg
ccttgaaatccatgaaccgatggtcatctgtaacgaagagcaccgtttcctggtggcaga
acagctgcgccagctcaataagctgtcgaacaacattattctcgagccggtcgggcgcaa
caccgccccggccatcgccctggcggcccttcaggccacccgccacggcgacgacccgct
gatgctggtcctcgccgccgaccatatcatcaataaccagccggtcttccacgacgccat
ccgcgtcgccgagcagtatgccgatgaaggccatctggtgaccttcggtatcgtgccgaa
cgccccggaaaccggctacggctacatccagcgcggcgtggccctcaccgacagcgccca
caccccgtaccaggtggcccgcttcgtggagaagccggaccgcgagcgcgccgaggccta
cctcgcctccggggagtactactggaacagcggcatgtttatgttccgcgccaaaaaata
cctctccgagctggccaaattccgcccggatatcctcgaagcctgccaggctgcggtaaa
tgccgccgataacggcagcgacttcatcagcattccgcatgacattttctgcgagtgccc
ggacgagtccgtggactacgcggtgatggagaaaaccgccgacgcggtggtggtcggtct
cgatgccgactggagcgacgtcggctcctggtccgccctgtgggaggtcagcccgaaaga
tgagcagggtaacgtcctcagcggcgacgcgtgggtgcacaacagcgaaaactgctatat
caacagcgacgagaagctggtggcggccatcggcgtggagaacctggtgattgtcagcac
caaggacgccgtgctggtgatgaaccgtgagcgttcccaggacgtgaagaaggcggtcga
gttcctcaagcagaaccagcgcagcgagtacaagcgccaccgcgagatttaccgtccctg
gggccgctgcgacgtggtggtccagaccccgcgcttcaacgtcaaccgcattacggtgaa
accgggcggcgccttctcgatgcagatgcaccaccaccgcgccgagcactgggtcattct
cgccggcaccggccaggtgacggtcaacggcaagcagttcctgctgaccgagaaccagtc
cacctttattccgattggcgccgagcacagcctggaaaacccgggccgcattccgctgga
agtgctggagatccagtcggggtcgtacctcggcgaggacgacattattcgtattaaaga
ccagtatggtcgttgctaattttttcgggacaaatcgcagaatgacacagttaacatgct
ttaaggcttatgacatccgtggtgaactgggcgaggagctgaacgaggacatcgcctacc
gtatcggccgcgcctatggcgaatttctgaaacccgggaagatagtggtggggggcgatg
tgcgcctcaccagcgagtcgctgaagctggcgctggcccgcgggctgatggacgccggca
ccgacgtgctggatatcggcctgagcggcacggaagagatttacttcgccactttccacc
tcggggtggatggcggtatcgaggtgacggcgagccataacccgatgaactacaacggca
tgaagctggtgcgcgagaacgcgaagcccatcagcggcgacaccggcctgcgggatatcc
agcgcctggcggaggagaaccagttcccgccggtggacccggcgcgtcgcgggaccctgc
gccagatttcggtgctgaaggagtacgtcgaccacctgatgggctacgtggacctggcga
actttacccgtccgctgaagctggtggtgaactccggcaacggggcggcggggcacgtga
ttgatgaagtggagaaacgcttcgcggcggccggggcgccggtgacctttatcaaggtgc
atcaccagccggacggccatttcccgaacggtatcccgaacccgctgctgccggagtgcc
gccaggacaccgccgacgcggtgcgtgtgcatcaggcggacatggggatcgcctttgacg
gcgacttcgaccgctgtttcctgttcgatgacgaggcgtcgtttatcgaggggtactaca
ttgtcggcctgctggcggaggcgttcctgcagaaacagccgggggcgaaaatcattcacg
acccgcgtctgacgtggaacacggtggacatcgtgacccgcagcggcggccagccggtga
tgtcgaagacggggcatgcgttcatcaaggagcggatgcgccaggaagacgccatctacg
gcggggagatgagcgcgcaccattacttccgcgacttcgcctactgcgacagcgggatga
tcccgtggctgctggtggcggagcttctgtgcctgaagaacagttcgctgaaatcgctgg
tggcggaccgccaggcggcgttcccggcgtcgggggagatcaaccgcaagctgggaaatg
cggcggaggcgatagcgcgcatccgggcgcagtatgagccggcggccgcacacatcgaca
caacggacggtatcagtattgaataccctgagtggcgctttaacctgcgcacgtccaaca
cggagccggtggtgcgtctgaacgttgagtccagagcggatactgcgttaatgaacgcca
aaactgaagagattttagctcttctcaagtaatgcattacccataatgggagccataggg
tcagattttaatcgtattattgaccttatggcttattcttgacttcccactggtcaaagc
gtaaaaccgcccacagcattatttaatttcgtggctatccgccattatccagttaactga
ttaaagtgtaatctcatgaaaattactatttccggtacaggttatgttggtttatcgaac
ggtgtcctgattgcgcaaaaccacgaagtggtggccctggatatcgtacaggccaaagtg
gatatgcttaaccagaagatctctccgattgtggataaagagattcaggaatatctggca
gaaaaaccgttaaatttccgtgctaccacggacaagcacgacgcctatcgtaatgccgac
tacgtgatcattgccacgccgaccgattacgatcccaagactaactacttcaatacctct
acggtggaagcggttattcgcgatgtcacagagatcaacccgaacgcggtgatgatcatt
aaatcgaccatcccggtggggtttacccgcgacatcaaagaacgtttagggattgataat
gttattttctctccggagttcctgcgtgaaggacgtgcgctgtacgacaacctgcacccg
tcgcgtattgtcatcggtgagcgctctgcgcgtgccgaacgttttgctgatctgctgaaa
gaaggcgcgatcaagcaggatatcccaaccctgtttaccgactccaccgaagcggaagcg
atcaaactgttcgctaacacctatctggcgctgcgcgttgcctatttcaacgagctcgac
agctatgctgaaagccaggggctgaacagcaagcagattatcgaaggggtatgcctggat
ccgcgtatcggcaaccactacaacaacccgtcctttggttatggcggctactgcctgccg
aaagataccaagcagctgctggcgaactacgaatcggtcccgaacaatatcatcgcggct
atcgtcgatgccaaccgtacccgtaaagactttatcgcggattctattctcgctcgtaag
ccgaaagtagtgggtgtgtatcgcctgatcatgaagagtggttcggacaacttccgcgcc
tcttctattcagggcattatgaagcgcatcaaggcgaaaggtattccggttattatctat
gaaccggtgatgcaggaagatgagttcttcaactcccgcgtcgtgcgcgacctggatgcc
ttcaaacaagaggcggatgtgatcatctctaaccgtatggcggaagaactggcagatgtg
gcggacaaggtttacacccgcgatctgtttggtaacgattaa
>TH16622
atggcgaatttgaaagcggttattccggtcgcaggactaggcatgcatatgctgccggcc
acaaaggcaattccaaaggagatgctgccgatcgttgataagccaatgattcagtacatc
gttgacgaaatcgtcgccgccgggatcaaagagattgttctggtgacgcactcctcgaag
aacgcggtggaaaaccacttcgacacatcctacgagctggaagccctgctggaacagcgc
gtgaagcgccagctgctggcggaagtgcaggccatttgcccgccgggcgtgaccatcatg
aacgtgcgtcaggcgcagccgctgggcctgggccactccatcctctgcgcccgcccggta
gtcggcgacaacccatttgtggtggtcctgccggatatcatccttgacggcggcaccgct
gacccgctgcgctataacctcgccgctatgatcgcccgctttaacgagaccggccgcagc
caggtgctggcgaaacgcatgccgggcgatctttccgaatactccgtcatccagaccaaa
gagccgatggtggctgaaggccaggtggcgcgtatcgtcgagtttattgaaaaaccggac
gagccgcagactctggactccgatctgatggcggtggggcgctacgtgctgtcggcggat
atctgggccgaactggaacgtaccgagccgggcgcatggggccgtatccagctgaccgac
gccattgccgaactggcgaagaagcagtccgtcgacgcgatgctgatgaccggcgaaagc
tacgactgcgggaagaaaatgggctacatgcaggccttcgtcacctacgggatgcgtaac
ctgaaagaaggcgccaaattccgcgaaagcattaaaaaactgctggcctgagcgccagcc
tgaaaccgagcggcaaggctgaagcattcgtcctgccgctcataacgttatgcagaaatt
attcataacgcgaatgttataacgattgtaaagaaacgtatggcttcggagacttctggt
agtttgtctctggcctctgtggtgcaatggtcggagtagcggcaataatgctttatgaat
agtcacttagtgcgacaattcctaaagcgcaggaaaagcggtcaacgacagccaaaaata
aaacttgactgcgatcatgtttccgctttaaacatctcacttgcatgcataaaaatgtga
aatgaattggcatgcgagctggtacagacattacggataatccctgagcacggcagtgga
catcatcgaaggatcacaggtatatgaactggcaactcatctcattttttggcgatagca
ccgttttgctgcccagcgcagcggcgctgtttattgtcctgatgctgcgtaaaacgtcgc
ggttgctggcgtggcagtggagtttgctgttcggcatcaccggcgctatcgtctgcgcct
ccaaactggcctttatgggctggggtctgggtattcgtgagctggattacaccggcttca
gtggccactccgcgctctccgcggccttctggcctatcttcctgtggctgctcagcgccc
gtttctccggcggtctgcgtaaagcggccgttattaccggctatgttctggccgccgtgg
tgggctattcgcggctggtcatccatgcgcattccttctcggaagtgattgccggcctgc
tgctgggcgctgctggcagcgctttgttcctggtgttgcaaaaacgtacccctgatccgg
aaagcgtgcatatctcatggggcggtgttgcatgcctggtgatggttccgcttatccttt
tacatagcggcagcaaagcgccgactcagtccctgctgggacaaatcgccaccgcggtgg
ggccgctggataaaccctttacgcgtaccgatctccacaagcaggcctggtaatcgccat
ttgttttacaggggaaattaagttttcgccggttaattagacaaataagaaaataatcta
ctatatacccggtaattgataattcatatttatgaaataatgaagtgctactacattgtt
attgcatatttgcctggatatagccttgatcagacgtttcttaaatgcgctgagacgtta
cctgatgcacattcaatgaatatccagacacaggaaactattagaaattgtagttgacta
taacgccatcatctgatttttgcatgatgatgagctatggaaaaagacgtttttttacag
tcagttagctgcatgtgtgatgttgtagtagtaccgggaagatttctaaccctggaaatc
agtgaataatcttaattggtgacccgcttattttttgtcagtagaacgacaggcggcatt
aattggcagatattcggtaacaacactcccaattgtgaccgaaatcccgtaaacttaacg
ccgccaaaaataatggcctgaccaattattcatccacgggtcgataaaaattaagtcgtt
caggtagtcagtgcgctggtagctgttaagccaggggcggtagcgtcgctgaagccgctt
gctgctgcacagaggttctcttcaacggctgtaaatatcgacccggtcaggatgatgatc
atcaatagatatctatcaattttctacggatatcctcagaagttggccaggagcggctgc
tgatatcgcctggacattaactttcctgtctcattgatagcctgtagggtaaaattcgcc
tacattgtgagctgagtggatgttataaggctaacaagcagcttagggtaaatgtacttg
cctcgccggtgttgcacagcgaagtcagctggtgccgcgagcgctttctatcttggtatt
cccctcattctcattgagatacgacagcggggctgaaaatggatcttgtacaatgataaa
aattgcgcgcattgccgtgacgttgggtttgctttcctccctgggagcccaggcttacgc
ggccgggttagtggtaaatgacaacgacttgcgtaacgacctggcctggctttccgatcg
cggggtcatccatctgagcctgtcgacctggccgctgagccaggaagagatctcccgggc
gctaaaaaaggccaaaccgtcctattcttctgaacaagtggtgctggcgcgtattaacca
gcgcctgtctgccttaaaagcggatttccgggttaccggctacacttcaaccgataagcc
gggcactccgcaggggtttggtcagacacagccggcagataactcgttaggcctggcgtt
caacaacagcggcgagtggtgggatgtccacctccagggcaacgtcgaaggaggggagcg
gatcagcaacggctcgcgcttcaacgccaacggcgcatacggcgcggtgaagttctggaa
ccagtggctctcttttggtcaggttccgcagtggtggggaccgggctatgaaggaagcct
gatccgcggggatgcgatgcggccgatgaccggctttttaatgcagcgtgccgagcaggc
ggcgccggaaacctggtggctgcgctgggtgggtccatggcagtaccaaatctccgctag
tcagatgaatcaatataccgcggtgccccatgccaaaattattggcggacgcttcacctt
tacgccgtttcagtcattagaattaggtgcatcgcgcattatgcagtggggcggggaagg
tcgaccgcaatcattcagcagtttctgggatggcttcactggccatgataataccgggac
agataacgaaccgggtaaccagctggcagggtttgactttaagttcaaacttgaaccaac
tcttggctggccagtgagtttctatgggcagatggttggtgaggatgagtctggttacct
accatcggcgaatatgttccttggcgggattgaagggcaccacggctggggtaaggatgc
ggttaactggtatgtggaagcgcatgatacacgtaccaatatgagccggaccaattacag
ctatacccaccacatctacaaagatggttattaccaacaagggtatccactgggcgatgc
gatgggaggggatggtcagttgttcgcaggcaaggtagaactgattactgagaataatca
gcgttggagcacgcgccttgcatatgccaaggtgaatccaaaagatcaatcaattaacaa
ggcattccctcattcggacacgttgaaaggtgtacaactgggctggagcggtgacgttta
tcagtcggttcgtctgaatacctctttgtggtacaccaacgctaacaacagcgacagcga
tgacgttggggcaagcgcagggatagaaataccatttagtttataaggctgaatgctgaa
aataaggggagagcggtgatagcgctgcaggatgcagtcagcttttctctctccgcaggc
tggtaaggaagcaacggccatgacagctgctcaggaattggcaaattttgatttactgat
gatgtgacattatgaagaaaaaaattgttagattttcggcattagcattggcgattgggt
ttttatcgggttgtaccattgtccctggtcagggattaaacagtctacgtaagaacgtgg
tggagcttccagacagtgattacgatttggataaactggtcaatgtgtacccgatgacgc
cggggcttatcgatcagcttcgaccggaaaccatactcgctcgtccaaacccgcagctgg
ataatttactacgaagttatgaatatcgcattggggttggcgatgtattaatggtaaccg
tttgggatcacccggagctgacaacacctgcaggtcagtaccgtagcgccagtgacaccg
gtaactgggtgaattctgatggaaccattttctatccctatataggtaaggtgcaggtgg
cgggcaagacgcttagccaggtacgtcaggatatagccagtcgtttgacgacttatattg
aaagtccccaggttgatgtaagtgttgcagcattccgttcgcaaaaagcctatgtaactg
gtgaagttgcaaaatccgggcagcaaccgataactaatattccattaaccgtaatggacg
ctatcaatgctgcaggtggtcttgcaccagatgctgactggcgaaatgttgtgttaacgc
ataatggtaaagatactaaagtttctttgtacgctttgatgcagaaaggggacttgacac
aaaatcatttactttatcctggggatattctttttgtcccacgcaatgatgatttaaaag
tatttgtcatgggggaagtgggtaaacaaagtacgctaaaaatggaccgcagtggtatga
caattgctgaagcactaggcaatgctgaaggtatgtcgcaagcgttcagtgatgcaactg
gagtatttgttattcgccagttgaaaggtgacaagcaaggtaaaatagctaacatttatc
agcttaatgcacaagatgcttcggcaatggttctgggaacagaatttcaattgcaaccat
atgatattgtatatgtcacgacagctcctttagtacgttggaatcgtgtaatttctcagc
ttgtcccgactattaccggcgttcatgacatgacggaaactgcgaaatttattaaggatt
ggccataatatgtttagtacaatattaattgtttgcacagggaatatatgccgttcgcca
attggtgagcggtatttacaacaattacttccttccaaaaacatttcgtctgcgggtaca
caagctttggttgatcatgaagctgaccaatcagctgatgaagtcgcaaggaaaaatggg
atttcattggcaggtcatttaggaagacaatttacatcaaaattaagtaaagaatatgaa
ttaattcttgtaatggaaaaaaatcatattgagcagataagcaacattgcacccgaagca
cgaggtaagacaatgttgtttggccattggttagaacaaagagatattcctgatccttat
aggaaaagtgaagaggcctttgcatcagtgttcaaacttattgagcaatctgctctgtta
tgggctgagaaattaaaagcttagaaattcaggaaataatgcatgacttcaatatccaaa
aagaagcaaccagaaacagtagatgatttagactttggtcgaatggttggtgaattaatc
gatcatagaaaaataatcattgctctcacttcatttgcaacattaattgctttattatat
gctttttttgcgacgcctatatataaagctgatgctttaatacaggtcgaacaaaaacaa
gcgaatgcaatacttagcaatttaagtcagatgcttcccgatagtcagccacaatcggcc
cctgagattgcattgatccaatcaagaatgattctaggtaaaacagttgatgatttaaat
ctccaggctgtagtaagtccaaagtattttcctatttttgggcgtggatgggcaaggtta
agtggagagcaccagggaaatatacaattatcacggttatatgtttcttcttctatagga
gatgaagaaaaccccccggaattcacgcttaaagtgaaagatagtaatagatatgttata
gagtttggaggggaggaaataaatggaaaagttggggagttaattgaaaaagatggaata
acactaaaaattgatgaaattaatgctaaggctggtgctgaatttactattaagtacgtg
tcaaaacttaaggctatcgcagatttacaagaaaacttatcagtagctgatcaaggtaaa
gatactggaatattgatattatcatatctaggcgatgatccactaaaaataaaaaatata
gtcgatagtattagtgagaactacttggctcagaatatatctcggcaagcagcacaagat
gagaaaagcttagagtttcttaataaacagttgccaatggtccggagcgatttggattca
gctgaggataagttaaatgatttcagaaagcggaatgattccgtcgatttgtcgttagag
gctaaatctgtattagatcaaattgttaatgtcgacaatcaattaaatgaattaactttc
agagaatcagaaatttcgcagctttacactaaagagcatccaacatataaagccttaatg
gaaaaaaggaaaacattacaggatgaaagagggaaattaaataagcgtgttgcaacaatg
cctgagactcagcaagaaattttacgtttgagtcgtgatgttgagtcaggtagagctgta
tatatgcaattattaaatcgacagcaagaattgaatattgctaaatctagtgcgataggc
aatgtaagaataattgatagcgctgtaacccagcataaaccagttaaacccaaaaaaata
attgttgtcctagccggtttgtttattggccttgtaatttcagtaagccttgttttagtc
cggattctattacgtaaaggaattgaaactccagaacaactggaggagttgggaataaat
gtttatgctagtattcctgtttctgaaagcaaccccaaaaatgtaatagcaaaacgacta
aataaacgagatgacagtagacctaaggttttacttgctacagaaaatcctgcggatctt
gctattgaggcaataagaggtttaaggacaagtctgcactttgcaatgcttgaagcaaga
aataatctcttaatgatttccggtgcaagtcctaatgctggtaaaacatttgtgagttct
aacttatcttcagtaatatctcaaacaggtaaaaaggttatttttatcgatgctgattta
aggaaaggttatactcacaaattatttaatataaaaaacacgaatggactttctgattat
ttatcaggaagagttgcacttgataaaatcataaataacttacagacagagggctttgat
tatatatctcgaggttcggttccaccaaatccagctgagttactcatgcataatcgattg
gcggaattacttgagtgggcgaataaatcttatgatattgtcatattagatacacctcca
atcctggctgtggctgacgctgctattatcggaaactatgtgggtactactttgttggtg
gccagatttgaagaaaacacaccgaaagaaattgatataagtgttaagagattccaaaat
agtggcgtaaatattaaaggatgtattctgaatggtgtggtaaaaaaagcaagtaataaa
tacgggtatggatataattattacgattattcatattcagataaaaaataggttactcaa
gaaggggacgaagaatccccttttttaaaatatataataaaaggataataatgaacgtca
tccatatcgcggaaaccgttaaaggtggtgttgcaacagttataaataatctaacggaaa
acaatgaaattgatagtcatgtaatatgccctgagagtcaatcaaaagaaatatattgcg
cacaaaaaactttattctcacgaacaggtagaaatatatcatctttatcatctttattct
tagtaatcattaaaacattaaaatataataaatttgatgttattcatttacatagttcat
ttgccggttttattgtaagggcgttatttgcatttaaattaataaataaaaagaaatata
aagttatatatacgccgcattgtttttcatttatcatggacacaaaaaaatggaagaaaa
aagcatatatatatattgagcgtattctagcaaaacagacagattgtattattgcaaata
gttactatgagtataaatgtgctgtagatgcaggaataagtaaaaataaaataaaggttg
tatataatgcagtttcgctagatggacaagaaaaattagaacgtataaagaaatgcaatg
aaaacgaggtccagaaggagaaaataaatatactgtttgtgggacgttttgataaacaaa
aggggtatgattatttactcaatgtaatcaagattgccgacgtttctaaatatacattta
atatcattggcgattctgtacatgatgttttcgaaaaaatagaaaaagaaaatgtggtat
attatggctgggttgacaataaagaattgccagcatatttttgcgagaatgatgtcttgc
ttatgcctagtcgatgggaatcgtttggattagttgcggtagaggcgcaattatatggag
tgccagtaatagcaaataatgtggcttctttaccagaagttatttcagatggcttaacag
gtatgcttgttaacttcgaagacgctaataaagttgttgagataatggattcacatacta
tccatttttggaatgaaaaaaaagaagcatgccgtgaattcgcatctaataaattcagga
aaagcgatatggtaaatagctatgtgcaaatatataagagctattaaatataatcaataa
acgacatgggtatttcatgaatattattttagtaaacacgttatattatccatataaaat
aggtggtgccgaggtttcggttcagatattggccgagtcattaattgagaaggggcattc
ggtaacagtcgttagtattcatgagcataatgagcgtaaagatacagaacataacggtgt
aaaaataatatatttgccatactcaaacatatattggggattgagtttaactaaaagaaa
tccgttaagtaaaattttatggcatctaattgatctatataattttaaaattgccaaaga
attcgaaaatattattatggatgtaaagcctgatattgtacatactaataatcttagtgg
aatatcatgtgctgtatggcaaaaagctaaaaaatacaagtgtagagttattcatacttc
tagagattattatctgatccatccaaattgcaaactttataaaaatggttcagaaatgtc
agttaaatcgattgcggtatcattatggtcgctttcaaaaaaaatattgggtaaaaatgt
cgatgtttatgtaggaattagcaactatataaaagataaacacattgaagccggtttttt
taaaagtacagaaaaatacactatatataattcagtgaaatctaatgttattcttgatct
taccgccgctaatgataaacgtttaggctttatcgggcggttgacttacgaaaaaggctt
tgaccaattttgtaagttggcacagttaaataaaacaaaaaagtttattgctgcaggaga
gtttgacaaaaatagcgcttctttgaagcagttagcacttgactcaaatgttgaattatt
aggctattgtcctgtcgatgattttatgcaaaaagtcgatataatagtattacctataaa
atggcaagagcctttcggtcgtgtagttgtagaagcgattttcgcggggaaagtagttct
aactaatcgagtcggtggtataactgaattatctagaattttgccaaacatttatttttt
agaagatattcaagatatagatagcataccatttcctgttgagatagatgattctgaaaa
gaaaatatttaacgttgattatgttactgaacaatatttgaaaatttataaaggttaaag
caagtggctaaaattatcgttgtttcaactgattgcccatatcctgccaaccatggtggt
cgattagatatattaatgagattggagttattatcctcaacaggacatgatgttgatttg
atcgttacatataaggaggaaatagacgaagccagtaaacaatatttggagcgaatttgt
aaaaatgtttactatgctcaacggcttggaatgataagaagtgcttttaatgatatgttg
aaattccttccgttgcaagtaaaatcccgttctaggttgagagaaataaaattaaataaa
aaatatgattatgttttgtgtgaatctgagtatgtctacagtattcttaaaaatagcacc
ttagacgcaaagaataagctacttagagttcataatgatgaggttgtatattataaggca
ctgtttaatgatgaaaaatctatctttaaaaaaatttattatttttatgaaatgttagct
tttaaatataataaaaaagatatcaattcatctttcgataaacttttgtttatatctaaa
gatgaatgtgataaagagtccaaagggatatggctaccaagtcatatccccgtaatgcat
ccttttaaatatgataaattcgacttgcacaattgcaatgtgctttttgtgggcaattta
ttcatgccaaataatttgcaaggacttatctggtatcttaacaaagttcatccaatggta
ataaaggaaaatcctgatataaaattaactatagcaggtaatgctaagaatgggatttct
gaagaattgaaaaaagctataagtatatatgatggtaatgctataaatttaattactagt
cctagtgatgaagaactccaagcgatctacgatggaaactgcatttttattaatccaatg
cttaatggtgctggagtgaaattaaaaaatctagatgcgatgagaaacactatgtttgtc
gttagtacaagcattggaagtgagggcactggaactaatcatggagaacagttagtaata
gccaatgacgaagtgctatttgcaaagcacataattaattattctaaaaatatatcaggt
atgaaagaaatagcatttaatgccttttcatttatacaggaaaattatgattcgaagaaa
gttttctcgagtattttcaaagagaactgacatgcataatataattagattgctttttag
aaatccgttttttttcttgttttgtctttttataccttttgataatactagcctgcaaag
tatcggggggattatgacagcctctccttcggctttaattctgttgccaggcctatttgt
ttctatcttgtcaaaaggactaaaggtcaataaaaacatattgctctgtttctttggtgt
tttattgatttcatttttgtactatttctactgggttttttattttccagagttagaccc
gatattcatacttgacagagggagtagatattttttattatatgttttttattttttggc
gctttactattcattgcgacaaaatatcaaagatattcgagctggcgccgccttaattat
tattgttgttattttttctgttttgctcaattatttagatcctgccataataaataacaa
aagtattatacaatataacgattttattagccctgagaggttgagaggattctctcttga
agctagtgtatttggctaccagattgtatgtagtatccttctattagccgtactgttaaa
ctggagtacttttttccttgtcactgtaacgatcgttatcgctatattgacaacctctaa
aggagctgctctttcatttttgatatgtatttgcttttatttttcccttaaaggaaagtt
aatgtttagggttttgctgtcgctatgctcaatagtaatatcttatattatattcaaata
ttatttcctagatgcacttgcaagtgatatagacacatattcatccgtggcaacaagggg
aacgatgttcatagtcggactgaagatttttttatttaatccgttaggagttggattctt
cggttatttgccatctatttacgattttacttcaggggtaatagacttcattaaaagcca
ttttccttttttgaattttgatgaggtatatacatatacaattccaggagaatataaaac
tgttgggaccaagtcgctaatattagatttattgattatttatggggtctttttcttaat
tccatttatatatttcattaagaaaatactcaaagaatttgatgcgcaatccgaaagaaa
ttcttattttctattgctctttataattttttcaaatatgttttttatttctcatttagg
tagttactttactccgttttgcattgcatttttgataattttatcaaaaaatcgggccga
aaatgacatcaactaaagttaaggtattactagatgagtttaaaattaaaaacgataaaa
agcacgaaatggtcagcgttatcatctttgacaattattgtgcttggttttttacaaatg
gtaatactatctcgtattctggagccatttgaattcggtgttttgtcaataatgacagtt
gtctttttattcactgatatgcttgcggactgtggtctctccaacgccattattcagaaa
aaaaatataacgttagatgagttatcagctttatattgggttaatatatttttgggggta
tttttatttgttgtgacgatcattttgtcatatgagatttcttcatggatgaggctggat
agattaagctttcttatacaattaactgctcttgtttttattatcatgcctcatggccag
caataccgagcgttaatgcaaaaagaacttgaatttgatattctgtctaaaattgaaagt
ttttcttatcttactgggttttgtttgacagtcatcattggaataataactaaaaatgcc
tcatgtgctgtttttggatatttacttacagtttcaatgagaactgtaatattaagtttt
gttggtcggaaatattatcatccgacttggaagagaagtaaattacgagagattaaaaaa
caacttttattctcattttaccttacgcttgatagtatattaaattatatcaactcctca
ataacaacaccgatagtcgctagagttcttggtgctatttatgttggggggtataattta
tcatttaacgttgcagtcaatccaccatctaaaattagccctataatcaccagggtttta
tttccagcattatcaaaaatacaagatgataaagaaaggctgagaattaatttctttaaa
ctcctacacgtgattagttatataaatttccctgcattgcttggtttatgcattattgca
aaagattttgtatatctggtgtttggtgagaaatggctttttatagttcctacgctccaa
cttctttgtattgccggagcaatgcgtatggtagcaaaccctattggttcattgcttatg
gcaaaagctaaaatggagttaagtgttagatttaattttgtaaaaacaatcatatttatt
cctgttctgtatttttctactatctggaatggaatggttggtgcggccattggttttttg
atttgccaggcaattaatgcattattaagttatttctttttacttaagccagtgctaggg
aattgtattgttgactatataaatagtttttttattccgttcgttcatacactacctatg
attttattattgttggtatgtgatatttatattgataaaatctcattaacattttttatc
ctgaaaatagtaataggtgggggcgtttatatcttaactattcttattagccctaataag
ttacttgctgagatgaaaggcttatttcgtcaattgctcttaaagagataaatatgctgc
caaatcattcaggggggtgtaatgaaattactcatgtcaaaaagatattttttaaaaaaa
ttaattccaagtctaactctattccctgtccttaccagctatgcaagctcgaataaggat
gtcatcgagtcccctcagagtaagagatatactattgaaagtattaaacaatacatatct
ttatttattggtgagtgtgtttttattagtggccaagaagctactcaggatgactctttc
ttttattcgggatattttgtaagtatacctgttattgcagatgaactaattgacaatgta
atttatattcgtggtaaaaattgcacatggaagagaaagattgatgattttattgatgtc
agctggtttggtgctattggtgatggtattaatgatgattcaaatgctatatcgcgggct
aatattgcggcacacaacgaatgcttacctcttaaattcattccagggcacatctatcag
gttaaaaaaacatatgaaatagatgtatcgaaaacatcatggttttcgtcggatctgtca
acattaaaatggtttaatgattttaacgcagattttgcaataagattattctcgagccag
aaagattattctaaacgatttcaaaatgtcaaagtcgctatcaagagtattgcaataatt
ggcgctggaattaaaaatttactggatagttgtgcaataaaaattggtggggatgaaaga
aatagttcgctcttcacgattgattcagtatcgattcaggggtggcgtactacactagct
tttgataataattcatggcgcataaaattttgtgattgccattttttatggggaaatatt
attgctcctcctggcaataagaattctggagagtgcatggtatttgataattgtatgttt
gctgataatcggagttatactgaattacattatggtgattggttcttttcaaaatgttca
tttgataatcatgaggttaaattgtttggtgatgcaaatgtctttataaaccaatcgcac
atggaaaacccagggcgaaaaacgacagattttacaattgttagtattaactcaataaat
agctttgcttcagttattgacagttttatttttataagtccgacacctaaaataataaat
acgccattgttttatgtgataagtgacaatgaaaatggtttatatgtgcgtaatttacga
ttccaggcaactgaaaactacaatccatcaaaaggcacggaaaatgctctagtactagta
ggcggtgatgggaagtcttatctcgaaaacgttagagtctcattaaataataagtcatat
ttagccttaaacaaaaatgattcttctgtgttgatgaactcaagatttaaggaaggattg
agatattgggatttcaatgatggtgtttcactccaggcgcgtatttcttccaatgattct
gaaaccattgtattttcaaaaaacggcgctagtttatcacaaagtgtattggtgaaatcg
acaggtatactgtcgggaggaatgatgttgaagattgttagtggtgacttaaaactaact
cttgagtgttatgattctctcgataataatattactacgcgagaatggaattgttctgcc
tctgactatagtgattggtcatgggtacggtttggtgaaaaattaccggataatattagg
aaaattaaattctattgtaaaagttttgggcaaattgttgatgtcaaacttagtactata
ttaatggatatcatttcttaaacttaagaacataagagctacaatatgattttcaataaa
gttattgaacgcattagtatactaaaaaatagatgccgatcttctgaatgtag-------
------------------------------------------------------------
------------------------------------------------------------
------------------------------------------------------------
------------------------------------------------------------
------------------------------------------------------------
------------------------------------------------------------
------------------------------------------------------------
------------------------------------------------------------
------------------------------------------------------------
------ggcgttccagcaagggttatcaaaagaaatatatcatggcaacactaagagttt
ttcatctcttgtttgttacgttaatgaaacttatcgacagatatgcttgtttataaatga
gtgattgaattatgacaatatctcagcatcgctttcgctcgaatgcaaatgcttccataa
tttctatgcttcagcgtttttctgatattctgataatatttttaggtatttatttttcgt
gttttataaatgactatttttttaatttacactatgtactaatggcacttgttgcacttg
ttgtatttcaaatgatcggcggtattacagacttttatcgctcatggagaggcgtggaat
tttctgttgaattaattttaatacttaaaaattggtcgctttcttttttactaacgctcg
gttttgttacgttattttcagattttgatttaacatttagaacatttattttttggtatt
tggctgtatgtgctggctttgttgttactcgttctttgatcagagcattagcaggatttt
ttagacggattggttataataaaagaagagttgcttttgctgggtctttaccagcaggaa
tcagtttgctggaaacttttagaaagcagccttggttagggtttgaggttaaaggtatat
atgaagactccttttcaggtacttatgatttagaactttatgctggaaaaatttctgatt
taataaatgaggcaagaaaaggaactattgaccgtatttacattgcaatgcatatgagag
atgaggttgctataaaaaatatggtttcacaattaacagatactacttgttctgttcttt
atatacctgatgtatttacttttaatatactgcagtcgcgtacggaagaaataaatggcg
taccggttgttccattatttgattccccgctgaatggcattaacatggtttttaagcgcc
ttgaagatatcattgtatcatcattgattcttattctgatatcaccaattcttctggtta
ttgctactgcagttaaaactacctcgaaagggccggttattttccgccaggtgcgttatg
gaatggatggaaaacctataaaagtatggaaatttcgctcgatgactgtaatggaaaacg
acgataaagttattcaggctacaaaaaatgatatccgcgtgactaaagttggcaagtttt
tacgcagtacttccttagacgaacttccgcagttctttaacgtactttttggtcagatgt
ccgttgtaggacctcgaccgcatgcagtttctcataacgagcaatatcggtccttaattc
agggatatatgcttcgtcataaggttaagccaggtatcacgggcttagcacaaattaatg
gttggcgtggtgaaacagatactttggaaaaaatggaaaaacgaatcgaatatgatttgt
tatatatcagaggttggagcatttggttagatctaaaaataatattccttactgtcttta
aaggatttattaacaaatctgcttattgattagatgctccttaagacaaggtttgtgcat
ttatagtccaaaatttatttcttgtgctagttaacaaattttcactatgagctctttgta
ctttgggctaacattatcatcacatttaagctgcgaacgtgtcgcagtgaccacaccaga
caggagtaagtaatgtccaagcaacagatcggggttgtcggtatggctgtgatggggcgt
aaccttgcgctgaacatcgaaagccgtggttataccgtctccgttttcaaccgctcccgt
gaaaagaccgaagaagttattgccgaaaacacaggcaagaaactggtcccttactacaca
gtacaagagtttgttgaatccctcgagacaccacgtcgtatcctgttgatggtgaaggcc
ggggctggcaccgacagcgccattgattccctgaagccttaccttgataaaggcgacatc
atcattgatggcggcaacaccttcttccaggacaccatccgtcgtaaccgtgaactctct
gccgaaggttttaactttatcggtaccggtgtttccggcggcgaagagggcgctctgaaa
gggccttccatcatgcctggtggccagaaagaagcctatgaactggtagcaccaattctg
aagcagattgcggcggtggctgaagacggcgagccgtgtgtgacctatatcggtgctgac
ggtgcgggccattatgtgaagatggtgcataacggcattgagtatggtgacatgcagctg
attgccgaagcctatgcgctgctgaaaggcggtctggcgctctctaacgaagagctggcg
caaacctttaccgaatggaacgaaggtgaactgagcagctacctgatcgacattaccaaa
gatatcttcaccaagaaggatgaagagggtaaatacctcgttgatgttattcttgatgaa
gcggcaaacaaaggtaccggcaagtggaccagccagagctcactggatctcggcgaacct
ctttctctgatcacggagtccgtatttgctcgttacatctcttcgcttaaagaccagcgt
gtcgccgcgtcgaaagtgctgagtggtccgcaggctcaaccggtcggtgataaagcggaa
tttatcgaaaaagttcgtcgcgcgttgtacctcggtaaaatcgtttcctatgctcagggc
ttctcccagctgcgtgctgcttctgatgaatacaactgggatctgaactacggcgagatc
gctaagattttccgcgcgggctgtatcattcgtgcgcagttcctgcagaagatcaccgat
gcttatgcgcaaaacgctggcattgctaacctcctgctggcaccgtacttcaaacagatc
gctgatgactatcagcaggcgctgcgtgatgtcgtggcgtatgccgtacagaatggtatt
ccggtaccgacgttctcagcggcaattgcctactacgacagctaccgttccgcagttctg
cccgctaacctgatccaggctcagcgcgattattttggtgcgcacacctataagcgtact
gataaagaaggtgtattccataccgagtggttggaataatctttatatgccgccccagtc
aggccatttggcctgactgtaatctattgttagttattctacaataaactgaccaagtca
tcttgtttcctctccttcgttgtttttccagctctaataaaccaaatgcttatcttttaa
gaatttgccatatttatacttttgtatacctataataagctacttctggcctcagaatat
atctgggtgtttaataacagggttttaattaaaggatattaatatgttgcttcctgtgat
tatggctggcggtaccggcagtcgtctctggccgatgtctcgcgagctttacccgaaaca
gttcctccgtctgttcgggcagaactccatgctgcaggaaaccatcacccgactctcggg
ccttgaaatccatgaaccgatggtcatctgtaacgaagagcaccgtttcctggtggcaga
acagctgcgccagctcaataagctgtcgaacaacattattctcgagccggtcgggcgcaa
caccgccccggccatcgccctggcggcccttcaggccacccgccacggcgacgacccgct
gatgctggtcctcgccgccgaccatatcatcaataaccagccggtcttccacgacgccat
ccgcgtcgccgagcagtatgccgatgaaggccatctggtgaccttcggtatcgtgccgaa
cgccccggaaaccggctacggctacatccagcgcggcgtggccctcaccgacagcgccca
caccccgtaccaggtggcccgcttcgtggagaagccggaccgcgagcgcgccgaggccta
cctcgcctccggggagtactactggaacagcggcatgtttatgttccgcgccaaaaaata
cctctccgagctggccaaattccgcccggatatcctcgaagcctgccaggctgcggtaaa
tgccgccgataacggcagcgacttcatcagcattccgcatgacattttctgcgagtgccc
ggacgagtccgtggactacgcggtgatggagaaaaccgccgacgcggtggtggtcggtct
cgatgccgactggagcgacgtcggctcctggtccgccctgtgggaggtcagcccgaaaga
tgagcagggtaacgtcctcagcggcgacgcgtgggtgcacaacagcgaaaactgctatat
caacagcgacgagaagctggtggcggccatcggcgtggagaacctggtgattgtcagcac
caaggacgccgtgctggtgatgaaccgtgagcgttcccaggacgtgaagaaggcggtcga
gttcctcaagcagaaccagcgcagcgagtacaagcgccaccgcgagatttaccgtccctg
gggccgctgcgacgtggtggtccagaccccgcgcttcaacgtcaaccgcattacggtgaa
accgggcggcgccttctcgatgcagatgcaccaccaccgcgccgagcactgggtcattct
cgccggcaccggccaggtgacggtcaacggcaagcagttcctgctgaccgagaaccagtc
cacctttattccgattggcgccgagcacagcctggaaaacccgggccgcattccgctgga
agtgctggagatccagtcggggtcgtacctcggcgaggacgacattattcgtattaaaga
ccagtatggtcgttgctaattttttcgggacaaatcgcagaatgacacagttaacatgct
ttaaggcttatgacatccgtggtgaactgggcgaggagctgaacgaggacatcgcctacc
gtatcggccgcgcctatggcgaatttctgaaacccgggaagatagtggtggggggcgatg
tgcgcctcaccagcgagtcgctgaagctggcgctggcccgcgggctgatggacgccggca
ccgacgtgctggatatcggcctgagcggcacggaagagatttacttcgccactttccacc
tcggggtggatggcggtatcgaggtgacggcgagccataacccgatgaactacaacggca
tgaagctggtgcgcgagaacgcgaagcccatcagcggcgacaccggcctgcgggatatcc
agcgcctggcggaggagaaccagttcccgccggtggacccggcgcgtcgcgggaccctgc
gccagatttcggtgctgaaggagtacgtcgaccacctgatgggctacgtggacctggcga
actttacccgtccgctgaagctggtggtgaactccggcaacggggcggcggggcacgtga
ttgatgaagtggagaaacgcttcgcggcggccggggcgccggtgacctttatcaaggtgc
atcaccagccggacggccatttcccgaacggtatcccgaacccgctgctgccggagtgcc
gccaggacaccgccgacgcggtgcgtgtgcatcaggcggacatggggatcgcctttgacg
gcgacttcgaccgctgtttcctgttcgatgacgaggcgtcgtttatcgaggggtactaca
ttgtcggcctgctggcggaggcgttcctgcagaaacagccgggggcgaaaatcattcacg
acccgcgtctgacgtggaacacggtggacatcgtgacccgcagcggcggccagccggtga
tgtcgaagacggggcatgcgttcatcaaggagcggatgcgccaggaagacgccatctacg
gcggggagatgagcgcgcaccattacttccgcgacttcgcctactgcgacagcgggatga
tcccgtggctgctggtggcggagcttctgtgcctgaagaacagttcgctgaaatcgctgg
tggcggaccgccaggcggcgttcccggcgtcgggggagatcaaccgcaagctgggaaatg
cggcggaggcgatagcgcgcatccgggcgcagtatgagccggcggccgcacacatcgaca
caacggacggtatcagtattgaataccctgagtggcgctttaacctgcgcacgtccaaca
cggagccggtggtgcgtctgaacgttgagtccagagcggatactgcgttaatgaacgcca
aaactgaagagattttagctcttctcaagtaatgcattacccataatgggagccataggg
tcagattttaatcgtattattgaccttatggcttattcttgacttcccactggtcaaagc
gtaaaaccgcccacagcattatttaatttcgtggctatccgccattatccagttaactga
ttaaagtgtaatctcatgaaaattactatttccggtacaggttatgttggtttatcgaac
ggtgtcctgattgcgcaaaaccacgaagtggtggccctggatatcgtacaggccaaagtg
gatatgcttaaccagaagatctctccgattgtggataaagagattcaggaatatctggca
gaaaaaccgttaaatttccgtgctaccacggacaagcacgacgcctatcgtaatgccgac
tacgtgatcattgccacgccgaccgattacgatcccaagactaactacttcaatacctct
acggtggaagcggttattcgcgatgtcacagagatcaacccgaacgcggtgatgatcatt
aaatcgaccatcccggtggggtttacccgcgacatcaaagaacgtttagggattgataat
gttattttctctccggagttcctgcgtgaaggacgtgcgctgtacgacaacctgcacccg
tcgcgtattgtcatcggtgagcgctctgcgcgtgccgaacgttttgctgatctgctgaaa
gaaggcgcgatcaagcaggatatcccaaccctgtttaccgactccaccgaagcggaagcg
atcaaactgttcgctaacacctatctggcgctgcgcgttgcctatttcaacgagctcgac
agctatgctgaaagccaggggctgaacagcaagcagattatcgaaggggtatgcctggat
ccgcgtatcggcaaccactacaacaacccgtcctttggttatggcggctactgcctgccg
aaagataccaagcagctgctggcgaactacgaatcggtcccgaacaatatcatcgcggct
atcgtcgatgccaaccgtacccgtaaagactttatcgcggattctattctcgctcgtaag
ccgaaagtagtgggtgtgtatcgcctgatcatgaagagtggttcggacaacttccgcgcc
tcttctattcagggcattatgaagcgcatcaaggcgaaaggtattccggttattatctat
gaaccggtgatgcaggaagatgagttcttcaactcccgcgtcgtgcgcgacctggatgcc
ttcaaacaagaggcggatgtgatcatctctaaccgtatggcggaagaactggcagatgtg
gcggacaaggtttacacccgcgatctgtttggtaacgattaa
>TH17000
atggcgaatttgaaagcggttattccggtcgcaggactaggcatgcatatgctgccggcc
acaaaggcaattccaaaggagatgctgccgatcgttgataagccaatgattcagtacatc
gttgacgaaatcgtcgccgccgggatcaaagagattgttctggtgacgcactcctcgaag
aacgcggtggaaaaccacttcgacacatcctacgagctggaagccctgctggaacagcgc
gtgaagcgccagctgctggcggaagtgcaggccatttgcccgccgggcgtgaccatcatg
aacgtgcgtcaggcgcagccgctgggcctgggccactccatcctctgcgcccgcccggta
gtcggcgacaacccatttgtggtggtcctgccggatatcatccttgacggcggcaccgct
gacccgctgcgctataacctcgccgctatgatcgcccgctttaacgagaccggccgcagc
caggtgctggcgaaacgcatgccgggcgatctttccgaatactccgtcatccagaccaaa
gagccgatggtggctgaaggccaggtggcgcgtatcgtcgagtttattgaaaaaccggac
gagccgcagactctggactccgatctgatggcggtggggcgctacgtgctgtcggcggat
atctgggccgaactggaacgtaccgagccgggcgcatggggccgtatccagctgaccgac
gccattgccgaactggcgaagaagcagtccgtcgacgcgatgctgatgaccggcgaaagc
tacgactgcgggaagaaaatgggctacatgcaggccttcgtcacctacgggatgcgtaac
ctgaaagaaggcgccaaattccgcgaaagcattaaaaaactgctggcctgagcgccagcc
tgaaaccgagcggcaaggctgaagcattcgtcctgccgctcataacgttatgcagaaatt
attcataacgcgaatgttataacgattgtaaagaaacgtatggcttcggagacttctggt
agtttgtctctggcctctgtggtgcaatggtcggagtagcggcaataatgctttatgaat
agtcacttagtgcgacaattcctaaagcgcaggaaaagcggtcaacgacagccaaaaata
aaacttgactgcgatcatgtttccgctttaaacatctcacttgcatgcataaaaatgtga
aatgaattggcatgcgagctggtacagacattacggataatccctgagcacggcagtgga
catcatcgaaggatcacaggtatatgaactggcaactcatctcattttttggcgatagca
ccgttttgctgcccagcgcagcggcgctgtttattgtcctgatgctgcgtaaaacgtcgc
ggttgctggcgtggcagtggagtttgctgttcggcatcaccggcgctatcgtctgcgcct
ccaaactggcctttatgggctggggtctgggtattcgtgagctggattacaccggcttca
gtggccactccgcgctctccgcggccttctggcctatcttcctgtggctgctcagcgccc
gtttctccggcggtctgcgtaaagcggccgttattaccggctatgttctggccgccgtgg
tgggctattcgcggctggtcatccatgcgcattccttctcggaagtgattgccggcctgc
tgctgggcgctgctggcagcgctttgttcctggtgttgcaaaaacgtacccctgatccgg
aaagcgtgcatatctcatggggcggtgttgcatgcctggtgatggttccgcttatccttt
tacatagcggcagcaaagcgccgactcagtccctgctgggacaaatcgccaccgcggtgg
ggccgctggataaaccctttacgcgtaccgatctccacaagcaggcctggtaatcgccat
ttgttttacaggggaaattaagttttcgccggttaattagacaaataagaaaataatcta
ctatatacccggtaattgataattcatatttatgaaataatgaagtgctactacattgtt
attgcatatttgcctggatatagccttgatcagacgtttcttaaatgcgctgagacgtta
cctgatgcacattcaatgaatatccagacacaggaaactattagaaattgtagttgacta
taacgccatcatctgatttttgcatgatgatgagctatggaaaaagacgtttttttacag
tcagttagctgcatgtgtgatgttgtagtagtaccgggaagatttctaaccctggaaatc
agtgaataatcttaattggtgacccgcttattttttgtcagtagaacgacaggcggcatt
aattggcagatattcggtaacaacactcccaattgtgaccgaaatcccgtaaacttaacg
ccgccaaaaataatggcctgaccaattattcatccacgggtcgataaaaattaagtcgtt
caggtagtcagtgcgctggtagctgttaagccaggggcggtagcgtcgctgaagccgctt
gctgctgcacagaggttctcttcaacggctgtaaatatcgacccggtcaggatgatgatc
atcaatagatatctatcaattttctacggatatcctcagaagttggccaggagcggctgc
tgatatcgcctggacattaactttcctgtctcattgatagcctgtagggtaaaattcgcc
tacattgtgagctgagtggatgttataaggctaacaagcagcttagggtaaatgtacttg
cctcgccggtgttgcacagcgaagtcagctggtgccgcgagcgctttctatcttggtatt
cccctcattctcattgagatacgacagcggggctgaaaatggatcttgtacaatgataaa
aattgcgcgcattgccgtgacgttgggtttgctttcctccctgggagcccaggcttacgc
ggccgggttagtggtaaatgacaacgacttgcgtaacgacctggcctggctttccgatcg
cggggtcatccatctgagcctgtcgacctggccgctgagccaggaagagatctcccgggc
gctaaaaaaggccaaaccgtcctattcttctgaacaagtggtgctggcgcgtattaacca
gcgcctgtctgccttaaaagcggatttccgggttaccggctacacttcaaccgataagcc
gggcactccgcaggggtttggtcagacacagccggcagataactcgttaggcctggcgtt
caacaacagcggcgagtggtgggatgtccacctccagggcaacgtcgaaggaggggagcg
gatcagcaacggctcgcgcttcaacgccaacggcgcatacggcgcggtgaagttctggaa
ccagtggctctcttttggtcaggttccgcagtggtggggaccgggctatgaaggaagcct
gatccgcggggatgcgatgcggccgatgaccggctttttaatgcagcgtgccgagcaggc
ggcgccggaaacctggtggctgcgctgggtgggtccatggcagtaccaaatctccgctag
tcagatgaatcaatataccgcggtgccccatgccaaaattattggcggacgcttcacctt
tacgccgtttcagtcattagaattaggtgcatcgcgcattatgcagtggggcggggaagg
tcgaccgcaatcattcagcagtttctgggatggcttcactggccatgataataccgggac
agataacgaaccgggtaaccagctggcagggtttgactttaagttcaaacttgaaccaac
tcttggctggccagtgagtttctatgggcagatggttggtgaggatgagtctggttacct
accatcggcgaatatgttccttggcgggattgaagggcaccacggctggggtaaggatgc
ggttaactggtatgtggaagcgcatgatacacgtaccaatatgagccggaccaattacag
ctatacccaccacatctacaaagatggttattaccaacaagggtatccactgggcgatgc
gatgggaggggatggtcagttgttcgcaggcaaggtagaactgattactgagaataatca
gcgttggagcacgcgccttgcatatgccaaggtgaatccaaaagatcaatcaattaacaa
ggcattccctcattcggacacgttgaaaggtgtacaactgggctggagcggtgacgttta
tcagtcggttcgtctgaatacctctttgtggtacaccaacgctaacaacagcgacagcga
tgacgttggggcaagcgcagggatagaaataccatttagtttataaggctgaatgctgaa
aataaggggagagcggtgatagcgctgcaggatgcagtcagcttttctctctccgcaggc
tggtaaggaagcaacggccatgacagctgctcaggaattggcaaattttgatttactgat
gatgtgacattatgaagaaaaaaattgttagattttcggcattagcattggcgattgggt
ttttatcgggttgtaccattgtccctggtcagggattaaacagtctacgtaagaacgtgg
tggagcttccagacagtgattacgatttggataaactggtcaatgtgtacccgatgacgc
cggggcttatcgatcagcttcgaccggaaaccatactcgctcgtccaaacccgcagctgg
ataatttactacgaagttatgaatatcgcattggggttggcgatgtattaatggtaaccg
tttgggatcacccggagctgacaacacctgcaggtcagtaccgtagcgccagtgacaccg
gtaactgggtgaattctgatggaaccattttctatccctatataggtaaggtgcaggtgg
cgggcaagacgcttagccaggtacgtcaggatatagccagtcgtttgacgacttatattg
aaagtccccaggttgatgtaagtgttgcagcattccgttcgcaaaaagcctatgtaactg
gtgaagttgcaaaatccgggcagcaaccgataactaatattccattaaccgtaatggacg
ctatcaatgctgcaggtggtcttgcaccagatgctgactggcgaaatgttgtgttaacgc
ataatggtaaagatactaaagtttctttgtacgctttgatgcagaaaggggacttgacac
aaaatcatttactttatcctggggatattctttttgtcccacgcaatgatgatttaaaag
tatttgtcatgggggaagtgggtaaacaaagtacgctaaaaatggaccgcagtggtatga
caattgctgaagcactaggcaatgctgaaggtatgtcgcaagcgttcagtgatgcaactg
gagtatttgttattcgccagttgaaaggtgacaagcaaggtaaaatagctaacatttatc
agcttaatgcacaagatgcttcggcaatggttctgggaacagaatttcaattgcaaccat
atgatattgtatatgtcacgacagctcctttagtacgttggaatcgtgtaatttctcagc
ttgtcccgactattaccggcgttcatgacatgacggaaactgcgaaatttattaaggatt
ggccataatatgtttagtacaatattaattgtttgcacagggaatatatgccgttcgcca
attggtgagcggtatttacaacaattacttccttccaaaaacatttcgtctgcgggtaca
caagctttggttgatcatgaagctgaccaatcagctgatgaagtcgcaaggaaaaatggg
atttcattggcaggtcatttaggaagacaatttacatcaaaattaagtaaagaatatgaa
ttaattcttgtaatggaaaaaaatcatattgagcagataagcaacattgcacccgaagca
cgaggtaagacaatgttgtttggccattggttagaacaaagagatattcctgatccttat
aggaaaagtgaagaggcctttgcatcagtgttcaaacttattgagcaatctgctctgtta
tgggctgagaaattaaaagcttagaaattcaggaaataatgcatgacttcaatatccaaa
aagaagcaaccagaaacagtagatgatttagactttggtcgaatggttggtgaattaatc
gatcatagaaaaataatcattgctctcacttcatttgcaacattaattgctttattatat
gctttttttgcgacgcctatatataaagctgatgctttaatacaggtcgaacaaaaacaa
gcgaatgcaatacttagcaatttaagtcagatgcttcccgatagtcagccacaatcggcc
cctgagattgcattgatccaatcaagaatgattctaggtaaaacagttgatgatttaaat
ctccaggctgtagtaagtccaaagtattttcctatttttgggcgtggatgggcaaggtta
agtggagagcaccagggaaatatacaattatcacggttatatgtttcttcttctatagga
gatgaagaaaaccccccggaattcacgcttaaagtgaaagatagtaatagatatgttata
gagtttggaggggaggaaataaatggaaaagttggggagttaattgaaaaagatggaata
acactaaaaattgatgaaattaatgctaaggctggtgctgaatttactattaagtacgtg
tcaaaacttaaggctatcgcagatttacaagaaaacttatcagtagctgatcaaggtaaa
gatactggaatattgatattatcatatctaggcgatgatccactaaaaataaaaaatata
gtcgatagtattagtgagaactacttggctcagaatatatctcggcaagcagcacaagat
gagaaaagcttagagtttcttaataaacagttgccaatggtccggagcgatttggattca
gctgaggataagttaaatgatttcagaaagcggaatgattccgtcgatttgtcgttagag
gctaaatctgtattagatcaaattgttaatgtcgacaatcaattaaatgaattaactttc
agagaatcagaaatttcgcagctttacactaaagagcatccaacatataaagccttaatg
gaaaaaaggaaaacattacaggatgaaagagggaaattaaataagcgtgttgcaacaatg
cctgagactcagcaagaaattttacgtttgagtcgtgatgttgagtcaggtagagctgta
tatatgcaattattaaatcgacagcaagaattgaatattgctaaatctagtgcgataggc
aatgtaagaataattgatagcgctgtaacccagcataaaccagttaaacccaaaaaaata
attgttgtcctagccggtttgtttattggccttgtaatttcagtaagccttgttttagtc
cggattctattacgtaaaggaattgaaactccagaacaactggaggagttgggaataaat
gtttatgctagtattcctgtttctgaaagcaaccccaaaaatgtaatagcaaaacgacta
aataaacgagatgacagtagacctaaggttttacttgctacagaaaatcctgcggatctt
gctattgaggcaataagaggtttaaggacaagtctgcactttgcaatgcttgaagcaaga
aataatctcttaatgatttccggtgcaagtcctaatgctggtaaaacatttgtgagttct
aacttatcttcagtaatatctcaaacaggtaaaaaggttatttttatcgatgctgattta
aggaaaggttatactcacaaattatttaatataaaaaacacgaatggactttctgattat
ttatcaggaagagttgcacttgataaaatcataaataacttacagacagagggctttgat
tatatatctcgaggttcggttccaccaaatccagctgagttactcatgcataatcgattg
gcggaattacttgagtgggcgaataaatcttatgatattgtcatattagatacacctcca
atcctggctgtggctgacgctgctattatcggaaactatgtgggtactactttgttggtg
gccagatttgaagaaaacacaccgaaagaaattgatataagtgttaagagattccaaaat
agtggcgtaaatattaaaggatgtattctgaatggtgtggtaaaaaaagcaagtaataaa
tacgggtatggatataattattacgattattcatattcagataaaaaataggttactcaa
gaaggggacgaagaatccccttttttaaaatatataataaaaggataataatgaacgtca
tccatatcgcggaaaccgttaaaggtggtgttgcaacagttataaataatctaacggaaa
acaatgaaattgatagtcatgtaatatgccctgagagtcaatcaaaagaaatatattgcg
cacaaaaaactttattctcacgaacaggtagaaatatatcatctttatcatctttattct
tagtaatcattaaaacattaaaatataataaatttgatgttattcatttacatagttcat
ttgccggttttattgtaagggcgttatttgcatttaaattaataaataaaaagaaatata
aagttatatatacgccgcattgtttttcatttatcatggacacaaaaaaatggaagaaaa
aagcatatatatatattgagcgtattctagcaaaacagacagattgtattattgcaaata
gttactatgagtataaatgtgctgtagatgcaggaataagtaaaaataaaataaaggttg
tatataatgcagtttcgctagatggacaagaaaaattagaacgtataaagaaatgcaatg
aaaacgaggtccagaaggagaaaataaatatactgtttgtgggacgttttgataaacaaa
aggggtatgattatttactcaatgtaatcaagattgccgacgtttctaaatatacattta
atatcattggcgattctgtacatgatgttttcgaaaaaatagaaaaagaaaatgtggtat
attatggctgggttgacaataaagaattgccagcatatttttgcgagaatgatgtcttgc
ttatgcctagtcgatgggaatcgtttggattagttgcggtagaggcgcaattatatggag
tgccagtaatagcaaataatgtggcttctttaccagaagttatttcagatggcttaacag
gtatgcttgttaacttcgaagacgctaataaagttgttgagataatggattcacatacta
tccatttttggaatgaaaaaaaagaagcatgccgtgaattcgcatctaataaattcagga
aaagcgatatggtaaatagctatgtgcaaatatataagagctattaaatataatcaataa
acgacatgggtatttcatgaatattattttagtaaacacgttatattatccatataaaat
aggtggtgccgaggtttcggttcagatattggccgagtcattaattgagaaggggcattc
ggtaacagtcgttagtattcatgagcataatgagcgtaaagatacagaacataacggtgt
aaaaataatatatttgccatactcaaacatatattggggattgagtttaactaaaagaaa
tccgttaagtaaaattttatggcatctaattgatctatataattttaaaattgccaaaga
attcgaaaatattattatggatgtaaagcctgatattgtacatactaataatcttagtgg
aatatcatgtgctgtatggcaaaaagctaaaaaatacaagtgtagagttattcatacttc
tagagattattatctgatccatccaaattgcaaactttataaaaatggttcagaaatgtc
agttaaatcgattgcggtatcattatggtcgctttcaaaaaaaatattgggtaaaaatgt
cgatgtttatgtaggaattagcaactatataaaagataaacacattgaagccggtttttt
taaaagtacagaaaaatacactatatataattcagtgaaatctaatgttattcttgatct
taccgccgctaatgataaacgtttaggctttatcgggcggttgacttacgaaaaaggctt
tgaccaattttgtaagttggcacagttaaataaaacaaaaaagtttattgctgcaggaga
gtttgacaaaaatagcgcttctttgaagcagttagcacttgactcaaatgttgaattatt
aggctattgtcctgtcgatgattttatgcaaaaagtcgatataatagtattacctataaa
atggcaagagcctttcggtcgtgtagttgtagaagcgattttcgcggggaaagtagttct
aactaatcgagtcggtggtataactgaattatctagaattttgccaaacatttatttttt
agaagatattcaagatatagatagcataccatttcctgttgagatagatgattctgaaaa
gaaaatatttaacgttgattatgttactgaacaatatttgaaaatttataaaggttaaag
caagtggctaaaattatcgttgtttcaactgattgcccatatcctgccaaccatggtggt
cgattagatatattaatgagattggagttattatcctcaacaggacatgatgttgatttg
atcgttacatataaggaggaaatagacgaagccagtaaacaatatttggagcgaatttgt
aaaaatgtttactatgctcaacggcttggaatgataagaagtgcttttaatgatatgttg
aaattccttccgttgcaagtaaaatcccgttctaggttgagagaaataaaattaaataaa
aaatatgattatgttttgtgtgaatctgagtatgtctacagtattcttaaaaatagcacc
ttagacgcaaagaataagctacttagagttcataatgatgaggttgtatattataaggca
ctgtttaatgatgaaaaatctatctttaaaaaaatttattatttttatgaaatgttagct
tttaaatataataaaaaagatatcaattcatctttcgataaacttttgtttatatctaaa
gatgaatgtgataaagagtccaaagggatatggctaccaagtcatatccccgtaatgcat
ccttttaaatatgataaattcgacttgcacaattgcaatgtgctttttgtgggcaattta
ttcatgccaaataatttgcaaggacttatctggtatcttaacaaagttcatccaatggta
ataaaggaaaatcctgatataaaattaactatagcaggtaatgctaagaatgggatttct
gaagaattgaaaaaagctataagtatatatgatggtaatgctataaatttaattactagt
cctagtgatgaagaactccaagcgatctacgatggaaactgcatttttattaatccaatg
cttaatggtgctggagtgaaattaaaaaatctagatgcgatgagaaacactatgtttgtc
gttagtacaagcattggaagtgagggcactggaactaatcatggagaacagttagtaata
gccaatgacgaagtgctatttgcaaagcacataattaattattctaaaaatatatcaggt
atgaaagaaatagcatttaatgccttttcatttatacaggaaaattatgattcgaagaaa
gttttctcgagtattttcaaagagaactgacatgcataatataattagattgctttttag
aaatccgttttttttcttgttttgtctttttataccttttgataatactagcctgcaaag
tatcggggggattatgacagcctctccttcggctttaattctgttgccaggcctatttgt
ttctatcttgtcaaaaggactaaaggtcaataaaaacatattgctctgtttctttggtgt
tttattgatttcatttttgtactatttctactgggttttttattttccagagttagaccc
gatattcatacttgacagagggagtagatattttttattatatgttttttattttttggc
gctttactattcattgcgacaaaatatcaaagatattcgagctggcgccgccttaattat
tattgttgttattttttctgttttgctcaattatttagatcctgccataataaataacaa
aagtattatacaatataacgattttattagccctgagaggttgagaggattctctcttga
agctagtgtatttggctaccagattgtatgtagtatccttctattagccgtactgttaaa
ctggagtacttttttccttgtcactgtaacgatcgttatcgctatattgacaacctctaa
aggagctgctctttcatttttgatatgtatttgcttttatttttcccttaaaggaaagtt
aatgtttagggttttgctgtcgctatgctcaatagtaatatcttatattatattcaaata
ttatttcctagatgcacttgcaagtgatatagacacatattcatccgtggcaacaagggg
aacgatgttcatagtcggactgaagatttttttatttaatccgttaggagttggattctt
cggttatttgccatctatttacgattttacttcaggggtaatagacttcattaaaagcca
ttttccttttttgaattttgatgaggtatatacatatacaattccaggagaatataaaac
tgttgggaccaagtcgctaatattagatttattgattatttatggggtctttttcttaat
tccatttatatatttcattaagaaaatactcaaagaatttgatgcgcaatccgaaagaaa
ttcttattttctattgctctttataattttttcaaatatgttttttatttctcatttagg
tagttactttactccgttttgcattgcatttttgataattttatcaaaaaatcgggccga
aaatgacatcaactaaagttaaggtattactagatgagtttaaaattaaaaacgataaaa
agcacgaaatggtcagcgttatcatctttgacaattattgtgcttggttttttacaaatg
gtaatactatctcgtattctggagccatttgaattcggtgttttgtcaataatgacagtt
gtctttttattcactgatatgcttgcggactgtggtctctccaacgccattattcagaaa
aaaaatataacgttagatgagttatcagctttatattgggttaatatatttttgggggta
tttttatttgttgtgacgatcattttgtcatatgagatttcttcatggatgaggctggat
agattaagctttcttatacaattaactgctcttgtttttattatcatgcctcatggccag
caataccgagcgttaatgcaaaaagaacttgaatttgatattctgtctaaaattgaaagt
ttttcttatcttactgggttttgtttgacagtcatcattggaataataactaaaaatgcc
tcatgtgctgtttttggatatttacttacagtttcaatgagaactgtaatattaagtttt
gttggtcggaaatattatcatccgacttggaagagaagtaaattacgagagattaaaaaa
caacttttattctcattttaccttacgcttgatagtatattaaattatatcaactcctca
ataacaacaccgatagtcgctagagttcttggtgctatttatgttggggggtataattta
tcatttaacgttgcagtcaatccaccatctaaaattagccctataatcaccagggtttta
tttccagcattatcaaaaatacaagatgataaagaaaggctgagaattaatttctttaaa
ctcctacacgtgattagttatataaatttccctgcattgcttggtttatgcattattgca
aaagattttgtatatctggtgtttggtgagaaatggctttttatagttcctacgctccaa
cttctttgtattgccggagcaatgcgtatggtagcaaaccctattggttcattgcttatg
gcaaaagctaaaatggagttaagtgttagatttaattttgtaaaaacaatcatatttatt
cctgttctgtatttttctactatctggaatggaatggttggtgcggccattggttttttg
atttgccaggcaattaatgcattattaagttatttctttttacttaagccagtgctaggg
aattgtattgttgactatataaatagtttttttattccgttcgttcatacactacctatg
attttattattgttggtatgtgatatttatattgataaaatctcattaacattttttatc
ctgaaaatagtaataggtgggggcgtttatatcttaactattcttattagccctaataag
ttacttgctgagatgaaaggcttatttcgtcaattgctcttaaagagataaatatgctgc
caaatcattcaggggggtgtaatgaaattactcatgtcaaaaagatattttttaaaaaaa
ttaattccaagtctaactctattccctgtccttaccagctatgcaagctcgaataaggat
gtcatcgagtcccctcagagtaagagatatactattgaaagtattaaacaatacatatct
ttatttattggtgagtgtgtttttattagtggccaagaagctactcaggatgactctttc
ttttattcgggatattttgtaagtatacctgttattgcagatgaactaattgacaatgta
atttatattcgtggtaaaaattgcacatggaagagaaagattgatgattttattgatgtc
agctggtttggtgctattggtgatggtattaatgatgattcaaatgctatatcgcgggct
aatattgcggcacacaacgaatgcttacctcttaaattcattccagggcacatctatcag
gttaaaaaaacatatgaaatagatgtatcgaaaacatcatggttttcgtcggatctgtca
acattaaaatggtttaatgattttaacgcagattttgcaataagattattctcgagccag
aaagattattctaaacgatttcaaaatgtcaaagtcgctatcaagagtattgcaataatt
ggcgctggaattaaaaatttactggatagttgtgcaataaaaattggtggggatgaaaga
aatagttcgctcttcacgattgattcagtatcgattcaggggtggcgtactacactagct
tttgataataattcatggcgcataaaattttgtgattgccattttttatggggaaatatt
attgctcctcctggcaataagaattctggagagtgcatggtatttgataattgtatgttt
gctgataatcggagttatactgaattacattatggtgattggttcttttcaaaatgttca
tttgataatcatgaggttaaattgtttggtgatgcaaatgtctttataaaccaatcgcac
atggaaaacccagggcgaaaaacgacagattttacaattgttagtattaactcaataaat
agctttgcttcagttattgacagttttatttttataagtccgacacctaaaataataaat
acgccattgttttatgtgataagtgacaatgaaaatggtttatatgtgcgtaatttacga
ttccaggcaactgaaaactacaatccatcaaaaggcacggaaaatgctctagtactagta
ggcggtgatgggaagtcttatctcgaaaacgttagagtctcattaaataataagtcatat
ttagccttaaacaaaaatgattcttctgtgttgatgaactcaagatttaaggaaggattg
agatattgggatttcaatgatggtgtttcactccaggcgcgtatttcttccaatgattct
gaaaccattgtattttcaaaaaacggcgctagtttatcacaaagtgtattggtgaaatcg
acaggtatactgtcgggaggaatgatgttgaagattgttagtggtgacttaaaactaact
cttgagtgttatgattctctcgataataatattactacgcgagaatggaattgttctgcc
tctgactatagtgattggtcatgggtacggtttggtgaaaaattaccggataatattagg
aaaattaaattctattgtaaaagttttgggcaaattgttgatgtcaaacttagtactata
ttaatggatatcatttcttaaacttaagaacataagagctacaatatgattttcaataaa
gttattgaacgcattagtatactaaaaaatagatgccgatcttctgaatgtagcatcatt
ggtgttttgtttaggatgctaatgtttcgattggtctacaaaaaaaacattttaacttct
ccgaaagtgaaaataaagaatataaaaaatataaaattccacaaaaatagtaatttaatt
gtcgggttgtcaaatgttaatcacgtaaataataattcgatatgttatataaataaccgc
ggtgaaatgcatgtgtcaggaaatgtgtttatagctaaaagtgttcgggttgacattgct
gactctagtaagattattttaaacgactgttatattgggcctgaaacagatctcatttct
tattctggcattagcattggaaaagggagtatggtttcttggagggttcaatttctggat
gaagattttcatttggtttcctataatgataagaaacctaaagacggtaaaattaccata
ggtgaaaattgccttatagggaacaatgttgccattaataaaggttgtattatcgctgat
ggttgcgttgttgcgagtcattcagtcgttaatggtgttttccttgagaaaaattgtctt
atagctggcgttccagcaagggttatcaaaagaaatatatcatggcaacactaagagttt
ttcatctcttgtttgttacgttaatgaaacttatcgacagatatgcttgtttataaatga
gtgattgaattatgacaatatctcagcatcgctttcgctcgaatgcaaatgcttccataa
tttctatgcttcagcgtttttctgatattctgataatatttttaggtatttatttttcgt
gttttataaatgactatttttttaatttacactatgtactaatggcacttgttgcacttg
ttgtatttcaaatgatcggcggtattacagacttttatcgctcatggagaggcgtggaat
tttctgttgaattaattttaatacttaaaaattggtcgctttcttttttactaacgctcg
gttttgttacgttattttcagattttgatttaacatttagaacatttattttttggtatt
tggctgtatgtgctggctttgttgttactcgttctttgatcagagcattagcaggatttt
ttagacggattggttataataaaagaagagttgcttttgctgggtctttaccagcaggaa
tcagtttgctggaaacttttagaaagcagccttggttagggtttgaggttaaaggtatat
atgaagactccttttcaggtacttatgatttagaactttatgctggaaaaatttctgatt
taataaatgaggcaagaaaaggaactattgaccgtatttacattgcaatgcatatgagag
atgaggttgctataaaaaatatggtttcacaattaacagatactacttgttctgttcttt
atatacctgatgtatttacttttaatatactgcagtcgcgtacggaagaaataaatggcg
taccggttgttccattatttgattccccgctgaatggcattaacatggtttttaagcgcc
ttgaagatatcattgtatcatcattgattcttattctgatatcaccaattcttctggtta
ttgctactgcagttaaaactacctcgaaagggccggttattttccgccaggtgcgttatg
gaatggatggaaaacctataaaagtatggaaatttcgctcgatgactgtaatggaaaacg
acgataaagttattcaggctacaaaaaatgatatccgcgtgactaaagttggcaagtttt
tacgcagtacttccttagacgaacttccgcagttctttaacgtactttttggtcagatgt
ccgttgtaggacctcgaccgcatgcagtttctcataacgagcaatatcggtccttaattc
agggatatatgcttcgtcataaggttaagccaggtatcacgggcttagcacaaattaatg
gttggcgtggtgaaacagatactttggaaaaaatggaaaaacgaatcgaatatgatttgt
tatatatcagaggttggagcatttggttagatctaaaaataatattccttactgtcttta
aaggatttattaacaaatctgcttattgattagatgctccttaagacaaggtttgtgcat
ttatagtccaaaatttatttcttgtgctagttaacaaattttcactatgagctctttgta
ctttgggctaacattatcatcacatttaagctgcgaacgtgtcgcagtgaccacaccaga
caggagtaagtaatgtccaagcaacagatcggggttgtcggtatggctgtgatggggcgt
aaccttgcgctgaacatcgaaagccgtggttataccgtctccgttttcaaccgctcccgt
gaaaagaccgaagaagttattgccgaaaacacaggcaagaaactggtcccttactacaca
gtacaagagtttgttgaatccctcgagacaccacgtcgtatcctgttgatggtgaaggcc
ggggctggcaccgacagcgccattgattccctgaagccttaccttgataaaggcgacatc
atcattgatggcggcaacaccttcttccaggacaccatccgtcgtaaccgtgaactctct
gccgaaggttttaactttatcggtaccggtgtttccggcggcgaagagggcgctctgaaa
gggccttccatcatgcctggtggccagaaagaagcctatgaactggtagcaccaattctg
aagcagattgcggcggtggctgaagacggcgagccgtgtgtgacctatatcggtgctgac
ggtgcgggccattatgtgaagatggtgcataacggcattgagtatggtgacatgcagctg
attgccgaagcctatgcgctgctgaaaggcggtctggcgctctctaacgaagagctggcg
caaacctttaccgaatggaacgaaggtgaactgagcagctacctgatcgacattaccaaa
gatatcttcaccaagaaggatgaagagggtaaatacctcgttgatgttattcttgatgaa
gcggcaaacaaaggtaccggcaagtggaccagccagagctcactggatctcggcgaacct
ctttctctgatcacggagtccgtatttgctcgttacatctcttcgcttaaagaccagcgt
gtcgccgcgtcgaaagtgctgagtggtccgcaggctcaaccggtcggtgataaagcggaa
tttatcgaaaaagttcgtcgcgcgttgtacctcggtaaaatcgtttcctatgctcagggc
ttctcccagctgcgtgctgcttctgatgaatacaactgggatctgaactacggcgagatc
gctaagattttccgcgcgggctgtatcattcgtgcgcagttcctgcagaagatcaccgat
gcttatgcgcaaaacgctggcattgctaacctcctgctggcaccgtacttcaaacagatc
gctgatgactatcagcaggcgctgcgtgatgtcgtggcgtatgccgtacagaatggtatt
ccggtaccgacgttctcagcggcaattgcctactacgacagctaccgttccgcagttctg
cccgctaacctgatccaggctcagcgcgattattttggtgcgcacacctataagcgtact
gataaagaaggtgtattccataccgagtggttggaataatctttatatgccgccccagtc
aggccatttggcctgactgtaatctattgttagttattctacaataaactgaccaagtca
tcttgtttcctctccttcgttgtttttccagctctaataaaccaaatgcttatcttttaa
gaatttgccatatttatacttttgtatacctataataagctacttctggcctcagaatat
atctgggtgtttaataacagggttttaattaaaggatattaatatgttgcttcctgtgat
tatggctggcggtaccggcagtcgtctctggccgatgtctcgcgagctttacccgaaaca
gttcctccgtctgttcgggcagaactccatgctgcaggaaaccatcacccgactctcggg
ccttgaaatccatgaaccgatggtcatctgtaacgaagagcaccgtttcctggtggcaga
acagctgcgccagctcaataagctgtcgaacaacattattctcgagccggtcgggcgcaa
caccgccccggccatcgccctggcggcccttcaggccacccgccacggcgacgacccgct
gatgctggtcctcgccgccgaccatatcatcaataaccagccggtcttccacgacgccat
ccgcgtcgccgagcagtatgccgatgaaggccatctggtgaccttcggtatcgtgccgaa
cgccccggaaaccggctacggctacatccagcgcggcgtggccctcaccgacagcgccca
caccccgtaccaggtggcccgcttcgtggagaagccggaccgcgagcgcgccgaggccta
cctcgcctccggggagtactactggaacagcggcatgtttatgttccgcgccaaaaaata
cctctccgagctggccaaattccgcccggatatcctcgaagcctgccaggctgcggtaaa
tgccgccgataacggcagcgacttcatcagcattccgcatgacattttctgcgagtgccc
ggacgagtccgtggactacgcggtgatggagaaaaccgccgacgcggtggtggtcggtct
cgatgccgactggagcgacgtcggctcctggtccgccctgtgggaggtcagcccgaaaga
tgagcagggtaacgtcctcagcggcgacgcgtgggtgcacaacagcgaaaactgctatat
caacagcgacgagaagctggtggcggccatcggcgtggagaacctggtgattgtcagcac
caaggacgccgtgctggtgatgaaccgtgagcgttcccaggacgtgaagaaggcggtcga
gttcctcaagcagaaccagcgcagcgagtacaagcgccaccgcgagatttaccgtccctg
gggccgctgcgacgtggtggtccagaccccgcgcttcaacgtcaaccgcattacggtgaa
accgggcggcgccttctcgatgcagatgcaccaccaccgcgccgagcactgggtcattct
cgccggcaccggccaggtgacggtcaacggcaagcagttcctgctgaccgagaaccagtc
cacctttattccgattggcgccgagcacagcctggaaaacccgggccgcattccgctgga
agtgctggagatccagtcggggtcgtacctcggcgaggacgacattattcgtattaaaga
ccagtatggtcgttgctaattttttcgggacaaatcgcagaatgacacagttaacatgct
ttaaggcttatgacatccgtggtgaactgggcgaggagctgaacgaggacatcgcctacc
gtatcggccgcgcctatggcgaatttctgaaacccgggaagatagtggtggggggcgatg
tgcgcctcaccagcgagtcgctgaagctggcgctggcccgcgggctgatggacgccggca
ccgacgtgctggatatcggcctgagcggcacggaagagatttacttcgccactttccacc
tcggggtggatggcggtatcgaggtgacggcgagccataacccgatgaactacaacggca
tgaagctggtgcgcgagaacgcgaagcccatcagcggcgacaccggcctgcgggatatcc
agcgcctggcggaggagaaccagttcccgccggtggacccggcgcgtcgcgggaccctgc
gccagatttcggtgctgaaggagtacgtcgaccacctgatgggctacgtggacctggcga
actttacccgtccgctgaagctggtggtgaactccggcaacggggcggcggggcacgtga
ttgatgaagtggagaaacgcttcgcggcggccggggcgccggtgacctttatcaaggtgc
atcaccagccggacggccatttcccgaacggtatcccgaacccgctgctgccggagtgcc
gccaggacaccgccgacgcggtgcgtgtgcatcaggcggacatggggatcgcctttgacg
gcgacttcgaccgctgtttcctgttcgatgacgaggcgtcgtttatcgaggggtactaca
ttgtcggcctgctggcggaggcgttcctgcagaaacagccgggggcgaaaatcattcacg
acccgcgtctgacgtggaacacggtggacatcgtgacccgcagcggcggccagccggtga
tgtcgaagacggggcatgcgttcatcaaggagcggatgcgccaggaagacgccatctacg
gcggggagatgagcgcgcaccattacttccgcgacttcgcctactgcgacagcgggatga
tcccgtggctgctggtggcggagcttctgtgcctgaagaacagttcgctgaaatcgctgg
tggcggaccgccaggcggcgttcccggcgtcgggggagatcaaccgcaagctgggaaatg
cggcggaggcgatagcgcgcatccgggcgcagtatgagccggcggccgcacacatcgaca
caacggacggtatcagtattgaataccctgagtggcgctttaacctgcgcacgtccaaca
cggagccggtggtgcgtctgaacgttgagtccagagcggatactgcgttaatgaacgcca
aaactgaagagattttagctcttctcaagtaatgcattacccataatgggagccataggg
tcagattttaatcgtattattgaccttatggcttattcttgacttcccactggtcaaagc
gtaaaaccgcccacagcattatttaatttcgtggctatccgccattatccagttaactga
ttaaagtgtaatctcatgaaaattactatttccggtacaggttatgttggtttatcgaac
ggtgtcctgattgcgcaaaaccacgaagtggtggccctggatatcgtacaggccaaagtg
gatatgcttaaccagaagatctctccgattgtggataaagagattcaggaatatctggca
gaaaaaccgttaaatttccgtgctaccacggacaagcacgacgcctatcgtaatgccgac
tacgtgatcattgccacgccgaccgattacgatcccaagactaactacttcaatacctct
acggtggaagcggttattcgcgatgtcacagagatcaacccgaacgcggtgatgatcatt
aaatcgaccatcccggtggggtttacccgcgacatcaaagaacgtttagggattgataat
gttattttctctccggagttcctgcgtgaaggacgtgcgctgtacgacaacctgcacccg
tcgcgtattgtcatcggtgagcgctctgcgcgtgccgaacgttttgctgatctgctgaaa
gaaggcgcgatcaagcaggatatcccaaccctgtttaccgactccaccgaagcggaagcg
atcaaactgttcgctaacacctatctggcgctgcgcgttgcctatttcaacgagctcgac
agctatgctgaaagccaggggctgaacagcaagcagattatcgaaggggtatgcctggat
ccgcgtatcggcaaccactacaacaacccgtcctttggttatggcggctactgcctgccg
aaagataccaagcagctgctggcgaactacgaatcggtcccgaacaatatcatcgcggct
atcgtcgatgccaaccgtacccgtaaagactttatcgcggattctattctcgctcgtaag
ccgaaagtagtgggtgtgtatcgcctgatcatgaagagtggttcggacaacttccgcgcc
tcttctattcagggcattatgaagcgcatcaaggcgaaaggtattccggttattatctat
gaaccggtgatgcaggaagatgagttcttcaactcccgcgtcgtgcgcgacctggatgcc
ttcaaacaagaggcggatgtgatcatctctaaccgtatggcggaagaactggcagatgtg
gcggacaaggtttacacccgcgatctgtttggtaacgattaa
>TH17108
atggcgaatttgaaagcggttattccggtcgcaggactaggcatgcatatgctgccggcc
acaaaggcaattccaaaggagatgctgccgatcgttgataagccaatgattcagtacatc
gttgacgaaatcgtcgccgccgggatcaaagagattgttctggtgacgcactcctcgaag
aacgcggtggaaaaccacttcgacacatcctacgagctggaagccctgctggaacagcgc
gtgaagcgccagctgctggcggaagtgcaggccatttgcccgccgggcgtgaccatcatg
aacgtgcgtcaggcgcagccgctgggcctgggccactccatcctctgcgcccgcccggta
gtcggcgacaacccatttgtggtggtcctgccggatatcatccttgacggcggcaccgct
gacccgctgcgctataacctcgccgctatgatcgcccgctttaacgagaccggccgcagc
caggtgctggcgaaacgcatgccgggcgatctttccgaatactccgtcatccagaccaaa
gagccgatggtggctgaaggccaggtggcgcgtatcgtcgagtttattgaaaaaccggac
gagccgcagactctggactccgatctgatggcggtggggcgctacgtgctgtcggcggat
atctgggccgaactggaacgtaccgagccgggcgcatggggccgtatccagctgaccgac
gccattgccgaactggcgaagaagcagtccgtcgacgcgatgctgatgaccggcgaaagc
tacgactgcgggaagaaaatgggctacatgcaggccttcgtcacctacgggatgcgtaac
ctgaaagaaggcgccaaattccgcgaaagcattaaaaaactgctggcctgagcgccagcc
tgaaaccgagcggcaaggctgaagcattcgtcctgccgctcataacgttatgcagaaatt
attcataacgcgaatgttataacgattgtaaagaaacgtatggcttcggagacttctggt
agtttgtctctggcctctgtggtgcaatggtcggagtagcggcaataatgctttatgaat
agtcacttagtgcgacaattcctaaagcgcaggaaaagcggtcaacgacagccaaaaata
aaacttgactgcgatcatgtttccgctttaaacatctcacttgcatgcataaaaatgtga
aatgaattggcatgcgagctggtacagacattacggataatccctgagcacggcagtgga
catcatcgaaggatcacaggtatatgaactggcaactcatctcattttttggcgatagca
ccgttttgctgcccagcgcagcggcgctgtttattgtcctgatgctgcgtaaaacgtcgc
ggttgctggcgtggcagtggagtttgctgttcggcatcaccggcgctatcgtctgcgcct
ccaaactggcctttatgggctggggtctgggtattcgtgagctggattacaccggcttca
gtggccactccgcgctctccgcggccttctggcctatcttcctgtggctgctcagcgccc
gtttctccggcggtctgcgtaaagcggccgttattaccggctatgttctggccgccgtgg
tgggctattcgcggctggtcatccatgcgcattccttctcggaagtgattgccggcctgc
tgctgggcgctgctggcagcgctttgttcctggtgttgcaaaaacgtacccctgatccgg
aaagcgtgcatatctcatggggcggtgttgcatgcctggtgatggttccgcttatccttt
tacatagcggcagcaaagcgccgactcagtccctgctgggacaaatcgccaccgcggtgg
ggccgctggataaaccctttacgcgtaccgatctccacaagcaggcctggtaatcgccat
ttgttttacaggggaaattaagttttcgccggttaattagacaaataagaaaataatcta
ctatatacccggtaattgataattcatatttatgaaataatgaagtgctactacattgtt
attgcatatttgcctggatatagccttgatcagacgtttcttaaatgcgctgagacgtta
cctgatgcacattcaatgaatatccagacacaggaaactattagaaattgtagttgacta
taacgccatcatctgatttttgcatgatgatgagctatggaaaaagacgtttttttacag
tcagttagctgcatgtgtgatgttgtagtagtaccgggaagatttctaaccctggaaatc
agtgaataatcttaattggtgacccgcttattttttgtcagtagaacgacaggcggcatt
aattggcagatattcggtaacaacactcccaattgtgaccgaaatcccgtaaacttaacg
ccgccaaaaataatggcctgaccaattattcatccacgggtcgataaaaattaagtcgtt
caggtagtcagtgcgctggtagctgttaagccaggggcggtagcgtcgctgaagccgctt
gctgctgcacagaggttctcttcaacggctgtaaatatcgacccggtcaggatgatgatc
atcaatagatatctatcaattttctacggatatcctcagaagttggccaggagcggctgc
tgatatcgcctggacattaactttcctgtctcattgatagcctgtagggtaaaattcgcc
tacattgtgagctgagtggatgttataaggctaacaagcagcttagggtaaatgtacttg
cctcgccggtgttgcacagcgaagtcagctggtgccgcgagcgctttctatcttggtatt
cccctcattctcattgagatacgacagcggggctgaaaatggatcttgtacaatgataaa
aattgcgcgcattgccgtgacgttgggtttgctttcctccctgggagcccaggcttacgc
ggccgggttagtggtaaatgacaacgacttgcgtaacgacctggcctggctttccgatcg
cggggtcatccatctgagcctgtcgacctggccgctgagccaggaagagatctcccgggc
gctaaaaaaggccaaaccgtcctattcttctgaacaagtggtgctggcgcgtattaacca
gcgcctgtctgccttaaaagcggatttccgggttaccggctacacttcaaccgataagcc
gggcactccgcaggggtttggtcagacacagccggcagataactcgttaggcctggcgtt
caacaacagcggcgagtggtgggatgtccacctccagggcaacgtcgaaggaggggagcg
gatcagcaacggctcgcgcttcaacgccaacggcgcatacggcgcggtgaagttctggaa
ccagtggctctcttttggtcaggttccgcagtggtggggaccgggctatgaaggaagcct
gatccgcggggatgcgatgcggccgatgaccggctttttaatgcagcgtgccgagcaggc
ggcgccggaaacctggtggctgcgctgggtgggtccatggcagtaccaaatctccgctag
tcagatgaatcaatataccgcggtgccccatgccaaaattattggcggacgcttcacctt
tacgccgtttcagtcattagaattaggtgcatcgcgcattatgcagtggggcggggaagg
tcgaccgcaatcattcagcagtttctgggatggcttcactggccatgataataccgggac
agataacgaaccgggtaaccagctggcagggtttgactttaagttcaaacttgaaccaac
tcttggctggccagtgagtttctatgggcagatggttggtgaggatgagtctggttacct
accatcggcgaatatgttccttggcgggattgaagggcaccacggctggggtaaggatgc
ggttaactggtatgtggaagcgcatgatacacgtaccaatatgagccggaccaattacag
ctatacccaccacatctacaaagatggttattaccaacaagggtatccactgggcgatgc
gatgggaggggatggtcagttgttcgcaggcaaggtagaactgattactgagaataatca
gcgttggagcacgcgccttgcatatgccaaggtgaatccaaaagatcaatcaattaacaa
ggcattccctcattcggacacgttgaaaggtgtacaactgggctggagcggtgacgttta
tcagtcggttcgtctgaatacctctttgtggtacaccaacgctaacaacagcgacagcga
tgacgttggggcaagcgcagggatagaaataccatttagtttataaggctgaatgctgaa
aataaggggagagcggtgatagcgctgcaggatgcagtcagcttttctctctccgcaggc
tggtaaggaagcaacggccatgacagctgctcaggaattggcaaattttgatttactgat
gatgtgacattatgaagaaaaaaattgttagattttcggcattagcattggcgattgggt
ttttatcgggttgtaccattgtccctggtcagggattaaacagtctacgtaagaacgtgg
tggagcttccagacagtgattacgatttggataaactggtcaatgtgtacccgatgacgc
cggggcttatcgatcagcttcgaccggaaaccatactcgctcgtccaaacccgcagctgg
ataatttactacgaagttatgaatatcgcattggggttggcgatgtattaatggtaaccg
tttgggatcacccggagctgacaacacctgcaggtcagtaccgtagcgccagtgacaccg
gtaactgggtgaattctgatggaaccattttctatccctatataggtaaggtgcaggtgg
cgggcaagacgcttagccaggtacgtcaggatatagccagtcgtttgacgacttatattg
aaagtccccaggttgatgtaagtgttgcagcattccgttcgcaaaaagcctatgtaactg
gtgaagttgcaaaatccgggcagcaaccgataactaatattccattaaccgtaatggacg
ctatcaatgctgcaggtggtcttgcaccagatgctgactggcgaaatgttgtgttaacgc
ataatggtaaagatactaaagtttctttgtacgctttgatgcagaaaggggacttgacac
aaaatcatttactttatcctggggatattctttttgtcccacgcaatgatgatttaaaag
tatttgtcatgggggaagtgggtaaacaaagtacgctaaaaatggaccgcagtggtatga
caattgctgaagcactaggcaatgctgaaggtatgtcgcaagcgttcagtgatgcaactg
gagtatttgttattcgccagttgaaaggtgacaagcaaggtaaaatagctaacatttatc
agcttaatgcacaagatgcttcggcaatggttctgggaacagaatttcaattgcaaccat
atgatattgtatatgtcacgacagctcctttagtacgttggaatcgtgtaatttctcagc
ttgtcccgactattaccggcgttcatgacatgacggaaactgcgaaatttattaaggatt
ggccataatatgtttagtacaatattaattgtttgcacagggaatatatgccgttcgcca
attggtgagcggtatttacaacaattacttccttccaaaaacatttcgtctgcgggtaca
caagctttggttgatcatgaagctgaccaatcagctgatgaagtcgcaaggaaaaatggg
atttcattggcaggtcatttaggaagacaatttacatcaaaattaagtaaagaatatgaa
ttaattcttgtaatggaaaaaaatcatattgagcagataagcaacattgcacccgaagca
cgaggtaagacaatgttgtttggccattggttagaacaaagagatattcctgatccttat
aggaaaagtgaagaggcctttgcatcagtgttcaaacttattgagcaatctgctctgtta
tgggctgagaaattaaaagcttagaaattcaggaaataatgcatgacttcaatatccaaa
aagaagcaaccagaaacagtagatgatttagactttggtcgaatggttggtgaattaatc
gatcatagaaaaataatcattgctctcacttcatttgcaacattaattgctttattatat
gctttttttgcgacgcctatatataaagctgatgctttaatacaggtcgaacaaaaacaa
gcgaatgcaatacttagcaatttaagtcagatgcttcccgatagtcagccacaatcggcc
cctgagattgcattgatccaatcaagaatgattctaggtaaaacagttgatgatttaaat
ctccaggctgtagtaagtccaaagtattttcctatttttgggcgtggatgggcaaggtta
agtggagagcaccagggaaatatacaattatcacggttatatgtttcttcttctatagga
gatgaagaaaaccccccggaattcacgcttaaagtgaaagatagtaatagatatgttata
gagtttggaggggaggaaataaatggaaaagttggggagttaattgaaaaagatggaata
acactaaaaattgatgaaattaatgctaaggctggtgctgaatttactattaagtacgtg
tcaaaacttaaggctatcgcagatttacaagaaaacttatcagtagctgatcaaggtaaa
gatactggaatattgatattatcatatctaggcgatgatccactaaaaataaaaaatata
gtcgatagtattagtgagaactacttggctcagaatatatctcggcaagcagcacaagat
gagaaaagcttagagtttcttaataaacagttgccaatggtccggagcgatttggattca
gctgaggataagttaaatgatttcagaaagcggaatgattccgtcgatttgtcgttagag
gctaaatctgtattagatcaaattgttaatgtcgacaatcaattaaatgaattaactttc
agagaatcagaaatttcgcagctttacactaaagagcatccaacatataaagccttaatg
gaaaaaaggaaaacattacaggatgaaagagggaaattaaataagcgtgttgcaacaatg
cctgagactcagcaagaaattttacgtttgagtcgtgatgttgagtcaggtagagctgta
tatatgcaattattaaatcgacagcaagaattgaatattgctaaatctagtgcgataggc
aatgtaagaataattgatagcgctgtaacccagcataaaccagttaaacccaaaaaaata
attgttgtcctagccggtttgtttattggccttgtaatttcagtaagccttgttttagtc
cggattctattacgtaaaggaattgaaactccagaacaactggaggagttgggaataaat
gtttatgctagtattcctgtttctgaaagcaaccccaaaaatgtaatagcaaaacgacta
aataaacgagatgacagtagacctaaggttttacttgctacagaaaatcctgcggatctt
gctattgaggcaataagaggtttaaggacaagtctgcactttgcaatgcttgaagcaaga
aataatctcttaatgatttccggtgcaagtcctaatgctggtaaaacatttgtgagttct
aacttatcttcagtaatatctcaaacaggtaaaaaggttatttttatcgatgctgattta
aggaaaggttatactcacaaattatttaatataaaaaacacgaatggactttctgattat
ttatcaggaagagttgcacttgataaaatcataaataacttacagacagagggctttgat
tatatatctcgaggttcggttccaccaaatccagctgagttactcatgcataatcgattg
gcggaattacttgagtgggcgaataaatcttatgatattgtcatattagatacacctcca
atcctggctgtggctgacgctgctattatcggaaactatgtgggtactactttgttggtg
gccagatttgaagaaaacacaccgaaagaaattgatataagtgttaagagattccaaaat
agtggcgtaaatattaaaggatgtattctgaatggtgtggtaaaaaaagcaagtaataaa
tacgggtatggatataattattacgattattcatattcagataaaaaataggttactcaa
gaaggggacgaagaatccccttttttaaaatatataataaaaggataataatgaacgtca
tccatatcgcggaaaccgttaaaggtggtgttgcaacagttataaataatctaacggaaa
acaatgaaattgatagtcatgtaatatgccctgagagtcaatcaaaagaaatatattgcg
cacaaaaaactttattctcacgaacaggtagaaatatatcatctttatcatctttattct
tagtaatcattaaaacattaaaatataataaatttgatgttattcatttacatagttcat
ttgccggttttattgtaagggcgttatttgcatttaaattaataaataaaaagaaatata
aagttatatatacgccgcattgtttttcatttatcatggacacaaaaaaatggaagaaaa
aagcatatatatatattgagcgtattctagcaaaacagacagattgtattattgcaaata
gttactatgagtataaatgtgctgtagatgcaggaataagtaaaaataaaataaaggttg
tatataatgcagtttcgctagatggacaagaaaaattagaacgtataaagaaatgcaatg
aaaacgaggtccagaaggagaaaataaatatactgtttgtgggacgttttgataaacaaa
aggggtatgattatttactcaatgtaatcaagattgccgacgtttctaaatatacattta
atatcattggcgattctgtacatgatgttttcgaaaaaatagaaaaagaaaatgtggtat
attatggctgggttgacaataaagaattgccagcatatttttgcgagaatgatgtcttgc
ttatgcctagtcgatgggaatcgtttggattagttgcggtagaggcgcaattatatggag
tgccagtaatagcaaataatgtggcttctttaccagaagttatttcagatggcttaacag
gtatgcttgttaacttcgaagacgctaataaagttgttgagataatggattcacatacta
tccatttttggaatgaaaaaaaagaagcatgccgtgaattcgcatctaataaattcagga
aaagcgatatggtaaatagctatgtgcaaatatataagagctattaaatataatcaataa
acgacatgggtatttcatgaatattattttagtaaacacgttatattatccatataaaat
aggtggtgccgaggtttcggttcagatattggccgagtcattaattgagaaggggcattc
ggtaacagtcgttagtattcatgagcataatgagcgtaaagatacagaacataacggtgt
aaaaataatatatttgccatactcaaacatatattggggattgagtttaactaaaagaaa
tccgttaagtaaaattttatggcatctaattgatctatataattttaaaattgccaaaga
attcgaaaatattattatggatgtaaagcctgatattgtacatactaataatcttagtgg
aatatcatgtgctgtatggcaaaaagctaaaaaatacaagtgtagagttattcatacttc
tagagattattatctgatccatccaaattgcaaactttataaaaatggttcagaaatgtc
agttaaatcgattgcggtatcattatggtcgctttcaaaaaaaatattgggtaaaaatgt
cgatgtttatgtaggaattagcaactatataaaagataaacacattgaagccggtttttt
taaaagtacagaaaaatacactatatataattcagtgaaatctaatgttattcttgatct
taccgccgctaatgataaacgtttaggctttatcgggcggttgacttacgaaaaaggctt
tgaccaattttgtaagttggcacagttaaataaaacaaaaaagtttattgctgcaggaga
gtttgacaaaaatagcgcttctttgaagcagttagcacttgactcaaatgttgaattatt
aggctattgtcctgtcgatgattttatgcaaaaagtcgatataatagtattacctataaa
atggcaagagcctttcggtcgtgtagttgtagaagcgattttcgcggggaaagtagttct
aactaatcgagtcggtggtataactgaattatctagaattttgccaaacatttatttttt
agaagatattcaagatatagatagcataccatttcctgttgagatagatgattctgaaaa
gaaaatatttaacgttgattatgttactgaacaatatttgaaaatttataaaggttaaag
caagtggctaaaattatcgttgtttcaactgattgcccatatcctgccaaccatggtggt
cgattagatatattaatgagattggagttattatcctcaacaggacatgatgttgatttg
atcgttacatataaggaggaaatagacgaagccagtaaacaatatttggagcgaatttgt
aaaaatgtttactatgctcaacggcttggaatgataagaagtgcttttaatgatatgttg
aaattccttccgttgcaagtaaaatcccgttctaggttgagagaaataaaattaaataaa
aaatatgattatgttttgtgtgaatctgagtatgtctacagtattcttaaaaatagcacc
ttagacgcaaagaataagctacttagagttcataatgatgaggttgtatattataaggca
ctgtttaatgatgaaaaatctatctttaaaaaaatttattatttttatgaaatgttagct
tttaaatataataaaaaagatatcaattcatctttcgataaacttttgtttatatctaaa
gatgaatgtgataaagagtccaaagggatatggctaccaagtcatatccccgtaatgcat
ccttttaaatatgataaattcgacttgcacaattgcaatgtgctttttgtgggcaattta
ttcatgccaaataatttgcaaggacttatctggtatcttaacaaagttcatccaatggta
ataaaggaaaatcctgatataaaattaactatagcaggtaatgctaagaatgggatttct
gaagaattgaaaaaagctataagtatatatgatggtaatgctataaatttaattactagt
cctagtgatgaagaactccaagcgatctacgatggaaactgcatttttattaatccaatg
cttaatggtgctggagtgaaattaaaaaatctagatgcgatgagaaacactatgtttgtc
gttagtacaagcattggaagtgagggcactggaactaatcatggagaacagttagtaata
gccaatgacgaagtgctatttgcaaagcacataattaattattctaaaaatatatcaggt
atgaaagaaatagcatttaatgccttttcatttatacaggaaaattatgattcgaagaaa
gttttctcgagtattttcaaagagaactgacatgcataatataattagattgctttttag
aaatccgttttttttcttgttttgtctttttataccttttgataatactagcctgcaaag
tatcggggggattatgacagcctctccttcggctttaattctgttgccaggcctatttgt
ttctatcttgtcaaaaggactaaaggtcaataaaaacatattgctctgtttctttggtgt
tttattgatttcatttttgtactatttctactgggttttttattttccagagttagaccc
gatattcatacttgacagagggagtagatattttttattatatgttttttattttttggc
gctttactattcattgcgacaaaatatcaaagatattcgagctggcgccgccttaattat
tattgttgttattttttctgttttgctcaattatttagatcctgccataataaataacaa
aagtattatacaatataacgattttattagccctgagaggttgagaggattctctcttga
agctagtgtatttggctaccagattgtatgtagtatccttctattagccgtactgttaaa
ctggagtacttttttccttgtcactgtaacgatcgttatcgctatattgacaacctctaa
aggagctgctctttcatttttgatatgtatttgcttttatttttcccttaaaggaaagtt
aatgtttagggttttgctgtcgctatgctcaatagtaatatcttatattatattcaaata
ttatttcctagatgcacttgcaagtgatatagacacatattcatccgtggcaacaagggg
aacgatgttcatagtcggactgaagatttttttatttaatccgttaggagttggattctt
cggttatttgccatctatttacgattttacttcaggggtaatagacttcattaaaagcca
ttttccttttttgaattttgatgaggtatatacatatacaattccaggagaatataaaac
tgttgggaccaagtcgctaatattagatttattgattatttatggggtctttttcttaat
tccatttatatatttcattaagaaaatactcaaagaatttgatgcgcaatccgaaagaaa
ttcttattttctattgctctttataattttttcaaatatgttttttatttctcatttagg
tagttactttactccgttttgcattgcatttttgataattttatcaaaaaatcgggccga
aaatgacatcaactaaagttaaggtattactagatgagtttaaaattaaaaacgataaaa
agcacgaaatggtcagcgttatcatctttgacaattattgtgcttggttttttacaaatg
gtaatactatctcgtattctggagccatttgaattcggtgttttgtcaataatgacagtt
gtctttttattcactgatatgcttgcggactgtggtctctccaacgccattattcagaaa
aaaaatataacgttagatgagttatcagctttatattgggttaatatatttttgggggta
tttttatttgttgtgacgatcattttgtcatatgagatttcttcatggatgaggctggat
agattaagctttcttatacaattaactgctcttgtttttattatcatgcctcatggccag
caataccgagcgttaatgcaaaaagaacttgaatttgatattctgtctaaaattgaaagt
ttttcttatcttactgggttttgtttgacagtcatcattggaataataactaaaaatgcc
tcatgtgctgtttttggatatttacttacagtttcaatgagaactgtaatattaagtttt
gttggtcggaaatattatcatccgacttggaagagaagtaaattacgagagattaaaaaa
caacttttattctcattttaccttacgcttgatagtatattaaattatatcaactcctca
ataacaacaccgatagtcgctagagttcttggtgctatttatgttggggggtataattta
tcatttaacgttgcagtcaatccaccatctaaaattagccctataatcaccagggtttta
tttccagcattatcaaaaatacaagatgataaagaaaggctgagaattaatttctttaaa
ctcctacacgtgattagttatataaatttccctgcattgcttggtttatgcattattgca
aaagattttgtatatctggtgtttggtgagaaatggctttttatagttcctacgctccaa
cttctttgtattgccggagcaatgcgtatggtagcaaaccctattggttcattgcttatg
gcaaaagctaaaatggagttaagtgttagatttaattttgtaaaaacaatcatatttatt
cctgttctgtatttttctactatctggaatggaatggttggtgcggccattggttttttg
atttgccaggcaattaatgcattattaagttatttctttttacttaagccagtgctaggg
aattgtattgttgactatataaatagtttttttattccgttcgttcatacactacctatg
attttattattgttggtatgtgatatttatattgataaaatctcattaacattttttatc
ctgaaaatagtaataggtgggggcgtttatatcttaactattcttattagccctaataag
ttacttgctgagatgaaaggcttatttcgtcaattgctcttaaagagataaatatgctgc
caaatcattcaggggggtgtaatgaaattactcatgtcaaaaagatattttttaaaaaaa
ttaattccaagtctaactctattccctgtccttaccagctatgcaagctcgaataaggat
gtcatcgagtcccctcagagtaagagatatactattgaaagtattaaacaatacatatct
ttatttattggtgagtgtgtttttattagtggccaagaagctactcaggatgactctttc
ttttattcgggatattttgtaagtatacctgttattgcagatgaactaattgacaatgta
atttatattcgtggtaaaaattgcacatggaagagaaagattgatgattttattgatgtc
agctggtttggtgctattggtgatggtattaatgatgattcaaatgctatatcgcgggct
aatattgcggcacacaacgaatgcttacctcttaaattcattccagggcacatctatcag
gttaaaaaaacatatgaaatagatgtatcgaaaacatcatggttttcgtcggatctgtca
acattaaaatggtttaatgattttaacgcagattttgcaataagattattctcgagccag
aaagattattctaaacgatttcaaaatgtcaaagtcgctatcaagagtattgcaataatt
ggcgctggaattaaaaatttactggatagttgtgcaataaaaattggtggggatgaaaga
aatagttcgctcttcacgattgattcagtatcgattcaggggtggcgtactacactagct
tttgataataattcatggcgcataaaattttgtgattgccattttttatggggaaatatt
attgctcctcctggcaataagaattctggagagtgcatggtatttgataattgtatgttt
gctgataatcggagttatactgaattacattatggtgattggttcttttcaaaatgttca
tttgataatcatgaggttaaattgtttggtgatgcaaatgtctttataaaccaatcgcac
atggaaaacccagggcgaaaaacgacagattttacaattgttagtattaactcaataaat
agctttgcttcagttattgacagttttatttttataagtccgacacctaaaataataaat
acgccattgttttatgtgataagtgacaatgaaaatggtttatatgtgcgtaatttacga
ttccaggcaactgaaaactacaatccatcaaaaggcacggaaaatgctctagtactagta
ggcggtgatgggaagtcttatctcgaaaacgttagagtctcattaaataataagtcatat
ttagccttaaacaaaaatgattcttctgtgttgatgaactcaagatttaaggaaggattg
agatattgggatttcaatgatggtgtttcactccaggcgcgtatttcttccaatgattct
gaaaccattgtattttcaaaaaacggcgctagtttatcacaaagtgtattggtgaaatcg
acaggtatactgtcgggaggaatgatgttgaagattgttagtggtgacttaaaactaact
cttgagtgttatgattctctcgataataatattactacgcgagaatggaattgttctgcc
tctgactatagtgattggtcatgggtacggtttggtgaaaaattaccggataatattagg
aaaattaaattctattgtaaaagttttgggcaaattgttgatgtcaaacttagtactata
ttaatggatatcatttcttaaacttaagaacataagagctacaatatgattttcaataaa
gttattgaacgcattagtatactaaaaaatagatgccgatcttctgaatgtagcatcatt
ggtgttttgtttaggatgctaatgtttcgattggtctacaaaaaaaacattttaacttct
ccgaaagtgaaaataaagaatataaaaaatataaaattccacaaaaatagtaatttaatt
gtcgggttgtcaaatgttaatcacgtaaataataattcgatatgttatataaataaccgc
ggtgaaatgcatgtgtcaggaaatgtgtttatagctaaaagtgttcgggttgacattgct
gactctagtaagattattttaaacgactgttatattgggcctgaaacagatctcatttct
tattctggcattagcattggaaaagggagtatggtttcttggagggttcaatttctggat
gaagattttcatttggtttcctataatgataagaaacctaaagacggtaaaattaccata
ggtgaaaattgccttatagggaacaatgttgccattaataaaggttgtattatcgctgat
ggttgcgttgttgcgagtcattcagtcgttaatggtgttttccttgagaaaaattgtctt
atagctggcgttccagcaagggttatcaaaagaaatatatcatggcaacactaagagttt
ttcatctcttgtttgttacgttaatgaaacttatcgacagatatgcttgtttataaatga
gtgattgaattatgacaatatctcagcatcgctttcgctcgaatgcaaatgcttccataa
tttctatgcttcagcgtttttctgatattctgataatatttttaggtatttatttttcgt
gttttataaatgactatttttttaatttacactatgtactaatggcacttgttgcacttg
ttgtatttcaaatgatcggcggtattacagacttttatcgctcatggagaggcgtggaat
tttctgttgaattaattttaatacttaaaaattggtcgctttcttttttactaacgctcg
gttttgttacgttattttcagattttgatttaacatttagaacatttattttttggtatt
tggctgtatgtgctggctttgttgttactcgttctttgatcagagcattagcaggatttt
ttagacggattggttataataaaagaagagttgcttttgctgggtctttaccagcaggaa
tcagtttgctggaaacttttagaaagcagccttggttagggtttgaggttaaaggtatat
atgaagactccttttcaggtacttatgatttagaactttatgctggaaaaatttctgatt
taataaatgaggcaagaaaaggaactattgaccgtatttacattgcaatgcatatgagag
atgaggttgctataaaaaatatggtttcacaattaacagatactacttgttctgttcttt
atatacctgatgtatttacttttaatatactgcagtcgcgtacggaagaaataaatggcg
taccggttgttccattatttgattccccgctgaatggcattaacatggtttttaagcgcc
ttgaagatatcattgtatcatcattgattcttattctgatatcaccaattcttctggtta
ttgctactgcagttaaaactacctcgaaagggccggttattttccgccaggtgcgttatg
gaatggatggaaaacctataaaagtatggaaatttcgctcgatgactgtaatggaaaacg
acgataaagttattcaggctacaaaaaatgatatccgcgtgactaaagttggcaagtttt
tacgcagtacttccttagacgaacttccgcagttctttaacgtactttttggtcagatgt
ccgttgtaggacctcgaccgcatgcagtttctcataacgagcaatatcggtccttaattc
agggatatatgcttcgtcataaggttaagccaggtatcacgggcttagcacaaattaatg
gttggcgtggtgaaacagatactttggaaaaaatggaaaaacgaatcgaatatgatttgt
tatatatcagaggttggagcatttggttagatctaaaaataatattccttactgtcttta
aaggatttattaacaaatctgcttattgattagatgctccttaagacaaggtttgtgcat
ttatagtccaaaatttatttcttgtgctagttaacaaattttcactatgagctctttgta
ctttgggctaacattatcatcacatttaagctgcgaacgtgtcgcagtgaccacaccaga
caggagtaagtaatgtccaagcaacagatcggggttgtcggtatggctgtgatggggcgt
aaccttgcgctgaacatcgaaagccgtggttataccgtctccgttttcaaccgctcccgt
gaaaagaccgaagaagttattgccgaaaacacaggcaagaaactggtcccttactacaca
gtacaagagtttgttgaatccctcgagacaccacgtcgtatcctgttgatggtgaaggcc
ggggctggcaccgacagcgccattgattccctgaagccttaccttgataaaggcgacatc
atcattgatggcggcaacaccttcttccaggacaccatccgtcgtaaccgtgaactctct
gccgaaggttttaactttatcggtaccggtgtttccggcggcgaagagggcgctctgaaa
gggccttccatcatgcctggtggccagaaagaagcctatgaactggtagcaccaattctg
aagcagattgcggcggtggctgaagacggcgagccgtgtgtgacctatatcggtgctgac
ggtgcgggccattatgtgaagatggtgcataacggcattgagtatggtgacatgcagctg
attgccgaagcctatgcgctgctgaaaggcggtctggcgctctctaacgaagagctggcg
caaacctttaccgaatggaacgaaggtgaactgagcagctacctgatcgacattaccaaa
gatatcttcaccaagaaggatgaagagggtaaatacctcgttgatgttattcttgatgaa
gcggcaaacaaaggtaccggcaagtggaccagccagagctcactggatctcggcgaacct
ctttctctgatcacggagtccgtatttgctcgttacatctcttcgcttaaagaccagcgt
gtcgccgcgtcgaaagtgctgagtggtccgcaggctcaaccggtcggtgataaagcggaa
tttatcgaaaaagttcgtcgcgcgttgtacctcggtaaaatcgtttcctatgctcagggc
ttctcccagctgcgtgctgcttctgatgaatacaactgggatctgaactacggcgagatc
gctaagattttccgcgcgggctgtatcattcgtgcgcagttcctgcagaagatcaccgat
gcttatgcgcaaaacgctggcattgctaacctcctgctggcaccgtacttcaaacagatc
gctgatgactatcagcaggcgctgcgtgatgtcgtggcgtatgccgtacagaatggtatt
ccggtaccgacgttctcagcggcaattgcctactacgacagctaccgttccgcagttctg
cccgctaacctgatccaggctcagcgcgattattttggtgcgcacacctataagcgtact
gataaagaaggtgtattccataccgagtggttggaataatctttatatgccgccccagtc
aggccatttggcctgactgtaatctattgttagttattctacaataaactgaccaagtca
tcttgtttcctctccttcgttgtttttccagctctaataaaccaaatgcttatcttttaa
gaatttgccatatttatacttttgtatacctataataagctacttctggcctcagaatat
atctgggtgtttaataacagggttttaattaaaggatattaatatgttgcttcctgtgat
tatggctggcggtaccggcagtcgtctctggccgatgtctcgcgagctttacccgaaaca
gttcctccgtctgttcgggcagaactccatgctgcaggaaaccatcacccgactctcggg
ccttgaaatccatgaaccgatggtcatctgtaacgaagagcaccgtttcctggtggcaga
acagctgcgccagctcaataagctgtcgaacaacattattctcgagccggtcgggcgcaa
caccgccccggccatcgccctggcggcccttcaggccacccgccacggcgacgacccgct
gatgctggtcctcgccgccgaccatatcatcaataaccagccggtcttccacgacgccat
ccgcgtcgccgagcagtatgccgatgaaggccatctggtgaccttcggtatcgtgccgaa
cgccccggaaaccggctacggctacatccagcgcggcgtggccctcaccgacagcgccca
caccccgtaccaggtggcccgcttcgtggagaagccggaccgcgagcgcgccgaggccta
cctcgcctccggggagtactactggaacagcggcatgtttatgttccgcgccaaaaaata
cctctccgagctggccaaattccgcccggatatcctcgaagcctgccaggctgcggtaaa
tgccgccgataacggcagcgacttcatcagcattccgcatgacattttctgcgagtgccc
ggacgagtccgtggactacgcggtgatggagaaaaccgccgacgcggtggtggtcggtct
cgatgccgactggagcgacgtcggctcctggtccgccctgtgggaggtcagcccgaaaga
tgagcagggtaacgtcctcagcggcgacgcgtgggtgcacaacagcgaaaactgctatat
caacagcgacgagaagctggtggcggccatcggcgtggagaacctggtgattgtcagcac
caaggacgccgtgctggtgatgaaccgtgagcgttcccaggacgtgaagaaggcggtcga
gttcctcaagcagaaccagcgcagcgagtacaagcgccaccgcgagatttaccgtccctg
gggccgctgcgacgtggtggtccagaccccgcgcttcaacgtcaaccgcattacggtgaa
accgggcggcgccttctcgatgcagatgcaccaccaccgcgccgagcactgggtcattct
cgccggcaccggccaggtgacggtcaacggcaagcagttcctgctgaccgagaaccagtc
cacctttattccgattggcgccgagcacagcctggaaaacccgggccgcattccgctgga
agtgctggagatccagtcggggtcgtacctcggcgaggacgacattattcgtattaaaga
ccagtatggtcgttgctaattttttcgggacaaatcgcagaatgacacagttaacatgct
ttaaggcttatgacatccgtggtgaactgggcgaggagctgaacgaggacatcgcctacc
gtatcggccgcgcctatggcgaatttctgaaacccgggaagatagtggtggggggcgatg
tgcgcctcaccagcgagtcgctgaagctggcgctggcccgcgggctgatggacgccggca
ccgacgtgctggatatcggcctgagcggcacggaagagatttacttcgccactttccacc
tcggggtggatggcggtatcgaggtgacggcgagccataacccgatgaactacaacggca
tgaagctggtgcgcgagaacgcgaagcccatcagcggcgacaccggcctgcgggatatcc
agcgcctggcggaggagaaccagttcccgccggtggacccggcgcgtcgcgggaccctgc
gccagatttcggtgctgaaggagtacgtcgaccacctgatgggctacgtggacctggcga
actttacccgtccgctgaagctggtggtgaactccggcaacggggcggcggggcacgtga
ttgatgaagtggagaaacgcttcgcggcggccggggcgccggtgacctttatcaaggtgc
atcaccagccggacggccatttcccgaacggtatcccgaacccgctgctgccggagtgcc
gccaggacaccgccgacgcggtgcgtgtgcatcaggcggacatggggatcgcctttgacg
gcgacttcgaccgctgtttcctgttcgatgacgaggcgtcgtttatcgaggggtactaca
ttgtcggcctgctggcggaggcgttcctgcagaaacagccgggggcgaaaatcattcacg
acccgcgtctgacgtggaacacggtggacatcgtgacccgcagcggcggccagccggtga
tgtcgaagacggggcatgcgttcatcaaggagcggatgcgccaggaagacgccatctacg
gcggggagatgagcgcgcaccattacttccgcgacttcgcctactgcgacagcgggatga
tcccgtggctgctggtggcggagcttctgtgcctgaagaacagttcgctgaaatcgctgg
tggcggaccgccaggcggcgttcccggcgtcgggggagatcaaccgcaagctgggaaatg
cggcggaggcgatagcgcgcatccgggcgcagtatgagccggcggccgcacacatcgaca
caacggacggtatcagtattgaataccctgagtggcgctttaacctgcgcacgtccaaca
cggagccggtggtgcgtctgaacgttgagtccagagcggatactgcgttaatgaacgcca
aaactgaagagattttagctcttctcaagtaatgcattacccataatgggagccataggg
tcagattttaatcgtattattgaccttatggcttattcttgacttcccactggtcaaagc
gtaaaaccgcccacagcattatttaatttcgtggctatccgccattatccagttaactga
ttaaagtgtaatctcatgaaaattactatttccggtacaggttatgttggtttatcgaac
ggtgtcctgattgcgcaaaaccacgaagtggtggccctggatatcgtacaggccaaagtg
gatatgcttaaccagaagatctctccgattgtggataaagagattcaggaatatctggca
gaaaaaccgttaaatttccgtgctaccacggacaagcacgacgcctatcgtaatgccgac
tacgtgatcattgccacgccgaccgattacgatcccaagactaactacttcaatacctct
acggtggaagcggttattcgcgatgtcacagagatcaacccgaacgcggtgatgatcatt
aaatcgaccatcccggtggggtttacccgcgacatcaaagaacgtttagggattgataat
gttattttctctccggagttcctgcgtgaaggacgtgcgctgtacgacaacctgcacccg
tcgcgtattgtcatcggtgagcgctctgcgcgtgccgaacgttttgctgatctgctgaaa
gaaggcgcgatcaagcaggatatcccaaccctgtttaccgactccaccgaagcggaagcg
atcaaactgttcgctaacacctatctggcgctgcgcgttgcctatttcaacgagctcgac
agctatgctgaaagccaggggctgaacagcaagcagattatcgaaggggtatgcctggat
ccgcgtatcggcaaccactacaacaacccgtcctttggttatggcggctactgcctgccg
aaagataccaagcagctgctggcgaactacgaatcggtcccgaacaatatcatcgcggct
atcgtcgatgccaaccgtacccgtaaagactttatcgcggattctattctcgctcgtaag
ccgaaagtagtgggtgtgtatcgcctgatcatgaagagtggttcggacaacttccgcgcc
tcttctattcagggcattatgaagcgcatcaaggcgaaaggtattccggttattatctat
gaaccggtgatgcaggaagatgagttcttcaactcccgcgtcgtgcgcgacctggatgcc
ttcaaacaagaggcggatgtgatcatctctaaccgtatggcggaagaactggcagatgtg
gcggacaaggtttacacccgcgatctgtttggtaacgattaa
