# Supplementary material for: A novel esterase regulates Klebsiella pneumoniae hypermucoviscosity and virulence
Source: PLoS Pathog. 2024 Oct 31;20(10):e1012675. doi: 10.1371/journal.ppat.1012675 (PMC11556721; doi:10.1371/journal.ppat.1012675)
Supplement: S1 Data — (ZIP) [file ppat.1012675.s019.zip › S1_Data/Whole_Genome_Sequensing_of_4_Isogenic_Mutants/TH16429.all.fna]

>Scaffold1
GCCAGCGCCGGCTGGCCGGGGATGTGGCGCTGAACTGGCTGTATCAGGATCGGCACCTCGGCTGGCTGGCGCTGGTCTTCGCCAGCGACCGGCCGGAAGAGGTCGACCGGCAGATAACCCACTGGCTGCAGGCGCTACAGCAAACGACGCCTGAGCAGCAGCAACACTACTATCAGCTATCCCGCCGCCGCTTTCAGGCGCTGTCGCCTCTCGATCAGCTGCGCCAGCGGGCATTCGGCTTTGCCCCCGGCGCGCCGCCCGCCGGGTTCGCCGATTTTTGCGCCGCCCTGCAGGCCGCCCCGTCGGTCAGCCTGGCCTGTCAGACCGTTTCCCCAGGGGAGCCTGTTGCCACCCAGGGCTTTAGCCTGCCGCTTAGCCGCTGGCGCCGCCGCCCTGAGTCTGACCCGGCGCTGGCGTTCGCTTTTTATCCGCAGGCCGCTGGCGATCTCGTTGCCAAATGCCCGGAGAAAGCCGCGCCGCTGCTCCACCTCCCGTCACCGGGAGAGCCGCCGAGGCTCCTGCTGCGACCGCCCTTCTACTGCTCGCCCGATCAGGCCGAAGGACTGGCGCGTGGGGAACAGCTGCGCCCACAGCTTGCCGCCCTGCGCCATGCCGGGGGACACGGCGAGTGGCATCTGTTCGACGGCAGCTGGCAGTTGACCCTCCAGCTGCCGGAGCCAGGCCGACGGCCGGAGGCGATCCTGCAGGCCATCCTGCGGCAGCTCGCGCTCCCGGTCGCCTCGCTGACCCCACCGCCGGAAAGTATCGCTATCCGTTATCTCATGGCTCAACTCCCCGAACGGCTGGGTACATCCGGGCATCAGAAAGGTTGGCTGGCGGCCCTGGCCGGCGGCAGCGCAGAAGATGCGCAGTGGATAGCGCGTCAGCTGAGCCTGATTACCGCCCCGGTTAATCCGCCGATGCCCGCTCCGGCGCCCTGCCGCCGCGGCGTCGAACGTCTGGTTTATCCGGGAGGCGATACGGCGCTGCTGGTCTTCATTCCGCTGCCGGATGGCGCCTCGCTGGCGGCCCTGCGGCTGCTGGCGCAGCATTGTGAGCCGCTATTTTTCCAGCGCCTGCGGGTGGAGCAGCAGATTGGCTATGTGGTGAGCTGCCGCTACCAGCGGGTCGCCGATCGCGACGGGCTGCTGATGGCGCTCCAGTCCCCGGATCGCCGCGCCGGGGAATTGCTGCGCTGTGGTAAAGACTTTCTGCGCCAGCTGGCCCCCATGGATGAGGCGACCTTCAGACCGCTACAGCAGCGCCTGGCCGCTCAGATCCGCGCCAGCAGGCCGCCAGAGGCGCGGGCGCTGTCCGCCCTGCGTCAGGAGTATGGTTTACCAGAGCTAACGCCGCAGGCGGTTGACGCGCTGCGCGTTGCAGAGGTGGCCGATCTGGCACGCGAAATGACCCGCCGGCGTCGCCGCTGGCAGGTGCTATTCACGACAGGGGATTAATGGCCGGGGGCATAAGGGGTCAGAAAGGCGCTGACGAAGCGCGTAAGGATCGCCGCGCCCTGCGGGCTCTCCTGCACCTCGTCGTGTAACCGCTGCGCGTCAATACCTTCCGCCTGCAGCACCGCCTCCCGGTGGCGGATCAGCGAACGGGCTATCGGCGCGGTAAATTCCGGGTGAAATTGCGTAGAGACCGCGTGCGGCCCATAGCGCACAATCTGGTGGGGATCGTGGGAGGACGCGGCCAGCACCGTGGCCCCTTCCGGCAGACGAGTCACGGTTTGCAAATGGCTCAGATGCGCAGGAAATGTAGCCGGCAGGCCGCTCAGCAGCGGATCATCGATACCCCATGGCGACAGCGTAATGGTTTGGCTGCCGCTTTCCCGCCCGCCAGGATGATACGCCACCTCGCCCCCCAGGGCATGGGCCATCAGTTGATGACCATAACAAACGCCGAACAGCGGCATGTCGATAGCCACCGCCTGCCGGATCCAGTCGGCGGTCCGTTCGCTCCACGCCAGACGATCGGTTACCATCGCCCACGAGCCGGTCAGCACCGCTATGGTCTGGTTATCCGGCGTCGGCAGCGGTTCATCTTCAAACACCCGCACCGTGGTGAGCTGCGTCTGCCACGGCGCCAGCAGCGTGCGAAACCAGCGCGGCAGATCGCCATGCGCCTGGCGAATGGCCGTCGGCGGCGTGCCGGTCTGGACCAGCAGTAATCGGTTACGTGTCACCTTTCCTCCTCGCTCCGGGTCATGTTCCCGTAAAACACTATGCCGCCGGGAAGACGATGGGACAAATAACCAATTACTATGGACGATGCGCCTGCGGAATAAGTCCTGTCGCTTACTGAGCATCGGCGCTATCACGCTGCGGCACATCGGCTGCCGCCGAAGATGCCTGCTGCGGGACAAAAATATGGTCCAGGATGGCGCGCGCCGTCGGTCCGGCTACCACCCCATCCCCGCCGCCGTTCTCCAGAATCAGCGCCATCGCCACCTTCGGATGCTGATAAGGGGCAAACAGGGTGTAGAAGATATGGTCGCGCAGACGCACCGGGATCATTTTGGCGTTATAGGTCTGGTTTTGCTTCAGGCTAAAGACCTGCGAGGTCCCGGACTTCGCCGCGATCTGATACGGCGCAGTATGAAACAGCTTATAGCCGGTGCCGTTGGGCTGATTCGCCATCCCATACATGCCGTTGCGCACAATGCCCCAGTACGGGGATTTCGGGTCACCCACCTGCGGCAGGTTCGCCGGCTGCTGATAACGTTCCACATGGTTGCCCTGCTTCATCGAATAGAGCAGATGCGGATCCTGTACTTTACCATTGTTCAGCAGAGTGGTAAGCGCCTTCACCATCTGGATCGGGGTGGCGATCCAGTACCCCTGGCCGATGCCGACCGAGATGGTGTCCCCCTGATACCAGGGCTTTTTATGCACCCGCTGTTTCCACTCCCGGCTGGGCAGCACCCCGGCGTACTCCTCATTAAGGTCGATGCCGGTGGACTGGCCGTAGCCGAACTTGCTCAGCCATTCATGGATCCGGTCAATGCCCATCTCGAAGGCGACCTGATAGAAAAAGGTGTCCGCTGACTCTTCGATGGCTTTAGTCACGTTGAGCATGCCGTGGCCGGTTTTCAGCCAGTCGCGGTAGCGGCGTTGTGTGCCCGGCAGCGTCCACGTCGGCGCCCCGAAGAAGGTGGTGTTCGGGGTGATGACCCCAGCGGAGAGCGCCGACAGCGCCATATAGGGTTTGACCGTCGAAGCCGGAGGATATAGCCCCTGGGTGACGCGGTTGATCAGCGGCCGGTCCGGATTCTCCAGCAGCGATTTATAGGCCTGATAGCCGATACCTTTGACGAACGGATTAGGATCGTAGCTGGGACTGGAGACCATCGCCAGCACGCCGCCATCCCGCGGGTCGACCACCACCACCGCCGCCCGCTGTCCCTTCAGCACCGACTCAATATACTGCTGGAGATGAAGGTCGAGAGTCAGATAGAGGTTTTTTCCGGCCACCGGCGGCACCTCTTTCAGCAGACGCACCACCCGGCCGTGGTTATCCACCTCCACTTCCTGATAGCCGGTGGTGCCGTGGAGCGCTTTTTCATAATAGCCCTCGATGCCCTGCTTACCGATATTGCGGTCGGCGGCGTAGTTCTCCTCTTCGCCGTTTTTCGCCAGCCGCTGCAGATCGCTGTCGTTGATTTTCGACACATAGCCCACCACGTGCGCCAGCTCTGCGCCGTAGGGGTATTCCCGTTGTTGGTAGCTCTCCACCGTCACGCCGGGGAAACGGAATTCGTTGACCGCGAAGCGGGCCACCTCTACATCGCTGAGGTCTGACTTGAGGGTGACCGCTTTGTAGCGGCTGGTGTGGTGCATATCGTCGCGAAAGCTGGCGATGTCATCCGGCGTCAGGTCGACGATAGGCGTCAGCTGCTGCAACAGCGCGGCCATATCGGGAATTTTGCTCGGGATCACCTGCAGGCGATACAGGGTGATATTCTGCACCAGCGGAATGCCGTTGCGATCGAATATCAGCCCGCGGCTGGGGGCGATGGGCAGCATTTTGATGTCGTTCTGGTTTGACCGGGTCTGGTAAAAATCGTGCTGCTCCACCTGCAGATGGTAGAGGTTAACGATCAGCACGCCAAAGCAGACCACCACCAGCAGAAAAGCAATTGCGGCCCGGCGGATAAACAGCATCTCTTCCGCGGAGTGGTCGCGAATTTCGTCTCTCAAAAGGGGCATTAGCGGTACATCACCTGAATCACTGGAAAAGCCAACGGCGTAACGGCCGGGAAGCATAGCCTTATCGCAGCGTCAGCCCTACTGAAAGGTTGCTAATGATCTGGCAGAAATGTTTCAGCATGTTAGAGCGTGGGAAGCCTTTCTGTGCAGGAGAAAGGCATCAGAGTGCGAGGTTAGCCAGCAACGGGGACGGCTGGCATCTGTTTACACGATCAACCCGCTTATTTTCTGGCCTCAAAAGCGATCTTAACCGCCATTCCCGCCAGTACCGTCGCCATCAGCCAGCGTTGAAATTGTTGCCAGCCCGGCCGCCGACCAAGAAATAACGCCACCTGCCCGGCCAGCAAGATAATCATGCCGTTCACCGCCACGCTGATCATCACCTGGGTACAGCCTAATATTAACGACTGACTGAGCACGCTGCCGAGTCCAGGGGTGATAAACTGCGGCAGCAGGGACAGATACAGGATGGCAACTTTGGGGTTCGCCAGGCTGGTGAGGAATCCCATCAGAAACAGCTTACGCCCACTGTCCGCGGTTAAGTCGCGCACCGCAAATATCGGCCGCCCTCCCGGTTTGATCGCCTGCCACGCCAGATAGAGCAAATAAGCGACCCCGCATAAACGCAAGGCATCGTAGGCGTATGGGACCGCGAAAACCAACGCGGTGATGCCGAAAGCGGCACACAACATATAGAAGAAAAAACCCACGGCCACGCCGGCAAGGGAGATAAAGCCAGCGCGTTTTCCCTGGCAAATCGAACGCGAAGTGAGATACATCATGTTGGGGCCTGGGGTTAACACCAACCCCAGCGCCACCGCGGCAAAGGCCATTAATGAAGCGAATTCAGGCATAACTTATCTCCAGCTATCGGTAATGCCCAGGCGCGCGGCGACGTCGACCATGCTCCCCGACAGTATTCTGTCTTCAGCGCCAGTCACATGGTGCCTAAGTATTAGCTTATTCTGTGTCCGCCAACAACCCCCGTACCGAACATTCGTTACGCTCGCGCAACGGACAGCCCTCATCCTTTTCTCGCAGGAAAATTGTCATATCTCAAACAATTAGCATTCCTTCGCCCAGCTTGACGCGGATCGTTTCCTTTGCCGCCTCGTTACGGCTATGGTTACTAATGAGGTTAATCTCAATCTCCAGGCCGACACGGTCCCACCAGGGGGTTGCCTAACCCTTCATTGAACGGAAATAGCTATTAAATCCGTAGATTCATTCAAATATCGCTTATTGGTAGCAGTGTATATCGTAACGGCATTCACAAAAGCAAACGGAGCCTGATATGAGCACGTCTAACGACCCATCCAACAATGCATCCGCCGGGAAGTGCCCTTTCCACGCCGAGACGCCAAAACAGAGCGCCGGCAGCGGCACCGCCAACCGCGACTGGTGGCCGAACCAGCTGCGTGTCGATCTGTTAAACCAGCACTCCAATCGCTCCAACCCGTTGGGTGAGAATTTTAACTACAGGGAAGAGTTTAAAAAGCTCGATTACTCCGCGCTGAAGGCTGATCTCAGAGCGCTGCTGACCGATTCGCAAGAGTGGTGGCCGGCAGACTGGGGTAGCTATATTGGCTTGTTTATTCGTATGGCCTGGCACGGCGCCGGCACCTACCGCACCGTTGACGGTCGCGGCGGTGCAGGTCGTGGACAGCAGCGCTTTGCTCCCCTGAACTCCTGGCCTGACAACGTCAGCCTCGATAAGGCCCGCCGTCTGCTGTGGCCGGTGAAACAGAAATATGGCCAGAAAATCTCCTGGGCCGACCTTTACATGCTGGCGGGTAACGTCGCTCTGGAAAACGCCGGCTTCCGCACCTTTGGCTTTGGCGCCGGTCGCGAAGACGTCTGGGAACCGGATCTCGACGTCGACTGGGGCGATGAGAAAGAGTGGCTGGCCCACCGTCATCCGGAAAGCCTGGCGAAACAGGCCATCGGCGCCACCGAAATGGGTCTGATTTATGTCAACCCGGAAGGTCCGAACGCCAGCGGCGAGCCGCTGTCCGCCGCGGCGGCCATTCGCGCCACCTTCGGCAATATGGCGATGGACGATGAAGAGATCGTCGCGCTGATCGCCGGCGGCCATACGCTGGGCAAAACCCACGGCGCCGCAGAAACCAGCCACGTCGGCGCCGAGCCGGAAGCCGCGCCGCTGGAAGCGCAGGGTCTGGGCTGGCACTCCAGCTACGGCAGCGGCGCAGGCGCGGACGCCATCACCTCCGGTCTGGAAGTGGTCTGGACGCAGACGCCCACCCAGTGGAGCAACTACTTTTTCGAAAACCTGTTCAAATACGAATGGGTGCAGACCCGCAGCCCGGCTGGCGCGATCCAGTTCGAAGCCAAAGACGCGCCGGAGATTATCCCGGATCCGTTTAACCCGGAGAAAAAGCGCAAACCGACCATGCTGGTCACCGACCTGACCCTGCGCTTCGACCCGGAGTTTGAAAAAATCTCCCGCCGCTTCCTCAACGATCCGCAGGCCTTTAACGAGGCGTTCGCCCGGGCGTGGTTCAAGCTGACCCACCGTGATATGGGGCCAAAATCCCGTTATCTCGGGCCGGAAGTGCCGAAAGAAGATCTGATTTGGCAGGATCCGCTGCCGGCAGCGACCCATCAGCCGAGCGCGGAAGATATCGCCAGCCTGAAAAGCGCCATCGCCGGCGCCGGCCTGTCGGTCAGTGAGCTGGTCTCAGTTGCCTGGGCGTCCGCCTCCACCTTCCGCGGCGGCGATAAGCGCGGCGGCGCTAACGGCGCGCGTCTGGCGCTGGCCCCGCAGAAAGACTGGCCGGTTAACGCCATCGCCAGCCGGGTGCTGCCGACCCTGCAGGCGATCCAGCGCGCCTCCGGCAAAGCGTCGCTGGCCGATATTATCGTGCTGGCCGGCGTGGTCGGCGTTGAGCAGGCAGCCGCTGCCGCCGGCGTCAGCGTCAATGTGCCGTTTACCCCAGGCCGCGTCGACGCTCTGCCTGAGCAGACCGACGTCGAGTCGTTTGATCTGCTGCAGCCGCTGGCGGATGGCTTCCGCAACTATCGCCGTATCGAAGGCGGTGTCTCGACGGAAACCCTGCTGATCGATAAAGCGCAGCAGCTGACGCTAACCGCCCCGGAAATGACCGTGCTGGTCGGTGGCTTGCGCGTACTGGGCGCGAACTACGACGGCAGCAAACACGGGGTGTTTACCGACCGCGTCGGCGTGCTCAGCAATGACTTCTTCGTCAATCTGCTGGATATGGCTACCGTCTGGAAAGCGGCCGATGATAACGCGGAGCTGTTTACCGGCAGCGACCGTAAAACCGGCGAAGCGAAGTACAGCGCCACCCGCGTGGATCTGGTGTTTGGCTCCAACTCGGTACTGCGCGCCCTGGCGGAAGTGTACGCCTGCGCCGACGGACAGCAGAAGCTGGTGCATGACTTCGTTGCCGCCTGGACCAAGGTGATGAACCTCGACCGCTTCGATCTGTAATCCTCTCGCCCCGGCTCCCGCCGGGGCGTTTTTCTTATACCGCCCGCGGCAGCTGTTGCAGGCGACTCCGCGTTCGTTGAATATCCTCCAGTTCCACCCCTGCCACCAGCGTCTCCAGGTCGCAGCGGGTCACCAACAGCAGGCGGATCTGCTTTTCATACAGCACATCAATCACATTGATAAAGCGCTGCTGGGCCGCCGGCCCCACCGTAGCCAATGGCGGCACCTCGTCCAGTAGCCAGACGGCATAGCTTTCGCAGAGCGTCAGATAGTCCATCACCGCCGTGGCGGCCTGACAAAGCTGGGTAAAGGTGAAGTGCAGCAACGCGGGCGACGCCGCGGCCGCCAGCAGCGTGCGATAGCCTACCGTCAGCGAAACCGGTTCGCCAGGCAGCGACGGCAGGTCATACAGCTGACGCTGTTGTGCATTCGGATTAACCCACATCCGCCCGCTGCAGAAGGCGTTATCCTGGCTCAGATGCCGTTCGCGATAATCCTCCTCGCCGTTCAGCGCCACCACCGTTAGATGGGCGCGGATCAGCGCGATCGACGGTAAAAAGCGATCGTGATACAGCGGATTGGGCAGCAGCATCTCCGGTGGGTAGTTTGAGGTGGCCAGCAGCACGATACCGTGTTGAAAGAGATGTTCCAGCAAGGCTTTAATCAGCATGGCGTCGCCGGGGTCATGCAGATGAAATTCGTCGAAGCATAGCAGGCGGCAACCGGATGTCATCTGCCTCATCACCGTCTGCAGGTCGGGCGCTCCGGGGGCATTCAGCCGCTGGTGCAGTTCGCGGAAGAAGTGATGAAAATGGACCCGCCGCCTGGCGGCGAGCGGCAGGCTGGCGAAAAAGTGGTCGAGGATAAAGCTTTTCCCTCGCCCGGTACGTCCCCAGACGTATACCCCCTGCGGCCTGCCTGTCGTGGACACCAACTGCTGACCGAGGGCGTCAAGGCGGGCGATGAGTGACAGCTGATCGTCGTCCAGCGTCAGACGCGCCCGCGCCGCCTGCTCGGCCATCACGCGGGTAAAACGAAAATCAGCCGTCACCTCTGTGGGACCAGATTCCGAGGGTACACATCCATTATTTAACATTCTTATAACCTCCTGCGAGGAGGCCATTCTAGCCGCTTTCCCGCGGGATGGCGAATCGCGCGACGAGCGGCCGTTTCCGCTGCTCCGCCGCCAGCCCTACGCCTCTCCGACACGCCAGTGCACCGATGTGACGTTCTGCTGAACGCCCATCTGCGCCATAATTTGCGCCAGCGTTTTTTGGTGCTGCTTATGGCTAATCAGCTGCGCGCAAATCTCCAGATGGTCCGCGGTGTCCGCCGCCGCCGACTGCAATCCCTGCAGGGTAAACCGCTGCTGCTGCGCAATATTCAGCAACAGCTGACGTACGGCATTTTCATGTTCGCGCAGACAGGTGACGCGTAAGACATAGCGTTTCTCTTCGTCACCGGCCCCGGCAAGGCATGAATGCGCTGCGCCGCCTCGCGCAGCAGGATATTGGCGCACAGAATAATCAGCGTAGCCGCCGTCGCGTTCCAGAACTGTCCCAGGCCGCAGAGTACGCCGATCCCGGCCGAACACCACAGCGTGGCGGCGGTATTGAGGCCGCGGACGTTCATGCCATCGCGCATAATCACCCCTGCCCCAAGAAAGCCGATACCGGAGACGATCTGCGCCGCAATACGCCCCGGGCTGTCCGGCGAGGCCGACATCGCGCTGAGAATAAACACCGCCGCGCCGGTGGCCACCAGGGCATTGGTGCGTAAACCGGCCATACGTTGCCGCCACTGTCTTTCCGCGCCGATCAGCGCCCCCAACAACATTGCCGCGAGTAAATGAGTCATATAAGGAAATACCATCGCGCCTTCCTCCAGAAAACAGAAAGCCAAAAATTACAGATGTAGCGCTCAGCCGCGCCGGGCGGTTAGCCGGTGGATGATGGTGGAGGAAATAAGGGTCTGGAAAACATAAACATAACGCTGCCTCTCGCGCTCAATGGCGCATAAATTATTGAGGGAGGCAATCCGGAACTGAGAGATTGCTGCCCGCCGGGACGGCAAGCAGCGAAATGATCGCGTTAGCTTGCCGGAAAATCGCAATAAGGGTGACTGTCCAACGTATGACTCCTGAATAAAAGTGGGCACATTATAGCCCGGGGTAATGATGGGTAAAGCACGAAAACGCCGCCGGTGACGATTCGTTTAGTTTGTCTTTCGCGGGTCCTGCGTAGCGTGACATCGCCAGGCGACTAAAATGCCGTCAGCGGTGATTTACTTCAATTCCGTCGCTGGGATGCGGCGAAAACCAGCATGAACATCATCTTTATGTCTCCCCAGCGCGATCTTACGCTAAAGAATGTCGCTAAGGCTAAGGATTAAAAATTTAAAACTATTAACAATCAATTAACATTAGCAGGCAAACCATTCTTCCTGAGGAACACAACACCATGTCTACCACCCAGGTTCTCGGCGAAACGCCCTATGCTTCGCCAGGACAACCGCACGCCAGCTTAACCGGACGCATTGATGCGCTGCCCGCCTCATTTGGGTTATGGTCGTTTATTACCCTGCTCTCACTTGGCGGCTTCTTTGAGCTCTACGATCTCTTCCAGACCGGGTATATCAGCGCGGGCCTGCTGGCGGAGGGCATTTTCCACACCGGACAGGCGGGCATCTTCGGCATCGCCGACCAGGCGGCCTTCGCCTCCGCCACCTTTATGGGGCTGTTTATCGGCGCCAGTCTGCTGGCGCCGCTGGCGGACAAACTGGGCCGCCGCCTGACCTTTATGGTGGCGCTCGCCTGGTACGGTCTTTTTTCGCTGCTGATGGCGACGCAGAGTAGCGCGGAAGGGGTGATCTTCTTCCGCTTTCTGGTGGGGATCGGCCTCGGCATTGAGCTGGTGACCATTGATACCTATCTCAGCGAATGGGTGCCAACCCATCTGCGCAATAAAGCCTTTGCCTTTGCCTTCTTCATCCAGTTCCTCTCGGTTCCGGCGGTGGCGCTGATGTCCTGGATGCTGGTGCCGACCACCCTGTTCGGCCTCAGCGGCTGGCGCTGGGTGATCATCTTTGGCGCACTGTTCTCGCTGGCGATCTGGTTTATCCGCAAAAAGCTACCGGAGTCAGCCCGCTGGCTGGAAAGCAAAGGGCGGCATGATGACGCGCATACGGTGATGTGTGAGATGGAAGCCCGCTGCGGCCTGACGCCGTCGCCGAAGCATGCGCATGCGGCACAGAGCGTCGTCAAACGCGGCACCTTCCGCGAAATCTGGGCGCCGCAGTATCGGCAGCGCACCCTGATGCTGATGGTGATGAACTTCTTCCAGGCGATCGGTTTCTTCGGCTTTGGCAACTGGCTGCCGGCGCTGCTCTCCGGTCAGGGCGCCAGCATCACCCATAGCCTGCTGTACGCCTTCTTTATCACCCTCGCCTATCCGCTGGGCTGCCTGTTCTGCACCCGCTTCGTGCATCGCTTTGAAAACAAGTGGCAGATTGTCCTCTCCGCGCTGATGACCGTTATCTTCGGCACCCTGTTCGCCCTGCAAAACAACCCGATTCTGCTGGTGATTTGCGGGTTTATGATCACCTGGTCCAACGCCTGGCTGACCATCAGCTACCACGCCTACCAGGCCGAGGTCTTCCCGACCCATATTCGCGCCCGCGCCGTCGGCTTCTGCTACTCGTTCAGCCGGCTCTCGACCGCGGTGACCAGCATTCTGATCGGCATTATTCTGCAATACGCCGGCACGCCGGGAGTAATTAGCTTTATCGTCGTCAGTATGCTGATGGTGATGCTGTCGGTGGGGATCTTCGGCCCGAGAACGCGGGGCATTCGTCTGGAGAATATCTGATGGCGGTCGCCGCCGGAGCTGCAGGCGGCGACATATTTTATCAGTTGCGATGTTGCAGCTGGCGCTGAACCTCAATAAGCTCCGCGATCAACTCCCGCGCAAGCATAGAGGTCATTATATGATCCTGGGCATGTACCAGAATAAGATTAACCGGTACTTTGCCACAGCCCTCATCCATACCGATAAGCATGGTTTGTACATCATGCGCGCGTTTTGCGGCATCTGCGGCGTCCTGCATCAGCCTATCAACGTCCTGCCACACTCCTTTTCTGGCGGCTTGCAGCGCCTGCATCGCCAGACTGCGGGACTCACCGGCGTTAATGATGAGTTCCATGACGGTTGCTTCCATATCCATACGGTTTCCCTACTTGTTAAGTGAAGGTTCATCCAGCAGCGCCAGCGCCGCAGCAAGAATTTTATCGCCACGCATCATGCCGTAATCCATGCTATCGATAACGGCGACTCTCTTGCCCACCGCAGCGGCCTTTTTGTTAAATTCTTCGAATTTATATTTAATCTGCGGCCCTAAAAGACAGCAATCGTAATTTGGTAACGTGCGATCAAAATCATCCATTGAAACAGCAATAATATCGACAGCAATGCCTTGCGCCGCGGCCGCTTGTTTCATTTTATTCATTACCATGCTCGTTGACATGCCGGCAGCGCAGCACAAAAATATTTTTTTCATCTTATTTACCTGTTCCTGTAACGTATTATTGATGCTTATCTTTGAGATTTTGGTCTAAAAAATTAATAATAATTTTTGATACTTCAGGCTGATACCACATCAAACCTGCGTGATCCGCCCCTTTCACCACGTAATGGGTGGACGGTATTTTTTTCGCTACCAGCGCCTCGTGTAAAAGCGTTGACTGGCTGGGTGAAACCACATTGTCGGCATCGCCGTTCATTAGCAGAAAAGGCGGCGTTTTATTCGAAATCCAGGTGATAGGATTAGCCCGTTTCGCCTTTTCGGGATAGGCGGAGATCGCGCCACCGCCTTGCCAGGGAATACCATTAACCAGCATCGCCTCTGGTATGGCCGGTGACTGATGCGCTTTTTGAATGTCCGCGGAAAAGTCAGCCCCGACTTTCGTCAGATCGGACAGGCCATAGAGATCAACCACCGCCTGCACATCGCTGCTTTGATTTGAATACTCTCCCTGGTCGAATTCCTTATGGCCGCTGGTGGTACCCACCATGGCGGCTAAATACCCACCCGCCGACTCGCCCATCACAGCGATATGGTTGGGATCGATGCCTAATTTTTCAGCATTGGCGCGTAAAAATCTGACCGCCGTTTTCGCATCTTCAACCATGCCCGGGAAAGTCACATTGGGTACGACCCGATAGGTAATGCTGGCGACGACGTAACCGGCCCGGGCAATATCGACCCGCTGACCGATGAATTTTGATTTGGGCGCATCGAGAAAGCCGCCGCCGGTAATAAATACTACTGCGGGTAACGGTTTATCAGCATAAGGCTTGAGCAAATCCATCGTTAACTGGAGCGGTCGTCCCATGATATTTTGCGTAAATGAATAGGCAATATCAGGCACCATCTCGACGGCCAGAGCGCTGGGTTTAATAACGATAGTTTTGCTGTCTGTTAAAGGTGTTTGTGCAAAAGCAGACGGAATAATAAGCATCGTCAGCATAGCAGCGACGTGTTTGTTCATAGGGTAATATCCTGTAGTGATGTAGTAATGATTCAGAACCAGACTTCCATTCGATACCCGACTCGCCACTCCGAGTCTTCCGGCAATAACGTGACCTCTTTGTCCCCGCCTGCGTAGGTAACCGTCAAACTGAGAATCGGCGCGACATACGGTAAAACATCCAGTTGCAGGGCCGGGCCGGCGGCAATTTTGTAGCCGACGCCGCTGGCACCTTCGACGCCATTTTTATTGATAGTGTTATTCACCATGACTTCATACAACATGGAGAGATTTTGGTGATGAATATTTTGTTTAACGTTTACGCCGGTAAAGATCCCGGTTTCATTTGCGGAACCATAGGTCATGTCCCCCCCTGAATAACCTGTATCAGGTATAAAGGTGGTTCGGTCAGCAGTTTTTTCACGCTTGGTATATTCATAGATGAAAGCCGGCGAGACGGCAAAATCATCAAATAACGTCAAGTTTCCGTCGGTGGAAAAACGCATTGAACAATCGCCCTCTTCGCTAAGGACGGTAATACGACTGGTGTTCAGATAAGGAGCAATAACCCCTTTACCATACTGTAATTTGACTGTCGATTGTCCCTTTGCCACTCCCCAAAAAGACGGCATGCTGTATTTCGCGGAAAAACTAATTGCTTTCTGCTTGCCAGTGCCCAATGGGTCATCAATTTCTTTAACATAGGTCATACCCAGCTCTGTCTGATCGATACGATAAGCCATATCAACGATGCGCCGCGAGCCTTCTATCGCCTGCGGCGCGGTATCGCTGGACCAGTCGATCTGGTCGGTACCAACGTTCAGATCAAAATTCTTACTGTTATAACCGAGGCCGGAATCAATATGTACTTCTTTGGTATTGTAAGCGAAGATATTAATACGTTGATCGAGGTAACGACGCCCAGCCCAAATGTTTGCGCCCTCGGGAAGAAAAGAGAGCCCACCAAAGCGCCCATAATTCTGTGCCGTTTCTACCGTTTTATCGCCGTAACCCACCATTTCATAGGTGTAATCAGCCCATTGCTCGGGAGAAGCCAGCCCCTGCCATTTTTTAGTGATAGCCAGCGATGTCCAGTAATCGTGCCAGAAACTGTTTCCCAAATCGCCCATTTTGCCACGAGGATCCTGATTAGGTCCGGTGGGATCGGTATGCAACGACATGTTTTTGGGACGGTTTAGTTCGCTCTGAAAATCTCCAGCCACCATGCCATATCCATTTAACTGGAAGCTGCCGTCGTCGCTTAGATTGGCCGCATGGCATAAGGTCGCAGGCAGAAAACATGAGATAACACCTGAAATAATAATTCTGGGGTTCATTCTTCAGACTCCATCGGGTAAGAGATATAAAATAAATAAAATTATTATTTTTATTGCTTATCTGATTTTATTTAAAGAATGCCACCCGTGTTATAACCCAGCTTGCCTTTTTATATATCGGCTGTTGCCGATTTTACTTATTACAAAAACATGCAATAGCATGAACGCTGTGAGCCAACTTACTATTCAGGAGTTCAGATCACGATACTCCTTAATACTCATATTATATTTCTCTTTAAATACCTTATAACAATGCGAGGCGTTTTCATAACCCGTCATATTAATAACATCAATAATAGAGTGATTAGTATGCTTAAGGAGATGGATCAACACATCCAGGCGTTTTTCAACCAACAAATCGCTAAAGTTCTTACCAGTGAAGTCTTTTATCAGTTTACTCACCTTATAATTAGGCTGATTTAAACGACAGGAGATCTCTTTCAGGCTGGCAGTTTTATAATCTGTATCAATATATCTCAACACGGCCATAGCAAGTGATTCATTGTAACTGCCGTTGATATGATAATCGCTGGCTTGCACATTCGAGAGCAGTTCGGTCATCAACAGTCCCACCAGGAAATTGACGCGTATCTCTTTTAAGTGGTTATTACTGTAGATCTCGCTAATGATGACATGCATAATGTTTTGAATTGCGTCGATTTCCCCCACTTTAAAGTGAATATGTTCTCCATGTTTTTTTCTGCCATTAATTGCTGAAAGGATAAAACGGGAAATGATGTTATTTTCGTCAAAAAGTGACATGAGTCGACCGAAAAATTCGGTCTTAATAATAAAATTGATGATAATATCATTCTGCCCTGCGGCTTCAATTTCGTGTCTGGCAAACTGGTTGATAAGCAGGATCTCACCCTTACCTAAAGTGAGACTTTCTTCATTAATCTTCTGATGCATTTTACCCTGATATATATAAATAAGCTCGATAAAGCCATGAGAATGCAACGGAATTTTAGTAAATCGGGTCTGCTTTTCAATATGAATGTAGTTGTCTTTGAAAAACCTTCGCTCCATATGGCTTTTGAATTTATGACACAGTTGATAGTTAGCGCGAAGCAGTTCGAGTTCTCTATCGGTATAAGCCAGTAGCTTTTCATGAATATCATGGTGTAACATAAAAGTACCTAACTGGAGCGAACGTTTGGGTATGCACTATCATTACAATAGTACTTTTATCTCACCTGCATCGGTAATGTCATAAAAGTGATGATAGGTATCACAGTCTATCGGCGCAGGTAATTGTTTATTAAGTTGATACACTTTTGGTAATTTAAGGGTGCATTTTTTGAGGTTAAATGGCACTTTGATGACTAATTCAATGCCTTTTTTATAGCGCCGCCAGCGACACTCAATACGCCCTCTGATGGTTTGATGCCAGCAATCCACAAAGTTAATCGTGTCAGTAAAGGATGGACTGATTAAAATAACATCAGCACCAACCGCCTCCTCAGCGACGGTAATGCCGCCCAAAGCCTGAAACAGCCAACTGGAATAAGAACTGAACATCGCATGATTATTCGAACCATTCAGGTTATCACCGAAAAATTCCTTCAATGTGCTGGCATCATTTTTAAGCATTTTCTTGAATCCGGCTTCGACTCTTAACCATTCAAGGATTAATTCATTATGACCATAGCGATGAAATATTTCATAGGCAAAACTTTGGCCAAAAATCCCACAAGTGATAACATTTTGCTCTTTTTTGATGAGATCGATCAATGCATTCAATGAACTCTCGATATCATCACACAAATCGAAGTAGATTGCAAAAACAAAGCTGGTCTGACTGCGATCGGCAAAGCTGCCATCCGTATTCTTATAGAGTGATAAAATTTTCTCTCTAATTTTATTGGCCTTGCCAATATATTTTAGCCATTTTTCTTTAAAGCCAAGATCATCACATATTTTTGCGATAATTAACAAATGGTAATAATAGAAACAAGCACTGGTGAAATGGAGAGCTGGCGAGCCATTTTTGTAATTACGCATATCATGAACGCGGCTTCCCCAGTCACCCAGGCAGCAGGTCACCAGGTCATCAAAGTCGCGCATTTCCAGGGAGAGGATCTGCTTCTCAAGAAATGGCAAGCTTTCGGCCAGCAGATTGACATTGCCATAATGTCGATAGTGAATGGCTATCAAATAAGGTAATACCAGTTGCCAGCCCAGGGGGCCCGTTTCCCCGCCGACTCCATTAGTCTTAATTCCCATAAATGGCGCAGTTTCCGTCACACCACCACAGGGACGAATATCATTGATAAAATCAAAGATAGTTTTCTTATAAATAGCGGCAGAGTCAAACTGATACACTTGCGACCGGGCCAACGCGACAATGTCTCCGCCATAGGCGAAACGTTCGCGGGCACAATCCCCGAAGACCGAATGAATGTTATTCAGTTTGGTTCTTTTAGCAACCTCAAAGAGCTTATTTATGTAAGGATCTGAGCAGTAAAAGCCCCCGTTTTCCCTTAGTACAGTATGTACTGAAAGCGCCTGAACGTTGTTTAATTGTTCAATATTAATACCGCTTAACTGCACATAGCGAAACGAATGACAGGTAAAGGCATTGATAAAATGATTCTTCCCACTGCGGCATTCAAAGGCATCCTTCTGTTCCGCCCTCGCCGGTGCTCCAATTCCGCCGTCAATAATCACACCTTCAGTAACCTGTTTGCCGACAAATCCCGCAAGGGTGGAGTCAGTGTTTAGTTCGTAGTTTTCATCAACGTCTTCGCTATAGAGCAGTTCCACACGTTGATTCTCAGACGCGGTAATGGATAAATCGATAAATCCGGTGACGATGGCACCGAAATCAATAATGAATGTCTCTTCGTCTACGACGTGGATATGCTCTGCCCCGAGGGACAACGTATGGTTAATTTTCGGAATAAAACTCGAGACCAGACGGCCTTCAGGCCCGTTGCTCAGCACCACATTTTTCCAGTCAGGCATCAGCAAATCGGTGGTGTTGTCTCCGCGAAACAGTTTCATATCCAGGCGCTCGCCCAAATAGATATTATTGAAGGTATAAGCGCCTTCGCAATATTGCCAGTCGGCATCACTACCGATGATCATTTCGCGATCTGCAAACCTCATATAAATGTCAGCGATGACCTGTGGTTCACCGATGGTTAAGGTCTCTCTCAGGTTATATTTACCAAATAATTTAAGCGGTGCTGGATTAAACCAGCCATCGGCTAGCTCAACAATGACTTCATTTTTCGGCTGATTAATAAACGGCTTTATATTGTAAGTATCATAATAAATAATTTTAGCATAATTTGTCCAGTCAGTATTGAGCTCACCGCGTGTGACCTCTTTACCGTTGATATACAATTTATAAAAACCAAGACCAACAATACTGATATAGGCATCGAGGAGGTCTTCGTCGAGATAAATTGTTTTTCTCATCACCACATTACGTTTACCGCGATAGTAATGAATATCATTAGTGAAGTGATGCCCACCGCTCACCCAGCGGCCAGAAAAATGGCCAAGATTACTGGTTGTAAAACTGTTTCTAAAAACGTTGTTCTCACCATTGTCACCGTGGGTAAGGACTTCTATGGTATAAGAAGTAAAGCTTTGTAACGATATTGCATCGAGAGTGACAATTGTATTATTACCCTCTCTTGCGATAAGAGATACCAGTTCGGCACCTTTATACACTTTTATCGAAAATGACTTTTGAGGATAATTGGTAGACCAGCACACCATAATTGGCAGATGATCGACAATAATGTTTTCCGTTTGGTAATTGATACTTAACATCTTTCCCACCATGGCTAAATTGGCGTTGCTGGCATTTTTTTAAGGAGTATTCAAATGGTATCCGTCTGATTTTCTTCCCGGCAAGCGACAAGATCGGCAGTCTTGAAGAAGAAATACCATCCTGCAAATCGCGCAAAAAGTCCTATAAATTGGAAAGCGGCAATTTTCCAGCTCCCCTGCATAAAACCAGAAATAATGATCGGCATGCCGGCCGGGGTACTCACCCCAGCGACGCGAGGCAATACGCCAATGACCGTTAGATACCATGCAATGCCGAGCATGATGCCATTGATAAAAATATAAGGAATCGCCAGAGTAAAATTCATTACCAGCGGCACGCCATAAGCCATCGGTTCGCCAATGGTGAAGATAGCTGGCGGCAAGGCGATCTTACCGAGCGTTTTATAGCGTGCGCTCTTCGCGAAAAAAGCGAGCATTATAGCCAGCGGCAATAAATCTCCAGCAGCGCCATAAGTCATAAAGAACGCAAAGCCGGTGATGTTGGGTAAGTCGACGCCTGCAGCATACGCAGCAAGCTGCTGGGCATCCATGGCAAACCAGATCGGCGCTACGATACCGAGGGTGATAGCGTGGCCATGCAGCCCAAAAAACCATAGCAATTGCGCAACAACAGCAACAAAGATGAGTGACCAGATTCCGGATCCAAGTGATGTTAGCGGAACCTGGATTAATTTATAAATAATTTCGTGAATGCTCCCATAACCAACGCTGGTAATGACTGCGGAGATAATTGTAAACAGCGTCAGGATGGCGATTCCTGGAATCAATGAAGAGAACGATTTGGAGATAAATTCCGGAACGTTTTCTGGCATTTTGATAATCAACCCCTTGCGAGTTATCGCCACGAATATTCGTGTTGAAATTATCGCCACCAGAATGGCGGTAAACAGCCCCATGGGCCCCAGCCATTGGCCAGGAATTGAAAATGATTGTCCTAACGGCCCTATTTCACCGAGATCATACGGCGTTAAAATAAAGAAAGAGATCATTGAAATCAGGCCTGACATGAAGCCATCAACATCGAAATTTTTCGCTAGCGTATAGGCAACGGAGAAAGCGACAATCACGGCCAAAAAATTATTCGTGAAGGTAATCGGGATATCAAAGAAGCGAGTTAAGTTGTGTCGTAACAAAAAATCCTGATATGGAGCAAACGGAAACACTTTAACCAAAGTCGCCACAGAACTCATGATCGTTACTGGCAATATGAGCATCATACCGCTCATGATTGACTTAAGGTAGGTATTTTGACCAATGCTTTGCATCAGTTGCAAAGCCTTTTCTTGTACAATGTTGGTATGAGATGACATGTAAACAGTCCGTGATATTATTAGTTTTTAGACATATTCATTTAAGAATTCATATGCCGGCATGACATTAATGCATCATAATCTAACCAGGAAGTCAGCCTAATATATCATTATGGAGTAATACATATCGGTTGTTGTTAACTTAAATGACGGCTGTTGCCATAGTTAATATTTGTGATGTGTACTGCAGGAGGGATAAAAAATTGCCATTAAGGCTTGTAACTTCTGGACAGCATTAAGCGGCGCCGCAATACCACTTTTACCAACGGTCCAGCATCACCGGGGCTATATTGACACTCTCCCATCAGAGGGGCGTTTAGGCATTTTAGTGACAAGCCGCCAGGTCGGCGGCCCGGCCTCAGCCAAATATCCCCTGCGCCTCGGCGAAGCATTTTTCCGCCAGGGTCGAGACTGGTTCCTGCTGGCGCATAATCAGCGCCAGCTGTGAATCAACATGGGTTTCGGCGATCGGCAGAATTTCAAGATTATCGCTTAGCGCTTCGAGGCCGTTGTTAAGCGGCATAATGGCGCAGCAGATCCCCGCCTGCACCGCCTGGATAATCTGAAACGTCGAATCACTTTCAAAGACATACCTTGGCGTTAGCCCTTTGGCCTTAAAGCTGATTTCAATCGATTCCCGGTAATACATCCCCTTGGTCAGAAAGCCGAGGGGCAGCGTCGCCAGCGTCTCCCATCCCGGCGTCCCGGCGCTGAAGTCGAAATGGCGTTTATCGTGCAGCAGTCCCATCCGGGTTTGCGGCAAGCGAGCAATCTTGAACTGACCTTCATCCAGATGCTGCAGATAACAGATCCCCAGATCCAGCTGATTACGGCTGACGCCATCGATAATCTGCTCCGAGGTCATCGACAACAGGCTGAACTGCAGCGCCGGATATTTCTCCGCCAGGGGTTTAATCAACTGCATCGGATTGAGGCTCGCCAGCGGCACCATACCGACCCGCAGCTGGCCGACCATCTGCCCGCGACAGATGGCCGCCTCTGCCGCCAGGCCGTCATGAGCGGCCAGCACCGCCCGCGCCCAGGCCAGGATCCGCTCTCCCTCCGGGGTAAAACCTTCAAAGCGTTGGCCGCGCTGGATCAGCGTCAGGTTCAGCTCCTCTTCCAGGTTACGAATGCGCATGGAGAGCGTCGGCTGGGTAATATGACAGGCCGCCGCCGCCTGGCCAAAATGGCGCGTCTGATCGAGCGCGATCAAATACTTGAGTTGCTTAATATCCATTCTCTTTCCCGTTTGAACCCCGCCGTTCACCCCCGGGGCCGCGCACAGGTTACCAGAATGTTAGTTTCGCTAGCGATAAATTCAAGCGAGGACACCACGAGGTGCTGCGGGGCGCAGGACGGCGCAACGCCGCTCTGCGCTATACCTTTTTAGCGCCCGCCGGCCAGCGGACGGATCTCTTTCGAGCGCAGCGTCAGGCGAACGGGAACCGACTTATACGAAGGGGTGCCGCTCTCTTCATCGAGATAGTTCAGCGGCACCAGCACGTTGGCTTCCGGATAATAGGCCCCGACGGTGCCCGGCGCGATGCCGTAGGCCACCACCGTGATATCTTCCAGCGTCAGCTCGCTGTCTGGCAGCGCGGTATGGATATCCACCCGATCGCCATGCTCCAGCCCCTGGGCGGCCATATCCTGCTCGTTCATAAACAGCACGTCGCGGCGGCCAAAGACGCCACGGTAGCGGTCATCCATCGCGTAGATGGTGGTGTTGTACTGGTCATGACTGCGCAGCGTCACCAGGCGCATCACGTCCTCACCCTCCACCACCACGTTCTCATGCACCCCTTTAAATACCGAGAACATGGCTTTACCGGTGGCGGTAGGCCAGATGCGCTCGGTCGGCGGCAGCGGCATGCGGAAGCCTCCAGGATGGCGAATGCGCTGGTTATAATTCTCGAACCCTGGAATGGTCTGTTCGATCAGATCGCGAATGCGATCGTAGTCTTCCACGAGGTACTGCCAGTCCACTTTGCTGGCGGGCAAGGTGGCCTTCGCCAGACCGGCGACAATCGCCGGCTCCGAGCGCAGCATCGGCGAGGCGGGCTTAAGCTTGCCCGACGAAGCATGCACCATCGACATCGAATCCTCGACGGTGATCGACTGCCGGCCGCTGGCCTGCAGGTCAAGCTCGGTGCGGCCCAGACACGGCAGAATAAAGGTCTCTTTCGCCGTCAGGAGATGTGAGCGGTTGAGCTTGGTGCCGACGTGAACGCTGAGCTCAAGGCCGCGCATCGCCGGGAAGGCGCGTTCGTGGTCCGGCATCGCCACGGCGAAGTTGCCCCCAAGGCAGATCAGCGCTTTGGCTTCGCCGGCGATCATGGCCTCCAGGGCTTTTACCGCATCGTGGCCATGATGCCGCGGCGGCGTAATCCCCATCACCCGCTGCAGGCTGTCGAGGAAAGCCGCGGAGGGTTTTTCGCTAATCCCGACAGTGCGGTTACCCTGGACGTTCGAGTGACCGCGCAAAGGACAGATCCCGGCCCCCGGCTTGCCGATATTGCCGCGCATCAGCAGCAGGTCGGCAATCAGACGCACGTTGGAGGTGCCTTTGTTATGCTGGGTGATGCCCATACCGTAGGTGACGATGGTGGCCCTGGATTTGGCGTAAGCCGCCGCAACCTGGGTCAGGGATTCGCGCGTCAGGCCAGACTCCTGTTCGATGTCCTGCCAGCGGGTGGCGTGGAGGTCATCGGCGAAGGCGGTGAATCCCTGGGTATGTTGGGCAATAAACGCGTGGTCGAGCACATTGCCCTGCTCCTCCTCCAACTGCAGCAGCGCTTTGGCGATCCCTTTCAGCGCCGCCGCGTCGCCGCCGGCCCGTACCTGGTAGTAGGTCGAGGCGATCGGCGTCGAGCGCCGGGTCGCCATCTCCATTACGTTCTGCGGATCGGCAAAACGCTCCAGCGCCCGTTCACGCAGCGGATTGAAAACGATAATCGGCACGCCGCGGCGGGATAGCTCATGCAGGGTGCCCATCATCCGCGGGTGGTTGGTGCCCGGATTATGGCCGATGGAGATCACCAGCTCGGTCTGGTCAAAATCGTCGAGAGAGACGGTGCCTTTACCAATGCCGATCGACTGTGGCAGGCCCACGCTGGTGGATTCATGACACATGTTGGAGCAATCGGGGAAGTTGTTAGTGCCATACTCGCGGGCAAACAGCTGGAACAGCCACGCCGCTTCGTTGGAGGCTCGGCCAGAGGTGTAGAATTCAACCTCATCCGGCTGCAGGCCGCGGAGGATCTCGCCGATACGGGCGAAGGCTTGCTCCCACGCCACCGGGCGCAGGGTATCGCTGTCCCGGTCGTAAACCAAAGGATGGGTTAAGCGGCCGTAGCCCTCCAGTTCAAAATCGCTTTTTGCCAGCAGGGAAGATACGGTATTTGCCGCGAGGAATGCGGGCGTCACCCGTTTGGTGGTCGCCTCCCAGGTCACGGCTTTGGCGCCGTTTTCGCAAAACTGGAAGGTCGATTTATGTTCTTTATCCGGCCAGGCGCAGCCCGGGCAGTCAAAACCGTCCGGCTGGTTGGTACGCAGCAGCGTGGCGGGCGCCTCAAAGGCATCCATCTGGGTGCGCACGGCGATGGCCGTGGCCTTCAACGCGCCCCACCCGCCTGCCGGACCGTCATAGGGGTGAACACCGGGAACCGCGCGTCTTTTATTGGTCATCTCTTTACTCCTGCTGCTCTGTTCTGGCTGTCTCTAGCCGAAAAAGGCGTACGACAACCCCGGCGACGAAGCGTGAATCGCATGGCGTCACCTGAAAAGAATGCTGTTTCTCAAGGATAGTACGATGGGAAAGCGTAGGTACTGCGTTTGTTAACTGAATAATAACATACACCACAACTCTGTATAATTGATGTTATCTATCAGGTGTTAAATTTAACTTATTTGCAAATTTTGCGGTTTTCACCGCGGTGCTGTGACGGATAAATTGCTACGGAAAGTGATGACCGGGCAGCGAAACCGCCCGGTGGGCCAGGCTCAGGTCAGATTGAAGTAACGGTCCGGACGCAGCGTCTCCGGCAGCGGATGCTGACCGGTCATGTCGAGCAGATTGCGCTCGATGGTATTGCACATCGCGTTCAACGGCAGGTCATTGGCTGCGGTGCCGAACGGATCTTCCAGCTCTTCCGCCAGCGAATCCCACGATAAAAAGGTGTAAGAGATAAAGACCGAGACAAACGGCGTCATGTAGTGCAGATCGCCGACCAGGGCGAACGGCAGCAGCGTACAGAACAGGTAGACGGTACGCTGCAGGATCAGGGTATAGGCGAAAGGCACCGGGGTGGTGGCCAGCCTTTCACAACCGCCCAGCACGTGCGCCAGCTCGTCGAGTTTGTTGTCCATCAGCCCGTAAGTGATGTCGCTGAGCTTGCCCGCCTCCCGCAGCTGGCCAATTTCGTTGCCGGCCAGCAGCAGGATCCGGTTGGTGGGCATTGAGCTGGCGAGGATCTCCGTCACCCTCTCCTCCGGTAGCAACCGCCGCAGGTCAGCCGTCGGATCGGTTTTGCGCAGCTGGTGCTTCAGGCTCCAGCTAAAGGCCACCAGATAGCTGACGATGCGGCGATGGGCATCGTGTTCCGCCGGCAGGATATTGCGCAGCTGACGCACCAGCGTGCGTTCGGCGATAAGCACCGTCCCCCACAGATTGCGCGCCTCGACGAAGCGGCTGTAGCTGGCGCTGTTGCGAAAGCCGAGGAAAATCGCAATCGCAATCCCCAGCAGGCTGAACGGCGCCACGGTTAAGTGGATCCCCAGCTGTTCGTACCATTGATAGCTGATAATGGCGATGATCGACATCAGCACATTTAGCAGCAGGCGAAAGATGATTTTCGACAGCACGGAGCCGTGCCAGTCAAATAGGCGAAGAAACCAGTGTTGTTCTGGCCGAATGATCATTGTCTGACTTCCTGAATTACCGCTCTGGTCATTATCTCTGAATAGAGATTATCTATGAGCCGATTGGTTTATTTTATCGTTAACTGCGATGGGCAGATCTGCGCCATTATTTAGCGATGGTAATGGCGTTTTTAGTATGGGCCTTTTTTATATTTCAGGCAATCAATGCGCCAGCAATAATGGCTCAGAAGAAAAAATAACCGCTGAGCCAATTCATTTTTCCGCTTATGCTACCGGGTGTATCAGACCGCTTTCGTCAACCCCTGCGCTTCGCAGGGATCGAGATGCACCATCACATTAAGCACCGGATGCTGCGCCAGCACCCGCTCCCGCGCGTGACGGGCAATCTGATGCCCTTCGGCTACCGACATCTCGCCAGCCACCTCGAGATGGACATCCACCAGCACCAGATCCCCCGCCTTACGGGTTTTCAGATCGTGGAGGCCCGCCACGCCCGGCGTGGTTCGCAGCGTATCGGCGATCGCCTGCTGCATCTCTTCATCAACCGCACGGTCCATTAAATCATGCAGCGCGCTGACGGCGAAACGATAGCCCATGCGCGCAATCAGCAGCCCCACCGCCAGCGCGGCGAGCGGGTCGAACCAGGCGAACCCGGCCAGATTACCGATAATCCCCAGGGCCACCACCAGGGAGGATGCGGCGTCAGAGCGGGCATGCCAGGCATTGGCGATAAGCAGCGACGAATTCAGCCGCCTGGCGGCCGCCAGCATATAGCGAAACAGCCCCTCCTTGACGGCCAGCGCCACCAGCGCCATCCACAGCGCCGCGCTGTGCACCGGCGGAATAGTTTGCGGTTGCGCGAGATGGCCCGCCGCGGACCATAGCATGCCCCCCCCGACGAGCAGCAGCATCGCGCCGATGATTAGGGAGGCGCCGTTCTCATAGCGCCAGTGGCCATAGTGGTGATCGTGGTCAGACGGTCGACGGCTCTTTTTATTCGCCATCAATACCACGCCATCGGCGACCAGATCGGAAAAAGAGTGCATTCCGTCGGCAATTAATCCCTGAGAGCCGGAAAATATTCCCACGACTACCTGTAAGGCAGAAAGGAAAATATTAACCACCACGCTAACAAGGGTACTCTTTCGCGCCTGCACCGAACGCTCATGATATTTATTATCATTTTCAAAATTATGTTGTGTCATTATTTCTCTCCCTTTGTGAGCGGGAAGAATAAACTGACAAACTGAGTTTATGCTTAACAATATAAAAGCCATTGCCTTGCCGTTTAACGATATCGCGGCGGTCGGTAATGACTATTTACTGTATGTGCCGTTGGAACGCTGCAACCTTGCGCCTATGAACTATCTTTTGAAGGGTGGCCACAGGTCGGGCCACTTTAGCTTAGCCACCACAGGAGTCAGCGATGTCACATAACAAACCATCCCGGCTGCGTTTCGCCATTAATCTGGGCAATGCGGTCCTGGCCCATCTCGGGGAGACAGGAAAGCCCGCGGGCATCACCGTCGAGCTCAGCCATCGGCTGGCGACGCGCTGGGGCGTCAGCGCCGAATTCGTTCCCTATCCTGCCGCGGGTAAAGTGGTGGCTGACGCCGGTGGCGAGCACTGGGATATTGCCTTTCTGGCCATCGATCCGGCGCGGGAAGCCACCCTGCGCTTTACCTCGCCCTATATCACCATCCAGGGTACCGCGCTGGTCAGCGTTGATTCGCCCTGCCAGAGCGTGGCCGACATGGATCGCCCGGCAACCACCATTAACGTCGGACAAAACGCCGCATACGATCTATGGCTAACCCGCCATCTGCAGCACGCCAGCCTGCATCGCCTTCCCTCTTCGCAGGAGGCAATCGACGCCTTCCTCGCCGGTGAAGGGGATATGGTCGCCGGCATCCGCCAGCCGCTGGAGGCGACAGCCCGTCAGCACGCCGGGGTGCGGGTACTGGCGGATAATTTTACCGAGATCCAGCAGGCCATCTGCGTCGCCCGGGCGGACGTGGACCGTTTTCACGCGGTAAACGACGCGCTTAGCGAGTGGCGGGCGGATGGCAGTCTGCAGGCGCTGATTGCCGGTCACCTGGGCCAAGCGAACTGAATCACGCCTCCGTCATCCGGCGCATGGCGCAATGCCAGGCGCCGTTGCGTACCGAGGCGCGCAGTACGCGGGCCACGCCATGCACCATCAGGCGCGTCGTGCGCCGCTGCAGCGGCGTGAGCGACAATCCCAGCATCTCCTGCGCCCATTCCGGCAGGAGGTCAATTCCTGCGTTCATCATCACCCGGCCGACCGGCTGGCTCATCCGCCCCGGCAGACGGGTGGAGAGCAGCACCTCGGCTACCTCCCGGGTACGTTCGTCGCAGCGCAGTCGCGGGCGCATCGCCTCGAGATAGTCCGCCACCTCCTGCGGTGTCTGAGGGATATCCCGAGCCCCCAGCCGCCGGGCGATTTCCGCCGACTCACGAAAATAGTCCTCCTGGCGCTCGGGACTGACCACCGTCCGCTTGTAGCGCAGGTGGGAGGCCATAAAGCAACTGCACTCGGCGACGTGCACCCAGGTTAACAGCGCCGGGTCGCTCGCCTGATACGGGATTCCGTCCTTATCCACCCCGGCGATCCGCTGATGGATCCCCTGTACTTTGGCGATTAGCCGTTCGGCGTCGGGGGTAGTGGCAAAAGTGGTGGCAGAAATAAACTGGCTGGTGCGGCGCAGGCGGCCCAAAATATCCTCGCGAAAACGAGAGTGATCCCAGACGCCGGCCAGCGCCAGAGGATGCAGCATCTGCAGCAACAGCGCACTAATGCCGCCGCAGAGCATCGAGGTAAAATCGCCGTGCACCTGCCAAATGGCCGACTGGGGACCAAACAGCCCCGGCTCTCCTTTGGGTCGTTCAAAGTCGATCTCTTTTAGCGCCATGCCGGTCAGGCCGAGCACCTGCGCCTCGATCATCCGGCGAATGCCGATCATGATGGTATCCCTTACGTGCAACTAAAGGACAAAAGATACCACTGTTGGACAGCATTGGGAGAGATATTGCGGAAAGAGTGCCCGCAGCAGGCGGGCACGACGGCTTACGGATTCAGCTGGTAATCGAGGGTAATGTTGGCCTTCAGCACCTGCGATACCGGGCAGCCTGCTTTCGCTTTCTGGATGATCTCATCGAACGCCGCCGGAGACACGTCCGGCAGGACGATCTGGCTTTGCAGCGCGATATCGGTAATCGCAAAGCCGCCGTCGGTTTTATTGAGGGTGACCACTGCGGTAGTGTCAATGGACGTTGCGGTATATCCCTCTTCGCTGAGCATCAGCGACAGGGCCATCGAAAAGCAGGCGGCATGTGCAGCGCCGATCAGCTCCTCAGGGTTGGTGCCCTTCACCCCCTCAAAACGGGTGTTAAATCCGTAGGGCTGCTGGCTCAGCGCCCCGCTTTCTGTCGACACGGTGCCTTTGCCATGCTCCAGGTCGCCTTCCCAGTGCGCTAGCCCTTTCTTATGAATCGCCATTTGATTCCTCCTGTAGTGATGTCGAACAAAAAGTATAGTGCGTGATGCCGAAGCTGTGTCTTTTCGCAGCCTCTGGCCCCCACGTTCCCCTGGTTTTCGTGTCGTTGGTGACGCAGGGCGACGCTATCGGCCATCCTGCGGATGCCAGGGATCGGATTTGTCATCCTTGCTGTCGTCCCGTTTACGCGGAACTTCGCCCTGCTCCCCGGGCGCCTCACGGGCAGGTTGCTTACCGCGCTCTTCGTCTTGCGAGTGAGAAAAGGTGCTCATATCGACGTGCTCCGCTTACTTAGGCGACTGCTTGAGCAGACGATCGATTCGCACGACCGGCGGCGTCATTTTGCGATCCAGACTGCCGTTGATATTGACCAGATCGTCTGGCTCTACGTGTTGTTCGTTAAACGCGGCGACCGGGATAATAACGGTGATGGTGCCGCTTTTATCACGAAACTGATAACGGTCATCTCCCTGCCGCTTGAGCAGATTGCCGCGCAGCGAAACGGTCGCGCCATCGTGCATGGTTTTCGCCTGCTCAACGGTCATGATCCGGCCATCCTCGACGCCGCGATAGCCGTCATCGAGTTTGTGCGGCGGCGGCGGCGCGGCATCCTGACTAAACCCTCCCTTATCGTCCGCCTGCGCGACACCTACGGCAAACAGACATGCCATGGCCAATGCTAGTTTTTTCATCATGCCTCCGTTTTTTGCTGACGATGAGAATAAAGCCTGGCTGAGGCTGGCCATTTTTACAAAGTCAATTGTTCTGATATCGTCTAATATAAGAATGTCCTTATCGTTACGCTCCTAGCGAAACGAAACGCGGGGAAAATATTAATGATTAAGAATCAACAGCCTTGTCCTATCGTCGATGAGAATGAACGCTCCTTACGCTTTGAATATCGCTTCCGCCGCTATGGGATAATTGTTTTGAGTCTCATCATTCTTACCGCGTTAAGCGGCCTGTGGTCCTCCGGTTATTTCAGTGAAGCACACCGGGAAACCGGCGGAGGCGAATTAAGCGTCGATTATCAGCGCTATGCCAGGCTGATGAGTGAAACCGAGCTTAATATTCAGATTAAACCGGATACGGCCAGTGACACCATTATCAGCTTCGCCGCCTCGTTATTAACCCGCTACCAGATCGGTGATATCCGTCCGCAGCCGGATAAAATGTATAGCGCCGACGGGAAATTACATCTCGTCTATCAGCGGTCGAACCCCCCTTCACCGATATCTGTGTGGTTAGCCGTTACCCCAAAAACGGCCGGTAATATCTCCCTGCAGGCGGTAGTTAACGATCGCTATTCTGTAACCTGGCAGCAGTTTGTCTATCCGTAGGAGTCGCTATGGAAATGGTCCTTAGAGCCGCAGCAATCTATCTGATCCTGTTGATTATTTTTAAGATTGCCGGCAGAAGAACCCTGATGCAATTAACCAACTTTGACCTGATACTGTTGCTGATTATCAGCGAAGCCACCCAGCAGGCAATGCTCAGCACAGACTATTCGGTTACCGGGTCGATGCTGACTATCGTCACCCTGGTTAGTATTGATATTTTGTTCGGCTATATTAAGAAAAAATTTGCTCAGGCAGAAAATTTTCTCGATGGTACGCCGGTTATCGTGGTGGAAAATGGTGCTGTCATCGACGAGAAGATTAAGCTCGTCAATATCTCTGTCGATGATATCCTGCTGGCGGCCAGGCAGCACCATGGCATTTATGAATTGAAAGCGATCAAATTCGCTATTCTCGAGCGTAACGGCCAGATATCCATTATTCCTGAGCAGGAATAGTATCGGCTTCGCTATTTATCACGCTCCGGTTGTTTATCACCTGATTCCGGAGCGCGAGTGGCGTCATCCTCTTCTTTTTCACCGTTAACAACGTTCAACATTAACATTTTTCCTCCTCGCTGGTTGTCAGGGATCCTACAAATTATAGAACGCCTTCGCCGAAGTATGTAGGATCTGCCGAAACTAACCAGGAGATGCCGCCTGATTCACATTGCGCTTATTCCAGGATATTTCCCACCTCGTCATTGCCATTGGTGAGAAATAATTAACCGATCCGTACAGTCAATATTGTGAAAGCTAAAACATAATGAGGTCACTATGTCTGTGATGGTTATTACCGGTGGAACCGCGGGAGTGGGCAAAGCTACCGCGCTGCGTTTCGCCCGCGCTGGATATCACGTGGCGCTGATCGCCCGAGACGAAACGGGTTTACAGGAGACGCGACAGGCCTGTGAACGGTTTGGCATTAAAACGCTGGCTATTAGCGCCGATGTCGTCGATGCCGGGGCGCTGCAGCGCGCCGCCGCCGAGGTGGAAACCACCCTCGGGGCAATCGACGTCTGGATCAACAACGCCATGACCACCGTGCTGGCGCCCTTTCGTCAGATGAGCGAGGAGGAGTTTCGCCGGGTGACGGAGGTGACCTATCTCGGGTACGTGAACGGCACCCGCGCGGCGCTGGAGGTCATGATCCCCCGGGATCGGGGGGTGATTATTCAGGCCGGCTCGGCGCTGGCCTGGCGTTCAATCCCACTGCAGTCGGCTTACTGCGGAGCGAAAGCGGCGATCCGCGGCTTTACCGATGCCGTGCGAACCGAACTGATGCATGAGAAAAGCCACATCCAGTTGACCATGGTGCAACTGCCGGGGATGAACACCGCCCAGTTTGGCTGGGCGCGAAACAAAATGGATCAGGCCATGCAGCCGGTGCCCCCGGTCTATCAGCCGGAAGTCGCCGCCGAGGCTATTTACAGCGTCATCCAGCGCCCGGTCAACGAGCTGTGGGTCGGAAAAAGCACCATCCAGTCGATCCTCGGCCAGGTCTTCTTCCCTCGCCTGCTCGATCGGCTGATGGTGAAAAAAGCGTGGGAGGGACAGTTTACCGGTCAGCCAAAGTTGTCAGACCAACAGGACGACCTGTTCACGCCGGTGCGCGGCAATCATCCGGGCCACGGCCCCTTTAACGATGGCGCACGGCGTAAAGCAGTCACCATCAGCGCCGATCTCCCGGGTAAAGTCGCCGCCGGCGTCGGGGTAGCGGTGGCGACGATGGCGCTGCGGGCGTTGTTGCGTCGTTCCGGAAAACGGCGCTAACTCAGGCTGCGGCTGAACCAACGGTAACCATACCCGGAGAGTGCCAGCCGCGCATCTTTCCCGCCGTGCAGGCCATCCTGATAGAGCTTATCTTCCAGAATTGGGCTCCAGTAGCCCTCGGCCAGCGTCGGGAGCAGGACCTCTACCGCCTGCTGGCTGCAGTTGGCCAGCATCAGTACCTCCCGCGATTCGCTGCGATAGAGCAAGCCCAGCACCGAGTCGGGCTTTAGGGTAAGGAGAGTAAAAGGGAGGGATCCCGGTTCAGTATATTCCGTGCGCGCCAATACCATATTGCGTACCCGATGCAGCAGCGACCTGGGATGGCGCAGCGCCGTTTCGACATTGATCCGTTGGTAGCGGAACCGCCCGCTGGCCACCGGTTTTACCGGCAAATCATCCCGCGCCGCCCGGGAAAAGCCGGCGTTGGCCGCGGCCGACCACTGCATCGGCGTTCTGACCGCGTAGCGCTCCGGTAAGGAGAGATCATCACCCATGCCAATCTCGTCGCCATAGCGCATCACCGGCACGCCGGGCAGCGCCAGCAGGATAGCATGGGCTAACGCTATGCGTCGGGTATCGCCGTCCAGCATCGGCGCCAGTCTTCGGCGTACGCCGCGCTGGTAAACGGACATTGATTTATCAGGGGCAAAGGTGCGGATAACCTGGCGCTTGTTGCGCTCGCCAATCCCCTCAAGATCCAGTTCATCATGGTTGCGCAGCCAGTTGACGAAGCAGCACCCGTCCGGCGGGGTCACCATCGCCTGCAGGGCCTTCATCACCGGCGCGGCGCGCTGCTGCGCCAGGCTGAGGTAGAGGTATTTGTTAAGCCAGAAATTAAGCACCATCTGCAGCCGATCGCCCTGGCCGAAATAATGACGGTAATCTTCTACCGCGACGTCCACTTCACCCAGGAGTATCGCATCGGGATTGAGGCGCTGTACAACCTGCCGGAGATGGGTCAGCAACGGGTAGCCGCGCGTCTCGTCGCCCTTTCCGGCCTGCTTGACCAGATGTGACGCGGCATCGAGACGAAAGCCCGACACCCCAGCCTGCAGCCAGAAGGTGATAATGTTTTCGATTTCAGCGATCACCGGCGGATGGGCGAGATTCAGGTCGGGCTCGTGGTGATAAAACATGTGGCGATAATATTGCCCAGCCTGTTCGTCCCAGCGCCAGACGCTCTCCTCAACGCCGGGAAACATGGGAGGATCGTCGTTTTCCGGCGGCCGATCGGCCCACAGATAATACGGCCGCCACGGCGACCGGGGATCGCGTCGCGCCGCCTGGAACCACGGGTGCTGCGCGGAGGTGTGCTGGATCACCAGCTCAACGATCACCCGCAGTCCCAGCTCGCGGGCGCGGGCAATCAGCTCAATCACGTCAGCGATAGTGCCGAACCGCGGATCGGGCTGCAGATGATCGCTGATATCATAGCCATCATCCTGCAGAGGAGTGAGATAGAACGGAGTCAGCCAGAGCACCGTCGCTCCGAGGCTGCGAATGTAGTGTAGCTTTTGGCGAATGCCCGCGAGATCGCCAAAACCATCGCCATTGGCATCATAAAAGAGCGAACTGTCAACCTGATAGATGACCGCTCTGTGAAACCACTCTTCCCGTTGCATCACTCTCACCTCGCGTTCTGCCCGTCCCTGTCAGCCGCCTCAGCGCGATCCGGACCCCGCCCTGGCCTTCGCGCGCGGTTTGCCGACAGGCGATACGGGATTGTGTTCCGCTGGTAGCATCCTGTTCGCTACCGCGTCCACCAGCGCCTGCTGCCTGGCGGTTAATACCAGCGGAACCTCTTCCTCGGCGGCGAGGAGCGCGATGGTTTGCCGTTTGACCATAGCGTTCTCCGGCGGCTTAATGCCCGGCCTCAACGCCAGGCATATCGGTATCCATAAGATATTGCCCGGTCAGCGCTGGCAGATAATGGAGCAGCCAATCAGCCATTCCTCTCTCTTCAGCCAGGATACCCTCCAGTGTGTGCATCGCGCTGTGGTCGCCTACTCTTTTCGCCGCCGTTAATAAAGCGGTATAGCAGGCGACCTCAAAATGGGCAAAAACGTAGGCAGTGATAATCACTTTAATAACCTCATCACCGGGCAGCATGATGCCAATGGTCTGTCCTAACGCCGCCACCCGGCTCATCGCATCCTTCAGCGCGGAGCGGGAAATATGGTTGCGGGCGATGATATCCTGCAGGGCGGACAATTGCCGTCGGGTTTCATAGAGATGTTGTTCAAGGCGGGTGCGTAACTGCGGTTCATTATCGAGGCGTCTGATGGTGGCCACCAGCAGCGACTCAGCCTGTTTTTCCATGGCATGCGCATCGCGAAGCCAGTTGTGATAATTTTCAATATCCGTCATATACACCTCTGATCATTAACCTTTTATTTTGACGTGGAATCTTCACTCTCTTCCGCCGCCTGGTCAGCTCGCGCTGCGCTATATCCGGATAAATGGCCAACAATATTGGCATAAATACTGATGAGAATGACCCACAGTACGCTGTCTTTCCACCAGATTAACGAGGGTATCGCCAGACCCACCCACATAACGGCGGCGACAAGATGACAGCGCTTAATAAACACTGGCGTCAACTTCATTTTATTACCTTAGGACCGAACAATATTGAGCGACCATTTTATCGACGCTCTGACCGCAGCGTCAGGCGCTAAACCTTACGCTGAAAAATGTCTTTCTTTTGCCTAAGCATAAAAAAGAAAGTAGCGTTGCGTATTGTCCCGTTCCGTTATTTTCTGTCTTTACCGTCCGGCTAATTTATTGCCGCTGCGGCCGTCTTTTATTGCTAGTGATGCGGCGATTTCCTCCTCACCTTTTAGTGCCCCCGCATCGCGGATAATGAATGTCGTTATAGATAAATAAACCCTGAATATGCAGAAACCTGCGGACCATCTGGCCCACAGGTTTTGTCTCAACGCCGATTTGTCGGTGTCACAGCTCATCAGTCTCTAGCTGTCACCGGATTTACGGCCGCCGCCATGACTGTTCTTACCACCCTTCTTACCGGCTTCGGATGCACGTTCAGGATCATTTTTAAAGTTCCCGCCGCTGTGCTGTCCGCCTTTACGCCCGGCTTCGGATGCTTTCTCACGATCTTCTGCAAAATTACCTGAACCGCCTCTATGCTCTGCCATAATTTTCACCTTTGGTTTGATCAATATCGGTTGGTAAATGGAAAATGACCCTGTTACAAATCATCGCCCTCGATATCTAACACTAGAGGAATGCCTGCAGGAGTCAAATTAATTTCAGATACCCATCCGCGCACTGACAAAATAAAGCTTTACTAACGAAGCGGTAAGATAAAATATACCTCACACAACTCCTTTATTTGACGTAGGTTATGTTCACCGGCGGGTAAAACAGAAACGTCCAACGGCCGTTTGTAAAAAAATGCAAACGATTTAATGAATAAATATTTCTTTATCCCGCGGAACACAACCCCAGGAATATTACCCCTAAAGAGGTATCAACTTATAGGCCATGGTTTGCGAATGAACATCTTCATCGTTTATTCAGGCAGCACCTTCATCGTAACTTGAGAAAAAGATCATGCGCGTTACGAAAATAGCCCTTGGCCCTTGATTAAGGATGGAATAATCCTAATTTAACGTCAGCAATAATAACGCAACGCTATCCCCCGAAATACGCCAAGGATCAGTCGGTTAAGGCATACCGTTACGCCTACGGTTGGCCATTGACTGCGATGTTGCGAGTCATCCAGGGTCTGTCGCCAGGAGAAGCTGACCTATTCTTAGAGCTGGCCCGTTCTGTCTGAAGGAGATGACTATGCAAGATGAAAAACCGCCAATGAAGAAGTTACCCACCTCCATGTTGCCAGAAGAGACGGCTCCACGTCCGGAGTTCCCGGAGCAAGAACAAACCCCGCCGGGTCTGGATGCGGAAATGGAGCCATCCCCGGACCACGGTGAAACCAGCTACACCGGCTCCGGGCGACTGGCCGGTAAGAAAGCGTTAATTACCGGCGGCGACTCCGGTATTGGCCGTGCGGTGGCGATCGCCTTTGCCCGCGAAGGCGCCGACGTCGCGATAAACTATCTGCCCGAAGAGCAAAAGGATGCGGATGAAGTTATCGCCCTGATCAAAGCCGAAGGGCGCACCGCGGTGGCCCTCCCGGGTGATATACGCTCCGAATCCTTCTGCCAGTCGCTGGTGGCCGACGCGGTGGAACAGCTGGGAGGTCTGAGCATCCTGGTTAATAACGCCGGGCGTCAGCAATACTGTGAAACCCTTGAGGAACTCACTACCGAAGATTTCGACGCCACCTTTAAAACCAACGTCTACGCGCCGTTCTGGATCACCCGCGCCGCACTGCCTCACCTCCAGGCCGGAAGCGCGATTATCAATACCACCTCGGTGCAGGCGTATAAACCCAGCCCGATCCTGCTCGATTATGCGCAGACCAAAGCCTGTCTCGCGATCTTCACTAAATCGCTGGCTAAACAGGTGGCGAAACGAGGCATTCGCGTGAACGCCGTAGCGCCTGGCCCTTACTGGACGGTGCTGCAATCCAGCGGCGGCCAGCCGGACGAGAAGGTGAAACAGTTTGGCAAAGACACGCCGATGGGGCGCCCGGGACAACCGGTAGAGATCGCCCCGCTGTATGTCACCCTGGCATCCGATGCCTGCTCATATACCTCCGGACAGGTGTGGTGTTCTGACGGCGGGGATGGTGTGGTCTAAGCCTCCCGGCATACCGACGCGCGCCAGCGCGCGCCGGTATTTTCCCGGCCAACCCTTGCGGCTATATACTGGCCCCTCGCCTCCCGGTTGCGGCAATTTTTTCTTTCCTCCACTCCGCTACTCTGGCCGCATGCTATGATGTCCGCCCGCCGCTGTGCGCTAACCCTGGCCCCGACGCCACCCCTGAGGACGACAGATGAGTAATGACATCCCCCTGAAATTTTATGACATCGTGGACGAATACGAGACCGAAGCGGCTGCGCCGGTAAAGGATGAAGAACGCGATGCGCTGGCGCGCTATTTCCAACTGCTGATTGCGCGGTTAACTAATAACGAAGAGATTGACGAAGAGGCGCAGCGAGAAATGGCCCGCGAGGCGGCCATTAACGAAGACCGCATTGACGATATCGCTAATTTCCTTAATCAGTGGGGCAACGAATAAAGCTCAACGTCAGCCTACCGGCGGAATTGCCTTCCGCCGGTGCTGTCGGGGCGCGAAGCGCCAAGACTCAGCCGTGGCCAGTCTCCTCTCCCAGACGCCTCTGCAGCGCATCAAGAAATAGCGGTAATCCGTCAGGTTGGTAGTCGCGGGAAAGATAGATGCCGTAAACGCTCAACGCCTTCGGCGTCCACTCCGGAAGCACCACCTCCAGCGTGCCGCTGGCAATCGCGCCCCGGGCCTCCAGTTCGGGAAGCATCGCAATGCCGCACCCGGCAACCGCCGCCTCCAGCAGCAATGAAGATATCCCTGCGCTCAGATTACCGTTCACCGCCACCGACGCTTCCCGCCCCTGCGCATCGCTGAACTGCCAGTGCTGGCTGGCGAAATGGCTGTATAGCAGGCAGTTATGTCGTTGCAGATCGTCGGGCATCGTCAATGGGCCATGCTGGCGCATCCAGCGCGGCGCGGCGCAGAGCAGCGAACGGCACACTCCGAGGCGACGAGCGATGGCACCCGCTTCCGGGTTGTCGGTAATGCGAATGGCCACGTCGATACGCTCGCCGATCAGGCTGACCGGATGGTTATTGATATCCAGCTCCAGGCGCAGTAGTGGATAGCGGGCGAGAAAGTCCGGCAGCAGCGGAGAGATCAGCTGCATGGCGGTAAAGTGCGCGCAGGCGACGCGCAGTGTGCCGCTGGGATCGGCCCGCTGACGCTCGCCGGCGATTTCATCGGCGATCCGCGTCAAACCGCGGGTCTTGAGCAATACCTTCTCCCCGGCCGGGGTCAGCGTCAGCCGCCGGGTTGAGCGATGGATCAGCCGGGCGCCGGCCCAGCTCTCCATCTGTTCCAGATAGCGGCTCACCATCGGGCGCGACATCCCCAGCGCCCGCGCCGCGGCGCTAAGACTTCCCAGCTCGCAGATGCGCAGATACACCTGCGCAGCAATCACCCTGTCCATCACTCCCCCTGATCTGCACGCTTTATGAAACTCAGCATCTCTTGTTTCAGGAATTCTATCAAATAGCGAAATCCGTACAATGGAACGCATTCACCTGTTACTGAGAATAAATCATGAAATTATCTGCCCTTGCTGTTGCTACCGCCCTGTTCAGCGGCGCGGTCTTCGCGGCGCCTCTGACGCTGCAAACTTACAACCCGCAGGAAAAAGGACTTTTTGCCGTCAACTCGACCCTCGTTTCCGGTCCGCATGAAGCGGTACTTTTCGACGCGCAGTTCAGCGTCAAAGATGGGGAAAAGCTGGTGGAGATGATCAGGAAAAACGGCAAACCGCTATCGCGGATTGTGATCACCTCTGGCGATCCGGATTTCTATTTTGGTCTTGAGCCGCTGGTAAAAGCCTTCCCGCAGGCGGAGGTGGTCGCCACGCCGGAGGTCGTCAAACATATTGCAGCCACCAAAGCGGCCAAACTGGCGTACTGGGGCCCGCAAATGAAAGACGGCGCGCCGACGCAGGTGTATGTCCCACAGGCGCTGGAGGCCAACAGCTTTACCATCGATGGCGAGAAAGTGACCATCATGCAGCCGCATGACTACGCGGCGTTCGTCTGGATCCGGGCGAACAAAACGATCCTCGGCGGCACCAGCGTGGCGTGGGGTATGCATCTCTGGACCGCCGACACCCAGACGCCGGCCAGTCGTCAGCAATGGTGTAATACGCTGGACCAGATGATCGCCCTGCACCCGCAGCGGGTGATCCCGGGCCATTATCTCGGCACCCCGCCGGAGGGAGACAGCGCGGTGCGCTTTACAAAAACTTATCTCCAGCAGTTCGAGCAGGCGCTGAAGACGCATTCGGATTCGGCCGGGGTGATCAAGGCGATGGAGGCACAGTGGCGGGGCCTGGCGGAGACCAGCTCGCTGGAGTTAAGCGCCAAAGTTAATACCGGTGAGATGAAGTGGTGACCCCTGCGGCGCGCAAGGAGGACTGTTCTTAATCTGGCTCCCCAGGGTTGCTATTACCGAGAAAATGGACCACCCTACCTGTGGCCGCACAAAAAACGCGCGGCCGACTTTGGGTTACATTTCATCCGGTCATTACCGGGTTTGCCCTTGAAACCAGAACAGGATAAAGGAGTCAGAATGAAATCGAACCATCAGGCACGTCATCTTCTCGGTCTGAACTATAAGCTTTCCCGGCAGAAAAAAGTGGTGCTGGAAGGCGATGAAGAAACCACCATCAACCACATCCATGCTACCGGCCGCAAACGCCGCGGTGGTTAATTTTCAGCCTGAGTGATGATAAACAACACCGTCCTGTTGCCAGGATGGTGTTTTTTTATGGCAATTGACTGCTTGTTTACCCGCTTGAAGACCTTCTGCTCTATACTCTGCCCGCTGCTTTCCACCCGCCCTTCGCTTATCGCCGCGCCGGGACTGTGGTCATGATCAAGGAGTTAGTGCGATGCAATTTACCCATAAGAAAAACCGTTCCCTGTACATCCCCTACGCGGGTCCCGTTCTGCTTGAATTCCCCCTGCTCAACAAGGGAAGCGCCTTCAGTATGGAAGAGCGCAGCAATTTCAATCTGCTCGGCCTGCTGCCGGAAGTGGTTGAAACTATCGAAGAGCAAGCGGAACGCGCCTGGATCCAGTATCAGGGATTCAAAACTGAAATCGACAAACATATTTATCTGCGTAACATCCAGGACACCAACGAAACCCTGTTTTATCGCCTGATCGGCAACCACCTTGAAGAGATGATGCCGGTTATCTATACCCCGACGGTAGGCGCGGCCTGCGAACGGTTCTCCGAGATCTATCGTCGCGCCCGCGGCGTCTTTATCTCCTACCAGAATCGCCATAACCTTGACGACATCCTGCAGAACGTCCCGAACCACAACGTGAAAGTGATTGTGGTCACCGATGGCGAGCGCATTCTCGGCCTCGGCGACCAGGGGATCGGCGGAATGGGGATCCCGATCGGTAAACTGTCGCTGTACACCACCTGCGGCGGCATCAGCCCGGCTTACACCCTGCCTATCGTGCTGGACGTCGGAACAAACAACCAGCAGCTGCTCGACGATCCGCTGTATATGGGCTGGCGCCATCCACGCATTACCGACGACGAGTACTATCAGTTCGTTGACGACGTGATCCAGGCGATTAAGGCCCGCTGGCCGGACGTGCTGCTGCAGTTTGAAGATTTTGCGCAAAAGAACGCCATGCCGCTGCTCAACCGCTACCGCAATGAAATCTGCTCGTTTAACGACGATATTCAGGGCACCGCGGCGGTGACCGTCGGGACGCTGATCGCCGCCAGCCGCGGCGCCGGTAGCCAGCTGAGCGAGCAAAAAATCGTCTTTCTCGGCGCGGGTTCGGCCGGCTGCGGTATCGCTGAACAGATTATCGCCCAGATCGTCCGCGAAGGACTCAGTGAAGAAGAGGCCCGCCAGCGCGTGTTTATGGTTGACCGCTTCGGCCTGTTAACCGACGGCATGCCTAATCTGCTACCGTTCCAGAACAAGCTGGTGCAAAAGCGTGAGCAGCTGCAGAGCTGGGATACCACCAGCGAGGCGCTGTCCCTGCTGGACGTAGTGCGCAACATGAAGCCGAACATCCTGATCGGCGTCTCGGGTCAGCCGGGACTGTTCACGGAAGAGATTATCCGCGAGATGCACAAGCACTGCCCGCGGCCGATCGTGATGCCGCTCTCCAACCCAACCTCACGGGTGGAAGCGACGCCGCAGAATATCCTGAGCTGGACCGACGGCGAGGCGCTGGTCGCCACCGGCAGTCCATTCTCCCCGGTTACCGTGAAAGGCAAGCAGTATCCCATCGCCCAGTGCAATAACTCCTATATCTTCCCGGGTATTGGACTGGGGGTGATCGCCTCCGGCGCGTCGCGGGTCACAGACGAGATGCTGATGGCTGCCAGCGAAACCCTGGCGCAGCACTCGCCGCTGGTCAACAACGGCGAAGGTCCGGTGCTGCCGGAGCTGAAGGATATCCAGACCGTCTCACGGGCGATTGCCTTCGCGGTGGGCAAGGTGGCCCAGGAGCAAGGCGTGGCGGTGAAAACCTCCGCCGAAGCGCTGCTGCAAGCGATCAGCGATAATTTCTGGTTACCGGAATATCGCAATTATCGCCGCACCTCGATTTAATCGCTGTCACCGGGTCGAAATAGCGGCCCGGTTATTAATAACGTCAGAATAATACCTCCCGCCACAGAAACGTTTTTTCCGCCTATATACATTCATCGTAAAAATATAAAACGGATAGCATTTGCCGCGCGCCCTCCGCTGTGCAAAATAGTTGTTTCTCACCCCCTCACAACGGAATGTGAAATGCTAAAATTAACCCCTGGCGCGAATAAAGCGAATGCGATTCTGATCCGTATTGTCTTGTTTCTTATCGGCGGTATCGCCATCATCACCGGAATGTGCCTCTTCAGCGGTGATATGTGGATGCTCACCCCGCGGGCGGAACAGTATCAGCCCGCCACCGGCGATCTGGTGGATGTCGTCATCTATGAACCGAGTAAATTTTTCTTCGCTCTGCTCTACGTGTTTATTATTACCCTGGTCTGGCTGTTGGCGGTACGTAAAATCCCCTGGCGGCCGATACAGCATCCTATATTACCGCTGATGGTACTGATTGCCGCCGGGATATTTATTTTCCTCCACCCGGAGGTCACCCCGGGTCGGGATGCCAGTATTCAGTACGGTAAACACAACATTTCTTACACTGCCATTTTCTGGAGCAAAACGAATTCAGATCGACATGTCACTCAACCCTCTAAATATGAAATTTTTGTTGAAGCGAAAGATCCCCGCTGGCTTATCGACAGAAACAATCTTGGCCGCGCCTGGCGCTGTGAAGTCAAGCGGCATACCCAGTTTTACACCCTGTCATTCAATGAGGGCTGGTTTCCGGACGGCGATCCGCAGGTCATGGCCCGCCAGTGTACTCAGGTAAGCGATCTGAATGCGCTCAGTGAAACGGCAATCATGATTGCCCGCCCGATCGCCACCGTCCCTGTGGAGGCACCGTAAATGAGCCAGCAAAAAAATGGTTCTGCAACCATGTTCTGGCAAACACATAAGCCCTCTGCGCCAACCCGGCGTCGTAGACAAAGGCGGCGCAGGCGAAAGCTGGCGGGTCCCCCCTGCCAGTTTTGTCACTGGCGCGCTTTCCCTTTCCCCACTACACTGCCAGCACCCACCCACTGACTGAATAAAAAAGGAGGCCCCCCATGCTGTATTGTGAAATGTTTATTGTTTCACATGCCTTAGGCAATTGCGCCAGCTCAAGCGTTATCGGTATCGTGCTGCGATAACTATGGCTTGAGCGAAGACCCTTCACGCAATCCCTTCTCTCCGGCTTACCGGGTTATCGTCAGCGAGTTTTGACGAGGCATTTGCATGCCTGTAACTCTTGAGTAAGTTGACTATGAGTACATTACTAACTGCCCATGCGCTCCACGTGGAGACGGCTTTTGGGCCGCTGTTTAACTCCCTCTCCTTCACCCTGAAGAAAGGCGACCGGATCGGTCTCATCGGCCATAACGGTTGCGGCAAAAGCACCCTGCTGCAGGTGCTGGACGGCACCCTCGCGCCCACCTCGGGCAGCGTCTCGCTTGCCGGTCAGTGTCTGATGGCCCGCGTTGAACAGCATCTGCCGGAGGCGCTGCATACGCAGTCGCTGCTGCAGGCGGTGCTGGCCCCATTACCCGCCGACGCGCGGGAAGCGCAGCGCTGGTTGGCCGAACGCCTGCTGGCGCAGATGGGCTTTACCCCGGCGGTGATGGAGCAGCAGACTGCTACCCTGAGCGGCGGCCAGCACACGCGTCTGCTGCTGGCCCGGGCGCTGATCCGCCAGCCTGATCTGCTCTTGTTGGATGAGCCTGGCAACCATCTCGATCTGCCCACCCTGCTGTGGCTGGAAAGCTTCCTGCAAACCTGGCAGGGGAGCTTCGTACTGGTGTCACACGACAACACCTTACTGGATGCTGTAACTAATGCAAGTTGGATCCTCCGTGACCAGACGCTACATTGCTTCGCCTTGCCCTGCAGCGCTGCCCGTCAGGCACTGCAGGAGCAGGATGAAAGCGCCGCGTTACGTCATAAGGCGGAGCAAAAAGAGATCGACCGGGTCAGCGCCAGCGCCCGGCGGTTGGCCACCTGGGGTCGGGTCTATGACAATGAAGATCTCGCCCGCAAAGCCAAACAGATGGAGAAGCAGGTCGCCCGCCTGAAAGACGAGCAGACCGAGCTCAGCGTCGGCCCGCCGTGGCGCCTGGTGTTACAGGGGGACGCCCTGCCGGCCGACCGCCTTTTGGAGATGGACACCCTTCCCGTCTCGCCCGCGCCGGGTCAGCCATCCCTCTTCACCACCGGCGTGGCGCGCCTGCGCAGCGGCGATCGCGTGGCCATCATGGGACGTAATGGCGGCGGCAAATCGTCCCTGCTGCGCCTGCTGTGGCAGCAGATGAACAACGCATCGCCTCTCCCGGGGCTGCGCCTGCATCCCCGGTTGCACCCCGGCTACTATGACCAGACGCTGGCGCAGTTGCCGGACGAGGCCAGCCTGCTCGAGGCCCTGACGCCGTTTGCCCCGTCGGCGGACACCCGTAAACGGGCGCTGATCGCCGCCGGGTTTGGCTGGGCGAGACATAGCCAGAAGGTCAGCACCCTCAGCGGCGGCGAGCGATCGCGGCTGCTGTTCGTTGGCCTGTCGCTGGCGCGCTACAGTCTGTTGCTGCTGGATGAACCCACCAACCATCTTGATATGGAGGGTAAAGCGGCGCTGGCGCAGACGCTGCGCGATTACCCCGGCGGCGTGCTGCTGGTCAGTCATGACCGCCAGCTGATTAGCGAAAGCTGTAACCGCTTCTGGCTAATCGACAGCGCCGGGCTAACGGAGTGGCACAGCCTGGAGGAGGTCTATGCCCGTCTGCAGGCCGTGGCGCCCGCCCCGGACAGTCGGCTCGCTTTGCAGAGTACACCCGCCGGGGCTGACGATGATGAGGAGGCGCTGCTGGCGCGGCTGATTGACCTGGAGCAGTGGCTGGCTGACGACATGGCCCGCAAGCCAAAACATCAAAAGCCGTCACTGCAGGCACAGTGGCAAGAGGAGATTGCCCGCCTGCTTAACCAACTGACGTAATCTCCATGTCCCCCCACCGGCTAAGGCGCCACGCCCTTAGCCGATGTTTCCGGACCGGGTAAATTGCTGCTCGGTCATTACCTTTCCCCACTGCTCCCCCTGCCATTCGCGGATTAACGTGAAGCCAAAGGATTCATACAGTTTGCGGGCCGCGTCCAACCCTTTAAAGGTCCACAGCTGCACCGCGCTAAACTGGCGACTATCGCAGAAAGCCATCGCCTCGCTGAGGAGCCGCCTGCCAATGCCGGTTCCCCGGCAGCTGTCATCGAGAATGAACCAGCGCAAATGCGCCTCCTGCTGGCCGAGGTCCTCGCCATCGATAGCCAGCGAGCCGACGATTTTCCCTTCGCGGATCGCCAGCCAGATCTGGTTGGCCGGGAAGGAGAGCCGGGTGGCAAATTCCGCTACGCCGCTGGCGACCTTGCCTTCAAAAAAAGCGCCAAAGTCATGATGACGGGCGTAATACTCCCCGTGCATCTGGGCTATCCGGCCGATCATCCCCGGCTGGTAGCCGGTCATCAGCGAAATTTGCGGAGCCGTATCCGCAAGCGCGCTATCCCGACACTGCGCCAGCGCCCGGGCATAGGCCGCCAGTCCAGTGGCGACAGTTTGCTGCTGCGTCTCATCCAGATGGTCTAACGCCTCCACCACCTGACGGGTACCCCAGGCGTTAATTTTCGCCACCGTATCGTGCCCCTTTGCCGTCAGGGCGAGTGATTTCGCGCGCACATCCTCCGCGCAAGGACGCTCCTCCAGCTCACCAGCCGCCAGCAGACGAGAGACCATCCGGCTGACGCTTGATTTTTCCAGTCCCAGCAACGTGACCAGCTGCGCGGCCGTCATCTCCCCCCTCATCGATACCTCAAGCAGGGTGTGCACCGCCGAAGGTGAATAATGGGTGGCGGCCAGCGTGGTGCTCATAAAGCCCAGCTCGCGCACCATTAACCGCGAGGCGGTACGAATCTGTTGGATTAAGGGGGTATCAGGCATGGCGGCGGGTCCAGAAAATGAAATGGTTGTACAATACAACCATCGCCTTCATCCTGCGTCAAGATGCAATATGGTGGGATAAGCGTTGTCGTGTGACGTGTGACGTGTGACGTGTGACGTGTGATTTTGCCGCCACAGGGATCGTGAAAGCGAATGCCGCGGGCGCCGGACAGCGCCCGCGATGAATATTATTGCGGGTTCTTCGCCTTCCAGGCCTCCCAGGCCGATTTGATCTCCTGCTTGGCGGCCGCGGCGTCATTAAAGCCGGCCAGCTCGACCTTTTTACGCCCCTCCGGCAGTTCTTTATAGACCCGGAAGAAGGCCTCCAGCCGCTGCTGTTCTATTTTCGGCAGATCGGAGATGGTCTTGATGTCGTCGTAGGTCGGGTCAATTTTACTGGCCGGTACGGCGATGATTTTGTCGTCTTTCTCACCGCCGTCTACCATCTTCAGCACACCAATTGCCCGCAGTTTAATCAGCGTGCCCGGGGCCATCGGCGCGCGGGTATAAAACACCACGTCCAGCGGGTCGCCATCCCCGGCCAGCGACTGGGTCAGCGAGCCGTAGTTCGCCGGGTAGGCCACCGGCATCGACTGAAAGCGGTCGGCGACGATAAACCCCGTTTTAGCATCGGTTTCGTACTTAATGATCCCGCCCGTCGGGATCTCAGTGACGGCGTAAAATTCTTCCGGGTTGTTTTCCGGCTGGGGAAATTCCAGCACATTGTGGGCCTGGGCGGCGGCGGACAAAAGCAGACCGGCGGTGAGGATGGTTTTTACCAGATGCATTGTTGTATCACTCTGTTGTTATAAGAAATTGATGCGCAAAACAATAGATTCGAGTGATGACAAAAACATGAGCATTCAGCGTCAATATTATTACCTACCAAATATAGCGATATTGTCTGAATTTTGTGCTATCTCTGTAGCAAAAAGCCACATTCTGTACTAAGCGCCTTGTATTTTACCGCTCAGCGTCTAATCCTTATTGGGTACTATTGCATTAATTAAGTTAATCAATTCCCCCACAAGGAGACAGGCATGAAGGCAGCTGTTGTTACCCACGACCATCAGGTTAACGTCACGGAAAAAACGCTGCGCCCGCTGGAATACGGCGAAGCGCTGTTGAAAATGGAATGCTGCGGCGTGTGTCATACTGACCTGCACGTGAAAAACGGCGATTTTGGCGATAAAACCGGCGTCATTCTCGGCCATGAAGGGATCGGGGTGGTACAAAAAGTCGGCCCGGGCGTCACCTCCCTGAAGCCGGGCGACCGCGCCAGCGTGGCGTGGTTCTTCGAAGGCTGCGGCCACTGCGATTACTGTAACAGCGGCAACGAGACGCTCTGCCGCTCGGTGAAAAACGCCGGCTATACCGTCGATGGCGGCATGGCGGAAGAGTGCATCGTCACCGCCAACTACGCGGTAAAAGTTCCGGACGGCCTCGACTCCGCCGCCGCCAGCAGCATCACCTGCGCGGGCGTCACCACCTACAAAGCGGTCAAGGTCTCCCACATCAAACCGGGCCAGTGGATCGCCATCTACGGCCTCGGCGGGCTGGGTAACCTCGCGCTGCAGTATGCGAAGAATGTGTTTAACGCCAAAGTGATCGCTATCGACGTCAACGACGGACAGCTGGAGCTGGCGGCCTCGATGGGCGCCGACCTGACCATCAACTCCCGCAATGAAGATGCGGCGAAAGTGATTCAGGAAAAAACCGGCGGCGCCCACGCTGCGGTAGTAACCGCGGTGGCTAAAGCGGCCTTTAACTCGGCGGTGGATGCCGTTCGCGCCGGTGGCCGCGTGGTTGCGGTGGGCCTGCCGCCGGAGGCGATGAGCCTCGATATTCCGCGTCTGGTGCTGGACGGCATCGAGGTGGTCGGTTCGCTGGTCGGCACCCGTCAGGATCTGGTGGAAGCCTTCCAGTTTGCCGCCGAAGGCAAAGTGGTGCCGAAAGTCACCCTGCGTCCGCTGGAAGATATCAACGCTATCTTCAAAGAGATGGAGCAAGGTCAGATCCGCGGCCGTATGGTTATCGATCTGCGTAGCTAATCACCCGCGCCTCTCCCGTCCGGGAGAGGCGATCCCCCTGGCACGTCCTCTCGCTTCCCAACCCGGGAAGTAAATGCAATTTCCGCAAATGCTTAGCGCAATTCCTTGGTTCCTTTGTTTTTAGCCGCGCCCGATGATGGCAACACAATAGATAACAAAGGAATTCACCATGCATCGTCATTTTCGCCTGCCCGCGCTGGCCGCGCTGTTTCTCACCGGCGCCTTTTCCGTCTGGGCCGCCGACACGCCGGTTAAAGGCGGCACCTTAATTTATCTGGAGCAGCAACCGCACACCAATCTCTATCCGCCCGCCGGCGGCTTTTACCCAAATGGCGGGATTCTCAATCAGATAACCGACAAGCTCACCTGGCAGAACCCGAAAACGCTGGAGATTGAGCCGTGGATCGCCGAGAGCTGGACCAGCAATGCCGATAAAACCGAGTACACCTTCCACCTGCGCAAAGGGGTCACTTTCTCAGATGGCACACCGCTGGACGCCGCCGCCGTCGCCAAAAACTTCGATACCTATGGTCTGGGAGATAAAGCCCATCGTCTGCCCGTCTCGGAGGTCATCAATAACTACCAGCGCAGCGAAGTGATCGACCCGCTGACGGTAAAATTCTACTTCAACAAGCCGTCGCCGGGCTTCCTGCAGGGAACCGCCACCATCGGCTCCGGTCTGGTATCTCTCAGCACCCTGCAGCGTAATTTTGAAGAGCTGGGCGATGCCCGACATATTATCGGCTCCGGCCCCTTCGTCGTGCAGGATGAAAAACCAGGCCGCGAGCTGACGCTGGTGGCGCGCAAGGATTACCAGTGGGGGCCGAAAAACATTGCCCAGCAGGGGCCCGCTAACCTCGACGGCATCACCTATATTGTGACGCCGGAAGACAGCGTGCGTATCGGCGCGCTGCTGGCAGGTCAGGCGGGCTTTATTCGCCAGGTGCAGGCCTACGATGAAAAGCAGGCTACCGATCAGGGATTTAAGATCTACGCTGCCCCTACCCGCGGGGTCAACGACAGCCTGAGCTTCCGCCCGGATAACCCACTGGTCGCCGACCTGCGGGTGCGTCAGGCCCTGCTCCATGCCACCAACGCCAGGCAGGTGGTGGAGACGCTGTTCTCCGCTAACTACCCGCAAGCCACCTCCGTGCTGGCCAGCTCTGCCGCCGGCTATGTCAATCTCAGCGATAAACTCACCTTCGACCAGGCCAAAGCCCGGCAGTTGCTGGATGACGCCGGCTGGAAGCCCGCCGCCGACGGTATTCGCAGCAAAGACGGTCAGCGGCTGGCGCTGACCGTCTATGAGTCGCTGCCGCAGCCGCAAAATAAGGAAGTGCTGCAGCTGATCGCCCAGCAGTGGCGCCAGGTGGGTGTGGCGTTGACGGTCAAAGCCGGGGATGCCGGTAGCCGTACGCTGGATAACCTCGACCCGCAGAAAACCCCGCTCACCGTCTCAGAAGTGGGCCGCGCCGACCCGGATGTGGTGAAAAGTATGTTCTTCCCCAACAACCGCGATGCGCTGCTGCAGAAAGGCGGCTCCAGCGATAAAGTGCAGCGCTTCCGCGATGATAAGCTCAATGACCTGCTGACCGGCATCTCCGCGGCGGTTGAGCCGCAGCAGCGCTTGCAGTTAACCGGTGACGCCCAGCGCTATCTGATCGATAACGCCTATGTGATCCCTATTTTCGAAGAGCCGCAGGTGTTCGCCGGCGCGCCGTGGGTCAAAGGCGTCAGCTTCGAGGCCGTCGGTCGTCCGTCGTTCTACGGCGCGTGGCTGGACAAGCACTAAGAGGCCGGTTATGAGCGCTTATCTTCTGCGACGATTCGGCCAGGGGCTGCTGGTCCTGTGGGCGGCCTTTACCCTCACCTTTTTCCTGCTGCAGGTCCTGCCGGGGGATGCGGTGCTGATCAAGTTTCAGAACCCGGACCTCGGCCTGAGCCCGGCGCAAATTGCGGAGATGCGGCTGGCCTACGGCGCCGATAGCCCGCTGTGGCGCCAGTACCTGCACACGCTGCTGGCGATGCTGCACGGCGACTTCGGCTATTCCCTGCAGGCGGGTCTGGCGGTCAGCAGTCTGATTGCCAGCAACCTGCCGGATACCTTAAGCCTCGCGCTGCCGGCCTTCCTGCTGGCCGTGGCGCTGGCGTTCGCCCTCGCTTTCGCCTCGCGGCTGCCGGGGCTGCGCTGGCTGAGCAATTTTCTGCAGTCGCTACCGGTGCTGTTTATCTCTCTACCTACCTTTTGGTTGGGTATCGCCCTGATCCAGCTCTTCTCGTTTCAGTTGCGCTGGATCCCGGTAATCAACCCCGGCCCACTGGAAGGACTGATTTTACCGGTTATCGCCGTCGCACTGCCCATTTCCGCCCCACTGGCGCAGATCCTGATGCGCAGCATGGATCAGGTGGCGGTTCAGCCCTTCGTCGCGGTCGCCCGCGCCAAGGGCATGAGCGAAACGGGCGTCCTCTGGCGCCATGTGATGGGGAATGCCCTGCTGCCGGCGCTGAATATTGCCGGGCTGCTGCTCGGCGAACTGATTGCCGGGGCGCTGATCACCGAGACCGTCTTCGGCCGCAGCGGCCTCGGCCAGCTGACCCAGCAGGCGGTCAATAACCAGGATATCGCCGTACTACAGGCGGTGGTGATGATCTCCGCCCTCGGTTTCGTCCTGATCAACCTGCTGGTCGACCTGGTCATGCCGCGACTGGATCCCCGACTCCATTTACAGACCGGAGGTGCGAAATGAGCCTGGTCGACTATACCATCGCGGTTCGCCGCCGCCCGGAGTGGCGTAGAGTGCGCCTGCAGCCTGGCCTGTGGCTGGCGTGGGCGGTGATGATCGCCGCCCTGTTAATGGCCATTGCCCCACAGTGGTTTACCTCCGCTAACCCGCTGGAGGGGATCCCCGGCGCTCAGCGCCTGGCGCCGCAGGCGCACTACTGGCTGGGTACCGACCAGCTGGGGCGCGACCTGTGGACGCGGGTGGTTTACGGCGCGGTGCATTCCCTGTCGGCGGCGCTGATCGCCGTCGCCATCGGCCTGGTGGTGGGTACCACCCTTGGCACCCTCGCCGGGGCGCTGGCCGGACGCGTGGAATCCACCATCATGCGCCTGGTCGATGTCCTGCTGGCCATCCCCTCCCTGCTGCTGCAGCTCACGGTGATTATTCTGCTGGGTTTCGGCACGGTGAATGCGGCGGTGGCGGTTGGCGTCGCGGCTATCGCCAGCTTCGCGCGCCTGGCGCGAGCAGAAGTGGTGCGCGTGCGCCACAGCGATTACGTCGAGGCGGCCCGGGGCAGCGGCGGCACTTTTTTCGCCGTCTTCTGGCGCCATATTCTGCCCAACTCGCTCACTGCGGTGCTTGCTTTCGCGACGCTGCAGTTCGGTCAGGCGATGTTGGCCCTGGCCACCCTCAGTTTCCTCGGCTACGGCACCCCGCCGCCGGTCCCGGAGTGGGGATTATTGATCGCCGAAGGTCGCAATTACCTGTCAACCGCCTGGTGGCTGACCACCTTCCCCGGCCTCGCCGTGGTCGCCGTGGTCCTTGCCGCCAATCGTCTTAGCCGCCAGTGGAGTGGAGCACGCCCATGACCGTTCTGTCCGTTGAAGATCTACGCATCAGCTACCGCTCGCGGGGCGAATGGCGCGAGGTGGTGCACAACATCAGCTTTTCCATCCAGCGCGGCGAAATGCTGGCCTTCGTCGGAGAATCCGGCTCGGGGAAAACCACCACCGCGCAGGCCATTATCGGCCTGCTGGCGGATAATGCCCGCCGGGATGCCGGGCGGATTGTCCTCAATGGCGAAGTGATTAGCGACTGGTCGGATAAACGCCTGAACCGCCTGCGCGGAGTGAGCATCAGCCTGGTCCCGCAGGATCCCGGTAATTCGCTCAACCCGGTAAAAACCATTGGTCAGCAGGTGGAAGAGATCCTCCGGCTGCATCAGTCCCTCTCCGCCGCAGAGCGCCGACAGCAGGTTCTTAACCTGCTCGCTAAAGTCGGTCTCAGCCACCCGGAACAGCGTTTTGACCAGTATCCGCATCAGCTGTCTGGCGGGATGAAACAGCGGGTGCTGATAGCCATCGCCATTGCCCTGCAGCCGGATCTGATTATTGCTGACGAGCCCACCAGCGCCCTCGACGTCACGGTGCAGAAGCGCATTCTCGACCTGCTCGATATCCTGCGTCGCGAGTCGGGTACCGCCGTGCTGTTTGTCACCCACGATCTGGCGCTGGCCGCCGAACGCGCCGACCGGATCATGGTGTTTCGCCAGGGAGAGATTCAGGAACAAGGCGCCACCGAGACGATTGTCCAGCGTCCACAGCATCCTTACACCCGCCAGCTGCTCCACGACCTGCAGGATGCGCCGTTGAGGCTAACGGCGGCGCGTCACCGGCCGCTGGCCACGCCGGCCATTCGCGTGGAGGGGATCAGCAAACGCTTCTCGCTGGGCAAACAGGCGCTGCAGGCGCTCGACAGCGTCAGCTTTGAGGTCAGACGCGGCAGCACCCATGCGCTGGTGGGCGAATCCGGCTCCGGGAAAACCACCCTGGCGCGGATCCTGCTGGGCTTTGAGCGCGCCGATGCCGGACAGGTCATCATCGACGGTATCGACGCCGGGCATCTCAGCCGCGAGGCACAGCGTCAGCTGCGGCGCAAGATCCAGTTTGTCTACCAGAACCCCTTCGCTTCGCTCGACCCGCGCCAGACGCTGTTTGCGATTATCGAAGAGCCGTTAAAAAACTTTGAGCGCCTCAGCGCGGCGACGCGTCGCCAGCGTGTGGAGAGCGTTGCCGCCCGGGTGGCCCTGGCCCCCGAGCTGCTGTCGCGTACGCCGCGGGAGCTTTCCGGCGGCCAGCGCCAGCGGGTGGCGATTGCCCGGGCGCTGATCCTCGAGCCGGCGATACTGGTCCTTGACGAAGCGACTTCGGCGCTCGACGTCACCGTTCAGGCGCAGATCCTCGCCCTGCTGCAGCAGCTACAGCAGCAGCTGGGTCTGAGCTACCTGTTCATTACCCACGATCTGGCGACGGTCAGGCGGATCGCCGACAGCGTCACGGTGCTGCGCGCCGGCCAGGTGGTGGAGCATGGCGACGTAAACCGCCTGTTCGCCGCCCCGCAGCAGGCCTACACCCGCGAACTGATCGCCGCCATTCCCCAGGTTTCCTCCCGCTTAGCACAGGCCCACACGGAGAACGCATAATGCCAAAACGCCTCGGTTTTTTTACCCGTCTGCTCGATCAGGGCTCCGCGCAAACGCGCTACCGGCTGGCGGCCGAACAGATCCGCCACGCGGAGCGTTTGGGCTTCGACAGCGCATGGATTGCCCAGCACCATTTTCATGAACAGGAAGGCGGCCTGCCTTCACCGCTGGTGTTTCTCTCCCACGTGGCGGTGCAGACCGACCGGATCCGTCTCGGCACGGCGATTATCACTCTGCCGATGGAAAATCCGCTGCGCGTCGCCGAAGACGCAGCGGTACTGGATTTACTCACCGACGGACGTCTGGAGGTGGGTTTTGGCTCCGGCGGCACGCCAACCTCGTTTCTGCCCTTCGGCCTGACCAGCGAGCAGCGCGGGGCGGCGTTTGCCGACCATCTGCACCTGATCCATAGCGCCTGGCGCGGCGACACGCTGAGCCACCCGGACAACCGTCTCTATCCGCCGGCGCCGCAGCTGGCGGAGCGTATCTGGATCGCCACCTTCTCGGCGGAGGGCGCTATCCGCGCCGGTCAGGCGGGACACGGGTTGATGCTGTCCCGCACTCAGCCACGGCCGCCCGGCGAGCCACGCCTGCCGCTGGACGCCATTCAGAACCCGATCATCGACGCCTACCTGGCGGCGCTGCCGAACGGCGTTGCGCCGCGGATCCTCGCCTCGCGCACAGCCTTCGTCGCCGACAGTCACGCCCACGCCCTGCAGGTCGCCGAGCCCGGTCTGCGCAAGCAGGCAACTCAGCACCGGGCGGCGGGTCATACGATAGAAGGTGACAGTGTCACCGACTATCTGCAACAGCTGGATGCCCACGTTGGCGATCCTGAGCATGTTATTGCCTCCCTGGCGCAGGACAGCGTGCTGGCCCGCGCCACCGATATTTCGTTTCAGGTGCACTCGGTCGAGCCTTCGCACCGGGATACGCTGCGTTCCATTGAGCTGATCGCTCAGCATATTGCCCCCCACATCAGATAAGGAGTCCCCATGACGCTGAGTCAGGATATTCTGGCCGAACTGGCGGAGATCGCCCCCGGTTCCCCGCTCGATCAGGCGCGCGCCGTCCGCGATGCCGCCACCCGTCACGCCCAGGGAAGTTATGAAGTGCTGTTCCGCCAGCAGGACGCTGACTTTCCTCTTGATGAACGCTTCGCGGTGGCCGCGAAGGTGGCAAAACTGCACCAGGCGGACGCGCTGGCGGCGCACTATGCCGGTTTCGGCCTCGCCGATCCGACCACCGATCGTCTGGTCCCGGCGCTGGCCTTTGCCCGCCTGCTCACCTTCACCCCCGTTGAAGCCACTCCCGGCGCGCTGCACACCTTAACCGGCGCGGGCTGGAGCCTGCGGGGCATCGTCACCCTGGCGCAGCTGGTAGCCTTTGTCAGCTTCCAGAGCCGACTGCTGCTGGGCCTGCGGGCGCTCAACCATAAGCCCATCGTCAGCGCAGATACGCCGCTGGTCGCCGGATACTGGCATACCACCCCGTACGCGCAGAGCGGCAAAGCGGCCCCGGTTCGCTTCACCCGCGACGAGCTGCACTGGGAACCCTGGCTGGCCGATAAACCGCTGGCGGAATTCAACGCTGAAGAACAGGCGATTCTGGCCAAATATGGCCATAGCGACTCCCCCTACTTTCGCCTGCTGGCGCGCAACCAGCCGGTGCTGGAGCAGCGGACCCTGACCGATAAGGGCATTTTCTATACCGCGGGAGGATTGCCGCGCGCCGAACGCGAGCTGGCCGCCACGGTCGCCAGTAAAATCAACGGCTGTATTTACTGCGCCTCGGTGCATGCCCGCAAAGCGGCGCAGCTGGCGAAGGACGAGACCGCCGTCGACACGCTGCTGGCGGTGACGCCGGGAGAGGATCTGCGCGACGGGCAATCGCCGCGCTGGCAGGCGGAAATCGACGCCGCCGCCGCGCTATCGGTGACGCCACCCGCATTAAACGCCGATCATCTGGCGGCGCTTGATGAGCAGGGCTTAGATACTCTGGCCCAGCTGGATCTGCTGCAGTCCGCGGCCTTTTTCGCCTGGGCCAACCGCCTGATGCTGACCCTGGGCGAACCCTGGCGTGAGTAGGCGTCGTTAGTAAGCTTGTCGCCGCTGATGACAGCCATAGATGAGCAAGGCGCTCATCGCCAGAAACGACAGCGCGGCGGCGGGGAGCGCCACGCTGTTCCAGCCAAAGCCCTGGGCGATCATCATTCCGCCGCAGAAGGCGCCGATGGCACTGCCGAGGTTAAAGGCGATCTGTCCCCCGGCCGCCCCCAGCATCTCGCCGCCTTTGGCGTTCTGCAGCAGCAGAATCTGCAGCGGCGCTGACAGGGCGAATAGTCCCGCGCAGCAGAGAAACGCCAGCGCCAGCGAAGCGACTTTGTGTTCACCGAAGGCAAAGATCAGCAGCAGCGTCACGGCAATGACCCCGTCGGTCATGGCCGCAATGCGCAGCGGGCTGTAGCGCCCGGAAATTTTGCCGCTGAACAGATTGCCGACCACCATTCCCAGCCCCGCCAGCATCATAATCAGCATCATCTTGCTTTCAGCAAAGCCGGAGACGTTGAGCATAAAGGGCTTGATATAGCTGAACCATGCAAACACGCCGGCGTTACCGAACATGGTGGCGGCGAAAATCAGCCACGGCGCCGGGGAGGCCAGAAAACGGAACTGCTCGCGCAGCCGCGTGCTGGCCCGGTCATAAAGCGTGGGCACCCAGCAGAAGATCGCCAGAAATACCGCCACGTTAAATACCGCGATAAGCGCAAAGGTATAGCGCCAGCTGAAGTGATGCCCAAGCCAGGTGCCACCCGGGACGCCCACCAGGTTAGCGATCGTCATGCCGCCAATCATCCCCGCCACCGCGGCGGTCACCTTCCCCGGCGGCGCGATTTTCGACAGGATAATCGCGCCGACGCCAAAGAACGCCCCGTGGGGAAACCCGGAAACCAGCCGGCCAAGCGCCAGCATGGCGTAGCTACTGGAGAAGGTAAACAGGGTATTGCCGAGAATACACAGGCCAGCCAAGAACAGCATCACCGATTTCAGGGAAAACCGGCTGGAGAGCAGCGCCATGATCGGCGCGCCGATCACCACGCCGAAGGCATACCAGGCAATCATATTGCCGGCGGCGGGTATGGATATTCCGACATCGTGCGCCATATCCGGCAGCACGCCCATAATGCCAAACTCCGCCATGCCAAGTCCAAAGGTGCCCAGCGCCAGTGAAAAAATCGTTTTTTTCATACATCTTATAGGGGTATTGAGAGCCGGCCGGCATTATTTACCATCCCGCCCCGACACACCAGCTAAAAACGCCCGACGGCAGTTTCCTCCATACAACAGCCTGATTCGTTCATGTTCCCCAGCCGCGTGGCATACCGGCGGCGTGGTTTCGCAGTAACAATCCCCTATCAAAATCAGTGAGCTCAAAGAGATAAACACCTCATTGATCTCAAGTTAACTTGAGGTTGTAAAGTCAAAACATCGTTCACCTTGGGAGAATTATCCATGCAAAGTGTTGATGTCGGTTTTACTCATGTCGCCTTTACCGTCCGCTGTCTGGCCAGCAGCATCGATTTTTATACCCGCTATACCGCGATGACCGTCATTCACCAGCGCGAGCCCGACCTCCCCTCGGCGCGGAAAGTGGCATGGCTCAGCGACCGCACCCGGCCTTTCGCCCTGGTGCTGGTGCAAAGTGACGATCCGGCCGATACGCCGCTGGGACCGTTCGGCCATCTCGGCGTCGCCTGCGCCACCCAGGCCGAGATCGATGAGAAAGTGGCCCTCGCACGGCGGGAAGGTGTTTTACGCCGGGAGCCGGAGCAGCTGGGCGATCCGGTGGGCTATTTCGCTTTCTTTGCCGACCCGGACGGTAACACCCTGGAGCTGTCGTGGGGGCAGCGGGTGGGACTGGAAGTCATCCTGGCGGGAAAACCCGGCGAATAATTTTCCACCGCCTCGCCGGGGGAGGATTACACTTCAAAGGGATACCTCGGCAACACGGAGCATGGCGATGGGCAACAAGAAAAGCGGTAATCCGGTCGACACGGCGGCAAAAATCGCGCCGCTCGACAACAAAGCGTACGAGAAAGCGCTGCGCAAACTCCACGTTGAGCTGGTGAAACTGCAGCGCTGGGTAGTGCACAAAGGACTGAAAGTGTGCATTGTCTTTGAAGGCCGGGACGGCGCCGGGAAAGGCGGCACCATTAAGGCCATCACCGAGCGCGTCAGCCCGCGTATCTTTCGGGTCGTCGCCTTACCCTCGCCCACCGAGCGCGAAAAAAGCCAGCTCTACTTTCAGCGCTATATCAAGCATCTCCCGGCGGCCGGCGAAATCGTGATTTTCGATCGCAGCTGGTATAACCGCGCCGGCGTCGAACGGGTGATGGGCTTTTGTACGCCGGAGGAGGTGCAGAAGTTCCTCGACGGCGCGCCGATGGTGGAGCGCGGCATGGTCGAATCGGGCATTATTCTGCTCAAGTACTGGCTGGAGGTCTCTCCGCAGGAGCAGGAGCGCCGTCTGCGGGATCGCATCGACGACGGGCGTAAAATCTGGAAGCTCTCGCCGATGGACATTAAGTCTTTCAACCGCTGGGATGAATATACTGCTGCCCGCGACGCCATGTTCGCCGCCACCGATACCGCCTGGGCGCCGTGGTTCGTCGCCCGCTCGGAGGATAAAAAGCGCGTGCGTCTGAATATCATCACCCATCTGCTGTCGCAGATCCCCTATGAAGCTTTACCGGTGGAGCCTGTGACGCTGCCGAAGCGAAAAATTGGCAAAATGAAACAGACTAATTTTCCTTTCCGCTTCATTCCAGAGAAGTTTTGATTATTTCCCGTCGCGCTGGTTAATGCCAGCGCCAGGTTTATTACTATAACCATGAATATTTCAGGCTGTTACTTCCCTCTGGAAGCTGTCTCGCAAAATAAATATTAAACTTACTGCTGGTATTTATTTTTTAGTGGGTAAAGTAAATAATCACAGAACCAACCGCAAGGAGCCTATGATGAAAAGTAATACGCTACGTAAAAGACCCACTGACGTACCCGTCCAGAAGGCGTCAGAACAGCCAGGTAAGGATTTACGAGAAGCGGATAAACAGCGACAGCACAAGGAATTCATTGCCGCAATGAATGAATTTATTGCAAAAGGAGGCACTCTTACTGATGATGAATTTTTCAGGGTGCTATGATGCTTGAACAATTCAATGTTTATCGAAATTGTTCTGCTCAGACAAATAAAACCCTGCCATATTATATGATCGTGCAGAATGATTATTATGCAGACCTGGCCACGAGAGTCATTATTCCTTTAATTCGACCACAACAGTTACCACGCTGGCATCAGCATGCCGTACCAAGGATAAATATAGAATTTGACAGCTTTTTACTTTGTACGCCAATGAGCAGTAACTTAAATAATAAACAGATCCCGCCACAGGATTTCGTCTGCAATCTGAGTCATGCGCGCCAGGGCGTTATCGATTCAATCGATACACTTATCACGAACTGCTGACTGCCGGGAACCCGCTCCGACATCTCCGGAGCGGGTTTCGCGCCGTGAAGGCTTACTTCATCCCTTCACGATTCTCTTTCATCGCTTCCAGGCGTTCGACATCGCGATACCAGCGCGGGTGGTGTTTCTTCGCCCAGCGGCGGCTCACCTTGCCTTCAATCATTCCCTTAATCGACCCCTTCACCCAGAACGCCATATACATATGGATAAGGATGGCGTGGATCAGAATGATGGCCGACGTCGCATGAATCAGCAGGCTATAGCGAATCACCTGCATCGGGAAATATTCCGCAAAATATGGGCGCCAGATAATCACCCCGGTCACCAGCAGCACAAATATCATGCTCATGATGGTCCAGAACATCATCTTCTGCCCGGCGTTATACTTACCGACGCGCGCCACCTTATGCTCGTTGCCTTTCAGCACCTCGACGATGCCTTTCAGCCACGGAATATCCTGTTTATCAGGGATGTTGTGGTGGACAAAGCGCACGAACATAAACATCAGCGCGACAAAAATCAGCACCCCAAAGAACGGGTGCAGAATACGCCCCATCTGCGGCGTGCCGAAGGTTTCCGTTAGCCACTGTAGCGTCGGAAAGAAGAACGATATTCCCGACAGCGCCACGAGGAAGAAACAGATAACCACCGTCCAGTGACAGGCGCGATCGATAAACGTTGTGCGCACAATCATCTTCGATTTACTCATCATGCTTCTCCTCGTCGTCGTCAACTTCCTTGTTCGGCCCGATACCGATGTAGTGGTAAATCAGCCCGGCGAAGGTGGCGATAAAGCCCGCCGCCGCCAGCGGTTTCAGCGCCCCCTTCCACAGACTGATACTGGTATCGATCTGCGGTTCCTTCGGCAGCTTGTGATACAGCTCCGGCTGGTCGGCATGATGCAGGACGTACATCACGTGGGTTCCGCCGACGCCCGGCGGGTTGTAAATCCCGGCGTTGGCATAACCGCGTTTTTTAAGCTTAGCCACCCGCTCCTCGGCCACCTCCAGCATCTCTTTCTTCGTACCGAAGTGGATAGCACCGGTAGGACAGGTTTTCACGCAGGCCGGTTCCTGGCCGACGCTGACCCGATCCACGCACAGGGTGCATTTATAGACCCGGTTATCCTCTTTATTGAGGCGCGGGACGTTAAACGGACACCCCGCAATGCAGTAGCCGCAGCCGATGCAGTTTTCCTGCTGGAAATCGACGATGCCGTTGGCGTACTGAATAATCGCCCCGGCGGATGGGCAGGCCTTCAGGCAGCCCGGCTCTGCGCAGTGCATACAGCCATCCTTGCGGATAAGCCACTCCAGTTTGCCGTTCTGTTCGGTCTCGCTAAAACGCATTACCGTCCAGGATTTGGCGCTGAGATCCGCCGGGTTGTCGTACACCCCGACGCAGTGCCCCACGTCATCGCGGATGTCATTCCACTCGGAACAGGCCACCTGGCAGGCTTTACAGCCCACGCAGGAGGAGACATCGATAAGCTTGGCGACTTCCGCTTTATAGTCCCGCGCGCGCGGCGCGGGGGTGATCGGGTTGGTCGCGGAGCGTTTAATAATGTCTTGGGTTTCCATCGCCATTGAATCGCTCCTTACGCTTTCTCGATGTTGACCAGGAACGCCTTGTACTCCGGCGTTTGCGAGTTGGAATCGCCAACGTTAGGCGTCAGGGTGTTGGCGATGTAGCCTTTGCGGGCCACGCCTTCAAAACCCCAGTGCAGCGGGATCCCGACGGTCTCCACCTGCTGGCCGTTGACGTTCAGCGTGCGCAGTCGGCGGGTCACCACGGCAACCGCGCGAATGAAGCCGCGCTTGCTGCTGACTTTCACCCAATCGCCGTTAGCGATACCTTTGCTTTTCGCCAGCCCTTCGCTGATTTCGACAAACTGTTCCGGCTGCGCGATGGAATTGAGCAACGCATGCTTGGTCCAGGTGTGGAAATGCTCGGTCAGACGATAGGTGGTCCCGACATACGGGAATTTATCCTTCTTACCTAAGCGAATGGCGTCCTCTTCATACAACCGCACCACCGGGCTGGAGACCACCTTCGGGTGCAGCGGGTTAGTGCCAAGCGGGGTTTCCATCGGCTCGTAGTGCTCCGGGAACGGCCCTTCCGCCAGTTTATCGAGCGCAAACAGGCGACCCAGCCCCTCCTGCTGCATGATAAACGGCCCGGTTTTGCTCCCTGGCGGCGCGGTATTGAAGTCCGGAATATCATTCCCGACCCACTTGCTGCCGTTCCACTGGATCAGCATCCGCTTCGCATCCCAGGGCTTGCCGTTGATATCGGCCGAAGCGCGGTTGTACAGCACCCGACGATTGAGCGGCCACGCCCAGGCCCATCCCAGCGTATTGCCCAGGCCCGAAGGATCGGCGTTATCACGATTCGCCATCTGGTTACCCTGCTCGGTCCAGCTGCCGGTATAGATCCAGCAAGACGACGCGGTGCTGCCGTCATCGCGCAGCAGCGCGAAGCTATTGAGCAGTTGGCCTTTTTTCGCCAGCAAAGTGCCATTTTGATCGTAGAGATCCGCCAGCGCGTAGCCGTTGTTCTCTTTTGCCACCTCTTCCGATTCCGGATGGTCCGGCTGCTTGTAGCGCCAGCTCATCTTCAGCAGGGGTTCCGCGCCCTTCCCGCCTTCGGTGCGGTACAGTTCGCGCAGGCGATGGTAAATCCCGGCAAGGATTTCGCCATCATTGCGCGCTTCACCTGGGGCATCCTGACCTTTCCAGTGCCACTGCAGCCAGCGGCCGGAGTTGGCGATCGAACCGTCCTCTTCGGCAAAGCAGGTCGACGGCAGACGGAAGACTTCGGTCTGAATCGCCGACGGGTCGACATCATTAGACTCGCCGTGGTTCTGCCAGAAGGTCGAGGTTTCGGTCACCAGCGGGTCGATAACCACCATATATTTCAGCTTGCTGAGGCTGCGAACCACTTTGTTTTTGTCCGGGAAGGAGGCAACCGGGTTAAAGCCCTGGCAGATATAGCCGGTGACATTGCCGTTATCCATCATGTTGAAGTATTTGATAACGTCGTAAGCCTGGTCCCACTTCGGTAACCACTCAAAGCCCCAGTCGTTCTCTTTTTGCGCCGCCTCGCCGTAGAAGGATTTCATCAGGCTAACGAAGAATTTCGGGTAGTTGCTCCAGTAGTTCACCTGCTCGGGCAAGGTCGCCTTCGGCGTGTTGGCGCTGAGGTAGCTTTGCAGATCGGTCTGTTTGTCCGATGGCAGCGTCAAATAGCCCGGCAGACTGGTCGACAGCAGGCCCAAATCGGTCAGCCCCTGAATATTAGAGTGGCCGCGCAGGGCGTTGACGCCGCCGCCGGCCATCCCCATGTTGCCGAGCAGCAGCTGGATCATCGCCATGGTGCGGATGTTCTGCGCGCCGACGGTGTGCTGCGTCCAGCCCAGGGCATACAGGAAGGTGGTGGTGCGGTCCGCGGCGCTGGTTGAGGCCAGCACATCGCACACTTTAAGGAAGTCCGCTTTCGGCGTACCGCAGATGTTTTCGACCACCTCGGGCGTGTAACGGGAAACGTGCTGCTTCAGCAGGTTCCACACGCAGCGCGGATGGCTGAGCGTTTCATCGCGTTTGGCGTAGCCGTTTTCATCGAACTGGTAGTTCCAGGACGATTTATCGTACTGGCGTTTTTCCGCATCGTAGCCGCTGAACAGCCCCTCTTCGAAGGCAAAATCATCCCGCACCAGCAGGCTGGCATTGGTGTAATGCTTAACGTACTCGGCATTGATCTTGTTATTTTCGATCAGGTACAGCAGCACGCCCGACAGGAAGGTAATGTCGGTACCGGAACGAATCGGCGCATAGATATCGGCCACCGACGCGGTGCGCGTAAAGCGCGGGTCGACGACGATCAGCGTGGCGTCGTTATTGTTTTTCGCCTCCATCGCCCAGCGGAAACCCACCGGATGGGCTTCGGCGGCGTTACCGCCCATCACCACCACGACGTTGGCGTTTTTGATATCCACCCAGTGGTTGGTCATCGCACCGCGACCAAATGTTGGAGCAAGACTTGCTACCGTTGGTCCGTGTCAGACGCGCGCCTGGTTGTCTACCGCCAGCATACCCAGCGATCGCACAAATTTTTGCGTTAGCATGCCGGTCTCATTGCTTGCCGCCGAGGCGCACAGCATGCCGGTGGAAAGCCAGCGGTTAACCGTCACGCCCTGTTCATTCTTTTCAATAAAGTTGGCGTCGCGGTCGGCTTTCATCAGTCGGGCGATGCGGTTAAAGGCTTCATCCCAGGAGATGCGCTGCCATTTATCCGAGCCCGGGGCGCGGTATTGCGGATAACGCAGACGGTTTTCGCTGTGGACATAGTCCAGCAGGCCTGCCCCTTTCGGGCACAGCGCGCCGCGGCTCACCGGATGGTCCGGGTCCCCTTCGATATGGTAGATCGCTTCTTTGGCGTTTTTCGCACCGTCGCCGAGGCTATACATTAATAGCCCGCAGCCCACGGAGCAGTAAGTGCAGGTGTTGCGGATCTCTTTCGCACGCAGCAATTTGAAATTGCGTGCCTGAGCCAGCGCCATTTTAGGGGCAAAGCCCAGGGCGGCGGCGGTAGTTCCGGCCATACCGCCTGCGCAGATCTTAAAGAACTTTCTGCGGCTGACGTCCATTGCATTCCTCCATGCAGGATGTTGATTCATCGCGCGGAGGAAACTAACAGCAAAATCCCGGGAAAATTTGCGTCAAATCAAGGAGGAAAACCTTCGCCCCCTTAATCGCCAGCCCTGGCCATTTTCGCTAATCCCTAAGGGTTAGCAACGGCGGAAAATTTCGCCCCTCACCGATAAAAAGATGATATATATGCCGGCTGCATTTGCGTAACCATCAGGAAAAGCATGGAGAAAAAGAGAGCCACGACCATTGGCTTCGCCGCCATTATCTTATGGAGCACGATGGTCGGATTGATTCGCGGCGTCAGCGAAGGACTGGGAGCGGTCGGCGGCGCGGCGATGATTTACAGCCTTAGCGGCCTGCTGCTGATCTTTACCGTCGGCTTTCCCAACCTGCGCCAGATCCCGCGTCGCTATCTGCTGGCCGGCAGCGTGCTGTTTGTCAGCTATGAAATCTGCCTCGCGCTGTCGCTGGGCTATGCCGCCAGCCGCCAGCAGGCCATTGAGGTGGGAATGGTCAATTACCTGTGGCCCAGCCTGACGATTTTATTCGCCATTCTCTTTAACGGCCAGAAAAGCAGCTGGCTGGTGATCCCCGGACTGATTCTCGCCCTGCTGGGCGTTGGCTGGGTGTTGGGCGGTGAGCATGGGCTACAGCCCGATGAGATTATCAGTAACGTCATTTCCAGCCCGCTTAGCTATCTGCTGGCCTTTGTCGGGGCGTTTATCTGGGCCGCCTACTGCACGGTGACGGCCAAATATGCCCGCGGTAAAAACGCCATTACGCTGTTCGTCCTGTTAACCGCCCTGACGCTATGGCTGAAATTTCTCGCCAGCGACCAGCCGCCGATGCTGTTTAGCTGGCCGGTAGTCATTAAGCTGATGACGGTCTCCGTGGCGCTGGGGCTGGCCTACGCGGCGTGGAACGTTGGCATCCTGCACGGCAACGTCAGCCTACTGGCGGCGGCCTCCTACTTCACGCCGGTGCTCTCCTCTGCGCTGGCGGCGATCCTGCTGAGTGCGACCCTGTCGTGGTCCTTCTGGCAGGGGGCCGGGATGGTATGTCTCGGCTCCCTGCTCTGCTGGTACGCCACTCGCCGTTAGCCGAGATCGCCTCCGGCTACCGGCAGCGTCACGCCGGTGATATAGCTGGCCTCATCGCTGGCGAGAAACAGGATCGCATTCGCCTGTTCCGCCAGCGTGCCGTACCGGTGCAGCAGACTGCTCGCCACCGTCTGATCGACGACCTGCTGATACCACGCCTTTTCCTGCTCGCTCGGCTGCTCTTCGTTACGCGGCGTCAGGCGCGGCGGCGCCTCGGTCCCGCCCGGGGCCACGGCGTTAATCCGAATACCGCTGCCGCTGTACTCCATGGCAATCGACCGGGTCAGCGCGTTAACGCCGCCTTTCGCCGCCGAGTACGGCACCCGATTCACTCCCGCCGTCGCCACCGACGAAATGTTGACGATGCTGCCTTTGCCCTGCTTCAGCATCCATGGCAGCGCCGCGCGGCAGCCCCACAGCGTGGGGAACAGCGAGCGGCGGATCTCTTTCTCAATCTGCTCCGGCTGATATTCGGCAAAGGGGCGCGCCCAGATGGTGCCCCCAACGTTGTTGATCAGCACGTCGATACGGCCAAAATGAGCGACCCCGGCGGCAAACGCCTGCTCGGTACTTTCCCACGCTTCCAGATCCGCCTCCAGCGCCAGCACCAGACAGCCGGATTGCGCCAGCGTCGCCGCCAGCTCATGGACGTATGACGAGCGATCGATGAGCAGCAGAGCCGCGCCTTCTGCAGCCGCCTGCTCCGCCGTCTGGCGGCCAATGCCCTGCGCCGCGCCGGTGATGACGACGACTTTATCGGTAAAACGCATTTTGCCTCCTTATGCCGCCGCGCTCTGGCTGGCGATAAATTTCTCATACCAGAACCCCGCCGGGGTGATCCCGCGGTCGCGCAACGCCGTGGCAACCGCGCTAACCATCGGCGGCGGGCCGCAGAGATAGATGTCCACGTCGCCGTTGTTCAGCATCGCGTCGTCGAGATGGTCGGTGACAAAGCCGCGCTGCGGGCAAGTGCTGTTTTCATCGGCCACCACCGGTAGCCAACGATACCCCGTCAACTGTTGAGTAAAGGTATCCAGCGCGTCGGTTTTCACCAGATCGCAGTCACGAGTAACACCGTACAGCAGCATCACCGGACGCTGGCTGCCCTGTGTCTGCAGGGTATGGAGCATGGAGAGCAGCGGCGCCAGGCCGGTACCGCCGGCAAGCATCAGCAGCGGACGTTCGCCGTGGCGCAGATAGAAGCTGCCCATCGGGCCGCTGAGGGTAAGACGATCGCCGGGCCGCGCCCGCTGGGTTAACCACTGGCTCATCATCCCGCCAGGCACGTTACGGATCAGAAAACGCCCTTCGAGGGAACCCGGTTGCGAGCTAAATGAGTAGGCGCGGACATGAGGCGTACCCGGCACCTGAATGTTGACGTACTGCCCCGGCAGGAAGGCCAGCGGCTCATCGAGGGCGACCACCAGTTCGATGGCGGTATCGGACAGTAAATTCACCTGTCGTACCTGCGCCCCAATGTTCGCCAACGTGGTTTTACACTGCGCGGCGGCCACCGGCACATCGATCACGCAGTCGCTGGTCGGGACCATCTGGCAGGTCAGCACCTGGCGATTCTGCGCTTCGTCGTCGCTTAACGCCTCGTCGAGATAATCTTCGCCCAGGTCGTACTCACCGCTGGCGCAGTGGCATTTGCAGGTACCGCAAACGCCGTCCGAGCAGTCCATCGGCAGATTCACCTTCTGGCGATAGGCGGCATCCAGGACTTTCTCTCCGGCATTGCACTGAATAAAACGGGTTACGCCGTCCTCAAAATTAAGAGCAATATTGAAGGTCATAAGCGCCTCTTAAATGTGGTAAACATCAATCACCTGACGGATATAGTCGTTATTCAGGCGCACAGTTTTACGGATGATTTGCGGTCTGCCGTCCTGTTCGATTAGCGTGCAGCAGGTAGAGCCAAAATAGGCATCCGTGTGCTGATAGCGATGGCTCCAGGTGACCCAGTTGTAACGCACCTCCAGACCCTCGTCGCTTTCGCCCATCAGCTCAACGTTGCTGATGATATGGGTGGTCCGCGGCTCCGGCGTACTGGCGCCGGAACGTTCGGTTTTAATGCGGTAGACGCGATCCTCCAGCCCTTCGCGGTTGGGGTAGTAGATAAGCGAAATTTCTTTTTGCGGGTCGCGGGTCAGCTGGTCATCGTCGCCCCACGCCGGCATCCAGTAGACCACCTGCGGGCTGTAGCAGCTGAGCCATTCGTCCCACTGACGATCGTCCAGCAGACGTGCTTCGTAGTAAAGAAACTGGCGAACCTGTTCGAGGTTAAGCATCAGGCCACCTCCACGCGCTGGGTAATGGACTGGTCGTAACGCTGTTGTTCCTGTTCAATGGCCGCCAGCATCAGCGTCTGCCAGTGGTGGTGATGGGCGATGTACAGCGCTTCGTCCTCCGATTTCACCCCGCTTAACCGCGGCGAAAAGCCGGCATGTTGCGCATGCTCATCCGCGCCATCGACCCAGCGCAGCGCGCCGCGGCTGAGATCGCTCCATGGCAGATTTTCGCCGAGAAAGCCGCGCTGGCAGGCGCTGAACTCTTCGAGGTCGTCCGGCGTCCCCATTCCACTGACGTTAAAAAAATCCTCGTACTGGCGGATACGCAGCGCTCTGGCCTGGTCGGATTCCCCTTTCGGCGCAAAGCACCAGATGGTGACTTCGGTTTTATCCACCGCAATGGGGCGGATCACGCGGATTTGCGTCGAGAACTGATCCATCAGGTAGACATTGGGGTACAGGCACAGGTTGCGGGTTTCGTTGACCATCTGGTCGGCACGGCGTTCGCCAAATTCCGCCTGCAGCCGTTCGCGGTGGGCATAGACCGGGCGCACTTCCGGGTTGAGCGCCCGGGTCCACAACAGCATATGGCCGTTATCAAATCCATAGCCGCCGCCGAGGCTTTTTGACCAACCGTTGGCATCCACCGCGTGCGTCCCTTCCGCTTCATAATTGCGGCGTGACATGGTTGAGGCGTAGTTCCAGTGCACCACGCTGACGTGATAGCCATCGGCGCCGTTTTCCGCGCCCAGTTTCCAGTTGCCCTCATATACATAGCTCGACGAACCCTTGAGTACCTCGAGCCCCTCCGGCGCCTGGTCGACGATCAGGTCGATAATCTTGCAGGTTTCCCCGAGATAGGCCTCCAGCGGCTGCACGTCGGCTTTGAGGCTACCGAATAAGAAACCGCGATAGGACTGAAAACGCGGCAATTTTTGCAGGTCGTGGGAGCCGTCTTGTTTAAAGCTCGGCGGATAGCCGCCAGTGCTCTCATCTTTGGCCTTTAATAATTTGCCATTATTGCTGAAGGTCCAGCCGTGGAACGGACAGGTGAAAGAATTTTTATTCCCGGTTTTGCGTCGGCATAACATGGCGCCGCGGTGGGCGCAGCTGTTAATTAGCGCGTGCAGCTCATTCTTTTTATCACGGGTAATAATGACCGGCTGGCGGCCCAGCGTCAGGGTATAATAATCACCCGGCTGGGGAATTTGACTTTCATGAGCGAGAAATACCCAGTTACCTTCGAAAATATGCTTCATTTCAAATTCAAACAGCTGCGGGTCGGTAAATATAGAGCGGTGGCAACGGTAAATATGATTTTCACGGTCGACAACTAAGGCATTATTGATTTTGTCTTTGAGCGTCGAGAGCGTTTTTTGCATGAGTCGGTCCCTCCTGCAGGATTCAGGATGAAAGAAACAGGGTGAATTCTTCGTTTTCGAGTGCAATATCTGGCCCGGGCAGTAGCGTGCCCGGGGCCGATAATGCCGCTTACTCTTTGGCGCGCACGCGGATCCCGCGCTGCTCTTCGTCGGCGCTCAGCGCTTTACACAGGGTGAAATCAAAACAAACCTCGGTGTGCTCTCCCTCAAGATTGCGTTGCGCGATGATCTCGCGGTCGGTCACTTTTACCGGATCGGCAATCAGGCCGTCGCGGGTGGCAAAGGCAAAATCGTCCCACAGGTATTTATCGCCATTGAGGTTAATCTGGCTGGTCAGATGTTTATGACCCGGCGCGGAGACGAAAAAGTGAATGTGCGCCGGACGGTTGCCGTGGCGACCCAGTCTGTCCAGCAGTTTCTGGGTTGGGCCATCCGGCGGGCAGCCGTAGCCGGAGGGCATGATGCTGCGCACGCTGTAGCGGCCATCGGCGCCAGTGCGGATCCGCCGGCGCAGGTTGTACTCACTCTGGCCTGGGTCGAAGAAGGAATAATTTCCGAGGGTGTTGGCGTGCCAGATATCAACAATAGCGTTGGCCACTGGCTGACCTTCGGTGTCTTTGACTTCACCGTGCAGCCACATCACTTCTCCGGCGTCGGCGCCATCATCCATGCGGGCGTGCCCCTCGGCCAGCGGCGCATTAGCCACGTACAGCGGCCCTTCGATGGTGCGCGGGGTGCCGGTTTCCCGATGCGCTGCCGCGTCGATGGCGTCCTGGCGCAGATCGAGGAAATGCTCCAGTCCCAGACCCGCCGCCAGCAGCGCCGCCTCCTGGCGCCCGCCCAGCTCGTGCAAATAGTTTACCGCGTGCCAGAACTCTTCTTCCGTAACGTTATAGTCGTCGATGAGCGTGCAGATATTTTCCAGCAGACGATGAATAATCGCCTTAAAACGTTCATCGCCGCCGGCAACATCTAATCCGGCACTGTCGCGTAATAATTTCTGAATAGCTGGTTGTTGTACGAATACATTACTCATACTGGTTCTCTCTTATATTTTGCAGGGTATACGCCGGTAATACCGGCGTGAGGTCAGATATTATTATTAGCGATCGTCATCGCGAATTGATGACGGATGACGACAGAGGGCTTCCACTTTTATCGCCATAAAGGGATATAGCGGCAATCCCATTAATATTTGATGCAATTCTTCGGCATCTTGAACATCGAAAATACTGACGTTGGCATAAAGGCCGGCAACGCGCCAGATATGTCGCCATTTGCCTTCCCGCTGTAATTGTTGCGAATAGGCTTTTTCGCGTTGTTTTATTTCCTCCGCCTCGTTGGCTGGAAAGCCAGGCGGAATATTGACGGTCATCTCCACTTTAAATAACATTTTTTTCTCCTGTTCCCCGCTACGGCTGGCGGGTATAAAAATGCAGTTTGTCTTCATCCAGCTCGACGCCAAGGCCCGGCGTTTGCGGCAGCGCCACCTGACCGTCGGCAAAGGTGAGCGGCACGCTGACAATATCGTCTTTCAGCAACAGCGGGCCGAACATCTCGGTACCCCACTGCAGCGGCAGCGTCGACCAGGCGTGCAGAGAAGCCACGGTCCCTACGGTGCCTTCCAGCATGGTGCCGCCGTACAGGCCAATCCCTGCCGCCTGCGCGACGCGGGCCAGCGCCAGCACGCTGTTCGGCCCCCCGGCTTTGGCGATTTTCAGCGCGTAAGCGCCGGTAAAGCCCTGCTGCGCCAGCTGATAACCATCGTAAGCGGTCGCGACCGCTTCATCCGCGAGGATCGCGGTTTCAATTTGCTGGCTTAGCCGCACCAGGGCGGCATTATCATGGGCGCTGACCGGCTGTTCGATAAGATCGACGCCCATCGCCGCCAGTTCGCGGCAGCCTTTCGCGCCGGTGGCAGCGTCCCAGGCCTGATTGACGTCGACACGGATGCTGGCGCGGTCGCCTAACGCTTCAACGATGGCGCGGGTATGACGCAGGTCGGTGGCGAGTTCACGCGCGCCGATCTTCAGTTTGAACGCCCGGTGGCGGCCTTCGGCCAACAGTTTTTCTCCTTCAGCGATATCTTTCGCGGTATCGCCGCTGGCTAAGGTCCACAGCACCGGCAACGCCGTTTGCAGCGCGCCGCCGAGCAGGGCTGATACCGGCAGACCTAAGGCTTTGCCCTGGGCGTCGAGCAGCGCGGTTTCGATGGCGGACTTCGCAAAGGTGTTGCCTTTAATGGCGCCGTTCATGCGGGCGGTCAGCGCATTCAGGTTATCGGCCGGCTGCCCTTTTAACAGCGGCGTCAGATAATGCGTGATCGCCGACGAGATGGCCTCGGGGCTCTCAACGCCATAGCTCAAGCCGCCGATGGTGGTGGCTTCGCCGATGCCGCAGATGCCGTCGGAACGGGTAAGGCGCACAATCACCAGCGACTGGCAGCCCATGGTGGTCATCGACAATTTATGCGGCCGGATGGTCGGGACATCCACAATCCAGCTCTCGATTTGCTCTACGGTGGCAGTCATTTTCTGTTCCTGATGAGATATATAACTTTTTGTACCCACATCCATAACGGGGGTCTGTGCCATTGACAATAGGGTTCAGCCTGGCGGATGGTCAACGGCGATAATCGAAATGTTGTGCGATTATCGACGCGTTTGTTAAAAGACGGTTATTAATGTGATCGTGGTGGTAAAACCGGCACAATTCAGCGCGCCCCATTTTGCGCAAGGTATAGTGATCTGCCGTGAGCTTTACGCTGCGACGGAGAAGGATGCGATGAGCGACAATATCCCCAATACGCTGAGCGCCAGGCAGGCCGAGCACGACCCTAACTTTATGCTATCTCTGGCCCGCGGGCTGGAGGTCCTTAACGCCTTCACCCCCCAGCGCCAGCGGCTGACCATTTCCCAGCTCAGCCAGAAAACGCAAATCTCGCGCGCGGCGGTACGCCGCTGTTTGTATACCCTCGCCGCGCTGGGCATGGTGCACAGTCCGGATGGCCGTAGCTATGAACTGCTCCCCCGGGTGCTGGCCGTCGGCCACGCCTATCTGGCAGGCACGCCGCTGGCCAAGGTGGCGCAGACGGCGCTGGATAATCTTGGCAAAGCGCTCGGCGAATCCTGTTCGGCGGCCACGCTCGACGGGGATAACGTGCTCTATATTGCCCGCGCGGCGGTCAATAATTTACTGAGCATCGATCTGGGGCGCGGCAGCCGCCTGCCGGCGTGGGCCACGTCGATGGGGCGGGTGTTGCTGAGCGCGCTGCCGGAGGAACAGCTGGAAGTGACGTTGTCACGGGCTACGCTTATTCGCTACACTCCGCATACCCTGTGCGATTTGTCCGGTTTACGTGCAGAGATCGCTCGGGTGCGCATGCAGGGCTATGCCCTCGCCGACCGGCAGATCGAGGTAGGCTTGTGCTCGCTGGCGGTACCCGTGCTGTCGCGTCACGGTCAGGTGGTGGCCGCCCTGAATGTCGGGGTACCTGCCGCGACGGTCTGCGCCGCGGCGTTAAAAGAGAAGGCCCTCGCTCCGCTACGGCGCGCGGCGATGGATCTGTCGCTGCAGCTATAGCGCCGACGGCGGTTTCGCCACGGTGGCGAGGCTGCGCCAGATCCCGGCGGCCAGCAGCAGAAGCAATACACCCGCCGTCGCCAGCACCAGGCTATGAGCCTGAATAAAAGCCGTCTTCGCCGCCGCCATCAGCGCCTGCGCCACCCCGGCGGGCAGCGCCTGGGACAGACTCACCGCCTCGCCAATCGATGACGCCGCCTGCTGCGCCATGGTGCCACTCAGGCCAGACGGCAGCGCAATAGAGGCGCTGTAGCTGCGGGTCAGGATCAGGCCGAACAGCGCTATGCCGAGACCGGCGCCCAGCTCATAGGCCATGGTTTCAATCGCCCCGGCGGCCGCCGCTTTCTCCTTCGGCGCTGCCGCCATAATCGCGGAACTGGAGGCCAGCAGCGCGCTGGCCACGCTAAAGCCCAGCAGCGTCATCAGCCCCCAGGCCAGCCACTGCTGGGTACTGAAATCGGTCAACGCCAGGCCGAGAAAGCTGAAGGCGCTGAGCAGCATCCCGCCGGTCGCCACCTCGCGCAGCCCAAGCCGCGACACCAGCAGGCCGGCAATCGGGCCGCTGAAGCCGCTGGCCACCATTACCGGCAGCATAAATATCCCCGCCTCGAACGGCGTTTTCTGGTGCACAAACTGCAGCTCCTGGGCCATCAGTAGCTCAAAACCGACCAGGGTAATCAGGGCCGTCATCGCCATCATCACCCCGCTTAAGATTATGCGATGGGTGAACAGGCGCATATCCACCATCGGGCGGGCCGCCGACAGCTGCTTGCGGATAAACCAGGTTAACATCGCCGCCCCGCCGAGCGCCACCAGCGCGGTGAGCCACAGCGCCAGCTGGCCCTTCAGCGCCGATTTCGCGCTAAACACCAGCATCAGGATCGCGGCAATCAAAACGAGCGCCTGCAGTAGATTGAGCGGCTGTTCGCGGCGCGCGGGCTGGCGCGGCACCACTTTCGCGTTAATCGCGATAACCACCAGCACGATCGGCACATTGATCAGGAACACCGACCCCCAGTAGAAATGCTCCAGCAGGATACCTCCCACCAGCGGGCCGAAGGCCGCGCCGCCGGAGCCGACCGCTGCCCACAGCCCCAGCGCCATATTGCGCTGGCTGGCCTCGGCAAAGGTGCTGCGGATCCCGGCCAGCGTCGCCGGGACGATCATCGCCGCCCCCACCGCCAGCAAAGCGCGTGAGGCAATCAGCGTCATGGCCGTCGGCGACAGCGCGGCACACAGCGAGGCGATGCCAAAAATGGCGCTGCCGAGCAGCAGCAGGCGCTTAAAGCCGATCTTATCGCCAAGGGCGCCCATCGGCAGCACCATCCCGGCCATCACTAATGAGTAGATATCAATGATCCACAACAGCTCATTGCCGCTGCTACCCAGCGCCACGCTGAGGGTCGGCGCGGCCACATGCAACACCGTAGCGTCAATCGCCACCGGAATATAAACCAGCAAAATCGCCATCAGCGTCATCCATTGCCGTGACATAGCTTGTACCTCAATCAATATTGAATATTGGACACACGTCCAGGATGGCGATCCTGCCGGATTGTTGAACACATGTCCAACTTTTTGTTACACTCGGCCAAAGCCAGATGACAGCGGGGTTCTATGCACTATTTACAACGTGATGCGCGACGGGAAGGGATTATGCAGGCCGCCATGCGCCTGGCGCTGCGCGGCGGCTTTGCCGCCATGACCGTGCGGCAGATCGCCCGCGAAGCCCAGGTGGCCGCCGGGCAGCTGCACCACCACTTCACCTCCATCGGCGAGCTGAAAGCGCAGGTTTTCATCCGTCTGATCCGCGAGATGCTCGACATGCCGCTGGTGGCTGAGGACGCCAGCTGGCGCGAGCGCTTGTTCTCGATGATCGGCAGCGAGGATGGCCGACTGGAACCCTATATCCGCCTGTGGCGCGAAGGCCAGGTGCTGGCCGACAGCGATCCGGACATCAAAGCGGCCTACCTGCTGACCATGAATATGTGGCATGCCGAGACCGTCGCCATCATCGAGCAGGGCCTCGCCAGCGGCGAATTTCGGTCGGCTGAGCCTGCGGCGGATATCGCCTGGCGCTTTATCGCCCTGGTGTGCGGCCTCGACGGGATTTATGCGCTGGACGCGCAGGCCCTGGATGAGGCGGCGTTTAGCCGCTATGTAAATAAGATGATTACGCTGGAGTTGTTTTAGCTATCTTTACATTTAGTAACAATTAATTCCGCTACGCTTACCACGTGCTCTCTGTCAGCACGTTTTTTTTATCTACGCTTCATAGATAACGCAAATTAAGCGTTATTCACTATCCCCTTGTATTCAGCTGTTGACCTTATTTATTTACTCCTTTCCGGGCAAGTAGAGGGCAATATGTCGGTGCAGAATGATAAAGATAATCATTACCTTTTGAACAACTGGCGGCCTGAAAACAAGGCATTCTGGGAAAATAAAGGCCAAGCCATTGCGCGAAGAAATCTATGGATATCAGTGGCCTGTCTGCTGCTTGCTTTCTGCGTATGGATGTTATTCAGCGCCGTAGCGGTCAATCTCAATAAGGTCGGTTTTCATTTCACCACCGACCAGCTTTTTTTATTAACCGCCCTGCCTTCACTTTCCGGCGCGATATTACGGGTCCCCTACTCCTTTATGGTACCCCTTTTTGGCGGGCGCTACTGGACCGTATTAAGTACCGTTATCCTGATCGTGCCTTGTATTTGGTTAGGAGTGGCAATCCAGAATATTACTACTCCGTTCTGGGTATTTATTATTATTGCGCTGCTATGCGGTTTTGCCGGAGCGAATTTTGCTTCCAGCATGGGAAATATCAGTTTCTTTTTCCCCAAAGCGAAACAGGGCAGCGCGCTGGGAGTCAACGGCGGTCTTGGCAATCTGGGCGTAAGCGTGATGCAGATGGTCGCCCCGGCGGTCATCTTCCTGCCGCTCTTCACCTTTCTCGGCGTCCATGGCGTCACCCAGCCCGATGGTTCGACAATCACCCTGAGTAATGCGGCGCTCGTCTGGGTACCGCTGCTGCTGCTCGCCACCGTCGCGGCATGGTTCGGCATGAACGATATCGCCGGTTCAAAGGCCTCGATTCGCGATCAGCTTCCCGTGCTCAAGCGACCGCATATGTGGCTGTTAAGCCTGCTCTATCTGGCGACGTTTGGCTCGTTCATCGGCTTTTCCGCCGGCTTTGCCATGCTGGCGAAAACCCAGTTTCCCGCGGTCGATATCCTCAAGCTCGCCTTCTTTGGACCGTTCATCGGCGCGCTGGCGCGCTCGTTCGGCGGGATCATCTCCGACCGTCTCGGCGGCGTGCGGGTGACGCTGGTTAACTTCGTCCTGATGGCGCTGTTTACCGGCCTGCTGTTTCTGACCCTGCCAGGCAGCGGCTCCGGCAGCTTTCTCGCTTTCTACGTGGTGTTTATAGGGCTCTTTTTAACCGCCGGTCTGGGAAGCGGCTCCACCTTCCAGATGATCGCCGTCATCTTCCGCCAGCTCACCATCGACAGCGTAAAACAGCGCGGCGGCAGCGATGAAGAAGCGCAGCACGAGGCGGTGACCGATACCGCTGCCGCGCTGGGCTTTATCTCGGCGATCGGCGCCATCGGCGGCTTCTTTATTCCGAAAGCCTTCGGCACCTCGCTGGCGATGACCGGCTCACCGGTTGGCGCGATGAAAGTCTTTTTTGTCTTCTATGTGGTTTGCGTGCTGGTGACCTGGCTGGTCTACGGCCGCCGTAAATCCGCTTAACCATAACGATTTATCTGCCGGATAGCGGCTTACGCCTTATCCGGCCTTACGAGTTCGTTCGCTCATCCGGCCGGGTGGCACGATGCCGGACATTATCGGAGCAGGAGAAATGTCATGAGTAAACTTCTGGATCGCTTTCGCTACTTTAAGCAGAAGGGCGAGACCTTTTCCAACGGCCACGGCCAGGTCTACAACAACAACCGTGACTGGGAAGATAGCTACCGTCAACGCTGGCAGTTCGACAAAATTGTCCGCTCCACGCACGGTGTGAACTGCACCGGCTCCTGCAGCTGGAAAATTTACGTCAAAAACGGCCTCGTTACCTGGGAAACCCAGCAGACCGATTATCCGCGCACCCGGCCGGATCTGCCAAATCACGAACCGCGCGGCTGCCCGCGCGGCGCCAGCTACTCCTGGTATCTCTACAGCGCCAACCGCCTGAAGTACCCCCTGGCGCGTAAACGACTGATTGAGCTGTGGCGCGAAGCCCTGGCGCAGCATCCCGACCCGGTGCTGGCATGGGATAGCATCATGCAGGATCCGGCAAAAACCCGCAGCTATAAAGCGGCGCGCGGCAAAGGCGGTTTTGTCCGCTCCAGCTGGAAAGAGCTGAACCAGCTCATCGCCGCCGCCAACGTCTGGACCATCAAACATTATGGCCCGGACCGCGTCGCCGGCTTCTCGCCGATCCCGGCGATGTCGATGGTCTCCTACGCCACGGGCACTCGCTATTTATCGTTGATTGGCGGCACCTGCCTGAGCTTTTATGACTGGTACTGCGATCTGCCCCCCGCCTCGCCGATGACCTGGGGCGAACAGACCGACGTGCCGGAATCCGCCGACTGGTACAACTCCAGCTACATTATTGCCTGGGGCTCCAACGTGCCGCAGACCCGAACCCCGGACGCCCACTTCTTTACCGAAGTGCGCTACAAGGGCACCAAAACTATCGCCATCACGCCGGACTATTCGGAAGTCGCTAAGCTCTGCGACCAGTGGCTGGCGCCGAAGCAAGGCACCGACAGCGCGCTGGCGATGGCCATGGGCCATGTGATCCTCAAAGCCTTCCACCTCGATAACCCGAGCGATTACTTTCTCAACTACTGCCGGACCTACACCGACATGCCGATGCTGGTGATACTCGAGCCGCGCGACGACGGCAGCTATACGCCGGGCCGTATGCTGCGTGCTTCCGACCTGCTTGACGGTCTCGGAGAAAGTAATAACCCGGAATGGAAAACCGTGGCCTATAACAGCGACGGGGAACTGGTGGCGCCGAACGGCTCCATCGGCTTTCGCTGGGGCGAAAAAGGCAAATGGAATCTCGAACAACGGGCAGACGGCAAAGATGTCGAGCTTAAGCTGTCGCTGCTGGATATTCGCGACAGCGTGGTGTCGGTGGGCTTCCCCTACTTTGGCGGCAACGAAAACCCGCATTTTCGCAGCGTAGCGCAGTCACCGGTGACCCTTCACCCGCTACCGGCTAAACAGCTGACGCTGGCCAGTGGCGAAAGCGGCCTGGTGGTCAGCGTCTATGATCTGATTCTGGCCAACTACGGTCTGGATCGCGGGCTTGACGATGTCAATGCGGCGAAGGATTTCGCCGAGGTCAAAGCCTATACCCCGGCATGGGCGGAGCAGATCACCGGCGTACCGCGTCAACATATCGAACAAATCGCCCGCGAGTTTGCCGATACGGCGCATAAGACCCACGGCCGCTCAATGATTATCCTCGGCGCCGGGGTGAACCACTGGTACCACATGGATATGAACTACCGCGGGATGATTAATCTGCTGGTATTTTGCGGCTGCGTCGGCCAGAGCGGCGGCGGCTGGTCGCACTATGTCGGTCAGGAGAAACTGCGCCCGCAGACCGGCTGGCTGCCGCTGGCGTTCGCCCTGGACTGGAGTCGTCCGCCGCGGCAGATGAACAGTACCTCTTATTTCTACAACCACGCCAGCCAGTGGCGCTACGAAAAACTGACCGCGCAGGAGCTGCTGTCGCCGCTGGCCGACGCCAGCAAATTTAGCGGCAGCCTTATCGACTTCAACGTCCGTGCGGAACGGATGGGCTGGTTACCCTCTGCGCCCCAGCTCAACGTCAACCCGCTGACCATTAAGCAGCAGGCCGAGGCCGCCGGGCTCTCCCCCGCGGAGTTCACCGTCCAGTCGTTAAAATCAGGCGATATTCGCTTTGCCGCCGAGCAGCCGGATAGCGGCAAAAACCATCCGCGCAACCTGTTTATCTGGCGCTCAAACCTGCTGGGATCGTCCGGGAAGGGGCATGAGTACATGTTGAAATACCTGCTCGGGACCGACAGCGGTATTCAGGGTGATGAACTGGGCGCCAGCGATGAGGTAAAACCTGAGGAAGTCGAGTGGCAGACCGCGGCGATTGAGGGCAAACTCGATCTCCTGGTGACCCTCGATTTCCGCATGTCCAGTACCTGTCTCTTCTCCGATATTGTCCTGCCGACCGCCACCTGGTATGAAAAAGACGATATGAACACCTCGGACATGCACCCGTTTATCCACCCGCTCTCCGCCGCCGTCGACCCGGCCTGGGAGGCGAAAAGCGACTGGGAGATCTACAAGGATATCGCTAAATCCTTCTCGCAGGTCTGCGTCGGCCATCTTGGCAAAGAGACCGATGTGGTGCTGGTCCCGCTGCAGCATGATTCCCCCGGCGAACTGTCGCAGCCGTTCGAGGTGCTTGACTGGCGCAAGGGCGAATGCGATCTGATCCCCGGGAAAACCGCACCGTCGATTGCCCTGGTGGAACGCGACTATCCTGCCACCTGGGAACGCTTCACCTCTCTCGGCCCGCTGCTCGATAAGCTTGGCAACGGCGGGAAAGGCATTTCGTGGAATACGCAAAGCGAAGTCGATTTCCTCGGCAAGCTTAACTACGTCAAGCCCGATGGTCCGGCCAAAGGCCGGCCGCGGATCGACAGCGCCATTGACGCCTCTGAAGTTATTCTCAGCCTCGCGCCGGAAACCAACGGCCAGGTGGCGGTGAAAGCCTGGCAGGCGCTGGGAGAGTTTACCGGCCGCGATCATACCCATCTGGCGCTCAATAAAGAGGATGAGAAGATCCGCTTTCGCGATATTCAGGCGCAGCCGCGCAAAATTATCTCCAGCCCGACGTGGTCGGGACTGGAAAGCGAGCACGTCTCCTACAATGCCGGTTATACCAACGTGCATGAGCTGATCCCATGGCGCACCCTCTCCGGCCGCCAGCAGTTGTATCAGGACCATCCGTGGATGCGCGCCTTCGGCGAAAGCCTGGTAGCCTATCGCCCGCCCATTGATACCCGCAGCGTCAGCCAGATGAAGGCCGTGCCGCCAAACGGCTTTCCGGAAAAAGCGCTGAATTTCCTGACGCCGCACCAGAAGTGGGGGATCCACTCAACCTATAGCGAAAACCTGCTGATGCTGACGCTGTCGCGCGGCGGGCCGATCGTCTGGCTTAGCGAAACCGACGCGAAAGAGCTGGGCATTGAAGATAACGACTGGATTGAAGCGTTCAACGCCAACGGGGCTCTCACCGCGCGGGCGGTGGTGAGCCAGCGGGTGCCGCCGGGGATGACCATGATGTACCACGCTCAGGAACGGATTATGAATATCCCGGGTTCGGAAGTGACCGGTCGTCGCGGCGGCATTCATAACTCGGTAACCCGCGTCTGTCCGAAGCCAACGCACATGATTGGCGGCTACGCCCAGCTGGCCTATGGCTTTAACTATTACGGCACCGTCGGATCGAACCGCGACGAGTTCATCATGATCCGCAAAATGAAGAATATTGCCTGGCTGGATGACGAAGGTCGCGATCAGGTACAGGAGGCTAAAAAATGAAAATCCGTTCTCAGGTTGGAATGGTGCTGAATCTGGACAAATGCATCGGCTGTCACACCTGCTCGGTCACCTGTAAAAACGTCTGGAGCAGCCGCGAAGGCATGGAGTACGCGTGGTTCAATAACGTGGAGACCAAACCGGGCATTGGCTACCCCAAAAACTGGGAGGACCAGGATCAGTGGCAAGGCGGCTGGATCCGCGGCATTAGCGGTAAGCTGACGCCCCGCCTCGGCAATCGGGTCAGCGTATTATCGAAGATTTTCGCCAACCCGGTGCTGCCGGCGATCGACGATTACTACGAACCCTTTACCTATGACTACCAGCACCTGCACAACGCGCCGGAGGGCAAATATCTGCCGACCGCCCGCCCGCGCTCGCTGATCAGCGGCGAGCGTATGGATAAGATTAACTGGGGCCCGAACTGGGAGGAGCTGCTCGGCGGCGAATTCGAGAAACGCGCCCGCGACCGTAACTTCGAAGCCATGCAAAAAGAGATGTACGGCCAGTTCGAAAATACCTTCATGATGTATCTCCCGCGCCTGTGCGAGCACTGCCTCAACCCGAGCTGCGTGGCCACCTGCCCGAGCGGCGCCATCTACAAGCGTGAGGAAGATGGCATCGTACTGATCGATCAGGATAAATGCCGCGGCTGGCGGATGTGCATCAGCGGCTGCCCGTACAAAAAAATCTACTTTAACTGGAAGAGCGGTAAGTCGGAAAAATGCATCTTCTGCTATCCGCGCATTGAGTCCGGGCAGCCAACGGTCTGCTCAGAAACCTGCGTCGGGCGCATCCGCTATCTTGGCGTACTGCTGTATGACGCCGACCGCATTGAAGAGGCGGCCAGTACCGAACATGAAACCGACCTCTATGAGCGCCAGTGCGAGGTGTTCCTTAATCCAAACGATCCGGCGGTCATCGAGGAAGCGCTAAAGCAAGGGATCCCGCACAACGTCATTGAGGCGGCGCAGAAGTCTCCGGTCTATAAGCTGGCGATGGACTGGAAGCTGGCCCTGCCGCTGCATCCGGAGTATCGCACCCTGCCGATGGTCTGGTACGTGCCGCCCCTGTCGCCTATCCAGTCGGTTGCCGACGCCGGCGGCTTACCGAGCAACGGCAACATCCTGCCGGCGGTTGAGAGTCTGCGCATCCCGGTGCAATACCTGGCGAATCTGCTGAGCGCCGGCGATACCGGACCGGTCTTGCGCGCGCTGAAACGGATGATGGCGATGCGCCACTACAAGCGCTCGCAAACCGTCGAGGGCGTCACCGATACCCGGGCCATTGAAGAGGTGGGCCTCAGCGTTGAGCAGGTCGAAGAGATGTATCGCTATCTGGCGATCGCCAACTACGAAGACCGCTTCGTGATCCCCACCAGCCATCGCGAACTGGCGGAGGATGCCTTTCCGGAACGTAACGGCTGCGGCTTTACCTTCGGCGATGGCTGCCACGGGTCAGATACGAAATTCAACCTGTTTAACAGCCGGCGGATCGACGCCATCGACGTCAGCGGCGTGCGTAAGCATGGGGAGGGCGAGTGATGCGGATCCTGAAAGTGATCGGTCTGCTGCTGGAGTACCCCGACGAGTTACTGTGGGAGAACCGCGACGACGCCCTGGCGCTGGTCAGGGCCGATGTCCCTTCCCTGACGCCGTTTGTCGGTGAGCTGCTGACGGCTCCGCTGTTGGATCGCCAGGCCGAATGGTGCGAGGTGTTCGAGCGCGGGCGCGCCACCTCGCTGCTGCTGTTTGAACATGTGCATGCCGAATCCCGCGACCGCGGCCAGGCGATGGTCGACCTGATGAATCAGTATCAGCAGGCGGGTCTGCAGATCGATTGTCGCGAGTTGCCCGACCATCTGCCGCTGTATCTGGAGTATCTCAGTATTCTACCTCCCGCGGAGGCTCGGGAGGGGCTGCAGAATATCGCGCCGATTCTGGCGCTGATCGGCGGCCGTCTTAAGCAGCGAGTCTGCCCGTATTATCAGCTGTTTGACGCCCTGCTGGCGCTGGCTAAAAGCCCGCTCACCAGTGACAGTGTCACAAAACAGGTGGCGGGAGAAAAGCGCGACGATACCCGTCAGGCGCTGGACGCCGTGTGGGAAGAAGAGCAGGTGAAGTTTATCGAAGATAATGCGACCGCTTGCGATAGCTCGTCGATGCAAGCTTATCAACGACGCTTTAGTCAGGATGTGGCGCCGCAGTACGTTGACATCCGCGCCGGAGGCCCGAAATGATCCAGTATCTGAACGTCTTCTTTTACGATATCTACCCTTACCTGTGCGGCACCGTCTTTCTGGTGGGCAGCTGGCTGCGCTACGATTACGGGCAGTATACCTGGCGCGCCTCATCCAGCCAGATGCTGGATAAGCGCGGGATGGTGCTATGGTCGAACTTATTTCATATCGGCATTCTCGGCATCTTCTTTGGCCATCTCTTTGGCATGCTGACCCCACACTGGGTCTACTCGTGGTTCCTGCCGATGTCCCAGAAGCAGCTGATGGCCATGATCCTTGGCGGCATCTGCGGCGTGCTGACCCTGGTAGGCGGTATCGGCCTGCTGATGCGCCGCCTGACCAACCCGCGAATTCGCGCCACCTCCACGACCGCGGATATTTTGATCCTGTGCATTCTGCTGATTCAGTGCGCGCTGGGGCTGACAACCATCCCCTTCTCCGCCCAGCATCCGGACGGCAGCGAAATGCTCAAGCTGGTGGACTGGGCGCAGGCGGTGGTCACCTTCCACGGCGGCGCCTCGGCGCATCTGGACGGTGTCGCATGGATTTACCGCGTCCACCTGGTGCTCGGAATGACCATCTTTCTGATCTTCCCCTTCACCCGCCTGGTTCACGTCTGGAGCGCGCCGGTGGAGTATTTCACCCGGCGTTACCAGGTGGTACGCTCCCGGCGCTGAGCGCTGGCGGCGTTTACCATTCATCCTTACCGGTAGCCCGGACGAGGCCTTCGCGCCAAGTTCGGGTATTTATCGTACCTGGCTCCAGGCTTTATGCCGGGTGGCGGCTGTCGCCTTACCCGGCTTACAGGGGCCTCTCACAGGCTCAAACCTCGCAGGCCCGCGCAAGCGCAGCGCCGCCGGGCAAGATATCAGACACGGTACCTGTAATTTCGCCGGGTGGCGGCTGTCGCCTGGCCCGGCCTCCAGGGTCTTCTCACAGGTTCCCACCTCGCAGGCCCGCGCAAGTGCAGCGCCGCCGGGCAAGATATCAGGCACGGTACCTGTAATTTCGCCGGGTGGCGGCTACGCCTTACCCGGCCTACAGGGTCCTCTTACAGGCTCATACCTCGTAGGCCCGCGCAAGCGCAGCGCCGCCGGAAAAGATATCAGGCACGGTACCTGTAATTTCGCCGGGTGGCGGCTGTCGCCTTACCCGGCCTACAGGGTCCTCCCACAGGCTCATACCTCGCAGGCCCGCGCAAGCGCAGCGCCGCCGGGCATGAGGAGATTTACTTCCCGGCTTCCGGATGGGTATCGAACGCCGCCATCACCGCCGCCAGCGCCGCTTCGCTGAAACCATGTTTAGGATCGTCCACCCCCAGGCCGAAACGGGTCTGCAGCCCTTCATACAGCGCGGAGACATCGGCAAAATCGATCTTCTCCACCACATGGTTATTCTCCCAGTGGGTAAAGTGGAAGTTGGTGAGGGTCATTTTGCCGCCGTCCGGCAGATGACGACACATCAGCAGATGGTGACGGAAGTGGGACTGCGGCCAGTGCGCCGACCAGAAGTTGCCCATCACATAATCAGACGCATACTGGCGGCCTAAATCGAAATGGTACATCGACTGCCAGTGTTCGTGATGGTTGAACTGCAGCGTCCACTCATCCCCTTCATGCACCAGACGATAGCTGCCGTGCGGCGTTTGCTGTGGGATATCGGCCAGCAGTTTGATCGGCGCGGTCAGCGTCTGGCCGCCGAAGCCGACGTCGGCGATCCAGCGCTCCCCCGCCACCTCCACCAGCAACAGACGGTGAGTACGCGGCGGCATCTGCGGCGGGTTGGCCAGCACCACGCGGCTCAGCAGGCTGCGGACGTTAAAGCCTATCTCGCGCAGCGCGCGCTCCAGCAGGCCATTCTGTTCAAAACAATACCCCCCGCGGCGGGCGGCGATCAGCTTCTCTTCCAGCGCCCCATCGTCAAGGTGGATTTCACGCGGCAGCAGGACGTCGAGGTTTTCAAAGGGGATGGCGCTGTTATGCTGCAGATGCAGTTCCCGCAGGGTATCAATGGAAACATCAGGCTCACCCGTCCAGCTCAGACGAGAAAAATAGGCGCGTAAAAAGGGACTCATCAGGGCCTCCAGCTGTAGGTGTCCGACATTTATAGCCTATTTTTCCGCGCCGACCGTCTTTTTTGTGCGCTTAGCGTTAACCGCGCGTGCGGCGCTGCATCAGCGCCAGCGCCGTCAGCATCAGGACCAGACCGGTCAACAACGTCAGGCTGGCCATCGCCATGCCCTGACCGACGGAACCCTGTTCGAACTGGCGCCAGATAAACACCGCCACGGTTTGCGTACCGGCCGGAGAGAGCAGCAGCGAGGTCACCAGCTCCCGGGAGGCCACCGCGAACACCATCAGCATCGCCGCCAGCAGCGCCGGAAAGACCAGCGGCAGGACAATCAACCGCAGCGCCTGCAGTGGCGACGCCCCGTGCACCCTGGCGGCGGGCTCAAGGTTCGGGCCCAGCTGGCGCAGCGCGCTGCCGACATAGCGCACCGGCCAGGGCAACAGCAGGCAGCAATAGGAGAGCAGCAGCATCCACAGCGTGTTATAGGGCGAGCGCGGCCAGAAGGGCTGATTCCACAGCAGGATCAAACCGACCCCCACCACCACGCCCGGCAGCGCCGCCGGCATCAGCGACAGCGCGTCCACCATCCCGCGCCCTTTAATCTTCTGCACCATCACCAGCCAGGCGGCCAGCAGGCCCAGCGCGCCGACGATTAGCGCCGAACCCAGGGCCAGCGACAGGCTGGTGCCGAGGGCCGACAGGGCATCTCCCTGCTGGTCAAACAGCGCCGCGAAATGACGCAGCGTGACATTCTCAACACTCACGCCACCGGAGAGCGTGCCCATCACGCTGGTGAGCATCATCGAGACGGCGGGGACGCCGACCGCCAGGCCGCCGACGGCCGCCATCGCCAGCACGGCGGGCAGCATCATCCAGCCCAGCGATGCCCCGTGGTTCTCCCCCGGCTTACCGGTGACGCTGGTGACCTCTTTCTCCCCCACCAGCCGCCTTTGCAGCCACCAGGCGAATAACGCCACCGCCATTAGCAGCAGCGACAATAGCGCGGCGCCAGGGAGATCCACCGGCCAGTCGGCCAGCTTTTTCTCAATACCGACCGTCAGCATCACCACTCCCGCCCGGCTGCCCAGCGCCGCCGGTACGCCAAACTCCTCGATAGCGAGGGTAAACGCCAGCAGCGTGCCCGCCGCCAGCGCCGGGGAGAGCATCGGTAGCGTCACGTGCCAGAAGGCGCGCCAGGCGCTGGCGCCATGGACGCGGGCGACCACCGCCAGCCGGGTCCCGCTCGCCAGCAGGCTGCGGGAGACGGCAAAGTAGACCACCGGAAATATGTTAAAGGTCATCACCAGCACGATCCCGCTGCGGCTGAACAGCAGATCGTTCAGCTGCCAGCCGGTCAGCTGCTGCAGATAGCCCTGGCTTTGCAGGGCCAGCATCCAGGAGAGCGCCGAGATATAGGGCGGCGTAAGAAAGGGGATCAAAAACAGGAGATCCCACAGCCGGGGCAGCGGCAGCGAAAACATACCGCGCAGGATGCCGAGCGGCAGGCCAATCATTACGCTGACCAGCGCCACGCCGGCGGCGATCCATAGCGTACCGCCGAGCATCGCCGGCAGCTGAGGATCGGCCAGCAGCGCCGGGATGCCGCCAAAGGCGTCCCCGAGCGAACCGGCGCTAATATGGGGAAAAATCGCCTGCAGCACAATAAACACTAACGGTAACGCGACCAGCATCACCAGGGCGGCAAGGGTCGCGCCGGAAAGGAATGTTTGTTTCACAACCGGTTCCTGAAGCTGAGGGTCCTCCGGCGGCCAGCGCCGGAGAAACGGGATCAATTACTGCGCGTACAGCTGACTGAAGCGGGCGAGCACGGCGCCCCGCTCGCTGCTGCCCTCGCTGGTGGTGGGCAGCACCTTCAGCGCGTCCAGTAACGGACGTTTAGCCGCCACGTCGCGTCGGGCCGGCATCAGCCAGGCGTCGGCGACCTTCGCCTGACCTTCCGGCGACAGCACGTAATCGATAAAGGCTTTGGCATCGTCGGCATGCTGGCTGGTTTTGAGGATCATCATCGGGCGCGGGGCAATCACCGTTCCGCTGGCCGGGAAGATCACCTTCAGCGACTCGCCCTGCTGAATATTGCCGTAGGAGACATAATCCACCGCGCCAAACACCGCCGCTTTCGCCCCTTGCATCACCGGCGTCACCGCCTGGGCGTTGGGTCCGCTGACTACCATGCCGTTCTTTTTCAGATCGTCAAACAGTTGCCAGGCCTGGTCGCCCATGCTGTTTTGCAGCCCGATCAGCAAATCCAGCGACGCGCCGGAGAGCGCCGGGTCGGGGGTTGTCACCTTGTCTTTAAACGCCGGCTGGGTGAGATCCCGCCACTCTTTCGGTTCCGGGGTGCCGCTTTTACTGTTCCAGACAATACCCAGGGCGGAGACGCCCTGGGCGATATAGTCCGCCGATTTCAGGTTCGCCGGTACCTGGTCGGCGTTGGCGCTCGCAAAAGGCAACAACCAGCCCCGCTGGTGCAGATCTTCGGCGGTATCCCACGAGGCGGAGATCAGCACATCCGCCTGCGGGTTGGCCTGCTCGGCCTCCAGTCGGGCCATCACTTTGCCGGTGGTGGCCTGAAAAACGGTCACTTTCACCCCGGTCTGTTGTTCAAAACCGCTGGCCAGGCTTTTCGCCAGCGAGCCGGGTCCGGCGGTGTAAACGGTCAGCGCATGGGCGCTGGAGAGCATCATGGCGGAGAGAGCCATCGCGAGTACCACTCCTTTCTTAACGGTCATAACGGTGTTCATGCAACTTCCCCTGAGGTTGGCGTAACGGCGCGGACAGCGGCCACGCGGCCCGCGGATAAATAGACAATCTGGTCGGCTAACAGCTCGGCTTCACGTCGGTCATGGGTGACATACAGGGCGGTGATGCCGAGCTGTCGCAGCAGGCGGCTCATTTCGCCACACAGCGATTCGCGTAGTTCGCTGTCCAGGTTGGAGAGCGGTTCATCAAACAGCAGCACCCGCGGCGCGGCGACGATCGCCCGCGCCAGCGCCACCCGCTGCTGCTGACCGCCGGAGAGGCCTGAAGGCTTACGTTCGGCAAAGCCATTGAGGCCTACCCGCGCCAGCGCCTCGCTGACCCGGCGCTCGCGTTCGCTGCGGGAGACGCCGCGCATGCGCAGCGGAAAGGCGACGTTCTGCGCCACGCTCATATGCGGCCAGAGGGCATAATCCTGAAAAACCATGCCGATATCGCGCTGCTCCGGGGGCAATCCCCATCCTGCGCGGGCGACCAGCCTGTCGCCAAAGCGGATTTCGCCGCTGGCCGGCACGCTCAGCCCGGCCAGCAGACGCAGCAACGTGCTTTTGCCGCAGCCGGAAGGGCCCAGTAGCGCCACGATGCGGCCGGGTTCGATATGCAACGTGAAGCGGTCAAGAATAGGGGTCTCTGCGAAGGCGAAAGAGACCTCCTGCAGGGTGACAGGGGTCAGCGTGCGCATCATCGCCCTCCCTTTCGGGACAGCGAGACCAGCCCGGCGGTCGACATCCGACGGGGCACGCTCACCTGGGATAGCATCAGGGGAGCCAACATATTGTGATCCTCTTTGGGACTTAGTGCTGGCGACTATAGTCAGACGAGATGACGTATTGATTACATTTTCATTGCGGCTTAACGTGTTACCTGCCAACCGACCCATTATTCAAGGAACGCCTATGAGCCGCTTTCGCCACGTTGAACTGCAGTACGCCAGCCGCCTGCTCAACCACGGCCCAACCATTTTGATCACCAGCTACGATGCCCCGTCCGACCGGCGCAACGTAATGGCCGCCGCCTGGTCAATGCCGGTGGAATTCGCCCCGCCGCGGGTGGCTATCGTGGTGGATAAAAGCACCTGGACGCGGGAGATCATCGAGCGCAATGGCACCTTCGGCATTGTGGTTCCCGGCGTCGCAGCCGCCAGCTGGACCTACGCCGTCGGCAGCGTCAGCGGCCGCGATGAGGACAAATTCAATGCCTGGGGGATCCCGGTAGTGACCGGCCCGGAGCTGGGGCTGCCGCTGATCGAGGAGAAATGTCTGGCATGGATGGAGTGCCGGTTGCTGCCGGCGACGGCGGCCCAGACCCAGTACGACACCCTGTTCGGGGAGGTGGTCTCTGCCGCCGCCGATGAGCGCGCGTTCGTCACCGGACGCTGGCAATTCGACGACGATAAGCTCAATACCCTGCATCATCTTGGCACCGGCAATTTTGTCGCCAGCGGCCGTCATGTGCGGGCAAACTCCCTCGACGAATAAGCGTGACTTGCCGCGGGCGGCCGGTTTTTCCCCTGCCCGGCCTGCGGCCCCCTTTTAACCCGGTGGGCGGCGGCGATCGGCGCTGGGGGTCAGGCCAAACACTTTTTTATACAGGGTGGTAAAGTGGTTGCTGTTGGCGAAGCCGCACAGATAAGCCACTTCGGTAATGGTCATCTCCGTTTCGCGTAATTTGACCCGCGCGGAGACCAGCCGCAGACGTTTCAGATAATTATCCGGGGTTAATCCGGTGGCCTCTTTAATATGGCGAAACGCGGTGCGGGTGGTGAGATGAAATTGCTCCGCCAGCTGCTGCCAGTTATGTTCTTCGAAACAGTGCTCCTGAAGCCAGGTGAGTAATTTATGCAGTTTATAGCGAGTGCTGCTATATTCGGCTTCCGACTCGGCTGTGAGAATGGTGGTCACCAGCTGGAAAAAGAGAGACTCCCGTAGCGGGGTATTATCCGCCGCCCTCAGCGCCGGGGAAAATATCTTTTCCACCAGTTCCCGGCAATAGCTGCGAGTCTCCGGCGCCAGCCAGCCATAGCAGGCGGCGCGCTGCGCGGATAATTGCTGCAGCAATCCCTCCATCTGCTGTAAATAGCCAAAGGCCACCGCCGGATTAATTAAGACATTAATCAGCTTCAGCGTCCCCAGCTCATCATAATAATGCACATCGCCAGGCTGGACGTAAAATACGTCTCCCTGTTGGATATACAGCGGGCGACCATTAATAACGTGTAACCCATGCCCCTCCTCGACGATCACCAGTTCGGCAAATTCATGGCCATGCTCCTGGCTATTATCCTCAGGGTCACTGGCGTACATGCCGAGCTTATCCTGGGGATGGGTGAAATAATACTCAACGGTCAGTGTCATCATTACAGCAAATCCTGAACAACCTATGGCGCAGGGGCACGATAATCTATTCCGGCCCTCGGCACGCGCCCGATGTGCGGATTTGTGATCGCCAGCGCCCCCACCTCATTATTCCTGCCATTTTCACTGACGGTTTGGCATTGCCAGAGTGGTAGCCGCGCCGGACGACGGCCTATGCTGCGCCTAACCTAACGGAGAGGACGCAGTATGTCACAAGCAATTCAATACAATTCCAGCGTGGCGATGATCCGTCATCCGCGCTTTTTACAGCGTGCGGCCGACCTGACGCCCGCGCTGCAACGCCTGCGCCAGACGCCGCAGGCCATCGTCGAGGCCGTCGCTGAACCAGGAGCGCTGAACGGCTGGCGGGGGAATACCGTCTGCACGCCGGAGCAGTTTTATCAGCAACCGCTCAACGTCGGCGACAGCATCATTATTGATTTTGGCAGCCATTTTGTTGGCTACCTGCAGTTCAGCTGCCGCAGCGTCGGCAGCCCGCCCGATGCCCCGGCCCATCTGCACTTCACCTTCGGCGAGACGCTGAGCGAAGTCTGTGAGCCGTTCAGCGAATACCAGGGATGGCTGAGCAGCAGCTGGTTGCAGCAGCAGGATCTGTGGCTTGACGTCCTGCCCGCCCGGGTCGCTCTGCCACGTCGCTATTGCCTGCGCTACCTGAAGGTGGAGGTCAAAGCGCTGTCGCGCAAGTTTCGTCTGCAGTTCGATGAGATCGCTCTGGAAACCGTCACCTCTGCCGGCAGCCCGCACCCGGCGGTCATCGCCGATCCGCAGTTGAAAGCCATTGATGACGTTGCCGTTCGTACCCTGAAAAACTGCATGCAGGAGGTGTTTGAAGATGGGCCGAAACGCGACCGTCGGCTGTGGCTGGGCGACCTGCGCCTGCAGGCGCAGGTGAATGACGTGACCTTCGGCCACCACGATCTGGTCCGCCGCTGCCTGTATCTCTTTGCCGGCCATACCCGGGAAGATGGCATGGTTTCCGCCAATGTCTTTGTTCAGCCAGAGGTACGCGCCGATGACACCTTTCTGTTTGATTACTCATTGTTTTTTGTCGACGTGCTTTATAACTACCTGCAAAGCACCGGCGACACGGAAACCGTCGGTGAGCTGTGGCCCACGGCGCGGCGGCAAATCGAGCTGGCGCTGACCCGCTGCGATTCTCAGGGGCTGGTGCGCGACAGCGATGACTGGTGGGTCTTTATCGACTGGCAGGCGGAGCTGAATAAACAGGCGTCGGCGCAGGGGGTGCTCATCTACTGTCTGCAGCGCGCCCTCTGGCTGGCGCAGCGTTTTGAACCGCAGCGGGTACCCGACTACACTGCCACGCTCTGGCAGCTGAAGGAGGCCGCCCTCCACCACCTGTGGGACAACGAGCGGCAGGTGTTTATCAGCGGCGCCGTGCGTCAGGTCTCATGGGCGTCGCAGATCTGGCTGGTGCTGGCGGAAGTTGGCACCGCCGGGCAGCGTCAGGCGCTGATGCGCCGCCTGCAGCAGCAGCCGCCCGCCATTGCCATGAATACCCCGTACCTGCGTCATCATCACATTGTTGCCCTGCTACAGTCCGGCCTGCGCGAGGAGGCGGTGGCGGAGATCAAAGCCTACTGGGGGGCGATGGTCGCCTATGGCGCCGACACCTTCTGGGAAATTTTCGACCCCCAACATCCTGACTTTTCCCCGTATGGCAGTAAGCTTATCAACAGTTACTGCCATGCGTGGAGCTGTACCCCGGCCTGGTTTATTCGCCAGTACGGACTTTAACAACAACGATAAGCGAGTGATTTATGGCAGAAACAACGTTTACCCTGTGGCGGCAGCGCCTTGGCTATGGCATTGCCGATCTCTCCTGCAACCTTGTGTGGCAGATGATCTCTCTGTATCTGATGTTCTTTTACACCGACGTCATGGGTCTCCCGGCCTATTATGTCGGCCTGATGTTCCTGGTCACCCGGCTGGTAGACGGCGTGGCCGACGTGCTGATGGGGCTGGTGATCGACAATACCACCACCCGCTGGGGGCGCTGCCGCCCCTGGCTGCTGATCGGCGCCCTGCCTTTTGGCCTGCTGTGTATTCTGGCCTTTTATGTGCCGGATTTCGGCACCACCGGCAAACTGCTGTACGCCTTTGTCACCTATCTGTGTCTGTCGTTCCTCTACACCCTGGTGAATATTCCGTTCTGCGCCATGCTGCCGTTTTTAACCAGTGATTCCGCAGAACGCACCACGCTGTCGGCGGTGCGCATTTTGCTGGGCTCCCTTGGCGCCACCATCGTCGCCGTGGCTTCGCTGCCGCTGGTCGGCATGCTAGGCAAAGGCAACCAGCAGCAGGGATTCCTCTATACCGCGGTGATTTTTGGCGTACTGGCGGCCTTTTTCCTGCTGGTGAGCTTTCGCAACGTCGAAGAAAAGATCACCCTTACCGGGGAGCGCATGACCCTGAAACGCGCCTGGATTAGTCTGCGCGCCAATCGTCCGTGGTGGGTCTTCGCCAGCAATATCTTTCTGATGTGGGGTGCCTTTTTCTTTCAGACCGGGGCCCTGGTGTACTTCTTCCATTATTACGTCGGGAATACCGAGCTGACGGCGGTTATCGCCGGGATCTCCACCTTCGTTCCCCTGCTCGGCACCCTCACCGTCCCGCTGCTGGCCCGACGCATGAAAAAACGTCATGTCTATCTGGTGGCCAGCGCGGTCAATCTGCTCGGGATGGGGATTATGATGGTGTCTGGCGCCCACGTTCTGGGACTGATCGTCGGGGCCGTGATCCTCTCCCTCGGCGCCGGCCAACGCACGGCTATCTATTTCTCGATGCAGGCCGACCCGGTGGATTACGGCGTGTGGAAAACCGGGATTAATACCGCAGGGATCCTGACCTCGATAAACGGTTTTCTCGGCAAGGTGGCGATGGCTGGTGCCGGGGCTATCACCGGCGTGCTGCTCTCCTCCAGCGGCTATATCGCCAACCACACGCAGAGCGACAGCGCCCTGTTGGCCATCAAGGCCTGCTATCTATACATTCCGGCGCTATTGATCCTCGCCTCGATGCTGTGGATGGGCCGCTTCTACCGCCTCGACGATCAGTATGAGCAGATTCGTGCCGACCTTGATGCCGGACGCGGCGCCTCGCCAGCCCCGGCCCCGACCGCCGGAGAATCCCCCGCCATGTAAGGCGCCCCCGCTGATTTAACCTCTGGATAAATTAAGGATTTTTATGCGTATCTCTGTGATTAGCGCAGCGGTTTGCTGCGCCCTTTTTCCGCTCATCAGCGTCAGCGCCGCCGGCTTGAGCGTGGAGCAACGGCTGGCGCAGCTGGAAGCGCGCCTCAATCTCGCTGTACAGCAGGCCAGCGAGGCCAGCCGCCGCGCGCAGCGGGCAGAACAGCAAACTGCCGCCGCCGAGCAGCGCGCCGCGGCGGCGGAGCAGCAGGTGCAGGCGCTCAGCCAGCAGACCACGGCTCGCGAACAAAAACAGCAGGCCACTAATCAGCAACTGAGCGAGCAGCTGGCGAAGCGCGCCCCGGACGATGGGTTTACCTTTAACGCCTACGCCCGTTCCGGGATGTTAGTCAACAGCCATGGTAAAGGCGCCCGCGGCGGGCCGGGCGTCTCCCCGGCCAGTTCGCTCAACGGCGATGCCCATGTCGGTCGTCTCGGTAACGAAAAAGATAATTACGCTGAGCTGAGCTTTGGCAAAAAGCTCACCTTCAACGATGGTTCATGGGCGCGCTTTAAGACCATGCTCGCCGACGGGGCCACCAACCCGGATCCGTGGGTTCAGGATAACGACAGCCACCATCTGAACATTCGTCAGCTGTACGTCGAGATGGGTAACTTTGCCGAATTCACCGGTCCGTTAAAACGCGCCTCAATTTGGGCCGGCAAGCGCTTCGATCGGGATAACTTCGATATCCACTTTACCGATAGCGACATCATGTTCCTCGGCGGTACCGGCGGCGGGATCAATGATGTCGACTGGGGAAGCGGCCTGCGCGGCGACTATTCGGTGTATGCACGTAACTTCGGCGACCTTGGCAGCGATAATTACGCGGATAATGACATCCAGAATCTGCTGTTCACCGCCAACCATTTTTACGGCAACTGGCAACTGATGACCACGGTGATGACCGCCCAGGGCAACGATGACCTGAAAGATAATACCTCGACCACCGGGAGCTATGCCCTGCGCAGCGATAACACCGCCAAAAACGGCTACTACGCGATGCTGGCCCTGCACGACAAACAGCAGTTCTACGGCCTGGCGCCGGGGGTGTCTGAAAGCGCCCTGCAATACGGCGTCGGGCTGGGCGCCGAAGCGCGTCAGCCGGGGAGCGATGGCGATCTGACCGAGAACGCGGCCTCCCTGCGCTTTGCGTCGTATGGCATCCTGCCGTTGGGGAAAAACTGGCAGCTGGCGCCGTCGGTGATAGCCCAGCATAGCGAAGACCGCTATCGCGACGGCGACCGCTACGACTGGGCGACGTTTAACCTGCGGGTATCACAGGGGATCTCCGCTCACTTCGCCCTGCTGTATGAGGCCTCGTGGCAGTATATGGATCTCAATCCGAACGGGCGCAGCTATCGCTATAATGACAACGTTTATCAGTATCAGGCGGTGCGCGGTGATTTCTACAAGCTGACCTTCGCCCCCACCTTTAAAGTGGGTGATGTGCTGGATATCAAGGCGCGGCCGGAAATCCGCTTCTTTGCCACCTGGATGAACTGGGATAAAGCGCTGGATCGCTACGCGATAAATGACGATTTCGGCAGCAAAGGCTTTACCGCCGGCGGGACATGGAACTTCGGCGTGCAGACGGAGATTTGGTTTTAATCAAACGGCCCGTCCGGCTCAAATGCCAGGACGGGTTGATTTAAATACACGCTGTTACTTTGTCACTATGCCAGTGCTGTATGAAGTAATATAAACTCATAAAATAAAAACCATAACAGGCTAAAAAGATAAAGGTTGTTTTTATAATTCCAACAAGTGACTTTCGTTTTTTCTCAACGATGAGAAGATCGTGAAACCTTTCTTGCTGTTGTTCTGGTGTTAAATTATCAACTATTTTATTTTTTATATCATCGTGAATCTTTTTAAACGTTCGCTTTTCACCTGGAAAGCTACCGTGTAGAAGAAACAAAAAAATAAAGAAAAGCATAACGAATGCTAATATCCGAATACTGGGCTCAGTTACCCCCCAGCATCCAAGGGTAGCAATAAACAACCAGATACCATGAGTGTTTGCTCGCGCTCTAAACCTATCAATATGAGCGCTGTATTTCTTGATTTCTTTCAAAATAGAATCGTTGGTTTCCATACGTAATGCACTCCTTTTTAAAGACCCCGGTTACGAAAGGGGGCAAACTCTGCCATTTTCCTTGCGAAGAATAACCTTTCAAACAACCTTCAACAAGTTGATAATCAATGGATTACCCTGAAGCAATAAAAGCAGTTTTCTGGCTGCACCGGTTGGGTGACGTCGTTTCGTTTCCCAGCTTTTAACCAACTCGTAGCTAACGCCAACGGCCGCTGCAAAGTCCTGCTGTTTTAAACCTGTGGCTTCACGTATCGCTTTCACGTCAATTTCGCTGAAGGTATGAACGTGCTGCTCCATCGGCATTTGTTCACCTTTCTCGATCCTGACCATTTCTTCTGCACTCGCCAGCAGATCGGCAAACAATTCGTCTTTCATACCCACCTCGGTTGGCTCTCTGGCGCTTAGGATAGATGAACATGCTGTTTCTCTCAGTGCGTCGCCGGAGAAGCCCCTCCCCGGGGGCGGCGCAAAGCGCCTTGCCCGGGCTACGGAACTGCAGACCGCTGAGAGCGCGTAGCCCGGACAAATGCGCAGCATCACCTCCGGGTGTCGGGTTACATGCTATAACCCGGCTTCTTAATCAACTGCGCCATCTGCGGGGCGATCTCACTGTCCCACACCGCCTGCCACGCGTCCGGCTCAACCTGAGTGAGCGCGACGCTGACGGCGCTCTCTTTGCTGTTCAGATGGCGGATCAGCACCTCGGTAATGTCGGCGGCCAGCGCGGTTTTTTGTTCATCAGTCAGTTCACGGGGAAAGCATTTAATATCAACATGCGGCATAGCAAAGACTCCTTGTGATCAGAGCCATAACGCTACCACAGAATGGCCGTTATGGTTGGCATCGCGTGCGTTAAATCAGCTTGTTACGGCGTAGCGCCGCGGCCAGCTCCGGTCGCTGACAGACCGCCCGGGCGATGGCGGCGAATTTTGGCGCGTGGTCGTCAAACCACGCCTGGCGGGGTCCCCAGCGGTACATCGCCGCGATATAGCAATCCAGCAACGTTACCGACGCGCCCAGCGCCCACGGCCCGGCGGCCAGCTGCTGTTCGAACCAGAGATAGAGATTTTTCCGGTACTGGCGACAATTCTCCACCAGCTGCTCCGCGGCGGCGGGCGCCCAGCGTTCCGGGTAATCGGCATAGGTAAAGGTAGGATAGACATTGGCCACCAGCCAGACCAGCAGGCGCTGAAACTGCGGACGCTGTGGCGTCCCCGGCGCGGGGGCCAGATCGGGACGCTGGTCGAGGATCATCAGTGCGATGGCGGCGGTTTCGGTCATGATGCTCCCGTCGGCCAGCCTCAGGGTGGGCACCTGGCACAGCGGATTAATCTGCCGCAGACGCTCGCGCGCCGGACCGGGCTGGTCAAAGCCCTCCACGTCAACCACCTCGTAGGGAATATCGGCCAGGGAGAGCATCAGCTCGCTAATCGTCGAGCCCCATCCCGGCACGCCATAAACGGTTATCATGGTCTGCCTCCAGGGTAAAGCCTAAGTGTAGGCAGAAATTTGCCGCTCACCCACCCGGCACACCATGCCACTGGGGGTTAGTAGGTTATCCCCGGCGGGTTGACCACCGACTGCGCCACCGCTTCGCCCTGCTCCCCCCAACGCGCCAGCACCTGCTGATATTCACCGCGGGCAATCGCCCCGTCGAGGGCTGCCTGCAGGGCATAGACCAGGCCGTTGCCTTTTTTGGTGGTTGTCGCCACCCACGCTTTTTTCGGCCCCAGGCCCACCACCCGGGTCTGGCCGTTAAGCGCCGCTTTATAGGCTGCCACCGACTGCGGGCCGAAAAAGATATCCGCCCGCCCGGACTGGATATAGAGATTGCCGGAGGCATCATCGGTCAGGTAGACCGGCTGGGCCTGCGACCGTCCGGCGGCGCGGTTGTCCTCGTTCCAGCCCAGCAGGATCCGCTCCTGATTGGTGCCGGACCCGACGATCACTTTGCGCCCGGCAAGGTCGGCGGGTCCGTTTACCGCGGCGATATCGCTGGTGGATTTCACCGAGAAGGCTAGGGAGTCCACCCGGTAAGTCGCAAAATCGAACTTCTCTTTGCGCTTCTCGGTTACCGCGATATTGATCAGCGCCACATCGTAGCGGCCGGAGGCGATGCCCAGCGGCCAGTCCTCCCACGCGGTGGACACCAGCCTGAGCTTCAGGCCAAGGCTTCCGGCCAGCAGGCGGGCTATATCCGGGTCGCTACCGATCCGCGTGCGGTTGTCGCTGGCCAGCAGGGCCAGCGGCGGCGAATTGAGCGCCGAGATCGCCACCGTTAGCGTCCCTGGCTCGACGAAGCGATAGCCCGGCGGAATTTTCGCTATCGCCTGCGGGTCGCGGGTGACCGGCAATGGCTGCTCATTGGCGCGCAGATCCAGCGCCGCGTGAGCGCTCACGGCAAAAGCGCTGAGAACAAGGGTCATTAGCGCTCTGTTCATGACGGCAGCACCCTGGATAAAAACTGCCGGGTACGCGGATGCTGCGGATGGTTGAGCACCTCGTCGCTGCTGCCCTGCTCGACGATCCTGCCGTCGACCATAAACACCACCTGGTCGGCCACCTCGCGGGCAAAGCCAATCTCATGGGTGACCACCACCAGGGTGGTGCCCGATCGCGCCAGCTTTTTGATCACATCCAGCACCTCGCCCACCAGCTCCGGATCCAGCGCCGAGGTGGGCTCATCAAACAGGATCACCCGCGGGTTCAGCGCCAGCGCCCGGGCAATGGCGATACGCTGCTGCTGGCCGCCGGAGAGATGCCGCGACCAGGCGTCGGCTTTATTGCGCAGTCCGACGACGTCCAGTAGCTCATAGGCGCGGGCAATGGCCTCTTTGCGCGTGACCTGCTGGTGGGCGATCGGCGCCTCAATCAGGTTCTCCAGCACCGTCAGGTGCGGAAACAGGTTAAAGTTCTGGAACACGTAGCCGACGTTGATCCGCTGGCGAAGAATTTCCTTTTCTTTCATCTCATACAGCTTGTCGCCTTTGCGGCGATAGCCGATATAGTCGCCGTCAATCTGAATAAATCCCTCATCGACCCGTTCGAGGTGATTTATGGTGCGCAGCAGCGTGGACTTGCCCGAGCCGGAAGGGCCGAGGATCACCGTCACCGTGCCCGGGGGGATCTCCAGCGACACATCGTCCAGCGCCTTGTGGCGGCCATAGTATTTGCTGACCCCGGTGATAGAGATATGGCCATTATGAGAGCTGGGCATGAACGGCCTCCTGGGGCTGTGGTTGACGTGCGGGTTGAGTGGTTCGGCTGCTGCGGGCGCTGTTTACCGCCGAGCGGCGCTCGCTGCGCGCCAGGCCCCGTTCCACCAGATACTGAATGGCGGAGAGGACGCTGGTGATCGCCAGATACCAGGCGGCGCCGACCATCAACAGCGGGATCACCTCCTGGGTACGGTTGTAGATCATCTGGATGGTGTAGAACAGTTCCGGCATCGCCAGGACGTACACCATCGCCGTTCCCTTGGCCAGACTGATGATCTCGTTGAAGCCGGATGGCAGGATGGTGCGCAGCGCCTGCGGCAGAATAATGCGCAGCGTGCGCCGCCAGGCGGGTAGCCCCAGCGCGGCGGCGGCTTCATACTGCCCGTGGTCGACGCCGAGAAAGCCGCCGCGAATAATCTCCGCGGTATAGGCGCTCTGCACCAGGGTCAGGCCCACCACCGCCGTGGAGAATTGCCCCAGCACGTTAATGGTCTGATAGCTGACCCAGGTGACGCCGGTAAACGGGATCCCCAGCGACAGGGTGTCGTAGAGATAGGAAAAGTTATAGAGAATGATCAGCACCACAATCAGCGGCAGCGAGCGAAACAGCCAGATATAGCCCCAGGCGAGACTGCTGAGCAGCCACGATGAGGACAAACGGGCCAGCGCCAGCAGGCCGCCGAAGATCACGCTTAACACCGTGCCGAGCAGGGTCAGGAGCAGAGTTTGCCCCAGCCCCTCGAGGATCACCGGGTCGAAGAACCAGCGGGCGAAGACGCCCCACTCCCAGCGCGGGTTAAAGGCCACCGACTGGATCACCACCGCCAGCACCAGCAGGGCGACCAGAGCCCCGACCACCCGCAGCGGATAGCGCGCCGGCACCACTTTGATCGTTTCAGATGAATGCATAATGCCTCCTCAGGCGCTGTGGCTGTAGGCGCTCACCACCAGCGCTTTAGTGAACCGCAGCCGGCCATCGTACGGCGGCTGACTGTACTCTTCCGGGTCTCGCGTGAGGTCAAACTGCGCCTCATACCCCTGGCTGAGATAGAGCTTTACCGCCTCCGGCTGACGGAAACCGGTGGTCAGGTAGATATGGCTGTACCCGGCCAGCACCGCCCGTCGCTCCAGCTCCTGGACCACCTTCGCCGCCAGCCCCTGCTGGCGCAGACGGCGGTGCGTCCAGATACGTTTGATCTCTGCGGTGTGGCGATCCTTCGGCTTATACGCGCCGGTGGCGATAATTTCGCCCTCACGCTCAAGGACAATAAACAGCCCCTGCGGCGGCACATACCACTCACTTAACTCCACTTCCGCATCGCGGGAAAAATAGTCGCCGTAGCGGGCGGCATATTCGGCAAACAGCCCGCTAATAATCGGCTGCAGCTCCGGAGCCTCCGGAGAAATATCGCGGAATGCTTCGCTCATCGCGCCTCCTGTCAGTCGCCCAGTCCGGGCGGATTGATTTCCGATTGCGGAATGCTTTCCACCCCTTCGCCCCAGCGGTTAAGCACTTTGGCGTAGTCCCCGCTGGCGATAGCCCCGTTCAGCGCCGCCTGGACGGCATTCACCAGCCCGCTGTCTTTTTTCAGCGTTACCGCGATGTGCGCCGCTTTTGGCCAGCCGCCATCGACGCTGCCCACCAGTTTGGTTTTGCCGGTCAGCGCCGCCTTCCACGCGCCAATCACGTTGGGGCCGAAGAAGGCGTCGGCTCGTCCGGTCTGCAGGGCCAGCGTCTGGGCGGCATCATCCTTGGTGTAGACCGGGATAAACGGCTTCAGCCCCTTCTTGACGTTCTCCGCGTTCCACGCCAGCAGGATCGCCTCCTGGTTGGTGCCGGAGCCGACAATAATCTTTAGCCCGGCGATATCTTCCGCTTTGTCAATCTTGCTCAGCGGGCTGGTGCTTTTGACGTAGAAGCCCAGCGAGTCTTTGCGGTAGGTGGCGAAATCGAACTTCTCTTTCCGCTCTTTGGTGACGGTAATATTGCTGATCGCGGCATCATATTTGCCGGAGGTGACGCCCAGCGGCCAGTCTTCCCATGAAGTGGGAACCACGTTTACTTCCAGCCCGAGGCTCTCCGCCACCAGCCGGGCGATATCCGCCTCGCTGCCGAGCAGGGTTTTGTTGTCATCGGCAAAGACCGTCAGCGGCGGAGAGTTCAGGGCCGCCACCGCGACGGTGAATTTCCCCGGCACCGCCAGATGCAGATCTTGCGGCAACAGGGCAATGGCCTGCGGATTTTTCGCTGTGTGAATCGGCGTTTTGTTGGCCTCCAGGCTCACTCCGGTGCCATTGATCTTGACGTCCTGACCCCACGATGAGGCGCTAAATGCCAACGCGACGGCCAGCAAGAGTGTTGTTTTCTGCATAGCGTGATTCTCTTTTATTATTTTTGGAATTGATTAGCGGGTAGCGCCAGACCCAGACTTTCCCGCAGGGTGGTGCCCGGATAGTCGCGACGGAACAGTCCGCGCGCCTGTAACAGCGGAACCACCTCATCCACAAAGCGCGGGAAGGTTTCCGGCGTGCCGCCCTGAATAATGAAGCCGTCCGCCGCGTGCTGCTCGAACCACAGTTGCAGGCCATCAGCGACATCGCTGGCGGTGCCGGTAAAGCGCGGACGCGGGCTGGCTGCCTCCAGAGCCACCTGGCGCAAGGTTAATCCCCGCTCGCGGGCGTGACGCTTAATCTCATCGGTGGTACTGCGGAAGCTGTTTTGTCCGAGGTCGCCAATATCCGGGAACGGTTCATCAAGCGGGTACTGCGAAAAGTCATGGTGTTCGAAATAGCGCCCGAGATAATTCAGGGCATCCTCGATGGAAACCAGCGCCGCGGTGGTCTGGTACTGCCGCTCCGCGTCCTCGGCGTCATCTCCGACGATGACGCTGACGCCCTGGAAGATATGCAGTTGGTCCGGACTGCGCTGATATGCGGCGAGTTGGCTTTTGACATCCCGATAAAATGCCTGCGCCTCGGCCAGCGAGTCCTGATGAGTAAAAATGGCATCGGCGTGGCGCGCGGCTAATTTTTTGCCGTCATCCGACGCGCCGGCCTGGAAAATAATCGGTCGGCCCTGCGGCGTGCGGGCAATATTCAGCGGCCCGGCAACTTTAAAGAAATCGCCGTGGTGGTCGAGCGTATGCAGTTTATTTTTATCAAAGAACTGGCCAGTCTCCTTATTGCGCACAAAGGCATCTTCTTCCCATGAATCCCACAAGCCTTTCACCACCTGCAGGTATTCATCGGCAATGCGATAGCGCAGCGCATGATCCGGATGTTGGGCCCGGGAGAAGTTTTTCGCCGACCCCTCCAGCGGGGAAGTGACCACGTTCCACCCCGCCCGTCCCTGGCTTAAATGGTCAAGGCTGGCGAACTGGCGGGCGGTGGTAAACGGCTCGCTGTACGAAGTCGATAAGGTCCCCACCAGCCCCAGTCGCCGGGTGATCGCGGCCAGCGCGGAAAGTACCGTTAAGGGTTCGAAGCGATTTAAAAAATGGGGAATCGATTTTTCGTTAATATATAAACCGTCGGCGACAAAAATAAAATCCAGCTTCCCCGCTTCTGCTTTTAGCGCCGTCTGGGTGACGAAATCAAAATTAATACTGGCGTCCGCCTGGGCCGCCGGATGACGCCAGGCGGACATATTTCCCGATGCGCCATGCAATATGGTTCCCAGACGCAATTGTCGATTTTCAGACATAGCTACCCCTTCCCCTGTCATTCGTTAAATGTGTTGTAACGCTTCTTCCGCGAGACGGGCGAAATAGTGCGCCGCGGGCGCAATCAGCCGTTCATCCGGATTAAATGCCGGATGGTGCAAACCATATTCGCTGGCGCTGCCGATGCTGACGAACGCCCCGGGAATATGCTGAAGATAGACCGCAAAATCTTCGCCGCCGAGATGCAGATCGGCATGGTGGGTGCGATACCCGGCCTGGGCTGCCACCTCGCTGGCGAAATCGGCCCAGCGGGCGTCGTTGACCAGCGCCGTCGGGCCGGCGTACCAGAAGACGTCAATCTGCGCGCCAAAGGCGCTGGCGAAACCGGCGGCAATCTCGCTGACCCGGGCCTTGACCCGCTGCTGCACTTCACTGCTGTGGGTGCGCAGCGTCCCCTCCAGCTCGACGCTCTCCGGCAGCACGTTCCAGGTATTGCCTCCCTGGATCCGCGTCACGCTGAGCACCACCGAGTCGAGGGTGTTCACCTCCCGGCTGGCCACGCTCTGCAGCACCGTCACCAGCTGGCTGGCCAGCAGGATCGCATCCCTTCCTTCATGTGGGCGGGCGGCATGCGCCCCCTTCCCGGTCACTTTGAAGACGAAGCGGTCGACGTTGGCGTAGAACGCGCCGCCGCGGGTGGCAAATTCGCCCACCGGCAGGCCGGGCTCATTGTGCATGCCGAAGATCGCCGACACCTCCTCCAGCGCCCCGGCGCGGATCAGGGTTTTCGCCCCGCCAAAATTTTCCTCCGCCGGCTGAAACAGGATCCGCACCCGCCCCGGGAGTTCCGCTTCCCGCTCCTTCAGCAGCAGCGCCGCCCCCAGCATCACGCTGGTGTGAATATCGTGGCCGCAGGCATGCATTACCCCTTGATTCTGCGAGCGGTAAGGCAGACCGGTCGCCTCCTCGATGGGCAACGCGTCGATGTCCGCCCGCAGGGCAATCACCTTGTCGCCGCTGCCGACTTCGGCGACCAGCCCGGTTTTCAGATCGTAGGGCAGCAGGGTCAGCCCGCCGCTCTGCAGCCAGTCGCGGATCCGCGCGGTGGTGGCCACCTCCTGCAGGGAGAGCTCCGGGTTCTGGTGCAGCTCGCGCCGCCAGCTAATCAGTTGTTGTTCAAAGGACATTCAGCACCTCCTTGCCGTAGTGAGCCTGCGCCAGCAGGCGCAGAGAGTGCAGGCGCGCTGGCCCGTCGCTAATGGGGGTATCAATGATGAGTTCATCCAACTGTTCTTCCGCCTGCAGCGCGTCAAGCCGGGCTTTAACCTGTTCGGGAGTACCGGAGATCAGCGAAGATTCACGGCGGGCAATGCGCGTCGGTCGGCTGCCGGCCTGGCGGGCAAAAGCGACGGCCTGCGCCTCACTGCCGACGGTCACCCGCTGGCCGTTCTCCAGCTCGACGCCCCACACCTCGACCTGCTGCGCCAGCGCGGCGGCGGTGGCCGGATCGTCAGCGACCACCACCTGGACGGCGACCATCGCCTCACGCGGGCTGAGCTCGCGCCAGCGGTTGAACACGGCACGGCGCAGCGCGCTGTCGCCATTGAGATGGGCGGCAAAGACAAAGTTCCAGTCAAGGCGGGCGGCCAGTTCAGCACTCTCCAGGCTGGCGCCGAGCAGAAAACCGTCTGCCCGGCGCGGCGGGATCGGCGTGGCGCGTAGGCTCTCCTCTCCCCCGGGCTCAGTCAGCGACAGCCAGTTCTCCAGCTGCGCCAGCTGATCGGCAAAGGTCCCTTTCTCCTCTTGATGCAGGCCCTGCTGCAGGGCGCGGGTGGAGAGCGGCAGGCCGCCAGGCGCCTTGCCGACCCCGAGATCGATGCGGCCCGGCGCGAGGGCGGCCAGCAGGTTAAAGTTTTCCGCGACCTTATAGGGGCTATAGTGCTGGAGCATGACGCCGCCGGACCCAAGACGGATCCGCCGGGTGTGGCCCAGCAGCCAGGCGATAACCAGCTCCGGCGAGGGGCTCGCCAGCTGATCGGTATTGTGGTGTTCAGCGACCCAGAAGCGGTGGTAGCCCCAGGCTTCGGCGTGTTGCGCCAGCGTTAATGTACGCGCCAGCGCCTGCGCGGCGGTTTCCCCGGCGGCAAGCGGACTTTTATCCAGGATACTGATTCGATAAGACATTTCGCAGGCTCATATGAAAGTACGTGCCTGCATTATTAAAATCTCTGCTAACTATTGAGAAACAATTAATTCACATGTGTACTGCTGAAAATTAGATATGCCCGGCTGAACGCTGCGCTTCCAGCTCGCGGAGCAGCGCCTCGGCCTGCCGCGGATTGCGCACCCGGACGAAGCGAATATGACGATATTGCGGATCCTGCATATCGGCCAGATAGCGTCGGCGATGCTGCCGCCAGGTTTTCAGCGTCCAGAGGATGATGGATTCCCGGCTGCAGAACGAACGGCGAAAACTCTCGCAGTTGCCCGTGCCCGGCCACAGCTCCTGATGTCGCCACGCCCGGCTCGCCGCCCGCCATACCGCCTGGCGCAGCGTGCGCCAGAAACCATAATCTACCCAGATCACCAAATCCACCGCACGCCATTTAACGCTGCGGCTGCGATTGTAATTGCCATCCAGCACCCAGCCCGGCGTGGCCGTCGCGGCGGCAATGGCGGCGAAAAATGCCTCATCCGGCGCGCCCTGCCAGTTCGGCCGCCAGTACAGGCGATCGAGCTCGATCCAGGGTAATTCCAGCCGGTGCGCCAGGCGCCGGGCCAAAGTGGATTTGCCTGAGCCGCTGGTGCCGACCACGTTGATATTCATCTCTGTTTCTCCCCGGTTACCAGACTCTGCCTGGCGATACTCTTGAATCATCTTTCGGGCTGCCGTCCCCCCGGTCATGCCGCGCCAGCGAATGTCGGTTCACCTGGCGCTGGCGTTTTTTGGGCCGACTACAATACCTGCCCTGCACAGAGGAATAAATCATCCGCCATAACCATTCTGCTCCACTGCGTCCGGCCATCAGGCTGGCACAATCCTCAGGCCGGGCATACACTCTGCGTACCTGTGAGCAGTATTCATCAATCCGGAAAGATTATGCTAAAAGAGAACGTAAACGATCTGCTCTCCTTTATGGTGGTGGCGCGTGAACGCAGCTTTACCCGCGCGGCGGCCCAGCTTGGCGTGTCGCAGTCGGCGCTCAGCCATGCCATGCGCCATCTCGAAACGCGGCTCGATGTCCGGCTGTTGACCCGCACCACCCGTAGCGTGGTGCCGACCGAAGCGGGCGAGCGACTGATTCAGCGCCTCGGTCCGCATCTGGAAGAGATCGAGCAGGCCCTGGCTGCATTGCGCGACACCCGAGAACGCCCGGCGGGCAACCTGCGCATTACCGCCGGGGAGCATGCCGCCAGCGCGGTACTCTGGCCGGCGCTAAAGCCATTTATGCTGCAATATCCTGATATTAACATCGAAATCACTGTTGATAATGGGCTCACGGATATCGTGGGTGACCGCTTCGACGCCGGGGTGCGTCTCGGCGAACAGGTGGCAAAAGACATGATTGCCGTGCTCATCGCCCCGGATATGCGGATGGCGGTGGTGGGTTCACCGGCCTATCTGCAGCGGGCCGGTACGCCGCAAACGCCCTGGGATCTTGCCCAACATCGCTGCATCAATCTGCGCCTGCCGACACGAGGGGGACTTTACGCCTGGGAATTTGCCCGCGATGGCCGGGAGATTCAGGTGCGGGTGGAGGGACAGCTGATCCTCAACAGCCTGCCGCAGCGCATCGACGCGGCGGAGGCGGGCCTCGGGCTGGCCTACGTTCCGGATGACTGCGTGGCGGAGGCCTTAGCCAGCGGCCGGCTGGTGCGGGTGCTGGCGGAGTGGACCCCCGCCTTCCCCGGCTACCATCTCTATTACCCCAGCCGGCGCCAGCATACCAGCGCTTTCACGCTGTTACTGGAAACTCTGCGACGCTGATCTCATTGATAAATCTGTCAAATGCTCTCGGTAAATGTTTTAGGTGCGTAACTATTAGGTTACGTGTAGGATTCAGCGCCATGTCTGAGCTTATCTCCTACGTCAGAATGATGAGAAAGCCAGCATAATGTGCCAGCCGTCCTCCATTCCGGCTGCAAACATGGGCATTGACAGGAAACTGATACATCAATGAATACGAAACACGAAAGTGCAGCGGAGCATCATGCTGCAAAACGCCACTGGCTTAACTCACATGAAGCGGGTTATCACAAAGCGATGGGCAACCGTCAGGTACAGATGATCGCCATCGGCGGCGCCATCGGTACCGGTTTGTTCCTCGGCGCCGGGGCACGTTTACAAATGGCAGGGCCAGCGCTCGCCCTGGTCTATCTGGTCTGCGGCATCTTCTCCTTCTTTATTCTTCGCGCCCTCGGCGAACTGGTCCTCCACCGCCCCTCGAGCGGCAGCTTCGTCTCTTATGCCAGGGAGTTCCTCGGTGAAAAAGCCGCTTACGTGGCCGGCTGGATGTACTTCGTTAACTGGGCGATGACCGGGATTGTCGATATCACCGCCGTGGCGCTGTATATGCACTACTGGGGCGCGTTTGGCGATGTGCCGCAGTGGGTCTTCGCCCTCGGCGCGCTGGCTATCGTCGGCACCATGAATATGATCGGCGTGAAGTGGTTCGCCGAAATGGAGTTCTGGTTCGCGCTGGTTAAGGTGCTGGCGATCGTCGCCTTTCTCGTGGTCGGCACCATTTTCCTCGGCTCCGGTAAGCCGCTGGACGGCAATGCCACCGGCTTCCATCTGATCACCGATAACGGCGGCTTCTTCCCGCACGGCCTCCTGCCGGCGCTGGTGCTGGTGCAGGGGGTGGTCTTCGCCTTCGCCTCCATCGAGCTGGTGGGGACCGCGGCCGGAGAGTGTAAGGATCCGGAGACAATGGTGCCGAAGGCCATCAACAGCGTGATCTGGCGTATCGGTCTGTTCTATGTCGGTTCGGTGGTGTTGCTGGTGCTGCTTCTGCCGTGGAACGCCTACCAGGCCGGACAGAGCCCGTTCGTTACCTTCTTCTCAAAGCTGGGCGTGCCATATATCGGCAGCGTGATGAACATCGTGGTGTTAACCGCGGCCCTCTCCAGCCTTAACTCGGGTCTCTACAGTACCGGGCGTATTCTGCGCTCGATGTCGATGGGAGGCTCCGCGCCGAAGTTTATGTCGAAGATGAGCCGTCACCACGTCCCTTACGCCGGGATCCTGGCGACGCTGGGGGTATATGTAGTCGGGGTTTTCCTCAACTATCTGGTGCCATCTCAGGTATTTGAGATCGTACTCAACGTCGCCTCGCTGGGGATCATTGCCTCCTGGGGCTTTATCGTGGTGTGTCAGATGCGTCTGCGCAAAGCGATCAAGGAAGGGAAAGCGGCAAAGGTCAGCTTCAGAATGCCGGGGGCGCCGTTCACCTCCTGGCTGACGCTGCTGTTCCTGTTCAGCGTGCTGGTACTGATGGCCTTCGATTATCCGAACGGTACCTACACCATAGGATCAATTCCGCTGCTGGCAGTATTGCTGGTGGCTGGCTGGTTTGGTGTGCGTAAACGCGTGCATGAGATTCACAGCACGGCGCCGACGCTGAGGAAGTAACTGGCAGGACTCCCGGTTTGTCCATCGCGGGCAAACCGGGAGGTCAGAACTTAATTATCTTCAACCAGCTGCGACACATCGCTGCTGTTAATTTCCCGCTTATTACCTGACTCATCGATATAGCTGGTCATCCCCGTTTCTTTATCCAGCTGCGGCTTGCCGTGGGTAACGATAGTTTGACCGCTCTTCGTGGTCATAACGTAGTTTGACGAACAACCTGCCAGCAGCGCCAGCATCGCGCCGGCGCAAATCACCATGAATGGCTTTTTCATTTTATCTCCACTGATTACCACTGCCCGCACGTGGCGGGAAAGGGTTAAGTGTATAACCATCTGGTTTGTCAGGCCAATAGGCGTTTGTAACAGAGGGTGAGTCGCCGGGCCTGGCCCGGCGGCATGCGGAGCGCGACCACCGTTTTCCGGTTTCGTCGCGCTGAGGTCTTACAGGGCGATGCGGATCACATCGTCCGGCGCGGTGGCTTCTTTCTCACGGCTGGAAGCTTGTTTCACGCTAACGTACAGCGTTTTGCCGTCCTCGGAGAGCGCCAGGCTGTTGGGGTGAGTCGGCGTTTTAAAGGTCTTCACTACCTTGTAGCTCTTGCCGTCGATAACGCTGACTTCCCCGGCCTTACGATGCGTCACATAGGCTTCGTTGCGCGCCGGGTTAAACAGCACCGCCAGCGACTCCGGCGTGGCGATTTTCTCCAGCACCTTGCCGTCGCGGGTATCGACCACCAGCACTTCCGGCTGCTTGCTGTCGGTAATAAAGGCACGATGGCCGGCGGTATCGAGACTCAGGTTAAGATAGAAATGCGCTTTGCCGTCATCCTGCAATTTTTTGCGCGACGCAATCGTGTTGCTCTCGCTGTCGATGGTCAGCAGTTCGCCATCGGCGTTGGTGGTATACAGACGCTTAGCCTGCGGATCGATCGCCAGACCCGTCGCCATTGCCCCGGTGCCGGTAATGGTCGTTTTCAGCTTCAGGGTTGCGCCATCTACCACCCAAATCACGCTCTCTTTGCCCAGACCGGTAATGTAGACCGTGTTGGTTTGCTCATTGACCGCCAGCTCGCGCGGCTGCAGCGGGCGCACGGTTTCGCTGCGCTGACGCTCGTCCAGCACCAGGCGCCCCTTCACGGCGCCGGTTTTGGCGTCAATAGCGGTGACAGTGCTGTCGACGGTATTGCCAAACCACAGCGTGCCGGTGGCATGGTTGATAGTGGCGCCGAACGGCTTCAGATCGTTGTGAATAATCTGCGTCACGTCGAGGGTTGTGGGGTCAAGACGGTAAACCACCCCGCCTTTGTCCAGCGAACGACTCTGTGATGTGGCGACCCACAGCGCATTCTCCTGCTGGCTGTAGGCCATTTCGTAGGCCCCTTTTCCGACGGCCTTGCGCAGCATCTCTTCCGCGGCGTGGGCGCTAAAGCTGCCTGCCAGCAGCAGAGAAGTGACGAGCAGTGAATGGCGCAGACGCGGCGCGGCAAAATGACGTAATGACATGACGACTCCCTTTGATAAACCAGTATGTGCTGACCCGACATCGCTTCCGGCGGTAAAGTCCTGGCTTTACCCTTATTTTTGAATGCGAATAGTAATCATTATTTATCTCAAAGTGGAGCGCTAATTGTTGTTGTGCGGTAAATTCATGCCTGGCGAGCACTATCCGTTAACCAGCAGCAGTTAATAATTTTCAAATATTTTACAAACGAGGTAACATATATACATATGTTCCATTTGGTTCGTCTTTGAGTATTATCGATGAAAATCCTGTCCGTGCGTCACGCCGCCCTCCCGGCCCTGCTCTTGCCGCTCATTGCCGCAGCCCAGGCCGCTGATGAACAAACCATGGTGGTGACCGCCGCGCCAACCACGGTTTCTGAACTGGATACCCCCGCCGCCGTCAGCGTGGTGAATGGGGATGAGATGCGCCAGGCCGCGCCGCGCGTCAATCTCTCTGAATCGCTGGGCGCCGTGCCGGGCCTGCAGGTGCAGAACCGGCAAAACTATGCCCAGGATCTGCAGCTGTCGATTCGCGGCTTTGGCTCGCGCTCAACCTATGGCGTGCGCGGACTACGCATCTATGTGGATGGCATTCCGGCCACCATGCCCGACGGCCAGGGGCAGACCTCAAATATTGATATCGGCAGCGTTGACACCATTGAGGTGCTGCGCGGCCCCTTCTCTGCCCTGTACGGTAACTCGTCCGGCGGGGTGATCAACGTCACCAGCCAGACCGGCACCCAGCCGCCCACCGTGGAAGCCAGCAGCTACTATGGCAGCTTCGGCACCTGGCACTACGGGATGAAAGCCACTGGCGCCGTTGGCGACGGCAGCCACGCAGGCGATGTGGATTACACGGTCTCAACCAATCGCTTCACCACCCATGGCTATCGCGATCACAGCGGCGCGCGCAAAAATCTGGCGAACGCCCGGCTGGGGGTGCGCATCAACGACGTCAGTAAGCTGACTCTGCTGTTGAATAGCGTGGATATCAAAGCCAATGACGCCGGTGGCCTGACTGCCGATGAATGGCGCGATAACCCGCGCCAGTCGCCGCGCGGCGACCAGTATAATACCCGCAAGAATACCCGACAGACCCAGGCCGGCCTGCGCTATGAGCGCCAGCTCAGTGCCCAGGACGATCTCAGCGTTATGATGTACGCTGGAGAACGTGAAACCACGCAGTTCCAGTCAATCCCGCGCGCGCCGCAGCTGAAGCCGAGCCATGCCGGCGGGGTGATCGACCTTACCCGTCACTACCAGGGGATTGATACCCGGCTGACCCATCGCGGAGAGCTGCTGGTGCCCGTCACGCTCACCGCCGGTCTCGACTACGAGAACATGAGCGAGCGGCGCAAAGGGTATGAAAACTTTGTGATGGTCAACGGCGCGCCGCAGTATGGCGAACAGGGCGCGCTGCGCCGTAACGAACGCAACCTGATGTGGAACGTCGACCCCTACCTGCAGACCCAGTGGCAGCTCACTGACAAACTCTCGCTCGATGCCGGGGTTCGCTACAGCTCGGTATGGTTCGACTCGAACGACTACTACATCACCCCAGGCAATGGCGATGACAGCGGTGATGCCAGCTATCACAAATGGCTGCCCGCGGGCTCGCTGAAATATGCCCTGACCGACGCGTGGAACGTCTATCTTTCCGCCGGCCGCGGCTTCGAGACGCCAACCATTAACGAACTCTCCTACCGCTCCGATAACCAGAGCGGCCTCAACTTCGGCCTGAAACCCTCCACCAACGACACGGTGGAGATCGGCAGCAAGACGCGGATCGGCAACGGGCTGTTCACCGCCGCCCTGTTCCAGACCAATACCGATAATGAGATTGTGGTCGACAGCAGCAGCGGCGGGCGCACCAGTTATAAAAACGCCGGCAAGACCCGCCGTCAGGGGATGGAGCTGGGGCTGGATCAGCAGTTTGGCGAGAGCTGGCGTCTGAAGGCGGCCTGGACCTGGCTGGACGCGACCTATCGCACTAACGTCTGCGACGACGCCAGCTGCAATGGCAATCGCATTCCGGGGATCGTGCGCAATATGGGCTACGCCTCCTTTGGCTATCAGCCGGAGCAAGGTTGGTACGCCGGGAGCGATATTCGCTATATGAGCGATATCATGGCCAATGACGAAAACACCGCCAAAGCGCCCTCCTGGACGGTGGTTGGCCTGACGACTGGCTATAAATGGAGCTACGGCAGGATGGATATGGATCTGTTCGGTCGCATCGACAACCTGTTCGACCGGGAGTACGTCGGGTCTGTCATCGTTAACGAGTCTAACGGACGTTACTACGAGCCTGCCCCGGGACGTAACTACGGCATCGGCCTGAACCTCGCCTGGCGCTTCGAATAACACGCCCCTTCCCCGCCGATGCCTCTCGCGATCGGCGGGCGAAGCGCTTTTCCTTACCGTCTATTCCACCGCCAGGCGGACACCCGCCAACCACCCGCGCTTGACACTCCACCCCCTTCGTAGTCATATAGTCACCATGGTTACTATTTATATTGATCGGCACTTTTATCAGCCAGGGAGGGATAAATGGATAATGTCGTTTATGCGGACTGCGTATTGATTAACGGCAAGGTCGCCACGGTGGACGCACATTTTAGTTTTAAGCGCGCCATCGCCGTGAAGCAGGGATGGATTATTAACGTTGGTGAAGACCAGGAGATTCAGCAGCATATTGGTCCCCAGACGCAGGTCATTGACCTTGGCGGCAAACTCATTTTACCCGCCGCGCATGACTCACACATCCATATCGGCTGGCTCGCTGACAGCTGGCATTGCCTGAACTGCCAGGACGTGCGTTTCCTGGCAGTACTGCGGGAAAGACTGCGCGACCAGGCAGCCCGCACTCCCGCCGGGGCATGGATCCGCGTCTGCGGTCTGGATCCAAACGCAATCAAGGAGTGCGCGGCCGAGCAGCGCTCTCTGACGCGCTGGGATATTGACGACGTCACGGCCGATCATCCCACCCTGCTCGCCCTGTGGGACGGTCACTCCTGCATCGTCAACAGCCGGGCGCTGGCCCTCTCCGGTCTTGACGCCAGCACCCCTGATCCCCTCGGCGGACATCTGGGGCGAACGGCCAGTGGCGAACTGGACGGCAATTTCATCGACCTGCCCGCCCTGCATCTCGCATCCGGCACGATGCCGCGTCTGACCGTAGCGGCCCTCAAAGAGAACCTTCTGGCAGCCCAGCGCCTGATGAACAGCGAAGGGTATGCCAGCTACACGGAAGGCGCCATGGGTCCGGGGGAAAATACGCGCGAGGTAGGCGCCGCGGGGGATCGCGCCATCGCCGCCTACCGTGAATTGCAGGATGAAGGAAAACTCACCGCCCGGGTATCCATCGCCTTTTACTCTGCCGAGCGGGGGGTTCAATCCTGCGCCACCCTGAAGCGCGATCTGGATAGCTTTGATTTCTCCCAGTTCACCGACCGGGACTGGCTGGACTGTCGGACCATAAAACTGTTCTGCGATGGCGTTCCCACATCGCACACAGCGTGGATGAATCAGGATTACGCCGACCGGCCGGGATATCGCGGACGCTCGGTGTTTGGTGGCCCCGAGGCGACCGAGGAAGCACAAGTTGAGGCGCTACAGCAGATGATTCTGCTGGCTCACCAGCGCGGTTTTCAGGTGGCAGTCCATGCGGTCGGCGATAAGGCGGTAAAAGTCACGATTAACAGCTTCGTGCAGGCGATTCAGCGCTATCCGGGGGAGAGCCGACGGCATTATGTGCTGCACGGCTCAATGGGCGATCGGCAAGATTTCGTGACGGCGGCAAAATACGGCATTCTGCTTTCCGAACAACCCTCACCCGGCGGCCCGGCATATGACTATGAACAGCGCGCCCGCTACTGTGGCATCAAGGGGGAAATCTGCAAAGGGCTACGGGATATCATCGACCTTGGGGTCATCATCGCCGGCGGGTCAGATGGCATTATGGCGCTGGTGAACTGGCGCAAAATGGTTCAGGCAGCGGTCACCCGCAAATCATCTTCCAGCGGCAACGTTATTCGCCCGGAACTGGCAATTAGCGTGGCGGACGGCGTGCGGATGTACACCATCAATGCGGCCTATCAGGAAGGGAAAGAAGCGGTACGCGGATCGATAGAGGTCGGCAAAGTCGCTGATTTTCAGGTGCTGGACCGCGATATCTTCGCCGTAGCCCATGAGGAGATTGGCGCCAGCCGCGTGGTGATGACCATGGTTGGCGGAAACGTCGTCTTTCAAGACTAACCGCGCTCACCCGGCTCAGGTCGCCGGGCGGGCAGCGTGCTGCATCAGCGGAAGGCGCCTGCCCGCCAGAGCATCGCGCTTCCGCTACGGGCGCGAATTAAAGCAGATTTCGCAAGGATAACTCGAAAATAATCTTTTCCGCCTGGCAGGAGAAGGCGATGGAGAGGTCGAGTTTCACCGCGTCGCCAGCGGCGACGATGGTGTAATCGACCTGCGGCGGTTCACTGGCCGGCGCTGCGGCGGCGGCACGTTCGCGCACGGCGGCTACGGTGGATTCCGCTTCTTCGCGGCTTGGGAACACCTTCTCGGCCCGGTAGACGCAGTCCTCGTTATCAATGATCGTCCCGACATCAATGGCGCAGCCTTTGGTGCTGCATTTATCTACTACATCTTTCATCGTAATAACCTCTTGAGTTTTCTTAAGGATAAGAACCCGCCCGCCGAAAAGCAAACCATTAATATCCGTAAGGATTAGCAATTTTTCTATTATATCGCGCCGCGCCGGGCGCCATCTTGCGCCACCGCAAAACGAGGCTCCATGTTTACGGACGGTCGCGTAACGATACGCGTTGCCCTCGCAGCAATCGTGGTCTCCATCACACTATTCTGCACACCATCTCGTCTGCCTCGACTCGCAGCGTTAGTCTGGTCACAGAACATCGCCAACAAGGAGCTGCTATGGCACTGCCGATTATGATTGATTGCGATCCGGGACATGATGACGCGATCGCCCTGGTCCTCGCCCTCGCCTCGCCGGAGCTGGAGGTGAAAGCCGTCACCGCTTCTGCAGGCAACCAGACCCCGGAGAAGACCCTGCGCAACGTGCTGCGTATGTTGACGCTGCTGAACCGGCCGGACATTCCGGTTGCCGGCGGCGCGTGGAAGCCGTTGATGCGCGATCTGATCATCGCCGATAACGTGCACGGCGAGAGCGGACTGGATGGCCCGAGCCTGCCTGAGCCGGCCTTTGCGCCGCAGAACTGCACCGCCGTCGAGCTGATGGCCAGCGTGCTGCGGGAAAGCCAGGAGCCGGTGACCCTGGTGGCCACCGGGCCGCAGACTAACGTGGCGTTGCTGCTCGCCAGCCATCCGGAGCTGCACGCGAAGATCGCCCGCATCGTGATCATGGGGGGCGCCATGGGGCTGGGCAACTGGCAGCCGGCGGCGGAGTTTAATATTTACGTTGATCCGCAGGCCGCGGAAATGGTCTTTCAGTCGGGGATCCCGGTGGTCATGGCGGGGCTGGATGTTACGCATCGGGCGCAAATCCTTCCCGCCGATATCGAGCGATTCCGCCAGATTGGCAACCCGGTGTCGACCATCGTCGCCGAACTGCTCGACTTCTTTATGGCCTACCACAAAGATGAAAAGTGGGGCTTCGACGGCGCGCCGCTGCACGATCCCTGCACCATCGCCTGGCTCCTCAAGCCGGAGATCTTTACCACGATCGAACGCTGGGTTGGCGTAGAAACGGAAGGCAAATATACCCAGGGGATGACAGTGGTCGATTACTACCATCTGACCGGCAATCGGCCCAATACCACCCTGATGCTGGATGTGGACCGCGAAGCCTTTGTCGATCTGCTCGCCCAGCGGTTAGCCTTCTACGCCTGACCTCTATGCCAGGCCCCTTTTCCCTGGCGGAAAAAGGGGCCTGTTAAGTCGAAGCCCGCCAGGTTAGTCGTCCGCCGCGACGCGGATCACTACCTTACCGAAGTTCTCGCCTTTTAACAGGCCGATCAGCGCCTGCGGCGCCTGGTCCAGACCGTCGATAAGCTGTTCGCGATATTTAATTTTCCCCTCCTGCACCCAGCGCCCCATCTGCTGCTGGAATTCGGCGATCCGATGCCCGTAATCCTGGCCGATAATAAAGCCCTGCATCCGGATGCGCTTTTTGAGGATGGTCGCCATCAGCAGCGGCAGACGATCTGGCCCGTCCGGCAGCCCGGTGGCGTTATAGCCGCTCACCAGCCCGCAGACGGGTACCCGCGCTGCGGTATTCAACAGCGGCAGCACCGCGTCAAAAACCTTGCCGCCGACGTTTTCATAATAAACGTCAATACCCTGCGGGCAGGCCTGGGCCAGCTGTTCGGCAAAATCATCCGCACGATGGTCAAGGCAGAGATCAAAGCCTAACGTCTCAACCGCATAGCGGCATTTTTCCGCGCCGCCAGCGATGCCGACGGTGCGGCAGCCCTTAATTTTGCCGATCTGTCCAACCGTGGCGCCAACCGGCCCGGTCGCCGCGGCGACCACCAGCGTTTCGCCCGCCTTTGGCTGGCCGATGTCCAGCAAACCCATGTAGGCGGTGAAGCCGGGCATCCCCAGAACTCCCAGCGACCAGGACGGGTGTTGCGGATTGTCACCCAGCTTCACCAGTCCGCTGCCGTCGGAGAGTTCATAATCCTGCCAGCCGCTGTAGCCCAGCACCCAGTCGCCGGGTTGATAATCGGCATGATTTGAGCTGACCACACGACTCACGGTCCCTCCCACCATCACCGCGCCAATGGCCACCGGCGGCGAATAGGACGGCGCGTCGCTCATGCGCCCGCGCATATACGGGTCGAGCGATAAATAAACGGTACGCAGCAGCACTTGACCCGGGCCTGGCGTCGGCACTTCGCTCTCTTCCAGGCGGAAATTCTCTGCCGTCGGTTCACCATGGGGGCGGGAAGCTAGTACCCAGCGGCGATGGCGTTGCGGTTGATCTGTCATAGCAAACTCCTCTTGTTAGCAGACTGTACTGAGGCTAGCTGCTTTATGCGCAACGTGCTTTACCATTAAGAGCCGGATGGCGATTGATTAAGGCGAACCACCAGATAGACGCAGGTCTCTGCGGATTCATTAATAAAGCGACAATCGTTGGGCGGGCCAAGTTCCAGACAATCCCCCGCCTGCATCTCATGGCGGGTATTGCCTTCGACAAACACCAGCTCGCCCTGTTGCAGCCAGATTAGCTGGCGGGCAAGCGCATAGGACGCGGCGGGCATCGGCACATCGCTACCGGGCGGCAGCTCAATCTGCACCAGATCGATCGGCAAATCGCTGCGCGGCGAAACGTGGCGGCGGAGATAGTGGCTTTGCGGGTCGCGCCATACCGGCTGGCTGGCAAAGCGCAGCAGCTTGCCCTCCTGCATTTCCGCGCGGGCGATCAGGGTCGACATACTGATGCCGAAGGCGCCGGAAAGACGGCCCAGCATCGAGGCGGTCGGGCTGCTTTCGCCGCGCTCGATTTTATGGATCATCGCCCGCGAGGCGCCGGCCCGTTCGGCAAGGTCGTTCAGCGACCAGCCGCGGGACTCGCGCTCGATGCGGATGCGCGCGCTGATGCGCTGATTGAGGTTGTCTTCTATAGTATTCATAACGTAACACTATAGTGTGCGCCCCCCTATTACACAACCATCCACCGAGACGCGTTATTCCCGGGTTAGCCGTTAAAATTATGCTGAAAACGGATGACAGCGTGGCGTTCATTATTGTAATAATATTGTACTACTATAGTGTACGAAAAATTGAGGTTTGCTATGTCCATTCGCCCTGCCATTAAAGACGACTGCGCGGCGATCGCCGAGATCTATAACCATGCCGTCGTCCATACCGCCGCCATCTGGAATGATAAAACTGTGGATACCGACAACCGCATCGCCTGGTTTGAAGCCCGCCAGCTGGCTGGATTTCCGGTACTGGTGAGCGAGGAAGACGGCGTCATTACCGGTTATTCCTCGTTTGGCGACTGGCGGGCGTTTGACGGCTTTCGCCATACCGTGGAGCATTCGGTGTACGTTCATCCCGAACATCAGGGGAAAGGGCTGGGCCGCAAGCTGCTGGTCGCCTTGATCGCCGAAGCGCGACGGCTGAATAAACATGTGATCGTCGCCGGCATCGAGTCGCAGAATCACGCTTCGCTGCATCTGCATGAAACGCTGGGCTTTATCACCACCGGGCAGATGCCGCAGGTGGGCACCAAATTTGGCCGCTGGCTGGATCTGACCTTTATGCAGCTGCAGCTGGATGCGCGTCAGGACCCGGACGGCAAAGCATGAACGCGTCGCTCACTCTCGCCTGCCTGATCGCCGCCGGCGTTGGCCTGGTGGTGCAGAACACTCTGATGGTGCGCATCACCCAGTCGGCGTCGACGATCCTTATCGCTATGCTGCTCAATTCGCTGGTCGGGATCGTTATCTTCGTGACGATGTTACTGCTGCGCCAGGGCGTCGCCGGCTTTCAGGAGCTGGCCCTGAGCGTGAAATGGTGGACGCTGATCCCCGGCCTGCTGGGGTCCTTTTTCGTCTTCGCCAGCATCAGCGGTTATCAAAACGTTGGCGCGGCGACGACCATTGCGGTACTGGTGGCCAGCCAGCTGGTGGGCGGGTTGATCATGGATTTAATTCGCGCCCACGGCGTGCCGGTGCGGGCGCTGATCGGACCGTCATGCGGGGCGGTGATGCTGGTGGTGGGCGCCTGGCTGGTGGCCAGACGCCAGTTCTGAGCGCATCTTCAGAGGATCGCGCCGCCTTTGGTCAACTGCTCGCGGCGCGCGTCCTGCTCTTCCTGATGCTGTCGCCCATGATGGGCGATGGCGGTGCGCAGACGCTGCTGTTGGATATAGCGTTCCTCACGACTGAGTTGCGCATCATCACTCAGGGCGATTAGCAGCTCATTCATATGCGCGATAACGCCCTCGGCCAGGGTGTCATCGACTTTGACGATAACCTCATCCAGATGTGCCATCCTGTTCTCCTTTCGCTTAATTCAGCTTCGCTTTGGAAAAATCGCTCCCCATCATGCTGACGGTGTAGCCGCTGACGTTGCTGCGCGTCGCATAGAAGGTTTTCCCGGTCGCCAGGGTGATCCATGGCGCCTGCTGATAAAAAATCTCCTGCGCCTGTTCGTAGAGTTTGGCCCGCGCCTGCGGATCGCTCACCAACAGCGCTTTCTTTACCAGCGCGTCATAGGATTTGTCACACCAGCGGGCGGCGTTGGAGCCAGTCTGGATATTATCACAGCTGAGCAATGTGCCAGCAAAGTTGTCCGGATCGCCGTTGTCCGACATCCAGCCATACAGGGCGCTGTCGTGCTCCCCTTTACGCATACCGGCAAGGTATTCGCCCCATTCATAGCTGACAATTTTGGCTTTCACCCCCACTTTCGCCCAGTCGTTTTGGATCATTTCGGCAATGCGTTTTGAGTTTGGGTTGTAGGGGCGCTGGACCGGCATTGACCACAGGGTCACTTCCGCGCCTTGCTCCAGACCCGCCTGCTTGAGCAGCGCTTTGGCTTTCTGCGGATCGTAGTCATAGTCCGGGAGATCTTTCTTATACCCGAGCATCGTCGACGGGATCGGTGATTTCGCCACGCTGCCGGAATCGAGGAATACCGCCTTGACGATCGCCTGCTTGTCGGTAGCGTAGTTTAACGCCTGGCGCACCAGCACATTATCAAACGGTTTTTTCTCGGTGTTAAACGCCAGATAGCCGACGTTCAGCGCCTCAACCGCATGCAGCGCCAGATCTTTATTGCCCTTAATCACCGGGAACTGTACCGGCGACGGCGCGGGAATAATCTGGCACTCGTTGGTCTGCAGTTTCGCCAGACGGGTCTCGACGTTCGGCGTAATGGAGAAGATTAAGTGCTTGGTCGGTACCTCGCCTTCCCAGTAGTGGGGATTGGCAATATAGCGGATTTGCGAATCCACTTTATACTGCTGCAGCGCATACGGCCCGGTACCGACAGGCCAGTTATCAACGTTTTCCAGCGTTCCTTTCTTCAGCATCGCCTCACCATACTCTGCCGACAGAATAGAGGCGAAGTCCATGCCCCAGTCGGCAAGAAACGCTGCGTTCGGCTCGTTGAGCTCGAACTGGACATGGTAATCATCCACCTTTTTCACCGATTTAATCAGCTTATCGAGGCCCACGTCGTGGAAGTATTCATAGTTCCCCTGCGACACCTTGTGATAAGGATGCTGAGGATCCATCTGGCGCAGCACGGAGAACAGGACGTCGTCGGCGTTAAAATCGCGGGTCGGTTTGAAGAATTTGTTGCTGTTGAACTTCACCCCCTGACGCAGAGTAAAGGTCCAGGTTTTGCCATCCTCAGAGACGTGCCACTCGGTGGCCAGCGACGGGATCGGCGTATTTTTCACCGGGTCAAAGCTCACCAGACGGTTATACAGTACCTGCGAGCTGGCGACGAACGACGGACCGGAGCTGGCGATCTGCGGATTGAAGGACTCCGGAGAGGCTTCTGAGCAGTAGACCAGAGTGTCATTGCCTGCGGCCCAGGCGGCGCCGGCCGGCAGCAGTGCGCTCAGCAGCAGCGCCAGCGTGGTTTTCCCTGTAGACATGGTTATAAGTCCTGATTATTGATTATAAGAACAGTAATAACAGCACAGCCGCCTGACGGCGGCAAATAATCAATGGCTATCACCTTATGCAAAACGCGTGGAATTTGCTGGTTTAATCGACGTTGCGCTGCTTTTTACGCCAGAGGGCTTCGGGATGTTGTGAGCCACACAAAATTCCTGCAAAAAAATGTGCGATAACCGCCCGGCTCACGCTTCCCGTCAGTGCCGCCCGGTACACTGGGGGAACCGCAGAACAAGAGGTTTCCACCATGACAATCACCTGCAATCTGTACATTGACGGCCAGTGGCACGATGCCGAAGGCCGCCGCACCTTTACCCGACGCCACCCGGCCCACGATGAGGCAGCCTCGGTGGCCGCTGCCGCCAGCCTCGCCGACGGCAAACGCTGCGTCGAAGCCGCGGCCTGCGCCTTTCCGCTGTGGCGCGATACTGCGCCGGCGGAACGACGTCGCTTACTGCTCGAGGCGGCGGAACAGATGCTGTTGCGGGAGGCGAAATTTATCGCCGCCATGGCCGCGGAGACCGGCGCGACCGCGCACTGGGCCGGATTTAACGTTCATCTGGCGGCAGATATTCTGCGTGAAGCGGCGGCGCTGACCACCCAGATTGAAGGGCAAATAATTCCGTCCAACGTGCCGGGTAACCTGGCGATGGGCGTCCGCCAGGGGGCGGGAGTGGTGCTGGGCATGGCGCCGTGGAACGCGCCGCTGATTCTGGCCACCCGGGCCCTGGCGACGCCGCTGGCCTGTGGCAACACGGTGATCCTTAAGGGCGCCGAACTTTCCCCCGCCGCTCAGGGACTGATTATCGACGCCCTTGACGCGGCGGGCTTCCCGCCGGGCGTGGTGAACTATCTTACCTGTGCGCCTGAAGATGCGCCGGCGCTGGTGGAATCGCTGATCGCCCACCCGGCGGTGCGGCGCGTTAACTTTACCGGCTCCACACCGGTGGGGCGCATTATCGCCCGCACCTGCGGACAGTATCTGAAACCAGCGGTGCTCGAGCTCGGTGGAAAAGCGCCCCTGCTGGTGCTGGACGATGCTGATATTGAGCAAGCGGCGGCGGGCGCTGTTTTTGGCGCCTTCGCCAACGCCGGGCAGATCTGCATGTCCACCGAGCGCATTATTGTCGACAATGCCGTAGCGGAGGCGTTTATCCCGCTGCTGGCCAGGCGCGCCGCCGCCCTGCCTGCCGCCCTCACGGGCCCGGTTGTCGATATGAACACCATCGCCCGCTGCAACGCGCTCATTGACGATGCGTTAGCGAAAGGCGCTCGCCTGCTGACCGGTGGTAAAGCCAACGATACCCATATGAGCCCGACCCTGCTGGACGGCGTGACCCGCGAGATGCGCCTGTGGCGTGAAGAGTCCTTCGGTCCGGTGAAAGCGATTATTCGCGTTCATAGCGAAGAGGAGGCGCTGGCGGTGGCCAACGACAGCGAGTATGGTCTTTCCGCTGCGGTCTACAGCCGCGACAGCGCCAGAGCGTGGAACGTAGCGCAACGTCTGCATACCGGGATTTGCCATATCAATGGCCCAACGGTGCATGATGAGGCGCAAATGCCGTTTGGCGGCTGCAAAGCCTCCGGCTATGGCCGCTTTGGCGGCCGGGCCGGGATCGCGGAATTCACCGAGCTGCGCTGGATAACGATCCAGACCCAACCCCGCGAGCTTCCCTTCTGAGGCCCAGCGCCTCTTAACTATGGCTGGCGATAAGCTGCGCCAGCCCCTGCGGGTTTTCCCACGCCATCGAGTGTCCGGCATGGGGCACCATGCCGACCGGGATCCCTTGTGCCTGAACGAGGTCGCTATCCGCATAAGGAAGCGACCGCTCTCCGACGATCAGCATTTTCTGGCAGCGCAGCTGGCATAGCTGGGTAAACCAGGGCGTGTCGCTGCCGCGTATCAGGCTGCTGGCGGCCCGCCAGACGGCCCAGGGGGCGCTGTTTTGTAAACAACCCGCCCACGGCGAGCGCTCCTCCGCCAGCAGCCTGGCATAGCCGTCAGCGACAAAGGCTGTCTCTGACTGCGCCGCAATGCGCCTGCTGTACTCGCCGCCGCCGGCGAACAGGTTGGGTTCCGAGACCAGCAGCGTGGTCACCCGCTCGCCCAGTAGCCCCGCCGCTTCGATGGCGATGCTCCCTCCCATGCTATGCCCGAACAGCGCGAAGCGCTGCAGGCGCAGGTGGCTGAGGAACTGCTCCAAAACTAAAGCCTGCTCATGTATGTTGTAACTAAACACGCGCGGTTTATCGCTATAGCCGAAGCCCGGCAGATCGATGAGTATTTTGCGCCGTTCTCGGAGCGCGGGATCGCTGGCAATGCGGGGATAATCGTAGGATGACGCGCAGCCAAGGCCGTGGATAAACACCACCGGAAGGCCATCTCCCGGGAAATCGTGCCAGCGCAGCGTGGCGCCAGCGACGGACGAATAAAAACCGTTCACCTGTATGCCTCCATGATAAGGTTACTGGTTTTTTATACAGTAACCTTATCCTTTGTGCTACCCTTTTCTGCCGTCTAGCGCCTGAGGGTTAAAACAGCGAGACGAGCAGCGCCATCGGGAAGCTGAACGGCCAGGTGGCGCCGATCAGCAGGGCCGCCAGCAGGCGGATCATCCGGCTCTCTTTGGTTAAAAACCAGCTAATCACGGCGCATATCACGCCCATAATGGCGTAAAACACCAACATTTTTTGATATAACGTCATTCTTACTTTTTCCTTCCCTGAGGGCGTTCCATGGTGGGATGATTATCTGCCATGACGTCGTGATTCAGAGATACCTGTATAACAAAATCAGAAACGGGCTGAATATTCAGAATAAAGCCTGATTCGTCTTAATCTGATAGCGCAACCGCTGGCATCGTACTATACCTTTAGGACTTACTCATTAGGGTGGCGCTATGGATGTCTCCAGTAAAACCGTCGTTATGATTAATGTCTGCGCCGCGTTCGCGCTTATCAGCCTGCTGTCCGTAAGATTTGGCTGGTTTTAATCATTTAATTCAGCAACGAAACCTAAAAAAGCAGCCCCGGAGGCTGCTTTTTTACGCGCGAACAACAGAGTTGTTATCTTGCTGTCGGGCGGCGGGGGCTAACTGCGCGGCAGCTATTACCTTATTAAGAGTGGGGTTATAGCGCGGCAGTACGTTGACTTTTTCACTATCCCATTCGGCGGCGGCGCAGACGGCCTGCCCTACGCCCATCTTCTCACAGCTTTGGATTCGTTTCGCCGGGGCATTACCATAGCTCAGCGCCACAGCGCCGATAGCCAGCAGAATAAAAGCAAAAATTTTCACAGCGACATCAACGTAAAAACCTAATATGCCCTAAATGATCGCATGAGCGGCGGCGGAAAGTCAAACCCGGGGCGCGCTACCGGGCGGCATCCGGTATTTGCCTCTGCCTCAGGGCTATAAAATATTCAGAACAAATATCATGCGATAACCGTAAATATTAAAAGCTTATCTCTAGCCGTGAAATACTTTCTGTTCAGGGGAGTTAATTTCGCTAATAAGGAAAATATTTCGCCGTCGGCAAGGGGAAAAGGATCGCCGCCTTCGCCACAGGCGCAATATATCGCGCGGGCCGTCATCGTAAGAAGATAAATGGCGATGGCAAGCCGTTGTAACATAACCTCTTCATCTCCGTCATCACGGATAAGAGCCAGAAATAGCGCTAAATGACAACAAATATCATTTGCCTTCGCGTCAGATAATACTTACATTCATAACCATTGGTAATGCTTTAGCGCAGTTCGCGCTGTGAATTTCGAGGTGGATATGTCCGGAATCATCACGCTGGTCATCGCGCTAATCCTGCTGGTCGCGGCGGTGTATAATCTTATTTCCTACATTCGTGACCGGCGCAGCGCCAGCCTGCCCAGCAAAAAAACCAAGCGCTGAAAGTAATTAAAGCGGTATTCTCGTTACCCCGGCGCGACTGGCCGGCTCATCTCTTCGCTCTTCTGCGAGCACAAAAAAGCCCCTGCCGACAGACAGGGGCCGCAATTCGGTCGCGAACCGCGATGTTGCCGCCCCCCCCCGCCGGGCGCTGTGCGCCCAGGGTGACTGGCGGACCCCATCCGGCGCTTATCTCCGGCACTCATGATGGCTTAGCTCTTGAAGGGGCATCAGAATAATCTCATATCCCCTGGGTTGAGTTTTGACAATTTTTGCCATTGTGACTATTAGCGGCCTAACACACCCATCGCGCAATAGTCGCCTGGCGCTAAATGATCAATCCTTTAGCTATGCTTAACCATCACATGGCGGACCACGGTATAATCCTCAAGGCCATACATCGACATGTCCTTGCCGTAGCCTGACAGCTTCTGGCCACCGTGCGGCATTTCGCTGACCAGCATAAAGTGGGTATTGACCCAGGTGCAGCCGTACTGCAGCCTGGCGCTAAGACGATGGGCGCGACCGACATCTTTCGTCCATACCGAGGAGGCCAGGCCATACTGAGAGTCATTCGCCCAGCTCAGGGCCTGCGCTTCATCGCTGAAAGGCGTCACGCTGACTACCGGACCAAACACTTCGCGCTGGACAATAGCGTCTTCCTGCCGGGCGCCGGCGAGCAGCGTCGGCTGGAAGTAATAGCCCGCGCCGTCAGCCCGACTGCCGCCGGTGACCACCTTAATGTGCGGCAGCGCCCTTGCGGCTTCCACCGCCGCGCTAACGCGCTCAAGATGGGCCAGCGAGCTCAGCGGACCCAGTTCGGTGGCAGCGTCCTCCGGCGCCCCCATTTTCAGGCTGGCCACCGCCGCCCCAAGTTTCTCCACCAGCTGGTCATAGATACCCTGCTGGGCGTAGATCCGGCAGGCGGCCGTGCAGTCCTGGCCGGCGTTGTAAAAACCGAAGGTCCGCACCCCATCCACCACCGCATCGATGTCCGCATCGTCAAAAACGATCACTGGCGCCTTACCGCCCAGCTCCATGTGGGTGCGTTTAATCGACGAGGCGGTATGGCCAATGATATGGGCTCCGGTGGCAATCGATCCGGTCAGGGAGACCATTCGCACTTTAACGTGGGCGGTCAAGGGGTCGCCCACCGTTTTACCGCGGCCAAACAGCACGTTGATAACCCCCTCCGGGAAGATATCTTTTGCCAGCTCCGCCAGCTTCAGCGCCGTCAGCGGGGTGATCTCCGAGGGTTTTATCACTACGCAGTTGCCCGCCGCCAGCGCCGGGGCCAGCTTCCAGGCCGCCATCATCAGCGGATAGTTCCACGGCGCGATGGAGGCCACCACGCCCACCGGATCGCGGCGGATCATTGAGGTATGCCCTTCGAGATACTCTCCGGCCGCCATCCCCGGCAGGCAGCGAGCGGCGCCGGCGAAGAAGCGGAAGACGTCGGCGATGGCCGGCATTTCATCATTAATCACGCAGTGCAGCGGCTTGCCGCAGTTCAGCGACTCCAGCTGCGCCAGGGTTTCAGCCTGCGCCGAGATGGCGTCCGCCAGCTTCAGGAGGCATTCCGCACGCGTCTTCGGCGTCGTCTGACTCCAGGCATCGAATGCCCGGTCCGCCGCCTCAACGGCGGCATCGACCTGGGCCGCTGTCGCTTCGGCAATCTCCAGGATCACTTCGCCGGTTGCAGGGTTATATACCGGAACCTTCTCGCCTTCACCTGCCACTAACTTACCGTTTATCAATAGGTTGTGTTGCATAGCATTATCCTGTTTCATGGTTTTATTTCCCGTTTCCGGCGTCGTTATCGCCGTCGCGGGTGAGCCACCAGGCCCCTAAGATTGGTATCGTCGTTACCAGCATCACCAACAGCGCGACAACGTTGGTGACGGGCACATCTCGCGGCCGCCCCAGCTGATTCAGCAACCACAGCGGCAAGGTGCGTTCATGCCCCGCGGTAAAAGTGGTAACGATAATTTCATCAAACGACAGAGCGAATGCCAGCATTCCCCCCGCCAGCAGCGCCGACCCCAGATTGGGCAGCACTACGTAACGAAAGGTCTGCCAACCGGTAGCGCCTAAATCCATCGAGGCTTCCACCATACTCCACGAAGTCCGGCGGAAACGGGCGATGACGTTGTTAAACACCACCACCACGCAGAAGGTCGCGTGCCCCACCACGATCGTCAGCAGGCCAGGCTCAAGGCCGACCGCTTTGAACGCCGTCAGGAGTGCCAGGCCGGTAATGATCCCCGGCAGGGCGATAGGCAGCAGCAGCAGTAGCGACACCGCATTTTTGCCAAAAAAGGCGCTGCGCCACAGGGCTCCTGCAGCCAGCGTGCCAAGCACTAAGGCAATGGCGGTCGACAGGGCGGCGATCTTAAGTGACAGTGTCACTGCCTGCAGAATGTCGCTGCGCCCGGCCGCCTCGCTGAACCAGCGCAGCGTCAGCCCCTGCGGCGGAAAGCTAAAGGCTGCATCTTCCGTATTAAAAGCATAGATGGCGATAATCAGCAGCGGAAAGTGGAGGAATATCACCCCGCCCCAGGTCGCCAGTCGCAGATACCAGGGCGCGCGTTCAGAGTGCATCGAAGGCTCCCAGACGTTTCACGAACGCCAGATAGAGGGCAATCAAGACGATAGGCACCAGGGTAAACGCCGCCGCCATCGGCATATTGCCGATCGCCCCCTGCTGCGAGTAAACCATATTGCCGATAAAGTATCCCGGCGGGCCCACCAGCTGCGGCACGATAAAGTCGCCTAGCGTCAGCGAAAAGGTGAAGATCGACCCAGCGGCGATGCCGGGAATGGCCAGCGGCAGCACCACGTAGCGAAAGGTCTGCCGCGGGGCCGCGCCGAGATCGGCCGAGGCCTGTAGCAACGATCCCGGAATACGCTCCAGCGCCGCCTGCACCGGCAGGATCATAAACGGCAGCCAGATGTAGACGAACACCAGAAAGCGTCCAAGGCCGGAGGTGGACAAGGTATTGCCGCCAACCGCCGGGACGCTCAACAGCGCGTTCAGCGCCCCCTCCAGTCCAAGATGACCGAGGAACCACTGCGCCACGCCATCTTTCGCCAGCAGCAGCACCCACGCATAGGCTTTGACGATATAGCTGGCCCACATTGGCAGCATGACCGCGATATAAAAGAAGGCCTTCATTTTGCCGCTGGTGTAGCGCGCCATATACCAGGCCATCGGCAGCGCCAGCAGCGCGCTGGCCAGCGTGACGCACAGCGCCATCACCAGGGTCCGCACAATAATGTCGTAGTTGGCAGGGTTGAACAGCGCCCGCAGGTTAGCTAGCGTGAAGTCGCTGGTCACCGACATGGTGAAGTCGTCAAAGGTATAAATGCTCTGCCACAGCAGGGTCAGCAGCGATCCCAGATAGACGATGCCAAACCACATCAGCGGCCCGAGCAGCAGTAAAAACAGGCCCAGCGCCGGTCGGCGCCAGAAGATCCCCGATATGCGCCCGGTCTGCGCAGGAATTATTGCCATGGTCATCTCAGCCTCCGCTTTCCAGCGGGGTCATCGCCGAGCGCGACCATGACGCCTGTACTATTTGCCCGGTTCGCGGAACGCTGGCCGCCGCCGCGCCATCGATGTTGGCCTGGCTGACCAGCAGTTTGTCGCCATCCGCGAGGCGGAGCTCGATCCGCGTCGCCGCCCCCTGATACTGCACCGCCTGCACCACACCCTGCACCTGCACCTCGCCGCCGCCCTGCAGGCGAACATGCTCCGGACGCAGCGACCAGCTGCCCGCCATCCCGCACAATCGTCGGGCCGCCTCGGCTGCAAAAACGTTGGCGGTGCCGACAAAACCGGCCACAAACGCGGTCCTGGGGTGCAGATAGAGATCCTGCGGGGCATCCACCTGCTCAATGCGCCCGTTGTTAAACACCGCCACGCGATCCGACATCGACAGCGCTTCGCTCTGGTCGTGGGTCACGAAGATGAAGGTGATCCCCAGCGACTGCTGCAGCTTTTTCAGCTCCACCTGCATCTGCTCGCGTAGTTTCAAATCCAGAGCGCCCAGCGGCTCATCGAGCAGCAGCACCCGCGGCTGGTTCACCAGCGCCCGGGCAATCGCGACCCGCTGCCGCTGGCCGCCGGAGAGCTGGGAGGGCTTGCGATGATGAGCAAAGCCAAGGGCCACCTTCTCCAGCGCCTCCTGGGCGCGGGCATGGCGCGCTTTCTTCGCCATGCCTTTGACCATCAGGCCGTAGGCGACGTTGTCAAGGATCGACATGTGGGGAAATAGCGCGTAGTCCTGGAACACGGTATTCACATCCCGCTGCCAGGGCGGCAGTTCGCTGGCCGGCTGACCAAAGATATGGATGGTTCCGCCGGAGAGCTGCTCAAAACCGGCAATCAGCCGCAGGCAGGTGGTTTTACCCGAGCCGGACGGACCCAGCATCGAGAAAAACTCTCCATCGCGTATGCCAATGCTAACCCCATCCACCGCCCGCACATCGCCATACAGGCGCGATACATTCTGGAACTCGACCGCGTACGTCATTGTTTGCCTCCGATCCTTAGCGGCCGCCCATTATCGCAATATAGTCCTGAGTCCAGCGGCTATAGGGCACGTATTTCCCGCCTTCCGCAACCGGCGTTTTCCAGAAGTGAATGCGGTTAAACTGCTCATAGCCGTTGGTCTCACAGCCTTTATCACCGAGCAGCGCGCTGGCTTTACAGCCCTCAGGCACCACCGGCAGCGAACCGAACCAGGCCGCCACATCGCCCTGCACCTTCGGCGTGAGCGACCAGTTCATCCATTTATAGGCGCAGACCGGGTGCTTCGCCTCGCTGTGCAGCATGGTGGTATCCGCCCAGCCGGTTACCCCCTCCTTCGGGAACACGGTGGCGACCGGCTGGCCTTCCGCCTTCAGGCCGTTGGCTTGATAGGGCCACGAACTGGAGGCGGCTACCCCTTCGTTTTTGAAGTCGTTCATCTGTACGGTGGCGTCATGCCAGTAGCGATGGATCAGCGGTTGCTGGTCGCGCAGGACTTTCAGCACCGCGTTGTACTGGGTTTCGGTCAGTTGATAGGGGTCTTCGATCCCCAGCTGCGGCTGGGTGGCTTTGACAAACAGCGCGGCGTCGGCGATATAGATCGGGCCATCATAGGCCTGCACCCGCCCCTGGTTGGTTTTACCATCCGGTAGATCCTGCTTGACGAACACCACGCGCCAGCTGTCCGGCGGCGTCGGGAATACGCGGGTGTTGTACATCAGCAGGTTCGGCCCCCACTGATACGGCGTGCCATAGACTTTACCGCCGACGTTAAACCACGCCCCCTTCGCAATACGCGGATCAAGGGAGCCCCAGCCGGCAATCAGCGCCGTGTTGATCGGCTGCACGCGTTTGCCCATGATCAGGCGCAGCGAAGCATCACCCGAGGCGGTGACCAGATCGTAGCCGCCTTTGGCCATCAGACTGACCATCTCGTCAGAGGTGGCAGCGGTTTTGACATTAACCTGGCAACCGGTGTCCTTTTCGAACTGACTCACCCAGTCGTACTGTTTGTCGGTCTGACCGCGTTCGATATATCCCGGCCAGGCAATAATATCGAGCCGCCCTTCCGGTTTATCCAGCGAGGTGAGCGGCTCTGCCGCCTGAACGGTCAAACAAGCCATACCCAGCACATAAAGGCTGCAACGGGCAATTTTTTTGCTCATCAGGTGTTACTCCTGTCACAAAGGAATTAGCGGCAGCCGTGCCGTAAAAATATCTCCTGAAATAAGGGTAGTCAGCGGATTAACGCCCCCAGGGGAATTTATTCAGGTTGTGACCCGGGACGCATTACGTAAAAATCGCCAACACAAGCAGGACTTTATGGATTATAGACAACGAGTTAGGGAATGAGGAGGGGTATGCATATTTCCTATGGTGAGCGCCGGTAAAATAATGACCGGCCTCGATAAAAATCCTCTTTCGCTTATTTTCGCAGAATGTTTATGATGAGAAAAATAAACGACAGGGTCAGGCAAGCTGTTCGCGAATAAGCTCCCCCAAGCGCTTCACCCCCTGCTCTTCGCGTTCCCCCCAGCCCCAGGCGGTATTAAAACGGAAAAACGAGGTCCAGCTGTCGGAGGTGGAGAACATTTTCCCTGGGGCAATACTGATGTGCGACGCCAGCGCCCGGGCGCTAAGTGCGCTAGCGTCGGCCCCTTCCGGTAGTTCGATCCACAGAAAGTAGCCGCTGTCGCTGTGGTGGACGATGACCTCCGGCGGCAGATGGCGCAGCAGCGCCTGCCAGGCCTGCTGTTTACGCTCCGCCAGCTGACGACGTAGACGGCGCAGGTGGGCGTCATAGCGCTTGGTGGACAGGTAATCCACCAGGGCTAACTGCATCGGCGAACTGGTGGAAAGCGTACTCATCAGCTGGAGCTGCTGGATCCGCCGCGCCTGTTTGCCGGCCGCCACCCAGCCGATACGAAAGCCGGGTACCAGACATTTTGAGAACGAGCTGCAGTGCAGCGTCATCTCCTGGCGATCCCAGAACTTCGCCGGTAACGGCTTTTCGCGGCCAAAATAGAGCTCGCTATAGACATCATCTTCGATCAACATCACGTTATAGCGCGCCAGCAGCGCCACCAGCGCCGCTTTTTTTTCAGCGCTGAGGGTGAAGCCGAGCGGATTCTGGCCGTTGGTCATCAGCCAACAGGCCTTCACCGGATAGTTTTGCAGGGCCGCCTCCAGCGCCGTCAGATCAATGCCTTCCCTGACGTCAGTGGCTACCGACAATGCTTTCAAACGCAGCCTCTCCAGCGCCTGCAGGGCGCCGTAGAAGCAGGGGTTTTCCACCACCACCCAGTCTCCCGGCTCGGTCACCGCCTGCAGGCTGAGGTTAAGCGCCTCCAGCGCCCCGGCGGTGATGACGATCTCGTCCGGCGAGACGTTCATCCCCTGCAGGGCATAGCGACGGGCAATGGCATGCCGAAGTTCTGCATTGCCCGGCGGCAGATTCTCAATGACGCTCATGGCGGTGGCGGTTTTACTCACCTGCGCCAGCGAGCGGTTAAGCTGCTGCAGCGGGAAGAGACGCGGGTCCGGAAAGGCCGAGGCAAAGGGCAGCATCGACGCCTGGCGGCTGGCCTGGAGCACCTCAAAGATATAGGTATTGATATCGACGGCTTCATCGCGAGTGACCTGGGCAGGCGGCGCCGGCTGGCGGAGCTTCACCGGCTGGGGGGCAACATAATAACCCGACTGCGGACGGGCGACGATGCGCCCCTGGCTTTCCAGCAGCTGATAGGCATGGCTGACGGTCATAAAGCTCATGCCGCTGCTGATCACCTGCTCGCGCAGCGACGGCAGCCGATCGCCAGGCAACCAGACGCCAAGGGCGATCTGCTCGGTCAGTTGCTGCGCCAACTGTTGATACTTTTTCATTGCGGCCGTCCCCGTACGATAACGTCCCATTATCATATATCAGTTATAAAAAAATCATAGTTTCCTGTAACTGTTATATCTGCAGCGGCGGCCGCGTCGCCGTGATAGCACGGGATGGGTTTAAAATATCACCACCCAGAATAGCGAGATTAAAACAAACCAGAAGATAATCATTACGCCAAGCGTAATGCACAGACTCTGTAATCCTTTTTCAGACATTGGCATTCCCTTTTATTTATTCCCGAGCTCATACAGTACAAATTAGCCGCGGAGCCGACAATTTATTATTATTTAATTTACGATTAACCGGCTCAGCGTTTTTACTTATTCTCATACTAATGAGTGACAATAAATCAGAGTAAAAATCCGTGGCGGATTTCGTAAGCCAAAATATGAGCTACGGCGGGTGGTAAGGATATATTATGCCGACCAGGTGACTACGCCATACCGGCGGCAGGGCCGCGTAGCCAGCCGTTAGCAATAATATGACAGACAGCGGAATAGACGCCTAATCACCTTCCGCAGGGATTAATCAAGGTTGCGCAAGGATATTTTCTCGCCCTGGCAACAGCTGAAAAATCATAACAGCGGCCAACTGTTATGATAAAAAATGGCGTGACTGCCTCTGCCCCTCAGTCGTCACCCCACCTAAAATTGCGCTGAATCAATTTTGTTGTGGAGTCCTGCATGTTCGGTCTTGATGCATTCCATCTGGCGCGAGTTCAATTCGCGTTTACGGTCTCATTTCATATTATCTTCCCCGCCATTACCATCGGACTGGCCAGCTATCTGGCGGTGCTCGAAGGCTTATGGCTAAAAACAAAAAATCCCGTCTGGCGCTCGCTGTACCATTTCTGGTCGAAGATTTTCGCCGTCAACTTCGGTATGGGGGTCGTTTCCGGGCTGGTGATGGCCTACCAGTTCGGCACCAACTGGAGCGGTTTCTCACAGTTTGCAGGCAGCATAACCGGCCCTCTGCTGACCTATGAAGTCCTGACGGCATTTTTTCTGGAAGCGGGCTTCCTCGGGGTGATGCTTTTCGGCTGGAACCGCGTGGGGCCGGGGCTACACTTTTTCGCCACCTGCATGGTGGCGCTGGGTACTATCATCTCCACCTTCTGGATCCTCGCCTCTAACAGCTGGATGCAGACCCCGCAGGGGTTTGAGATCGTTGATGGCCAGGTCGTGCCCGTCGACTGGCTGGCGGTGATCTTTAATCCGTCGTTCCCCTACCGATTATTGCATATGACAGTAGCGGCATTTCTCAGTAGCGCGCTGTTTGTCGGCGCCTCGGCGGCCTGGCATCTGCTGCGCGGCAATCAGTCGCCGGCGATCCGTAAGATGTTCTCAATGGCGCTATGGATGACGCTGCTGGTCGCCCCCGTCCAGGCGCTGATCGGCGATATGCATGGCCTGAATACCCTGAAGCACCAGCCGGCGAAAATCGCCGCCATTGAGGGGCACTGGGAAAATCCGCCGGGTGAGCCAACACCGTTGCTGCTGTTTGGCTGGCCCGATATGGACCAGGAGCGCACCCGCTACGGGCTTGAGATACCGGCCCTGGGCAGTCTGATCCTCACCCACAGTCTTGATAAACAGGTGCCGGCGTTGAAAGAGTTCGCTCCTGAGGAGCGCCCGAATTCTACTGTGGTGTTCTGGTCATTTCGCCTGATGGCCGGGCTAGGCATGTTGATGCTGCTGCTGGGCGTGCTGGCCCTGTGGCTGCGTCGCGGCGACCGGCTATACCACTCGCGGCCGTTTCTGCGTTTTGCCCTGTGGATGGGGCCATCCGGCCTGATCGCTATTCTCGCCGGCTGGGTGACCACCGAGGTGGGCCGCCAACCCTGGGTGGTGTATGGCGTTCAGCGCACCGCCGATGCCGTTTCCGCTCATGGCGATCTGCATATGTCGGTCAGTTTATTGACCTTTATCGTAGTGTACAGCGCCGTCTTCGGCGTCGGCTACAGCTATATGCTGCGCCTGATCCGCAAGGGGCCGCAGGAGATGCTCCCGGCGACAACCGGTACGCCCGCCCGCCCGCTGTCCGCCGCCACTGAAGGTTATCTGCAGAAGGAGTCCCGCTAATGGGTATCGAATTATCGGTGATCTGGTTCGTGATTATCGTCTTTGCCACGCTGATGTACATCGTCATGGATGGCTTTGATCTGGGCATCGGCCTGCTGTTCAGCACGGTGCGGGGCGGCGGGGATCGCGACGTAATGGTCAACAGCGTCGCGCCGGTATGGGATGGCAATGAAACCTGGCTGGTGCTCGGCGGCGCCGGCCTGTTTGGCGCCTTTCCCCTCGCCTACGCGGTGATCATCGACGCCCTGTCGATCCCCCTGACCCTGATGCTGATCGGCCTGATTTTTCGCGGCGTCGCCTTTGAGTTTCGCTTCCAGGCTACGCCGTCGCACCGGCCATTCTGGGATCGCGCCTTTTTTGGCGGCTCCCTGCTGGCAACCTTCAGCCAGGGCGTGGTGGTCGGGGCGGTGATCAACGGTTTCACCGTCAGCGGTCGCGCCTTCAGCGGCGGCATGTTTGACTGGCTGACCCCGTTCAGCCTGTTCTGTGGATTCGGACTATGCGTGGCCTATGCGCTGCTCGGCGCCACCTGGCTGGTGATGAAAAGTGAAGGCGCGCTGCAGCAGAGAATGCGCAGCGTATCGCGGCAGTTGCTGGGTGCCCTGCTGGTGGTGTTTGCCGTCATCAGCCTGTGGACTCCGCTGGCGCACCCGGCGATTGCTGCCCGCTGGTTCAGCCTGCCGAATCTCTATTTCCTGCTGCCGGTGCCGCTGCTGGTGATCCTCGTTAGCGGCTGGCTGTGGAGCACGCTGCATCAGCGCGACCGCCATGTTTCGCCCTTCACGCTGACGCTGGGCCTGGTCTTTCTCGGCTTCAGCGGACTGGGGATCAGCATCTGGCCGCATATTATCCCGCCGGCCATCACGCTGTGGCAGGCTGCCGCTCCCCCGCAAAGCCAGGGCTTTATGCTGGTGGGCGCCCTGCTGATTATTCCGGTCATTCTTGGCTACACCTGCTGGAGCTATTACGTGTTCCGCGGCAAAGTTCAGCCCGGGGAGGGATATCACTGATGCATACTGCCTGGCCTAAACGTCTGCTGTGGCTGATCGCGCTCTGGGGAGGCAGCGTACTGACGCTGGCCGCCATAAGCCTGCTGTTTCGCCTGCTGATGACCGCCGCAGGGCTAAAAGTCTGAGTGGGATGCAGAGAAGTCCGAAAAGGGACTTCTCCATCTTATCTTCACTTTTGCCTGATGAAATACGGCGATACATCTGAAGAAAGGATATTGCTATGAAGAAGTTAGCTTTACTGTACGCCGTAATGACGCTGGGAATGTCGTCATGGGCTTTTGCTGCCGACAACCCGCCGCCGCCGGAAAAAGGCGCGCAGCATCAGGGTAAACCGCAGGTGAAAAACGGCCAACACGAAGGTAAGCAAGCGCAATACAACAGCAAACAGCCACAACGAGACGGCAAACAGCCGCAGCACGACGGCAAACAGCCGCAGCACGACGGTAAACAGCCGCAGCACAACGGCAAGCAGCCGCCAAAAGGGAGCGAGCACAGCGGGAAACCGCTGCCGCCGAAAGCGTAACACTCTGGCCTGGCTTCCGCGTCAGGCCTTTTTTCATCCTTCGTCAGCCATCGTTGACAAACTCTTGCCGTTCTTTGAGATGCCCGAAAAAAAGCCTGCATTGCGCCTGACATAGTATGTCCACGCCATTGTTCCGTCGAGAAAAGGTATGTTAAAGAGAAGCATAAGCGCCCTGCTGTTGCTGTGCGCATTATTTTCCGGGCATCTGTTGGCCCATCGTCAGGGACACGAGTACTTTCCGGTGCAAAGTCTCGAACAGCAGCTGCTGCACGAAGCGGATAGCGATGAGCTTCGCAGCCAGCACGAGGAGGCCGCCGCAGACCTGCGCGAACATCACCGCTGGCAGGACGACCGTAAACCGCGGGCATCCTGCCAATAGCATCGACTCGAATCAGGCCCCTTTGCGCTTCGGCAGCGTCTTCATCAGATCGTCCGGGCTGACGGAGGCCACAATGCTGCCCGGGTGCGGCATTTTGAGGATATGGTTTTTGATCTTGCCGACCACGTGCATTTCGCACGGACGGCAGTCAAACTTCAGGGTCAGGACCTCATCGCCATGGATCAGCTGCATCGGCGTGGCTTTCCAGCTCTTGATGGAGCCTTTCGCCTGCTTCGGGCAGAGGTTGAAGGCGAACCGCAAACAATGCTTAGTGATCATCACCGGCACATCGCCCTTCTCTTCGTGCGCTTCATAGGCGGCGTCGATCAGCTGTACGCCATAGCGCTGGTAGAACGCCCGCGCCTTGTGGTTATAGACGTTGGCGAGGAAGGAGAGATGGGTCTCAGGGTAGACCGGCGGCGGTACGGAGACCGGCTTGCGGGTGCCGCGCTGCCAGGCGTTGAGGCGCGCTTCATCCAGCATCTCCGCAGTTTCCCGACGCAGCTGGTTGAGCAGGCTGTTGGGCACAAACAGCGGCGGCAGACTAACCTGAACATCGCGCGCATAGTAAATGGTTTGCCCCAGTTTTGTGACACCGTCACGCAGGTTGGCCAGCGCTTTCTCCGCCTGGTTAGCTTCGGCGAACTCCCCGTCAAGGGTGTGGGTCACGCTGACGCCATCTTCACAGGTCATGGTGAGAACCAGCTGCTCCTGCCAGCCGCTCAACGTCACATCTACCGCGATGCGGCGTTCGCTGGAGGTCTTTAGCAGCGCCTGTTGCCAGTTATGATCGAGGTTGCGGTTGAGCGGCTGATGGGGGCGCACTTTATGCAGATCCGCTGGCATCTCGTTCGGCCATACCCGATAACGGTTTTCGCCGGTTTTTTCCACGGTATTAGCACGGAAGCCCACCACTTCGCGCTTAATCATCACGTTGAGACCATCGCCGTTGGTTAACGGTTCACTGACTTCAACGTCGAGATGGTCTTTGCCTACCTTCAGAACTTCACCTACCGGCAGGCCGATAAATTTCGGCGAATCAAAGGCGCCGATATCGCCTTTGCGGGCATTAACAAAGTAGTCAGTGCTGCCCCGGTGGAAGGTTTTATCCGTGGACGGGATAAAGAAATGCTCGGTGCGTCCAGCCGAGGCGCGCGCCAGGTCGCCGCGATCTTCAATAATGGCATCCAGCATTTGACGGTAGTGCGCAGTGATGTTTTTCACATAACTCATGTCTTTGTAACGACCTTCAATTTTGAAGGAGCGTACGCCAGCGTCGATCAGCGCCGCCAGGTTGGCGGTCTGATCGTTATCCTTCATCGACAGGAGATGTTTCTCATAGGCCACCACCCGCCCCTGATCGTCCTTCAGGGTATACGGCAAGCGGCAAGCCTGCGAGCAGTCGCCGCGGTTGGCGCTGCGTCCGGTCTGGGCGTGCGAAATGTAACACTGCCCGGAATAGGCCACGCACAGCGCGCCATGGATAAAGAATTCGATGGTGGCGTCAGTGTGGTCGTAAATGGCTTTGATTTGACTGAGGTTCAGTTCGCGCGCCAGCACGATCTGACTGAAGCCGGCGTCGGAGAGAAACTTCGCTTTTTCCACGCTGCGAATATCGCACTGGGTGCTGGCGTGCAGCTCAATCGGCGGCAGATCCAGCTCCATGATCCCCATATCCTGCACGATCAGCGCATCGACGCCTGCGTCGTAGAGGTCGGTAATCAGCCGCTGCGCCGGCTCCAGTTCATCGTCATGCAGAATGGTGTTCAGCGTCACAAATACCTTTGCGCCAAAGCGATGAGCGAAAGGCACCAGCCCGGCGATATCACTCAGACTGTTGCTGGCGTTGTGGCGGGCGCCAAAGCCAGGTCCACCGATGTAAACGGCATCGGCGCCGTGAAGGATCGCTTCGCGAGCGATACCGGCGTCGCGGGCAGGACTAAGAAGTTCAAGACGATGATTGTGCAGGCGCATACGCGTGTTGTTATCCAGTATAAGGGGGTCGAAATGGCGGCTATTGTAGTCAGAACCGGGCGCAGACGAAAACCTTTTCCGCCGTCGCGCGACGACGAATTTTCACTTTTCAACAAAGTATTGACGGAAAAGATATTTCCCTCAAATGACGGCGAAGAGTACTGTCATCACGTATTCCGGATTTTCCTCGTCACGTTGTGAGTGGTTATCATCAGTCATCTTGTCTGGCCGCGGGTTCGCTCGCGGTTTTTTCTTTTGGATAATGGATAAGAGAATGGAAATGGGCTGCCTGGGCGCCGCGGTTACGATACGCATGCGTCGCGTCGCCGGCGAAACGCCTACCCTCACCCGCCTGCAGAGAGTGCCACTCCCCTTGTAAGCACAAATCCAGCGTACCACTTATCACTACCACATGCTCAATCACCCCTTTCTCATGCGGCGTTGATTCGCTCAGCGCGCCGGGGGCAAGGGTTATCGAAAAATGGTCAAAGCGCAGCTCGGGATCCCACGGGAATACTGGCGTCACCACCATCGCCTGCTGCTGCGGATCAAACGCGGAGGGCGCGGCGCTGGCGTCCGGGACGATGAACGCCGAAAACGGTACGTTCAGCCCGGTGGCAATCTTCCACAGCGTCGCCACCGTTGGACTTGATTCATTCCGCTCAATCTGCCCGAGCATGGCTTTCGACACCCCGGTCTCTTCCGCCAGTCGCGACAGGCTCCAGCCTCGCTGCTGGCGCAGGGTTTTAAGCGTTGCCGCCAGATGTTGCGCAATATTCATCCTTCCTCCTGTTTTTACTGCGCAAAGTATACCGCCATTTGTCTGATTTTTTCAGGACGTTTAACGGCATCGTACGCCACTGGCGGCGAGTTTTTCTCCCAGGGTAGCTGCGCGAACCACCGCTTGTGCGTTATAACGCACAATGATACATTGAATGGATGTTATAACGCACATGAGAATCATCGATGCGCTCGTTTAGTCTTCCGCTTCCCACTCTGTTCGCTGGCTTCGTCGCCGTGTTGGTGGGGTACGCCAGCTCCGCCGCCATCATCTGGCAGGCCGCCGCCGCGGCCGGCGCTACCCCCGGGCAGATCGCCGGCTGGATGACGGCTCTTGGCCTCGCCATGGGCATCAGTACTCTCGCGCTGAGCGCCTGGCGGAAAGTTCCTGTGCTCACCGCCTGGTCAACGCCGGGCGCTGCGCTGTTAGTTAGCGGCCTGCAGGGGGTGACCCTCGCCGAGGCCGTGGGGATCTTTATTTTCGCCAACGCGCTGATCGTTATCTGCGGCGCCACCGGCCTGTTTGCCCGGCTGATGCAGATCATTCCCCATTCGCTGGCCGCCGCGATGCTGGCTGGGATCCTGCTACGGTTTGGTTTGCAGGCCTTCGCCGGCTTACAGGATCATCTGCCGCTGTGCGGCGGGATGCTCGCCGCCTGGCTGCTGTGTAAAGCGCTGTGGCCCCGCTTCGCCGTGGTGGCCGCGCTGGTAATTGGAGCGCTGATTGCGGCGGCGTCCGGGGATGTGGCTAGCGCCGCCGTGCCGTTGGCATTTGTGACGCCGGAATGGGTCGCCCCGCAGTTTACTCCGGCGCTTTTGCTCAGCGTCGGTCTGCCGTTCTTCCTCGTCACCATGGCCTCGCAGAACGCTCCGGGGTTCGCCACCCTGCAGGCATCAGGCTATACCGTACCGGTCTCCGCACTGATCGTCGTTTGCGGGGGGTTGGCACTACTGCTGGCGCCGTTTGGGGTTTATTCCATCTGCATCGCGGCGATCACCGCCGCCATATGCCAGAGCCCGGAGGCGCACCCGGATCCGAACCAGCGCTGGCTGGCGGCCATAGCCGCGGGCGGCTTTTATCTGCTGGCCGGTCTGTTCGGCGGGTCAATCACCGCCCTGATGTCGGCCCTGCCGCCGGCGTGGATCCAGATGCTGGCGGGTCTGGCGCTGCTCGGCACCATCGGCGGGAGTCTGTTTCAGGCAGTGCATCAGGCCAGTGAACGCGATGCGGCGGTGCTAACCTTCCTGGTCACCGCCAGCGGGGTGACGCTGGCGGGAATTGGCTCCGCCTTCTGGGGCGTGGTGCTCGGCGGGTTGAGTTACGGCGTGCTATCCGCGCTGCGCCGCCCGTAGCTGGGAGGGCGTCAGGCCGGTGGCGGCTTTGACCCGATGGCTGAAATGGCTGGGGGAGCTAAAACCACAGGCCAGCGCTATCTCGGTTAACGTCAGCGCGCTATGGCAGATCAGGTTTTGCGCCTTCGCCATTCGCTGCTGCATGACGTACTGATGCGGAGCCATATTTAGCGACTGACGAAACATACGAGCAAAATGAAACTCACTCAGACCCGCCTGCTGCGCCAGGTCGGCCAGGGTCAAGGGCTGATCGAGATGAGCATCGATCCAGGCCAGTACGTGACGCTTTACGCCTGGCGCCAGCCCGCCGGTGACCGTCGGCAAACGCCACTGCACGGTGGAATAGTGCTGGATCAGATGGGTAAGCAGTAAGCTGCTGGCAGCGCTGAGGGTCAGCTGGTTCGCCGGCTGCCGCCAGTCGTTAGCGAGCAAAAACTGACGATACACTGCGGTGATTTTATCATCGCTGGCGAAGGTCTTTTCCTGCAGGGTGAAGTTCGCCGGGCTGCGGTCCCACACCTCCTCGCCGACGCGACGCAGGTGCGCATCGGTACAGTAAAGATGCACAAACGACAGATCGCCGCGGATATCCCATACGCTTTCATCGCCTTTCGGCATCAGACAAAAACGATCCGGGCCGCCGCCATTTTTCCAGCCGTGCGGCGTCTTTTGATAGCTTTCGTAGCCATCAGCCACGTACAGACTTAAAGTATGATGGTCGCTGCGCACCGTCACGGTATCGCAATTGTTATACCAGGCGGCCAGTTGAATACCGGAATTCAGCTCCACGGTTCCCTTCAGCACCGCGTTCTGTCGCCGTAATGTTTCAAATGTCCCGTAACCCATCGTCTTCACACATTGTCTGTAAAAGCCCTAGTCTAGGGAGACTACGGCGCGGTTTCCAGTCCTCACCGCCAGCGGAGGGCAAATAAGCGCAAGAATTTGCAAGCCGACAACAAACCGGTGAAAGCCGCAGCAGGCGGCAGCCGGCATACTCCTCCCATCAACAGGTAGAGGAGAACCAGGGTGAACGCATTACTCTATGCACTCGTTGTCGTGATCTGGGGTACAACGTGGATTGCGATTTTTTTACAACAGGGACCGGTGGCCGCGCCGGTATCGATTTTCTGGCGTTTCGCCGTAGCCAGCGTCACGATGCTGGCGATTCTGCTCGTCACACGACGCCTGCGGCCGCTGGGCGCGAAAGATCATCTCTGCTGCCTGCTGCAGGGCTGCTGCGTCTTCTGCTTTAATTTCTGGTGTTTTTATACCGCCGCCGCCTGGATCAATACCGGTCTGGAATCGGTGATCTTTTCGATGGCGGTACTGTTTAACGCCATCAACAGCTTTCTCTTTTTCCGCCAGCAGCCGCCGGGCCGCTTCTGGGCCGCCGCCGCGCTGGGTCTCGCCGGTATCGTCATCCTGTTCTGGGACGACCTGCTGGCCAACGGACTGAACGCCTCGCTGCTGTGGGGGATCGGGCTGAGCGCCCTGGGTACCTACGGTTTTTCGCTCGGCAATATGTTCAGTATTCGCCACCAGCGCCGCGGGCTGGAAACGCTGACCACCAACAGCTGGGCGATGCTCTACGGCACGCTGGTGATGGGGGCGATCGCTCTGCTGCGCGGCGATAACTTTATGCCAGAATGGACCGTCAGCTATCTGGGCGCCCTGCTTTACCTGGCGCTGTTCGGCTCGGTCATCGCCTTTGGCGCCTATTTCACTCTCGTTGGGCGCATCGGCGCCAGCAAAGCCGCCTACAGTACGCTGCTGTTTCCGCTGGTCGCCTTATCCATTTCCACCGTCTATGAAGGGTATGTCTGGCACAGCAGCGCCGTGATCGGGCTGGCGCTGATCCTGCTGGGTAACCTGGTAATGTTTGCCAAACCGGAACAGCTATTGCTGCGCCGAAGGCTGGCCTGAGGAGGCTGAAGAAAACCAGCGCCGTCGTCAGACGGCGCTGGCACGATTAACGCTGAGAGGGATCGAATTTAACGGCGTCGACCGCCATATCATCGATAACCTGCTTCAGGGTATCGACGGTCAGCGGTGTATTCTCATTCGCCAGGGTTTTGCCTTCCCCTTTACGAACGACCTTGATGACCGGCTTATTGGTGCTGGCGTCAATGACCTCCGCCTCAAAGTACAGATTGGTGTCCATGGTACGATGGCCGGTGGCGGCCTGGGTGCCGGCGACAATCATAGCGACCGGGATCACTTCATAGAACTGCAGCCCCTCTTTGCTGGAGTCCACCCCGGTGATCGCCCCGCGGAAGATGAGGCTGCGCTTGCCGGCGGTAGTGGCCAGCGGTTTACGCTCGGAAATAGCCTGTTTCAGCTCTTTGTTGGTGTAGTTAAGAATATCCTGCAGCGCCTTCTCCCCTACTTGGGTGGTCGGCTTCGGTACCGGATAGTAGGTCACCGGGTGATAAACGATATTGTCATAGTTGGCCGGATTGAAGTTCGGATCGATCCAGCGCAGCTCCGGCTTGCCGGAGGCAGAGGTCGTTTCTTTCAAACTGGAATAATCTTTTAAGAAGCCCGAATACTGATTCGGTTGCGCCACTTTCGCCGCACAGCCGGTCAACGCCAATATTCCCGCCAGAGCGGCGACTTTCAGTAAAACGCGAGTACGCATAGAGAGATCCCTGTAAATACAGTTTTTTTTCGGCAGACGTTATAGCAAATAGGACCCACTAGTTTTGTGACAAAAAAAGGGCTTCGTCAAGGAAGATTTATAAATATTGATGGCCTGAACATTACGTTAATAAATAATCACTTAAAAGGGGTATCGCGCGGTTTTCCAGGCTCATTTTCGCCGCAACGGGTCTCTGTCTTGCCCAGGCTCTGGCGGGGAATGCGGCGCGGGCCATGCTCAGCTTCCCACGCCGCGGCGAATCAGGCAGGCTTGCGCGCCAACAGGGTGGCGAAGCGCAATTTGATGCGATTGCCGTTGGCGTCGGTGCGATGCAGCTCGCCGACGTCCTCATTGTATTTCAGCAGCTCCCAGCCCTGGTAATAATCACGAAGCTCATCAGGTTTAAAGGCAAACGGGAAGCCGACGGTGCAGGGATAGTCTTCGGTATCCATCGCCGCCACAATCAGGTTATAGCCGCCGGCGGCGGTGCAGCGCTGCATATTGGCGATCAGGCCCGGGATGGTGTCAGGCTCGAGGAACATCATCACTACGGTGGAGAGGATCAGGTCATACTCGCCGTCAAAGCTCAGGCTGTTGAGGTCTTTCACCGCCGTTTGCAGATTATCCAGTCGCTCGGCGGCGCGAATACTTTCCAGATTGTTGACGCTCATCGGATTTTTATCCCACGCCGTCACCGCGAAGCCGTTCGCCGCCAGATAAAGGCTGTTACGCCCGTTGCCGCAGCCAAGATCCAGCGCCCGCCCCGGCGGCACAATCGTCGCGGCATGCAGCACCTCGGAATGGGTGCGGGTCAGGCTGTATTTTTGACTAAAATAATCCGCGTCACGCATTGTCATGATCCTTCCTTCTTATTCAGGAGTGTTTCCCGGTCGACCTGGAGCAACAGTTTTCCGCTGACCAACAGCAACGCTGTACGCAGCAGCAGCAGGCCGACAACCAGATTGCTAAAAATAAATAGCGGCATCGCCAGATGATGAAAAAAGCCGTCTCCCCTGGCCTGGCCGAGATGCAGACCGGTGGTGGCCAGCGCGGAAATGCCGAACGAGAAGCTCCAGAAAGAAGCATTGAACGGCTGACGAAGATACCAGGGCATCAGACGGAGCATAAACAGTAGCTGCAGCAGGCCGTAACCAAACAGCAGCTTAGCGAAGGTATCGGCCTCCCCGCCGTTGACGCTGAGCCAGGCGCTGCAGGCCACCAGCGCAGGCGCCAGCTGGATCCCCAGCGAGGTGCGCAGCGGCGTCGGCAGCTCGCCTGCGCTGCGCAGACGCTGGAGGATCGCCGGCTCGAGGCTCAGCCAGGAGAAGACCCCGGCGCCGAGGAACACCAGTCCGGCATCGGAAAATCCCAGCGCGCCGCAGGCCATCGCGCTGATAAAATTATTGGCTACTGTCGGCAGATACAACCCCGGCGTGGTGGCCTCGCGAGGATGGTTCCCCCGCCATAGCCCACCGCTTTGCCAGGCGGCATAGGCGAGCTGCAGCGCCACGCCCGGCACAAACAGCCCGATCGCCAGCGGCCGGCACCAGGGAGCCAAACCAATCGCCACCAACAGCGTGGTGGCCGGAAACAGGCTGACGAAGCTGCTGCTCACCGGATGACGCATCTCCCGCAGCACGCTCGCCGGAAAGCGGATCGCCCGGCTGATAAACGCCATGCTGAGCAGGACCCACATCGCCATCGCCAGCGTCACCAGCCCATCACCAATGCTGCGGCTGACCGGCCAGAGGGTGCTGGCGTAACGCCAGGCGAAGCCCATTCCGATGGTGCCGAGCACCATGCCAAAATAACCCGCCGGCAGGTTTAGCACCTGCCGCGGCGTTTGCGTTTTATTCATTTTATTGATGATATCAATTTAATTTGAAGTTGCATTCTAAAGGAACCTTATCCCGCGCGCTATGGCGATCTTTGCTATGTTTATGTTAACCATAAGTAATAAGGATCGGCCATGCGTAAATACCGTCTCAGCGAACAGATCCGGCAGTATTGTTATGAGGAAGAGCATGGCAAACAAAGCGTCACCCTGCGCCAGATCGTGGCGCTTATTGATTTCGCTGACGTCAAAGCGGGCAGCGAAGGCGGCTGGGTGGATGAGGAATGCGCTCTCAGCCAGCAGGGGGAGTGCTGGATCTACGATGTCAACAGCGTGGTCTTCGCCGGGGCGCGCATCCGTGACGACGCCCGCTTAACCGGATTCTGCGTGGTCAGCCATGAGGCCACCATCGGCGGACGGGCCTGCATTCACGCCTCGCAGATCAGCCATCACGCGCAGATCAGTGACAACGTCACGGTTATGCAGAGCCAGGTGCGCGGTTATTGTCGCCTTGCCGACGAGGCGCGTCTTCTCCCCCACTGCCAGGTGATTGCCGCGCGTGGGTTAACCGCCGATCGCGACAAAGTCCTGCAGATCTATCAGCGAGCCACCGTCAGCGCCTCGCGCATTCTCCACCAGGCGCAAATCTACGGCGATGCCTTCGTTGAGCATGCGTTTGTCGAACATCGGGCGGAAGTGTTTGACCAGGCAAGACTTGAAGGGAACGAAGAAAACGACGTCTGGGTATGCGATAACGCCCGGGTATACGGGCACGCGCGTCTGATCGCCGGTCGCGGAGAGGATGCCATTCCCACCGTGCGCTACAGTTCGCAGGTGGCAGAGAATGCGGTGATTGAAGGCAACTGCCTGCTGAAGCATCGGGCGATGGTCGGCGGCGAGGCGCAGCTGCGAGGTGGTCCGATTCTGCTCGACGACGATGTGCTGATCCAGGGGCGGACAGTCATCACCGGCGATGTGATCGTTGAGCACCAGGTCTCCATCAATGACGAGGTGCAGATTGCCGCACAGGAGGGAGAGGCCATTCATCTGCGCGGCCCGAAAACGCTTGACGGCCAGCAGCACATCACCCGCACGCCGCTGTTAGGCGCGCTTTAATGCCTCATCGCGGTCAATAATGCGGGCGTAGATATTCTGATCGTCATAGCTACCGTTCAGATACTCGGCTTGTCGGAGACAGCCTTCCAGAACAAACCCGTTGCGCAACGCTACCTGGTTGCTGCGGGTGTTCGCCACCCGGCATTTGATCACAAACCGGCGCACCAGCCCGCTGGCGGCATAATGGCGGATAAAGGCCTGTAATGAACGGGAAAGCAGCCCTTGCCCCTGGTGCTCTTCATCGATCCAGTAGCCAATATAGGCCGTTTTATTCTGCGGCTCGATCTGATTGAACGACAGGACGCCGACTAGCTGCTTATCGAGAAACAGCAAAAACATTTTGGCGTAATCCCGCTGATGCAGCATCACGTTGCCCTGCACATGACGGCGGGTCTCGTCTTCGCTGCGCACCTCGGCGGGCCAACTGAGCGACTGCTGTAGCCAGCGCTGGTTTTTGACCACCAGTTGGTGCAGGTCGCTAACGTAGCGCTCATCAATGGCGATTAGCGTCAGCGCGTCGGTTACCGGGATCGACTCAGGTACTGCTGGGATATCTGCGGTCATAGCGCTCTCTTCTGGCCCGCAGGGACTGCCTGCGGGCGTCGGGTGACTCAGGGTTATTTCATGATCCGGTCGTCAACGTAGTTGCGTTTATCTGCTGCCGGCGGGAAATACTGATAGAGCCAGGTTTCGCTGATGGCTTCTCCCTGACAGCGCAGGAACAGACGCATCTCCACCGGGTCGGTTGAGTCGGTGGTCGGATACCAGTCGAAAAGGATCCGGTAGCCATCGAACGGCTCGACGTAGAGGATCTCAATCTGCTTCGCTTCCCCGCTGGAGAGGGTGATCACCGGTTCAATACCGCGCGGCGCGGCCGCCTTCAAATCGCCGCCGACAAAGTCGATGGCAAAACGACGCGCCCACTTATCCGGGTAGTGTTCACCCGGCGCCCATCCTTCGGGGAAGCCCCCCATCCCGGTGCGGGTGGCCAGAACGCGCGCCAGCGGGGTGCTAACCGGCGGCTCCGCGCTCCAGTAAAGACGGTAGCGGAAGTCCAGTTCGTCGCCCGCCTTCACCGCCTTTTCCGGCTGCCAGAAGCAGACGATATTATCCAGCGTTTCGCCGGTAGTTGGGATCTCCATCAGGCTGACCGCCCCTTTGCCCCACTGGTTACGCGGCTCAACCCACAGGCTGGGACGCTTGTTATACCAGCCCATCACATCCTGGTAGTGGGAGAAATCACGGTCCAGCTGCAACAGACCAAAGCCGCGCGGGTTCTTGTCCTGGAAGGCATTGAACTGCAGCTTCTGCGGGTTATTCAGCGGCCGGCAGACCCATTCCCCGTTGCCCAACCACATTGACAGCCGATCGGAGTCGTGGATTTGCGGATGGATGGTGTCGCACATCCGCCGCTCATTATTGCCGCAGCTGAACATACTGGTCATCGGCGCGATACCCAGCTGTTTGATATCCTTGCGGGCGTACAGGTGGTTTTCCACGTCCATGATAACCTGGGTATCCTGGCAGTGGATGGTGAACTTGTAGGCGCCAGTGATGCTCGGGCTGTCCAGCAGCGCGTAAACGGTAAACACCGTGGCGTCCCCTTTGACCGTTTCGAACCAGAACGACGTAAAGTCGGGAAACTCTTCCGGGGTATCGGTAAAGGTATCCACCGCCAGACCGCGGGCCGACAGGCCATACTGATAGGTGCTGTCTACCGCGCGGAAGTAGCTGGCGCCGAGGAACGCCACGATATCGCGGCGCGCCAGCTCCGGCGCTTTAAACACCCGGAACCCGGCGAAGCCGAGGTCAGACTGTCCTTCCAGCTGACGGGTATCCACACCGGCGTCATTGTACTTAAACAGCTCCGGACGGAAGTGGATCTCGCGCGCCTGCTGGGTGCTGGCGTCTAAAGAGAACATCCGCACGCGGCGACGGAACCCCATCCCGACGTGGAAAAACTGGATGTCCAGCTTACGCTCTTCAATATTGTTCCACAGCGAGTGGTTGGCATCGTACTGGATGCTGTTATAGGCCTGCGGGGTGAGATTGGCGAGCGTCGGCGGCAGATCGCGCGGGGCGCCGCCCCACGGCTGGCGCGCCAGATCGTGAGCCATCGTCTGCAGAACAGCATAATCAAAACGACGCGTTTGCCCGTCGGCAATGCCCGCGTCTTCGGCAAAAGCGGCCTGACTGAATAAGGAAGCGACTCCTGACGTTCCGCATACGGCGGCAACAGCCATGGAAGATTTAAGAAAACGTCTGCGGTTCATGCCTGAGAAAGCGTCCTTCTGCACGGGTGAATTGATTCGCAACGCGTCATCACGCTGCGTGATAATTTCCGCCCACTCTAGACAAAAACGATTAATAATCCAATTGTTGCCAGCAGAAAAAAGGTAAAAAAGCCCTGTCCAGAGGAACAGCCTGTTTTTTTCATTTCCTCTGACGTGTAGCCTGGGCATACACGCTGCCTGCCGCTTTTTACCCCTGACTATTCAAGGGAAATCTATTCTCCAGTGCTGAATATTCACCCCATGTATCGCTCCTCGCCGCGCGCGTTTTTTAGGCACGATTCGCGCAAATTTCCATCGCGCCTGGTGCTAACTTTTCCCCGATAACCGCTATCTTTCTTCACGTTAGCGGCCAACAGGGGAGAGCCGTTCGGGCTGTCCCGCCACGCTCTCCAGGGAATTCATTCAGGAGTCATGCCATGCAAGTGAAAGCAGCCGTCACGCTGGGCTACCAGCAGCCTTTTGTCATCAAAGACGTCGAGGTCGCCCCGCCGGGGAAGGACGAGATATTAGTGAAAATTGTCGCCACCGGCGTCTGCCATACCGACGCCGTGATGCGCGACAACCCCGGGGTGGTGCCTATGCCGGCGATCCTCGGCCATGAAGGCGCCGGGATCGTTGCCAGCGTCGGCGAGGCGGTTAGCGGCATCAGGGTAGGAGACCACGTGGTGCTCAGCTACGCCGCCTGCCACCACTGCGAAAATTGTTTAAGCAACCACCCTTCGGCTTGCGAAGATTTTAATACGCTTAATTTTGGCGGCCGACGCGATGATGGCACCACCCCCTACCGGCTGGGAGACCAGGATCTGTCCCTGTTCTTTGGCCAGTCGTCTTTCAGCCAGTATGTGGTCACCCGCGCCAGCAACGCGGTCGTGGTCGACCCGGACGTTGATCTCACCCTGCTCGGCCCGCTGGGCTGCGGTATCCAGACCGGTAGCGGAACGGTGCTCAATCGCCTGAAACCGGTGGTCGGCGAATCGCTGGTGGTGTTTGGCTGCGGCGCGGTGGGGCTCAGCGCCATCATGGCAGCGAAATTAACCGGCTGTTCACAGATTATCGCGGTGGATATCCATGCCAGCCGCCTCGCCCTGGCGGGCGAACTGGGCGCCACCCATCAGATCAACGGCAAGGAACAGGATGCCGTCGCCGTGATTAAACAAATCACCGGTAAAGGCGCCCACTACGCGGTGGAAACGACCGGCGTCTCCGCTATCGTTCTGCAGGCCGTACACGCGGTGAAACCGCTGGGAACGGTGGCGATTGTGGGCTTTACCGGAGATATCACCCTTAACGTGCAGAACGACCTGATGGCGGAGGGAAAATCGCTGGTCGGGGTGATTGAAGGCGACGCCGTGCCGGCGCTGTTTATTCCGCTGTTGGTGCAACTCTATAAACAGGGAAAATTCCCTATCGATAAGCTTATCGCCCGCTATCCGTTGGCCGATATCAACCAGGCCTTCGCCGATTCGGCGTCCGGCAAGGTGATCAAGCCGGTGGTGGTCATGTGAGATAACGTCGCCACCGGTCGGTGGCGACAGTTGCGCATTATGGGATTTATTCCAGCGTCACGTGATGCTTCATCACCCGGCGAAACAGCGCCAGTCTGGCGCGCATAAAGCGGTTCTCCACTTTAAACCCGGCGCGCTTATGCAAGCCAATGCGCAACAGGCGATCCCGCCCGCGCAGGCACGCCGGCCAGCGCACTGCGCCGGAAAGCGTCTGCTCGCCGCTGGCGAGGCGTGCAAACTGCGTCCAGTAGTCAGCGACCTGAGCGGCGAAGGCCAGATCCGCTTCGCTGGCGTACTGCCGCACCGGGTCGGTCAACCGCAGGTTATCAAACACGTAGGGCACCTCGTTGCCATGCCAGGCCCCATGCGGGTAGGCGTCATGCTCCGCTTCCGCGACATAATCAAACCAGTAGCGCCAGCACGGCTGACCCACGCGCTGTTGCGCCTGCATCACTACATAACCAAGGGTGGTGAAGGCCATGTCGCGGCATACTTCCCGCCCCAGCGCTTCATCGCCCTTCACGCCGGGATAGAGGAGTTTGATCAGCCCCAGCCCCAGACGGCGCTCTCGGCGCAGCTTCTGGATCTGCCCGGCAATATCGACGCCGAACACGGCCATCACGCTGGCTTCATCGCTATTGGAGCCGATCATCACCGGTATCGGATGCTGGCGGCCGGCAAAGAAGGTCTCCAGCATCGGCTGCGGCAGCACCGCGTCTCCGACAATAGGCGCTGGCCCGGTATTCAGAGGCGCGGTGAGCGACCAGAAGGCCTCCGCCGGGATCGCCCGCAATTCCTCAGCGCTGGCTTGCGGTAAGGCGAAGTGTTCCGCCAGCAGGCGCCCTTTTTCCAGCGCTTTTTCCCGCGGCAGATCGGGTAGCGTATACCCGCTCTGAATAATCGCTTTATGAAACAGCCCTTTCGCTTTCGGGGAGGCCATTAGCGACAGCACGCTGCGCGCCCCGGCGGATTCGCCAAACAGCGTGACGTTGGCGGCATCCCCGCCGAAGGCGTGGATATTCTCCTGAACCCACTGCAGAGCGGCAATCTGATCGAGCAACGCGAAATTATAGAGACGTTCGCCCGCCTCTTCTTCCAGCGCCGGATGGGCGAAAAAACCGAGATGGCCCAGCCGGTAGTTAACTGTCACCACCACCACGTCGCGGCTGGCAAGCGCTTTGCCATCGTAAGGCGGCAGGCTGCCGGCGCCGATGGTAAACCCGCCGCCGTGCAGCCAGACCATCACCGGCAGCGGCTGCGCTGCGCTGGCCGGGGCCCAGACGTTGAGATATAAGCAGTCTTCGCTGAAGGCGCCAGGATCGCCGCCGCCGAGCTCGCGGCAGTAGTCAATGTCCTGCCAGCTGGCGGCGGAAAAGGTCTCGGCTGGACGTACCCCCTGCCAGCGGGCGGCTGGCTGCGGCGCGCGCCAGCGCAGCGGGCCCACGGGCGGCGCGGCGTACGGAATGCCGCGCCAGATATGAATCCCCTGTTCTGCGCTCCCGGCAAGCGTTCCCTGACGGGTTTTCGCCAACGGTTTCGACGGATGTTGCATAACCTGCTCCCTGTAAGGCTGATGCCAGCAGGGTACTGATTTTACAGCAGACCGCAACGTCGTTTGCTGCGCTCCTCCGCCTGTCGGTATAGTTCAAACTCATCCTGCACCGGGCAGCCCAGAGCTGCCTCAAACGCCTCGCGACTGGCGTTCCCGTGGCTGCGCGCCTGGGTCTCGTTGCCCAGATTGGACTGAAAAATGCCCGCCGCGCTGACCGGTAAAAAGTCTTCATAAATAATCGGCTGGGCGACCACCCACCCGCGCTCAATCAGCGGCTGCGGATCGTCGCCCGGGCGAAACGCCTGGCGATGTGCCTCACCCGTGGGCGTCAGGCGGTAGCGAAACCAGGCCAGCCCCTGCTGACGGAGCAGAAATTCGCTGTCGGGAAATTCGCTAAACACCTCCTGTAGATGCTGCTGGTGGCTGAGATTATCTTTCCCGGTTCCTGCCGCCTGCAGCAGCCGATCGTATAGCGCGCGCCCTTTCGGCGTCAGCGCCACGCCCCGCTGCTCAATTTCGCCAAAGCGGGCGCTATGGGTGCCTCGGTGCTCTCCGGCGAACATCACCGGCTCCTCAAGCGCCTTAAAGCTGGTCTGCCGCAGGAGGATCGGGACCTCCCGGCGCGGTGGCCCTTCAATCAACGCTTTGGGTTCAATACCGCACTCCGGCATCAGGGACTGGACGCGGTCAATATCCAGCGTCCGCGGCGTGAGATGGTTGATATGACACCCCGGGAAACAGACCACATCGGCAATCAGGCGGTGCTCGCGATGCAGAGCATGGTAAGTCTCCTCATCGACGGTGGCTTGCCGGTGCCAGCGGAACGTCTCCAGCGCCTCCTGGACAAACTCGCGCGCGTCGGCAGAGGTGAATTCGCCCTCTGCTTCATACTGCGCAATCAGCGCCAGGCAGCGGGGGGTGAAGATTTTGCGCCGCGCGAGGATCGCCTCGGCCCGCTCGCGCAGGGCGCGATTTTCAATCAGCTCCAGGCGCAGCAGCGAGGTGAAAATCCGAAATGGATTGCGCGCCAGCGCGGCATCGTCGATGGGACGAAACGCCGTGGAGTGGACCGGCACGCCGGCCTGCGAGAGATCGTAATAGCTAACGGGATACATTCCCATGATGGCAAACATGCGACGGAGCGTCGCCAGTTCTTCCGCTGTGCCCACGCGAATCGCGCCGTGGCGCTCCACGTTTAAACGCGCCAGCTCGTCAGCGTTAGCGAGCTGTTCATGCAGCTGCGGATTATTTTCCAGTACCGCCAGGTTGACGTCAGCCACCAGCTCCAGCAGCGTTCCGTACTGCGGAACTTCCTGCTGGTACATGGCCGACATGGCCTGCGAAAAGTGCTCCCGAATCTCATCAGCCGTGATGGTGTTCGCCATGATGTGTTACCTCCAGTGAATACTTCCTGGAGTGTAGGAAAGCTGCCTCGCGGCGGGGGGAAGAATTTACAAACTGTGATGGCGATAACCTGCCGCCGGCCCAGGTCAGTGCGCAAAACATAACCCATAGTTATGAAAAACACCCGGTAATTTCACTTTAAATTAACAATACATTTACACACACTGCTTCTGGCGACATTACAACAATATGCCCCTCTACCGTCTACACGGAGTACCCTATGAACGACAAATGGTCCCCACGTGAGGTTGTCCATCGCGATTACAGTAGCCACCCGCCCGCTTACGCGCCGGGCTATAAAACCAGCGTCCTGCGCTCGCCAAAAAACGCCCTCATCTCTCTGCAGAACTCGCTGTCAGAGATCACCGGCCCGGTATTTAGCCGCGACGACCTGGGCCCTCTGGATAATGACCTAATCCTGAACTATGCCAAAGAAGGCCTGCCGATCGGCGAGCGGATCATCGTCCACGGTTACGTGCGCGATGGATTCGGCCGACCGATGAAAAATACGCTGGTGGAAGTCTGGCAAGCCAATGCTGGCGGTCGCTACCGGCATAAAAAAGATCAGTATCTGGCGCCGATTGACCCGAACTTTGGCGGCTGCGGCCGGGTGCTTACCGATGAAAACGGCTATTACTGTTTTCGCACCATCAAACCCGGCCCCTACCCCTGGCGCAACCAAGCCAGCGACTGGCGTCCGGCGCATATCCATTTTTCTCTCTCAGGCGACGCCTGGGCCCAGCGCCTGATCACCCAGATGTATTTTGAAGGCGACCCGCTGATTAAGCAGTGCCCGATCGTCAGGACTATTAATAATGATGACGCTGTGCGCACGCTGATCGCCGAGCTGGACATGCACGCCGCCGTACCGCTGGATTGTCTGGCCTACCGCTTCGACCTTGTTCTGCGCGGCCACCGCGCCACGCTGTTTGAAAATCGCACTCAGGGGGCCGCCCGATGAAAGAGTATCTGCCTGAAACCGCCTCGCAGACGGCGGGACCCTATGTTCATATCGGCCTGGCGCCGGACGCCGCAGGCTTTCATATTTTTGAGAAAAATTTTGGCCCGGTCCTCACTACCGCCGATACCGTCGGGGAGCGCATCACCATTGAAGGCCGGGTTATCGACGGCTCCGGGACGCCGGTCCGCGATGTGCTGCTGGAGATCTGGCAGGCCAACGCCGCGGGTCGCTATAACCATCCTGACGATCGTCAACAGCAGAAAGCCGTCGACCCGGCCTTCCGCGGCTGGGGGCGTACCTGCTCTGATTTCACCTCCGGCATTTGGCGCTTTGAAACCATCAAGCCGGGCCCGGTGGTCGGTCGCGATGGCCGCCTGATGGCGCCGCACGTCAACCTGTGGGTGGTGGCGCGTGGGATCAATATTGGCCTGAATACGCGGATGTACTTTGCCGATGAACACGAGGCCAACGCCAGCGACCCGGTGCTGAATCTCATCGAGTGGGAGGTGAGACGCAAAACCTTAATCGCCGAGCGCGAGGTTCGCGGTACGGAAGTGGTCTATCGTTTTGACATTCATCTGCAGGGCGAGAACGAAACCGTCTTTTTCGATATTTAGCCGTCGCGGTGACCACCACCTTCGCCCCGTTTCTGCGGGGCGAAGGCGTTTTCAACCACAGGGAAAGATCTTGTCATGTAACCAACTCAAATGTTAATAATATTTTGCTATCTGGTTATCAAATTTAAACAAGTCCGCTTGTCTCTTTCACCGCTGTGTTTTTAACATCATCTTACTATGGAAAAAAATGGTCTCTTCAGTCAGCGCATTCGCTTGCGCCATCTACACACCTTCGTGGCCGTCGCTCAACAGGGAACGCTGGGGCGCGCGGCTGAAACATTAAATCTGAGCCAGCCAGCACTCTCGAAAACGCTTAACGAGCTAGAACAGCTGACCGGTACCCGGCTGTTCGAGCGGGGTCGTCTTGGGGCGCAGCTAACCCTGGTCGGCGAACAGTTTCTGACGCATGCCGTTAAGGTGCTTGACGCCCTTAATTCGGCCGGCCAGGCGCTGAACCGCAAAGAGGGCCTGAATAACGACATCGTGCGCATCGGCGCGCTGCCCACCGCCGCGCTGGGGATCCTGCCGACGGTGATCGGCCAGTTTCACAAGCAGCAAAAAGATATCACGCTGCAGGTCGCCACTATGAACAACACCATGCTGCTCGCCGGCTTAAAATCCGGGGAGATCGACATCGGCATTGGACGTATGTCCGACCCGGAGCTGATGAGCGGGCTGCATTACGAACTGTTGTTCCTTGAATCCCTGAAGCTGGTGGTTCGCCCGGGACATCCCCTGCTTCAGGAGACGGTGACCCTTAGTCGGGTGATGGAGTGGCCGGTGGTGGTCTCACCTAAAGGCACCGTGCCGCGGCAAAACGCCGAAGCGCTGCTCCAGAGCCAGGGCTGTAAGATGCCCGCCGGCTGCATCGAGACCCTCTCCGCCTCCCTGTCGCGCCAGCTGACGGTGGATTTTGACTATGTCTGGTTTGTCCCTTCCGGGGCGGTAAAAGACGATCTTCGCCGTGGCGTGCTAACCGCCCTGCCGATCGCCACCCAGGGCGCCGGAGAGCCCATCGGCATTTTAACCCGCGTCGATGCGACACTGACCCCGGGTACGCAGACGCTGCTCAGCGCTATCCGTAAGTCCATGCCTGCCTGACCCCCCTTTCTCCCCGGCCCGCAGCGGCCGGGGAACCTGCAAACGCGCCGACGCCGCTCCCCATGACGTTAGACATATTCGGCAAAATAATCATTTAGTGTGAAATTATTTATTAACATTTGCGCAAACTTCTTTAACAGATCTATCATGTCTCGATTTCACCAAATGGTTCACTAGAAATCTAATCAAGCAACAAATACAGTTTTATGAAGGTTAAAACCACTTCATTCAAAAATGATTCAAAAGCAACATGTTTCATTTGGTTCACAGTGAGGTGGCTGGTGTGGTTAAGGAGATTACATGGCAACTGGCAACGCGCCGCGCGGATTCCCCCGGATCCTGCAGTGGCTTCTCGCCGGACTGATGCTCATCATCGGTCTGGCTGTGGGTATTCTTGGGGCAAAACTGGCCCTCGTCGGCGGAACACTGTACTTCGCGCTAATGGGCGTGGTCATGGTCATCGCGGCGGTGTTGATTTTCCGCAACCGCCGCGGCGGTATTCTGTTATACGCCGTGGCGTTTATCGCCTCGGTGATCTGGGCGATTAGTGACGCTGGCTGGAACTACTGGCCGCTCTTCTCGCGCCTGTTTGCGCTCGGCGTACTGGCCTTCCTGGCCGCCCTGGTCTGGCCTTTCCTCGCCAGCCCACCGGCGAAAAAAGGCCCGGCCTATGGTGTCGCCGCCGTTCTCGCCGTGGCGCTGGCGGTGAGCTTTGGCTGGATGTTCAAATCCGCACCGCTGGTCAGCGCGACTGAAGCGGTACCAGTCAAGCCCGTCGCGCCAGGCGAACAGCAGAAAAACTGGGCGCACTGGGGTAACACCACCCACGGCGACCGTTTCGCCGCCCTCGACCAAATCAACAAACAAAACGTCAACCAGCTACAGGTTGCCTGGGTAGCGCATACTGGCGATATCCCACAGAGCAACGGCTCGGGTGCAGAAGATCAGAACACCCCGCTGCAGATTGGCGATACTCTCTATGTTTGTACCCCTTACAGTAAAGTGCTGGCGCTGGATGTGGACAGCGGAAAAGAGAAATGGCGCTATGACTCCAAATCCTCTTCACCCAACTGGCAGCGCTGCCGCGGCTTAGGGTATTACGCAGATAGCCAGGCGCAAACCGCGCCAGCGTCAGGCACGCAGCCGGCCGCCTGTTCCCGTCGTCTGTTCCTGCCGACCATCGACGCCCGCCTGATCGCCATTGATGCCGATACCGGCAAACTGTGCGAAAACTTCGGCGATGGCGGTATTGTCGACCTCAGCGTCGGCATGGGTGAAGTGAAAGCGGGTTACTATCAGCAGACCTCCACCCCGCTGGTGGCGGGCAATGTGGTGGTGGTGGGCGGCCGCGTCGCGGATAACTACTCCACTGGCGAACCGCCGGGCGTGGTCCGCGCGTTTGATGTCCACACCGGCAAACTGGCATGGGCGTGGGATCCGGGCAATCCAGCGCTGACCGGTGTTCCGCCGGAAGGTCAGACCTACACGCGCGGTACGCCAAACGTCTGGTCGGCGATGTCCTACGACGCGAAGCTGAATCTGATCTATCTGCCCACCGGCAACGCCACGCCAGATTTCTTTGGCGGCGAACGTACCGCGCTGGACGATAAATACAGCTCCTCTATCGTGGCTGTGGATGCCACCACCGGCCAGGTGCGCTGGCACTTCCAGACCACACACCACGATCTGTGGGACTTTGACCTGCCGTCTCAGCCGCTGCTGTACGATCTGCCTGACGGCAAGGGCGGCACCACCCCGGTGCTGGTGCAGACCAGCAAGCAGGGCATGATCTTTATGCTCAACCGCGAGACCGGCGAGCCGGTGGCCAAAGTGGAAGAGCGTCCGGTGCCGGCGGGCAACGTCAAAGGTGAACGCTACTCGCCGACGCAACCTTACTCGGTAGGGATGCCGATGATCGGCAACCAGACGTTGACCGAGTCCGATATGTGGGGAGCGACACCGATCGACCTGCTGCTGTGCCGTATTCAGTTCAAAGAGATGCGCCATCAGGGCGTCTTTACCCCGCCAGGTGAAGACCGTTCCCTGCAGTTCCCGGGCTCGCTCGGCGGCATGAACTGGGGCAGTGTTTCGCTGGATCCAAACAACAGCCTGATGTTTGTCAACGATATGCGTCTGGGCCTGGCCAACTATATGGTGCCGCGCGCGAAGGTGGCGAAAGACGCCAGCGGGATCGAGATGGGCATCGTGCCGATGGAAGGCACGCCGTTTGGCGCGATGCGCGAACGTTTCCTGTCGCCGCTGGGCATTCCGTGCCAGAAGCCGCCGTTCGGCACCATGTCCGCGGTGGATCTGAAAACCGGGAAACTGGTGTGGCAGGTGCCGGTTGGCACCGTAGAAGACACCGGGCCGCTGGGGATCCGTATGCACATGCCAATTCCAATCGGCATGCCGACCCTTGGCGCATCGCTGGCAACGCAGTCCGGACTGCTGTTCTTGGCCGGCACCCAGGATTTCTACCTGCGCGCCTTTGATACCGCGAACGGCAAAGAGATCTGGAAATCGCGTCTGCCGGTCGGCAGCCAGTCCGGCCCGATGACCTACGTCTCACCGAAAACCGGTAAGCAGTACATCATTATCAATGCCGGCGGCGCCCGTCAGTCACCGGATCGCGGCGATTACATCATCGCCTACGCGCTCCCAGACCATCACTGATCGACATAAACAAAAGGGCCCATCCGGGCCCTTTTTTTATGGGTGACGATTCGCCTTCAGCGTCGGGGATTACTGGTCGCCAAAGTGGATCACGGTGCGAATCGATTTACCTTCATGCATCAGATCAAAGGCCTCGTTAATCTGCTCCAGCGGCAGGCGATGGGTAATAAACGGATCGAGGCGAATTTTACCCGCCATGGCGTCTTCCACCATGCCCGGCAGCTGACTGCGCCCTTTTACGCCGCCGAAGGCGGAACCGCGCCACACGCGGCCGGTCACCAGCTGGAACGGACGGGTCTTGATCTCCTGCCCGGCGCCGGCTACACCGATGATCACGCTCTCACCCCAGCCTTTATGGCAGCACTCCAGCGCCGCGCGCATCACATTTACATTGCCGATGCACTCGAAGCTGAAATCCACCCCGCCGTCGGTCAGCTCAACGATCACATCCTGAATCGGCTTATCGTAGTCGTTCGGATTGATAAAATCGGTCGCGCCCATCTCTTTAGCGAGAGTGAACTTATCCGGGTTGGTATCAACCGCCAGAATGCGCCCGGCCTGCGCCTGCACCGCGCCCTGGATCACCGCCAGACCAATGCCGCCCAGACCAAAGACCGCGACGCTATCCCCGGCCTTGACCTTCGCCGTGTTATGCACCGCGCCGATACCGGTGGTTACGCCGCAGCCCAGCAGGCACACTTTATCCAAAGGCGCCTGCGGATTGACTTTCGCCAGCGAAATCTCGGCGCAAACCGTATATTCGCTGAAGGTGCTGGTGCCCATATAGTGATAGATCGGTTCGCCATTGTACGAGAAACGAGTGGTGCCGTCCGGCATCAGTCCTTTACCCTGGGTGGCACGCACCGCCTGACAGAGGTTGGTTTTACCCGACTTACAGAATTTGCACTCGCCACATTCGGCGGTATACAGCGGAATGACGTGATCGCCCGGCTTAAGGCTGGTGACGCCCTCGCCTACTTCCACGACAATCCCGCCGCCCTCATGGCCCAGCACCGCCGGGAAGACACCTTCCGGATCGTCACCGGAGAGGGTGAAGGCATCGGTATGACACACCCCGGTGTGGGTGATTTTCACCAGAACTTCGCCTTTTTTCGGCGGCGCGACGTCGATCTCAACGATTTTTAACGGCTGACCGGGGCCGAAGGCCACTGCTGCGCGTGATTTCATAACTGTCTCTTCCTCGTCGTGATGTTATTTTAAATAGGATCGTAGCAGATGACCGACCTCTGCCATTCTCGCGGCCCGCTGCTCAGGGGTGGTGTCGCCGCTGACCAGCTCGTCCTGCAGGTGGATCTCCACCATTTCGCCCATCAGGCCGTTCGCCGCCCCGCGAATCGAGGCGATCTGCTGCAAAATAGTCATACAGGGCTCGCCGGACTCCAGCGCGCGCTCAAGGGCTTCGACCTGGCCGCGGATGCGTCTTACGCGGCTGAGCGCCCGTTTTTTATCTTCAGGTGAATGTGGCACGATTACGCCTCCGTATCATATAGGGGGGTATACTATATTCTATTAGCGGTGAAGGCAAAAAAAACCCCGTCGCGGGACGGGGTCAGGAAGTGAAAGAGGATGATTTAGCGCTTACGTGGCATCATTCGCAGCAGAGTATTATCCTTCCACCAGTAATGATGGAGCAGCGCGGCGAGAGCATGCAGGCCAATCACAAAGTACCCGGCATTGGCCAACCATTCATGGATCGCCTTCAGGGTATCCACCCGCTCAAAATCGCTCTGCGGGGCATACGGCATGGTCAGACCAAAGGCATACCAGGGGTTACCGCGCCAGTACATCATCACCATGCCGATCAACGGCAAGGCAATGAACAGCAAATAGATCGCCAGGTGACCAAGATGGGCGAAACCGGTCATCATCGGCGATGGTTTCGGTACGATCGGCGGCGCCGGCGATTTCAGCCGCACCAGCAGACGCGCCACCATCAGCACGAAAATGGTGATCCCGCAGGAAACATGCACCATATTAATCAATGGCCGTTCACTGCGGGGGAAAAACCCGCGCAGCTCCATCGCCGCATAGGCTACTACTACCAGCAAAAAAACCAGCCAGTGAATCCCAATCTGCAGGCCGGAATATTTATCGCGCATGGCATATCCTTTATGGAAAGTATGATGCTGCCAACATAGCGGCGTTCCCTTAAATTTTCATTAACCTTTACGTAGAATTAACAATTGATTACCGCTTTCTGCCGAGCCGCTATGCCACGCTTAGCGCACGCTCTTTCCTGGCCGAACGACAAACCGTCCACCGGTCATTACAAAATTACACAGTTTTGTTACTTACCGCGCTACTGCCGCCGCTATAGTACAGAATGTCTGGCAGACCACACGGCCCTGGGAGATAAGAATGAAGGAAATCGGCTTACCGTTATTGCTACTGACCGCGCTGGCCAGTCCGGCTTTTGCTGCAGACTGTCAGCCAAACGGCATTGGCGGCTCGTTTTGCATTAACGATGACGGTACGACTACCGACACGGTGCCTAACGAAGTCAACGGCATGGATACGTACTCGAATAATGGCGGCTATACCAGTTCCCTGCCCGATCGGTCAGGGGCGGATGAAGCACTGGAAGGTTCATCGCTGTCGACGCAGCAAGGCGTCGGCAGCGGACAGAGCGACAGTGCGCTGGCGGGTCGCGACTGGCATTCGCCCGCCAATCTGAATGATGGCGCCGCCACCTCCAGTATGAGCCTGCTGGATAAACCCTGAGGCCAGCGGCTAAGCGAGACTCCAGCCTGCGGCGCCGATGGCGAGGGCGAAAAGCAGGCAGGCCAGCGCCGTCTTGCGTAACAGCATGGTATAGAATGAAATTGCGACGCCAATGAATACCACCAGCAGAATCGGCCACATGCTTAATAACAACAGCAGAAAACCCTCAATATTGTTATGGATTACGCTCTCCACATCCGCATCCTTGCCTCATCGTCGATAAAGTAAGCAGAATTTAATATGTAACATGAATACATTCAAATAAAATATAATTGTAAATGGTTATGCACCGCCTCCTGCGGTTGGCGGTGGGTCACTTTCACGCGTCCGGAGCTTTGGCATCAGAAGCAGTTCGCAAAAAAACACGTCAGGATTGTTCCATGACCCTTTAGCGATACGCTCGTATTCTCGCTGGTATCCTGCAAATTCTTCACGCCATTATTCGGCGCGGGTATCTGACACAATGCGCCGGCGATGACAGTCGCCTGGTTGCAGTTTATCCCCCTGAGCGGAACGCACATCCAGATACTGAAGGGGCTGGCCGTGCGCGTTATCCAGCAGGACCGAATAGGTTTCCCCTTGCTCAAACATATAACGCTCTCCCCATTGCCGCAGCGCAACAACAATGGGAAACACGGAGCGCCCCTTTTCAGTCAGGACATATTCCTTGTATGCGCTGCCATCCGATGCCGGTAAAATCTCGAAAATACCGATATCAACCAGATGCTTCAGCCGCGAGGCAAGGATATTTTTGGCCAGCCCCAAATTTTTTTGAAACTCGCTGAATCTCCGCACATCGTCAAATGCTTCGCGGATAATCATCAGGCACCAGCGTTCACCAATTGATTCCAACGTTCTCGCCACCGGACATTCACTGGTTCTAAGTGATTCCTGCTTTGCCATCTGCGCGCTCCTTATCAATTTATCTACTGATCTAGCTTAATCCTCACCTTTACCAGTTGCAAAAAAAAACCACTAAGGCTAATTCTATAGGCATACTAGTTTTAAAAAGCAACCAGCCAGAGGGTCTCTTATGAAATGCAAGGCAAGTAGATGTACCGGCCAAAGGATCCAAACTGCGTCAGTCCCTGACACGATGCTGACCACAGGGATAACGGCGTTGTTTTCACTAACCTGCGCGCTGGCAGTAGCCAATGTTTATTCAGCACAGCCTTTACTCGACTCGATGGCGGTCAGCCTGAAGGTGTCGCCAGGCATGATTGGCAGCGTCATCACCACTACGCAGGCGGGCTATGCCATTGGCCTGCTGTTCCTGGTTCCGCTCGGGGACTGGTTGAACCGTAAATACGTGGTGATGAGTCAACTGTTGCTTTCAGTAGCGGCGTTAGTCGCGGCAGGGTTATCCCCCAATATAGCAACGCTGCTTGGCGCCATGCTGATCGTCGGCCTGATGGCCGTGGTGGTGCAGGTGCTGGTGGCCTGGGTGGCAATACTGGCGACGCCGCAGAAACGAGGCCAGGCGGTGGGTACCCTGACCAGCGGCATTGTTTCAGGTATCCTGTTATCTCGGTTTATCTCAGGCGCGATAGCCGATATCGCCGGCTGGCGAGCCGTGTATCTCACGGCTGCCTGTCTGATGTTGGTGATTGCAGGGGTCGTCTGGAAAATCATGCCTTCGCCCCCGCAGCAGCCGCAGCCGCAAAAGCCGACTTACCTTTCCTTATTGAAGTACGTGTTTCAGCTGTACCTCACCGAGCCGCAACTGAGAAAGCGCGGGATCCTGGCGCTATTTATCTTCGCCGCTTTCAGCATGCTATGGACGACCATGGTCATGCCGCTCACCGCCCTTTCCCTCTCGCACACCCAGACGGGGATGTTTGGCTTAGCCGGCTTCGCTGGCATGCTGGCCGCCGCCAGAGCGGGCAAGTGGGCTGACCAGGGATGGGCTCAGCGCACTACCGGCCTGGCGCTGGCGCTGCTGACCATCTCATGGCTTCCTATCGGCTATGCCGAAACCTCTCTGCTTTGGCTGATAGCTGGCGTCATTGCGCTGGACTTTGCGGTACAGGCCGTTCATGTCTCCAGCCAGAGCCTGATCATTGCCGCCAGGCCTGCAGCGGCAAGCCGCCTGGTTGGGGCTTACATGTGTTTTTATTCGCTGGGCAGCGCGACAGGGGCTATCGTTGCCACACAGCTTTATTCCCACTGGGGATGGCAGGCGGTCTGCCTTGCGGGCGCCACGGTCAGCGCGTGTGCATTTCTGATCTGGTCAGGATCGCGTCAATCATGATATTCGTTCTGCGTTTTAAAGGGGCCAGTCAAAAAGACCGTAATGCTGACCTGATTGCTGCCAGCTATTTGTATCGCATACATTTTTTCAATGCTTTTAAACAGTTATGTTCATGTTGTATAATGACGTGCACTTTAACTAAAAAAAGAGTGCGACCATGATTGATTCCTCATTGCCATTAACCGACATTCATCGTCATCTTGACGGTAACATCCGGGCCCAAACCATCCTCGATCTTGGCCGCGAATTTAATATCGCTCTTCCCGCAACCACCCTCGACACGCTGCGTCCTCATGTCCAGGTCACCAGCCTTGAGCCCGATCTGGTTAGTTTCCTCGCCAAGCTCGACTGGGGGGTAAAGGTCCTGGCCTCGCTGGAAGCCTGTCGCCGCGTGGCGTATGAGAACGTCGAAGACGCGGCGCGAAATGGCCTGCACTACGTTGAGCTGCGCTTCTCTCCCCGCTATATGGCGATGACCCACCGGCTGCCGGTCGACGGCGTGGTAGAGGCGGTAATTGCCGGGGTTCAAGAGGGATGCCGCGATTTCCAGGTCGACGCCCGGCTGATCGGTATTCTGAGCCGCACCTTCGGCGAAGCCGCCTGTCAGGAAGAGCTGGCGGCGCTGCTCGCCCACCGCGAGGGCATCACAGCCCTCGACCTCGCCGGCGATGAGCTCGGCTTCCCGGGTACGTTGTTCCGCAACCATTTTAACCAGGCCCGCGACGCCGGGTGGCATATCACCGTCCACGCGGGCGAAGCGGCCGGCCCGGAAAGTATCTGGCAGGCCATTCGTGAGCTGGGCGCGGAGCGCATCGGCCATGGGGTTAAAGCGGTAGAGGATCCAGCCCTGATGGACTACCTGGCCGAGCACCGCATCGGGATTGAATCCTGCCTGACCTCGAACGTGCAAACCAGCACCGTGGCCTCCCTGGCCCAGCATCCGCTGAAGCAGTTCCTTGAGCACGGCGTGCTGGCGAGCCTCAACACCGACGATCCGGCGGTCCAGGGTGTGGACATCATTCACGAGTATACCGTGGCGGCGCCGGCGGCAGGGCTGAGCCGGGAGCAGATCCGTCAGGCGCAGATCAACGGCCTGACCCTGGCGTTCCTCGGCGAACAGGAAAAAGCCGCCCTCATTCAGCGGGTTGCCAAAGGCTGATAACCGGCCCGGCAGCCGTGCTGCCGGGCTCCTCCTCAGACCAGGCTGAGCGTGGCGCGATGTCTGGCCGACTCAATACCCAACTCAATCAGGGTCATTATCTGAATCGCCTCGCTGGCCGGGACCGGGTTTTCCCCTACGCCGTTAAGCGCGTCGCGGATAGCGGCATAGTAGGCGGGATAATTACCCGGTAGCGTCAGCCATTTCTCCTGACTACGTTCATCCCCTTCGGCGCGGGTCAGGGTACCGTCGCGCATATCATATCCCCAGTCCTCCTGCGGCAGCCGTTCACCGTTTTTTAGCCGCTCCTCCTGCGGGTCAAGACCGTACTTAATATAGCTGGCCCGCGAGCCGTGGACGATAAAGCGCGCGCTCTCCGCGGCGGCGAGTAACGTACCATGCAGTACTACCCGCCGCTGCGGATAGGCCAGCACGGCGTGAAAATAGTCGGTGGATTGCGCGCCGGGCCGAAGCTGCGCGAGGTCCACCGTGATGCTTACCGGCAGGCCAAACAGCACCACGACCTGGTCGAGCAGATGCGGCGCGAGGTCATACCATATGCCGCTGCCAGGACCCGCCTGCTCACGCCAGCGCTGGCGCACCTGTGGTCGGAAGCGATCGAAATGCGACTCGAAGTAACACACCTCCCCCAGCTGACCTTCGTTGATTAACGCGCTGACCGTTAAGAAATCGCTGTCCCAGCGCCGGTTATGAAACACCGAAAGTATCCGACCGCAGTGCTTCGCCAGGCTTTCCAGCTCACGAGCTTGTGACAGTGTCACGGTAAAGGGCTTATCCACCACAACATGCTTTCCCGCCTCCAGCGCCGCTTTCGCCAGCGGAAAGTGGGTGTCGTTCGGGGTGGCGATGACCACCAGATCGATATCCGGGTCGTCCAGCAGATCCCCCGGCGCACTCATTACCTTCACGCCAGGCCAATCGGCATGGACCTTATCGGCGTCGCTGCTGGCGACCGCCTTCAGCGCCATACCCGGCGTGCCGCCGATCAACGGCGCATGAAACGTTTTGCTGGCGTAACCGAACCCCACCAGCCCCACCCGGATCGCATCGCTCATCTTACCGCCTCGCTTATGCAACTGATATCAACACCAGGTTAATGAGAATAATTTTACAAACCGTGAGCAAAACTTATCATTCCTCACTTTGCGACTTACATGCAAGTGAGAGAAATCAGACAGATACTCCTTGTGATCTGCTGACCATCGAGTAACATTTCACGCTGTGTTCAAAGGATATTGAAGTGTTATGACAACTGTTTTTACCCGTATTGTAGAACTTATTGGCTGGATTGTTTTTGGTATTTCGGCACTGCTTTTGGTTATCGCACACCATATAGATAACTATCAGTCCCCACCGCCAGCGGATGTGGTGCACACGAAGTAGCTCCGCGTTAAAACAGTGACCCGCCTCGCAACTGTGCAACCGGTTTCAGAAACCGGTTGCACATATGTTCGCGCTTTTATTACACTCCCTTTATCATCAGACAGGGAGCTTTTTCATGGCCGCTTTTCCGCACAATTTCTTATGGGGTGCCGCTACCGCAGCGTATCAGGTTGAGGGAGGACACGACGCCGACGGTAAAGGACCGTCAATCTGGGATATCTACTCTCATCTGCCGGGTACCACCTTTGAAGGCACCACCGGCGATATTGCCGTCGACCACTATCACCGTTTTCGCGAAGACGTGGCGTTAATGGCCGAGATGGGCCTGCAAAGCTATCGATTCTCCATCTCCTGGCCCCGCCTGCTGCCCGCCGGGCGCGGTAAGGTGAATGAAGCGGGAGTCCAGTTTTACAGCGATCTGATCGACGAACTGCTGGCGCACAATATTGAGCCGATGATCACCCTCTATCACTGGGATCTGCCGCAGGCCCTGCAGGATGAGGGCGGCTGGGAAGCGCGCACTACCGCCGAGGCCTTCGCCGAGTACGCCCGCCTGTGCTATGCGCGCTTTGGTTCACGGGTGAAGTTGTGGGCTACCTTCAACGAAACCATTGTCTTCATTGGGCACGGCTACATTAACGGCCTCCATCCCCCGGCGGTCCGCGATCCGGCGCGTGCCATTCAGGCCTGCCACCACGTGTTTATCGCCCATGCGCTGGCGGTGAAGGCCTTTCGCGAGATGGCTGTGGCGGGCGAGATTGGCTTCGTCAACGTACTGCAACCGCATACCCCGCTCACCGACAGCGAGGCGGACATTAAGGCCACCGAACTGGCTGACGCCATCCATACTCACTGGCTGTACGATCCGGTGCTGAAAGGCACCTATCCTGCCGCCCTGCTGGCGCAGACCCAGGCGCTGTGGGGGGTACCTCGCTTTGCTCCAGGCGACGACGCGCTGCTCCGTGACAACCGCTGCGACTTTATCGGTCTGAATTACTATCGCCGGGAAACGGTATCTGCCCAGCCGCCTGAGATCGCTACCGGCGGCGAGCCTGGCGTGGAGGGATTATTCTATTTCGTGCGTAATCCCCAGAGTACATATACCGAATGGGGCTGGGAAATCTGGCCGCAGGGGCTAACTGACGGCATTATGATGATTAAGGCGCGCTATGGCGATATTCCGATATATATCACCGAGAATGGCCTCGGCGCGAAGGACCCGATTATTGACGGGGAAGTGGTCGACGACCCGCGGATTGATTATCTCAGCAGCCATATTGGCGCCCTCGAAAAAGCGCTGGCGCTGGGGGCAGATGTGCGCGGCTATTACCCCTGGTCATTTATCGATCTGCTGAGCTGGCTCAACGGCTATCAAAAGCAATATGGTTTTGTCTATGTCGATCACCAGCAAAATCTGGCGCGGAAACGAAAGAAGAGTTTTTATTGGTACAAATCTGTTATTGCCAGTCACGGCGAACAGCGTTAATCTTCTCTTGCGGGCGCCATTCGGCGCCCGGTCTGATTTTAGAATATTCTTAAACTTCTCCCTGCTCTTCAAGGCTGGCTTTGCCCCTTGTCATGGGTTTATATAACCTGATTCATTCCACGCGGCCCCAGCAGAAGGCGCCGTTGGTTGAGAGTAGGTTTAGTGAATGCTGATAATATTCAACGCAATAATTCCGATTATAAAATGGATACGAAAATGACCGTGCTGGACTACTTATTAAAATTTCGCAAAATCAGTTCGCTGGAAAGCCTTGAAAAACTATTTGATCACCTTAACTACTCCCTGACTGACACCCAGGAGATCGTGAATATGTATCGCGCCGCCGATCATCGTCGCGCAGAGCTGGTCTCCGGTGGTAAATTGTTCGATGTGGGCCAGGTTCCTAAATCCGTTTGGCGATTCGTGCAGTAAGGCTGTCATCCTTCACGCCAGTTGCTTATACTTCCCGGCCTGATTTTATTCACTGGCGTTGAATAGGGGAGAAACATGACGTCTCAATCTGCAGAGCGCATCGGCGGATGGCTGCTGGCTCCGCTGGCCTGGTTGCTGGTGGCGCTGCTGAGCGCCTCGTTATCGCTGCTGTTTTTTGCTAATGCGCTGATGTCGCCGCAGACCTATACCCTACTGCGCGCCATGAGCGCGGGCCATATGGCGCTGTGGGTCGCCTCGCTGCTGTTTGCCCTCGCCATGTGGTATTACACGCTCTGGCTGACTATCGCCTTTTTCAAGCGGCGCTCGGTGGTGCCGAAACACTATATTATCTGGCTGCTCATCACCCTGCTGCTGGCGATAAAGGCTTTTGCCTTCTCGCCGGTCTCGGATGTGCTTGCCCTGCGTCAGCTGCTGTTTCCGCTGCTGGCCGCTGCGCTGCTGGCGCCCTATTTTCGCCGTTCGCAGCGGGTAAAACGGACTTTTGTTAATCCGTAATACCCCCACACTTAACCTGTTGTCGCTGGTATCGTTTTATTCGATAATAAGCGGCTTTTTTTCGTTTCAGGTCGCATGATGGCTGATTATTTACTGCTCTTTATTGGTACAGTCCTGGTCAATAACTTCGTTCTGGTGAAGTTTCTTGGTCTGTGCCCGTTTATGGGGGTTTCCAAAAAGCTGGAAACCGCAATGGGGATGGGGCTCGCTACCACCTTCGTGATGACCCTGGCCTCTATTTGCGCCTGGCTGATTGATACCTGGATCCTTATCCCGCTAAATTTGGTTTATTTGCGTACCCTGGCCTTTATTCTGGTTATCGCCGTGGTGGTTCAGTTTACTGAGATGGTGGTGCGTAAAACCAGCCCGGCGCTCTATCGCCTGCTGGGGATCTTTCTACCGCTGATCACCACCAACTGTGCCGTACTCGGGGTAGCGCTGCTGAATATTAATCTGGGCCACAATTTCCTGCAGTCGGCGCTGTACGGCTTTGCCGCCGCCGTCGGCTTCTCGCTGGTAATGGTGCTGTTCGCGGCGATCCGTGAACGCCTGGTGGTGGCCGATGTCCCCGCGCCGTTTCGCGGTAATGCCATCGCGCTGATTACCGCTGGTTTAATGTCTCTGGCCTTCATGGGCTTTAGTGGTTTGGTGAAGTTGTAATGAGCGCAGTCTGGATAGCCGTGATCGCCATCAGCCTGTTAGGGCTGATTTTCGGCTTAATACTGGGATACGCCTCGCGTCGTTTCGCGGTGCAGGACGACCCGGTGGTGGAAAAAATTGATGAGCTATTGCCGCAGAGCCAGTGTGGGCAGTGCGGGTACCCTGGGTGTCGCCCCTATGCGGAAGCAGTCGGCGTGCAGGGTGAGAAAATAAACCGCTGCGCGCCGGGTGGCGAAGCGGTGATGTTAAAAATCGCCGCCTTGCTGAACGTCGACCCGCAGCCTGTCGACGGCGACGCACAGGAAGCGGAGCCGGCCCGCATGCTCGCGGTAATTGACGAGCCGAACTGCATTGGCTGTACCAAGTGTATCCAGGCCTGTCCGGTGGATGCCATCGTTGGGGCGACCCGCGCCATGCATACCGTGATGAGCGACCTGTGCACCGGCTGCAATTTGTGCGTCGCCCCCTGCCCGACCCAGTGCATTTCACTCGTTCCGGTGGCCACCACCCCGGAGACCTGGAAATGGGATCTGCATACGATCCCGGTGCGAAATATTCCTGTGGAACAACATGTTTAAGCTATTTTCCGCTTTCCGAAAAGACAAGGTCTGGGATTTCAACGGCGGTATTCACCCGCCTGAAATGAAAACCCAGTCTAACGGCACCCCGCTGCGTCAGGTTTCCCTGCCGCAGCGCTTTGTTATCCCGTTGAAGCAGCACATTGGCGCCGAGGGCGAACTGTGCGTTAAAGTGGGCGACCGGGTGCTGCGCGGCCAGCCGCTGACCCGCGGCTGGGGAAGAATGCTGCCCGTTCACGCCCCGACCTCCGGCACCATTGCCGCCATCGCTCCGCACACTACCGCGCACCCGTCGGCGCTGGCGGAGATGAGCGTGATCATTGACGCCGACGGCGAAGACCGCTGGATCGAGCGCGATGGCTGGAGCGACTATCAGACCCGCACGCGTGAAGCGCTGATCGAGCGTATCCACCAGTTTGGCGTTGCTGGCCTCGGCGGCGCAGGCTTCCCCACCGGCAGTAAACTGCGCGGTGGCGGAGATAAAATTAAAACGCTAATCATTAACGCCGCCGAGTGCGAGCCCTATATCACGGCGGATGACCGCCTGATGCAGGACTGCGCGGCGCAGATTGTCGAGGGTATCCGCATCCTCGCTCATATACTGCAGCCTGAAGAAGTGCTGATCGGCATTGAAGACAATAAGCCGCAGGCCATCTCAATGCTGCGGGCGGTGCTCTGCGACGCCCATGGCATTTCGCTGCGCGTGATCCCCACCAAATATCCCTCCGGTGGCGCCAAGCAGCTCACCCAAATTCTTACCGGCAAACAGGTACCGCACGGCGGTCGTTCATCGGACATTGGCGTGCTGATGCAGAACGTCGGTACGGCTTATGCGGTGAAACGCGCGGTGATTGACGGTGAGCCGTTAACCGAGCGCGTGGTCACCCTCACCGGCGAAGCGGTAACCAGACCGGGCAATGTCTGGGCGCGTCTTGGCACGCCGGTGCGCCATCTATTGAACGATGCCGGCTTCTGCCCCAGCGCCGAGCCAATGGTGATCATGGGCGGCCCGCTGATGGGCTTTACCCTGCCGTGGCTCGACGTCCCGGTGGTGAAGATCACCAACTGTTTGCTGGCGCCTTCCGCCAGCGAGATGGGCGAACCGCAGGAAGAGAAAGGCTGCATTCGCTGCAGCGCCTGCGCTGACGCCTGCCCGGCCGATCTGCTGCCGCAGCAGCTGTACTGGTTCAGCAAAGGTCAGCAGCACGATAAAGCCACTGCCCATAATCTGGCGGACTGCATCGAGTGCGGCGCCTGCGCGTGGGTATGTCCAAGTAATATTCCGCTGGTGCAGTACTTCCGTCAGGAAAAGGCCGAGATCGCGGCGATTCGTCAGGAAGAGCAGCGCGCTGCGGAAGCCAAAGCCCGATTCGAGGCCCGACAGGCGCGCCTGGAGCGTGAGAAAGCCGCGCGCGCCGAGCGGCATAAAAAAGCCGCCGTTCAGCCTGCCGCCAAAGATCAGGAGGCGATTAGCGCCGCCCTGGCCCGGGTACGGGATAAACAGCGCGATGCCGCGCAGCCGATCGTGATCCAGGCCGGCGCCAAACCTGACAACAGCGAGGCGATTGCCGCCCGCGAAGCGCGTAAGGCTGAGGCCCGGGCGCGCAAAGCGCAGCAGCAGGCCGCGCCGGTGGAAGCCCCGGCCGCCGAACCGGTCGATCCGCGCAAGGCGGCGGTGGAAGCCGCTATCGCCCGCGCCAAAGCGCGTAAAGCCGAACAGCAGGCCGCGCCGGTGGACGCCCCGGCCGCCGAACCGGTCGACCCGCGCAAGGCGGCGGTGGAAGCCGCCATCGCCCGCGCCAAAGCGCGTAAAGCCGAACAGCAGGCCACACAACAGGATCTCGCGTCAGCCGCAGCCAATGACGACCCGCGCAAAGCGGCCGTCGCCGCGGCTATCGCCCGCGTTCAGGCGCGTAAAGCAACACAGCAGGCAGTTAACGAGGAATAAATGGTTTTCAGAATCGCAAGCTCCCCCTATACCCATAACCAGCGGCAGACCTCGCGTATTATGCTGCTGGTGCTGCTCGCCGCTGTGCCTGGCATTGTGGTCCAGACCTGGTTTTTCGGCTGGGGCACCGTACTGCAGATTGTCCTCGCCGCCCTGACGGCCTGGGCGACCGAAGCCGCTATTCTCAAACTGCGTAAACAGCCTGTTGCTGCCACGCTGAAAGATAATTCCGCCCTGCTCACCGGCCTGCTGCTGGCGGTGAGTATTCCGCCACTGGCCCCGTGGTGGATGGTGGTGCTCGGCACTGCCTTTGCCGTAGTCATTGCCAAGCAGTTGTACGGAGGCCTGGGCCATAACCCCTTCAACCCGGCAATGATCGGCTATGTCGTGCTGCTGATTTCGTTCCCGGTGCAGATGACCTCCTGGCTGCCTTCCTATGAGATAGCCGCCCATATCCCGGCATTCAGCGACGCGCTGCAGATGATCTTCACCGGTCATACCGCCGCCGGAGGCGACATGGCCAGTCTGCGGCTGGGTATCGACGGCGTCAGCCAGGCCACCCCGCTGGATACCTTTAAAACCTCCCTGCATGCCGGACATAGCGTTCAGCAGGTGCTGCAATTGCCGGTCTACGGCGGCGTGCTGGCAGGTCTGGGCTGGCAGTGGGTGAATATCGCCTGGCTGGCAGGCGGCCTTTTCCTGCTGTGGCAGAAGGCGATCCGCTGGCATATCCCGGTCAGCTTCCTTGTTAGCCTCGGCCTGTGCGCCACCCTCGGCTGGATTTTTTCGCCGCAGAGCCTGGCCTCACCGCAGATGCATTTGCTCTCCGGGGCGACCATGCTTGGCGCCTTCTTTATCCTGACCGATCCGGTGACGGCCTCAACAACCAACCGCGGCCGTCTGATCTTTGGCGCCCTCGCTGGCCTGCTGGTCTGGCTCATCCGCAGCTTCGGTGGTTATCCGGACGGCGTGGCGTTTGCCGTTCTGCTGGCGAATATTACCGTGCCGCTGATCGATTACTACACGCGCCCGCGCGTATATGGCCACCGTTGAGAGAGCAATGATGTTAAAAACGATGCGTAAACACGGCGTCACGCTGGCGCTGTTTGCCGCCGGTTCCACCGGGCTGACGGCGGCGATCAATGAGCTGACCAAAAGCACCATCGACCAGCAGGCGGCCCTGCAGCAAAAGGCGTTATTCGACCAGGTTTTACCTGCCGACCGCTATAATAACGATCTGCTTAAGAGCTGCTATCTGGTCAGCGCCCCGGCGCTGGGCAAAGGCCAGCATAAAGTGTGGATCGCCAAAAATAACGATCGACCGATCGGCGCGGTGATGGAAGCCACCGCGCCGGACGGCTACTCCGGAGCAATACAGCTGCTGGTTGCCGCCGATTTTAGCGGCACGGTCCTCGGCACCCGCGTAACTGAGCATCATGAAACGCCGGGCCTGGGGGATAAAATCGAACTTCGCCTGTCGGACTGGATTACCCATTTTGCCGGGAAAGTCATCCACGGCCAGGGCGATAGCCACTGGGCGGTCAAAAAGGATGGCGGCGATTTTGACCAGTTCACCGGCGCCACCATCACCCCCCGGGCGGTGGTCAATGCCGTTAAGCGCGCAGGCTTATATGCACAAACGCTGCCTGCGCAACTTCCTGAATTCACCGCCTGTGGAGAATAACCATGAGCGAAGTTAAAGACGTCATCGTCCAGGGCCTGTGGAAAAATAACTCCGCCCTGGTTCAGCTGTTAGGTATGTGTCCTCTGCTGGCGGTCACCTCGACCGCCACCAACGCCCTCGGGCTGGGTTTGGCCACCACCCTGGTGTTAACCCTGACCAATCTGACCATCTCCAGCCTGCGCCGCTGGACGCCGGCGGAGATCCGGATCCCCATCTACGTAATGATTATCGCCTCGGTGGTGAGCGTCGTGCAGATGCTGATCAACGCCTATGCCTTCGGCCTCTATCAGTCGCTGGGGATTTTCATCCCGCTTATCGTGACCAACTGCATCGTGGTCGGCCGCGCCGAAGCCTTTGCCGCCAAAAAAGGGCCGGCGCTGTCGGCGCTGGACGGTTTCTCGATCGGCATGGGCGCTACCTTCGCGATGTTTGTGCTGGGCTCCCTGCGCGAGATCCTTGGCAACGGCACCCTGTTTGACGGCGCCGACAGTCTGCTTGGCAGCTGGGCGAAGGTTCTGCGCATCGAGGTTTTCCACACCGACACCCCTTTCCTGCTGGCTATGCTGCCGCCAGGCGCCTTTATTGGCCTCGGCATGATGCTGGCGATTAAATACCTTATCGATGAACGTAGCAAACAGCGGAAGGCGCAAGCGGCCCGGGCCGTCTCTGTCGCCCCGTCCGACGTGACAGGGAAAGCATAATATGAACAAAGCCAAACGCCTGGCGATCCTTACCAGGCTGCGGGAAAACGATCCCCACCCCACTACCGAACTGCATTTCAGTTCGCCATTCGAGCTGCTGATTGCCGTCCTGCTTTCTGCACAGGCCACCGACGTAAGCGTCAACAAAGCGACAGCCAAACTCTATCCGGTGGCCAATACGCCCGCAGCGATGCTGGCCCTGGGGGTGGATGGGGTAAAATCGTATATCAAGACTATCGGCCTGTTTAACAGCAAAGCGGAAAATGTCATCAAAACCTGCCGCATCCTGTTGGAGCAGCACAATGGCGAGGTGCCGGAAGACAGAGCGGCGCTGGAGGCGCTGCCCGGCGTGGGCCGTAAAACCGCCAACGTGGTGCTGAATACTGCCTTTGGCTGGCCGACCATCGCCGTGGACACGCACATCTTCCGCGTCTGCAATCGGACGCAATTCGCCCCTGGCAAGAACGTTGAGCAGGTGGAAGAGAAGCTTCTGAAGGTGGTCCCCGCCGAGTTTAAGGTCGACTGCCATCACTGGCTGATCCTGCATGGGCGTTATACCTGTATTGCCCGCAAGCCGCGCTGCGGCTCCTGCCTGATTGAAGATCTTTGCGAATACAAAGATAAAGTCTACACCTGACTGTCTCGTCTCTATTGCGGTCATAGCTTAACTCTGGGTTATGGCCCGCATTCATCTATTTCACCGGCTATTAACACCACATAATCATCATGATTATGGATGATTATCCGGTTATATAACAAACAACTAGTTCATTCATTTTTTATCAGCGCAAAATTTCTATGCATTTGTGATCCAGATCATGCTCGCAACTTTATGTTGAATGAATGTTACTGGAATGGAAATAAATGTCAGGCAATACAACGGATGAGTAAAGATTGTCAGGATAATGACCCATGATTTTTTAAGATAATGGACCATATCACTATGCTTACGCCAGATCAGTAGAATATATCGCCTTTTCCCGGCAAACCGGCGAACCCGAAAGATAAAAATACCAACGATATCGAAACGGTAAAATTTAACGCTGTATAACATTCATATGTCCGGAGCATTATACCACCCTGATTATGTGTAACAGATTATTACAAAAGCCTTGCCTGATGCGCCAGGATAGTGAACATTACTTGCCGTTTTCCCTCCAAGAATAACTATAAAGGCGGCGGTCCAACGAGATTGCGCCCCGAACCCCCCCAGTAAATATGGGATGTAAAAAAAGAGGTATATGTGTCTACTGCAAACAATAAACCAGCAGAAAGCGTGAGTCTGAACGCTTTCAAACAACCACGCGCGTTCTATCTCATTTTCTCGATCGAGTTGTGGGAGCGTTTTGGTTACTACGGCCTGCAAGGGATCATGGCCGTTTACCTGGTAAAACAGCTGGGTATGTCGGAAGCGGATTCCATTACTCTGTTCTCCTCCTTTAGCGCGCTGGTTTATGGCCTCGTCGCCATTGGCGGCTGGCTGGGTGATAAAGTGCTGGGTACCAAGCGTGTCATCATGCTGGGCGCTATCGTGCTGGCGATTGGCTATGCGCTGGTGGCCTGGTCCGGCCATGACGCCGCTATCGTCTATATGGGTATGGCGACCATCGCCGTCGGTAACGGCCTGTTTAAAGCCAACCCGTCCTCCCTGCTTTCTACCTGCTATGACAAAAACGACCCACGTCTGGACGGTGCATTTACCATGTACTACATGTCCATCAACATCGGTTCGTTCTTCTCTATGCTGGCAACCCCGTGGCTGGCCGCACGTTTTGGCTGGAGCGTAGCGTTTGCCCTCAGCGTGGTGGGGATGGTGATCACCATTATTAACTTCGCCTTCTGTCAGAAATGGGTTAAACAGTACGGCTCTAAACCGGACTTTGCCCCGGTACACATGGGTAAACTGCTGGCGACCATCGCTGGCGTGGTGGTGCTGGTCGCTATCGCCACCTGGCTGCTGCACAACCAGGGTATCGCACGTATGGTGCTGGGCGTCGTCGCACTGGGTATCGTCGTGATTTTCGCCAAAGAAACCATAGGCCTGAAAGGCGCTCCGCGTCGTAAAATGATCGTCGCTTTCCTGCTGATGGTAGAAGCGATTGTCTTCTTCGTGTTGTACAGCCAGATGCCGACCTCGCTGAACTTCTTCGCCATCCGTAACGTGGAGCACTCGATCCTCGGTCTCGCCTTTGAACCGGAACAGTATCAGGCGCTGAACCCGTTCTGGATCATGATTGGTAGCCCGATTCTGGCCGCCATCTACAACAAGATGGGCGACCGCCTGCCGATGCCGCACAAATTTGCTATCGGTATGGTACTGTGCTCTGGCGCATTCCTCGTCCTGCCTTTAGGGGCGAAGTTCGCCAGCGACGCCGGTATCGTCTCGGTCAACTGGCTGATTCTGAGCTACGCGCTGCAGTCTATCGGTGAACTGATGATTTCCGGCCTCGGCCTGGCGATGGTCGCTCAGCTGGTTCCTCAGCGTCTGATGGGCTTCATTATGGGCAGCTGGTTCCTCACCACGGCAGGCGCGGCGATCATCGCCGGGAAAATCGCTAACCTGATGGCAGTCCCGGAGAATGTCACCGATCCGCTGGTGTCGCTGGAAGTGTACGGTCACGTATTCCTGCAGATTGGTATCGTCACCGCGGTTATCGCCGCCCTGATGCTGCTGACCGCGCCGAAACTGAATCGTATGACTCAGGACGACAGCGCGGACATTAAAGCACGCGAAACCGCGGCTGCCTGACGCCGCAGGGAAAACTAATTATTTTTAAGCCGCTAACGTTAGTTTAGCGGCTTTTTTTTTACCCCTGGCAGGACTAACATACAGAAAACTGCAGCCACGAGGAGTCACGCATGAAACTGTTCTACAAACCCGGCGCCTGTTCCCTTGCCTCGCATATTGCCCTGCGCGAAAGCGGTCTGGATTTTACCCTGCAGAGCGTGGATCTGGCCCAAAAACGGCTGGAAAACGGGGAAGACTATCTGCTGATCAACCCGAAAGGTCAGGTGCCGGCGCTGCTGCTGGATGATGATATCCTGCTCACTGAGGGCGTAGCCATCATGCAGTACATCGCAGACCAGGTGCCGGATCGTCATCTGCTGGCGCCGGTGGGCTCGATTGCGCGCTATCAGACTCTCGAATGGCTGAACTATGTGGCCACCGAGCTGCATAAAAGCTTTACCCCGCTGTTCCGCCCGGATACCCCGGAGGACTATAAGCCTGTCGCGCGGGGGCTGCTTGAGAAAAAGCTGCAATACGTTGATGCAGCGCTGGCAGACAAACAGTGGCTGACCGGCCATCGCTTCACCATTGCCGATGGTTATCTGTTTACGGTGCTGCGCTGGGCCTATGCTATAAAACTGGATATGGCTGCCTATGGTCATATCGGCAGCTGGATGACGCAGGTGGCAGCGCGTCCGGCGGTGGCTGCCGCACTGGCGGCTGAAGGCTTAAAATAAGGCCTGAACCTGCCCGGCGGACCGTCGGGCAGGCCCTGGGAGTTACAGCCGGGTGGCGCTGAAGCAGTGCTCCGGTACGGCGATGCGATCCTGCGCCGCTACTACCTGCAGTTCGTATTCCTGCATATTTTTGGTGGCGAGCATAATCTCGTACACCGCGGCGGTGACGTGTTCCAGCGCATCGCGCAGACTTGCCCCCTGCAGCAATTTAACCAACAGCAGACCGCTGGTCACATCGCCGACGCCCACCGGCTGACGCAGGCCGAAATCCACCAGCGGCCGACTAATATGCCAGGCTTCTTCGGCCGTCACCAGCAGCATCTCAAAACGATCCATACTCAGACCCGCACGGGCAAGATGCTTAACTAATACCACTTCCGGCCCCTGGGCAATCAGCTCCCGCGCGGCGGCCACTGCCTCGCTGACGCTGGCGACCGGATGACCGCACAGGATCTCCAGCTCAACCAGATTCGGGGCAATAATATCGCTGGCCGGCAGCGCATAGCGCACGTGGAACTCCGCCACGCCCGGCGCGACGATGCAGCCCTTCTCCGGGTGACCCATCACCGGATCGCAAAAATATTTCGCCGCCGGATTGGCCGCCTTAACCTGACGCACGATACCGAGGATATGCTCTCCCTGCTCAGCGGAGCCAAGATAGCCGCTCAGTACCGCATCGCAGGTCTGCAGTTTGTCGATATCGGCAATCCCCTGAACGATCTCCGTCAAATGCGAAGGCGGCATGACGCAGCCGGTCCATTTGCCGTACTGCGTATGGTTAGAGAACTGTACGGTATTCAGGGGCCAGACATTGGCGCCCAGACGGCGCATCGGAAATTCGGCGGCACTGTTGCCGGCATGGCCAAACACAACGTGAGACTGAATGGCGAGGATGTTCTTCATTTTCTTACCACAACCCTAAAAAGAAAAAGGGCGTGGTTTCCCACGCCCTGGCAGTATTTTTTTATTTCCAGCAGACCAGGCAGTAATTTTTCTTACCGCGACGCAGCAAGGTGTAGCGGCCAAACAGGCGATCGCTGTCACTGAATACATATTCCGGGTCGGCCTGTTTTTCGCCGTTGATGGTCACCGCGTTAGAGGCAACGGTTTTACGCGCCTGACCGCGGGACGGCTGCAGCTCGGAATCAACCAGCGCCTGCAGCAGATCGGCGCCTTTTTCCATTTCGATCATCGGCACGCCATCCTGGGCCAGCTGTTCGAAGTCTGCTTCGCTCAGGTCGCTCAGGTTACCGTTGAACAGGCTTTCGGTAATGCGCTTCGCCGCTTCCAGGCCTTCTTCGCCGTGGACAAGGCGCGTCACCTGCTCTGCCAGCACGTACTGGGCGCGCGGCGCTTTACCGCTGTTTTTGTCTTCTTCTTCGAGGGCATTGATCTCCGCAATGTCCATAAAGGTGAAGAATTTGAGGAAGCGATAGACATCAGCATCCGCGGTGTTGATCCAGAACTGGTAGAATTTGTACGGACTGGTTTTCTTCGGATCCAGCCACACGGCGCCGCCTTCGGTTTTACCGAATTTGGTGCCGTCCGCTTTGGTGATCAGCGGTACGGTCAGGCCAAACACCTGGTTCTGATGCAGACGACGGGTCAGATCGATGCCGGAGGTGATGTTGCCCCACTGGTCAGAGCCGCCAATCTGCAGCGCCACGCCGTGCAGCTTGTTCAGGCAGGCAAAGTCGTAACCCTGCAGCAGATTGTAAGAGAACTCGGTAAAGGAGATACCCTGATCGTCACGATTCAGACGCTGCTTCACCGCTTCTTTGTTGATCATCTGGTTAACAGAGAAGTGTTTACCGATATCGCGCAGGAAGGTCAGCACGTTCATGCTGCCAAACCAGTCATAGTTATTCGCCGCGATCGCCGAGTTGTCGCCGCAGTCAAAATCAAGGAACGGAGCCACCTGTTTGCGGATTTTATCCACCCACTCCTGCACGGTATCCTCGGTGTTTAGTTTACGCTCAGCGGCTTTGAAGCTTGGGTCGCCAATCAGACCGGTTGCGCCGCCCACCAGCGCCACAGGTTTATGACCTGCCTGCTGGAAGCGTTTCAGGCATAACAATGGAACAAGATGCCCCAAATGCAAGCTGTCAGCGGTAGGATCGAAGCCGCAATAGAGCGCGATCGGGCCTTGCGCCAGTCGCTCTGCTAACGCTTCCTCGTCCGTCACCTGGGCTACCAGCCCCCGCTCTTGCAATTGTTTAATCAAGTTACTGCTTGCCATCAAATTCTCCATGTATAAACGACTGCACCTCTGCCGGTACACGACTTTTCGCCAGATGCGAAAAGTACATAGAATAAAGCGCCGGCCCTTTCAGCGCCAGCGCTTCGATAACTAATTTCGGCGTTTACGGCGCCAGACGGTCTATTTTCCAGGCGCCGCTATCGCGCTGGTATAAAAAGCGATCGTGCAGACGGTGTTCTCCCCCCTGCCAGAACTCCATCTGCTCAATGCTGACGCGGAATCCGCCCCAGAAGCTCGGCAACGGCACTTCACCCTGCTGGAACTTCTGCTTCAGCTCGAGGAATTTGCTTTCGAGGATGCCGCGGGCTGAGATCCGGCTCGACTGCTTCGAGACCCAGGCGCCAATCTGGCTGTCGCGCGGACGGCTGTGGAAATATTTGACCACTTCCAGCGTCGACAGACGCTCCGCTTTGCCGATTACCATCACCTGGCGCTCCAGCATATGCCACGGGAAAAGCAGGCTGACCTGCGGGTTGTTTTCAATTTGATGCGCTTTGCGGCTGCCGAGGTTGGTATAAAACACCAACCCTTTTTCGTCGTAGTGCTTCAGCAGCACTATGCGCTGGTAGGGCTGGCCGCGCTCATCGACGGTGGCAACCACCATAGCCGTTGGGTCGGCAAGTTTCGCATCGCAGGCCTGACGCAGCCAGCGTTCAAACAGCGGCAGGGGTTCAGCAGGAAGATCGTGGCGACGCAAACCGCCACGGGTGTATTCACGGCGCAAATGCGCAATTTGCTGGAGTTCGTCGTTATCAGACATGGCCATTGAGGATGTAGTCATAAGGTGGCGTTATTGTGCGCCCCCCGGACAGAAATCTCAACGTTTGGCCGTCTGCAGCTGACAGTTATCAAGGACGATGCGGTCGCGCTTATAGACGGTGGCGGTATCGCCTTTTGACCAGAACACATAGACGCCGTCGGTGTAGCGCGCCCCGGAAGCCGACAGCCCCTCAGACAGGTTCAGTTGCTGATTATCATAGATAAAACTGACCTGCTGGCGTGCGTTATTGCGATGGACCGTCAATGGTTTCTGGTCGCATTGATACTCCAGCGTGTCCGTCTGCATCCGCTCGACAAACTGGTTGTAGTAGCTACAGCCCGCCAGCATAAAAGGTACAACTGCGATAAGAATTTTTTTCATTCGTTTGCCTTCGACTTTCCCGGTCACGGCGGGCACTCCGCCCTCCGCTTAACTTGTCCAGTTTACCGGTCGCGTCGTATTTAAGATTTCAGTTAACTCCGATTCTGCGGCGGGTTAGCCGGAAAAATGGCGCCCAGCACCGAGGCTTCGCTGGCGCCGGTCACGGAGGGCAGATTGCCCGGCAGACCAGCCAGCGTTCGCCAGGCCAGCCAGGCAAAGGCCAGCGCTTCCATATCATCGCCGCTGATCCCCGCCTCATCGGTGGTGGAGACCTCGGTTCCCGGCAGCAGCGCCGCCAGGCGCGCCATTAACAAGGGGTTACGCGCGCCGCCGCCGCACACTAACAAACGCTCGCAGCCGCCGCTTAACAATACCTGCTCACTGATGGTGACGGCGGTCAATTCCGCAAGCGTAGCCTGAACATCCTCCCCGCGTAGCCCCGGATAGCGGGCCATATGCTGCTCCAGCCAGCCGTAATTGAAATATTCCCGACCGGTGCTTTTCGGCGCCGGCAAGGCAAACCACGGATCGCTCAGCATGTCCTGCAGCAGCGGCAGCAGCACTTTACCTTCGCTAGCCCATTGGGCGTCCTTGTCGTACGGTTTGCCCTTCTGGCGCCAGATCCAGGCGTCCAGCAACATATTTCCCGGCCCGGTATCATAGCCGCGCACCGGCTGACCTGGCGCCAGCAGCGACACATTAGCGATCCCGCCGATATTGAGCACCATACGTCGCTCAACGGGGTGGGCCAGCAGCGCATGATGAAAAGCCGGCACCAGCGGCGCCCCCTGCCCGCCTAGCGCCATATCCCGGCGACGAAAATCCCCCACTACGGTTATCCCGGTGTGGGCGGCGATCTGGTTGTTATCACCAATTTGCAGGGTATGCGGAGCCTCTCCCTGCGGTTCATGCCATACGGTCTGTCCATGGCAGCCGATGGCGATGACGTCGGTGGGTTTGAGACTTTCCTGGCGCATCAGCGCCAGTACGGCATCGGCAAACAGCCGTCCCAGACGGGTGTCCAGACGACCTAGCTGCGAAAGGGTCAGCGACTGCCCCTGGCAAATCGCCAGAATCTCTTCTTTTATCGCGTGTGGAATGGGCCAGGTGAGACTAGCCTGCTGCGCCACCATGTTTTCAGTAATGGTGGCCAAAACGACATCGATACCATCCAGGCTGGTACCAGACATAACGCCAATAAAGCGACCCGATCTCATACGTTTTCCTTCATTCCATGACCCTTGTATGCCCTTCACTCCATCATAAAGTGTCGGCTAATGCTATGTTGTACTAATACTTTTTAACAATAGAGCGACAAATCAGAGAACATCGTAAAGAACCGGCGTTTAGTTGAGGTTGAAGCACCAGTGTTTATTATTTTTTGTATAGTCCAGGGAGAACCTATGCCCGCCGACGACTAAATGCCATATAATTAACCGTATGGACGTTCAATTGAACACCTTCGGTGAACAGGAGATTCATAAATGATTTTACGTGTTTTGGCTGTATCGATGATTGGTTTTACGCTCGCAGGCTGCGTGAGCAGCAGCGGCCTGTCCGGCGACGTTTATTCCGCATCTGAAGCCAAACAGGTGCAGAGCGTGACTTACGGTACCATCGTGCATACGCGCGCCGTACAGATCCAGAGCGGCGACGATAGCAATGCCATCGGGGCCATTGGCGGTGCGGTACTGGGCGGGTTCCTTGGAAACACCATCGGCGGCGGTACCGGACGCTCTCTGGCTACGGCGGCAGGTGCGGTCGCGGGCGGCGTAGCCGGTCAGGGCGTTCAGGGCGCGATGAATAAAACGCAGGGCGTTGAACTGGAAATCCGTAAGGACGATGGCAATACCATTATGGTAGTGCAGAAACAGGGCAGCACTCCGTTCTCCGTTGGTCAGCGCGTGGCCATTGCCGGCAGCGGCAGCCAGGTCACCGTCTCTCCGCGATAATTTCCCTTACGATGCGGCCGGTTGCGCCGCATCGTATTTTTCAGCCACGTTTATTTCGCCGTAATAAATTCGTAGTAACCATCAGACATCTTTATTTTAATATTCCATGAATCATTGCGCCTGCGCAATATCTTATCTGCCCGCCCCTATTACCCTCAAGAACGTAAATTAGCCCTGGTGACTCATCGTCGCTGCCGTTGCCTTTTATGTGGAATATTGCCTATGCCCGAACATGTGCATCATATCGTTAAACGTCTAATCCTTTATATTTGCATTTGTTTACTGGCCGGGATTGGCATTTCCGGGATGACTGCTTTTTTTCATACCAGCTTCAGTAGTACTTCCTCAATATTATTTCCGCTGCTGACCAGTTTCCTGATGGTTTTTCATATTACCATTGCCTGTTTTATGGGCATGAAATACTGGAGCAGCAAGCGGCGTCTGTACCTTACTCCAGTCTCTTTCGGGTTTGCCTGCTCAGCGCTGCTGATGCTTGGCACGCTCAGCAGCTATCCGGACTGGCTTACCTGCAATCCGGCCCCGGTCGTTAATCAAAATGACGCCGTTATCTATTATTTCTTCCGCAATATAATGATGGCTGTGTTATTCATGTCATCTATTATTTTGTACTATTTTCGCCAGCGCATCATGCATTCGTGGAAAGCACACGTTCTTACATTTACAGCATGTATACTTTTTACGTTGACCATTATTGTTTTATCATGGCTATACTCCAGCCATTCGCCGTGGCTGAGCGTCAATTTTATCGACGATCTGAGCCATACCTTTACCCCGTTGTGGCAAAGTATTATCGGCTGGCTGCTGATGGCAGTTTGGTTCATCACGCTGATTTTATTAATTAGCTTGAGTAAACTGCGTAATATTTTTTGGTTCAGCGGCGCTTTTTTTTGCAGCGCTTATTTGTTCACGCTTTTCCAGCTGCTCTCCACCGCAGGGGAGCTGGATCAGACCTGGTACCAGGCGCGTTTTTTCGAAACGCTATGCACCTTGTTCCTGATTCTGGTGCTACTGGTTGACGTCTTTATCCTCTATCGCGAGTCTAACCACAAATATGTCCATTCGTATCAGAATTCGATCCGCGACCCGTTGACCCGCCTCTACAACCGCAGCTTTTTCTACGACACTCTTAACCAACAGCTGGCGAAGGTGAATGCCCAGCATCCGCTGTCGGTGCTCATCAGCGACCTCGACCATTTCAAACGCATCAACGATAGCTACGGCCATGTCGCCGGCGACAAAGTGATCCAGTTCGCCGCCTCGGTGCTGGAAAGCCATTCGCGGGTAGATGACGCCGCCGCACGCATCGGCGGTGAGGAATTTGCTCTGCTGCTGGTCAACACCGGTGAAAAAGAAGCGCAAGCGATCGCCGAGCGTATCCGCCTGGCGGTCAGTGCCGGGGAGAGCCATTTACCGGAGCGAATGACCATCAGCATGGGGGTGTATACCACCTACGACAATAGCGTGACAGCGGAAGCGTGCGTTCAGCGCGCGGACGAAGCCATGTATGAAGCAAAGAATAACGGACGTAACCAGGTGATCGTCTGGCATCAGCAGGGAGGGTGAAAAAAGGCCCGGATTAGCCCGGGCCGCAAAGAATTAATCTTTAGCCTGGAGATCGAGGATATTTTGTTCAAGTTTACGGATTAAGTGGAGCAAGGTTTCCACTTCCTGCTTCGAGACCCCTGAGAGGATTTCATCACGGGTCTTACCTATCACCTCTTCCATCTCGTTGATCAGCGGTTCGGCTTTTTCCGTCAGCTTGATGCGTTTGGCCCGCCGATCGCTTGCGCAGGTCTGGCGAGAAATGAGCCCTTTCTCCTCCAGCTGATCGAGCGTGCGCACCAGCGACGGCTGTTCAATACCGATAGCTTTCGCCAGCTGGATCTGCGACTGCTCAGGCGGCAGCTGGTGGATGTTATGCAGCGTGACCCAGTGGGTCTGCGTTAACTCCAGAGGTTTCAGGCGATGGTCGATTAGCGCGCGCCAAACGCGAACTAAACGTGCCAGATCAGAACCAAGTGGCGATTCCAATTTCATCTCCTTATAATTAGCTTGCTAAGTTATTATACTGATTTTAGAATAGTGTGCAGCATTTGAATTATCAAAACAAATGAATTACTTGATTCAACAAAAACCAAAACAATGATTTACACTGTTAAAGAGTAGCACGTCCTGAGGTTACCCCTGTAATGGCAAAGGATTTTTGCTTGTGAAACTGAGTCTTAACACATCCGGATTGCCGCTGCAGGACCTGGTGTTCGGCGCATCCGTCTATTTCCCTCCGCTGTTCAAAGCCGTCTTGTTGGGTTTCTTTATCTGGTTGTTTTTACATCGCCAGCTGCGTGACTGGATGTATGCGGGCGACATCTGGCACCCGCTACTAATGGATCTCTCCCTGTTCGCGCTCGCGGTCTGTCTGGCCCTGGTATTGCTCATTGCCTGGTGATCTCCCTGTTATGAAAAGATTAAAATATCTGTCAACGCTGCTGGTCGCGGCCGTCGCCCTGATTGCCGCATGGTTGTTATGGAATTTCTACACTCAGTCACCCTGGACCCGCGACGGCAAAGTGCGCGCCGAGCAGGTTGGGATCACCCCTCAGGTCTCCGGCAGTATTCTGCAGTTGAACGTAACCGATAACCAACGGGTCAAAGCCGGGGAAGTATTGTTTACCATCGACGACACCCCCTATCGCATCGCGGTGCTGAACGCCCAGGCGCAGCTGGCGAAAGCCCAGGCGGAGGTGGCGAAAGCGCAGGCGGAGCAAAGCAAGGCCGCCAGCGAGGCTCGCCGTCGCCGAAGCCTGTCGCAAAATGCCATCTCGGCTGAAGACCTTGAGAACGTCAATACCGCCCTGAATACCGCCACCACCACCCTGGCTGCCGCCAGAGCGGGGGTCGGCGTAACCGAAGCGGCGCTGAAACATGCGCAGTGGCAGCTCAGCCAGACGGTTGTCAAAGCGCCGGTGGATGGCTGGGTGACCAACCTTTCCACCCGCGTCGGTGATTACGCTACCACCGGCCATCCGGTCTTTGCCCTGGTGGACAGCCATTCGTTTTACGTACTGGGCTACTTCGAAGAGACCAAACTGCGCCACATTCGCATCGGCGATCCGGCACAAATTATTCTCTATAGCAATCAGCAGACGCTAAAGGGCCATGTCGCGAGCATCGGCCGCGCGATTGTCGACCAGAGCGTGGAACAGGGAACCGGGCTGGTGGCCAACATCAAACCAAATATCCCCTGGGTTCGTCTCGCCCAACGCGTTCCGGTGCGAATTGCCTTTGATACGCTGCCGGCCGATGTCACCCTGGTCTCCGGCACCACCTGCACTGTCTCAATTGGCGGGCAGTAATGAACCTGCAGACCCTGTCGTGGCGCGCACTCCCCTGGGTTAAAGCCACCCGGCCGCAGTGGCGGTACGCATTGCGCAACGGCATCGCGATGTGTCTTGCGCTGAGTATCGCCTATGCGCTGGATCTTGATGAGCCCTACTGGGCGATGACGTCCGCGGCGGTGGTCAGCTTTCCCACCGTCGGCGGCGTGATCAGTAAAAGTTTTGGCCGCATCGCAGGCAGCCTGCTCGGCGCCTGCGCCGCCCTGCTGCTTGCCGGTCATACACTCAACGATCCCTGGCTGTTTCTGTTCAGTATCTCCGGCTGGCTGGCGCTCTGCACCTGGGCCTGCGCCCTGTTCACCAACAACGTCGCTTATGCCTTTCAGCTGGCGGGCTATACCTGCGCCATCATCGCCTTTCCGGTGATTAACATCAGCGACAGTTACGAGCTGTGGGTCATCGCCCAGTCGCGCGTCTGCGAAGTCATCGTCGGGATCCTCTGCGGCGGGCTAATGATGATGATCCTGCCAAGCACCTCCGACGGCAGCAACCTGCTGACGGCCCTGAAAACCATGCACGCCCGGCTGCTGGAGCACGCCAGCCTGCTGTGGGTGCCGGAGACGACGGATGCCATTCGCACCGCCCATGAGAGCGTGATTGGCCAGATCCTGACCATGAACCTGCTGCGTATCCAGGCCTTCTGGAGCCACTACCGTTTCCGTCGGCAGAATCCTCTGCTGAACTACCTCCTGCATCAGCAGCTCAGAATGACCAGCGTCATCTCCAGTCTGCGACGGATGCTGCTGAACTGGCCTGACGCGCCAGCGAACACTCGCCAGGTACTGGAGTCGCTGCTCGCCGAGCTCGCCACCCCTCATGCCGACAGCTATCACGTTGCGCGGATCCTGGCGCCGCTGGCGCCGCGGCAGGATGCCGATTACCGGCACATCGCTTTCTGGGCGCGATTGCGCTATTTCTGTCGCATTTACCTGGAGAGCAGCCGCTGGATCCGCCGCGTTGAAAATGCCTCGGCGATCGCCGAGTTCAATGTGCCCGCCGCCCCGCCGTTAGCCCGCCATACCGATCAGGCGGAGGCGTTGCTCAACGGTGTCCGTACCTTTTGCGCGCTGGTGGCGATTGGCGCATGGGGGATCAGTACCCAGTGGACCAGCTGCGCGGCGGCCCTGACCCTGGCCTCCATCTGCTGCGTGCTCTACTCCGTATCCGCCTCGCCGTTTCGCTCGCTGACATTGCTGATGCAGACTCTGGTCCTGCTGTCGCTATTCAGTTTCGTGGTGAAGTTCGGCCTGATGGTGCAGGTAACCGACCTGTGGCAGTTTCTGCTGTTCCTGTTCCCGCTCCTGACCACCATGCAGTTACTCAAACTGCAGTGGCCCAAATACGCCGGCCTGTGGGGACAGCTTATCGTCTTTATGGGCTCGTTTATCGCCGTCACCAACCCGCCGGTGTACGATTATGCGGCCTTTTTCAATGATAATTTGAGCAAGATTGTCGGGGTAGGCTTTGCCTGGCTGGCCTTTGCGGTACTGAGTCCGGGCTCGGACGCCCGCAAAGGGCGACGCCATATCAGAGCGTTACGGCGTCACTTTGTCGATCAGCTCAGCCGTCATCCTCAGCACAGTGAGCATGAATTTGAATCGCTGGTCTATCACCACGTCAGTCAGCTCAGCCAGAGTAAGGATGCCCTGGCGCGCCGCTGGCTGTTGCGTTGGGGCGTCGTGCTGCTCAATTGCTCGCACGTCGTTTGGCAGCTTCGCGAATGGGAAACCCGCTCCGATCCTCTCGCCCAGGTGCGCGACCTGTGCATCAACCTGTTACGCGATGTGATGAGCGAGCGCGGCGTGCAGCAGCGTCCGCTGGCCTCCACCCTGCAGGAGCTGCAGCGGATCTGCGACGCCCTGAACCACCATCATCAGCCGGCGGCGCGGGAACTGGCCGCCGCGATTTGGCGACTGTACTGCGCCCTGTCGCAGCTGGAACAGGCCCCGGTGGCCGGCACAATTGGCGAAGGAACTACTTAATCACCCCGCAGGCAAACCGTTCGCCGCCGCCGCCCAGCGGCTGCGGACTGTCGGCCATGTTATCCCCGCCTACGTGGACCATCAGCGCTTTCCCTTTCACCTCCGCCAGCGTTTTTAGGCGCGGAGCAATAATCGGCTGGTCGGCTACGCCCGCATCGTTGACCACCAGCAGGGGCAGGTCGCCAAGATGCCCGGCCCCCAACGGCCCTTCGTGTTTGCCGGTATGCTGCGGATCGTAATGTCCGCCCGCCGCCCCGGCGGCCACGGCTTTACCTTCTTTCATCGCCGGCTGGCAGCTGCCTTCGGCATGAATATGAAACCCGTGCTTACCCGGCGGTAGCGCCCGCAGAGTGGGGGCGAACTCGAGTCCGCGGTCGGTTTCGGTGATTTTGACGCTGCCGATGGTCTGACCGACGCCCTGGGTGGTCACGAGATTAAGTTGCACATCTTCACTAACGGCCTGTGCGCCAGCGCAAAATGCGAGGGATAAGATCGCGAGAATACATCGTTGCATAACACCTCCGGATGGCTGTCTCCCTGTTAAGTGTAAACCAGGAACGCCTTTCCGGAGGGGAAATGCCCGTTACGGTACGTCGTACCCGAGCGCGGCTTTACGGATGCGGAACCACTGCTGACGGGTCATGCTGAGTTTTTCAGCCACAATCGCCGAGCGCACGCGCTCGATTTTGCCCGAGCCAATAATCGGCAGCGGCTGCGACGGCAGACGCAGCACCCAGGCATAAACTACCTGTTCGATGCTGTCGGCGTTAAGCTCGTGCGCCACCTGCGCCAGCTCATCGCGCAGCGCCTGGAAGCCCTCTTCGTTAAACAGGCGACCACCGCCAAGACAAGACCACGCCATCGGACGAATACGCAGTTGCTGCAGCTGATCGAGAGTACCGTCGAGCAGCAGCGGCTGATGCACCGGTGAAATTTCGACCTGGTTGGTGGCCAGGGTAAACGGCAGACGTGACTGCAGCAAGGTGAACTGGGCGGGGGTAAAGTTCGAGACGCCAAAATGGCGCACTTTACCGCTATGATGCAGCGCGAGAAAAGCTTCGGCTACCTCGTCGGCGTCCATCAGTGGGTCCGGCCGGTGGATCAGCAGCAAGTCGAGATGGTCCGTCGCCAGATTACGCAGCGATTGCTCGGCGCTGAGCACGATGTGATCGCGGTCGGTAATGTAGTGGCCAATGGTGTTCTCAGCGCGCGCCCGGGTGGCGATACCGCATTTGCTGACGATTTCCATCCGGCTACGCAGATGCGGCGCTCGCTTCAGCGCTTCGCCAAAGGCAGCCTCACACTGATAATCGCCATAGATATCGGCGTGATCGACGGTGGTTACGCCTAAATCGAGATGCTGCTCAATAAAGCTGACCAGCTCGCCAGGCGACATTTTCCAGTCCATCAGACGCCAGTAGCCCATCACAAAACGTGAAAATTCCGGCCCCTGGGGAGCCATAGCAATACGCTGAACCATAACCGCTTCCTCAATAAAAAAGTGCTCTGAGTATACGTAATTTTTGGCTTAAAACAGTGAGGGTTGCTGCGGTTCTTCCGCCGGCTCCGGCCTGTTCGCGCGTATTTTGCGCAGCAGCCGTTGGCGGCAAAGACGCAAAACCTCCTGTTTCTGCGCATCGCTCATCGTTTGCCAGTTAAAACGTTCCTCACGGCTGCGGAAACAGCCGCGACAGTAGCCGCGCTCATCGGTCTGACATATTCCCCGGCACGGGCTCTGCACCGGGAAAAATTCTAACTGCTCTGCCACCACACGCCTCCTGTCCCCTCGTCTCCTTTCATTGAAGACGTTTCCCCGCGCCGACGCAAATTTTGTTCACTACGTGCTGCGCCAGCTAACATTTTTCCGCCGACGCTTGCATTAGACCAATCGGTCTACTACAGTGTGCAGCATGAACAGACACAGCGATTGCGATACCCGAGAACAAATCCTGGCCACCGGCGAGCAGCTTTGCATGCATCGCGGTTTTACCGGAATGGGCTTGAGCGAACTTCTGAAGACGGCGGAGGTGCCCAAGGGCTCCTTCTACCACTACTTTCGCTCGAAGGAAGCCTTCGGCGTCGCGCTGCTTGAACATCACTACACCGGATATCTGCAGCGCCTGGTCGACCACTTCGATCATGGCGACGGTAACTATCGCGATCGCCTGCTGGCCTACTATCAGCACACGCTGAATCAGTTCTGCCAGCAGGGGATTATTAGCGGGTGTCTTACTGTCAAGCTATCCGCGGAGGTTTGCGATCTGTCGGAAGATATGCGCGCCGCCATGGATCGCGGAGCCAGCCAGATTATCGCCCTGCTGGGCGACGCGCTGGAGAAAGGACGTCAGGAAGGCAGTCTCGCATTTGACGGCGAGGCCATGACCCTGTCGCAGGTGCTGTATTCCCTGTGGCTCGGGGCCAACCTGCAGGCCAAAATTACACGTAGCGCAACGCCGCTGGAAAGCGCCCTTGCCCACGCCAAACAGATTATTGCAGCGCCTGCGGTATAACAGGCGTTTTTATTTCATCAGTTACTAGACGACCGGTCTACTCAGGAGTCACTATGTCGGAAGCAAAATTATTCAGCCCACTGAAAGTCGGTGCGGTCACCGTCCCTAATCGCGTATTTATGGCGCCGTTGACGCGTCTGCGCAGCATTGAGCCGGGCGATATCCCTACTCCGCTGATGGGCGAATACTACCGCCAGCGCGCCAGTTCCGGGCTGATCATCACCGAAGCGACGCAGATCTCCGCGCAGGCCAAAGGCTACGCCGGCGCGCCTGGGCTGCACAGCCCGGAGCAGATTGCCGCCTGGCAGAAAATCACCGCCGGCGTTCATGCCGAAAACGGTCATATCGCCGTCCAGCTGTGGCACACCGGGCGTATTTCCCATAGCAGCCTGCAGCCTGGCGGCGCCGCCCCGGTAGCGCCTTCCGCGCTGAGCGCGGGCACCCGTACCTCACTGCGTGACGAAAACGGCCACGCCATTCGCGTCGACACCTCAATGCCCCGCGCCCTGGAAACCGCAGAGATCCCAGGGATCGTCAACGATTTCCGTCAGGCGGTCGGCAATGCCCGTGACGCCGGCTTCGATCTGGTTGAGCTGCACTCAGCCCACGGCTATCTGCTGCACCAATTCCTCTCGCCATCGGCGAACCAGCGTACCGATCAGTACGGCGGCAGCGTGGAGAACCGTGCCCGTCTGGTGCTGGAAGTGGTTGACGCCGTGAGTCAAGAGTGGAGCGCCGAGCGCATTGGCATCCGCGTGTCGCCGATTGGCAGCTTCCAGAATGTGGATAATGGCCCGAACGAAGAAGAAGACGCGCTGTATCTGATTAGCGAGCTGGCGAAACGCGGTATCGCCTATCTGCACATGTCCGAGCCGGACTGGGCGGGCGGCAAACCTTACAGTGAAGCTTTCCGTCAGAAAGTCCGCGACCGCTTCCCGGGGGTGATCATTGGCGCTGGCGCTTACACAGTAGAAAAAGCCAACGATCTTATCAATAAAGGGCTGATTGATGCCGTGGCCTTTGGCCGCGATTACATCGCCAACCCGGATCTGGTGGCTCGCCTGCAGAAAAAAGCGCCGCTTAACCCGCAACGCCCGGAATCCTTCTACGGCGGCGGCGCGGAAGGCTACACCGATTACCCGACTCTGTAATCCCTCCATTGATAGCGGCGACGTATCGCCGCTATACTCAACGTTCTGATCTATCAAATAAACTGCATAGGGGACATTATGCGCTTACTCCACACCATGCTGCGCGTTGGCGACCTGCAACGTTCTATCGACTTCTATACCAACGTGTTGGGCATGAAGCTGCTGCGCACCAGCGAAAACCCGGAGTACAAGTACTCCCTCGCCTTTGTCGGCTACGGCGAAGAGAGCGAAACCGCGGTGATCGAACTGACCTACAACTGGGGCGTGGACAGCTATGAGCTGGGCACCGCCTACGGCCATATCGCGCTGAGCGTCGATAACGCCGCCGAAGCCTGCGAACGGATCCGTCAGAACGGGGGCAACGTCACCCGTGAAGCCGGGCCGGTAAAAGGCGGCACCACCGTCATCGCCTTCGTGGAAGATCCGGACGGTTACAAAATCGAGCTCATTGAAGAGAAAGATGCCGGCAAAGGTCTGGGCAACTAACGCTTCCCCACGCTGGCATATTTAATGCCATGGCTCGCCCGGGCGCTACGGCGCCCGTTGTTTTCACCCCTGCCTGCTGCAAGCCGCGGCAAAATTTGCCATAATGCGCGCTACTTTTTTCCAGCTAAGAGAATCTGATGTCCGAGAACGCTCAACTGAATGGTCTGTGCGACCGTTTCCGCGGTTTTTATCCGGTGGTGATCGATGTTGAAACCGCAGGATTTAACGCCAAAACCGACGCCCTGCTGGAGATCGCCGCCATTACGTTGAAGATGGATGAGCACGGCTGGCTGATGCCCGATGAAACGCTGCATTTCCATGTTGAACCTTTCGAGGGCGCCAATCTGCAGCCCGAAGCGCTGGCTTTTAACGGGATTAACCCGCATGACCCGCAGCGCGGGGCCGTCAGCGAATACGATGCCCTGCATGCCATCTTCAAAATGGTGCGCAAAGGGATGAAAGAGAGCGACTGCAGCCGGGCAATCATGGTGGCGCACAATGCCACCTTTGACCACAGCTTCACCATGACCGCCGCCGAACGCGCGGGACTTAAACGCAACCCTTTCCATCCGTTTGTTACCTTCGACACCGCCGCGCTAAGCGGGCTGGCGCTGGGCCAGACGGTGCTGTCGAAAGCCTGTATTGCCGCGGGTATGCCGTTCGACGGCGCGCAGGCTCACTCCGCCCTGTATGATACCGAGCAGACGGCGCAGCTGTTTTGCGAGATCGTGAACCGCTGGAAGCGTCTGGGCGGCTGGCCGCTGCCAGTGGCCACCCCGGAGTGATAAAAAAAGCGACTTCCAGGAAGTCGCTTTTTTACTGATGGCGGGAATTACTCCGCTTTTGGCTCGTCGGTATGGTACTTTGCCGCCGTCTCTTTGATCAGCTGCTGCAGTTCACCACGCTGGTACATTTCGATGACGATATCGCAGCCGCCCACCAGTTCACCGTCTACCCACAGCTGCGGGAAAGTCGGCCAGTTGGCGTATTTAGGCAGCTCGGCGCGGATATCCGGGTTCTGCAGGATATCAACGTAAGCAAAACGTTCGCCACAGGCGGACAGCGCCTGAACGGCCTGGGCAGAGAAACCGCAGCTTGGCAGCTTCGGCGACCCTTTCATGTACAACAGGATCGGGTTTTCAGCGATTTGGCGTTGGATCTTTTCTAAAGTCGAGCTCATTGTCGTGCTTCCTTAAACTTCTTTCTACGGCAGTAACTTGTCATTGTAGCGTCCTGTAGGCAGGACGGATAATAACATTTTTTTCACTATTCATATTTTATCTTCTGTTGCGCGAAGTTGCCTTAAAAATATCATTTTGCGGTCGCAGGCGGGCGCTCATTGCGCATTTTCTGTGCGAGGCGGTCAATGTCTGACGCGTTTTCTTGCAATCGTTAACCAATCGACATTTTTGATACAAAAGAATATTAACTTTCCGGCTTTTTATGCTTTAGAATCATTCCGGTTTGTCATTCATCGTCAGGCATTTGTACATGTCTGTAATTAATCAGGGGATTGCTCAGTGGCGCGGCTAAACAAAATCGCGATATCGCTCTGTGCATTACTGTTCACGTCTATCTCATTCACGCCACTGGCTCAGGCATCAGGGCATACGCACGCCTCCGCTTCGCCAAAAGCGTTGCCCGCGAAAAGTGGCTCAGAGCGCAAGAAAAAAGCAACCAGTCAAAAAACTAAAACCACCGCTAAAACCACCAGTAAAAAGTCCTCGCGCACCCGGCTCCCTACCCGCACTACCGCAGCAAGCCAAACCGCACTTCATCGTCAGGCCGCCGGCGCGACGAAAAAATGCGTGCTGCGTAAAGGTTATAAAAAGCAGTGCGCGAAAACGGTCGCCGCCAGCGCCGAGCCGACCCTGGCGCTAAACAGCGTCAAAAGCAAATGCGTGGTGCGCAAGGGCTATAAAAAACGCTGTAAGCCCGAGGCCAGCGAAGCGAATTTAACGATCGCCGACGCCCACAAGGTCCGGGTGCAAAAAGCGCAAAGTACCGCGATGAACAAACTGATGGGCCAGTTGGGTAAACCCTATCGCTGGGGCGGCACCTCGCCGCGCACCGGGTTTGACTGCAGCGGGCTGGTCTATTACGCCTATAAGGACCTGGTAAAGATCCACATCCCGCGTACGGCCAACGAAATGTACCACCTGCGCGATGCGCGTCCGGTGGATCGTGATGAACTGCAGAGCGGCGATTTAGTCTTCTTCCGCACCCGCGGACGGGGCGCTGCCGACCATGTCGGCGTCTACGTCGGCAACGGAAAATTCATTCAGTCGCCGCGCACAGGTCGTGATATTCAAATCACCTCCCTGAGCGAGGATTACTGGGTTCGCCATTATGTCGGCGCTCGTCGCGTCATGACGCCGAAAACCATTCGCTGATCCCGGTCTGCCGCTGCGGCGGCAGACCGCCTCTCCTGCTCGATCTCTATCCCCACCCGCAAGGGATATTGCAGATTGCTCTCTTTGCCCGGCGTATCACGACGATAGCGGGTCGGCGACATGCCAAAGTGACGGTGAAAGGTCCGGCAGAAAGCGGCTTGTCCCTCGTATCCCAGGCACTGAGAAATACTCTGTATCGACGCCTGCGTCTGCGTTAAATAGATTGTCGCAATCGTCATCTTTCGTCGGCTGACGTAGCTCGCCAGCGTGCAGCCCGTTACCATGGCGAATTGTCGCTGGAAGTACCAGTGTGAGTAGCCGGACTTTTTCGCAATCGCGCTCACCGACAGGGTGTCGAAAATATGTGCTTCGATCCAGTCAACAATCCCCTGCACCACCGGGATCATTTTCGCGCTCACCACCTCATCTGTTTTTGCCATCGTCGTCATCCTGGGAAATTACTGCTGGCGGCTATATTTGTCATACAAATTAAAAAATAGACAATGAATTATTGGCATAGCGACGATTGCCTGAGCGCATATTTTTATTAATCGTTTGATATTAAAGTTTTATTTTTTGTCCAGCGCATTGCGTGACAGCGGCGAAGCAGAGTAGTTAATCGCTATGCGAGTTCGCAAATCCGCAGAGGGCATCTCCTTATACATGGTTGCAACAATTTTGGCGGCTTATCGCCCACTCCTGCAGAAAACGGTTAAGCCTTCACCACATGCACCGGAGATAATAGCCTTTATCGTTGTAAGGCTTTTCACTGCTTGCGGCAAATGTTAACATTCTCAATACAATAACACGCCCGGGACGCGACAGCGTCGGGCGGTCAGAACACGATTCAGGTGAAAACCTCATCCTGTCAATGTGAGATAAAACAAAAAGTTATAAGGAGAGTAGCAATGTCGTTTGAATTACCTGCATTACCATATGCAAAAGACGCCCTGGCGCCGCACATTTCCGCAGAAACCCTGGAATATCACTACGGTAAACACCACCAGGCATATGTCACTAACCTCAACAACCTGATCAAAGGCACTGCGTTCGAAGGCAAATCCCTCGAAGAGATCGTCCGCACGTCTGAAGGCGGCGTATTCAACAACGCAGCGCAGGTTTGGAATCACACCTTCTACTGGAACTGCTTGGCGCCTAACGCCGGCGGCGAACCGGAAGGCGAACTGGCGGCCGCAATCGCCAAATCTTTCGGCAGCTTCGCGGATTTTAAAGCCAAATTTACCGATGCCGCGGCGAAAAATTTCGGCGCTGGCTGGACATGGCTGGTCAAAAATGCCGACGGCAGCCTGGCTATCGTCTCCACCAGCAACGCCGGTACCCCGCTGACCACCGACGCGAAGCCGCTGCTGACCGTTGACGTTTGGGAACACGCCTACTACATCGACTATCGCAATGCCCGTCCAAGCTACCTGGACCACTTCTGGGCGCTGGTTAACTGGAAGTTTGTTGCGGCTAACCTCGCGGCATAAACGACAAACCGCAGCGGGGTCTCCCCGGCTGCGGTTTTTTTTTGCCCTTACCCAGCCGATGATTACTGGCTGGCGAAAGCCTCTTCCGGCTGCGCTCGCCCGCTAAACCAGACCAGCAGCAGCGCCAGACCAGCGATAATCGCGCCCATCACCGGCACAAACGCATATCCCAGTCCGCCAGAGATCACCGCCCCACCGGCGGCGGCGCCCAGCGCGTTGCCGAGGTTGAACGCGCCGATATTCACCGAAGAAGAGAGCCCCGGCGCCTCATGCGCTACGCGCATAACCCGCATCTGCAGCGGCGGAACCACCGCAAAGGTTGCTGCGCCCCAGACAATCATGCTGATGGCCGCCCCGGCCTGGGATTGCGCCAGCAGCGGGATCGCCAGCATGATCGCCATCAGCAGCAGCAGAAAGCCCTTCAGCGTGCCGGAGACCGACCGGTCAGCAAATTTGCCGCCCAGATAGTTGCCTAGCGAAAAACCGACGCCAATCAGCACCAGCATCGCGGTTATAAACAGCGATGAAGCGTGGGTCAGCGTATTGAGCACTGGCGAAATGTAGGTATACAGCGTAAACATCGCCCCGGCGCCCAGCACGGTGGTCAGCAACGCGGAGAGCACCTGCGGGCGCAGCAGGACAGAAAGCTCTTTTTTGACATCAGGACGTTCCCCCGCGCTGCCCTTCGGCAGGGAGAACCACAGGCTAACCATCGCCAGCAGGCCTAATCCCGCAGTAGCAAGGAAGGACATCCGCCAACCGATGGTTTCGCCAAGCCAGGTGGCCGCCGGCACGCCGCCAATGTTGGCGATGGTCAGGCCCATAAACATAGTGGCTACCGCGCTGGCCTGCTTATGCTTTGGCACGACGCTGGCCGCCACCACCGATCCCAGGCCGAAAAAAGCGCCGTGATTGAGGCTGGTAATAATCCGCGACAGCAGCAGCGTGGTGTAATCCGGCGCGATGGATGACAACAGGTTGCCGACGGTGAAGATCCCCATCAGAAAAATCAGCGCATTGCGCCGTGCGCGATGCGACAACAGCAGCGTCATCAGCGGTGCGCCGACCATGACGCCGATGGCATACGCACTGATCAGCATTCCCGCTACCGGTATCGAGACGTCCACACCTTTCGCAATCACCGGCAGCAATCCCATCGGGGAGAACTCGGTGGTACCGATGCCAAAGGCGCCGATCGCCAGCGCAAGTAAAGGAAAGTTGATTTTCATTCAATGACTCCATCAGACCGTCAGAGAGGACGGCGTAACATCAGAAGTCAAAAGCATGACATCAATCACAAAAAAACAAAAGTGAACGAAATGACAAAAGATTTTTGCAGAATTGATAATAATAGCGGGATATGGGGAGGAAGCGGCGCTCCTCCCTCAGCGAAACATTAGTGCAGTATGGCGGTCAGGCTGAAAGCGACAATCACGCCGAGAGCAATAATCGTGGTGATCAGCGAAAACTTTAAATTGGTATCCATCATTTTTCCCTCTTGTTATCCCCACACCAAAAGTGAGCTTGCTCATTTTTGCACAAAAAATCGCAAAAATCTTCCGGGATTTAGGGCGATGCACATTTTTGCTCTTCCACTTTGCCCCAAGATCGGACAAAATCCCACGCTAATTTAAAAGCGTATCGGCCATTGACCCCTTCCTGTCGTTCTGTGTCGTTTTCCCGACGTGATGCAATGTTGAAAATTGTATTCAGGGTGTGTGTAGGCAAACGTTTACGTATCGATGATCAGGCGATCAGGTCAAGGCATGGAGTGAGATGTAATGGCAACTATTAAAGATGTAGCGAAACGCGCAAACGTTTCCACTACAACTGTGTCACATGTAATTAACAAAACCCGTTTCGTTGCCGAAGAGACGCGTAATGCGGTATGGGCGGCGATCAAAGAGCTGCACTACTCGCCGAGCGCCGTGGCGCGCAGCCTGAAAGTCAATCACACCAAATCGATTGGCCTGCTGGCGACCAGTAGCGAAGCCGCCTATTTCGCTGAAATTATTGAGTCCGTTGAAAAGAGCTGCTTCCAGAAGGGTTATACTCTGATCCTCGGTAACGCGTGGAACGATCTGGAAAAACAGCGCGCCTATCTGTCGATGATGGCGCAAAAGCGCGTAGACGGTCTGCTGGTGATGTGTTCCGAGTATCCGGATTCGGTATTGAGCATGCTGGAAGAGTACCGCCATATCCCGATGGTGGTGATGGACTGGGGCGAGGCGAAAGCCGACTTCACCGATGCGGTGATCGATAACGCCTTCCAGGGCGGCTATATCGCCGGACGCTACCTGATTGAACGCGGCCATCGCGAAATCGGCGTGATCCCGGGTCCGCTGGAGCGCAACACCGGCGCGGGGCGACTGGCCGGCTTCATGCAGGCGATGAAAGAGGCGCATATCAGCGTGCCGGAAAACTGGATTGTGCAGGGCGACTTCGAGCCGGAGTCCGGCTACCGCGCAATGCAGCAGATCCTAAACCAGCAGCACCGCCCGACGGCGGTCTTCTGCGGCGGCGATATCATGGCGATGGGCGCTATCTGCGCGGCGGATGAAATGGGACTGCGGGTGCCGCAGGACATTTCGCTGATCGGTTATGATAATGTGCGCAACGCCCGCTATTTCAGCCCGGCGTTAACCACCATTCATCAGCCGAAAGATTCCCTGGGCGAGGCCGCATTTAACATGCTGTTGGATCGTATCGTCAACAAGCGTGAAGAGTCGCAGTCTATCGAAGTGCACCCTCGTCTGGTTGAGCGCCGCTCGGTAGCGGATGGCCCGTTTGTCGATTATCGTCGTTAAGGCATCTGGCGGGCGCGGATCTCTCCGGCGCCCGCAGCCACTCCCGATTCAGCGTGTCGCTGTCCCCCAGATAGTCAAGCATCCAGTTCAGCGCCGGTGAGGCATCGTTCTGCTGCCACGTCAGGCAGCAGGCGGCATCCGGGAACGGATTTTCCAGCGCCAGCGCAGTCCAGTCGCCGCGATCTATCCATGGACGGGCGAAATGGCTCGGCACCATGCCGACGCAGAGTCCTGCCGACAAACAGGTTGCTGATGATTCCCAGTCAGGGACGACGACCCTCTTCTGGTTATCCAGCAACCATGTTGTCCGTTTAGGCAACGAGCGCGAGGTATCCTCCCGCACCAGCGACGGCCAGTTACGCAGGACGTCGTCGCTCAGGGGTCCCTCCATCTTTGCCAGCGGATGATCGCTCGCCACCACGCAGTCCCAGCTCAGCATCCCCATATCGCGGAACGCATAGCGACCGCCGACCGGAATAGATCGCGTTGCGCCAATCGCCAGCTCAACGCGGCCGTCGGCCAGCGCATCCCATACACCATTGAATACTTCCTGAAAGACGATCAGTTCGACGTCGGGAAAATGGCGATAGAAGTCGACGATCATTTGACGCATCCGCGCCGGTTTCACAATATCATCCACTGCGATCGACAACTGTCCGCGCCAGCCGTTCGCAATTTGCTGACACTGCTGGCGGGTGATCTGCATTTTTTTGATAACAGAGCGCCCTTCCTGTAAAAACCAGACCCCGGCGGGGGTCAACTCCACATCACGATGGCGACGCTCAAATAAGGGAACGGCGAGCCACTCTTCGAGCTGACGCACGGTATAGCTGACCGCGGAAGGCACCCGGTGAAGCTCCTGCGCGGCCGCGCTGAAGCTGCCGTTACGGGCGACGGCATCAACCACTTCCAGAGAGTATTCAGACCACATTTTCTGCCTGCAAAATTTTTGAATGCATGTGACAAATATTAGCGTTTCACAAGCCACAATGCACTCCCTACACTCTGCGGCATCGTACCTGTACACCAACTATGAGAACGTTATGTCACAACCCGGGAAAGGATTTTTAGTCTGGCTGGCCGGCCTGAGCGTGCTGGGCTTTCTGGCCACCGATATGTACCTGCCGGCGTTTGCCGCCATGCAGCAGGATCTCAACACCTCCGCCGCCTCCATCAGCGCCAGTCTGAGCCTGTTCCTCGCCGGCTTCGCGCTGGGCCAGCTGTTCTGGGGACCGCTGTCGGACCGCTATGGACGTAAACCGGTGCTGCTGAGCGGCCTGGCGATTTTCGCGGCCGGCTGTCTGGGGATGCTTTGGGTGCACAACGCCACCCTGATGCTGGCGCTGCGCTTTCTGCAGGCGATTGGCGTCTGTGCCGCGGCCGTTACCTGGCAGGCGATGGTCGCCGATTACTATCCTGCCCAGCGTACGAACCGCATCTTCGCCACCATTATGCCGCTGGTAGGACTGTCGCCGGCGCTGGCCCCGCTGCTGGGCAGCTGGCTGCTGGTGCACTTCGAGTGGCAAGCCATCTTCGCCACCCTGTTCGCCATCACTCTGCTGCTGATGCTGCCTGCCCTGCGCCTGAAGGCAGCCGCGAAGTCAGTAGTAGTGACGCAGCAAAAGATCACCTTTCTCGCGCTGCTGCGCTCCCGGGAATACAGCGGCAACGTCCTGATCTACGCCGCCTGTTCCGCCAGCTTCTTCGCCTGGCTTACCGGTTCACCTTTTATCCTGCATGAAATGGGCTATGGCCCAACCGCTATCGGCCTGAGCTATATTCCGCAGACCATCGCCTTTCTGGTGGGAGGCTATGGCTGTCGCGCGCTGCTGCAGAAATGGTCCGGTCAACAGATGCTGCCGTGGCTGCTGGTGATTTTTGCCGTCAGCGTAGCCGCCACCTGGCTGGTGGGCCTGCAAACCCATGCCTCGCTGGTGGCGTTAATGATCCCGTTCTGCATGATGGCGGTGGTCAACGGCGGGATCTACCCCATCGTGGTTGCTCAGGCGCTGAAGCCTTTTCCGCAGGCGACCGGCCGCGCGGCGGCGCTGCAAAATACCCTGCAGCTTGGCCTGTGCTTCCTGACCAGTCTGCTGGTATCCGCGCTGATCGCCACGCCGCTGCTGACCACTACCAGCGTCATGCTGGTTTCGATTGGCTTAGCCGGAATAGGCTATCGCCTGCAGCAGACGCCGGAGCTGACACCCCACTCTTCCCACGCGTAATGCCCGTCGCCAGGGCCCGGGCCAGTCGTTAGCATGCTAAGATATTTTTATTGAAAGCCAGTACTTAGCGTCCTATACTGGATCCGGGTTCACATAAATAGAAAATAGTTACAGATTAACGGATGCAGGATGCCTCCGTTTCACCATGGAAGGCCTTTCGGCAAGGGTTATCTCCCTTCCTCTGTTTACGTCGGATAGCGACTTCACGGATTATCCGTGAGATTTCTCACAAAGCCAAAAAAGCGTCTACGCTGTTTTAAGGTTCTGATCACTTGGGCGTGATGGAGAAGCTATGAGTTCATCGTGTATAGAAGAAGTAAGTGTACCAAATGATGACTGGTACCGGATTGCAGCTGAATTATTAGGCCGTGCGGGAATTGAAATCAATGGCTCCGCGCCGTCCGACCTGCGGGTTAAAAATCCTCTCTTTTTTAAACGGGTTTTGCAGGAAGGTTCGCTGGGTTTAGGCGAAAGCTATATGGACGGCTGGTGGGAATGCGAGCGTCTGGATATATTCTTCCACAAGGTGTTACGCGCCGGGTTGGAAAAGCAGCTCCCACACCATTTCAAAGACACACTCCGCATCGCAGGCGCTCGTCTGTTTAATCTACAAAGTAAAAAACGTGCCTGGATTGTCGGTAAAGAGCACTACGACCTCGGCAACGATCTCTTCAGCCGGATGCTTGATCCCTATATGCAATATTCCTGCGGTTACTGGAAAGAGGCGCAGAGCCTCGAGGCCGCCCAGCAGGCTAAGCTGGATCTCATCTGCCGCAAACTGGAGCTGGAGCCAGGCATGCGGGTACTGGATATTGGCTGTGGATGGGGCGGTCTCGCCGAATATATGGCGCGAAATTATCAGGTCAGCGTCGTCGGCGTCACTATCTCCGCCGAGCAACAAAAAATGGCCCAGGCGCGCTGCGCCGATCTCGATGTAGAGATTCGTCTACAGGATTATCGCGATCTGCACGACAGCTTTGACCGCATCGTCTCCGTTGGCATGTTTGAGCACGTGGGGCCGAAAAATTACGCTACCTACTTTGAGGTTGCCGACCGTAATTTGAAACCCAACGGCCGCTTTTTACTGCACACCATTGGTTCCAAGGTCACCGACCATAACGTTGACCCGTGGATCGATAAATATATCTTCCCGAACGGCTGCCTGCCTTCCGTGCGTCACATTGCCGAAGCCAGCGAGAAGCATTTTGTGATGGAAGACTGGCACAACTTCGGCGCCGATTATGACACGACCCTGATGGCCTGGTATGAGCGTTTCCTCGCCAGCTGGCCGGAAATTGCCGATAACTATTCTGAGCGTTTCAAACGCATGTTTACCTATTATCTGAACGCCTGCGCCGGCGCCTTCCGCGCCCGCGACATTCAGCTCTGGCAGGTGGTGTTCTCGCGCGGTATTGAACATGGACTGCGCGTCGCCCGTTAAATAACACTCCCCCGCTTATCGGCGGGGGATTTTTTTCAGGCTTCATTGACCTTAGCCGCCATCTCTTTCGCGGCCAGCACGCGTTCGACCGTATCGACAACCGCCTGGGTCTGCGGATCAATCTCAATATTGACGCGATCGCCCAGTTTTTTCGCTCCCAGGGTGGTCCGCTGCAGCGTCTCCGGAATAAGATGCACGCAGAAACGGGTCGCCGTCACCTCACCCACCGTCAGACTAATGCCGTCAATACCGATGAACCCTTTATAGAGGATGTATTTCATCAGCGTTGGATCCTGCACTTTAAACCAGATCTGACGGTTATTTTCGGAAGTCAGAATCTTCACGATTTCCGCGGTGGTCATAATGTGGCCGGACATTAAATGCCCGCCGATTTCATCACTAAATTTCGCCGCTCGCTCGACGTTCACTTCATCGCCGACCTGAATATCGCCAAGATTGGTAATCCGCAGCGTCTCTTTCATCAGATCGAAGCTGATGCGCGCGCCGTTGATTTCGGTCACCGTCAGGCAGCAGCCGTTGTTGGCTACCGAAGCGCCGGTTTCCAGCCCCTCCAGCATATGTGCCGGTAACTCAACCACGTGAGTGCGAAAATTGGGTTTATCATCAATGGAGACCACTTTCGCGGTTCCCTGAACAATACCAGTAAACATGTTTGGCTCCTGTTGAAAATCATGACGGTATCATTACCGCTTTCGCTATCGGGAACAATAACAGGAGGGCAAAGCGGTTGCCAGCGCGCTTCGTGCCTCGACTCTTTTTTCACTGGCTTAATAGCCAATCCTCGCTACAATAGACTGGAAAATCCTCATTTTTATCCCCTTGCTGCCAGTTACGGCGGCTTTTTTAGTCTCAAAATAACAACAATTCGAAGGTGTTCACGTGCAGAAGTATTTCGTTGAAGCGCGTCAGTTATTAGCTCTGGCTATACCCGTCATCCTTGCGCAGGTGGCGCAGACGGCGATGGGTTTTGTCGATACCGTGATGGCGGGTGGCTACAGCGCCACGGATATGGCCGCCGTGGCCATCGGGACCTCCATCTGGCTGCCGGCGATCCTCTTCGGCCACGGCCTTCTGCTGGCGCTGACCCCGGTAGTGGCGCAGCTTAACGGATCCGGGCGGCGAGAGCGTATCGCGCCGCAGGTGCGCCAGGGCTTCTGGCTGGCCGGCTTTGTCTCGGTGCTGATCATGGTCGTGCTGTGGAACGCCGGATACATCATCAGCTCCATGCATAACATCGATCCGCTGTTGGCAGAGAAGGCGGTTGGCTACCTGCGCGCGCTGCTGTGGGGCGCTCCGGGCTATCTGTTCTTCCAGGTCGCCCGTAACCAGTGTGAAGGGCTGGCAAAAACCAAGCCCGGGATGGTCATGGGCTTTATTGGATTACTGGTCAACATTCCGGTGAACTATATTTTTATCTATGGTCATTTCGGCATGCCCGAGCTGGGCGGCGTCGGCTGCGGTGTGGCGACGGCCTCCGTTTACTGGGTGATGTTCGCCAGCATGCTGTGGTGGGTGCGCCGGGCGCGTACGATGCGCGATATCCGCTGCGTCGAGCGCTTCAGCGGCCCTGATTTTGCCGTCCTGTTACGGCTGGTGCAGCTGGGGCTGCCCATTGCTCTGGCGCTGTTCTTTGAAGTCACTCTGTTTGCCGTCGTCGCGCTGCTGGTCTCCCCGCTCGGGATCATTGACGTCGCCGGTCACCAGATCGCGCTTAATTTCAGCTCGCTGATGTTCGTTCTGCCGCTGTCGCTGGCGGCGGCGGTCACCATTCGCGTCGGCTTCCGCCTTGGCCAGGGCTCAACGATCGATGCCCAGGTTTCGGCCCGCACCGGCGTGGGCGTGGGGGTCTGCCTGGCGGTATTTACCGCTATCTTTACCGTCCTGATGCGTAAGCAGATTGCGCTGCTGTATAACGATAATCCCGAGGTGGTGACGCTGGCCTCGCACCTGATGCTGCTGGCGGCTATCTATCAGATCTCCGACTCTATTCAGGTGATCGGCAGCGGCATTCTGCGCGGCTATAAAGATACGCGGTCTATCTTTTTTATTACCTTTACCGCGTACTGGGTGCTGGGTTTGCCGAGCGGCTATCTGCTGGCGCTGACCGATATGATTGTGCCCCGCATGGGACCTGCCGGTTTCTGGTGCGGATTTATCATCGGTCTGACCTCCGCCGCCATCATGATGATGCTGCGGATGCGTTTTCTGCAGCGCCAGCCTTCCAGCATCATCTTACAGCGCGCTGCGCGCTAACTTGTCTAAGCCCGCCGCTCCGGCGGGCTTTTTCGTTCTTCGCTATAACGGCGCGTTGTACATTCCGTTACTCCCTGACACCAAAGACTCACTGATAGCCTCCCGGCAGGCGCTTATAGTGTTGCCAACAGCCCCGCAGTGGGGTTACTCAAGAAACCAAGTCGAGGATTTCAGAATGAAAAAAGTATTAGCTCTGGTCGTTGCCGCTGCTATGGGTCTGTCATCAGTTGCTTTCGCTGCCGATGCGGCAAGCACCACCCCGAGTGCAGCAGCCAGCCATACTACCGTTCACCATAAGAAACATCACAAAGCGGCCGCGAAACCGGCAGCCGAGCAGAAAGCGCAGGCGGCGAAGAAACACCACAAAGCCGCTGCAAAACCGGCTGCTGAGCAAAAAGCCCAGGCGGCGAAGAAACACCATAAAGCCGCTGCTAAACCGGCAGTAGCGCAGAAAGCGCAGGCGGCGAAGAAACACCACAAAACCGCTGCGAAACCGGCAGTCGCGCAGAAAGCGCAGGCTGCAAAGAAACATCATAAAGCGGCACACCACGCAGCTAAACCGGCGGTTAAACCGGCGGCATAATGGTCAGGGCGTTAAGGTGATAAACCGGCGCTGAACAGCGCCGGTTTTTTTCAGGAGGACATCATGCTGCAACGCTATCGCTTCGAATTGCTGCTGTTACTGCTCATCGTCTGCGCGCTGTTTACCCTGCGCTTGATGTTTAAATAGCTGGCTGCTGAACCCATTTACGGGCCGGCGGCGTATAGTCGCGAAAACCGGCGATAATCTCGTCTGCCGAGGTAGCGAACGGCAGCATCTCCGCGTAGCGCGGGTGCATAAACCCTTCCCGTACCATGTTATCGACCATCGCCTGAAGCGGATCGTAATACCCCTTAATATTCAGGAACGCGCACGGTTTCTCATGGATCCCCAGCTGCGCCCAGGTCCATTGTTCGAAAATCTCCTCGAGCGTCCCCGCCCCGCCCGGCAGGGCAATAAAGCCATCCGCCAGCGCCGCCATTTTGGTTTTCCGCTCGTGCATATCCTCGACCACATGCAGCTCCGTCAAGCCGCGGTGGGCAATTTCCCGCTCCACCAGGCCGCGCGGCATCACGCCGATCACCACGCCACCGGCCTCCAGCGCCGCATCGGCGACCGCCCCCATCAAACCAACTTTGCCGCCGCCATAGACAAGCGCCACCCCCTGCTGCGCCAGCGTACGTCCAACCAGACGGGCGGTTTCGAGGTACAGCGGATGTTCGCCAGCTGAAGAACCGCAGAAAATACCAATCGATTTCATCTTCGTTATGACTCCTTCTCTTCTGGTGGCCGATAATTTAACACATCGGCAACCCTTCCGCGCAGGTTTGGACTGGCTGAAAAATAAGACCCGTGATGCTCGCTGGCGAAGAAATATCCTTGTGGTTCAGTAAAATATATCCGGAATGAGTAAAAGTTCCGCAATCGCATGCAATGTGCAAGAAAAGTGACGTTTACCTCTTGCCACATCCCCTCCCTGCCGCTAATATGCGTCCCCGTTGTCACCACAACATTGCGTTCGTAGCTCAGTTGGTTAGAGCACCACCTTGACATGGTGGGGGTCGTTGGTTCGAGTCCAATCGAACGCACCATAATGCGTTTATAGCTCAGTTGGTTAGAGCACCACCTTGACATGGTGGGGGTCGTTGGTTCGAGTCCAATTAAACGCACCATAATGCGTCTGTAGCTCAGTTGGTTAGAGCACCACCTTGACATGGTGGGGGTCGATGGTTCGAGTCCATTCAGACGCACCAATCATCTTTCCTTCTGTAATTCCTGAATTTTATCACCTGCTCCCCGTTGGTATTGCTGACTTAAAATGTTGTGTTTTGGCAAAGCGTTTTCCTTGCATAGTCCATACTAGTCCACATGAGTGCTAAGGAAGCCAACCCTTTTAATGAGCATCAAAAATCGATCAACAGACCACGCCATTTAATGTCTTAATGATAATCATTCCATTCATCATAAATATATGCATATGCAAATCGATATATCAGATACCCCACCAGGAATTCCACAACTGAAAGTAAACCCCAGAGAAATTTATATTCATTTACTGAGAAAAAAAAGAACCAACCAGCCAGCGCGATACCTGAAGCACCTAATCCCATCCCAGCCCCTCTGATAACACGGGAAAACAGGATGAGTAATGTTCGTTTTATATTCATAATCCACCAAAGAAATATTCACATATTTTGTTAAATTCTGCTGGATTCTTATCACTGGCCATACACGCTGTTTCGAAAGGTTTTACAATATCCTCAACATGAAAATACAGAAGATCCAGATCTCGCAGATTTTGCAGTTTATCATGCAGTACCGGATTTCTGCGCTTCAGATATCGGGACGTGTATATTGCTCTGGATGTTTCAGCTCCAACGGATAATAATAATCCGGCAAGACTTCCTACAAAAAAAGCGGACACTCCTCTTGAGGCGTTCCCCTCTTCCTCATCCCGCTCCGCGTCAGGTGCTGCGGCTTCGGTCCTGCCGCCATATGGGTTAACAGTTGCTGATTCAGCAGGCTGTCGATATTGCGCCCCCCCGGTGAACAACCATCCGGTAGCGTGACTGCCCCGGCGGTTGCTTTACCAAACTGGTTGCATCGTTTATCAGCCTGTTCCTCATCGCTTCACTCCATCTTTTCTGGCGTTAAAATTCATCATTACGACCTTCATTCGTTACCCTTCGCCACCCACTGGCCGCGCTATCGCACCCGCCTGCTTTCGCGAACGCTACCGCCCGTCGCTGTCTCCCTACAGGAACCCAAAGCGCACTGGGTAAGGCAGAACGGTGATCTTTTATTTAACGCCCGGAATAGCAGTCGCTCAGCAATACATGCACAAGGAAATCCCGTTCGTATCCACATCCTGCCGGAGTACGTCCAGTTTTAATTCAGTGGCATCTCGGTTCAGCTCGGGAGTGACTGCGTAATACTGACAAAGACGATAAGCAGAATAAAACAAATAAACTGACAATATTTTGTAAGACGAGAGATGGAGGCCGTTTGGACGCTGGGCGGAAGCGGTGGCTTCGCAACAACAATATTCCATACTGAAAACTATTCCCTGGCCTAAAAAAGCGAGCGCGCGGTAAAACAGGGAAGAAACCATGCCACAGTAAAATAAAGAAAGTCCAGCCCCGACCGGGCCAGACTAACTTTTTAAGATTAACGCCCGAATTACATTGAGAATTTACATATAAATGACCTGAGCCATTGATCATCTAATAATATTGCGGACGGATCGCACACATCCAGAATAAGCTACGAAAACGCACCATGAAACACATTGCTGTCCTGATTTATATCAGTAAATCCCCCCCGACCGTTATATCGTATAACAGCTCATATTATCCAGGCGATCCTGACAGGGATAATATTCCCCGACCATAAAGCGCAGCGGCAGCTTGCGCACCCACCATCTGACAGACAAGTCCCGCATATTGCCTTCAGACAAGGCGATGACTGGCCTGCGCCATCGCCAGGGCGTCTTCCCCTGCCGGCAGCCGCGAAGGGGCATCAGCATCATGCACCATTCGCCAGACGGCCTGAGCGACATCCGTCGCCTGCGTCACGCTGGCGTTATCCTGCATGCTGTCGAAGATCTGCTGGCCGAGCGCCGCATAGCTCTCCGGGAGCTGCCCCATCGTCCGGCGGGCGTTTTCCCCGAACCGGGTCTGCGGGGCGCGTCCCGGGAGGATCAGCCCGACGCGAATATTAAAAGCACGGAGCTCCAGCGCCAGCGACTCTGTGAAGGCATTCACCGCCGCCTTACTCGCGGTGTAGACAGCCAGCAGGGGCATCGGTTGCAGGGTGACCGCCGAGGTAATATTAACGATGGTCCCGCTTCGGCGCGCTCTGAACCGGGGAATCATCGCCTGGGTCATGGCAATCGTTCCCAGGGTATTGGTGGCAAACAGGTTGGCTATCGCCTCGCGCGAGGCGCCCTCCAGGGCATTAAGCATCCCCACCCCGGCGTTGTTAACCAGCACATCAATCTCTCCAGCCTCGGCAATGGCCTCTGCGATACTCTGCGCCGAAGTGACGTCAAGACGTACCAGCCGCAGGCGGTCGCTGGCGGGTAACAAACCTTCCTGCGGAGCGCGCATCGTGGCAATAACCTTCCAGCCTTGCTCGAGAAAATAACGCGCCGTCTCCAGACCAAAACCCGATGAACAGCCGGTGATCATTATCGTTTGCATATCTCTGTCTCCGAATGGCTTCTTCCTTTTCATCATAGACAGGCCGTGCCGGACGATATAGGGTCAATAATCCATCATTCTTTAGCAGGAGTCCGGAAATGAGCGATCCGCTGGCGGAGGTCATCGCGATGTTAAATCTCAGAGCGGTGCTGACCAAAACCATCGAGGGGGCGGGAGACTGGCGAGTCCGGCGCTCGGATCAGGGGTTGTCATTTTATGGCGTCGTGCTGGAAGGCGGCTGTCGGCTGGAAATTGACCAGCATGAGCCGCAGATCCTGCGCGCCGGGGATTTTATTCTGATCCCGGCGGCGTACCGCTTCTCGCTAACCAGCCTGACCCCGCCTCCTTCACCGGCGCTGGAAACCATCCCGGTGCAACTGGCGGAGGGACACTTTCGGCTGGGCGCCCTCGACAAGCCTGCGCAGATGCAGGCGCTGATTGGCCACTGCGCTTCCGGTTCAACGAACGCCAGCCTGCTGGCCTCGCTGTTGCCAGCCTTTGTGGTGGTCCGCAATCAACCGCGGCTAGCCACCTTTGTCGGGCTGCTGAAAGAGGAAGCGCAGGCGGATCGCGCGGGCAAATCTTTCGTTCTGGCGCGAATGGTTGAGCTGCTTTTTATCGAGGCCATCCGTTCCTCCGGCACGCTCGCGACCCCCGGTCTGATGCGCGGGCTGAGCGACCCGCGGGTCGCCCAGGCAATCCGTCTGCTGCATCAGGCCCCCGCCAGACGCTGGACGGTCAACGCCCTGGCCGCCGACTGCGCGCTGTCTCGCTCGACGTTATTTGAACGCTTTACCGACCTGACCGGGATGACCCCGATGGGCTATCTGTTAGGCTGGCGAATGACCCTGGCCATGCAGTGGCTGAGCGAGACGGGCATCAGCATTGCGGATATCGCCGAGCGCATCGGCTATGGCTCGGCCAGCGCGTTCAGCGTAGCTTTTACCCGTTATACCGGGATATCGCCGGGCAAATATGCCCGCCAGCGGGCGGCGCAAAATGTCTCCCGACCAGCTCTGACTTAACCTGCCGCAATCTCCGTCTGCAGCCAGCGCTCAAACATCTGCAGCGCTGGCTCCCCCTCCCCGCCGCCGGGTTTGATCAAACAGAAGCGCTTAGCCAGCGTCGGGGAGCCCGGCCACGGGGCAACCAGCGTTCCGGCGCTCAGCTCGCTTTCCACATACATCTTCGGCACCAGGGCCACACCCTGCTGGCTAAGTACCGCGGCGATCGCCATCTCATGCAGATCGTAGCGCGGCCCCTGGGCGGGGTTATCCAGCGCCAGACCGCACTCGCGGGCATAGTGCAGCCAGGCGTCCGGGTTTTGCCGCCGGTGAATGCGCGTTAGCCGGTTAAGCAGCCCCGGAAGATCGTCATCCGTCAGCAGCGCAGCATGGCAGACCGGCAGCAAATACTCCGCAAATAAAAACGTCACCTCCATTCCGGTCCACGCCGGGTGTTCAAAATGGATGGCAGCATCAAATCCGCTTCCCGGCAGAATGAAGGGATCGCTGCGGGCGGCGATATTGACCACGATATGCGGATGCTGCGCCGCAAAGCGCCCGAGCCGGGGAATTAACCAGCGGCTGGCGAAGGTGGGGAGCACGGCGATCTCCAGGCTGCGGCCATCGACGGGCATCCCGCTGACGTCATGGGTGTCCCGTTCCAGACGAGCGAGGATCTCGCGGACCTGACGAGCATAGCGGGCGCCTGCCGGATTGAGCCGCACCCGGCTCCCCGTCCTGTCGAAGAGTTTACTGTCGAGGAGCGCTTCCAGACGGGCAATCTGCCGGCTGATGGCCCCTTCCGTTAACGCGAGCTCCGCCGCCGCGCGGGCAAAGTTGCCGTGACGAGCCGCGGCCTCAAAAGCCAGTAGCGCAGCGCTGCTGGGGATTTTACGACGCATAGCCAATGCTCCTTGTGCAGGCTCACCGAAAGTCAGTGACAGAATATCACTGAACCTTGAATTAACATCGTTTTTCAGCGCCATTTTTAGCCGATAGGATGATGAAAACTCACTAAAGCGCCTTGTGCGCACATCATCTGTTCATCGAGGTCACTATGCTCTATGTCGTCGAATGCGCCTACACCGATCCCCAAAGCGAAGCGGCGTGGAATACCTTTTACAATCAGGAAAAACTACCGGCGCTGGTCTCTGTGCCCGGTTTCTACGCCTCCCAGCGCTTCCGCGCTCTCAGCGAGGGCTGCCCCTGCTACCTGGCGCTGCACGATATCCATGATGCTACCGTCATCGACAGCGACGCCTACCGCCGCAACGGCGGCGGCCATTTTGCCCGCTGGCAATCGGCGATCGCCGACTGGCATCGCCACCTCTATCTAACGAATAATACGCTGCGGGAGGTTGCCCCGGATGAAGTGCTGCTGCTGGGCGATACCGCGGAGGACTTGCCCGTCGCTGCGCCGATACTCCTGCAGCCAGGCGGCCTGGCGACCGAACAAAGCCGGTATGCCGCCATCCTCCCACGAGACAACCTGCATCACCTGGCCACGACTGCCGCCGTCTTTATCTATCAGCCCATCACCGCCCGGTTACGCAACCCGGCGCAGCGCGCGTGAGGTCGCCATGTCACCTGCTCCCTTTTATACGTTGACCGCTGGCGACCTGACGGTGACTGCCGTGAGTGATGGTCTGATGTCAGCGCCGCTGTCCTTACTCTCGGGTATCTCGCGGGAGGAGGCGGAACATCTGCAGCGGCATTCAGGATTAGCCTCGCCGGAGACCATTGCGATTGGCGCCTATCTGATCCGCGGTCGCGGGAACACGGTGCTGGTGGATACCGGCACCGGCGGAGCCAATGGCGTTGGCGGCGAACTTATCGCCAATCTGGCGCGGCTCGGCGTTGGTCCTGAGGAGATCGACGCCATCCTTCTCACCCACGCCCATCCGGACCATATCGGCGGCCTGCTGTCCGCCGCTGGTACGCCAGCGTATCCCAACGCCACGGTGTTCCTGCCTACGCGGGAAAGCGCTTACTGGCTGGCAACATCCACGTTCGACAACGCCAGCGATCGCGGCCGGCGCAACGTGCTGCTTGTTCGCCGTGTACTGGCGAACTGCGCGGCGCAAATCAGCGGGGTTGATGATGAGGAGGTGATCGCCGGGATCCGCCCGTGCCCTCTGCCCGGCCATACGCCCGGGCATACCGGGTATCGTCTCGAAGCGGGCGATACCTCGCTGCTGATCTGGGGGGATATCGTCCATTTCCCGTCCATTCAGTCTGCGCGGCCAGAAGCCTCGGTCGCCTTCGACGTCGATCCTGAACAGGCCCGGCGTACCAGGGAGATCCTGCTGCGCCAGGCCGCCAGCGAACGGTGGTTGATTGCCGGTATGCATCTTGGCCTGCCGGGATTCGCCAGAGTGGAGAACACCGCCTCAGGCTATTGTCTGCGCTCGGTGTGATCGTTGAGCAGAACAATGACCACAGTAAAACCCCGGTCGCGGCATGAGCACGACCGGGGCGTTTTGTCCGGGAAAGTGGACGAGCCGTTAACCGCGGCTCTTCCAGCCTTTTTTACTTTTGCAGCTAGCTTTGGTGGCGACCCACGGGTGACGTAGCTGAGTCAACTGAAGATCCTGGGAGGCCGGGCTGGCCGACCAGCGTTTGTTGCACAGAGGCTTACGAGTTGCAATGACCATAAAAACGCTCCTGAAAAGTAATGAACCATTCCCTGGGTAGTTCCACAAGTTCAGAATTAGCGTATCACCGCGTAACGGAAGTTATTTCAATCTTTGTTTTAGAATGTAAATGGTCATCGCCCTCTGAAATAGCTTAAATTGATCCAAATCAATTTAAGTGCATTTATTTTTCGATGCCACCTATATTTTCAAGCGCTTACCTTCGCCAGCCGCCTGATTAAGACTTTTCCTATACCGCATAATACAACAGAATCAAGCGATATTATCAGATTTTTATTCTAGTTATGTATGGCTATGTGGTTATTTGTTTTGATTATTCTAACTGATAAAATTCACTTGGTCAGTCAGCAGCGGGCAGGTACTCTGCACCGGCAAGAAGAGGATTTGTCAGGGAGTGGTGGATGACTAAAGGCTATAAACTACTTGGCTATAAGTTAGCGGATAATATTTTCTACTGCCTGCATCATCGGGAAATTATCACGCTGCGCGGGACACGGACGCAAGTCCAGCTACGCAGCACCATGGCCTGTTTACTGGAGTACCTGCTGGCGCACGGCAGAGAACGTCTGGTCAGCGATGAAGAGTTAATGATTAACGTTTGGGAAAAAAATAATCTCCGCCCTTCCGCGCAGCGCCTATGGCAGGTTATTCAGAGCTTAAAGTCTCGCTTACACCAGGCTGGCGTGGAGAGCGCGTTAATCATCCGCGTTAAGTGTGCGGGGTATTATATTAATAACGTTTACGTAGCCGAAATTTATTCATACAAACCGCCGGGGATGATGAATTATATAAACACTTCGCCTGCTGATATGAATAAGCTTCTGGTACGCAGCTAATCCCCTCCCCGCGCCGTTTACATCGCCAGCAACAGGGTTTATTCGTTGAATATTTTAATTCACAGCAATAATATTTATTTTAATATCGGTATCGCCCAGTGTTTTCGTGATATTCAGAAAACAGCGCCCGAATTAAAGGTTATTCACTCCCTGCCCCTCAGCCATCTTCCAGAACTGTCCGGGCTGGATGTGATTATTTTGTCACTGGAAAACTATCATGATTACCTGGCTGCCGCTGAAATCGCTCAGCACTTTCAGGGCCTGGTCATCGGCTTTACGTCAGCCGGCAACGTAAGGCGCGGACGCCCCTTTTTCGCGGATACCCTACTGTGGGTCAGCCAGCGCGAAGCGGTACGTGAAGTGAGCCGCCTTCTGCGCTGCCTGGCCGAGCGCCGCTGGCCACTCGTGCCGCGTCACCAACGTCAGAGCGTTTCTTTCCGTCAACGAGCCCCGCTCAACCGCCTGGAGATGCGGATGATTGATGCCACCATGAAGGGTCAGTCGGTTCATCAAATGGCCGCTACGCTGGGGATTAATCGCAAGCGGGTCTATAACGGTCTGGAAAGGATTAAAGTGAATTTCCGCCTGGTCAGTCATAGCCACTTTCATCATTTCATGACCGACAGGCTCTCTTTTAGTCGCCTGTCTGCCGACCTCCGATGCCTGACCACAGCAGCTAATGTAACCCTGCCGCCGCGCGCAGCCTCGCGGCTGGCGGAAAATCATTCATATTATTTGAAAGAGTTTCGCAAATTGTTTTGATTTTAGGCTCCAGCGATCAAGCGTATTCTTTATCACATCAGGGCAACAGGCCCTTTATTAGACACCAAATTAAGGAATACGACCATGAAATTCATCAAAACTTTCGTTGCTGTTGCTACGCTGTCTCTGTTTTCTGCTGCCAGCTTTGCTCAGAGCGTCAGCGCCACTGCCTCCACGCTGGACCGCGCGGAAGCTAAAATTGCCGCCCAGGCCGCAGAACAGGGTGCATCCTATAAAATTACCAGCGCCCAGTTTAACAACCGTGTTCATATGACGGCTGAACTGAGCAAATAAACCCTTGCCCCTAAACGTTTCCTAAAGCGCCGCCTGGACGGCGCTTTAGTTTTTCCCCCTTCCTGACCTTTCCCGGCAGGTCCATGCGGCATTCGCCGGATCCCGGACAATACTGACTCTCAGCACAAAAAAAGCCTGATAACAATAAATACCCGATTGGCTGGATTATCTGCAGCTTGTCGGCGTAAAGCGGAGAGGTCTGTCGCCGCGAATCAGTCGGAGGCCTTCCGCTGTCTGCAAAGCGGCGCCCATTTTGGCAAAATTTGCGTGGCGTGGTGAGGGTTTGCAGGGCCTCCGTGCCCTGGAAAGACTTTATTCGAAAAAGACGTCCGGATTTTCCGACAGCGAAACAAAGGATTTCGTGTTTTTATCCAGCGCCTGAATATCGCCGGTTTCGATGTCGTAGAACCAGCCATGCAGGCGCAGGGTATGGTCGCGCAGACCAACCGCCACCGAAGGATGGGTCTTGATGTTATTCAGTTGGGCGATGACGTTTTCCTGCACCATGCCGTTGACCTTATCGGTTTCGCTAGCCCAGGTTTTCTTTTCCACCACCGCTTTCGCGGCATCGGCATAGCGTAGCCAGTGAGACACCGCCGGCATCGGCTCAAGGCACTGACAGGTGGCGATCGCTTTCATCGCGCCGCAGTTGGAATGGCCGCAGATCACGATATCCGTCACGCCCAGCGCAACCACGGCATATTCGATGGTCGCGGAAACGCCGCCCGGCTCCGGCCCGAAAGACGGCACGATATTCCCGGCATTACGAATGACAAAGAGCTGTCCCGGCTCCTGCTGGGTAACCAGTTCCGGCACCAGACGGCTGTCAGAACAGGAGATGAAAAGCGCTTTGGGATTCTGGCTGGAGGCCAGGCTGCGGAAGAGTTCTTTACGCTGGGGGAAGATCTCTTTCTGGAAGTTGAGGAAGCCCTCAATGATATGTTGCATAGCAGTGTCTCTTCTCTGTAGTTATTACGGTATGACAAAGATCACAATTATTCAGTTTACCATCGATGACAAGAATGGGAATCGTTATTCAAACAGTTGCGCAGAAAACGCGCGCCGCCAACGCCTGCTTCTCCCCGTCTAATACACACCTTTTTGACGTGCTTTCCTGAACCAGTTTGCTACTCTGTCTGCTCCAACCGTCCACACGTTACCGACCGCCTGCCTGCGGCGGACATAACAGGAGTCGCTATGTTTCTATCCAGCCTGATGGCCATTGCCGCGGTGCTGATCATGGGCGTGATCAGTCCCGGCCCAAGCTTTATCTTTGTCGCGCGCAATGCCGTCGCTCGCTCGCGTCTGCACGGTATGGTTACCGCCCTCGGTACCGGCGCCGGTGCGGCCATTTTCTCCATTATGGCGATGCTGGGCCTGCAGAAGGTGCTCACCGCGGTGCCGGAGCTGTTTATTGGTTTGAAGGTGGCGGGCGGGCTCTATCTGCTGTGGCTGGGCTATAAAATTTTTCGCGGGTCGGCGCAGCCGATGGACTTTTCCGCCAGCGGGATGGCCGGCAACCGCTCTTTGCTGAAGACCTTCCGCGACGGGCTGTATACTCAGCTCAGCAATCCCAAAACTGCGCTGGTGTTCGCCTCAATTTTTACCGCCCTGCTGCCGGCGCAGATCCCCACCGCCTTCTATTACATCGTGCCGCTGATGAGCTTTCTGATCGACGTCAGCTGGTATTCGCTGGTGGCGCTGGTGCTGTCTGCCGACCGCCCGCGGCGCGTCTACCTGCGGCTGAAGCGGCGGATCGACATCGCCACCGCGACGGTGTTGGGGGCGCTGGGCCTGCGGCTTATCGCCACCTCCCTCACCCGCTAGCGGGTTACACGGTATAGATGCGAATATCGTGCTGCTGAAAGGCAACGCGATATTCGCGACTGATATTCTCTTCCACCACCAGCACATCGATATCGCTGCTGGCGGCCACCACAAACCGCGCTGCTGCCGGAATTTTATCCGAAGTCAGACCAACAATAATCTCGCTGCACTGTTTAATGACCGCTTTCTTGAACTCGCAGTCGGCATAGTCAAAGCCGGTCAGGCCCGACTCTGGCGCCATCGCGCAGCCGCCGATAAACCCCTGGTCGAATAACATGCCCTGCACCTGAGCCACCGCCGCGGCGCCGACGCAACCGCCGCTCGCGCGCTGTACCTGGCCGCCAAGCATCACCACGTCATACAGCGGTTTTTTCACCAGTACCGCGGCGATCTCCGGCGAGTTCGTTACCACCGTCAGCGCCAGCTCGGTGGGCAGCGCCTCGGCCATCGCCAGATTGGTAGTCCCGGTATCAATGAAAATAGTGCCGCCGGGCTTCACCAGCCGGGCACACTGTTGCGCAATCCTGAGCTTTATCGCGCGGTTTTTATCTTTCCGCTGACTGTAATCCCCCGCTTCCGGCAGGCTCAGCACCGCCCCGCCATACACCTTTTTACAGAATCCCTCGCGGCTGAGCTCATGCAGATCGCGGCGGATGGTATGCTCCGACACCTGAAGACGCGCCGCCAGCTCCGCGCACACCACTCTGCCGTTTTCCTGCAGGATCTGGCAAATCAGCGCTTGTCGCTGTTGAGGGAAAGCAGCATAATCGAGCACAATACAATCCTTAAATGATCAAAACCGAGCAGTAGCAAGCATGATCGTCTGCCCTGCTCTGGTTGTCAACGTTCCTGCCCGGAGGTTTACCATGAAAATTGCCCATTTCGCCCTGTGGACCCAACAGCTCGACGTCCAGGCCCGCTTCTGGGTGGACTTCTTTGCCGCCAGCATCAATGAAAAATACCTTAGCCAGACCAACCCCGGCTTTGCCTCCTATTTTGTTACTATCGACGACGAGGTGGTGATCGAGCTGATGACCAAGCCTGGCCTGCAGCAGGCCAGCGCGGATAATAACCATACCGGCTGGGCGCATCTGGCCCTCTCGGTGGGCGGGGCGGAACAGGTCGATGCCATCGCCCAACGCGCCGGGGCCGCCGGAATACTGATTTCGCCGCCGCGCACCACCTGCGACGGCTATTATGAGGCGGTGATCGCCGATCCCGATGGCAACCTGATCGAAATCGTCGCATAGTCAGCAGAACGCCAGTATTCAGGAGGCATCCATGGCACATTACCGGATTATCGACACCGCATCCTGGCCCCGCCGGGACCATTTCACTTTTTACCGCCAATTCGCCAACCCCAGCTTTAATCTCTGCGTGCCGATAGCGGCGCAGCGCCTGTACGAATGTGCGAAGGACCGTCGGGTCTCGTTTTTTCAGCTCGCGCTCTATGCCCTGCTGCGCGCGGCCAACGGGGTACCGCAGCTACGCCAGCGCGTGCGGAACGATGAGGTGATTGAATATGACAGTCTGGCAGTAATGACGCCGGTGATGACCGTCGGAGAGGGATTCCGTCAGGTGTGGTGCGACAACGCCCCCGAGTTCACCGCCTTCAGCGCCGCGGCCACGCCGAAGATTGTCGCGGCAAGAGAGACATCCCCGGCGCCGCTCATCGTCGATGGCGAGCATTTTATCTGCGCCAGCTGTCTGCCATGGCTCCACTTCACCTCGATGACCCATGCGGAATATGCCGTCGGCGCGGCGGTCCCCGCGCTCACCTGGGGAAAATTGCAGAATGGCGTTATCCCGGTGGCCGGGCGGTTTAACCATGCCTTCGTCGATGGTCTCCACGCCAGCCGCTTTTATGCCCTTGTCGAAGAGGGATTTAATGACCCCGAGCGGCTCTGGTTGCCGCTAACCGAAACCGCACCCTCCCTGCTTCCCCCAGCGGCGAAGGAGCGTTAACGTCTGCCCGGAACTGACCGCCAGGGAGCCTTCCTCCCTGCACGGTGGTCGGTACGGGGCCACTATCATCGTTCCCTTTCAGCCGGCGAATACCGCGCAGGTGTGACGCCTGTTCAGAACATCGCGATTGAAAAGCTGGGTCACAGACAGCATGCTGACCAACCATCATCAGACAGCGGAAACCACTGCTTCATAGCCATAAAATGGGATTATATTGCCGATCCTTTGCTAAGGATAATTAGTTATAAATCATAGCGTTTCAGTGTTAGACAGGGCGAAGTGCGCCTCTTATCTTTCGTCATGAATTGTAAATAACCACGCAATCATTTGATGAGGTAGCACTTTTGTCCAGATTACAACAAGGATTAAAAACCAGACAAACCCGCTTCGCCCTGGCGCTAAAAGTGGCCCTGCTCGGCGGCGTGGTAGCATTTTCTTCTGCTGTCTTTGCTGAGGGTCTCCTGAAAGAAGGTATCACCCCGGCCACTGACGCCAGCCAGATCCCGGCCAGCGCCAAACTGCGGAAAGACACGGTGGTGGCCGGGATCTCCGAGCCGCAGGGGATCTTTAACCCCTACTTTTTCGTCAACGGCTGGGATGAGAACGTGACTAACGTCATTTTTTCACGCCTGATCGACTGGGACAGTCAGGGTAAGCTGGTCCCGGGACTGGCGGAGAGCTGGACGGTCAGCCCGGATAACAAAGTCTATACCATCAAATTGCGCCCTGGTCTCACCTTTAGCGACGGCTCACCGCTGACGGCGGAAGATGTCGCCTTTACCCTGACGGTCCTGCTCGACCCCAAATATGATGGCGATACCGACATCACCCTGGCCAATATCGCCGGCGGGACGGACTACAAAGCCGGCAAAGCTGACAGCGTCAGCGGCCTGAAGGTCATCGACCCGCTCACCCTGCAGGTGACCACCACGCAGCCAGGCGCCACCACGCTGGCCAAAATTGGCGGGCCTGTACTGTCGAAAGCCTGGTACGGCAAAGGGTATCAGCGGGGAAATCTCGACTATCTGCGCTCACTGCACGGCAAGCCGCTGGGCAACGGCCCTTACGTGTACGACAAATACATTCCCGGTCAGGAAATTCGCTTCCATGCCAATAGCCATTTTTACCGTGGGACGCCGCCAACGCCGCGCTTTATCTATCGCGTGACCAATCCGTCCACCAACTTCCAGCTGTTCCAGACCGGGGAGACCGACTACGACGCCTTTACCTCGCGCCCCGACGATATTGAGCAACTGAAGATGCTCGGCTTCGCCAATATTAATCTTTACGGCTCAAGCGACTACAGCCAGGTGGAATTCAACGTGCATCGCCCGGCGCTACAGGATAAGCGGGTGCGCCAGGCGCTGATTTACGGCCTGGATAGGCAGAAGCTGATCGACGTGGTCTATCAGGGATACGGCAAAGTCGCCATCGAACCGATCGCGCCGATCTCCTGGGCCTTTAACGCTGAAGGCGTCAACCCTTACCCTTACGATCCGGCACAGGCCAAAAAGCTGCTGGATGAGGCCGGCTGGAAAGCTGGCGCCGACGGTATCCGCGCCAAAGACGGCCAGCGCCTGGAGCTGACCCTGCTGGTGAGCAAGAAGGTGCTCAACGATGCGCTGATCCCCATCGCCAAGGAGAACTGGCGGCAGATTGGCGTGCTGCTGAAGCCGCAGGTGGTGGATTTCAACGCCCTGATGGCGCAGCGCAAAGCCGGAAATTACGATTTGGCCTCGTTCAGCACCAGCACCCTCAACGACCCGCACGACGGGGTATGGGATTTCTACAGCAGCGAAGCTAAAGAGTCCGGCTACCATAACGCGGAAGTCGATAAGCTGATTAACGCCGGCAACGCGGTGCTCGACATCGAACAGCGCAAGCCGATCTACCACCAGCTGTATAAAGTGCTGGCCGACGATCCGCCGGTGATCCTGCTCGGCTATCGCGAGATCCTTTCCGCCAGCAGCGCCCGCGTCAGCGGCTTTAAGCCGGATATCTACAACGGCCTGACCGGCAGCCTGCCGGATGTAAAAATCGTCAAATAAATCCCTGGCCGCCGGGTTAACCGGCGGCTGATGTGAGACCGTCATGAGAAATTTCATCCTGAGGCGCCTGCTGCAAACGCTGCCGATGCTGCTGCTGGCCTCCTTCATTATTTTTTTGCTGTTTGCCAAAACCCCCGGCGACTTTATCGATGGCAATATCACCCTGACCGCTGCCCGCGCCGCGGAGCTGAAGGCGATCTACGGCCTCGACCAGCCGCTGTTGACCCGCTACCTCCACTGGCTGGGACAGTTGCTGCGCGGTGATTTAGGCTTTTCGCTGCAGTATCAGATCCCGGTCAGCCAGTTGCTCAACCAGTACATCTGGAACTCTTTTCTGCTGGCCAGCGTCGCGCTGGTCTTTTACTGGGGCATCGGCCTGGCGGTGGGCGTGGTTTCTGCCCTGCGCCCTGGCTCCTGGTTTGATCATCTGGTGAGCGTCGCGGTGTTTGCCGCCATGTCGTTCCCCACCTTTTTCCTCTGCCTGCTGCTGATTAAATGGTTCGCCGTCGATCTCCACTGGCTGCCGGTAGGCGGGATGACCAATACCGGCAGCGACGAGAGCGGCTGGCAGTATGTGCTGCAGGTGGCTGCCCACCTGGCGCTGCCGGTGCTGGCGCTGGTGATGCTGCAGGCGGGCAGCCTGACGCGCTATGTGCGCGCCAGTATGCTCGACGTGGTGAAAATGGATTTTATCCGTACCGCCCGCGCCAAGGGGTTGCAGGAGCGCACGGTGATCCTCAAACATGCCCTGCGCAACGCCCTGCTGCCGATTATCACCCTGCTGGGCTTCGAGCTGCCGGGGCTGTTCTCCGGGGCGATCATTACCGAAAAGGTATTCAACTGGCCGGGGGCGGGCCACATTCATATCGACTCGCTGGCCGCCCGCGACTATCCGGTACTGATGGGGTTTACCCTGTTTCTGGCGGTGCTGACGATCGTCGGGAATCTGCTCGCCGACGTGCTGTACGCCTGGGCCGATCCGCGTATTCGGGTGAGGTCATAATGATCCTGTCTTACTTAGCTTCCCGTCGCCGCCAGCGGCAGGCGGCTATCCCGGCGCTGGCGCACATTACCCCCTCTCCCTGGCGCCAGGGGTGGCGACAGCTGCGCCGTAACCGGCTGGCCATGTTCTGCCTGCTCCTGCTGGCGGTGATGGCGGTGTGGTGCGTGCTGGGGCCCGTCTGGTCGCCGTGGAGTGATGATGCCACCGACGCCCTGAGCATCAACCAGCCGCCCGGGGCGGAACACTGGCTGGGGACCGATTTCCTCGGTCGCGATGTCTACACCCGCCTGCTGCTGGCCGGGCGCATCTCGCTGATTATCGGCCTGCTGACCATGGTGATGTCGGTGTGTCTCGGCTACCTGCTCGGCGCCCTCTCGGGTTACGTCGGCGGGTTAACCGACAAACTGATCATGCGCGTGGCCGACCTGGTGATGACTATCCCCGGGTTACCGCTGTTAATTGTCGCCGGGGCGATGCTTTCCGAGCTCGATTTTTCGCCGGACTCGCGCATTTATATGGTGGTGGTGATGCTCAGCTTGCTGGAGTGGCCCCGACTGGCGCGGCTGGTGCGCGGGCAATGTCTCTCCCTGCGCGAACGCGATTTTATGCTGGCCACCCAGGTGCTGGGCCTGTCGGCGCGTCGCCGGCTGTTTGGCCACCTGCTGCCGAATACCATTCCGATTCTGGTGGTGATGGCGACCATGGCCGTCGCCAACGCCATTCTCAGTGAATCCGCGCTGAGCTATCTCGGCCTCGGCGTGGTGCCGCCGACGCCGTCGTGGGGCAATATGATGGATGCCGCTAACAGCCTGATCGATTTCCAGCGCCGCCCCTGGCTGTGGATGCCGCCGGGCATCGCCATCTTTATCACCGTGATCGCCATCAACGTGCTGGGCGATGGCCTGCGCGACGCCATGGATCCCAATATGAAACCGAGGCTGAAATGACCACGCCGTTAGTCTCCTTTAATCATCTCTCCGTCTCTTTCGCCGGCGAACGCTCTCGCGTGCGCGCGGTGCAGGAGGTCTCTTTCACCATTCAGGCCGGGCAAACCGTTGGCGTGGTGGGTGAATCCGGCTGCGGCAAAAGCGTCACCGCCATGGCGCTGATGGGCCTCCTGCCGCCGCAGACGGCGCGCATCGACGGCGGCGAGATCCGCTTCGCGGACCGCGATCTGCTGCGGCTGAAAGCCAGACAGATGGCCGATCTGCGCGGTCACCAGCTGGCAATGATTTTTCAGGAACCGATGTCGGCCCTCAACCCGGTGTTGACCATCGGGGAGCAGCTGTGCGAACCGCCGATCCGCCACCTCGGCGCCACGCCGAAAGCCGCCTGGCATCAGGCCATCCAGCTGTTAAGCGAGGTCGGCCTGGCGCGCGGGGACAGCCTGATGACCCGCTATCCTCACCAGCTTTCCGGCGGCATGCTGCAGCGTGTGATGATCGCCATGGCGCTGAGCTGTCGGCCCAAACTGCTGATCGCCGACGAACCCACCACCGCGCTCGACGTGACCGTGCAGGCGCAGATCCTACGCCTGCTGCGGGATCGGGCCCGGGCCAGCCAGATGGCGATGATGCTGATTACCCACGACCTGGGGGTGATCGCGCAGATGGCCGAGCAGGTGGTGGTGATGTATGCCGGACGAATTGTGGAACAAGGCGCCACCGCGGAAGTGCTACGGCATCCTCAGCATCCCTACACGCGGGGGCTGATCGCCTCCCGACCGGTGCCCGGTGAGCGGCGTCGGCGGCTGTACTCAATTCCCGGCCAGGTGCCGGATCTGGCCGCCCTGCCGGCGGGCTGCGCCTTTGCCGGGCGCTGCGAGCGGGCGACGGCGCGCTGCCGGGAGGCGATTCCGCCGCTGCTCGGCGACCGCCAACGTGCTGCCTGCTTTTATAGCGAATTTGCGGAGGTGACAGCATGAGCGAACGCTATGTCATTGAAGTGGATGGATTGAAAAAATATTTTCCGCTACGCGACGGCCTGTTTGGTCAGCAGACCGGCGAGCTTCGCGCGGTGGACGGCGTCAGCTTTAATATCCGTCCGGGCACCATTTTTGGCCTGGTGGGCGAGTCCGGCAGCGGTAAAACCACCGTCGGCCGGACCCTGCTTGGCCTGTACGAGAAGAGCGCCGGCAGCGTGAAATTTCACGGTCAGGAGCTGGCCGACCTGACCGCGCCTGCCCTGCGCGCTATCCGGCCCAGGATGCAGCTGGTGTTTCAGGACCCCTATAGCTCGCTGAACCCGCGGCTGCGTATTGGCGACGCGATTGGCGAAGCCATGCTGGAGCACAAACTGTGCGCCCGCAATGAGCTATATGACCGGGTGATCGACGTGATGAAGATCTGCGGCCTGGCGCCGGAACACTATGCCCGCTTCCCGCATCAGTTCTCCGGCGGCCAGCGTCAGCGGATCGGTATTGCCCGGGCGCTGATCCTCAACCCGGATTTTATCGTCGCCGATGAACCCATCTCGGCCCTTGATGTGTCGATTCAGGCGCAGATCATCAATTTGTTTTCCGACCTGCGCGACAACCGCGGCGTCACGTTTCTGTTTATCTCCCACGACCTCGGGGTGGTGGAGCATTTATGTGACGATGTGGCGGTGATGTATCTCGGGCAACTGGTGGAAAGCGCCAGCCGCGATGCGCTGTTCAGCCGCCCCCTCCATCCCTATACCCGCGCCCTGATGGCTGCGGTGCCGACCCTCGACCCGCACAGCGAACCGCAGGCGCTGGTGCAAGGCGAGATCCCGGATCCGGCCAATCCCCCCGCCGGCTGCCGCTTTTCATCCCGCTGCCCGCTGGCCAGCGAACGTTGCCGCAGAGAGCCTCCGGCGCTGCGCGAGTTGGCCCCGGGCCATCGGGTCGCCTGCCATTGGGTCGCATCCTGAGCGCGGTCGATGGGGTTATTTATTTCTAAACAACCGACCGATTGTGCGCGGCAGCGCCAGGATTTACTATCCGCCCCGTCTTGTGAGACGCGCGATAAATGAAGCGGAACATCTTTGTACTCTTTTGCCCAATGGCTTCGGGCATTTTTTCTCCACGCCCGGGAGCGATCCTCCCGGCAAGATATTTAGCGGGGCGCGGTCGCCCGTCTGTCAAAACGCAGCAATGGAATTGCTCGTCCGCGTCCCGCTACCCTTTTCCCGCCGCTAATTAAATAAGGGCAAAAAAATAAGACAACATGAGATTGCCTGGGGTATAGCTTTATCTTATTTTTTAAGCGTGTACTCCCTGTTAAGGTATCAACATCATGCTTAAGCGTCGCACTCTCAAAACAGCACTGGCGGCGGTTATTTCTCTTGCCGTCATGGCCGCGCCAGCGTATGCCAACCCGGGTAATGGCAATGGCAACGGCGGTGGTAATCACGGGAACAGTGGTAACCATGGCAATAGCGGCAATCATGGTAACAACGGTAACAGTGGCGACCATGGCAATAAAGGGCAAAATAAAGGCCAGTCCACTGAAGATCACGGCAAACGGAAAAACTACGGCAAGCCCGACCACGTCGACAGCGATATTAGCTTCTCACGGGCGCGCTCCCTTGCCGTGAACTACGGTCTGGTCGGCTATCAGGCGCTGCCGCCGGGTATCGCCAAAAATGTCGCTCGCGGCAAACCGCTCCCTCCGGGGATCGCCAAAAAGACCCTGCCAGCTTCTATGATTAACGACCTGCCCTATTATCCGGGCTATGAATGGCGGGCGGTCGGCGATGATCTGGTGCTGGTGGCCCTGAGCACCGCGATCGTCACCGCCGTGATTAACGGTGTGTTTGACTAAATCACCTGCTTATTGAAAAGCCTCGCCTCGGCGAGGCTTTTTTGTGCCTGATGCCGGTGAGTGACGGTTCACCGGCATAACCAGTATGATAACGGTTCAACCAACCCGGGACCGACTATGGACAAAGACACAGTAGTAACGCTGTTGAAATACAAGCGCTGGATTGACTTTGCCACCTTACAGGCGATCCGCGCGATTGACGGAACGGTACATGGCGAAAAGCGTCACCTGACCATCAGGCTGATGAACCATATCCATGTCGTTGATATGATTTTCCGGGCGAACCTGCGCGGCAGGCCGCACGGCTACACCGCGCTGAATACCCCTGAGACGCCAACCGTTGATGAGCTGGAAACGGCCATGACCGCCTGTACGGACAAATACATTCAGTACGTCAGCGCCATGACCCCCGCCGATTTCCACGAACGTATCGCCTTCAAATTTGTCGACGGCGGCGACGGCAATATGACCGCGATGGAGATGCTGAACCACATGCTCTTTCACGGAGCCTATCACCGCGGCGCGGTGGGCTGGATGATTGGCGAATGCGGCGGCGTGCCGCCGAAAGAGGTGCTGACCGTTTTCCTGCGCGACCATCATTCCTGACCGAGCGAAACCATTCGCCGTCGATTACGCGGAGAATCAGCAGGAGCTCTGCCTGATGTCGAGTATGGGTTTTCTGATACAGGGCGCTAAGGTGGGTTCCGATCGTGGCGATAGATACGCCCAGATGTAAGGCGTCATACCCCGCACCAGCAGCTCCGCCACTGCGTTTTCGGCGGGCTTGACGTTAAACAACTCCATCAAGGCGCTGCCGGTGAGAAACGCCAGTTTCTGCAGCGCCGATTTCCACAAATCAGGATCCAGGGTGGCCATCAGCACCGTTTCCAGGATCTCGATATAAATCCGGTCCGTATCACTCGCCATACCGCCGCCTGTGAGTCACAGTTTCCGCTGCCGGAGCGGCGCATATGGCCGCCCTAATCAGCATAGTTCCGTCAGCGAAACAATGACAATCCCGGTTCGCTGAACAGCCCGGGAAGCGTGACGCCACCGCGCTATCAAGGGGGTTCAGGATCCACTGTCGCGGGTTTGGATAGCGCCCCCCTTCCGGCATAGCGTCAGCCAGATCATCAGGGCGCACAGCAGGGTGACGACCGCCAGCCCGCTAAACAGTAGCGTATAAGCAGAGTCATAGCTCTCGCGCAGCACCCGGAGGGAAAAATCAGGCAAAAGCGCAGCCGCCTGCGGCATATTGCCGGCCCCCAGCCAGCCTGCGGCGCGGTGAATCACCTCGGGGGCATACCCGTGAACGCGACTCTGCAGGGTCAGGGTATTGCTTGCCGTTAATACCGCGGAGACGACCGCCAGGGCGATCCCCTCGCCGGCAACGCGTACGGTGTTGAACAGGCCTGCCGCCATACCGGCTTTGGCGACCGGCACAGCGGATATCGCCAGGCCATCCATCAGTCCCCAGGGAAGCGCCGCCCCCGCCCCACAGAGGATCAGCGCCAGCACCAGTTGCGGGAGGTGGTTACTGTGAAAAGCATCGCCCAGCAACAACAACCCGACGGAGGCCATCATCAGTCCCGCCGTGGACACCTGCCCCGGTGAAAACCAGCGGGTGAGCAGGGCCGCAACGGATGGGAAAACCAGCATCGGCGTGGTCAGCGCCATCAGATACAGTGCGCTCTGCGACTCACTCATCCCCTCTCCGCCCATAAAATGAAGTGGAACAATAATCAGCAGGACCACGTAGCAACAGCAGGTGGCGACAGGCAACAACAGTACGCCGACAAAACGCGGATGACGCAGCAGGGAGAGTTCCAGCACCGGGTTGTTCACCCTCCGGCAGCGTACGACAAACGCCACGAACAGCCCCCCCGACGCGATGAGCAAGGCCAGCGTGGTCAGGGATAAAAAACCGCGGGCCGGAATGACCATAAGCGATGCAGTAAACAGCATCAGGGCCAGCGTAAACAGGGTTAAGCCCAGGTTGTCGGGTGTCCGCGGCTCGCTTTTTTCTGTCGCAGGCAGAGATACCAGGCCTATAAGCAGAACCCCTGCCGAGAGCAGCGCAAACAGGGCGTATACGCCGCGCCAACCCACCGCGTCGATCATGAAGCCGATCAGCAGCGGACCGAACGCCAGGCCAATGCCGAACACCGTGCCCAGGATGCTGAATGCCCTGGTCCGCTGGGCGCCATCATACAGCTGGGCCAGCGCCGCACTGCCGCTGGCTAAAATCATCGCCGCGGCCAGGCCCTGCAGCGCCCTCAACACGCCTGACAGGAAGAGATTGTGCGTCAGACAAAACAGCAGGCTGCTCAGGCAAAACAGCGCGGCGCCGGCGATAAAAATACGTTTTCTGTCGATGGCATCCGCCGTCACCCCTGCGGCCAGCAAAAAGCTGCCGAAGGTCAACATAAAGCCATTGGTCAGCCACGACAGCGCAGCGGGAGAGCCGCCCAGCGACTGCTGTATCGCGGGGGTGGTCATGACGCCGCCGGTAAAACTTAACGGCAGCAGCAAGGCCGCCATAAAGACAGAAAGCGCGGCCAGGGCGCTGGCGTATTGGGAAGGTGTTCTGGCGGGGAGTAACATCGGGCGGCCCTCATCAGTCGGCAAGGAATGAATAAACTGTCGCCATCCTATTGCGGATGTTATTGCCGATAAATAGACTGAAAATATCTTCTTAAGAGACATAAGGTTTATAATCAATGGACAGCCTCACCTCGCTGACGTCCTTTGTCCGCACCGCCGAAACGCTAAGCTTTGTTCAGGCCGCCAGGCTGCTGGGCATATCTGCCTCGGCGGTGGGTAAGAATGTCGCCCGGCTTGAGCATAAACTGGGGGTCCGGCTGTTCAACCGCAGCACCAGAAACGTCAGCCTGACGCCGGAGGGGGCCGCATTTCTGACGCGCTGTCAGAGCATCCTGGAGCAGATCCAGGAGGCCGAGTCAGAGCTGACCAGCAGTCTCTCACAGCCCACCGGCAAACTGAGGATTTCACTGCCCGTCATTGGCTACCGCCTGTTGCTCCCCGTCCTCACCGCCTTTAGCCGTCTTTATCCGCAGGTTGAACTGGATCTCGACTTTAGCGACCGGCTGGTCAATCTGATCGATGAGGGAGTTGATGTCGCTATCCGCAGCGGTGAATTAGCGGACTCCCGCTTGATCGCCAGAAAGCTTGGAGGCTTTCGTTTTGTGCTCTGTGCCAGCCCGGCCTATCTGGCGGAATACGGCGTTCCCGGCTCACCAGCGGAATTGGCGGCGCACAAGTGCATTTTTTTTCGCTTTCCCGCGACGGGGCTGATCCAGCCCTGGGAACTGCGCGGTATGCGACTGACGGGAGATTTCAGGGCCGCTGCCGTGATGACGGTCAATAACATTGAGGCCGCCATTCGCTTAAGCGCGGCGGGGATGGGCATCGCTTATGTGCCTGATTTTGTCGTGCGCGAGGCAATGGATGAGGGACAACTGCAGGAGGTTTTGCCCGGCTGTTGCGTCAAGGATGGGCATTTCTCCGTCCTGTGGCCCGCCAGCCGCTACCTGTCACCAAGAATACGCTGTTTTATCGATTTTATAGCTGCGGCAGAGATACCTTTGTCACCCGCATCGGCGACCCCTGCCCCTTGTGTCTAACAATTTGTGGTGATTAGCTACCCCCACTGAAGCAGAGTGTGCCGCCCCCGTCCCTTAAGGTCAGAAAAGTCTGCACCGCTGAATCTTGATTTGCAGCACATGGCCCCCCGCTTCACCTTTCACACCAGCTCATCTGGGTGAACGGTTACCTGAGTTGAAGGTCCGCTGGGAGCGATGAGCGGACATCGTCCAGTTTAAACAGATGCCCGCAATACATACAGCAAGCTTGCCAGAGGTAACTCTGCTTTCCTACAAATAAAGTATCCGCTTTGAGTAGGCAATCTGAGGGAGCGCTAATATGAAAAAGACCACAAGGATAAAATATCTCTGTGGTCATGGCTTCTTGATTCGAAAAATCTTTATTAGGCGAGCAATTTCATTGCCCTTCATTGATAACGGTGGATAGATTTTACTTAATCTAACAAGCTGGAGTTTTTAAGGGCATGAGAAACGTCCGGTAGCATGGGAAAAGAGTTTTGCCCGCCATATTTCTGTATTGAACAAGAGCTAATTTCAGCAGCAAAGGGGATCGCGTCCGTCAGCGAAAAACCATTAACAATGCAGTAGGCAATACCTCCAATAAATGAATCGCCGGCACCGGTGGTATCAACAACATCCGGACAGAATACAGCCGGGAAATGTCGAGTGCCATGTTCCTGGGACAATACCGCCCCTTTTTCACCGAGGGTAATGATTACCTGTCCCTTCACTCGTTTATGCAGTCCGGTTGCACAAGAATGAGCGTCATCAATCGAAGATACATCGGCACCGCTCATGAAGGCGGTTTCTGTCTCATTAACAACCAGGTAGTCCACCAGACTCAGGGCGTGGGCGGAGACATCCCGTGCCGGGGCGTTATTAAGGATAATGCGGCAATGGTGGGTGCTGGCAACGCCGATAATATACTCAACAACGGGGGCCGGAATTTCTGACTGAAGAATAACCAGTGGCTGTCCTTCGAAGAGTGACTCAGTGATGTCATCTTCACTGATAAGGTAATTAGCGCCTTTGATAATGGTGCTGCAGTAGTCACCTGATTCAAGGATCTGGACGATACCGATACCTGTGGTGGTACCCCGCTTGTTTACATTCTCTACCGATACATTATTCTCACGTAAAGAGTTGATCAGCTCGCTACCATAAATGTCATTTCCGACACACCCAACCATGCTGACGTTCAGTCCAAGTCTAGAACACTGCACCGCCTGATTAGCCCCCTTCCCACCTGGCATGAGCATTAACTCATTGCCAGTAAATGTTTCGCCCAGTTCCGGAAGCCGATCCTGCTGGACTAGAATGTCATAGTTCAGACTACCAATAACGACTACATCACTTTTCATCTTTTCAACCTTTAACTGGCGGTACGCTTGGACGCTACCGCATTTCTGGTGCTGAGTAAGCTATTTTTACTTTTGTCACTGGTTTTACTGGCAATAATGGTAAAAATAGCGTCAAGAATATTCAGATGTACTATTCGGGTGGTAGCATTCTCGCCCGTGATCGGGTTATTTTTTACTGCCGAAATAATTGAATGTCGGGCAATAAGGCTAAGCGGACTGTTCGGATAATTAGTTAAACAAATCGTTTCTGCGCCGCTCTCATTTGCCATATTTACCATCTGGATAATATCCGACGTTTGTCCGGAGTGGGACACGGCCAGAAGAATATCACCTTGCCGCATCAGCGATGCAGTCATCAGCTGTTTATGACTATCACTAAATACTGATGAGAAGATACCAATTTTTAGTAGCTTATGATTGAAATCATCACAGATTGCACTTGAACCGCCACAGCCAGCAATAAATATTCTGGCTTCTTCAGGCTTATTAATGAATAGATATGCAACCGATTTGATGACGGCACAATCAATGACATTTAACGATTCTTGCAGGGCAAGAACAGAATTAAGAAAAGTACTTTCAAGAACACTTTCAACATACTTTTCCGAATCGGGAATAACCGGAATGTCAACAGTGTTTTCAACGGCGTTCATGTTATTAGAGACGCTTAACTTCAAATCATGAAACCCGGTAAATCCCAGTTTTTTGGAGACTTTGGTTATGCTCGATACGCTAACCTTCAAATAATTAGCAATTTCTGTGATTGACATACGTGCCAGGGACTGAGGGTTATCATCTATAAAGCGGGCGATAGCTCTCTCTTTTTTACCTAGTTCAGGAGCCAGCGTTCTCGCAAGTAAAAATACTTCATTACCCTTCAGCCTGCTGTGCATAACCCCTCCTGTAAATGTGAAAACGAAATTAGCACGACAAAATGATATGAAATGTTATCTGGGTCACATCCTATAAAATACTTTACTAATGTATTTTACTCTCAGTAAAATATTCATCTGGTTAATTGGTATGAAATTTTACAGTCAGTAAAATTAAATTTTAATGCGTTGATTTTAAATGGTTTTACTGGAAATGAAGTTTTTATGTCTGAGCGGTATAATTTTATTTATTTGCAGTAATATTTTCCCGCTTCTATTTACTGAGATGAAATTCAATCTTATAAAAACACCTGGAATACAAAACAAGGTGACTGCAATGAAATTTTCCTCCCGAATTAATTCTTTCCGTTCAAGACCTGAACTATTCGATGCGAAAAACAAAATGGATACGTGTGATCTCATTACCCGTATGGGTAGTGCGGAAGGATTAACACATATCGAACTTAACTATCCTGAGCATTTTATTGGCCAGGATAAAGAACTGATTAAAAAATGTATTGCTGATAATGGTCTGCAGGTAGGTGGTATTGCGCTGCGCTACAATAAAGACTTTATTGATGGCGAGTTTACCAACCCGAATCCTGCGTTGCGCAGTAAAGCCATTGAGACGACGCTGGAAGCCGCTGAGATGTGTAAATTTCTCGAGGGCAATACCGTCACCTTATGGTTTGGATATGACGGCTATGATTACCCGTTCCAGCAAGATTACTTCCGCGCGTATGAGCTGCTCGTTGATGCCTTACGCATCGTGACCCAGGCACATGGGGATATGCAGTTCAGCTTTGAATACAAACCTTATGAGCCGCGTACTTTCTCCTTTATTGGGGATGTTTCCTCAACCTTGATGTTGATTGATGATGTTGGCAGTGACAATCTGGGTATCACCCTCGATTTCTGCCATATGATAATGAAGAAGGAAAATCCGGCCTTCTCCCTGTTCCAGTCAGCTCGTAAAAACCGCCTCGTCGGTTTCCATCTTAATGACGGCTACGGTCATTTCGATGATGGCCTGATGCTGGGTTCCGTACATCTCCTCCAGACTCTGGAATATATCTACTACGCGAAACGCGTTGGTTTTAGTGGCCTGATTTATTTCGATACCTTCCCGAGCCGCGAAGATCCGGTCGCGGAGTGCGCTCAGAATATCCGTATGTACAAAGCACTGTCTGACTTTATTGACCGTCTCAGCATTCCTGAAATTGAGCAAATGATCCAAAGCCAGGACGCCCTGAAAGTACAGGGTATGTTACTGAAAATGATCGCCGAATAATTAAAACAACCCGAACCTTACCTCGTATCCGCGACCAGTCAGTGTCTGACACTGGAGGGAAATATGTTTGAAAAGATAGGTTTACCCAGGAATTTATTATGGGGATATATCGGCCTGACCATCTTTATGATTGGCGATGGTGTTGAGCAGGCGTGGATCTCAATCTGGCTTGTAGAGAAGGGGCTGTCTGTTGCACAGGCATCTTACCTGATCACCGCGTATGGTGTTACTGTTACGCTGGCAGCCTGGGTTACTGGCGTTCTGGTTCAGACGCTAGGCCCGCGTAAAGTCATGTTTTACGGTCTGGTAACCTTTATCATTGGCAGTATCGGTTTTATCAGTGTTGGCCTTAAACACATGGAAATGGCGTGGATGCTTCCTTTCTACGCATTACGCGGGATTGGATATCCTTTGTTCGCTTACTCATTCCTGATATGGATTAACTACAGCACGCCTGTTGCGCGCAGGGCGACTGCAGTTGGCTGGTTCTGGTTTACGTTCTCATTAGGGCTGAGTGTGATTGGGCCCTTCTTCTCTTCGATGGCGTTACCGGTGCTGGGTGAGATCCACGTGCTCTGGGTCGGCTTACTGTTTGTCCTGGTCGGGTCTGTTCTCGGGATCTGGGTCAACCGTGATGTTGTTCCTGCTTCAGAAATTCACCCATTCAGCGCGGGTGAATTACTGAAAGGGATCACCATTCTGCAGCGGCCGATCATCGCGATGGGCCTGGTGGTGAAATCCGTAAACGGTATCGCGCAGTACGGGCTGGCCACCTTCCTGCCTCTGTACCTGATCAGTTATGGCTACAGTAAAACAGAGTGGCTGCATATGTGGTCTGCAGTATTCCTGGTGGCTATTTTTGCCAATCTGTTCTTTGGGTTCTTTGGTGACAAATTTGGCTGGCGGAAAACCATTATGTGGGTCGGGGGATTTGGTTATGCCGCTGTTCTCATTCTGGTGTGGGCGGTCCCCCAGGTACTGGGTCATAATTTCTATGTGATGGCATTTGTACTTTGCCTTTGCGGCGTGACCATGGCGGGCTATGTTCCTTTGTCAGCGTTATTTCCGATGCTTGCCCCGGACAGTAAAGGAGCCGCTATGTCAGTACTGAACCTTGGTGCAGGCCTGGGAGCCTTCATCGCTCCCGCTATTACAGCATTGTTCTATTCATCTCTTGGCGCAGGTGGTGTTCTAGGCATCTATGCCGGTTTATATATCCTCAGTGGCGTGCTTACACCTTTCCTCAAAACGCCGGAGGAGCTTAATCAGCAGGCTGAACTGAAAGATAAGGTCGCATAATCGGGTGTAACTTTACTACAAGGTCCGGGTAATCCCGGGCCTTAGTAAATCGCCACGGGTTTAACCGACTGATCCTACCCGCGTAATATGGACACAACCCTAAGCGAGGTTCTGGTTTTCAAATTGTTCCGGACTAAGACCGCCACAGGCACTGTGACGACGCCACCGATCGTAATCACACTCAATATAATTAAACACTGCTGTCCGCATGATTTCCCGGCTGACAAAGTCCTCTCCGTGGATACATTCCACCTTCAGCGTATGGAAGAAGCTTTCCGCACAGGCATTGTCGTAACAACAACCTCTGGCGCTCATACTCCCCCGCAGATTATGGCGTTTCAGCAAGCTCTGGTAATCCGTTGAACAGTACTGACCGCCTCTGTCTGTATGCACGATGACGTTTTCCGGACGTTTACGCCGCCACAGCGCCATCTGTAACGCATCGCAGGCAAGCTGTGCTGTCATCCGTGAGGACATCGACCAGCCAATGACTGACCGCGACCACAGATCGATAACCACGGCCAGATAAAGCCAGCCTTCACCAGTGCGAAGATACGTGATGTCACCCACCCACTTCTGATTCGGGCCGCTGGCGTAAAAGTCCTGCTTCAGCAGATTCTCTGAGACTGGCAGACCATGTTCGCGGTAACTGACCGGACTGAACTTTCGTGAAGCTTTCGCCCGTAGCCCCTGACGACGCAGGCTGGCAGCCACGGTTTTCACGTTGAACCGGTAACCCTGGGCACGAAGCTCATCCGTCAGGCGTGGCGCTCCATAGCGTTGTTTTGCGTCACTGAATGCTTCCCGGACGACGTTATCACAGACAAGGCGGAACTGCTGACGCCGGTTTACCTGATAACAACGCTGATGCCAGATGTACCAGCCACTACGGGTAACCTGAAGTACACGGCACATGGCTTTGATACTGAACTCAGCCTGATGTTTTTCGATGAAGACATACTTCATTTCAGGCGCTTCGCGAAGTATGTCGCGGCCTTTTGGAGAATGGCCAGTTCCTCATCCCGTTCTGCCAGTTGACGTTTCAGACGGGCGATCTCAGCGGACATGTCCTGCTCGCGTTCAGAAGAAGAGAACTGATTTTGCTGTTTGCTTCGCCAGTTGTAGAGCTGTGATTCATACAGGTTAAGTTCGCGGGCGGCAGCTGCCACCCCAATGCGTTCAGCCAGTTTCAGGGCTTCCTGACGAAATTCAGGAGTGTGCTGCTTGCGTGGCTTTTTGGTGGTTGATGTTGGTTTTGTCATGTGAGTCACCTCTGGTTGAGAGTTTACTCCACTTAGTCGCGTGTCCACTATTGCTGGGTAAGATCAGGTATTGATACACCGCCAACATAATAACTATCAAAATTCCTCAATTAATGAGTATAAAGCTGCAGTACCCGGTTCGCTAAACTCTACCGGCTAATGATGCGATCTGAGAAGTGATCATTGAAACTCAGCACCAGGCGACCGCGCCACAGGGTACATCCCTGTCATTGAGCCCCTGGCAGGCAGGTGTATATAAACTGCAGTAATCACCTGGCAGGCAACATGACCAGACACAGGGACAGTAGCGTTCCCCAGGTCTTTAGCACAACCATAATCAGTGTCGGTACGTCGGCCTACCGGGACGGCTAGTTACGATGCACGGCTAATTTTAAAGCTAATGTATGCGTACATTAGCTTTAAAACACGGATCAGCCTCCCACATCTCATCAGCCAACAGGCTCGATGAGCTCTGGTCCCTGATTCTTCACATTACCAACAGCGCGCGTTACAGGATGCCATATGAAATGATCAGCTGATACAGCTCCATCAGTTGCAATTTCTTCAGCCTCCTTACCCGAAACGTCCTGTTTCATCCACTCCCGGGCGGCATCCGGTACCAGGACAAGTGGGCGCCGGTCATGGATATCAACGAGACCTTTATCAGCCGCGGCCGTGACAATCAGAATCCCTTCCGCCTCATCAACACGCTCTAACGGGGTGCTTCCGATCGCGGCCATGATGATTGGCTGGCCGTCTTTACGGTGGATGAAAAAGGAGGGGACATTCCCGACTGACGGAGTAAAATTTTTGTTAGCACAGCGTGGGTTATTACTGCCCCTCTGTTACGCTCGCAGCATTGGCTGATTTACCTGTAGCTGAACGATCCTCCATCTGCATAACCAGACTCATGGCTGCCGGTAAAACCGTTAGCGTCACCAGGGTGGCTACAAGAAGTCCACCGATAATCGCAAAAGCCATCGGCCCCCAGAAAATCTGTCGGGAAATAGGGATCATACCCAGAATGGCTGCACTTGCCGTGAGTAGTATAGGTCGTGCCCGGTGAATGGCGGCAGCACCTATCGCCTCATTAAAGTGCATCCCTGACTTCCGGTTATTGTCTGCTTCAATGATGAGAATGACGGCGTTGCGGATGATCATGCCGGCAAGGGCAATAATGCCCAGCAAAGCCACAAAGCCCATTGGAGTTCCGGTTGGCAGCATGGCGAGAACAATCCCGGGTAAACCAAAGGGTGCCATCAGCAGGGCAAGAAACATGCGTGAAACTCGCTTTAACTGAATCATCAGCAACAGCAGCATGCAGAGCAGAGTGACCGGTAAAATGGCAAATACCGAACTGTTACCTTTGTCAGACTCGGCAACAGCACCATCCTCACTGATGCTGTAACCCTCAGGCAACCCCGCTCTCAGATGATTAATGAGCGGCTTGAGACCATTTGATACAATTTCAGCGCGCAAACCGGGGGCCAGATCCGTCTGTACTGTAATAAAGGGCAGACGCTGGCGCCGCCAGATAACCGGATCCTCAAGCCCCCATTCTGGTGTGGCCACCTGCGCCATGGGGATTTTTGCGCCCGTCGACGACGTCAGTAGCAGCCCGGAGAGACTGTCAAGATTACGCCTTTCATCTGTGTTGCCCTGCAGTACTACATCTATCAACCGGTTCCTGTCGCGAACAGTAGTAATAAGCGTGCCTGACCAGACCGTGTTCAGATAACGAGCTATCTGATCAGATGAGAGCCCCGCTGCCCTTGCTGCCGTCTGGTTTACCTTTAACGTGATAACGCGCTCGGGTTCTCCTGCTGTCTGGTTCACCTCTCGTGTCAGGGAGGATGCGCCCAGTGCAGCCGAAAGCTGCTCTGCCAGCATCTGGACGCGCCTGTAATCAGGCCCGCTAACGCGATAGCGAATGGGCCAGCCGACGGGGGGACCAAGCTCAAGTGGAGAAACTCGTGTTGTGATGTCGCTGAAATCCCTGGCGAGCACCTTATCGAGATAATGTCGAAGCCTTTCGCGGGCCGCCAGGCTTTTGGCTACCACGACCAGCTGAGCGGTATTTTCATCATCAAGCAGAACATCCATAGGCAGGTAAAAACGTATCGCACCGGTTCCAACATAAGAGGAGTAGTGGTCAACATCGTGGCTGGCTGATACTGCTTGCTCCAGACGCGCTGTCTGACGGAGAGTCGCTTCCTGAGATGCATTCGCCGGGAGAGACAGACTCACCAGAAGCTCAGGGCGATCTGAGGCCGGAAAGAACTCACCCTGCATATAAGTCGTTCCCAGACCAGCCAGCAACAGAGCCAGCAACGCTATACCAAGCGTCAGTAGCCTGTGTTGTAAAACTCTGGTAAGCAGGCGCTGGTAAAATCTGCCCAGGCGTCCGGTGCCAGTGTGGTGTTTCTGCAGCGTGCCAGGTAACAGCCAGCTGCCGGTTAATGGGGAAAACAGTACAGCCACAATCCATGAGCTGATCAGTGCAATAAGTACCACAGCAAAAAGGGTGTAACAGTATTCCCCGGCGCTTGAGGCTGCAAAGCCGACCGGAATAAATCCTGCAATCATCACCAGTGTGCCAGTCAACATCGGGAATGCCGTGGAAGTGAAGGCATATGTCGCTGCGCTGGCAAGGGAATCGCCAGCTTCGAGTCGGGCTACCATGGTTTCCACCGTTATCATCGCGTCATCAACCAGCAGACCCAGCGCAATAATCAGCGCGCCCAGGGAGATCCGCTGCAAGCCGATGCCGGCAAGATACATACAGATAAACGTCATGGCGAGCACCAGAGGTATCGCGGCGGCCACCACAAGCCCTGCACGCAGACCCAGTGAAACAAAAGAGACAGCCAGTACGATTATTACCGCCTCCCCGAGTACGTGCACAAACCCGCTGACAGCCTCCTCAACCACCGCAGACTGATCGGCAATTTTGGTCATTTCAATACCGTGCGGCAGCTGTGCTGCTTCGCTGTTCATGCGCGACCGCAGCGCCTGCCCGAATTCAAGCATATTTCCGGTTGGCGCCATCGAGATGGCAAGGCCAATTGCAGGCTGGCCATTGACGCGAAAAAGCGGAGCCGGTGGCTCTGCAGATCGGCGTACAATGCTGGCAATGTCTGTAAGCGGTATATAACGGTTGTTGACCCGAAGCGTCACCGCACGCAGACTCTCTTCGCTACTGAAAGCTCCGCTGACGCGCAGGGCAACATTGTCACCGGCCGTGCGGGCGGTACCCGCAGGTTCGACCACATTCTGCGCGCGCAACGCATCGGCGACCTGTTGTAAATCCAGACCCATGGCGGACAGCTGGCGTGGGGAGAAGGCGACTACCAGCTGCTCTTCCTGCTCTCCCAACAGCTGAATTTTTCCAACGTCCGGCAGACTCATCAGATCCCGGCGGATGCTGTCCACCCGATCCCGCAGTTCCCGCATAGTAAATCCGTCGGCAGTAAACCCGTAAATCGTACCAAAAGTGTCTTCAAATTCGTCGTTGACCACAGGCCCCTGTACGCCCTGAGGTAATGAAGGAGCAGTGTCCTGCATCTTCTTCCGTACCTGGTACCAGATGTCTGCGACCTGATCAGGAGGCGTGCTATCGCGAAGATTAATAAAAATAACGCAGCGCCCGGCGTGCGTCTCACTCTGGACATAGTCAAGCCACGGGATTTCCTGAAGCTTTTTCTCCAGCGTGTCAGTAACCAGATTTACCGTGTCGCTAAGGTTCGCGCCCGGCCACTGCGCAGAAACCACAGCCGTTTTGATGGTAAACGCCGGATCTTCATTGCGGGAAAGCTGTTCGTAACTGATGATGCCGGTGGCCATAATGAGCAGCATCAGAAAGGCCATCAGCTGCTGTTGTTTCAGCGCCCAGGCCGAAAGATTAAAGCCCTGCTTCATCCTGGTCCTCCTGTATGCCAGCCACGTGCTCACCGTCACGCAGGCTTCTGACGCCCGCCGTTACCACACGATCTCCGGGTGATACTCCAGCCCGGATAAAAACAGCGTCCGCAGAGTAACCTGCAATATGTACGGCTCGCCGGTAGACCTTATTATTAGCCGGATCCAGAATGAAAACAGCAGGAGCTTCTGACAGGCGCGTAAGAGAAGAGGCCGGAAGCGTTATCACCTTTTCACCCGCTGAGTCCGCGATGGGAAGCGTTACAGAGACGCTGGCTCCCATCACCATGTCAGGCGGCGGATTATCAAGCGTGATGCGCACCCGCCAGCTGCGCGTTTGCGGGTCGGCCTGCGGGCTGATGTCACGCAGATGCGCCTGTGCAATAACGGAAGCATCCTGAAGCAATGCCACATGAAAAGTGGCACCAGGCTGACGGGATACGATTCCGGGACTGGCCACGTCAAATACGACGTCCCGGGCATTACTGGAGGCCACGGTAAACACGGTTTGTCCGGCGCTGACCACCTGCCCCGCAGACGCGCTGACGCCCGTGACCAAGCCGTTTACCGGCGCCGTTAGGGTCGTCCAGCGCACGTTCTCCTGCGCATTTTTCAGCGCCGCTTCACTGCTCTGAAGGCGTGAAAGTGCGGCCTGCCAGTCGGCTGCGGCGGTGTCCAGCTGCGCCCGCGCAATGGCCCCGGACGGCATCAGAAGACGCATGCGATGCAGATTAAGCGCCGCCACTTTTTCCGCGGCCCGGCTGCTGCTGACGTCTGCCTGAGCGCTGGTTAACTGATTTTGCGCTGTTGGACTGTCCAGAACAGCAAGCGCATCACCCTGCCGAAACCGGCTGCCTAGGTCAGCGCTGCGCGTCAGTATGCGTCCGTCCAGCCTGAAACTCAGGGACGTCTCATCATGCGCCCTGATTTCGCCGGTCAGCGTCTGTACCCCGGGAGACTCACGCGGACCGACAGTCACGAACCTGACCGGACGCAGAGGTAAAGAAGTGGGTTGTTTTTTGCCATCGCAGCCGGCCAGCATAATGGTCATCAGAACTAAACAGCCCAGCAGAGGCATCAGTGAGAGAAGATACCGGGTATCCGGCAGGTTCCTGACGTCCTCTTTAAGCAGGACGTGATGTTCATCAGGCATGGCGCAGTTCCTCTAATAGGTTTTGCGCCATTAAACCTCTTGATTATCAAGATTCCTGCGACGATTTATCAAGAGGATGTCAAGACAGTCAGAAACCGTTATGCAGTAGCCTGCAGTACGATTCGTATCCGCAAACCGCCCCCCGAAGGAAGACTGGCCTCGATGGTTCCGCCATGTGCCTGACATATTGCCTGTGCGATAGACAGGCCCAGCCCACTGCCGCCAGAGTGTCGTGCGCGGGAAGTATCACCGCGCACAAAGCGCTCGAACATGACATCAAGGAATTCCTGCGAAACGCCGGGGCCTGTATCCTGAAAAATTATTTCGTAATTTCCGTTTATGCTTCGGGTGCTAAGAAACAGAGTGGTGCCTTTGCCGGCATAACGCAGCGCGTTTTCCATCAAAATGGTAAACACCTGGCCCAGACGAAAGGGATCGACGTTCAGCACCGACGTTTCAGGCATGTCTGAAACGACATTAATGCCAGCTTCATCCAGCTGGGGCTTTATCCACAACAGGCGTTCGCGCAAAATATCTGACGGACAGCATCGCACCTTTTCCAGACTGAGCTGACCGGCGTCTGCAATGGAGAGCAGGTGAAGTTCATCAATAAGCCGGCTCAGGCAGCTAAGCTGGCCCATGATGAGAGCAAGATGCCGTTGTTCAGGAGTGAATACACCATCGAGCAGCGCCTGCAGTCGCACCATGGCCGCAGTCAATGGCGATCGTAACTCATGCGCCATAGCAACATGTGAGGCGCGAAGCTCTTTTTCATAGCGTGCCAGCTGGCGAGTCATGGCATTAAAATTTTGCGCAAACTGCACAAGCTCGGCGGGTGCTTCAGGCGTTAACTCTGCCTGGGCACCAAAATGACCGTCAGTCACCTCATCTGCAGCTATTCTGAGCTGGCTGAACTGCGCCGACAGGGGCCGGGCATGACGCAACCCAAAATAAGCAATAAACGGGATGGTGACCAGCACCAGAACACCGACAGTCAGCCAGTCCGACGACGCGATGGAAGGACTGGAAAAGCTTATGCCCCACCATTTATCGATAATCTCATGGTACCGGGCTGGATTGAGTTCCGGATGTTCCCGGAGCGTAAGAAATTCATTCAGTACCGCTTCCGGCATACGGTGCGTGGTCCAAAGATACTGCACAGTAAATCGCAGCCACATGCACAGGGCTATCAGTAAAACTGTGCCGATGGCAAGCGTGAGAATGCGCAGGCAAAGCCAGCGCCAGAGCGTCTGGGGTTGTTTTACTTTCATGGCTGACGAAACCTGTAACCCACGCCACGCACGTTCAGCAGCACGTCAGACTGCCCGGCTGACTCGAGCTTTTTACGCAGATTATAAATATGGGTGTCCACCACACGTTCCAGCGCGTCGCTGTCCGGCAGACACTGCTCCAGAAGAAACTGACGGCTCAGCGCGCGAACCGGGGCGCGCATCATTGTGACCAGCAGATTGAATTCTGTGGGTGTAACGTCAACACTGGTTACCCTGCCTTTACTGTCAGCCACAGTGACTGTCATCGCTCCCGTATTGACCTCCATCCCCTGCCAGCGCAACACCTCTTCCTGCGGATCTCTGCTGCCACCGCTACGACGCAGCACGGCCTGCACACGCGCAACGACTTCACCAGGATGATAAGGCTTAACCACGTAATCATCCGCCCCATAGCGCAGCGCACCGATACGATCGGGCGTATCCCCGATAGCCGTCACCATAATGACGGGAACGTCGCTACTACGCCTGATTTTCGCCAGCACTTCAGTGCCGTTCAGGCCGGGCAACATGACGTCCAGAACTATCAGGTCTGGCTGCCAGCGTTGAGCCTGCTCAAGCCCTGAGAGACCGTCCGCCATGACGCGAACGGTGTAACTTTCCCGACGCAGATAGGCTTCCAGCACCTCTGCCGCATCGGCGTCATCCTCGATAATCAGAATATTTTTGCTCTGCATGACTCACCTTGACAGTTTCTTCATAAATCCCTGGCTGTTTATTGACACAGCTGCGTGACACTCCGGATTCGCGATGCGGCCGCCCGGGCAGGGGCGGATAACGAACAAATAACGAGGTGACATAATGATACCCGGAAAAATGCTGATGTATATGGCCGGTCTGGCTCTGACAACCTCAGCTACAGCCCAGGCTGACAGCAGTGACTCGCAGAATGGCGTGGCAATAGGTGCTGGCGCACAGTATGCGCCCCGTTACAGTGGATCAGAAAAGATGCGTCTCCAGGTGGTACCGTTCTTTCAGGCCAGAGAGGATGCCTTCTTCGCGGATGCCCGGAAAGGGATTGGCTATGACCTGCAGAGTGACAGCGGACTGTATCTGGAGCATACCCTGGGTTACAACCTTGGACGGGATGACATAGATTCAGACTGGCGCGACGGTGCCAGCAGCCTGAAAGGTATGGGAAAAATCAGGGCGACCGTTAACACGGCGCTGGCAGCAGGCTGGCAGTTTACTCCCTGGTTCAGCGCTGAGGGAAAGGCAACCCTGCCGCTCAGCGATGATCAGGGTGTTAATTATCAGGCCTCCGTCACTCTTTTGCCGCTGCAGAGTGATACGGACACCGTCGCGTTCCAGACCGCGGCCCTGTTTGGCGACGCACGCTACATGAATACCTGGTATGGCGTCAGCGATGTGCAGAGCAGCCGTAGCCGCTATACGCGTTACAAAGCAACAGGCGGATTTTGCGGTGTTGAAACTACAGTGACGTGGAGCCATCAGTTTGATCCACACTGGGCCTCACTCGTGAGCGCAGACTACACATGGCTTGGCGATCATGCCGCAGACAGCCCAATAGTATCCCGGCGTAATGAAGCCACGGGCACCGTAGGTTTTACTTATTCATTCTGAGGAGGCAGAAACTTTGATGCGCTATCTAAACGACCTGTTTTCGTTCATTAAACTCCTGCTACTGTTAGCCGCTATATATCTGATTGCGTATGTAATTTATGTCTCCTGACGGGACTGGCCTGCGACATAAACATCTTGCCTGCAGCCGAGATGATATACGCGAGCTCATACGGCCTGTAATAAAGAGGCATGACATGGCAACCGAACCTGATTTACCCACGCTATTTAAACCTGTATGTTCAAGGCAGCGATTGGCGCAGGTTTTCCTGTAAACCACCCCTGTATCAGCGCTTTCTTATCCAGATAACGGATAAATTTAAACTGGGCGGGTGTTTCCACCCCCTCAAACACCAGTGGTTTTCCGGTGCCACGTAATCCTTTCACCACAGAAACCAGTAAGGCGCGCTTCACGGGGTCATCAATATTGGCAATAAAAATTCGGTCTATTTTTATCTCATCAAAATCCAGTACCGTCAGCCATTCAATATTCGCGGTTCCTGTACCGAAATCATCCAGGGAAATATTAAAACCATATTCCCTGGCTCGCTGGCAAAATGCGGCAATCAAACCTGATTCAGATCGTGAACTTTCAGTGATCTCCAGTTTGATCTGTTGGAGCTGAATTTTAAGGCGGCGGCAGCCTGATACCAGTTGTTCCAGGAATTGACAGTCATTCATTTCATTATCACCTACGTTCAGTGAAAGCCGGAGTGAAGGATTTCTTCTCAGATGTTCCTGCATTTCATCCAGAGCGGTTTCCGTCACAAATCCTGATAGTTTCTGGTACAGTTTTAGCCTGCTGGCCAGGCCAATAAACAGCTCCGGAGATACCCGGCCAAAATACCGGTCCTGCCATCTGACCAGGGCTTCATACGCCACCACAACTCTGTCGCTGGCCTGAACGATCGGCTGGTACTCAATATAAAAATCTTTTTTCTTGACCGCCCGGATAAACCGTTTTTCTAGCGAGTTTTTAGCTTCAAGAGCTGAATCGATAAGCGAGACCATCCAGCAACCGGTAATTATCCCGAACAGGCTCAGAAGGAAAATCAGCATCCAGGAGAGTGACATAACCCCACCGTCCGGTTTATTCGTTGTGACACATAAATCGCGGATCTGGCTGCAATGGCGGGTACTGATACGAAAAGGAGAACCCGATGTCGCCTGCAGGGCAAGATAATTTTGCCCCAGGGAAAAGAGCTGCTTTTGCCCGTTACGCACGGCCAGGGCAATGTAGAAGTCGGGATTCACATTCAGGACGTTGGCAAACGTCAGCGCAGGAGATACTACTGCAATATTATGTTTTATCGTTACGGTTCCGGGGTTGCGAAGATGAACATTGTCTTTTCTGACCGGGTACAATAAATATCCGCTCGGCGTCTGGTAGGGAGGAGACGACAGGAGAATACTGCTCCTTAATGTTCCCCATCCAGCCGTACAGAGAATGCGGTTGCCGTTGACGATACCTATATCATCAATGTATTTATTTTTTTGTCGGATGGTTCTCAAAAGATTGATACCGGCTGGTGTACAGCCTGCAATACCTGAGCTTTCAGCAACTTCAATAGCATCTGCTAACTGCCCTGCTACCCGTTCGGAGTATTGTAATAACCGTTCAGCCACCCTCGACTGGTAGTCCTTCTGGGACAAAACAATAAAATAGTTAGTTACTGACAGAACAATAAGCGTCATCAGCACCGGCAACAGGATCTGCAGATATACCCTTTTTTTCATTGTCTCTATCACTGATGATTAAGTATGGTCTGCTAGTTTATTCAGCAATGGCGTCATTTTTAACAAGTGTGTTGCTTCTTCAGGGGACAGAGCCTCATCAAAGGCCTGTGCCAGCCAGTCATCGCGGCGTTTCCGGCTTTCAGCCAGTACTGAGCAGCCTTTTTCTGTAAGACGGACTCTCGTCTTTCTGCGGTCCGTGGCATCAGTCTTTCTCTCAACCATGCCCTCTTCTTCAAGCTGTCTGAGAATCACTGCAAGGTTAGAGCTGTAGATATCTTCTGCCATAGCCAGCTCAGACGGAGTGACATTATTTCCCATCCTGTCTATTGCACTGACGACCAGCATGCGCGACCACGACTGGGGATCGTTCTGAGAAATTCGCCGAAGTTGCCTTGCAAGCCTTGTGAGCTGATATCTGAATTCACTGATCTCACTAGAAAACATAATTTTAATTCCATAATGTTATTACTATTGTTTCATAGGTAATTATATGGTGTATGCATGCAGGTATTTTTACAAGGAGAAGTTTATGTCACGGTTTATCTGTAACACTCTTCTGCTTACAAACGATGACGGCTTTGATGCGCCAGGCTTGAAGATACTGGAGAAAGTGTGTCAACGCCTGGCAAAAGAAGTCTGGGTGGTAGCGCCAGCTTGCGACAGAAGCGGAACCTCACAGTCTCTTTCTTTACACACTCCTTTAAGGTTCCGTCAAAAGGGCGTTCATCGCTATGTTGTCGAGGGAACGCCTGCAGACTGTGTTGCAATGGCGGTGCGACATCTCATGATTGATTCACCCCCTGATTTTATTCTTTCAGGTATTAATAGGGGGGCGAATATTGGTAACGAAACGATCTTTTCGGGCACCGTGGGGGCAGCGATGACAGGTGTGCTTCTTGGTTTTCGTGCTATCGCCTTGAGCCAGTATTTTAACAACAGGCATAATATTCACTGGGACACTGCAGAACATGCGTCGGAAATCGTACTGAAGTACCTGATTCAGGGCCGGTGGGACTACGGAACCTGCTTTAATGTCAACCTTCCTGACGTAGAACCCGACAGCATAAAAGATATTGCCATCACACGTCAGGGGGAAGGCAATCTGAATAACATCGGCGTTATAGTGCGTGAGGATCTTCGAGCTATTCCTTACGCATGGCTGAATCTGGAAAGAAGTGAAAATGCTGAACCATCAGACAGTGAAGGTTCTGCAGTGAGGGCGGGGCATATCAGTGTCACACCTCTGCATTTCGACAGAACGCATTACAGAGACAGATTAATACATTCACATTGATCACGTATCAGTTGGAATTAACCGTTGCTCAACTGGAGCTCAGCTCTCTGTAACCGACAGGTTCTGCCTCACCGACCCCTTCCCTGAAAAGCTCAGCGGCGGAGATCCTGCCGCCCGGCCAGCGAAAGCCGGCGGCAGGTATACCACGCAAGGGAGCATCTTACCCTTTGGCAAAATTGGCCTGGATCCGCTGCTGCAGATAATCCTCGGCGCTGATGGGCGGGTACTTCCTCTGCGGCCCGAGGATCTCGACATCTTTATTGGCCTGGCAAAAAAACGCCAGGCTGTAGCGCTGCCCCTGATATTCATGGGGCAGCGGATTTCTCACCCGATGGAAGTTAGACGGCAGCTGGTCGTCGCTCCAGCGCATCAGCATATCGCCGATATTGCAGGTGATCACCTCCTCCCGCGGCTCAATGCTGGTCCACTGCTGGCTTTCGCGGTCTTTACCGGGACAAACCTGCAGGCCGCCCTGGCCGGGGCGCTGGAACAGCAGCGTCAGGCAGTCAAAATCGGTGTGCGCGCCGGCCCGCCACATCCCCTGCTGCGACTGCTCGGTTGCATAGTAATGCAGCATGCGCAAGGTGCTCTGATAGGTGTCACGCTGCGGATCGTGCGCGGTGGTAAAAAACGATTCCGGAAAACCGAGCTTTAAAGCAAAGCAGGAGAGGATCTTCATCCCCAGCTGCCAGCACTGCGACTCAAACCCGAGCATTGTCTGCTGGAATGCTGGCAACTCCCGATCGCTGGGCCAGCGCCCGGCCATCAGAGGCCGGGTTATCTGATACGACTCTTTTTGATCCGGGGTGCGGGTCGACGGCCGAACCTGCGCTTTGCTTTCCCAGCCGGCGTTGCCGGCCAGCGGATACTGGCGCTTCACCTCGTCGGGCAGGTCGAAAAACGCCTCGGTCATGCTGAACGCCTGGCGGATATCCGCCAGCGGAATACCGTGATGGCTGACCTGGAAGAAGCCAATCTCCACCGCCGCCTCCCACAGTTGTTCGGCAATGTCATTTTTTCTTGCGGCAAAGTTCGACAGGTCGATACAGCGCACTTCGCGGGCGAAGGTCTCTTCGCCCTCGGCGCCCATCAGCGCCTCTTTTTCCAGTTCCTGTAAGGCGTAGCGTTGATTCTGGGTGGTTGAGGTCATCGTCATTATCCTGTTATCAGTTAAACAGCGGCGCGCTGTTGGAGGGTACGGACGGCCGCCAGCGCGTCGTGACGCATCGCGTCAAGGTCGAGACCGGGAATGGCGTCGTCTTCCACGATGGGGCGGCCATTGAGCAGTAGCGCCTTCAGCGCGGCGCGCCCACCGCAGGCCACCGGCCCAATGGCCATATCGTGCAGGCCGAAGTAGCGCGGATCGTCCAGCCGGTAAATGGCAAGGTCCGCCTGCATGCCGACCTGCAGGGTGCCGCTCTGCGCTAAGCCGAGGATCTGCGCCCCTCCGGCGCTGCCCCAGCGCACTACATCCTCCACCGTGGCCGCATCGGCCCCACCCTCAAAGGTGCCCCCGGCGTAGCGCGGCTGCGCCAGCATCCCCTTGCGCGCGCGCTGCAGCAGCCATGCGGCATGGGCTTCGCTTTGCATATCCGCCGCTTCATTCGAGGCGGCGCCGTCCACCCCCAGCGAGACCGGGACCCCGGCCTGCTCTAACGCCAGCAGATCGGCGATACCGCTGCCCAGCCGGCCGTTGCTTTGCGGGCAGTGGGCGATGCCGGTTCCGGTGCGGCCCAGCAGGGCAATCTCCTCCGGCAGCAGCTTCACCAGATGGGCAAACCACACGTCATTTCCCAGCCAGTCGTGCTCCGCGCAGAACTGCACCGGCGTCATGGCGAATTTCTGCCGCGCGGCGTCGAGATAATCGACGGTTTCCGATAAATGGCTGTGCAACCGGATCCCCAGCTGGCGGGCCAGCTTCGCCATCTCCCGCAGCTGGGCGCCCGGCGCGGAGTGCAGGACGGTAGTGGGCGCCATCACCACCCGGCGCAGAGACTCGGGCCGGGGGTCGTGATAGCGGCTGACCAGCCGTTCGACATCCGCCATATAGCCGTCGAAGGTTTCCGGACGCAGCGCCACCGGCAGATCCTTTTCCACCGCCCGCCCCTGGGTCGCCCCACCCCGGCACAGGACGATGCGCATCCCCAGCGCTTCCCCTTCGCTGAAGACAATCTCCGAGGTATCGAAAGGCATATCCGGCCAGTACAGGTAGTTGTGATCCGCCACGCTGGCGCAGCCCGAGCGCAGAAGCTCCACCAGGCCAATGCGCACCGCCAGACGAAAGGTATGTTCATCGAAAGCCGCGCGAAAGCGGTACGGCGTGGCGCTCAGCCAGGCCGTCAGGCTCTGGTTCAGCCCCTGCGGCTCGCCCTTCAGCAGCGACTGAAAAAGATGGTGGTGCGTGTTCACCCACGCCGGATAGATCACGCAGTCGCGGGCATCGATCTGTCGCTCTTCCGGCAGCGGCGTCAGGCTGCCGATGGCGGCAATCTTGCCGTCGCGGATGCGAATATCCGGCCCGGCCAGCCGCGCCGCCTCTCCGGGCAGACCGCTGAGGATGGCATGGGCATTTTTAATCATTAATGACATGGCGTTGCTCCTCAGGGTTTAACCTGCATGGCCTGAACAAATTCGGTGGTGTAGGCCTGTTTCCAGTCGGTGGCCGCCGCCAGCAGACCGGCGCTGACCATAAAGTCGCGGGTCTTCTGCCAGCGCGCGTCGGTCATCGTCCCCCAGCCCTGGCTGGCGGCATCCCCGCCGTCGATCAGGTGATGCTCACGGATCTCGGTCACGCCCCAGGCGAGCAGATCGTCGGTCATTTTCGGGTTGTCCTGCTTAATCAACGCATTGCCCGGCACCGGATCCTTGAGATAGCTCACCCAGCCCTCCATTGAGGCGCGGACAAACTTCGCCATCGCCGCTTTACGCTCGGCGATGGTATCCGGGCGGGCGATAAGGATGCCGCCGTAGGGGGGATAGCCGTGTTCGGAAAAGAGGAAGAAGTTCGCCTTCACTCCGGCCTTCTGCACCTGGAACACCTCGGAGCTGACATAGGCCTGCTGGGCGACAGCGTCATCGACGACAAAGGGTTGAATATTGAAGGTATAGGGGCGAACCTGCGCGTCGCTCAGCTGGTATTGCGCCTTCAGCCACGGCCACCACGTCGCCTGACCGGAGCTGGAGACCAGCAGGGTTTTGTCTTTCAGCCCCTGCAGGGAGGTGACATCGGCATGGGTCAGCAGCCCCTGGGGATCGTACTGAAAGGGCGCGGCAATGGCTTTTGCCTGGAAGCCGCGCTGAATGCCTTCCAGCAGCTGCAGGTCGTAACCGATGATCACATCGGCCCGCTTCGACAACAGCAACTGCATGCCGTTGACCTGCGGTCCACCGGAGCGGATCTCGACGTCGAGACCATATTTTTTGTACAGCCCGGTGGCCTGAGCCTGATAATAACCCCCCTGCTCCGCCTGGGCGTACCAGGAGGTCAGCAGAACGATTTTCTCCTCGGCCTGAACGGCCAGCGAGACACCGCCGAGGGCCATCAGGCCCAGCCAGCGTATGCCCCGGGGAAGGCGTGCGCCTGTTTTCATATCCCTCTCCTCTTTACGCCGGGAGGGGGAGCGAGCGAATGTGGCTCAGCCTCCCATCCCGGTCAACATTGAACCGCGACATGGTGACTGAGCAATGTCCCGTATGGATAACCCGTACTGACCGCTTCTACTCACACTCAGCTATACAAAAACAATGCCAGATTTAAACGCCTGCGAGCGGCCGCGAGAAATCGCCTGCGCCGCCGCCCTTGGGCATGCAACCTTTGATTCACGCACACCAAAAACGCACCATAATGGTGCGTTAATGAATGATTTTAGTGCCTGCCTGGTCGCTCACAGCTGACTGAAGAGCATCTCCAGCTGGTTCAACATCATCGAGGCGGCAAGGGAAAGCTGGCGGGCGGGCGAGACGCACAGCGCCAGGGTGAAAGGCTTAAGCTGCGGATCGGTTAGCGGCACAAACGCCAGCTGGCCGGACTCGATCTCATCGAGAATATCCAGCCGACACAGGATGCCGATGCCCATCTGCTCTTTGATCAGGGTGCGGATCATGTGAATGTTATTCGATACCGCCACCTCCTTTACCTCGTTGCCGCTGATGTTCACCAGCGCCTCCACCGGCTCGCTGTCATCAATGGGGCGGACGGCAGGATAAAGGGGTAGTCGAGGCACTGACTAAAGCGCACCGCGCTGCGGCTGGCCAGCGGATGGCCGGTGGGCACCACAATCCCCATATTCATCTCGGCAAACGCCCGGACCTGCAGTTCACGAGAGGTCTGGGGATTGAGCATGATGCCGAAATCCGCCTCGCCGGAGATCAGCGCCTGCTGGATGTGGATATTGTTGATGGTGGTCAATGTAAAAGAGATGTTGGGATAATGTTTATGCACCTCTTTGAGCATCGTCGAAAAGAAATGCCGGTTAATGGCATCGATGGTGGCGATGCGCACATGCCCCCGCCGCAGCCCGCGCAGATCGTCCAGCTGCTCGCAGACCCGGGTAAAGTCCTTTTTCCAGTTATTGGCCGCGTGCAGGAGCAGCTCCCCGGCGGCGGTCAGCCGCAGCCCGGTGGGATGGCGCTCGAAGAGCGGCATCGCCAGCTCCTGTTCCACGCGCAAAATCTGACGGTCGATGGAAGACGCCGACACATGCAGCGCCTCTGACGCTTTACGAAACGATCCCTGACGGGCCACTTCGGTGAAATAGAGCAGAAATCGGGAGAAGGCAAACATGGTTTGGGTGCTCTCTTTTTTGCAACGGGTTGTGCGAATCAAAGCTCTGGACGCAACAGTTTTATCACAATACCGTAGCATTCATAGCGGAGAAACGATCGTTTCACCCATTTTCTTGCATGCCGGACAGTTCACCGCGAAGGGGAGTTATCTCTTCGCCGACCCTGGCCGCCCTGCAGACAGCGGAGTGAGGGAGAGAAAACGGTAATGCACAGCCACGATCTTATTTCGGTCTCGGTCGGGGAAATACGCCCCAATGGAGAGGGAAATCTATCATTAATATTGCAGGCGGCGGCCGGGGAAATATTACCGACCTACTCCGCCGGGGCGCATATCGATATTATTATTCCCGGCGTCGGTCCGCGGCAGTATTCCCTGTGCGGCACGCCTGACCGCAGTAATACTTATGAAGTTTGCGTCAGGCTGACTGACACCTCCACCGGCGGCTCACGCTATATTCACCAGCAGCTCAAAGCCGGCGATCGGCTCGCCATTTCGCCGCCGCGCAACCATTTTCCCCTGCCGCAGGCCGGGCGCTACCTGCTGTTTGCCGGCGGTATCGGCATCACGCCTTTGCTGGCGATGGCTGAAGCGATTGCCGCCAGAAAGGGGGCGCTGGAGCTGCATTATTATGTCGCCAGTTCGCGCCAGACGGCCTTCTCCCCGCGCCTGAACCAGCTGACTGCGAACGGCACGGTGGCCATTCACTGCAGCGAGGAAGGCGCGTCGCTTCGCCAGCGGGTCCCCGAATGCTTAACTGTGCCCCACCCTGATACCGCAGTAATAGCCTGCGGCCCGGAAGGTTTTATTCAGAGACTGCGGTCGGTCATGGAGGAATATCGCTGGTCGCCGTCGCAGTTCGTATTCGAGCGTTTTACTCCCGCGGCGGAAAATAATACTGCGGCGAAAAATGCGTTTTATATTGAGCTGGCCTCCAGCGGGCAGCGCCTGCAGGTGGCCGCGGATCAAACCATTGCTCAGGTATTACAGCACGCCGGGGTGGAGGTAATGCTCTCCTGCGAACAGGGAATGTGCGGCTCCTGTATTACCGGGGTCCTCGACGGGATCCCCGAGCACCGGGACAGCGTGCTGACGGCGGAAGAGAAAGCCGGCAACGACCAGATCACGCTCTGCTGTTCGCGGGCGAAATCGCCGGGTCTGGTTTTGGATCTGTGAGGAGACTGACGATGACGTTCCCCTCCTCTTGCGCGCCGCTCGTCGGGATCAGCCGCGCCCGACTCCCGGCCTGGGCGCTGCCCGACGGCTGGCCGACGCGGGCCAACGGTGAGCCGCTGCTGGCGGACCTGGCCTTTCGCGACGGCCGGATCGCCGCACTGACCCCAACCGACCAGCCGACTCCCGGCCTGTGGGACCTGGCGGGAGCCCTGACGCTCCCCGGCCTGGTGGAACCCCATGCCCATCTGGACAAGACATTCACCATTGAACGCTGCCGTCCAGCGCAGGCCGGGCTGCTGCCGGCGATCCACGCCATGCATGAGGATCGCCGACACTGGTCCAGGGCGGATATTCAACGCCGAGCGTCCACCGCGCTGGCCCGGGCGGCAGCGAATGGCGTGACCCATTTGCGCAGCCATATCGACTGGTTTAACGCCGACGCGCCGGACGCCTGGCAGGAGATCGCCCGCCTCGATACCGGCGGCATCACCCTGGAGCGGGTGGCGCTGGTCCCGCTGCCCCTGTTTCAGGATCCGGTGGAAGCCGAGGCCATTGCCCGCGCGGTCGCCAACAGCGGGGAGCGCTGCCTGCTGGGCGGCTTCATCCACTCCTCCAACTGGGACGCCGCCGCCATGGAAAATCTGCTGTGCAGCGCGGCCCGCTGGGATCTGGATCTGGATTTGCATATTGATGAGGAGCTCAGCGAAGTGTCTCAGGGGCTGACCTGGCTGGCGGATCATCTCTCCCGCCACCCTTTTCCCGGACATATCTGCTGCAGCCACGGCTGCGCGCTGGCCGCCGGCAGCGACGAACAGGCGGCGCCGATCCTGCGCCAGCTGGCGGCGCACGGCGTCACCCTTATCGCTCTGCCGATGACCAACCTGCTGCTGCAGGATGCGACGTTCGGCCGCACGCCGCGCCAGCGGGGGATCACCCTGCTGCACGAGGCGCAGGCCGCCGGCGTGGCCACCCTGCTCGGCTGCGACAACGTGCAGGATGCCTTCTGCCCGGCGGGGAGCTATGACCCGCTGGACACCCTGGCCTGTGGTCTGTTCAGCGCTCAGCTCAGCGACCTGTTCGACCGGCAGTCGCGGCTGATCTGCGATCGCGCGGCGCTAACCGGTTCGCCGGCAGACGCGGCGCCCTTTGCCGTCGGGGCGGCGGCCAGCGTGGTGATTTTCCCGGGTAGCGACCGTTTTACCTGGCCTTTAAACAGCGCCGCCCGTCTGGTGGTTAACCACGGCAGGTTAACCCACCGGCGCGTGTGGCAGGAGGAGATGGCACATGAGTCTTGAAGCAGGCGCCGGGGCGCCGCTGGCGCGGTATGCCGCCTGGCGCAGAGCCGGCGATTTTATCTTTCTCTCCGGCATTATTCCGGTCAATCCCCTGACCGGCACCATCGTCAACGGCTTTCAGGATGTGCCTGAGCCGGTGCGGGAGCTGCTGGGGGCGACCGGCGAATTTTCAACCGATGCGAAACAGGGCCCGATCCTCGCCCAGAGCTGGTACGTCCTGGAGAGCATCCGCCGCACCGTGGCGTCCGCGGGAGGGCAAATGAGCGACGTTATCAAACTGGTGCAGTACTTTCGCAACCTTGACCATTTTCCCTATTACAGCCGGGTCAGGAAGCTGTTTTACCCCGACCAGCCGCCCGTTTCCACCGTGGTGCAGGTCAGCGAAATGCTGCCCGACGCCACGGTACTGATTGAAGTCGAAGCGACCGTCTGGTTACCCCCGTCATTTAACTCCGAGGCACCGCGATGATTAACGGTTACATTCCTGCCGCGCGCTTTCTTCCTTTTCTGAGCTGGACGGACGTGGCCGCCCTGCCGGATAAAAGCAATACGGTTATCGTCCTCCCCACCGGGGCGATCGAACAGCACGGCCCGCATCTGCCCTGCTCGGTGGACAGCGTGATATCCTCCGGCGTGGCGGGCCATGCCCTCGCCAGGCTGCCGGCGACGATCCCGGCCTACGCCATTCCGCCGATCGTCTACGGTAAGTCCGAGGAGCATCTGCATTTTCCCGGCACCGTGACCCTTAGCGGCGATACGCTGCTGCATACCCTGCTGGAGATCGCCGAATCTCTCTATCGGGCCGGTTTTCGCAAGCTGCTGATGATCAACGGCCACGGCGGCCAGCCGCAGATCCTGCAGATCGCCTGCCGGGAAATGCGCCTGCGCCACGGGGATTTCATCGCCATCCCCCACGACGTGTTCAACGTGCCCAACTGCGAAAAACAGTTTCTCAGCCCGCATGAACAGCGGATGGCGATGCACGCCGGGCATAGCGAAACGGCGCTGATGCTGGCGCTGGCGCCGGAGTGCGTCCATATGGAACGGGCCGTCGCTAATTTCCCCCCGGAATTCCCCTGCCCAACCCTGTCGAAAGGCCGTCCGGCGGCGGCGTGGGCGTCGTATGACTTTGGCCCCAGCGGGGTGATTGGCGACCCGACCCCGGCGACGCGGGAGCAAGGCGAAGGGCTTCTCGACTCCCTCGCCGCCAGCTGGGCGCAGGCGATCATCGAGATCCACCGCATGGCCTGGGTCGAACGTCGCGAACCGACCTGGGGCAAACAGCACTGGCACGGCTTTGTGCAGTCCCTACCACCTTCTTTCGCTGCTGAATCCAGGGAGCCCTGATGAATACCAGATTGACGCCCGTTTTTACCCTGCTGACCGTGGCCGCCCTCGCGACCTCAGCCTCCTGCTTCGCGGCGGAGAAGTTTACCTTTCTCACCAACTGGTATGCCCAGGCCGAGCACGGCGGGTTTTACCAGGCCCAGGCCACCGGGCTGTATCAACACGCCGGTCTCGATGTCGAAATTAAAATGGGCGGCCCGCAGATCAACGTCATGCAGCTGATGGCGGCCGGTCAGGCGGACTGCACCCTTGGCGACAACGGCCAGGCGCTGGAGACCTGGCAGGCCGGGGTGCACGCGGTGACCGTCGCCACCGTGTTCCAGCACTCGCCGACGGTGTTTATCACCCATGACAAGGTGGAGAACCCGGCGGAACTTAAAGACAAAACCTTCCTGCTCGCCACCGAGGCCTATACCTCCTTCTGGCCGTGGGCGAAAAGCGAGCTGGGTCTGGCTGGCAGCAAAGTGCGCCCCTATACCTTTAACGTTCAGCCGTTCCTCGCCGATAAAAACCTGGTGCAGCAGGGCTACGTGACCTCTGAGCCGTTCTCCGTCGCTAAAGGCGGGCAGCCGTTCTATGTCTATCCGCTCAGCGACTGGGGCTACCCGCCCTACGGCAACTCGATTATCTGTATGGCCGACACCATCCGCAAACGTCCGGCGGCGGTGGCGGCCTTCGTCAAAGCCTCCATGGAAGGCTGGAAAAGCTACCTGCAGGATCCCGCCCCCGGCAACAGCCTGATCGGTAAAGCAAATCCGCAAATGGGCGCCGAGCAGATCGCCTTTGGCATTGCCCAGATGAAGCAGTACCAGCTGGTGACCGGCGGCGATGCTAAGACCGGCGGCATCGGCATCATCACCGAGCCGCGGCTGAAGAAAACCTGGGACATGCTGGTGAAAAACAAACTGATCGACGCCAGCAAGGTGCCGTTTGAGCAGACTTACACCCTGGAGATGGTCAAAGACGCCGGAGTGATGCCATGAATACCGCCCCGAAACTGACCGTGATGAGCGATACCCGCTTTATACCCGCCGCTGCCACCCCGGCCATCGAGGTGCTGTCGGCGGAGAAAATCTACAGCAACGGCACCCGGGCGCTGCTGCCCGTCAACCTGACCATCAATCAGGGGGAGTTTATTACCCTGCTCGGCCCGTCCGGCTGCGGTAAAAGCACCCTGCTGAAGATGGTCGCCGGCCTGGTGGAGCCCAGCGACGGCAAGCTGATGCTGTGGCGGCGCGACAGTCGGGAAAAGGCCCAGCATCCGCTGTCGTTCGTCTTCCAGGAAGCCACCCTGATGCCGTGGAGCAGCGTGCGCAATAACGTCAGGCTGCCGCTGGATCTGGCCGGCGTGCCGCGGGCGGAGGGCAATACCCGGGTGAATGAAGTCCTTGAGCTGGTGGGCCTCGGCAAGTTCGCCGACGTCCTGCCGCGCGAACTCTCCGGCGGCATGCAAATGCGCGTCTCCATCGCCCGCGGCCTGGTCACCCGACCAAAGCTGCTGCTGATGGATGAGCCCTTCGGCGCGCTGGATGAAATTACGCGTAACAAACTCGACAGCGACCTGCTGCGTCTCTGGCAGGAGCAAAACCTGACGGTAGTGTTCGTCACCCACTCGATCCACGAAGCGGTGTTTCTCTCCCAGCGGGTGATCATGATGGCGGCCCGTCCCGGACGGGTGGTCGAAGATATCCCCATCCGCGAGCCGTTCCCGCGCAGCGAGGCGTTCCGCGTCAGCCCGGCCTTTTCCCTGTATGCCCGTCAGCTGCAGGACAGTCTGTTGCAGGCCAGCCAGTCCGGTATGGAGTCATAATATGAAAAATACAACCGCAACGCCGTGGATCCAGCATCCGCGTTTTCTCAAAATTCTCTATCCGACCCTCGTCGCGGTGGCGATGGTGCTCCTGTGGCAGGGCGCGGTGAGCTATTTCCGTATCCCGGCCTTTCTGGTGCCGTCGCCGCTGGTGATGCTGGAAAGCCTGTGGACGCATCTCACGCCGCTGCTGCTGGCGCTGCTGTTCACCCTCAAGATCACCCTGATCTCGTTTCTGCTGTCGATTGTCATCGGCGCCGCGGTGGCGTTTATCCTGGTGCAGAACCGCTTTGTGGAAACCGCCCTGTTTCCCTACATCGTGTTTTTGCAGGTGACGCCGATCGTCGCCATCGCCCCGCTGATCATCATCTGGGTGAAGGATGCCACGCTCTCGCTGGTGGTGTGCGCCACCCTGATGGCGGTGTTTCCCATCATCTCCAATACCACTCAGGGACTGCGCAGCGTCTCCCCCGGCCTGCTGAGCTATTTTCGCCTCAATCACGCCAGCCGCTGGCAAACGCTGGTGCGGCTGCGTATCCCCTCGGCGCTGCCCTATTTCTTCGGCGCGCTGCGTATTTCCAGTGGGCTGTCGCTGATTGGCGCGGTGGTGGCGGAGTTTGTCGCCGGGACCGGCGGGACCAATACCGGGCTGGCCTATCAGATCCTACAGGCCGGCTACCAGCTGGATATCCCGCTGATGTTTGCCGCGCTGCTGCTGATCTCTCTCGCCGGTATCGCGCTGTTTGGCGTGATGTCCTGGGTCTCGCGCCGGGCGCTCAGCGCCTGGCATGAAAGCGAAGCCGTGCAATCTCATTAATGTTCTGCTGACGAACAGGAAAAAGAATGATGACTGATGAACAGCGTCAACACGCGGTCGCGGCGATCCAGCAGGCACTCCCGGCGCTGGAGTGGACCTTACAGCCGGCGAAGATCAAACGGCTCTCCCGCGATTTTCACTGGTTCAGTCCGCTACTCACCGAGCAACTGGCGGGGAAACAGGCGGACGCGGTGGTTCGCCCGCGCGATGAAGAGGAGCTGCGCCAGCTGGTCTGCGCCTGCGCGCAGCACCAGCTGCCGCTGACCCTGCGCGGCAGCGCCACCGGCAACTACGGACAGCTGGTCCCCCTCGAAGGCGGGCTGCTGGTGGATATGACCGGGCTCAACCAGATCGTCGCCCTCGGCAACGGCACAGTGAGGGCCCAGGCCGGCATTCGCCTGGCGGACATCGAAACCGCCGCCCGCCAGACGGGCTGGGAGCTGCGCTGTATGCCATCGACCTATCGACTGGCGAGCCTGGGCGGTCTCTACGGCGGCGGGTTCGGCGGCATCGGCTCCATCAACTATGGGCCGCTGGCTGCGCCCGGCAATGTGCTCAGCGTCAAAGTAATGACCGTCGAGCCGGTCCCCCGCGTGCTGACCGTCCCGGCTCCCGAAGCGCTGCTGCTGCATCACGCCTACGGCACCAACGGCATTATCCTGGAGGTTGAGCTGGCGCTGGCGCCTGCGCACCAGTGGATTGAACGTCTGGACGTGTTTGACGATTTCGCCGATGCGCTGAACTATGCCAACGCCTGCGTCCGCTCGCCGGGGCTGGTGAAGCGCCAGGTGGCGCTGCTGGCCACGCCGATCGCTGACTATTTTAGCCACCTCAACGATCGTTACCATGCCGGGCAACATGCGGTTATCAGCCTGATCGCCGAGGAGAGCGAAAGACTCTGCGCCAGCCTGTTACCGCGCCATCGCGGGAGCAACGCCATCCGGCAGGCCAGCGACGAGGCCCGGACGCGCAACGGCTCGTTAATGGAATACTGCTGGAACCACACCACCCTGCATGCGCTCAAGGTGGACAATACGCTGACCTATCTGCAGACGGCGTTTGATCCGCTGCGCTATCCGCAGCAAATTTTACAGATGGAGCAGCACTTCGCCGGGGAGGTGATGTCCCATATTGAATTCCTGCGCGATATCGAGGGCAATCTCACCGCCAGCGGTCTGCAGCTGGTGCGCTATACCACGCCCGAACGTCTTAACGACATCATGCAGATATTTCGCGACAACGACGTCAAGATTAACAACCCCCACGTGCTGCAGGTTGAGGACGGCAAACAGGGCGTGATTCGTCCCGACGTCGTGGCGGTGAAACAGTCTCTCGACCCGGCGGGATTGCTTAACCCCGGCAAGCTGCGCGGCTGGGCGCTGCGCGACCAGCTGGAACTCGACGGCAACCCGCTGGCGCGGGCCACCCGCGAAAGCCCCACGACCTGATGGTCCCCGGTCCGGTTGGGCGCTAACGGGTCGCTGGCCCGTTGCCGCCCAACCTCATCCTGCGCCGGACAGTCCCGCCATATGGACGATAAAGCCCACCGCGGCGGCGGCCAACGGCGCGGTAAATCCCACTTTATTATGGGTGGTTTCAATAAACGACCCGCCGGCGTGAATAAAGATAAACGAGGGCAAAAGGTAAACCATGTCACCAGGCACGCCGCCGCGATGCCCCCCAGCAGCACTTCATCAACGCCCAATACCGCTTTGGTGTAACCGCCGACAAACCCGACAAAGGTCACCATCATGATCAACGGTCCGGGGGTCGATTCCCCCAGGGCGAGGACGTCCATCATCTGCCCTGCGGTCAGCCAGCCATAGTGGGTCACCGCCCCCTGGTAAACGTAAGGCAGGACGGCATACGCCCCGCCGAAAGTCATCAGCGCGGCTTTGGTAAAGAACCCGCTCATCTGGGCCAGCGGATGCGCCCAGCCCAGCATTAGCGCCAGGGCGGCCATCGGCACCAGCCACAGCAGTATCCCGGCGCTGGTGCTGTTCGCCCTGATGGAATGGGGCCACCAGCACGTGATGCATAGCGCGTCGCATATTGCATTGGTGGACAGCGCCAGCGGCGAGACCGTCCATCCGGGGTTCGTCACCGCCAGCGGCAGCGTGGCGAGCCCCAGCGCGCTACAGATCGTCAAAGCCGGTACCCATGCCGAAACCTGAAGAATGTATTCCTGGCACTGCTTGCCGGACGCGCGGCCTCGCCATTTTCGACCGGCCACAAAAGCTCTGGGATAGGATGAAATCTGGCTGGAAACGCGCCAGTGAAGAAAGGATATCGCCAGCCGGGCAGCAGCCCCCTGCTGCCCGCCTGACGTGTGAGTGGCGTTAATTCACCCGCGCAGACAAGGTAATTTGCTGCAGGGCATTCGCCATATTAATCTGAATCAGCTCTTTAAGACCTTCGCGCTTAATAAACTGGCTCCGGTGCTTACTTTTCACCTCTTCAATACTCTTTTTGATCTCTTGCGCCGGCAGTTTATACCAGCCGCGAGCCTGTTTCTCACCGCCCATTTCCAGCCACAGCGATGAATAACTGGCTTTCACCAGATCGCTTTTCACGTGGTAATCAGAATCGATGGCGTAGACCGTGGAGATGTTGAAATATCGCAGCAAACCATACAGCACGCTCATGATGATATTTTTCGGCCGCGCGCCATGCAGCTCTTTAGTCAGCACCTTCACTTCGTCATTGGTGATATCTTTCCCGCCCTGAATGCCGCCGATATAAGCGCGGCCATCGTCGGTGCAGGAAAAACAGACGCTATAGACGCGCCGGTCGCCAAGAAACAGCTGCAGCATCAGCTCCCCTTCCTCCTGAAACGGCGAGGCCAGCAGCTTAACATCAAGCTTATCGCCATTTTTCAAGGGAATAGAAAACATCTCGCGGCCAAAATCCGCGACATTGTAGAGCTGCGGCAGGACATCAGGGTGAAACGTTTTCTCGATGAAATTCAGTGAACCATGGGCAATATCCAGTTTGCGTCGTTTTGACAGCCGTTTATTGAGATACGCTTTAAACGGTTTATCCTCAAAAGGCACCAGTCCTTTGGTCACCGCGGTCAACCGCGCGCACTGATATTTCGCACAAAGTCCTTGATATTCTCTGTATTTACCTCCTGCGAGCGAGAGCTCTCTGCATTTTCGTAAAATTTTTTTATAGCTTATTTTGACCTGACCGATCACTTTATTATGTTTACGCCATTCTTTGATGGCGCCTGCAACAGTATGTTCCATTGATTAAGATCCATAGATTCATCCATAATCGCGGCCATATTAACATAAAAGCGTTTCGTCAACGCTTAATTACTCCTTCGTTGTCCTTTCATTTAATATTTAGGCAGGAAATTATCCCGGCGACGTTATTTGTCGCTAAACTTATTCTGTCAACGATGAATTATGGTAGGTAACGCCCTCCGCTCAGCGACTTAACGCTCTGTGCCTTCGGCGCGAAGCGCGGCTACATCCGCTGGCGGTTATGCCCTATACTTGACCCTGATTCAAAACCAGCAACGATAGGTAACTTATGGAAATTGATCTCGACAACCTGGTCTTCAGCGGCCTGGATGAAGCGGAAGAGCGCAACGCGGAGCGTCTGGAAGAAGCGGACAAAAAAGCCCAGGCGATCGTTGCCGACGACGACTGCGGCGACGCCTGTAAAATCTGATTGTCAAACCGGCCAGCAGGCCGGTTTTTTTTGACGCCCACACCTCAGGTGGGTAAAAACCCTTTCAGCGTATCCAGCAGCGCCTGCGCCGCCTTCGACAGCGGCAGATGTCCGGCATGGATCGCGCCGACGCACTTCTCAATCGGCGGATCGCTGAGCGGGATGCAGACGGCGCCCAACGATGCCATCTGCGTTTTACACAGCGCCGGCACCGCGCTGCCCCCCAGGCCGCTGGCCACCATCCTCCCCACCGTCACCAGCTGATGACTCTCCAGCGCCACGTCCAGCTGACGTCCGCTGCGCGCCAGCGCCTCCTCCAGCATCAGGCGTACCGCCGAGGGGCGCTGCAGGGTAATAAAGTCGAGGGTCAACAGCTCCTGCCAGGAGAGCTGCTTTTTCTTCGCCAGCGGGGATTGTTGGGGAACGATCGCCACGAAGCGGTCCACCGCCAGCGGGGTAAACAGCAGGTTGTGGTTGGGCGATGGCTCGAAAGCGATGCCCATCTCCACCCGCCCCTCGCGCACCATCTCGATCACCTGCTCATTAATCACGTCATGCACCGTAACGTTCACCCCGGCATAGCGGTCGCGAAAGGCTTTCAGCGCCTCCGGCAGAACGTTGGCGGCAAACGACGGCATCGCGGCGACCGAGATTTTACCCCGCTGCAGGGTAAAGCTCTGACGCATGGCCTCCTCGACGTTATCCCAGTCGGCCAGCAGCTGACGGGCCATCGGCAGAAAGAGTTCCCCCTCCTGGGTGAGGGTCACTTTGCGGGTGCTGCGCTGCAGCAGCGCGCCGCCCAGCGCCTCCTCCAACCCTTTGATGGTCAGGCTGAGAGCTGGCTGCGACAGATTCAGCCTTTCGCTGGCGTGGGCGAAATTCAGAGTGTGAGCTACCGCTAAAAACGCGCGTAACTGTTTGACACTCATTCTCATTTTTCATCCTGTTAACTAATTGAAAAAAATTAGTTAACAGGAAATTAATTAAAATTCCAAATGAGTGAGTCACAAATTCAAAATTATCAAATCAGTTGCCTGCGCCAATGATAAGGCTATCGCAAGGCAGGAGAGACAAGATGGCAGGACTGGATAAACGCGTCGCCAGTTACGAAGCGGCGCTGGAAGGGTTAACGGACGGCATGACGCTGCTCGCCGGCGGCTTCGGCCTGTGCGGCATTCCCGAGAACTTGATCGCCGAGGTGCAGCGTCGCCAGGTGCAGGGGCTGACGGTGGTCTCCAACAACTGCGGGGTCGACGGTTTCGGTCTCGGCATGCTGCTGGAGTCGCGCCAGGTCAGCAAGGTGGTGGCCTCTTACGTCGGGGAAAACGCGCTGTTTGAACAGCTGGTGCTGAGCGGCGAGCTGGCGGTAGAACTCACCCCGCAGGGAACGCTGGCGGAAAAAATCCGCGCCGGCGGCGCTGGCATCCCCGGCTTTTACACCGCCACCGGGTATGGCACCCCGGTCGCCGAAGGCAAAGAGGTGCGCCAGTTCGACGGAAGACACTACATCCTTGAAGAGGCGATCCGCGGCGATTTCGCGCTGGTCAAAGGCTGGAAAGCCGACTGGTACGGCAACGTGGTCTATCGCCACACCGCGCAGAATTTCAACCCGCTGATGGCCACCGCCGGGCGCATTACGGTGGTGGAGGTGGAAGAGATTGTGCCGCCGGGCGAACTGCCCCCCTCCGCCATCCATACTCCGGGGATCTATGTCGACCGGCTGATCGTCGGACAATTCGAAAAACGTATTGAACAGCGCACCCTGCGCGCCGGAGGGCACTGAGATGCTGACCCGTGAACAAATGGCGATGCGCGTCGCCCAGGAGCTGCGCGACGGCGACTACGTCAACCTCGGGATCGGTATCCCGACGCTGGTGGCCAACTACATTCCCGCCGGCATTGAAGTGATGCTCCAGTCGGAGAACGGCCTGCTGGGGATGGGCGAATTTCCCGATGAGGAAACCATCGACGCCGACATGATTAACGCCGGTAAACAAACCGTCACCGCGCAAACCGGGGCGGCGATCTTCGATTCCGCCCAGTCGTTCGCCATGATCCGCGGCGGCCACGTCGACCTGACCGTTCTTGGCGCCTTTGAGGTCGACGTCGCGGGCAACATCGCCTCATGGATGATCCCTGGAAAAATGGTCAAGGGGATGGGCGGCGCCATGGACCTGGTGGCCGGCGCGCAGAACATCATCGTGGTGATGACCCACGCCTCAAAAAACGGCGAATCCAAACTGCTGCCGCAGTGCACCCTGCCGCTTACCGGCGTGGGCTGTATTCACCGGGTACTCACCGACCTGGCCCTGCTGGAGATTGTCGACGGCGCGTTTGTCCTGCGCGAAGTGGCCCCGGGGGTCAGCCCCGACGAGGTGATACGTAAAACGGCGGGACGGCTGATCGTCGCCGACGACGTGCGCGAAATGCGCTTCAGTTAAGGAGAGATCATGACCGATATTGCCATTGTTGCTGCCGTACGCACCCCGATAGGCAGCTTTCGCGGCGCCTTCGCCCCTCTTTCCGCCGTCGACCTCGGCGCGGCGGTGGTGCGCGGCCTGCTTGAACGCTGCCAGCTGCCCGCCGCAGCGGTCGACGAACTAATTTTCGGCCAGGTGCTTACCGCCGGCTGCGGGCAGAACCCGGCGCGCCAGACCGCGCTGCGGGCCGGCCTGCCGGTCGACACTCCGGCGGTCACCGTCAATCTGGTGTGCGGCTCCGGGCTGAAAGCGGTTCAGCAGGCGGTGCAGGCGATCCGCTGCGGCGACGCCGGGATCGTTATCGCCGGCGGCCAGGAGAGCATGAGCAATGCTCCCTATCTGATGCATGGCGCCCGCGACGGCCTGCGTTTCGGCCACGCCAGCCTGCAGGACAGCATGATCCAGGACGGCCTGTGGGACGCCTTTAACGACTACCACATGGGCATTACCGCCGAGAACCTCGCCGACGCCTTCGACATCAGCCGCGAGCGCCAGGACGCCTTCGCCGCCAGCTCCCAGCGCAAAGCAGCGGCCGCTATCGCCGCCGGGCGCTTTCGCGAGGAGCTCGTTCCGGTCAGCGTCCCGCAGGGCAAAAAGCCGCCGCGAGTCGTGACTGACGATGAGCAACCCCGCCCGGAGACCAGCGAGCAGCAGTTGGCCCAGCTGCGCCCGGCGTTTCGCCCGGCTGACGGCAGCGTCACCGCCGGGAATGCTTCGTCGCTGAACGACGGCGCAGCGGCGGTCCTGCTGATGCGTGTCGATAAAGCGCGCGAGCTTGGGCTGCCGGTGCTGGCGCGCATTGTCAGCTCAGCGGTCGCCGGGGTCGACCCGTCGGTGATGGGCATCGGCCCGGTGAGCGCCTGCCGCCAGGCGCTGCAGCGCGCCGGCTGGACGCTGGACGAGGTGGACCTTATCGAAGCCAACGAGGCTTTTGCCGTCCAGGCGCTGGCCGTCGGTCAGCTGCTTGAGTGGGATAGCGAGAAGGTCAACGTCAACGGCGGCGCCATCGCCCTTGGACATCCCATCGGCGCCTCCGGCTGCCGGATCCTCGTTAGCCTGGTGCATGAGATGCAGCGCCGGGGCGCCAGCAAAGGGCTGGCAACCCTGTGCGTCGGCGGCGGCCAGGGCATCGCCATGACTCTACAACGTTAACAGGAGCCACTATGTTTACATCACGCCTGGCGGTACTCGGCGCGGGACTGATGGGCGTCGGTATCGCCTGCCATTTCGCCCGTCACGGTCACGCCGTCCGCCTGTATGACACCGACCCGCAGCGTCTCGCTGAGGTTCCGGCGGTGGCCAGCGCCATCCTGCGCGAGCTGGAGGCCAGCGGCCAGCAGGCTCCCGCCGACCGCGACGCGGTGCTGGCCCGTCTGACCCCCACCCCGACGCTGAATGCCCTGGCCGATGCCACGCTGCTGATTGAAGCGATCCCCGAGCGGCTGGCGCTGAAGCACGCCCTGTACGCCGAGCTGGAAACGCTGATCGCCGACGAGGCGATTATCGCCAGCAACACCAGCGGCCTGCAGCCGGATCGGCTGGCTCAGGGCATGCGCCTCCCGGAACGGCTACTGATCGCTCATTTCTGGCATCCGCCGCACCTGATCCCGCTGGTGGAAGTGGTGCCCGGGAGCGCCACGCTGCCTCATCTGGCGCGCCAGGTGAGCGACTTTTGCGCCGCCTGCGCGCTGGAGGCGGTGGTGCTCAACCGCGCCGCGCCGGGCTTTGTCGGCAACCGGCTGCAGTTCGCCCTGCTGCGCGAAGCGTTGCATATCGTCCACAGCGGCATCGCTTCCCCGGAGGTGGTGGACCAGGTGATGCGCGCCTCGCTGGGCCGCCGCTATGCGATGGTCGGCCCGCTGGAGGCTGCGGACATGACCGGCCTGGCGACGGTCCAGGATATCTGCCAGCACCTGCTGCCGGAGCTGGCCAGCGGCACGGAGATGATGTCGCTGGTGGCGGAGAAAGTGGCGCGAGGCGACACCGGCGCCCGCAGCGGGCAAGGCTTTTACCGCTGGGACGAGGCCCGGCACCAGCGCATCCAGTCGCGCCGGGAACACCAACTGCGCTTCGCCCTGAAACCCTAGTATCGCGTTCTGTACCCCTACAATAACAATGAGAGTGAGACGTCGTGATGAGTGTGATAATAGCCCTGGCCGCGCTGGCGTTACTGATGCTGGCAGCCTACCGTGGATACAGCGTGATCCTCTTTGCGCCGATCGCCGCCCTCGGCGCGGTGCTGCTCACCGACCCGGGCGCGGTCGGCCCGGCCTTTACCGGCCTGTTTATGGAAAAAATGGTCGGCTTTGTGAAGCTCTATTTCCCGGTGTTTCTGCTGGGCGCGGTATTCGGCAAGCTGATTGAGCTGTCGGGATTCTCACGTTCGATTGTCGCCGCCGCCATCCGCATCCTTGGGCGCCGCCACGCGATCCCGGTGATCGTGCTGGTGTGCGCCCTGCTGACCTACGGCGGTGTGTCGCTGTTTGTGGTGGCCTTTGCCGTCTACCCTTTCGCCGCCGAACTATTTCGCCAGAGCGGGATCCCCAAACGGCTGATCCCCGCCACCGTCGCCCTCGGGGCATTCTCGTTTACCATGGACGCCCTGCCCGGCACGCCGCAGATCCAGAATATTATTCCCACCAGTTTCTTCGGCACCAACGCCTGGGCGGCCCCCTGGCTGGGGCTTATCGGCTCGCTGTTCATTATCATCTTCGGTTTGCTGTGGCTGGAGCGTCAGCGCCGCAAAGCGCAGGCCCGCGGCGAAGGCTATGGGACCGACCTGCAAAATGAGCCGCAGACCCCGGATGACATCGACCTGCCGCATCCGCTAATCGCTATCGCCCCGTTGCTGTTAGTGGGGGGGCTGAATCTGCTGTTCACCCACTGGATCCCGCAGTGGTACGGCGCCAGCCATGAGCTCACCCTGCCGGGTCTGGCGAAGCCTGTCGTCACCGAAGTGGGGAAAATCACCGCCATCTGGGCGGTGCAGGCGGCGCTGCTCTCCGGCATTGTGCTGGTGCTGGTTTGCGGCTATCGCAATATCCGCGGCCGGCTGGCGGAGGGAAGTCGGACGGCGGTGGGCGGGGCTATTCTCGCGGCGATGAACACCGCCTCTGAGTATGGCTTCGGCGCGGTTATCGCCGCCCTGCCGGGTTTCCTGGTGCTGTCAAAAGCCCTCGCGGCCATTCCCAATCCGCTGTTAAACGAGGCGATCAGCGTCACGGTGCTGGCCGGGATCACCGGCTCGGCCTCCGGGGGGATGAGCATCGCCCTGGCGGCGATGTCCGAGACCTTTGTCGCCGCCGCCCACGCCGCCAATATTCCGCTCGAGGTACTGCACCGTGTCGCCGCCATGGCCAGCGGCGGCATGGACACCCTGCCGCACAACGGGGCGGTGATCACCCTGCTGGCGATCACCGGCCTGAGCCATCGCCAGGCCTACGGCGGCATTTTCGCCATCACGGTGATCAAAAGCCTCGCGGTACTGTTTGTCATTGCCACGTTCTATGTGACCGGCATTGTCTGATACCAGATTGAAGGAGTAATAAAATGAACTTACACGGTAAAACGGCGCTGGTCACCGGCTCCACCAGCGGCATCGGTTTAGGGATCGCCAAAGTGCTTGCGCAGGCAGGCGCCCAGCTGGTGCTCAATGGCTTCGGCGACAGCAGCCACGCCCGGGCTGAAGTCGCCGCGCTGGGCAAGATCCCCGGCTATCACGACGCCGACCTGCGCGACGTCGGGCAGATCGAGGCGATGATGCACTATGCCGAAAGCACCTTCGGCGGCGTCGATATCGTGATCAATAACGCCGGCATCCAGCACGTGGCCCCGGTGGAGCAGTTCCCGGTGGACAAATGGAACGATATTCTCGCCATCAATCTCTCCAGCGTCTTCCACACCACCCGCCTGGCGCTGCCGGGTATGCGCCAGCGCAACTGGGGGCGCATCATCAACATTGCCTCAGTGCATGGCCTGGTGGCGTCGAAAGAGAAATCGGCCTACGTCGCCGCCAAGCACGCGGTGGTCGGGCTGACCAAAACCGTGGCCCTGGAAACCGCGCGCAGCGGCATCACCTGCAACGCCATCTGCCCTGGCTGGGTGCTAACCCCGCTGGTGCAGCAGCAGATCGACAAACGCATCGCCGAGGGGGTCGACCCGGAGCAGGCCAGCGCCCAGCTGCTGGCGGAAAAACAGCCCTCCGGGGAGTTTGTCACCCCGCAGCAGCTGGGCGAAATGGCGCTGTTTCTGTGCAGCGATGCCGCCGCCCAGGTGCGCGGCGCCGCATGGAACATGGATGGCGGCTGGGTGGCGCAGTAAGCCGCTGGCGCCGCGAAGATCAGAACATCGCCAGAAAGCGTTTCACCGTACGCGAGCGCTCGAAGCGCCGCCAGGCGATGGCGATATCGGTCTTCAGCGGCGCCCCGCTAAGCGGGTGATAGCTGACGTTCGGCTGCTGGATGCAGGTCATCGACTGCGGAACCAGCGCGAAGCCGAAGCCAGCATTGACCATGCTCAGCGACGACGAAATTTGCGACGACTGCCAGGCGCGCTCCATATCGATCCCGGCGCGCAGGCAACTGTTATACACCAGCTCATACAGCCCGGGGGCAACCTCCCGCGGGAAGAGGATCGGCGCCACGTCGCGCAGCTGCTCCAGGGCCAGGGTCGGCTGCGTCGCCAGCGGGTTATCGCGCGGCAGCGCGATAACCATCGGCTCCTCATCGATAATCCGCAGATTAAAGGCTTTACTGCTCTCGCACGGCAGGCGGACGAAGGCGATATCCAGCTCGGCCTCGCTCAGGGCGGTCATCAGATTGGCCATATTGTCTTCCATCTGGTGCAGGGTCACCCCGGGGTGGTCGAGCTGAAAACGGTGCAGCAGCGTGAAGATTTGCGGATGGAAAGCATCAGAACTGGTAATGCCTAGCGACAGGCTGCCGTTCATCCCGCGCGCAATGCCCTTGGCCTTCTCCAGCGCCGCATCGCTCATGGCGAGGATCTGGCGGGCATCCTCATAGAAAGACTCTCCCGCTTCCGTCAGCTCCACCCCGCGGGTTAAACGCCGAAACAGCGGGGTCCCCACTTCGCGCTCAAGCCGCTGAATTTGCTGACTTAACGGAGGCTGTGAAATACCCAGCTCCTTGGCGGCCTGGGTGAAGTGCCGCGTCCTGGCGACGGCGACAAAATAGCGAAGATAACGAAGTTCCATATCGAAAACGTCTCAAACCAGCATGGTTTCTATATTGGAACTGTGAGCTGAATCGGGTCAACATTTATTTAACCTTTCTTATATTTGTTGAACGAGGAAGTGGTATATGAATCATTCTGCTGAATGCACCTGCGAAGAGAGTCTATGCGAAACCCTGCGGGCGTTTTCCGCGCAGCATCCCGAGAGCGTGCTCTATCAGACATCGCTCATGAGCGCCCTGCTGAGCGGGGTTTACGAAGGCAGCACCACCATCGCGGACCTGCTGAAACACGGCGATTTCGGCCTCGGCACCTTTAATGAGCTGGACGGGGAGCTGATCGCCTTCAGCAGTCAGGTCTATCAGCTGCGCGCCGACGGCAGCGCGCGCAAAGCCCAGCCGGAGCAGAAAACGCCGTTCGCGGTGATGACCTGGTTCCAGCCGCAGTACCGGAAAACCTTTGACCATCCGGTGAGCCGCCAGCAACTGCACGAGGTGATCGACCAGCAAATCCCCTCTGACAACCTGTTCTGCGCCCTGCGCATCGACGGCCATTTCCGCCATGCCCATACCCGCACCGTGCCGCGCCAGACGCCGCCGTACCGGGCGATGACCGACGTACTCGACGATCAGCCGGTGTTCCGCTTTAACCAGCGCGAAGGGGTGCTGGTCGGCTTCCGGACCCCGCAGCATATGCAGGGGATCAACGTCGCCGGGTATCACGAGCACTTTATTACCGATGACCGCAAAGGCGGCGGTCACCTGCTGGATTACCAGCTCGACCACGGGGTGCTGACCTTCGGCGAAATTCACAAGCTGATGATCGACCTGCCCGCCGACAGCGCGTTCCTGCAGGCTAATCTGCATCCCGATAATCTCGATGCCGCCATCCGTTCCGTAGAAAGTTAAGGGGGTCACATGGACAAACAGTATCCGGTACGCCAGTGGGCGCACGGCGCCGATCTCGTCGTCAGTCAGCTGGAAGCTCAGGGGGTACGCCAGGTGTTCGGCATCCCCGGCGCCAAAATTGACAAGGTCTTCGATTCACTGCTGGATTCCTCCATTCGCATTATTCCGGTACGCCACGAAGCCAACGCCGCATTTATGGCCGCCGCCGTCGGACGTATTACCGGCAAAGCGGGCGTGGCGCTGGTCACCTCCGGTCCGGGTTGTTCTAACCTGATCACCGGCATGGCCACCGCGAACAGCGAAGGCGACCCGGTGGTGGCCCTGGGCGGCGCGGTAAAACGCGCCGATAAAGCGAAGCAGGTCCACCAGAGTATGGATACGGTGGCGATGTTCAGCCCGGTCACCAAATACGCCGTCGAGGTGACGGCGCCGGATGCGCTGGCGGAAGTGGTCTCCAACGCCTTCCGCGCCGCCGAGCAGGGCCGGCCAGGCAGCGCGTTCGTTAGCCTGCCGCAGGATGTGGTCGATGGCCCGGTCAGCGGCAAAGTGCTGCCGGCTAGCGGGGCCCCGCAGATGGGCGCCGCGCCGGATGATGCCATCGACCAGGTGGCGAAGCTTATCGCCCAGGCGAAGAACCCGATCTTCCTGCTCGGCCTGATGGCCAGCCAGCCGGAAAACAGCAAGGCACTGCGCCGTTTGCTGGAGACCAGCCATATTCCAGTCACCAGCACCTATCAGGCCGCCGGAGCGGTGAATCAGGATAACTTCTCTCGCTTCGCCGGCCGGGTTGGGCTGTTTAACAACCAGGCCGGGGACCGTCTGCTGCAGCTCGCCGACCTGGTGATCTGCATCGGCTACAGCCCGGTGGAATACGAACCGGCGATGTGGAACAGCGGCAACGCGACGCTGGTGCACATCGACGTGCTGCCCGCCTATGAAGAGCGCAACTACACCCCGGATGTCGAGCTGGTGGGCGATATCGCCGGCACTCTCAACAAGCTGGCGCAAAATATCGATCATCGGCTGGTGCTCTCCCCGCAGGCGGCGGAGATCCTCCGCGACCGCCAGCACCAGCGCGAGCTGCTGGACCGCCGCGGCGCGCAGCTCAACCAGTTTGCCCTGCATCCCCTGCGCATCGTTCGCGCCATGCAGGATATCGTCAACAGCGACGTCACGTTGACCGTGGACATGGGCAGCTTCCATATCTGGATTGCCCGCTACCTGTACAGCTTCCGCGCCCGTCAGGTGATGATCTCCAACGGCCAGCAGACCATGGGCGTCGCCCTGCCCTGGGCCATCGGCGCCTGGCTGGTCAATCCTGAGCGCAAAGTGGTCTCCGTCTCCGGCGACGGCGGCTTCCTGCAGTCGAGCATGGAGCTGGAGACCGCCGTCCGTCTGAAAGCCAACGTACTGCACCTGATCTGGGTCGATAACGGCTACAACATGGTGGCTATCCAGGAAGAGAAAAAATATCAGCGCCTGTCCGGCGTCGAGTTCGGGCCGATGGATTTTAAAGCCTATGCCGAATCCTTCGGCGCGAAAGGGTTTGCCGTGGAAAGCGCCGAGGCGCTGGAGCCGACCCTGCGCGCGGCGATGGACGTCGACGGCCCGGCGGTAGTGGCCATCCCGGTGGATTATCGCGATAACCCGCTGCTGATGGGCCAGCTGCATCTGAGTCAGATTCTGTAAGTCATCACAATAAGGAAAGGAAAATGAAAAAAGTCGCACTTGTTACCGGCGCCGGCCAGGGGATTGGTAAAGCTATCGCCCTTCGTCTGGTGAAGGATGGATTTGCCGTGGCCATTGCCGATTATAACGACGCCACCGCCAAAGCGGTCGCCTCCGAAATCAACCAGGCCGGCGGCCGCGCCATGGCGGTGAAAGTGGATGTCTCCGACCGCGATCAGGTGTTTGCCGCCGTCGAACAGGCGCGCAAAACGCTGGGCGGCTTCGACGTCATCGTCAACAACGCCGGCGTGGCGCCGTCCACGCCGATCGAGTCCATTACCCCGGAGATTGTCGATAAAGTCTACAACATCAACGTTAAAGGGGTGATCTGGGGCATTCAGGCGGCGGTCGAGGCCTTTAAGAAAGAGGGTCACGGCGGGAAAATCATCAACGCCTGTTCCCAGGCCGGCCACGTCGGCAACCCGGAGCTGGCGGTATATAGCTCGAGTAAATTCGCCGTACGCGGCTTAACCCAGACCGCCGCTCGCGACCTCGCGCCGCTGGGCATCACGGTCAACGGCTACTGCCCGGGGATTGTCAAAACGCCAATGTGGGCCGAAATTGACCGCCAGGTGTCCGAAGCCGCCGGTAAACCGCTGGGCTACGGTACCGCCGAGTTCGCCAAACGCATCACTCTCGGTCGTCTGTCCGAGCCGGAAGATGTCGCCGCCTGCGTCTCCTATCTTGCCAGCCCGGATTCTGATTATATGACCGGTCAGTCATTGCTGATCGACGGCGGGATGGTGTTTAACTAATAAAAAAAGCTCTGACATGGCTTGCCCCTGCTTTCGCGCAGGGGCTTTTTTTTGGTTTGGGTGTGAGCTTCGTGCAAAACACAGCAACGATATTTGAAAGTCTCTGGCGTTGTCACTTACGCTTCAGCACAACGTGGCAATCTGGCTGGGATGAAAGTATGCTTTGAGCGAAGAGCTACCTGTCACTGTGTGCGATTGAATATTTTGTCACACGAGCATAACAACCCTGTTGAGAAATCTGGATCTAACATCTATATCAGCAATATACTCCACTTTATAAACCGTAGATCAGGAGATTACTTTGCAACCAGATCGCTCAAGACTTTATCTTCGCCGCGTAAACGCATCAGATATAGATGATCTCTTCAGGATTTATGGCGACCCTGCAACAAATACGTTCAATCCAGCAGGCCCGTATCCCGATATTAGTCACGCACGTAATGTAATGGCCCGCTGGCTTAACCACTGGGAGAATTATAGGTTCGGAAACTGGGCTATCTCACTGAAAGAGAATCCCGATAGAATTATCGGTTTTGGAGGGCTTAGCATTATCAGTTATGACGATACACCGATAATGAACCTGGGGTATCGTTTCTCTACAGAATCATGGGGGAAAGGTCTGGCGACAGAGTTCGCTAAATATGCGGTCGGGTACGGGTTTGATGTTTTAAAACTGGCTGAGATTTCTGCGGTAGTAAGACCAAACCATCTGGCATCCCAAAAGATCCTGACGAAAGCAGGTCTCCGGTTTTCACGAAATATTCATGACGTGAAAAATGAGCCCGCAAGCATGCTTTTTACTGTGACTCTGGATGAGTGGAACAACGCGCTAAGTAGGGGAACTACCCCCCCCCATTGATCATTAGAGTTCATGCGTAACGTCCGCTGCTGACGCGGATCGGACGAGCGACTGAGTTGTAGGTCCGCTATGAGCGATCTTCGGACATTGCAAATCTCGCAGTTTGATTTCATGCGAAGCAGCCCAAGGCTGCTCTGTTTTATAACAGGTGTCAGGCTTTAATTGATGCAATCACAGAGAGAATAGTCTTACCGGGCTCCTGAGAAAAATCTGGAGCAAACTGCGCTGCAAGAGTGCTTAAAGAAGTAATCACACCTCCAGCCTGCTCAGCCTGCCTGAGCGCTGCGTCTTCTGTTCTCGAAGAGCGGCTACCGATGCAGTCTACTGGAATGAATACATTGTAACCAGCCTGAATTCCACCCAGGGTTGTAAGTAAGACAGCCACTTCAGCAGTGTAGCCAGCCACTATAAGGGTTTTTCGGCCAGAACGTTTAATGGCGTCAGTAATCTCAGAAACCTGGAATGGATCGGCTATTTTACGAAAAATGGTGTTGTGCGTATCGGCATACTCCCTGAGCGAAGGTACCAGCTCGCCCGGTTTACCATTTTGAGTAACCGTCAGAAAGTAAGAAGGGGCGGAAACAACTTTTGCACATTTTGCAAGCCCCCCTACATTTGCAGTCAAAGACTCGGGAGATATCGTATTACATGTACTTACCAGGCCGGGATGTAAATCAGCAAAGATAAAAACGGCATCATCTTTTTCAACGCTGAACCTGTTATCCATTTTGCTGCTTCCTGATAATCCGGGATTATTAGATTCTTTTATTTCGTTATCTGCGTTTGCAGTTGCGGACATACCTAAAGCTATTGCGCCCAGCATTGCGCTACCTGCATTAATAAAATCTCTACGCTGCATTTTAACTTTCTCCATTGGCCAGTTTGAGAAGGAGCGGATGGGTATGATATTTTCACTGTAAATTCTGCTGAAAATGATACTGGTGTGTGCTGTCCAGGCCTCTGGAGTGGAGGAAATTCTCTACAATATCTGCTATCTGCTGATTATTCTTATCCGCAAACGCAAAATGAGTGTTCCCGTGTATTCCATGCTCGGGAAGAATAAAGAGCGTAGCCTGCCCACCATGTCGGTTGAGAGTATCAACGAATTGCCGCGCACGTATTTCATTAACGCGCCAGAGTTCCTCACCAAAACTCGCACTCTCAGACCGTACAACGTTGTCCCCAATGATGACCATAACGGGGATGGCTGTTAATGCTCTGAATCGCTCAGGGGAAACAACCTGCGGGGCTGTTGCTTTTCCTACAAATGACAGTGAGGTTTTAACATTTTTAGGGAGGTCATTCGAAGGAAACGCAAACGCCCCTGGCTCGAAAGCAATAATGCTTCGAACCAACTTCGGAGACTCCATTGCAGTCTCCCATCCATACTGTCCGCTCAGTGAATGAGTCATCAGAATGGCAGGTCCCGTTTGTTTCAACAAAGCAGTCATGGATTTCGCCATAAATTGCCTTTCCTGAATATCCGGTGAGGGCTCAGGCCCGGTATTCGGGGTCTGCCATCTTAAAAATTGCTCAATGGCACGCTCGTTTTGAGGAAATTGAGAGTCGCTGAAAAAAACCGGTTTTTGTGGCGGGAGCCATTTACCCAGTCTGAACGTATTCCATGCGATGGATTCTTTATGGTCGGTGGGAATATCTGATACTGCGGAGGCCGGCTCTGTTCTTCCTGCCCTCCCACGGCGCGGCTGGTCAATTATAAAAACCGGCCAGTGTGCACGGGTGAACATTTGCCAGAAACCGTCACGTCCATCAGGCGTTGTTTCCCATGATTTGCCTGATTGACCTCCACCATGCCACATCACTACAGGCAGGCTGTGACTGCTCTGAGGAATAAAATACTGAACATAACCATGATCGTAATGAAAAGTATTACCTTCCTCATCCGTATCGGTTTTTCCCGCAAACATCAGGCTACCCATGTCTGTCAGCACAATGGGGGGCCGTGCTGCTTTATCGTAGCGGGAGATATCTGCTGCGTTGCTGACCGATGGCAGCAGCAGAGCTGCTGCCATCAATGGCAAGATTGACGCATCAAATTTTTTTTTCATGATAAGGCGCTTATTCTCGGAGAATTAAAAATCAGGTATTAAAGATTTTTGTGCCAACGGTTTTAATTCGCTCAGGATCGGTATGTGCTGTAAACAACGTTTCACCGGTATCAAGCTGGCTGATTTTCTCCATATCAGCATCGCTGATTGAGAAATCAAATACGTTAAAGTTCTCACGGATGCGCGGCAGATTAACTGACTTAGGTATAACGATAACATTACGCTGGATCAGCCAGCGCAGAACAACCTGGGCTACGCTTTTATTATAAACCTGTGCGATCGAGGCAAGCAGTGGATTGCTGAACAGGTTGTTTTTTCCTTCGGCAAATGATGCCCAGGATTGTGCCTGCACGTTCATACTCTGCATGAACTCAACGTTTTGTCCCTGCTGCAAGAAAGGGTGCATTTCAATCTGATTGACAGCTGGCGTAATACGATTAAACGTTGCCAAATCGGTCAATCGGTCCGGAGCAAAATTACTCACGCCGATAGCCTTGATCAGGCCTTCATCATATAACTCTTCCATGGCGCGCCATGCACCGTGTACATCAGAGTAAGGCTGATGGATAAGGTATAAATCCAGATAATCCAGCTTAAGACGATCAAGTGCTCGCAGGAACGCGCTGCGGGCTTTTTCATAACCCGCGTCCTGTACCCATAATTTGGTAGTGATAAACAATTCATCTCGCGCGATCCCGCTTTGCTGAATGGCCGCGCCAACGGCGGTTTCATTCTCATAAGCAGCAGCAGTATCAATAAGACGATAACCCGTCTGAAGAGCACCAAGAACGGCTTCCTGACATTCTTTCAAGTCCTGCATCTGATAGACGCCAAACCCGAGTATAGGCATCTGAACGCCATTATTGAGGGTAGTAAATTTCATGAGCATTGTCCTGTCAGTCCAGAAAGATGAGATAAATTCCCGGCCAATATAGTTTCCGTTTATCAACCAGAAGCATTGCTATTTTACAAGGGCTCGATTAGCATTTTAATAACGTATAGTCTAAAAAACTTTATCTGGAGTCTAATGGATCCCTTTTCTGATGTTTTGAATCTGCTGTCTGCCCGCAGCTATGCCACTGCAGGTCTTTCCGCCGGCAATCACTGGGCTATGTCTTTTCCCGGATATAACGGACTCAAGTTCATTTTTATAAAAAAAGGGATGTTCTGGTTCAGACTGGAAGCGGAACCTGAATGGACCCAGCTGAGTGAGGGGCAAGGCCTCGTGCTGACCCGATATGCCCGCTTTTTAATGGCGACGGACGTTAACATCCCGCCAGCTGAGTCCTCTGAGAAAAAAAGGCCTCGCGTTAACGAGACCGTCAACTATGGAGGTGACGAAAACCTGTTACTGGCTGGAAAGATGGAAATTGATCTTACTTCTTCAGATATTCTGCTTAACGGCCTGCCGCTTGTTCTTCATTTTAATACGCAGACCGATGACAGTTCTGCGCTGTGCACGCTTATGTCGCTGTTCTTTAGGGAAAAGGTAGCTAATAAGCCAGGCTCTGTTCAGGCCTGTGACTACCTTATGCACCTGATCATGATTGAAGTGCTGAGAAGTGGATACGAAAAGTCATCTGAAGGCTGCGTAGTCATCGACAAATTTAGCGATGCCCGTATAAACAAGGTACTTAGCGCAATTCATCAGGAACCAGAAAACAACTGGAGTTTGCTTGAGCTGGCAACAATATCTGGTATGTCACGAGCTGGCTTTTCAAAAAAATTCAGGGAGGTAACGGGACTCACGCCTCTTCTGTATCTGACAAACTGGCGTATGCGGCTTGCGAGTAAATCCCTGAGATATACCCGTGAGTCTGTAAAGCTGATTTGTTTTAAGCTGGGCTACAGTTCAGAAAGTACCTTCAGTAGTGCCTTCAAGCGCGTTTATGGCGTCGCCCCCAGAATTTATCGTGATCAACACTTTCAGGCAGGCTTAAAAAAAGACGATTAAAGCTTAATCCTTTCGCACACAGGCAATTCATTAGTTAACGAAACCTCATCGCTTTTTATTAGATTTTATCTAGTCAGGCTGTGGGTATATTTCATGGTTACATCCCAGCGCCCCGAATGACATCTCACCCGGAGGGCGTAACTGAAATTATTGAAGTGGTTACTAAGTTATACAATGGCGCTAAAAATTTGTGACTGGCACGTGCTCAACCAAAATACATTGATGTAAGCCACGTCCGCTTTTGGCACACAGCAGACATGAAATTCTGGAATAGCATTCGTACACTTAGAACATCGAGAAGCTTTTGAAAGCCGCGTCAGCGGCATGACAGCGCCAGCAGAGAAAAACCCGGATGGCGGCGCATGGCGCCTTATCCGGGCTACGCTCTGGTGCCGTATTTTTGCCGGGTGGCAGCTACGCCTTACCCGGCCCGGTGATTTGGCGCTCAATTCGCGCCCTTCGTAGGCCCGCGCAAGCGTAGCGCCGCCGGGCAAGGGCAGCGGGTGCGGAGCCGGTTTTGTGCCGGGTGGCGGCTGCGACTTACCCGGCCTACGGTCCGTGCGACTTGTCGTTAATTTATTCACCATTGTTGCTGAAACTGCCGGTGTTGCGGCCTCAAAATCGCTGAGACGTTCCCGGAAGGCCGGGGCAGCCCGCATGAATGCGGGCTGAGGGCCGTGTTTTGCACGGACGCTGCCTCGGCCCGACCCGAAGCCTGCAGGGATAAGTCGAAGGCACCACGCAGTGGCGATGTTGCTGGCCGAAGCCCGGGGGTACAGGGGGCGGCGGCGACTGGCCGCCCCCTGTGCGCTCCCTGCGCCATGCCAGGCATAACGCAGAAGATTAACCGGGAGCGCAAAATACGCTGAAGCCACAGATAACATAAAAGACTTCCCGGCAGTGCTTTCCCTCACCCAGGCCTTCTTCCGGAGGGAGAGAGAACCGTACGGCAGTCGTTGCCGTTCCATGACGCTCCCTGCGCCACGGAGAACCAGGTGCAGCACCACGAAGCGGGAGCACAGAGTACGCTGAAGTCACGCGTGAGAAACGCTTTCCCGGGCTGAGAACCAGGAAAACCGATAACCGTCTCCGGCAAGAAATCAGGCTCCGAGCCCAACATGTTGCCGGGTGGCGCTTCGCTTACCCGGCCTACAAAGGCTACCCGCGATTTGGCGCTCTATTCGCGCCCTTCGTAGGCCCGCCCAAGCGTAGCGCCGCCGGGCAAGGACAGCGGGCACGGAGCCGATTTTGTGCCGGGTGGCGGCTGCGCCTTACCCGGCCTACAAAACCAGGGCTGACCGTACCGCCCTCGCGGCAGACCCCACGTTCAGCGCCGCCGGGCAGTTACTGCGCCTGCTGCTGCGCCTGCGCCAGCTGGCGGACGATCGCCTCGCGCCGCGCATCCCCTTCCGGTAGCCGGGCCAGCAACGCCTGCAGGGCCGCCACGGCCTCGGGGTAATCTTCATTGCGCACCGCGCTCAGGGCCAGCATCTCCAGCACCGGCAGGCTGTTCGGCTGCCGCTGATGCAGGTCACGCAGCAGCAGCTCGCCCATCCGAACCTGACCTCTATCTCCCGCCCGCACCAGCGCGCTGGCGTAATCGAAAGCCGCCGCCGGGTCGTCCGCCGCCAGAGCATGCGCCCGGCCAAAGGCGCCGATCGCCGTCTCGCCATCGTTTAACAACAGGCCCAGCCGCCCAAGCAGCTGCCAGCCGGCGAGGTCGTTCGGAGTATCCTGCAGGTGGCTGCGCAGGCCAAGCCGCAGCTCCGCCAGCTCATCCATTCGCAGCGGCGCCGCCGTCGGGTCCTTAACCTGCTGCAACAGCGCAGGAAAATGTCGTTCAGCCTGCTGCCAGAGCAGCACCTGACCAATATCGCTGGTTTTCAGATACAGGCCCAGACTCAGGACCACCAGCAGCAGCGCGCCCGGAAACAGCGCCCAGCGGCGTAGCGGCCGTTCGCCAGACTGTGCCTGGGGCGGAATATCCGTCAGCAGCGTGCGCTGCAGCTCGACGACCAGCGCCGGGTTGTCCTCGCCGCGCTCCTGCGCCAGCTCCTGCAGGCGCGACTGGTACAGGGCGCGGTTGAGGGCATCGCGGTCTACCGCCCCTTTGCCCGACCACGGGAAGTACAGCAGCCCCAGCGCGCCAGCCAGCAGCAGCGCGACGATAACCACCAACAGGCTCATCGTTCTTTTCCTTCTTGCAATAATGCCGCCAGCCGCTGGCGCTCTTCGGCGGTGAGCGCCGCGTCAGGAATGTCGCGACGGCGGGCGCGGGCGATAATCACTCCCGCGCCCGCCAGCACGAACAACCCCGGTCCCAGCCACAGCAGCACCGTGCCCGCGGTCAGCGGCGGCTCATAGCTGACAAAATGACCGTAGCGGGCCACCATATAGTCAACGATCTGCCCTTTCGTTTTACCCTGCTGCATCAGCTCGTACACCTTCTGCCGCATATCAGCGGCAATCATCGCGTTTGAGTCGGCGATGCTGTTGTTCTGGCATTTAGGGCAGCGTAGTTGGGAGGTGATCTCGCGGAAGGCCTGCTCCTGGGCCTCATCCTTAAACTGCCAGGTATCGATGGCGGCCCACGCCTGGCCGGTCAGCATCAGCGCCAGCAGGATGACCATTACCCCTCTCATCAACCCGCCCTCCGGTTGTATTGATCCCACAGCGGCTGGAGCTCCTCGCGCCACACCCGTTCGTTCAGGTCGCCGGCGTGCCGCCAGCGGATAATGCCCTGACCGTCGATGAGAAACGTCTCCGGCGCGCCATAGACCCCGAGATCCAGGCCAAGCATGCCGTTGCCGTCGTAGAGGCTCAGCCTGTAGGGATTACCCAGGCGCTGCAGCCAGCTCATCGCCTTCTGGCGATCGTCTTTGTAGTTCATCCCCACCACCCGCACGCCCTGCTGCGCCAGGCCGTTGAGAAACTGATGCTCGGCGCGACAGGTTGGACACCAGGTGGCCCAGACGTTGAGCAGCAGCGGCTTGTCGTCAATCAGCGTCCGTCGGTCCAGCGTCTGACCGGGGGTATTCAGCGCTTCAAGGCGAAATTCCGGCAGCGGTTTGCCAATCAGCGCCGACTCGAGGGTCGTCGGGTCATCGCCCTCGGCGATGCGCATCAGTTGCCAGAACAGCGCGGCGGCCAGCGCCAGAAACAGCACCAGCGGGATAAACAGTAGCTTCCGGTTCATGAGGCCTCCTGCAGCTTCTTACGCATCCGGTAGCGCGGATCGAGCATGCAGCACAGACCGCCGAGGGCCATCAGCACCCCGCCGTACCAGATCCAGCGAACGAACGGTTTATAGTACAGACGCACCGCCCAGCTGCCGTCGCTCAGCTCTTCCCCCAGCGCGGCGTACAGATCGCGGGTCAGCCCGCCGCTGATCGCCGCCTCGGTCATCATCATCCGGCTGGCGGTGTAAAAGCGTTTCTCGGCATACAGCGTCGCTTCCGGGCGGCCGTTGCGGGTCACGGCGATAATGCCTTCGCCGCCGGTCCAGTTGGGGCCGACGATATTGCGCACGCCGTTAAACACAAAGTGATAGCGGTGGATATCGATGCTGTCGCCGGGGCGCATCCGTACATCGCGCTCCACGCTGTAGTTCTGGCTGAAGGTGATGCCGATAACGGTCACCGCCACGCCGACGTGACCGAGCACCATCCCCCACTGGCTGCGGGTCAGCGTGCGCAGGCCGCGCCAGAAGCCGTGGCGATGGGTGGCCCGTTCGTGAACCTCCATCAGGGCGAAGATCAGCACCCACAGGGCCATCATCAGGCCTATGACCGCCATGGCGGTGATACGGTCCTGCAGCAGCCACGGCAGCGCCAGAGAAAGTGACAACGTCACCAGCAGAGCGATAATCAGGCGCTTAATCTGCCTGGCGACGTCATCGCGCCGCCAGCGGATCAGCGGTCCCAGCCCCAGCAGCAGCGCAAACGGCGCCATCAGGGCGGTGAACATGGTATTGAAGAACGGCTCGCCGATGGAGATGCTGCCGAGGCCCAGCTCTTTATGCACCAGCGGCAGCAGCGTTCCGAGGAGCACCACCAGCATCGCGGCCATCAGCAAGATATTGTTGCCAAGCAGGAACGACTCGCGCGACCACAGCGTATGTTCCACCCGCGCCCGCACCCGGCCGCCCTTCAGGGCGTACAGCAGCAGCGATCCGCCGATGGCGACAATCAGCAGTACCAGAATAAACAGCCCGCGCGACGGATCCGAGGCGAAGGCATGCACCGAAACCAGCACCCCGGAGCGCACCAGGAAGGTGCCCAGCAGGCACAGGGAGAAGGCGGCGATGGCCAGCAGCACCGTCCAGGCGCGGAAGCTGCCCCGCTTTTCGGTCACCGCCAGGGAGTGCAGCAGCGCGGTTCCCACCAGCCACGGCATAAACGAGGCGTTTTCCACCGGGTCCCAGAACCACCAGCCGCCCCAGCCCAGTTCGTAGTATGCCCACGCCGAGCCCAGCACGATGCCGAGAGTGAGGAACATCCATGCCGCCTGGGTCCAGGGACGCGACCAGCGCGCCCAGGCAGTATCCAGCCGGCCCGCCAGCAGCGAGGCGATGGCGAAGGCGAAGGCCACCGAGAAGCCGACATAACCCATATAGAGGATCGGCGGATGGAAAATCATGCCGATATCCTGCAGCAGCGGATTGAGGTCGCGGCCATCAATGGGGTACTGCGGCAGGCCGCGGCTGAACGGATTGGAGGTGAAGAGGATAAACAGCAGGAACCCAAAGGCGATCATCCCCATCACCGCCAGCACCCGGGCGACGGCGTCGAGCGGCATACGGCGGCTGAAGATGGCGACGGCGAAGGTCCAGACGCTGAGCAGCAGAACCCACAGCAGCAGCGAGCCCTCGTGCGCCCCCCAGGTCGCCGCTACCCGATACCACACCGGCAGCGCGCTGTTGGAGTTTTCCGCCACGTAGCGGACGGTAAAGTCATTGACCACAAAGGCGTGCACCAGCAGCAGGAAGGCGCCGCCGATACAGGCGAATAGCCCACAGGCCAGCGGCCGCGCCAGGGCCATCAGCCGCCGATCCTGCCGCGCCGCGCCCCACAGGGGATAGACGCTCAGGAGCAGCGCCAGCCCCGCCGCCAGACACAATAAAAAGTTGCCCAGCTCCGGCATCATGGCTGCGCCCCCGTTTTCTCCGGCGTCATGGCGTTTTTCACCTCCGGCGGCGTGTAATTTTCATCATGTTTGGCCAGCACCTGCTGGGCGGTAATATGCCGCTCGCCGTCCAGCACGCCCTGGGCCACCACGCCCTGCCCTTCACGAAACAGGTCCGGCAAAATGCCCTTATAGCTGACGTCCACCACCCCGCGGGCGTCATACAGCTTAAAGCGCACGTCGAGAGTTTGCGGGTCGCGCTGCAGGGAGCCCGGCTGAACGTAGCCCCCCACCCGCAGCCGCTGACCGGTATGGGGCAGCGCCCGGGTTTCCGTTTTACCGTAGATAATTTCCCCCGGGGTGTAGAACAGATCGATATTACTGCTCAGGGCGTACAGCGTCAGGCTGACGGTTAGCCCGAGGCCGGCGAGCACCGCCAGCACGATATACAGCCGGGTTTTACGACGCGCTTGCATCCGCGGCCTCCTTGTCATGTTGGCGGGCGGCAGCGATCCGCCGCTCGCGCGCCTGCTGGCGTCGCACCTCATGGAACAGCGCCCGCCGCGCCCACAGGGTATGCACCGTCAGCAGGCCAAAGGCGGCGACGGTCACGGCCACCGCCAGCCAGACGTACACGGCATAGCCGCCCATATTCAGGAAGGCGGCGAAAGACGAAAAGGCGGGGCTCATCGGGCGGCTCCTTTATTCACCAGCGCCACCACCCACGGTCGATGGCGCTCCAGTTGCAGGATCAGGTTACGCAGGCGCATCAGGGTCAGGGTGACCGACAGCGTGAGGAAGGCAAAGATGCAGATCCGCAGCGGCAGACGCATGCTTGGGTCGATGGTTTGCTGCAGGTTGGTCGAGCCCTGGTGCAGGGTGTTCCACCAGTAGACCGAGTAATGAATGATGGGCAGATTGACCACCCCGACCAGCACGAGGATCCCCGCCGCGCGCCCGGCCAGCCGGCGGTCGTCAAAGGCGTGCCACAGGGCGATGACCCCGGCATACAGAAACAGCAGCACCAGCTCCGAGGTCAGACGGGCATCCCAGATCCACCAGGTCCCCCACATCGGCTTGCCCCATGCCGCGCCGCTGACCAGCGCCACCAGGGTGCAGACCGCCCCCACCGGCGCCAGGGCGGCGATCGCCAGATCGGCCATTTTGATCTGCCAGACCACCCCGACGAAGGCCGCGACGGCCATCGCCAGGTACAGCCCCATCGACCACATCGCCGCCGGGACGTGAAGGTACATGATCCGGTAGCTTTCCCCCTGCTGATAGTCCGCGGGGGCGAAGCCAAAGCCCCACCCCAGGCCGATGACCAGCAACAGCGCGCTCAACGCCGCCAGCCAGGGGATCCAGCATCCGCACAGGCGGTACAGCCGCTCGGGGATCGCCAGTTGATGTAACGCTTTCCACATAGACGCTTACTCACACGGTTATGATGGCCGCGCCCGCAGGCGCAGCGAGTTATCGCACGGTCAGCCGCAGCGCAGCGGCGGTGGCGAACGGACACAGGGTGGCGCTGGCGGTTAAGAACGCCGCCAGCATCGCCAGATAGCCGCCGACCGGGAGCTCGGCGGCGGCCGCCTGGCAGGCCGCGGTGGCGAAAATCAGCAGCGGCACCGCCAGCGGCAGCACCAGCAGGCTCAGCAGGACGCCGCCGCGCTTCAGGCCGACCGTCAGGCCAACCCCCACCGCGCCGAGAAAACTGAGCGTCGGGGTGCCAAGCAGCAAGGTCAGCGCCAGCACACCGGCGTCATGCAGACTCATCCCCAGCAGCAGCGCCGCCAGCGGCGAGACGATCAGCAGCGGCAGGCCGCTCATCATCCAGTGGGCAACCACCTTCACCAGCACCACCGCCACCAGCGGCGTCGGCAGGAGCATCAGTTGCTCCAGGGAACCGTCCTGCCAGTCGTCGCGAAACAACCGATCCATCACCAGCAGCGCCGCCAGCAGCGCGGCGACCCACACCACGCCCGGCGCAATCTGCGCCAGCAGCTGCGGCGCGGCGCCTACGCCGAACGGAAACAGGGTGATGACGATCAGAAAGAACCAGAGCGGATTGAGGATCTCCGCCCCGCTGCGCCACGCCAGGCGCAGTTCCCGGGCCAACAGCGCACGCATCATTGCCCGCCTCCAGCGTCGCCGCCGAGGCGCAGGGTGCGCAACGGACAGCCCAGCGGCCGCAGCGGCTGGTGGGTGGTGAGGATGGCGCATCCCCCCTGCCGGGCGTGCTGCTCCAGGCGACGGGTCAGGGTTTCCATCGCCGTGGCGTCGAGGGCGGTGAACGGCTCATCGAGGATCCACAGCGGCGCGTCGGTTAACCACAGGCGGGTGAGCGCCACCCGACGCTGCTGCCCGGCGGAGAGCTGGCTCAAGGGGAGGTCTTCATAGCCCGCCAGGCCGACGGCGGCGAGGGCGCTTTCCCGCTGCTGAAGGCGGCTGGCCGGAAAGAAGAAACGCAGGTTTTCATCGGCGGTCAGCGCCGCGTTAACGCCGGGTTTATGGCCCAGCCACAGCAGCTGACGGTGAAATGACTCCCTCACCTTCGCCAGCGGCTGGCCCTGCCAGCTCACCACCCCGCTTTCCGGGCGCGCCAGGCCGCAGAGGATCCGCAGCAGCGAGGTTTTCCCCGCGCCGTTATCACCGGCGATCTGCAGCAGCTCGCCGGCAGCGAGGGACAGCGTCAGCGCCGCAAACAGCGGTCGATCGTCAACGATGCAGGTCAGTCGCTCTGCATGCAGCATGAAGGCAAACTCCTTGATTCAGACAGTATTTTACGTCGTCGCTAAGTATGGGTTGCGCCGCGCGGGCGACGCAACCCTGACGGTTACTGTCCGGCCCCCGGCAGCTTCGAGATATCGGCGTTGCCTAACGCCTTCTCATCATGCGCCGCAGTCTCCTTACGCACCTTCGCCACATCGCTGGCGCTGACCGCCGGCGCGTTGTTGCCCCAGCTGGTGCGGATGAAATTGACCACATCCGCCACCTGCTGGTCGTCCAGGCGCCAGCCGAACGACGGCATGGTCAGGTTGGAGACCGCATCTTTCACCGCCGGCGTGGTGCTCCCGGTCAGAACGATGTGGATAAGCGAAGTGGCATCTTCGGTCTGTACCACCGGGTTGCCCTTCAGCGACGGGAAGGCGCGTTTATAGCCCGCGCCGTCGGTACGGTGGCAGGCGGCGCAGTTATCGACGTACAGCGCGGCGCCGGTTTTACTGTCGTTACCCTTCCACAGATCTTTCGCCACGCTGTCTTCCACCGGGGCTGGGGTCTGTTTGCCGCCGCGCGGCGGGAGCGACTTCAGGTAGCGGGCGATGGCGGTGATGTCGTCATCAGAGAGATACTGCAGACTGTGCTCCACCACATCGCTCATGCCGCCGAAGACCACCGATTTATCGTTGCGTCCGGTTTTGAGGAACTCGGCCAGCTCGGCTTCGCTCCAGGTCCCCAGGCCGTCGCGGTTTTCGCCGCGCAGGCTGGAGGCGACCCAGCCGTCAATCGGCGCATTGCTACCCGCCAGGTAATCATCGCCTTCGCTTTCACTGAGCGCTTTTTCCTGCATCGTCAGGCTACGCGGGGTATGACAGGCGCCGCAGTGGCCCAGGCCTTCCACCAGATAGCGGCCGCGCTCCAGCACCGGGTCAACCTGCGGGTTGGCGACAAAGTCGCTCGGCGTCGGGGCGAAGATGCCGCGCCAGAACGCCAGCGGCCAGCGCATCGACAGCGGCCATGGGATGTCGGTGTCCTTGTTGGCGACATTCACCGGCTCCACGCCGTGCATAAAGTAGGCGTACATGGCGCGCATGTCCGCTTCGCTGATCCGCGCGAACGAGGGATACGGCATCGCCGGATAGAGCGTGGAACCGTCTTTCCGCACGCCCTTGCGCACCGCGTCGTCGAACTCTTCGAAGGTGTACCCGCCGATGCCGTGTTCTTTATCCGGCGTGATATTGGTGGAGTAGATGGTGCCGATCGGCGTCTCCATCGGCAAACCGCCGGCGAAAGGTTTCCCCGCTTTGCCGTTGGTGTGGCAGGCGACACAGTCCCCCGCCCGCGCCAGATACTCCCCCTGCTTAATCAGATTGCTGTCCGCAGGCGCCTCTTCGGCGAAGGCCGCGCAGCTCAATGCCCCAAGCACCAGGGCCGATAACCATTGCATTTTCATCATCTGCCTTCCTTTATGCCTGCACCAGGGGACCCGGATTTTTCAGATACTGCTCACGGATCGCCTTCGCTGACCAGTAGGCCAGCGCGGCCACCGTGCCGGTTGGGTTGTAGCCCAGCCCCTGCGGGAACGCGGAGGCGCCGATGACGAAGACGTTATGCACGTCCCAGCTTTGCAGATAACGGTTAACGGCGCTGGTTTTCGGATCTTCCCCCATCACCGCCCCACCGTTCATATGGGTGGTCTGGTAGGTGGTGGTATCAAAGTGGCTGTTGGCGTTTTTTGGGCTGCCGAGGATATATTTCGGCTTCATCGCTTTGGCGATCGGCGCCATCTTATCGAACATAAACTGCGCCATCTTGATGTCGTTTTCCTGCCAGTCGAAGGTCATGCGCAGCAGCGGCTGGCCGAAGACGTTTTTGTAGTTCGGATCAAGATCGAGGTAGTTCTGCCGATAGGACTGGTGCGCGCCGTGGGCATCCATCGACAGGTGATGGGTGTAGGTATCGGCCACCGCCGCTTTCCACTTGCTGCCCCACGCCGGGGTGCCCGGCGGAACCGGGAAACCGGAGATGGGCTTGGTCCCGGCCTGGTTGACCCAGAATGGCGAACCGCCGACAAAGCCCGCCGCGCCGTGGTCGAAGTTGTCGGCGTTGAAGTCGTCGACCCCGACGCCGTTGCCGCCCGCGCCGATAAACGGGTTGGTATAGGTGTCTTTGTCGAAAATGGCCTTGATGGTGGTCATGTTCTGGTAGGCGAAGTTACGCCCCACCACCCCTTCGCCGGTCTCCGGATTGTACGGTTTGCCGATCCCGGAGAGCAGCATCAGGTGCACGTTGTGGAACTGGAAGGCGCCGATAATCACCAGGTCCGCCGGCTGTTCCATTTCGCGCCCCTGGCCGTCGACGTAGGTCACGCCGGTGGCGCGGGATTTGTCGTCGGTCAGGTTGACCTTCAGCACGTTGGCGTTAGTCCGCAGCTCAAAGCGTTTTTCCTGGCGCAGCGCCGGCAGAATGTTCACGTTCGGCGAGGCTTTAGAGTACATGTAGCAGGCGTAGCCGCTGCAGAAACCGCAGAAGTTGCACGGGCCCATCTGCGCGCCGTAGGGGTTGGTATAGGAGTCGGAGGTGTTGGCCGACGGCAGGTTATAGGGGTGATACCCCACTTCCAGCGCCGCTTTTTCAAACAGCTGCGCCGACCAGGTGTTTTTCTGCGCCGGCAGCGGGAAGTCGTCCGAGCGGTCCGGGGCGAAGGCGTTGCCGCCGCGGCCTTTGCCGACGACCTTGCCTTTGATCGACCAGGCGGTCCCGGAAGTACCGAATACTTTTTCCGCTTTATCGAAGAACGGTTCCAGCTCGTCGTAGGTGACGCCGAAATCCTGGATGATCATATCCTGGGGGATGAAGTTTTTGCCGTAGCGTTCTTCATAGTGGCTGCGCATCCGCAGCTCAATGGGATCGACGCGGAAATGGACGCCGGACCAGTGCAGCCCGGCGCCGCCCACGCCGGTACCCGGCAGGAAGGCCGCCAGCTGGCGATAGGGCACCGCCTGTTGGCTGGTGTTATGCCGGATGGTGACGGTGCTTTTCGACAGATCCTGGAACAGCTTGCGGCGGATGTTGTAGGTCAGCTCATCAATCACCTGCGGATAGGCGCCGTCCGGCCAGGTGTCGCGCATCGGGCCGCGCTCCAGCGCGACGACGTTGAGCCCGGCTTCGGTCAGCTCTTTGGCCATGATCGCCCCAACCCAGCCGAAGCCGACGATCGCGACATCGGTTTTTTTCAATACGGTGGCCATGATTACGCCCTCTCCCCATTAATTGATACCGGCGGGAAGGGGTAGCGTTCGCCCCGTTCAACCCAGTCCATAAAGTCGGCGCGCGCGCCGGGAAAATTAATCAGCGTCCAGCCGACCATGCCTTTATTGCCGCCATGGATCGGGTCGCTGAAGAACCCTTCGCGGGTGTTTTGCAGCAGATAGGTGAAGAACAGCGAGGCCGGCAGCTGTTTGAACTCGGCTTTACCCGATTCCCACAGGCCGAGCGCCTCGTCCTGCTGCTCGCTGCTCAGTTCAGCGAAGGTTTTATGATATTGGTCCTGACACCACGCCTCGGCGTCGGCGATCCCGAGGTTATAGATCTGTTTGGGCACCAGCGGTAGCTGATAACCCATCTCTTTCGGCACGTCGGGATTGAAGGGCCCCTGCATATACCAGATGGAGCCGGTGGCGTAAGGGGTATTGAGCTGGCGGTCGATAAACTCCGGCACGCCGGCCTCTTTGGCGCCGGGACCGAGTTCATCCGCCGGGATTAAGCGAGCGACGGCGGCGTTGATAAACGCCCACTCACGATCGTTGAAGAACTGCGGCTTCCAGTCGCTGGCCGCCGCGGTGTTCCCGGAGGCTGGCTCTGAAGTGGGGGCCGCCTGCGCGGTCGCGCTGGTGGCCACGCCAATAGCCCCTGCTCCCGCGCCGCCGATCACCACCGTCGGGATCAGCGCCATCGATTTCACCAGGAAATCACGCCTGGAATTGTTGGTTTTCTCGCTCGACATCATCACATTCCTGTCATTGAAAATTACTGTTTTTGTCGCTGACAAAACCAGTGAATGTCGTGCTGGAACCGATACCATTGCGCTTTTAAACCGCTTAGCGTCTGGCCCGGCCCGGCAAGTCGGATAAAACATCGCCAGAGGCGATATCATTTATAGGGTTATCGTTTGGATAGTAGACGATTCTCAACGAAACGCGGGAAATCGGAGAGAAATTCACCGGTCTGTCATCGTGAGAAGAGTGCTGCCATAACCTTGAGGCGGTAAACCAGCGGCATTCACACCGCGCTGAGCTTACCCATGCGCCAAAAAAGAGTGACTTGTATCACAAATGTTATTTTTTGTTTATGGTACATGGCAGATTAAACGTCTGTAAATACTCGTATTAGGAATAATTAAACATTTTGAGCTGTTAAAAAAGTTAATAACCGTTGTTAACTATCTTGTATCTATTGTCCGGCTAGCGCCTTCAGCTGGCGATATCCCATCCACAGGAGAAGAGAAGATATGTTCGATCATGTGAAATTCGGCGTTAGCGACTATGCCGCCAGCAAAGCGTTCTTTTTGCAGGCCCTGGCCCCGCTTGGCGTAACGCTGGTCGGCGAAGGCGAGCCGAGCTACGGCGCAGAGCTGGCCGGCAGCGGCGATGCTTCTCTATGCCTCTATCAAAGTGCGGAAAAACCGGCGCCGCTGCACATTGCCTTTCGCGCCGACAGCCGCGAGCAGGTCGATGCCTTCTGGCAGGCGGCGCTGGCCGCCGGAGGAAAGGACAACGGCGCGCCGGGGCTACGGCCAAACTACCACGCCAGTTACTACGCCGCGTTTGTGATTGCGCCAGACGGGCACAATATTGAAGCCGTGTGCCATCTGGCGGGGTAAGCTGAGTGGAAAAAAATTCCCACGTCCGTGGGAAACGCTGAAGGTATGGATGTGTCGGATTCAGCTGACCGGCTCAATGAGGGCGGACAACAGTCCGTTGAAGTGGGTATGTGACTCAATGACATAATCCGAGGAGACTTTATCGCGGATTTCGAAACGGTCATCTGTGAAGCTGTAGACAATCACGGACATGCCCTCTTCACCAATGACTACTTTGCCGATGAGGTTCGGATCGACATAGATTTCGTTAATACGCGTATCAAAGTTTCGAACAAAGATATTCGACCATGCAGGTTCACCGTTCTCTGCCTGCACCAGGCTGTACAATGTCATGCCATTGTACTCACCCCCATCCATAATATTGAACATATCAGCGTAGTCCGGCCGACTAATCAATAGTCGTTGAATATCCTCATAGACCCTTCTTTTCTTGTCCTCCCATTCAACAGGCGCGACTTTGTGCATTAAATCTGCCATGACGTCTGGGTCTACAGGGTCGGCTACGGGATAATTACCTTCAACCATCAGCGACTTCAGGTTACGAATCGTGAAATAGCGCTTTAGCTGGGCGGGGAATAAAACTGGCATTGCGATTGTTTTTCCTTTCTCGTCGCAAAACTCGACCAGATAGCCAGTTGTTGGCGAATTAAAAACCATAACAATAGTACCAAGCGTTCCTTTTACCAGCCCTTCATTCGGCAAATCCTCACTTAAAACCACAACGTCTAATTCGGCACTTTTCATGTTTATTTCCCTATTTAACGTAAATAGTTGTCAGGCGAGGAACGAGCGCATCTGTTTCATACATCCAGCCTGTACGGATGACCGCCGTTTCACCATTGATGCCTAAAATTGGCATATCTACAGCCATTGTTTGACCGTAGTTGTTTGTCTGCAAAATCGTTGCCGGGGCCGATAATACGCCCTTCTGAATTCGTGCTGCTAAGACATCCGCATTCGTTGGGTTGTACCCCAGGGCAGACTCAAACACCCGAGCCTTATGACCGCCTGTAGGATGTGTTGAATCTAAAGCGTACGTCGCGAGTTTTTTCGGATCGATAACGGCGTATTCAGCATTCACTAACGTACCGTTCTCAGAGATGAAGCCCTTCACATACGGGCTTTCGAAGGCTGGTATTTTACTGAGACTCGATAACTCATCTAACTCACTTAAAGGATTCAATCTACCCATTGTTAATCCTGCAGCGAAAGAGGCTCCTGCAATGAGTAATCCTTTATTGCCCATAATCTGGTCGTAACCTGCAGGCGCATCCCCACCCAGTTGCAACGCTGTTTCATGGAATCCTTCAAGGTTGCCATTATATATACCGCCAGCGGCTAGCAGTCGGCCAATGGTCTTACTGTTTAGTGTCTTTGACGCTGGTGCGATTCTTGAGCCATTATAATTGTGTTGTATACGCTGAGTGGGAGCTGGCCTCCTTCCTTGGCGATCGGCAATCGTGTGCCTGTAGGCGTTCATAATTTCGTCCTTAAACCACGCATGGTATGACGAAGCGGTAGAGGTAAAAATTAAATCGCCATTGTCGTCGATGTAAAATGGATTTCTGTCACTGCTCCAACACCTGGAGATATCCACACCAACAAGCCAGCCAATTTGTAGCCTGTGCTCTACCTCATCATAGATAGGATCTGCATAGCTACGTTGCCTTCGTTCATATGGCCTTTTATGTGGAGATGAGTTGTATATTTCCTTCGGTAGGCCAAAAGCGAGGCTGTGACCATTCGCCTCACAGGAGAGGTCGTAATGTATACACGCTTCTCTTAGCGAACCTGCTGGTGTCAAAATATATTGAAAGTCTTCAGGATTTAATTGGCGTATTAAATCATGTGACTGGTAAAGTCGAAACATATGAATTTCCTATCCTTCATTTTATAAGAATCATTCGCCGTTATTGCTTTAAACAGTTCCCTTCTCTATCGCAATAAAATATTCCTACCTCTACCAAACGACAGTTTCATTAGCTAAAAATTATTTTAGTTTCGCTGGCTATAAAATATTTATTCTAATACGAGTATTCCGCTTATTGCTAAGTCCCACATGTGTAGGGAAGACTCCAGTACGCCAATGCTGGTAGACCCCTCACAAGAAACACCCCACGTACATGGTGAAGACAGAACGAATGCCCGCGCTGGTACGGCGCGTCGTGGATTCCAGAAACACCCCCACGTGCGTGGGGAAGACTGCCGGATATCATCACCGCGATTAAACGGCGGAGAAACACCCCCACGTGCGTGGGGAAGACCACACGGCGGCGTCGTTGGGCCACTCCGAAATAGAAACACCCCCACGTGCGTGGGGAAGACTCGACGCAGAAAGACCGCTCCATCGGCGTGAAGGAAACACCCCCACGTGCGTGGGGAAGACATCTGCCGAGGGTGAGTATGCGAGCGCACTCCGGAAACACCCCCACGTGCGTGGGGAAGACGCTTGCCGATATTGATATACACGCCTTTTGCGAGAAACACCCCCACGTGCGTGGGGAAGACTTAACACTCTCCCGGGCTATCTGGGGCGCCGCAGAAACACCCCCACGTGCGTGGGGAAGACGTAGTTAAGATGCATATCCGCCCCCGTCACCTAGAAACACCCCCACGTGCGTGGGGAAGACACCAACATATTGTGAAAGAGCGAGAGTTTAATCACAATATCCACGTATTACGACAGTTTTAGGGTTTCAATAATCAGCTGTAACCCACTGAGATCAATAATCGGCTTTCTGACCTCACCCTTGTAGCGAATTTCATAACCAGGCGGTTGAGGAATACTGCGAAACAGCATCAGGCCTGATTCCACAGGCGTGTACTGCAACAGGTAATCAACAACGGTTTGTGCGACCGAATCTTTGACGCCTGAGACAAAAACATTTGGCCGCGGTTCGACAAACCACAGCTTCATTCGTCCACGGACCGCTGGCGGCAGATCATTTGCCAGTACGACGAGCACCTTTCCCTCCCATCAGCTCATTGATATCGGCCGCAATCAGGTTGAGCAAATCCAGGGCTATCACTCGCTTTCTGAATGCCTCAGAGACTTTGTGTTTATCGTAGCGGCCCGCCATTTCCCTCGAGAGTGAAAATGCCAAATCAATACAGAGCCGTTCTTTGTAAAGGTCGGCCAGATCATAGACAAACGGTAAAGGGCTACCTGAATGGATAAAGCCGATATGCGGTGAGTAGCCCATCGCATGCACAACCGAGCATAAAATGCCATACAGGGCGGCGTTGGTGGAGGTCAGTACCTGGTTTGTCAGGTCACTCAGTTCAAACTTGCCTGGTGTAAACTGACGCCCTTTCCAGCCGACGCCATACTCCTGCGCTTTCTGCTGATACAACGCGCGAACCCGACTCCCCTCCATGCCCATCATGCTGTTTAAACTTTTACCCTCCAGATCGGCATCCGGAAAGCGTTTAGCAAACATCGCCCGGGCAACCTTGAGGGCAGACGATGCATCGCAGGCCAGCGCCATCTGCGCTTTAAGATTGCGGGTATCTGCAGTAGGCAAAAAACCGGCGGCATAAAACAGCAGGCTATCCTCGCCCACCCAGCACACCGCACAGTTAGCCGCAGTTGCGGTTTTGATCGCCTCATGAGTCACAGTTGTCCCGGGGCCAAGCAGCAGCGTGTTGATGGTCGCCACTGGGAGAGGCACCACGTTGCCATCCGCATCCACCCATTTCACACTGCTGTCATCAATTTCCAGCCGCCCGCGCTCAAGATAGAGAAAAGGATATTTATCTTTTACCTGAGGCAGGAGTTCGCGGGTAACTTTGACAAACAGCCTCTCCCCCTGGGCCATTAGCCGCACTCCAGCACGGTCACCTGACGATCCCGGTAACGCTTATGCCGGCCGAACTGCACCGGGACATCATTAAGCGTGATGACATCGCCATCCCCTTCCCCTTCAATGACCCTGTAGCTCAGCGTGCGCCGCTTACTCTCAGCTAATGTCCTGGCCTGCTGCCATGCCGCTTCTGCGCTGTCATAGATGCCCTGATAGATCAGCTCGCTGGGCACGCAGCTTTTACGACCGAGATATAAATCCCATACCGGATTTTGTAGCGCCTCTGGTAACGACTCGGCTTGCTGGCTGCCAAGTCCCATTACCACGGCGAATACGGCATCCTGGAGATAGTGGCGGTAGGTCATTTTCGTTCCACCCCCTACGGCTTTCTTTCCATCGGATGTTTTAGGGATCAGCAGACTTTGCCACGGATCGCTGTCGTCATATCCGCTGCCAACCATCTGGAAATCGCACAATGTCGGCTCGCGCAGGAGCGGCTGGCCCTCCTTGTCGGTTCGGGCGTAGGCGCGAACCTCCATCGGCAGGTTATTCATCTCAGCCAGCCACTCGACCTCTGGCCCCGCGGCGCCTCGTGCACAGCAAATCAGCCCCAGAATGCCCGAGCGAGTCGGGAAATTCAGCGTATCGCGCACACCGAACTTTGAATCGCCCCCCCAGGACTGCAGCGGCCCTTCAAGCCACAGCAGCATATATTGCGTAGTTTGTCTCATCTCCACCGTCCATTACAGATGTGACTGTAAGTCAGCGATCAGGCGGTCAATGCTGTAGTCGAGGTCCTCACCTCACTCATAATCGCCTTGTTTGCCGAACAAGGAGCCAGAGAGTTTTTCTTTTGTATGCAACCAGTTTTTGAGCGCCGCTTTACTGGGAGATAAGAAGCCTTCACCCTGACTCTTAACTGGCTGCTCGAATGAAGCCTGCAGACCCTGACCTTTACGCAGTAACACGCGGGCATATTCCCACGGGCAGGCCCCGGACTGCGTTGTCTGTCGGGCTGAGGGGACGGCGACATAGAGTGCCTTAACAAAAGCGGCGACGGCGGTTTTCATATCGGCGTCCTCACCCAACGTCTGCGCCAGTTGCCCGAGATCCAAGCTGACATAGCGATAGTAGGTCGCCGAATTAAACTCCAGGCTGCCCATATGTGCCGAACCGCTTTCATCCTCCGTTTTACAGTCATCCACGGCGGTAAAAAACTCGACCTCATTACTCACTTTATGGGTGGAAATGGCATGCGCGAACGATGCCGCCGCCTCAACGTTCATATCCGCCGCTTTGGCCACCATGCGCCCGAAAAGCGCAATATCCAGGGCATCCAGGGTATTGTTAACCACCTTTTTGGCGACTTTGACCAGCTCTTTGTCTTTCAGGCTGGCGGCGTCAAAATCTTTTCCCTGCGCATAAGCGGCAAATGCGGCGGCCTCAGCCTCGCTGAGAAACAGCAGGGTATCATCGGAGAAAAAAGCGGCCATCGCTTCACCGCATCCGGTGGCCTGTTCTTCGCTCGCTCCCAGTGCGCGACAGGCGTTGGCCAGCAGTGAGGCAGTTTTTTTACTACGCACCCCGAGACGAATACCAAAATCAGGCAGCGCCAGACGCACCTGGCGCTTCCAGCACTGCGATGACACTCTGGCGCGCGACACACCGCCAACGATGGCGGACTTGGGGGCGCCCACGTCATCGCGGTTAAGGCAGGTCACCGGGAAAGACTGCAAAATATGAAACTCAATACGGGTGTTTCTGAACGGGGTAGTCATAAGATTATCCTTAATAAATTGTTAAACCATCAGGAAAAAAGCGCATCAACAACGGGCACAATCTGCAGCAGGCCGCAGCCAAAGGCTCGCCCTTTACCAATGCCATGATGAAAACTATGCTGGAACTTCTGTCGGTCGGTGACGGTGAGCAGCCCCTGCACCGTCGCCTTGCCAAGCGTTACCTGGCGGCCGGCTTTATCTTTAAACTGCAGCACTTCCATCGCCTCAACCTGCAAGCCAGGAAGGTCAACGTCAAAGCCCCAGCGGCTGGCGGCTCGCTGAATAAACCACTGCGCAATATCGGCCCGGCCTTTCACCGCGACGCGTTTACCCGTTTGCTTATCTTTCCGTACCGGATTCACTTGTACCTGAAAGCGATAACGCGAATGGGAGAGAAAGGCGGCCGGAATCGATTTACTGATGACCTCACCGTACAGCCCATCAACCTTTGCAGCCGGAGGTCTGTCAGAGACGATCAATATTTTGCGGCCATGAAAATCCCCGCCCTGGTCGGCATAGGCGATCCCGCTCGAAATATGGCTGCACTTCTCCCGGTCTGTACGCGCGTCAGCAAACAGGCTGTACACCACCCGGTGTAGGGAGTAGGCATCGCTTATTTTCAGCGCTTTCACCGCAGCGCGATCGAGATGTAAAGCACTCGCAAAGAGGTCAGTCATGTGAATTCCTCGCCTCACTCCCGGCAGCCTCACCGGCACGACGATAGAATTCCTGCGCCCAGCGGGCGCGGATCCGTTCGCGACTGCTGCCGGAGAACCACTGCAGTTCATTGAGTAGCCCTGCGAAATCCGGCGTCACACTGCGGCTGGCCATTAATGCCAACAACGGGCGCAAAATACGGCACGCTTCGCTGGTCGAAGTACAGGCCAACAGCCGTCGCAGGCGAGCTTTCGCCTGTTCAGACTGATTGCCTTCGGGATAACAACCGGCAATGGCGGCCCCCAGAGTGATTGTGCCATTGCTGGCCGGTTTCGCCTTTGCCAGCGCGGCGCCAATGACGCAGTACGGCAGGCGTTGCCACTCTTTTTCCAGGTCAATGCCAAACCCCGCCAGGATTTCCCAGCTCTGATACTCGGTCGCCGGGTTATCCGCTCGTTTAAGGCGGGCGGCAAAGCCATTGTCTTTCGCGATACGCTCAATCACGTAACCGACAAATCGTTTGGCAGGCGATTCGTTACCGGCGCTTTCGGCGGTAACGTCTGCAGGAACCTGATCCATGATGATCCTCCTTAATCGAGGGTGAGATATTGGGAAAAATTAGGCCGGGCCAGCGCCCAGGCATCTAATTGACGGGCACTGTCGGCGGGACAGAGCTGATCAAAAACCTGCCCGGCGTACCTGGCAAAAATTTTTCGTAACTGAAGACGCGCGGTATGGTCTTCACCGGAATTCAAGCAAGCATTAATTAGGGTCTGAGCCTGACGTTCACAAAGTTGCCAGAATATCGTCGTCGCTTTTTCGGCCTGCTTTGCCACAAAGGGTTGAGCCTTCCCTGTCGCTGATTTATCAATATCTGATAGCTGGCGGAAATAACGTACAACTGCACCCCAAAGCTGTTTTTGCACAGCATCAAGCTGCGTCATTTCATATTTTAAATACTCTAAAAATGTGTGATTGATTAAATCTGATGACAACCATATTTCTGACTGAACATAATCATCGGTCCCTGAAGCGTACTGTTCCCCCGCATTACTACTCACCCTTAAGCCGCCTGACCATAGCGCAAACTGCTCCGCATGATGGGTTATCCGCTTCAGAGGAAGGCTAAGCTGACGGGTTTCATATCCCCGGGGGCTATCTTGCTCAATAAACTGCAATAACGACGTTAGTTCGCGCCAGGGGCGTTTACCCGGATTAACCCATAACGCCTTTGGTTTCTTTCCTGAAAAATCGACGGACACCGAGGGGTCGGTTTTGCCCTCCAGATAACCGGCATGGCTTATTCCATCGCTATAGTGAATGCCGTCCTCAGCTAACAGACAAAATTTACCCATCGAGATCAAGCGGCCCAGCAACGACGCTTTCAACGAGCGTGCAATGTCATCATCTTCCCCTGTCGGCATTCGCTCCCAGGGAGCAGTCCCCAGCGTGGGATACATCGCCAGCTGCGTAATATCCTCAGCGGTAAACAAATTGAGCCAAATGCTCTGTACGATTGAATTCCCCTGCCAGAACGAATGTAACAATCCCATATGCCCGACAGAAACCCCGGCCTTTCCACTGCCCGGCTTTCCCTTGTCGTTTTGTTTACTCCGATAGCCCGGCGTTAATACCACAGAGTTATCGGTTTTCTTGCCTCCGAGCCCAAAGCCCATTTGCATAACAATAGCTAGCGCTTTGTCTGCATCAGTTAATTGCTGCTGTTGCTGACTTTCGGTCAAAACGGTGGTATTGCCGGTACTCACCTCCGGTGATAATACGCCCAATGACTTACATTCCGCGGCCTGAATAGCGGGCATCTGTAAGAACGGCTTTTCGCCATACAGATAAAAACGGTCATGCCATTTAGCAAGGTACTGCAGGCAGCAATGGGCCATTCCCTGCCAGCCCATCTGCTGCCAGTCGCTATCATCTGTCGGCGTCGCTGCTGCCTGGGCGATGGCGAGTAGCAATTTAGTGAGCGCGATTTTTTCTACCGGATTCCCACCTAAAGCGCGTAATTCCGGCTGGCTGAAAATATCGGTTAAACTGACCAACCCCACATCCACGACCGCAATCCAGGGTTCATCAATCAAATTGAAGCGGTTCTCCATGGTTTATTCCTTTTTGGAAATGGCCCGGAAGCCAAGATATTCACTATATTCGAGAGTGTATTTATCGCCTGCGGGCCGGCCATCCAGTGTCTTCAACTCACCCGCCGGGCTGACAATCGCAACCCGCAGTAACGCCTCGTCATCTTCGGGGCGACCAAGATAGAACACCTCCTGCAGGTGTAATTTTTCCAGCTCACTTTTAGCTATTGTGGGCGGACAAAAAGCCGGGCTAACTCGCACCAGCTGCTGATTAAGCACCACCGCCAGCTGTCGCCACTGCGCCCGGCTTAAACGATGGCGCCCATGCGGAAGGGTTAATTCAGCACCATCTAGCAGGCGCATATACGTGATGCCGTCTTGCGTACGCAGACCACGCAGCAGCAACAGGTCATGGGTGTCACGATCGCTATAGCGAGTCTCCGCTTTATGCTCAGGCAGCGTTTTCCCGCCGGTAGATAACGTGAGCTTCGCCAGCGACTGCAGCGCCTGTTCTCCTGAACGAAAGCGGCTGCCATTCTTCAGCTCATGCAATAGGGTGGCCCATGTCCCCTCTTCAGCGCGCTCGGTATAGGTTTGATCGATCAGGGGGCGAATATCCCCTGGCAATGAGAGGGACGGGATCGCTTGCCAGACCTCCAGACTGCGGCATAACACATAGGGCGAATAGACCATCGCGCTCATGCCGAATGCAGAACCCGGGTTGGCTAAAGCACTCTCCAGCGAGGGGGACAATAGCCAGCATTCCGCCTTCGCGCTGGCATGGCGGGGCGTATCGGTATGTCGCCACAGCCGACCAAGACGTTGCAGCAACATATCGGTTGGCGCAAAACGGCTGACGAGGAAATCAGCATCTATATCGAGGGATTGTTCCAGAACCTGGGTCCCGACTAAAATGCGTCCGCACTGTTTACGTTGGGGCCAACCCGCCCGGCCGTAAAGCGCGACCCAGCGTTGCTCATGCCGGTTGCGGTGCTGGGGCGTAAAACGGGAATGTAAGAGTCCTGTTTCACATCCCGCCTCGACCGCCCGGCTGGCCAAGTCCAGATATGTTTGTTGCGCTTCGGCAATGGTGTTCTCAATCCATAAAACCTGCTGCCCGAGCTCTGCGCGCCGCAGCGCCTCTTCCCGCGCGGACTCATCTTTACGACAAGAATGGAGGATGACGGTGGTATTCTCGGTGACGGGAACGCCAATCTCGACCAGACCGCGCTCCCGTTCCGCTGATGGCGCCGCGGTAATCAGCGGGTATGCCTCACTGGTTGTGCTTTGCTGCAGTAATGCGTCGCGACGCGTCTGACTCAGCGTGGCGCTAAGAATAATCACTGTACAGTCGATTTGACGGAGGAATTCGACTAACGCATTAAGAATCGTGCCAGTGTATAAATCGTAAGTATGAACTTCATCAAGGATCACAACCTTGCCTGCGAGCCCATACGCTCTGACAAAACCATGCTTAACATTCATCACCGCCATCAACGCCTGATCGATGGTACCGACGGCAAACGGCGCTAATAAGCCGCGTTTACGGTGGTTAAACCACGCACCACCAGGGCTTCCTTCCTCCCCCATCTCGGTATCCATCAACCAGGCGCCGGAATGCAAAAGTAAGGCATGTTGCGGGGTTTCAGTACTGACAATCTGATGCAAAAACGCATTAAAGCGATCGTATATTTTGTTCGAGGTTAGCTGGGTGGGTAGCGCAAAATAAATGCCGGTTGCTTTTTCCTGGACCAACATTTGATAAGCCGCGTATAACGCGGCTTCGGTTTTCCCCATTCCCATTTGCGCTTCGAGAATATAGAGACCAGGCCCCACAACCTGGTCAATAAAGCGCGATTGCGCTTCGCGTGGTTTCTTCGATGGATCGTCAGGAAAAAAGACGTCCGCAAAGGATAGTCCCTGACGGATAACGGGTTTAATAAAGCCGGCGTTATTAAGGGCTGCGGTTATGACAGGCTGCCACGCTTGCTCAGGATTTTCAAAAAACTCACCGGATCCAATCCAGTCAGCTACCGAGGTCAACCCGGCGACCACGCGAGCCTGAGCGGCTGAATCAAATGTCGGCCAATCTGCGGAGAATTCCGCTTTCAGCTTATCCACGAGTTTTTTACGCTCATCAAACCAGAGCGGCCCGCCGAATACTTCAGCGTCGCCACGCCTGCCGTTGAGCCCTGGATTAAAACCATGATGCTGACCGAGGATCTCAGGAACATAGCGCGGAGCATGTAAACTTTCCGCTGTCGCCTGACTGACGCCTGCATGTCCTCCCCAGAGTGTTTCGAGTCCGGGGTTCACCGCCGATAACCCAGCAAGACGGTGATCATTAACGTCACATGCCGCAAAAATTTTGGCGGCAAAAGTCGGACTGACCTTTCCGATATCGTGGCCAGCCGCTGCCATTTCACTTCCCGCTGGAAAGAGTCGACTTCGCATCGGTTCGGGATACAACGCTATAAGCGCCCGAGCAATCTCCCCGACAATCTGACAATGGCTCAATACCGAGCGTCCCTGCACCACGCGACCATCACTCAACATCCGGGTTTTCGCTGGACAGTTTTCAAAACTTATCGCCGCGATGGCATGTTGATTTTGTAGCGAAACCCTGATCAAGCGCCTCATGGAATTTTTCCTTAAAAAACATGTGCCCTTTATTAATACTAAAAACCGGGAAACTTATAAATAACTTTTTATAAAATCAAAAACATCCACAACACACTGAATTAAAGATAAAAGCCAAAAATAATAATATAAAAAGCTATAAATAATTAATATGAAGAAAAATATCTCCAGACGAGTAATAAACTCGAATGATTTAGATGCCCCTAAAGAAAGTATAGGACAAACATAGTTCACGAATATTTATAAGTAAAATCATTCAAAAAACATATGAGACTGTGCTGGCCAAACGAAATTTCGAAGACATTGATGTACATTAAGGATAACTATATCACGGCATTGATGCCTCTACGTCAGGAATCCCCTTTCATCTGAGAAATGCGCACAGACGTTACTTGTCGACACTTGAAAGGCGAAAACACCTCCACGCATGTGGGGAAGACATTTTCTTGCTATCGTCAGGATGAACATCTTCGGAAACACCCCCACGCATGTGGGGAAGACTCGGCTTCGCTTTTATCGAAAACATCTGGGTTAGAAACACCCCCACGCATGTGGGGAAGACCCCTCCGCTCAGCTCGTTTATAGAAATAGCCGAGAAACACCCCCACGCATGTGGGGAAGACGGTTGTCTGCGCCGAGGTGAGTGTGACGCTTAAGAAACACCCCCACGCATGTGGGGAAGACGCATCAGCAGGGGCATAGAACGCCTGGAACATAGAAACACCCCCACGCATGTGGGGAAGACCCATTCCATGACCTAGCATTGGAGCCATCTCAAGAAACACCCCCACGCATGTGGGGAAGACGCCGTCCTGTGAGCCGTTTTAAACCTCGCTTTAGAAACACCCCCACGCATGTGGGGAAGACGGTTTGGCGCTATCGACGCGCCAGATTGTGGAGGAAACACCCCCACGCATGTGGGGAAGACTTCCATGACAACTTGTAATCTTCCCAGAACATAGAAACACCCCCACGCATGTGGGGAAGACACCAGCATATTGTGTCTAGCGGCGTATTAAAATACCAGATTTACGATAGTTGCACTCCGCAGGGTTTCCGCATCAGCATCAACATTCATCAAACGAAAAAGTATGTCCCCATATCACCACCGTCGACTTGCTGCTGACCTGGACCGGTCTACCCTACTGGCCTGCCCGGCCCGCAGCCGGGGGTAAAACGCTTTTGTCATCCCCAGAACGTAGCGCGTCATCCTGGCGCTTGCCTTCCGTGGCTTCGCGAAGTTACCGCTGCGGAAAAATCCACACATCCTCCACCGGGAGCGTCAGATGGCAGTGTTCGGCATCGCGCAGCGCCGTTCCGTAGGCGCGCAGCGGAAAGTCGTCGCCTTCGGTACGGAACAGGTACTCCCAGCGGTCGCCGAGGTACATGCTGGTCAGCAGCGGTAGCTGGAGGCTGTTATCCTGCGCGGCGCCGTCGAGACGCAGGCGCTCGACGCGGATCACCGCCGTCGCCGGCTCGCCAACGCTAACCCCCTCGCCCGCTCGCCCCCACAGGCTCCAGCTGGCGCCTTCGATCCGCGCCCTGCCGTTCTCCAGCGCCATCACTTTGCCGTGCAGGCGGTTATTGCTGCCCATAAACTCAGCGGCGAACAGCGTCGCCGGGCTGCCGTACATCTCCTGCGGGGTCCCCTGTTGCTCAATGACGCCATTGTTCAGCAGCAGAATACGATCGGAGATGGCCATTGCTTCATTCTGATCGTGGGTGACCATCAGCGCCGACAGGCCCAACTTAATGATCAGCTCGCGCAGAAACACCCGCGCCTCTTCGCGCAGCTTGGCGTCAAGGTTGGAGAGCGGTTCATCCAGCAGGATCACCGGCGGGTTGTAAACCAGCGCCCGACCGATGGCCACCCGCTGCTGCTGGCCACCGGAGAGCTGGTGCGGATGGCGGTTGCCAAGGTGCCCCAGCCCCAGCTGATCCAGCACACGCTGCACCCGCTCTTTTATCTCCCCGGCGGCGACTTTACGCAGCTTCAACGGATAGGCCACATTGTCGAACACCGTTTTGTGCGGCCACAGGGCATAGGACTGGAACACCAGGCCGAGGTTACGCTCTTCGGCCGGGATCTCGCTGCGCGGCGTGCCGTCGTACACCGTGCGGTTGCCGATGGCGATCCGTCCGCTCGTCGGTTTTTCCAGCCCGGCCACCGCCCGCAGTAGCGTGGTTTTCCCGCTTCCCGAAGGCCCCAGCAACGACACCACCTCTCCCCGGCCAAGCGTCATGGAACCCCCCTTCAGCACCGGGTTGTCGCCATAGGTGAGATGCAGATTTTCTACCGATAACTCAATCATGTAATTTCACTCCAAAGCGCAGGGCGATACCCAGGCCAATCACCACCAGCAGAATATTGATAAAGGAGAGCGCCGCAACGATATCGATGGCCCCCGCCGCCCACAGCGACACCAGCATCGAGCCGATGGTTTCGGTACCCGGCGACAGCAGATAGACGCCGGTGGAATACTCGCGCTCAAAGATCAGGAACATCAGCAGCCAGGAGCCAATCAGCCCATAGCGCGACAGCGGAACGGTCACGTGGCGGGTGATCTGCCCCCGCGAGGCGCCGGTGCTACGCGCCGCCTCCTCCAGCTCCGGGCCCACCTGCAGCAGCGTCGAGGAGATGAGCCGCAGGCCGTAGGCCATCCACACCACGGTGTAGGCCAGCCAGACGCTGAAGATGGTGTTGCGCAGGGCGCGCAGCTGCACGATAAGGTGCTCCCGCAGCCAGTCGGCCACCGGCAGCGCCGAGAGCCAGCCGTGCTTCAGCGACTGATCGAGCCACATCGGCACAAACAGGAATACCCACAGGAAGGCCAGGCCGGCCAGCAGCCCCGGTACCGCGCGCGGGACCAGCACGCTGTAGTCGAGAAAGCGGGTGACGTTATCCGCTTTGCGGTGCATAGCGATGCCGACAAACAGATAGCAGATCACCGCCAGCGCGCCGCCGATGATGCCGATAGCCATGGAGTTGACGATCGCCCGCAGCAGGTTGGGCTGCTGCCAGATATTGTGGAACGTCGCCAGCGACAGCTCATCCCACAGCGACACGCCGACGCCCCAGTTGGAGATAAAAGCGCGCAGCGCCACGCCGAGCAGCGGTACGCCGATGGTCACCGTCAGCCAGGCCACCACCACCGCCCCGGCCACCCAGCGCCATTTGCCCAGCGGCAGCGCCCGCGCCTGGGACGCCTTGCCCTTCATGGTGACAAAGCGGTTGGCGGTGCGCATCAGCCTTCGCTGGAGCATCACCAGCGGGATGGTGATGCAGATCAGGACCACCGCCACCGCCGCCATCAGATGGTAGGAAGGGGTGCCGAGCTTGTTAGTCAGCTTGTAGAGATAGGTCGCCAGCACCATGTTGCCCTCGGGGTCGCCCAGCACCAGCATCAGACCGAAGACTTCCAGACCGAGAAAAAAGAGCAACACGCAGGCGTAAAGAATGGATGGCCGCACCATCGGCAGACTCACCGAGGTCATCACCTGCAGCGGCGTGGCGCCGACGGTGCGCGCCGCCTCTTCCACGTCGGAGCCGACGCTGCGCAGCGCCGAAGAGATATAGAGATAGGCATGCGGAACGTGAGTTAAGCCGGCGATGACCACAATGCTGAACATCGAGTAGATATTCCACGGCACAAAGCCGATCAGCTGCTGCGCCCACTGGGAAAAGAAGCCTACCGGCCCGGCGGCCACCACGTAGCCAAAGCCCAGCACCATCGGCGAGACGAAGATCGGCACCAGGATCAGCGGCTCAATGATCCGCCGGCCGGGTAAATCGGTGCGCACCATCAGAAACGCCAAAATACCGCCCAGCGGAATGGCGATAATCACCAGGCCAAAGGCCAGAATAAAACCTGACCTTAATGCCAGATAAAAATCCGGGTCGGTAAAAATAAAGGCGAAGGCTTCCAGACTCCACGATTTGGAGCGGGAAAAGAACGGTGCCGAAAGAAAACTCTGCACCACAATAAATAACAGTGGGACATAAATCACCAGCGCCGTGATGCACACCACCACGCCGCGCGGCAGCCCCTGCCACTTTCTGCGTAATACGTTCATGGTTCATCCCTTCGGTCAGGTGAATAAACCCGCCGGGTGTGAATAGGGGCATCAGCGATGCCCCAGGGGAGGATTATTTCGCGGCGGCGCTGCGCCATTGTTTAATAAACTGCAGACGTTTTTGCGGCTGTAAATAATCGAGCAGCGTTTCGTTGACCGGGATCGGTTTTAACGCTTTGCCCAGCAGCGCGGTCATGCCGTCGATATCATTTTTACCTGCAATATCGCGACGAATAGAGGGAATATCCGCCTGGCTGGCGAGGATCTGCTGGCCTTTTTCCGACAAGACATAGTCGAGCCACAATTTCGCCGCATTGGGATGTTCGCTCTCCTGGCTAATAAACGAGACGCGGGAGAGCACCAGCACGTAATCTTTCGGATAGGCAATACCTAAAGAGGGATCGTTTTTCGCCCGCGCTTCGGCATAAGAGCCAAGAATGTTATAGCCGATCAGGTTTTCGCCGGAGGAGACGCGCTCCATCATTGTGCCGGTGGAAGACTGCACCGTCAGGCCGCCTTTGGCGATATTCGCCAGGTCGGCAAAATAGTTCGCGTCGGCCTGGCTGTCCTGTACCGCCAGCATAAAGCCGAGGCCCGATTTTTCGATATCGTAGGTGGTGACTTTGCCTTTAAATTTATCGGCCTGGCTGGCGATAAGTTTTGCCAGCGCGGTATGCGAATCCGGTACCTCATTCTGCGGGATCAGCCGTTTGTTATAGATAAACACCACCGGCTCATAGGTAGTGCCATAGGCTTTTTGCTGCCAGACCGCCCAGTCGGGTAATTGCTTCACCTCCGGCGAGGCATATTGTTCGGCGTATTCGGTGGCTAATTTCAGCGCGGTATCCATCGATGAGCTCCACACCACATCCCCGCTGCCGCCCCCGGCGGCCTGTTCGCTGATATAGCGGTTATACAGCTCAGTACTGTTCATGTCGTTATATTCGACTTTGACGCCCGGGTATTGCGCTTCAAATCCCTTAATTAACGGCCCGGCCGCTTTGGTGTCGGTCGTAGAATAGATCACCACCTTGCCCTCTTTTACGGCGGCATCAATCGTTTTTTGATAATCCGCGGGATAGCCCGCAGGCACCTCCGCCCAGGCGGCACAGGCGAAAACGGCCGTCAGTGAAACCACTAAACCACTTATTTTCTTATACATGATACCAACCTTTAATCATCAATTAATAAACACAAATTTAACATATAGTGGTATCAGCTCCCCTTGCAACGACGGGGATGGCTTTTTTCTGGCTTTTGTGACACTGGCAGAATTTAAAAATGTGGTGTTTATGGCGTTAATTAAAACGCGATCCCGGCCCGGTTTTTTATCGTCTGTCGTATGCGCAGGCGCTGGCGCAGCGGCATGTCGCCGGGAGACGCCGCCCTTGACCTTCTGCGCCGGGCGGCGCAGCATGAAACGGCAAACATAACAAAATAACAACAGACTACAGGAGAGAATCAGTGCCTACAGGACACCGCTTTCTGGCGACGGATCTGCATCAGTTTGTCGTCTCACTGTTTACCCATCTCGGCAGTACCCCAGGGGAAGCCACCCTCGTCGCGGACCATCTGATCGCCGCCAATCTTGCCGGGCATGACTCCCACGGCGTTGGGATGATCCCCAGCTACGTCAAATCCCACGCCGGTGGTTTTCTGCAGCTCAACCGCCACGCCACGGTGACCAAAGACGCCGGCGCCGTGGTCACCCTCGACGGCAACGCCGGCTTCGGCCAGGTGGTCGCCCACGAGGCGATGCAGTTAGGCATTGAAAAGGCGAAGCAGCACGGTATGGCGGCTATCGCCCTGCGCAACGCGCATCACGTCGGACGCATCGGCTACTGGGCCGAACAGTGCGCCGCCGCCGGGCTGATCTCCATTCACTTCGTCAGCGTCATCGGCGACCCGATGGTCGCCCCGTTCCGCGGGAAGGACAGCCGCTTCGGCACCAACCCGCTGTGCGTGGTGTTTCCCCGCGCGGGCCATCCGCCGCTGCTGCTGGACTACGCCACCAGCGCCATCGCCTTTGGTAAAACCCGCGTCGCCTGGCATAAAGGCGAAGCCGTGGCCCCCGGCTGCCTGATTGACGCCGAGGGTCGACCCACCACCGACCCGGCGGTGATGCAGACCTCGCCGCTGGGCGCCCTGCTCACCTTCGCCCAGCACAAAGGCTATGCCCTGGCGACGCTGTGCGAAGTGCTCGGCGGCGCGCTCTCCGGCGGGCAAACCACCCATCAGGAGAGCCTGCAGACCAGCGTCGACGCCATCTTTAACTGCATGACCACGGTGATCCTGCGCCCGGACGCGTTCGATGCCCCGGACAGCCAGGCGCAGACGGAGGCCTTTATCGCATGGTGTAAGCAGTCGCCGCACGATGCCGATGCCCCGGTGCTGGCGCCCGGCGAATGGGAGGCCGCCAACCGCGAAGCGCGGCTGGCGCAGGGGATCCCGCTGGATGCCGGCAGCTGGCAGGCTATCTGCGCCGCCGCGCGCGACGTCGGCCTGAGCGAATCGCACTTCGACCGCTGCCGCCCTCTCGCCTAGCCGCGTTTTACTCCCGCAGAGCGTCTGACGTCGGCGCTCTGCGTCATCGTCATTAGTGACGAGGTCATGCTCCCGTCATCAATCTCTTTTCATTTTTCGATACAGATCAAGAGTTTAACTTCTGGCACAAGACCTGCATAGCGCAACAGGCCTGCGTCTGCATCACCACCAGGCGATACCGCGATCGTTGCCCGTCGGGCCCGGCGCGACAGCGATCCTCAGTTCACTGTTAACAGGTCTGTTACTGATGAAAAAAATCACGAGCGTGTGCCCCTACTGCGGGGCGGGTTGCAAACTTAAACTGGTTGTCGACAACAATAAAATCATTCGCGCGGAGGCCGCCGACGGCGTCACCAACCAGAACCAGCTGTGCCTGAAAGGCTACTACGGCTGGGATTTTCTTAACGATACGCAGCTCCTGACGCCCCGTCTTAAACAACCGATGATCCGCTACCAGAAAGGCGGCGCCTTCACGCCGGTCAGCTGGCAGGAGGCGATTCGCTATACCGCCAGCAAGCTCAAGGAGATCAAAGAGAAGCATGGCCCGCGCGCCATCATGACCACCGGCTCCTCGCGCGGCACCGGCAACGAAACCAACTATGTGATGCAAAAGTTCGCCCGCGCGGTGCTGAACACCAATAACGTCGACTGCTGCGCCCGCGTCTGCCACGGCCCCTCCGTCGCCGGGCTACAGCAGGCGCTGGGCAACGGGGCGATGAGCAACTCGATTAGCGACATCGAAAACTCGAAGTGCCTGCTGGTTTTTGGCTACAACTGCGCCGACTCCCATCCCATCGTCGCCCGCCGGGTAATCAAGGCCCGGGACAACGGCGCCAAAATCATCGTCTGCGATCCGCGGCGCATTGAAACCGCGCGCATTGCCGATCGTCATCTGCAGCTCAACAACGGCAGCAACATGGCGCTGGTAAATGCCTTCGGCTATGTGCTGCTGGAGGAGGAGCTGTACAACAAAACCTATGTCGAACGCTATACCGAAGGGCTGGATGCTTACCGCGAGGCGGTGAAGGATTACGCCCCGGAAGCGGTGGAAGGGATTGTCGGGGTCAGCGCGCGGGAAATCCGGGAGGCGATGCGCATGTTCGCCGCCGCCCCATCCGCCACCATTATGTGGGGCATGGGGGTCACCCAGTTTGGCCAGGCGGTGGACGTGGTGCGCGGCCTGGCAAGCCTGGCGCTGCTCACCGGCAACCTGGGACGGCCCAACGTCGGCGTGGGGCCGGTCCGCGGGCAAAACAACGTACAGGGCGCCTGCGATATGGGCGTGCTGCCGAACCTGTTTCCCGGCTATCAGGAGGTCACCGACCCCGCCGTGCGGGCGAAATTCGCCGCCGCCTGGGGCATCGACCCGGCGCTGATGGACGACCAGGTCGGCACCCGCATCACCGAGGTGCCGCATAAAGCGCTGACCGGCGAGATCAAAGCCTATTATATTATGGGCGAAGATCCGCTGCAGACCGAAGCCGACCTCGGCCTGGTGCGCAAAGGCATCGAGGCGCTGGACTTCGTGGTCGTGCAGGACATCTTCATGACCAAAACAGCGGAAATGGCCGATGTCCTGCTGCCGGCCACCTCCTGGGGCGAGCACGGCGGCGTCTTCACCTGCGCCGACCGCGGGTTCCAGCGGTTTGAACAGGCGATCCCTCCGGCGGGGAATGTGAAGCGCGACTGGGAGATCATCAGCCTGCTGGCCAGCGAATTGGGCTATCCGATGCACTATGAGAACAACCAGCAGATCTGGGACGAGATGCGCGAGCTCTGCCCGCTGTTCTACGGCGTGACCTGGGAGAAAATGGGCGATATGGGCCATGTCCAGTGGCCGTGCCCGACCCTCGATCATCCCGGCACGCCGTGGCTGTATCAAGACAACCGCTTCGACACCCCCTCGGGTAAAGGGCAGCTGTTCGCCACCGCCTGGCGCGCGCCGGCGGAGCGCCCGGATGACGAGTGGCCGCTGGTGCTCTGCACCGTGCGGGAAGTCGGGCATTATTCCTGCCGCTCGATGACCGGCAACTGCGCCGCGCTGCAGTCGCTGGCCGACGAGCCGGGACGGGTGCAGATGAATCCCGCGGATGCGCAACGACTGGGGATCGCCGACAAACAGCTGGTGTGGGTCAGCTCCCGGCGCGGGAAGGTGATCTCCCGCGCCGACCTCAGCGATCGCATCAATCCGGGGGCGGTCTATATGACCTATCAGTGGTGGGTGGGCGCCTGCAATGAGCTGACCCAGGATAACCTCGATCCGATCTCCAAAACGCCGGAAACCAAATACTGTGCGGTGAAAGTGGAAGCGATTGCCGACCAGCAATGGGCGGAGCGCTATGCCTGGACGGCCTACAGCGACATGAAAGCGCGACTGAAAGCCGCTGCCGACGTCTGACCTCAGGGAGCGCAGCGCGCTCCCTCTGCCGCTGCCGGTGGGTTACGCCGCCGGCAGCTGTTTCTCCACCAGCCCCACCCACATGGCGACGCCGGGGCCGATCAGCGCATCGTTAAAGTCATAGCTGGCGTTATGCAGCGGCTTCGACGGGGTTTCGCCGTCGGTGCCTATCCAGAAATAGGCCCCCGGACAGGCCTCCAGCATGCAGGCAAAATCTTCGGAGGCCATCGACGGCGCCTGATTCCAGCGCACCGCTTGCGCGCCGAGAGTGGCGACGGCCACCTCGCGCACCTGCTGCGCCTGCAGCGCATGGTTTTTGGTCACCGGATAACCCGGGAACCAGCTAATCTCGCCCTGCACATCGGACACCTGCGGCTGGGTCGCCACATAGCTTTCGATAAGCTCCCGCACGCGGGCGCGAACGCGATTGCTCAGGCAGCGGAAGGTACCGCGCAGCACCACGGTGTCCGGGAGGACGTTGATCGCCTCGCCGCCGTTTATCTGGGTGATGCTGACCACCGCGGAATCCTGCGGCGACAAGCGGCGGGAAGGAATGGTCTGCAGCGCCATTATCAGCTGCGCCGCCGCGACGATCGGATCGGCCCCGCTCTCCGGCATCGCCGCATGACAGCTCTTTCCGCGCAGGGTGATCTCGAAGGCGTCCAGCGAGGCCATCATCGCGCCATCGCTGAGCGCCACTTCGCCAAGAGGGATCCCCGGCCAGTTATGCAGCGCGTAGATGGCGTCCATCGGGAAGCGCTCAAACAACCCCTCCTCCACCATTTTGCGCGCGCCGCCGAGGTTCTCTTCCGCCGGCTGAAAGACAAAGTGGACGGTGCCGCTGAAATGGCGGGTCTGCGCCAGATGGGCGGCGGCCGCCAGCAGCATCGCGGTATGGCCATCGTGGCCGCAGGCGTGCATCACCCCGGGACGGCGTGAACGGTAGCTGACGCTCCCCAGCTCGGTGATCGGCAGGGCGTCCATATCGGCGCGCAGGCCGATAACCGGCCCGGGGCCGTTCTCCAGCGTCGCCACGACGCCGGTGCCGGCCAGCCCGCGATGCACCTGCAGCCCAAACGAGGCCAGCAGCTCCGCAACGCGGCGCGAGGTCTCCTGCTCCTGATATCCGAGCTCAGGCGCGGCGTGAAATTCACGTCGCCAGCCAACGGCTTCGGCGATCAGTGACGGCGATACGGCCATGTATTACTCCTTTCCTGCATAGCGTAATGCTGAATAATCGGTCATGCGTCGCGTTTTTCCCCGTCGCTCACCGGCGTCGGGGCGCTGCCGCTCCCTCCGTTATATCCTGTCGTTACCACGCTGACAACGTCACGAAATGCGGCGGCGGCGCGGCGTACAGCCCACCTGCCGCCCTGCGGCCCTTTTTTGGTAGTGATTTCAACGGTGACAACGGCCAGTCGATTAATTATTATGCAACTCAGGACGGCAATTTGCCGAAGGATCCACTACTGACCTCTCCGTCATCGGAAATAAAATGTTTAACCCAGACCAGAATCGTCTTGCCCCCACGCTGGCGATGATCATGGCCGCGTCGCTTGTGGGATTTATCACCGGCTATACGGTGCCGTTAATCAGTCTTGAGCTGGCGCAGCAGCAGATCGCGCCGCTGTACGTCGGCCTGCTGGCCGCCCTGCCGCCCGCCGGCATGATGATCTCCTCTTTCCTCTCTCCTGCGCTGTGCCGGCGCGTTGAAATGGGCGTGCTGCTGAGCGGCAGTCTGATCCTGCTGGCGCTGGCGACCATCGCCTCATGCATGACTACCGATATGACGCTGCTTTTGCTGCCGCGCCTGCTGACCGGCCTGGCCTCCGGGGTCATTATCGTACTCGGCGAAAGCTGGATCACCGGCGGCGCGGCGGGCAGCCAGCGCGCTACCCTCACCGGTCTCTACGCCTCGGCCTTTACCGGCTGCCAGCTGGCCGGGCCGCTGCTAATCTCCGTCGGCCCAGCCTGGCAGACATCAGCGCTGATAGCGATTGTCGCGGTCACCGCCGTCTGCCTGCTGATGCTGCGCCATCTGCCCACCGGCACTCGTGAAAGCCTCGGGGAGCGCGCCAGCTGGCGCAGCCTCGGCGCCTTTCTGCCGGTACTGGCCTCCGGGGTCTTCTGCTTCGCCTTCTTTGACGCCAGCATCCTCGCCCTGCTGCCGCTGTACGGCATGGACAAAGGGCTGAATGAAGGGCTGGCGGTGCTGCTGGTCACCGTGGTGCTGACCGGAGATGCGATGTTCCAGACCCCGCTCGGCTGGCTGGCCGACCGGGTCGGGATTCGCCGCGTGCATCTGAGCTGCGCGGTGGTTTTCAGCCTGTCGCTGCTGGCCCTGCCGCTGATGCTCGGCTCGCGCATTCAGCTGATGGCCATTTGTCTGCTGCTGGGCGCCGCGGCGGGCGCGCTTTATACCCTGTCGCTGGTGCGGGCGGGGAAAACCTTCAATGGGCAGAAGCTGATTATGATTAACGCCCTGTTCGGCTTTTTCTGGTCCGCCGGCAGCGTTGCCGGGCCGGTAGTCAGCGGCATGCTGATCGGCATCACTGGTTACGATGGCCTGATCGTCACCCTGGTGGCCAGCGGCGTGCTGTTCCTGTTGATTCAGTGTCTGTGCAAAAACGAGAAAACCCTGCTTGCCAGTGAGCAGGAAGATGACATGGACGAGGCGACGGAGTCCGCACGGTAGTCCTCACGGGCTGGCCTGGCGCCAGCCCTTTTTTATGGCCCTCACCGGAGGGTATCCTGTTCTTGCTGGCTCACTGCTGTTAACCATTGCCGGCCCCCAGCCGAGAGGAAATCCCATGGAAAGTAATACCTTACATCGTGGCAGATTGATCGATCATATTCTGCTGGTTGTCGAAGACTTTGAGGCAAGCAAAAACTTCTATACCGCCGTACTGTCGGCGCTGGAGATCCCGGTTATCACCACCGCCAATGAATACTTGCTGGCCGACGAACTGGTGCTGGCCTCACGCCGCAGCCCGGAGGCTGCCGGGAAACTGACTGGGCGCCACCACCTGGCATTCCAGGCCAGAGATCGTGACATGGTGGACGCTTTTTACCATGCGGCGCTGACCCATGGCGGACGTGATAACGGCGCGCCTGGCGAACGACACTATCATCCTGGTTACTATGCCGCTTTTGTGCTGGATCCGCAGGGGAATAATATTGAGGCGGTGTACCATGGCAAGGCTGAGCGCAGCGCCGGGTCTGTTGCGATCAGCTTCACGCAGTAAGCGGGCGAAAGTCACATTTTCTTACCTGCGCAATTCCCATAACAAATGTGGGTGTTATCATTTCCTTAATGAATAATTCATACCCATAGCTGAGGCGTCGATGCTGGAAAACCTAATCATCTGATAATCAGACTTCCGACCATCACTGGCCGGACTGATTATCACTGCGCTGAAATCGAATGCGGACACTGGCGAGTGTTCGCCTATTTTGCCCATGATGATGACACAGGTTTCCCGGTATGAATGTTTCCCCTCAGGAGCAAGCGACTTTATTCATTCTCGTCCCCTGCGGACAAACGCTCCACATCCACGCGATGGCAGCGAGACCACTCCCTCGCATAAGAAACGTCACCCCCAGCCAGTTAACCCGGTGCGTTATCCCTCTGCCATGCTCAATCACTCCCTCTGCATGCCGTTGCGTTGCCTTACCCAATGACAGTCGCCAGGCGAATTTTATCTTTCGGTTTGTCATTCCGCGGCCAGCCTGTGACGACAGCCGCAAGGGATCCACATCAACCAGGCCCCGATACCAGGGAAACCGTCACCGACCAGGGAGTCTTCGCGTATGAAATTAGCGTTGGGACCGTACATCCGTTTTAGCAGAATCTTGTTATTTCCGCTGGCGATGGTTATCTATGATTTTTCTGCTTATCTGACTACCGATCTCATTCAGCCGGGTATTATCCACATCATCCGGGAATTTGAGGCTGATGTTGCGTTAGCCCCGGCCTCTGTCAGCCTCTATTTAGCCGGGGGGCTGGCATTACAGTGGCTGCTGGGGCCGCTCTCCGACCGCATTGGTCGCCGCCCCGTACTACTGACCGGAGCCATCATCTTTGCTTTGGCCTGCTTCAGCATGATCTTTGTCACGTCGATTGATCAATATCTTATCGCCCGTTTTATCCAGGGAACCAGTATCTGCTTCATTTCGACAGTCGGTTATGTCTCCATCCAGGAGGCTTTTGATGAAAAAGAGTCTATCCGCATTATGGCGGCGCTGACATCCATCGTTTTGCTGGCGCCGGTAATCGGGCCCCTGGCGGGCGCTGGCCTGATGAATTTCCTGCACTGGAAGTTATTGTTTGCGATCATCGGCGCCATGAGCTTGCTGGCCTGGGCGTTACTGATTTTTAACATGCCAGAAACGGTCACCTCTCAGGGCCGGGGGTTTCGTCCGGGAGAGGTATTTTCCGAGTTTGTCCGCGCCTTTAAACAGCCGGTGGTGCTCACGGGCGCGCTGGCCTTGTCATTCAGTAACCTGCCGATAATCACCTGGGTAGCACTCTCTCCGGTGATCCTGATCGATGACGGCGGGATGTCGCGCGGCGTCTATGCCTGGACCCAGGTGCCTGTCTTTGGCGGCGTTATTATTGCCAGCATCATAGTGGCCCGTTTTATCAAGGATCCGACCTCTCCCCGCTTTATCTGGCGCACTATCCCGATACAGCTGACCGGGTTGTTGGTATTACTGGCGGGAAATATTGCATGGCCCCATACCTGGTGGTGGTCCGTTTCAGGAACGAGTCTCTATGCCCTCGGAACAGGCCTGTTGTTCCCCGTATTATTCCGTTTTGCGCTTTTTTCCCACTCCCTGCCGAAAGGGACGGTTTCAGCCACCATCAACATTGTGGCGCTCAGTTTTATGGCGGCCTCGGTGGAAGTAGCGCGCTGGGTTTACTTCCAGGCTGGCGGCAGAATTGCTTTTCACTGCCTGGCGCTGATAGCGGGAATCGTCGTCATCATGCTGGTCTCGCGCTTGTTAAAACTCCGTCAGCAACATCTCCTTCAGCCAGCCTGAAGGTTTAGGCCTTTTTGCCCGCAACAGGAGAACACTATGTTTTCATACATTATGCTGGGAACGAACGATCTGCCACGCGCCATCAAGTTCTATGACCCGTTAATGGCGCTGCTGGGGCACGTCAAAGCCGGCCGTAACGAACAGGGGGCGTCCTGGGGCACCTTCAACGGCAATCACACCTGCGGGCTGTGCGTGGGCGTTCCTTTTGACCAACAGCCTGCCGGGGTGGGTAATGGAACGATGGTGGCGCTTAACGCCCGCTCCGTCGCACATATTGCGGAACTGCATGCCCTCGCCCTGCAACTCGGCGGACGTGATGAAGGCGGTCCCGGTCACCGGCCGCAGTATGGCGACGGTTTTCACAGCGCCTACGTCCGCGATCCCGACGGCAATAAGCTGGCGTTTGTTTACTATGCGTCTGCAGATTGAATGGCTGCAGCGGAGGTGGCTTTTGCAGGCGGAGATAAGGGAGTCAGGACGGCCAACTTCGCCGTCCTTATTCACCGAGGAATAAAAAAGCCAGCAGCTCAAGCGCTGCGGCTTATCTTCCCGGCAAGTTATCTACCGCAAAGTGATAACGTAATCCGGCGTCGCGCATACAGCGTTTCCGCCGCCAGCTGAAAATCATATTCCATCGCCTTCAGCTTTTTCGTCTTAAGCTGTTTTAGTGGAATACCCTCGATATGCCCTGTCGCGACCAACCACCGGATTTCAGCCGTACTCAGCTTGAGCTGTTTTTTCAGTATTGATAGCAGGCTGATGCGAAATGGCTGACTGACTCTGACGCGCACCGTTATCCGCTGACATGCCTTCAACGTAACCGACCATTGCTCGTGAATACGAAAATCAGGTTGCCCCGACGGCTCGGCGCGGTTGCGCTTCAGCGTCGCGAGGTCAGCGGCATAATAGTGAACCATGGCTGCATCGTTCTGCAGCAGGCGCTGAAGCAGTTCACGGTTTATCTTGCTGACGTGCAGCCTGGAAAACAGGGCGATATTCCAGGTGTAATCGCAGTGCGTGCATTTATAGATGCTCCAGATATCCAGCAGCTTCTTTTGCGAATTCACCCGGATGGCGCCGGAAGGCGCGAAGTCGCGTTTTACATTGCAGGCGGGGCAGCGTTTGGCAATGTGCTGATACCCCACGGGCGTGACCGTCCATGTAACTGTCATAACGTACCTTTTTTAACCCATACGAAACCGAGTCCGTGATTAACGGACCATGATTTTTGGCGTATGAAAAATAGTTAATCGCTATTTTTCAGTGGGTTAAAAAAAAGATTTCCAACGTTATTTTCCTGGAGAAGTCCTAATCGACACCCTGAGATTAACAAAGGGGTTATCGCGGGATATATGAGCCCAGTCAATGTTTGCGCGGATGATTAAAAGCTTCGTCAATACACCCGGAATGCTCAGCGGGCTGGCCTGGCGCCAGCCCGCTCGGTTTACAGCACCTTGCTGAGGAACGCGGCGGTGCGTGGGTTGCTCGGCGCGCTAAAGATCTGCCCCGGCTTGCCCTCTTCCTGAATCACGCCCTGGTCGATGAAGATCACCCTGTCGGCTACTTCGCGGGCAAAGCCCATTTCGTGAGTCACGATCACCATGGTCATCCCCTCGCTGGCGAGGTTTTTCATCACCTCCAGCACGTCGCCCACCAGCTCCGGATCCAGCGCCGAAGTGGGCTCATCGAACAGCATAATCGACGGCTTCATCGCCAGCGCACGGGCGATGGCTACCCGCTGCTGCTGGCCGCCGGACAGGCTCGAGGGCCAGGCGTCGCGCTTATCGCTTAAGCCCACCTTCGCCAGCAAGGCGTCCGCCAGGTCGACCGCCTGCTGGCGCGGCATATTGCGCAGATTCATCGGCGCCATAATCAGGTTTTCCAGCACCGTCATATGCGGGAACAGGTTAAAGCGCTGGAACACCATGCCGACGCTTTCGCGCATCTTGTTGAGGTCGGTGGTCCGGTCGTGGGCGGCAAAGCCGTTAACCACCACCTCGCCTTCGCTGACCGTTTCCAGGGCGTTCATGCAGCGCAGGAAGGTACTTTTTCCCGAGCCGGACGGGCCGATGATGCACACCACTTCCTGCGGTTTAATATCGCAGCTAATGCCGCGCAGCACGTGGCTGTCGCCGAAGCGCTTATGTAAGTTATTAATGTGAATCACTTTTGCCAAACCTCTTTTCCAGACGGTTAACCAGCTGCGCCAGCAGGAAGGTGATCACCCAGTAGACCAGGGAGATGGTCAGGTAGGGTTCCCAGTAGGTGGCGTAGGCGCCGGAGACGGTGCGCGCGGCGTAGGCCAGATCGGCCAGGCCAATCGCCGAAGCCAGCGACGAGTCTTTGACAATGGCGATGGCGTTGTTGCCCAGAGGCGGCAGAATGCGGCGAAACGCCTGCGGCAGGATCACCTTGCGCATGGTTTTCCACCACGGCATGCCCAGCGCGCGGGAGGCCTCCATCTGCCCTTTGTCGATCGACTGGATGCCGGCGCGGAAAATCTCCGACACATAGGCTCCGGCGTTAAGGGTGATCGCCACGATGCAGGAGAGGAACGCCCCGTAGCTGGCGCGCAGCTCGCGGGCAAAGTCAGCGCTCATCAGGCCGCCGGTTACCAGCAGGCCGTCGCGCGGGTTGATAAACAGCGGCACCAGCGCAAAGTGCACCACCATAATCTGCACAAACAGCGGCGTACCGCGGAAGGCGCTAACGTAAAAACGCACCGGAAACTGCACCAGGTAGCGGAGAATATATTTCCATGGCCCGTGCTCGGCCTTCGCCATCCGCCCGAGACCGAGAGTTAACCCCCACAGCGTCCCGAGGATCACGCAGATAATGGTACATTTAATCGTCATCAGGGCGCCGTCCACAAACAGCGGGCCGTACTCCTCGATGATCTCCCAACGGAATCCCGTCATAGTCCTTCCCTAAAAAATACGGCTATCGCCTGGGCGATAGCCGTGGTCACTGAAAATGGTGGATTATTGCGCTGGCAGCGTCGGCACGTTGTCGTCGAACCAGGTTTTATAGATTTTGGCGTAAGTCCCGTCAGCAACAATCTTTTGCAGCCCGGCGTTGATCTTGCCCAGCAGTTCGCTGTTGCCTTTCGCCACCGCAATACCGAAATACTGACGCTCAAATTTGGCATCCGGCACCAGCTTGAACTGCTTCTCCGGGTGCTGTTTGATGTAGTACTTCACCACCCCGACGTCGCCAACCGCGGCGCTGACGCCGTCCTCAAACAGCTCCTGAAGCATCAGCGGGGTATTGTCGAAGCGCTTGATCGCGGTGCTGTTTTTGCCCAGCACCTCAGAAACCACGATATCGCCGGTGCTGGAGTTCACCACCCCGACCTTCTCGTTTTTCAGGGCCGCCAGCGAATCCACCTGCGAGTCCTGGGCGACGACGATAGACTGCTCGGCCGGGAAGTACGGCGCGGAGAAATCGACCATCTGTTTGCGTTTATCGGTGATGGTGATCCCGGAGATGATGATGTCGCGGTCGCCGGTGTTCAGCGTGGCGAAGATGCCTTCCCATGGGGTATTGACCAGCTTGACGTCAAAGCCTTCGGCTTTAGCGATGGCTTTGATGATGTCGATGTCGAAACCTTCCAGCTGTTTCTGGCTGTTTTCAAATTCAAACGGCCGGTAGGTGCCGCCGGAGCCGACGGTATAGGTTTCCGCAGCCGCCTGTCCGGCTGCCGTCAGCGCGGCCATCATGAAACACGCCTTGAGCAAATTCTTGACCATGAGATTTCCTTTTTATGCATTTATTTTGCATAAAAATACACACACTGACTTTTATATGCAACCGGAAACCTTCCCGCTGGTGAATTATCTCTTCAACTGCCCCGTTTACCGCCGGATTTACCGATGGCCCGGTGCAGGTCGTTGATTCGTTTCAGGGATTTCACCGTTTTTTGTGGCGTGGTGGAGGCCACCGACAGGACAATCATCTCCAGACAGACCAGCACCGTGCCGTGCAGCGGCATCCGGCTGCTGTCGCCGCCGCGCGGGACGTCGATCACTACCTGCGCCTCCTGGCTGAAGCGCGAGTCCACCGCCTGAGTCAGCAGGATCGTCGGGATACCCAGCCGCTTCGCCTCGCGCAGGGTGGTCATCCCTTCGCGATGGGGGGATTTTTGCCCCATCATGATCAGCACATCGCCGCGCTGCAGGCCGATAAGCTGCTCGGCGAGGCTAAAGCCCGTGCGGTTCATCACATACGCCGGCAAGCCAATGCGGCTGAACAGCCGGGCGGTGTACTCGGCGAGGATCCCCGAGGCGCCGATGCCGAAGATCCCTACCTGGCGCGCGTCGCTGAGCAATGCCACCGCCTGGGCCACCGCCGCGCGGTTGTCGGCGCGCGACAGGACCTCGCAGACCCGCTGATGGCCTTCAAGCACAAAATCAATACTGGAGTTGACGTCGCTGGAGAGCGCCGTGACCGTCGAGCGCATTTTTTCCGCCGAGGTAACCGAGGTGCCGAACCAGCGCTCCATGGTCTGCTTAAGCTCGCGCAGCCCGGCGAAGCCCAGCGCCTGGATGGCGCGCACCACCGTGGCGTCGGAGGTCTGGGTCGCCGTGGCGATCTCCATCGCCGTATGCTCCAGCACCACCTCGCGGTTGTCGTTGATATAGCTGACCACGGCCCGCAGCCGGGGGGAAAGCTGGTGCGCCCGGGCGCGATAGCGTTCGCCGAACAGATCGACTTTGCCCTTCTCTTTTTTTACCGCGCTTTTCATTTGGCCTCCGCCGGGATGGGCCTGCCGGCAATATGCGACTGCACCTGGGCCACCATCAGAGACAGCGCGGCGTAGGAGTTAGAGATCACCTCTTCCCGCGGCAGCAAAATATAGTGCCCGGTGCGGCAGGCACGCAAAAAGTCACACCAGCCGGGCATCACACCTTCCATCGCCTGCAGCTCATCCTGCGGCTTACCGCCGGTATCCGACCGCCAGGTGGCGAAGACAAAATCGGCGTCCAGCTCCGGCAACTGTTCAGCGCTGACGTCAATGCGCTGACCGTCGGGGATCCGCTCAATCAGCGGCGGAAAGCGGAACCCGGCGTCGCGCAGCACCCGGCCCAGCGCATGATACGAATGGTGCACCGTGACCTTGCCGTTGTTCGCCTGGATCACGGAGACGCTGTACTGCGGTGGGTTGACCATCGCTTTCAGCTGTTTGATTTGTTCCTGATAGCGGCGCTCAAGGATCGCCAGCCGCGGCTGGGTGCCGGTCAGCTGCGCCAGCTTGCGGTAAATCTCCGGGGCGCTACCCTGCAGATGGTCGATGCTCACCGTCGGGGCAATCTTCTCCAGTTGCTCCACTGACACATGGCGGCTGGGCTCGGTGATAATCAGATCCGGCTTTGCGGCGGCTACCGCTTCCAGATCGATATCGGCGGTACCAATAAAGCGGATATCGCTGTTGTCGAAATCGACACCGGTGAGCTGGGCGCTGGCGCGCAGATAGTGGCTGCCGTCCGGGCGCGTCCGGCCGTGGCTGGCGATCGGCGGCACCCCGAGCTCAATCAACGGAATGGTAATATCGAGATCGTGCATCGAAACAATGCGCTGCGGATGCAGCGGGACGGTGACCGTGCGGCCTAAATCATCGGTGAAAGTTTGAGTTTGTGGGGCGGCGGCGCTGACGGCCCCCGTCAGCAACAGCAGCAATGAGACGAACCAACGCATACTACCTTCCTGGTTAAAGGGCATCACGGCGACGCCAGAGCAAGACAACAAAGAATGGGCAGCCCACCAGGGCAATGACAATCCCCGCCGGGATCTGCAGCGGCGCAAACGCCAGCCGGCCAAGGGTATCGGTTACCAGCACCAGCAAGGCGCCAATCAGCGCGCTGCCGCACAGCAGCGATACCTGACCGCCGCGCAGCACGAAACGCGCCATATGCGGCGCCATCAGGCCCACAAAGCCCAGGCTGCCGACGCAGGAGACGCTGGCCGAGGTCAGCAGCACCGGCGCGAAAAAGCGCAGCATCGTCAGCTGCTGCAGACGTACGCCGAGGCCGATGGCGGTCCGGTCGCCCAGCAGCGCCACGTCCGCCGCCCGGGCGGTACAGAACAGGATGATGGCCCCGGGCAGCGCCCAGCAAAAGGCCACCGCCAGCAGCGGCCAGGTGGCGGCCTGCAGGCTGCCCGCCAGCCAGATCATCGCCGTCTGCACGTCGCGAACGTCGGCGGTGGTCATAAAGATGCCGACCGCTGCCGCCAGAGTCCAGGAGACGCCGATGCCAATTAAAATAAAGCGTGGCCGCGAACAGTCGCGCGCCAGCGTCAGGACCAGCAGGGCCACCGCCACGCCGCCGACCATCCCCGCCAGCGGCCGCCAGACCAGGCCTACCGCCGGGAAAAACAGCACCAGCGCCAGCACCACGATGTTGGCCCCCTCTTTGACGCCAATCAGCCCCGGGTCGGCCAGCCCGTTACGGGTGATGCTCTGCATCGCCGCGCCGGCCAGCCCCAACATGGCCCCGCACAGCAGCGCCATCAGGATCCGCGGCAGGCGGATATCAAACAGAATAAAGCGCGGCTGCTCGCCCATCTCCTGCGGCGCCAGCAGGGCCCGCGCCAGCGTCGACGCGGGCAACGGAAAGCTGCCGCGGCTGAGGCTGTACAGCCCGAGCGCCAGCAGCATCAGCATCATAATGGCGGCAATGTTGAGCGCCGCCGGGCGCAGCAGCAGCTGGCGGGAGGCGATAACCAGCGGCCGAAAACCGGCCCGGTGAACAGCGCGCGTCATTTAAAAAACCTCGCGGCGATAAAGATAAACAGCGGCGCGCCCACCAGGGCGGTCATCGCCCCGGTCGCCAGCTCCTGCGGCGCGACCAGCGTCCGGGCAGCGATGTCCGCCAGCACCAGCACCAGCGCCCCCACCGGCGCCGCCAGGGGCAGCGCCAGACGGATATCTTCCGTCACCAGACGGCGCACCACGTGCGGCACCACCAGCCCGACAAAACCGATCGGCCCGGCCACCGCCACCGCCGCACCGCACAGCAGCGCAATCGCCAGCAGACCCAGCAGCCTCGTCTGGACGAGATTAACGCCAAGGCCCAGCGCCACCTTATCCCCCAGCGCCAGCACATTAAGCCGTGGGGCAATGAGCAGCGCGACGCCAAGGCCGATCAGCGCCGGAACCAGCGCCGTCTGCAGCGTGCTCCAGTTCAGTCCGGCCAGGTCGCCGGCCAGCCAGGTACGCATCGCCAGCAGCGTCTGTTCATCGAGGATCAATATCGCCGCCGTCACCGCCGACGCAAACGCTGACAGCGCCACTCCGCACAACGTGATGCGCAGCGGCGTCGCCCCGCCACGCCCGGCAGAGGCCAGCGCCATCACGCCGCCGAACAACAGCGCTGCGCCGCAGGCGGCGGTCAGCGGGCGCCCGGCGGGGAAAGCGCCGAGAGACAGGCCCAGCGCCGAGGTCGCCACCACCGCCAGCGAGGCGCCGGCGTTAAGGCCGAGAATATGCGGCTCGCCAAGTGGGTTACGGATCACCGTCTGCAGCAGCAGCCCGGCGACGCCGAGCGCCGCGCCGGTCAGCAGCGCTGCCGCCAGCCGCACCAGGCGCAGATCGACGATGATTCGCTGGTCGAAGTTGCGCGGATTGTACTCCAGCAGCGCCTGCAGCACCGTCTGTGGGGCGATCCAGCGGGCGCCTAAGCCAAGATGCACCAGCGAGGCGGCGATAAGCAGTAGCGTTAGCAGCAAGAGCGCCAGTCGGGGGCGGGCATGACGCCGCGCGGCGTACAGAACGGCGGCGCTCATGCGTCAACGGCCTGGCGGGCGCGAAACGGCATAAAGAACGGTTTGCCGGTTTGCGGGTTAATCGACATCTGCACGTCAACGTCAAACACGCGTTTAATCAGCTCAGGGCTACAGACGTCGTTGTCGCTAATCGTGCCGGCGATGCGCCCCTGTTTGAGGAATACCAGCAGATCGGCATAGTTCACGGCAAAGTTGAGGTCATGGAGCACCGTCACCACCGTGCGGCCATGTTCGCGGGTGAGAGTCTGGAGCAGCTCGAGGATATCGACCTGATAGCGCAGATCGAGCCAGGTGGTCGGCTCATCGAGCAGAATGGTGGCCGTTTGCTGGGCCAGCGCCATGGCGATCCAGCAGCGCTGACGCTGGCCGCCGGAGAGGCTGTCCACCGGCAGATGGGCGAATTCGGCGGTACCGGTTAAGCGCAGCGCCTCCTCCACCGCCAGCTCATCGGCCTCGGACCACTGGCGCATCAGCCCTTGCCATGGGTAGCGCCCGCGCGAGACCAGCTCGAAAACCGTTAACCCTTCCGGGGTCACCGGCGATTGCGGGAGGATGCCCAGCTGGCGCGAGACGGCTTTCGTCGGCATCTGGTGAATGGCTTGCCCGTCCAGACGCACGCAGCCGCCGAGCGGTTTCAGCATTCTGGCGATGGTCGAGAGCAGCGTGGATTTACCGGAGCCGTTCGCCCCGGCCAGCACCGTCATTTTGCCGGTGGGAATGGTCAGGTTGATATCGTCAACGATCAGGGTCTGGCCGTATCCGGCCGACAGGGCATCCAGTACGATCCCCTGCTCTGCAGGTTTCACCCGCTGTGGCATAACTCGCTCCTGCGCCGCAGCGTTCCAGGCCATCGCTGAACAGTCTGCAGTCAAACAAAAATAAATCTCATTCTCTTTTGATCATGACGGGGATAGATGTAGTAGTCAATACTCGCCATCGTCATCCGTCCGTCGCGAGCACTACAGCGAGACTGCGCAACAGTAAAACCAATAAAATCATTTAATATCAATAAAATAACAACACACCACCTCATTGAAAAGACGTGATAACCCCGCCATTTCCCACCGCCAATTTTTTATCTTACATAACATTTACTACTACATCCCTTCATGATTGAATGATTCTCAATTACACATCTGAAGGCGCGTTCAGACGCTAAACAGAGTGCTTTTATTATTCAGGGCAATGATTTTATTGGCTTAATCTGACCGCAAAGGCAGATTCGTTCACGAGAAACAGATAATGACTCAACCCCATGTCGCCTGCAGAGCGTTGCAAGGGCGCGCGCTTTTTTCGCTTCTTTTTTTAGCCTCACCGGGATTAATGGCCGCCGACAATAGCGCGGCGAAAAGTAATAACGACGCGGAAGAGACCATCACCGTGGTGGCCGACGGCGCGCAGCAGAGCGCCACCAGCGGCTATCAGCCACTCAGCTCCGCCACCGCGACGCTGACCTCGATGCCGCTGCTGGATATTCCGCAGGTGGTTAATACCGTCAGCGATCGGGTTCTCGAAGATCAGCACGCCACCTCACTCGATGAGGCGCTGTATAACGTCGCTAACGTGGTGCAGACCAACACCCTCGGCGGTACCCAGGACGCCTTTACCCGCCGCGGCTTCGGCGCCAACCGCGACGGCTCGATCATGACCAACGGTCTGCGCACCGTGCTGCCACGCAGTTTTAACGCCGCCACCGAACGGGTGGAAGTCCTGAAGGGGCCAGCTTCGACGCTGTACGGTATCCTCGACCCCGGCGGGCTGATCAACGTCATCACCAAACGGCCTGAGCGGCAGTTCTCCGGTTCGGTTTCCGCGACGTCCACCAGCTTTGGCGGCGGTACCGGCAGCGTCGACGTCACCGGCCCCATCGAAGGCACGAATCTGGCGTACCGGCTGATTGGGGAATACCAGAATGAGGATTACTGGCGCAATTTTGGTAAAAACAAAAGCAGCTTTATCGCCCCTTCCCTGACCTGGTTTGGTGAACGGGCGACGGTGACCGCGTCCTATTCGCACCGCGACTACAGCGCGCCTTTTGACCGCGGCACTATTTTCGATCTGAATACCGGCCATGCGGTGAACGTCGATCGTAAAACCCGCTTCGATGAAGCGTTTAATATTACCGATGGCTATTCCGATCTCGCTCAGCTCAACGCCGAGTATCGCCTTAACGACGCCTGGACCGCGCGCTTCGACTACAGCTACAGCCAGGATAATTACAACGATAACCAGGCGCGGGTGGTGGCCTATGATTCGGCGACCGGCAACCTCACCCGCCGGGTCGACGGTACCCACGGTTCAACGCAGAAGATGCACTCCACCCGCGCCGACCTGCAGGGCAACGTGGTGGTAGGCGGCTTTTATAACGAACTGCTGACCGGCGTCGCCTATGAGAATTACGATCTGTTGCGCACCGATATGCTGCGCTGCAAGAACGTGAAAGGCTTTAACATCTATCATCCGGTCTACGGCACCCTCGACACCTGTAATACCGTCTCCGCCTCCGACAGCGATCAGCGTATCCAGCAGGAGAGCTATGCCGCATACGTGCAGGACGCGCTGTACCTGACCGACAACTGGATCGCCGTCGCCGGCGTGCGCTACCAGTACTACACCCAGTACGCCGGTAAAGGCCGACCATTTAACGTCAATACCGACAGCCGCGATGAGAAATGGACGCCGAAAGCCGGCCTGGTCTACAAGGTGACGCCGAACGTCTCCCTGTTCGCCAACGTCGCCCAGTCGTTTATGCCGCAGTCGTCGATCGCCAGCTATATCGGCGAACTGCCGCCGGAAGAGTCCACCTCTTACGAAGTGGGCGCCAAATTCGACCTGTTAAACGGCATTACCGCCAATATCGCGCTGTTTGATATTCATAAGCGTAACGTGCTGTACACCGAGAGCATTGGCGATGAGACAGTGGCCAAAACGGCGGGCAAGGTGCGTTCCCAGGGCGTGGAAGTGGATCTGGCGGGGTCCATCACCGATAACCTCAGCGTGATCGCCAGCTACGGCTACACCGACGCCAAAGTGCTGGAAGATCCGGATTACGCCGGGAAACCGCTGCCAAACGTACCGAAACATAGCGGCTCGCTGTTCCTGACCTATGACATTCATAACGTCTATAACAGCAATACCCTGACCGTCGGCGGCGGCGGTCATGCGGTCAGCAAGCGCTCCGGCACCAACGGCGCGGATTATTATCTGCAGGGCTATGCGGTGGCGGATGTGTTCGCCGCCTATAAGATGAAGCTGCAGTATCCGGTGACGCTGCAGGTGAATGTGAAGAACCTGTTTGATAAGACCTATTACACCTCCTCGATCGGCACCAATAACCTCGGCAACCAGATTGGCGACCCGCGCGAAGTGCAGTTCACGGTGAAGATGGATTTTTAAGCCGGACCATGGCGTCGCGCCGGATGTTCATTGCCGGGCGGCGCTGCGCTTGCGCCGGCCTACAACTGCATAGCCTGCGGTCCTTCCCCTTCCTGTCGAGTTCGTAGGCCCGGTAAGGCGCAGCCGCCACCGGGCAATGCGTTCAGCTTACCAGTCCTCCTCCTGGCCGAGGATGCGCAATATATCCTGACGATGCTGCAGCAGCTGCGGGTTATCGCGATGACGGGGAAAATCCAGCGGCAACGCGAACTCAGCGATAATCCGCCCTGGACGCGGCGACATCACCAGCACCCGCTCGCACAGCAGCAGCGCCTCTTCGATATCGTGGGTCACCAGCAGGCTGGTATACCCCTGCTGCTGCCAGAGGGCGATCAGCTCCCGCTGCATGCTGATGCGAGTCAGGGAATCCAGCTTACCCAACGGCTCGTCGAGCAGCAGCAGGCGCGGTTCGTTCAATAAGGCGCGCGCCAGCGCCGCACGCTGCGCCATCCCCCCGGACAGCTGCCGCGGCCACGCCTCGCTGAAGGCCTGCAGCCCGATGCGGTCAATCAGCGCGTCGGCCTTCGCCTCCAGCCCCTTTTTGCCCTGCGCCTGCGGGCCCAGCAGCACGTTCTGCCGTACCGTCAGCCATGGGTAGAGCGTCGGATCCTGAAACACAAGGATCCGCTCCGGCCCCGGGGCGCCGGGCGCCGCACCGTCGATCTGCATCTGTCCGCTCTGCGGCGCTTCCAGCCCCGCCAGCAGCCGCAGCAGGGTTGATTTACCGCAGCCGGAAGGGCCCAGCAGCGCCACGCTTTCCCCCGGACGCAGCTGTAGACTGATATTCTCCAGCACCGGTACCGTCTGTTTGCCAAGCGTAAACGCATGATGAAGATGGCTGATGGATACCGCCGCGCCGCGCGCTATCGCCGGCGAATCTGACGTCGCTGTTACCATTGCATTCCTCCTCGCTGCCAGCTCAGCAGCCGGTCACGCAGCATAAATAATCCGCTTATCAGGCCGGAGCATAACAACGCCATTACCAGCAGCGCGGCGTACATATTCGGATAGGCCGCCCAGCCCTGGGCCCACTGGAGGTAAAAGCCGATCCCTGACTTCACCCCGACCATTTCGGCGACAATCAGCACCGAAAACGACGCGCCGAGCCCCATAAACAGGCCGACAAAGACGTTCGGCAGCGCGGCGGGGATCGCCACCCGCAGGATCAGGAAACGCTGGCTGGCGCCGAGGGTCCGCGCCACGTCGTACCACGCCTTATCAATGCCCATCACTCCGGACCAGGTCAGCACCGTGACCGGGAACCAGGTGCTCAGCGCGATCAAAAACACGCTGGCGCCGAAGCTCGAGGGAAAAATAAACAGGCACAGCGGCAGCAGCGCGGTGGACGGCACCGGGCCCAGCAGACGTAACACCGGATGCACCCAGTAGCCAATCCGTTGCGACCAGCCGATGGACAGACCGGTGATGAACCCGCTGCTGGTGCCCAGCAGCACGCCGAGCCCCAGCAGCCCCAGCGAGTGCAGCAGGCTGTCGAGCAGGCGCGGCCAGTCGTCGTGCAGTACTTCGATCAGCGCCTGCGGCGGCGCGAAAAACGGCACCGGTAGCACGGCGCTCTTGGCGGTCAGCCCTTCCCAGACAGCAAACAGCACCGGCAACAGCGCCAGCCACTTGCCGGCATGCCGCACACGCGCGCCGCGCGCTCGCCAGTAGCGATAGCTCAGCGCCAGCAGCAGTAATCCACCGCCGAGGGTGAATTGCGCCAGCGCCCACCCTTCGCTAAACGGCCAGCGCCGCCCGGCATCGGGCCAGGCCAGGGTAAACAGACCGCCCAGCAGCCACAGCGCGGCGGCCAGCAGCCCTTCTCCCCACAGCGGCGCGCGGCCGGTGGAGCGCGCCAGAGCCTGCTCAGGCGAATACGTTGGCATAGATACTCTCCGCGAACTGATGGGGATCGGTACCCGGTTTGATCACCTGCACTCGCTGCAGGTCAACCGCGTACTGCGTCAGCTCTTTCACGAATGCTTCGCCCACCGCGTGATGGCCGTGGCCCTGCCCGTGCAGGATGCCGCTCACCTCCGCTTCACTGGTGTTCAGGGCATGGGCGAGGAAGGATTGCGCCACGCTTTCCGGATGCGCTGCGGCATAGCTGTGCGCCTCAAGGATCGCCTGAGTGAGCGCGGCGGCCGCCGGTTTATGGTCCCGCGCCAGGCTCCCGCTCACCCCCAGCACGCAGCAGCTGAGGTTGGCATAATCCCCGGTCATATTGCTGGCGATCAGCTGATACTTGCCGGTCTCCAGCAGACGATAGCTGAATGGCTCGCTGCCGCTGATGGCGGCGATTTCGCGCTTGTCCAGCGCCACGCTGAGCAGATCCGCCGGGTAGACTTTCCACTGCACGTCGCTGATCGGGTCGATACCGTGGCGCTTAAGCAGAATGGCGAAGAAGTTTTTATCCGGCCCGGCCATATCAGTGACGCCGATGGTTTGTCCCTTCAGGCTCTCGAGGCCGCCGAACGGCGAGTCTTTGGCCGTCAGCAGGTTCAGACAGCCGCCGTGGGTTCCGGCGGTGAGCTTGACGTCAAAGCCCTGCTCCAGCGCCTTCAGCCAGCGCAGCGCCATCCCCACCCCGGCGTCGGCCTTACCGGTGGCGATCGCCTCCAGCAGTACATCGGTGGAGTTGCCGAAGTTAACAAACTCAACGTCGAGGTTATATTTACTGAAAATCTTCTGCTGCTCGGCGACGGCGACCGGCGCAAGGCATACCGCGCTTTTATTGATCGCCAGCTTGATCTTGTAGGGCTCTGGCAGGCGCAGCGCCGGATGGGCATCGCCGCTGGCCATGTCCGCCATATCGTGAGCCCACAGCGGCAGAGAGACCCCGGCCAGCGCCAGGCCGCCGCTGAGCTGTAAAAAACGGCGGCGGGAAAAAGTGTTTCTGGTCATGGTGTCACCTCGGCGGCGGGCACGCTAAAGCTGGGGTCAAAGGTCGGCTTCACGTCCAGCCGGGTGCGGATCAGGCCGTTGGCGAGATAAAAGTCCGCCGTTGCCTGCTGCTGGGTCACCGTTTCCTCTGCCAGCGGCTGCCACTGCGACTGGCGGTTGGCAAACTGCGCGCGGGCGATCTCCGCCGGGAAGCGGATGATCTCCCCCAGCGTTTTGCCGTAGCTGTCGAGATTGGCGTAGGCCCAGCGCTCAGCGCCGGCCAGGCGCTGGAGATAATCCTGCAGCGCGGCGCGTTTTTGCGGATCGTTAAGCGCGGAATCCGTTGCCGCGAGGAAGGTATTCCCCGGCAGCAGCCCTTTGCCGCTCACCAGAATCTGCCCCTCGTTGGTCTTCACCATTTGGGTGGTGTAGGGCTCCCAGGTCGCCCAGGCGTCTACCGAACCGTTAAGCAGCGCCACTTTGGCGTCCACCGGGCCGAGGAACACCCACTGCACCTCCTTCGGTGAAATCCCCGCCTGCTCCAGCGCTTTCAGCGCCACGTAATGACCAATCGACCCTTTACCGGTGGCGATGCGTTTGCCTTTTAAATCGGCGCCGCTTTTTAACGTGCTGCCGGGGGAAACCAGCACCGCGGTCCCCGCCGGGTTGCTTTTATCCACGGCAATGGCCTTGACCGGCGCACCGTTGGCCAGGGCAAAGAGCAACGGCGCATCGCCGATGATCCCCGCGTCCACGGCGCCCGCGTTGAGGGCTTCCGCCAGCGGCGCGGCGGCCGGGAACTCGGCCCACTTAATGTCGTAAGGGAGATTTTGCAGGGCGTTGGCCGCCTCCAGCTGCGAACGCATGCCGCCTTTTTGATCGGCGATACGCAGGGTGATCCGCTCCTGCGCTGTTGCGTAGCCGCCCAGCGCCAGCAGCATCAGCGCTGCCGCCACCCGGCCTGAAAATGATAGACGCATCGTGATTATCCTTGTGATTGAAAGACGAAGTTGCCGGCTGCCAGCCAGGCGCTGTCGCTCTGTGGGGTATGTACCCGTCCGCAGAGCACGTTGCGGTAGTGGCGTTCCAGCGGGTTCTGTCGGCTCAGGCCATGATTGCCGGTCAGCTCGAGCGCAATATTCACCGCCTGAATGGCGTTGTCGGTGATGGTGACTTTCGCCAGATTGGCCTCGATAGCGGAAAAGCGCAGCGCGGCGGCCTGCTCCAGCAGGCTGCGGTTGACCAGCAGCAGCCCGGCGATCTGCCCGACTTTCTCCTGCACCCGTGGCAGACGAGAGAGCGGATGGCCGAGACCGGCGGGTACCCGTCCCGCCAGCCACCTCACCAGCCAGTCGTGAGCGGCGTGGGCAATGCTGTCATAGATCGCCGCCAGCAGCGCCGTCTGCCGGTTGGCGAACAGGCGAAACGGTTCGGCCTGGGCGGCGGGTGGCGCATCGGCCGGCCAGACATCCACCGCGTGCTCTGCCGCCACCCGCACGTGGTTAAAAATAACTTCATGGCTGCCGGTGGCCCGCATCCCGGCGTGATCCCAGCTTTTCACCACGCTGATACCCGGGCTGTCGCCAGCCACCAGCCAGGTGCCCACCAGCGGCGGGTTATCATCGCTTCTGGCCCACACCGCCAGCCAGCGCAGCCCTTCAATGCCGGTGGTATAAATTTTATGGCCGCTGATGTCCCAGCCCTCCGCGCGACGGGTCGCCACGGTGTCCGGCAGGCCGCCCCGCGCCGGGGATCCCAGCTCCGGCTCGACGCGCAGGCTGTTGATGAGGCCACCGTGTTCGACAGCATCGTGAAAAACCTGCTGGCGCAGCGGCGCGTGCCAGGCGTCATTTTCCGCCAGCCGCAAATGGTGCAGATACTGCATGCAGACGATCAGCGCTGTCGCCGGCTCTCCCCAGGCGATGGCGGCGATGACCTGCTGCAGCTGGGCCAGAGTGGCGCCCGCGCCGCCGCAGGATGACGGCACGGCGAGACTTAACCAGCCCCCCGCGCGCAGATGGTCGATATTACGCCGGGGAAACTCGCCGCTGGCATCAAGGCTGGCCGCCTGCTCTGCCATCTGCTGGCGGAGCGCCGTCAGCTGCCGGGCCCAGTCGTCGCGCTCAGGATGGATCACGATGCGCGCTCCGCCACCGCACGCCGCGCGGCTTTTTCCCGGGCGATCGGCAGCAGCGCCCGGCCATAGTCGGCCGCGTCGTTCAGCGGATCGAAGCCGCGGATCAGGAAGTTACGCACGCCGAGGTCGTAGTAATCAAGCAGCGCATCCGCCACCTGCTCCGGGGTGCCCACCAAGGCGGTGGAGTTATGTCCGCCGCCCACCAGCTGGGCGATGCCGGTCCACAGACGTTTGTCCACCACCCTGCCCTGCGCCGCGGTGGCCCGCAGCCGCTGGGCGCCGATGCTGTCCGGTTTGGCTTTGAAACCCCCTCCGCGTTGCGCCGCCTGCTCGGTGGCGACGTGAAGGATATGCTCGGCTTTCTCCCAGGCTTCGGCTTCGCTGTCGGCGATAATCGGCCGGAACGAGACGCTGAAGCCGATATCACGCTGGTGTTTCGCCGCTTCGGCGCGCACGCGCTGGATGGTCTCTCCGGTTTGCGCCAGCGACTCGCCCCACAGGGCGAAGACGTCGGCATGTTTGCCGGCGACGGCGATGGCCGCTTCCGACGAGCCGCCGAAGTAGATGGGAAGATGCGGTTTTTGCAGCGGGCGAATGGCGGACCAGGCCTGCTCGGCCTGATAAAAATCGTTGTGAATATCCACCGGCTGCTCGCTGGTCCACACCTGGCGCACGGTGTCGAGGAAGGCGTCGGTGCGGGCGTAGCGCTGGTCGTGGTCGAGATAATCGCCATCCCGGCGCTGCTCGGCATCGTTGCCGCCGCTGATGATATGCACCGCCAGCCGGCCCCCCAACAGGTGCTCAAGGGTGGCGAATTTGCGCGCGGCGAGGGTTGGCGAAACAAAACCGGGGCGATGAGCCAGCAGGTAATGGATTTTCTGCGTCGACAGCCCGGCCAGGGCCGTCACCAGAAAGCCGTCGGGTTGATCGGACCAGTGGCCGACCAGCAGACGATCAAACCCGGCGGCTTCATGGGTTTGCGCAAAGCGAACGATATAGTCGCGGTCAAAGATCGGCCCCACCGGGGCAATCGTTTCGGAAGAGAGGCGGTGGCCAATCATGCCGAGAAACTGAATGCTCATGAACAACTCCTTGCGTCAGGGTAATGGAGTGGCCGCGACAGCGGCGCTGGTCATTACCCTATACAGAGTGTGTTAATGAGCAAAATGCATTTTTATCATATCTTAATATGCTGAATTAGCATTAAACAAAAATGCATAGTGCTTTCAGTCGGATACGGTCAGCTGCTGCACCACTTTGCTGGCGAAAAAGGTCAGCGGCGGCTGCAGGTTTGCCAGATACTGGGCGTGGATCAGCCACAGTGAGACCGCAGGCTGAAAATCGCTGAGATTGAGGACCGCGATCTCGTCCCGCCACGGGCTGCTGGCCAGCGCCGCCCGCGGCACCAGACCCAGCCCCTGTCCCTGCGCCACCAGCGCTATCTGCAGCTGCGCGCCCGCGCTTTCGACATTAAGCTTCAACCGCAATCCCTGACTCTGCAGCTGGCGAATAAGCCCGGCGCGCAGGCCACAGCCGTCGGGGTTAAGGATCCAGCCCTGTTCGGCGCACTCCCGCAGGGATGACGCGCGCAAATTCAAACGCCGGCCGACGATCGGCACCACCTCCAGGGGACACAGCAGCCGTCCGCTGTAGCCCTCGGCGAAGCTTTGCTGGGCGGGCCCCATCGCCAGCATGCCGTCCAGCTCGCCGTTTTCCAGCCGGCGCTGCAGCTGTCCGCTCCAGCCGCAGGTGATCTGCGGCGACAGTCCGGGAAACTGCTGGCTCAGCGCCGACAGCGCCGCCGGCAGGGCAATCTCGCTGAGACTCTGCGGCACGCCGAGACGCAGCGCGCCGCGCGGCTCGCCTTGCGGATCCAACAGGCTGTAGAGTTTTTTCGTCTCACGCTTAATGCTCAGACACTGCTCGTACACCCGGTGTCCGGCGGCGGTCAGGGTCAGCGGGCGGGTCTGGCGCTCCAACAGCGTCACGTTCAGCTCCTGTTCCAGACGCTGAAGACGCCGGGTGATGGCCGACTGGGTGATCCCCAGATATTCCGCGGCCTGATTGAGGGAGGAAAACTGCACCGTGGCCAGCAAAGCGTCAATATCGTCAATGCGCATAGGATCCTTATGTGAAATTTGCATATTAATATATGCGTAAATTGCATTTAAATAATATTAACGCCTCTGTTAGCGTTTTGACCAGTCCCTCTGACAGGAACCGCACATGACTGCACCACGACTGGAAAAATTACGCCATTTCATTCATGAGGTAGACCGCCTGCACCGTGAGCACCACCAGACCGCCCCGCTGCTTGACGCCGTGGCGCAGCGACTGGCGGCGCTGGTGCGTCACGACGACTGGCTGCCGGAAGAGTACACCCTGCCGCATCCGCACCATTACCAGCAGTATCTGCTGCATGCCGACTCCGGGGAGCGCTTCTCGATTGTCAGCTTCGTCTGGGGACCGGGGCAAGCGACGCCGATCCATGACCATCGGGTGTGGGGGGCCATTGGGATGCTGCGCGGCGCGGAGGAAAACCAGCGCTACCAGCTGGATGCCGATGGCATCCCGCGCGCGCTGGGCGCCGCCACGCTTCTGGAAGCAGGCCAGGTGGAGAAAGTCTCCGCTGACGATGGCGATATTCATCGCGTCAGCAATGCGCTGGCGGATCGCGTCTCCATCAGCATTCACATCTACGGCGGCAATATCGGCGCGGTGAAGCGCGCCGTGTATACCCCGGAAGGGCAGCAGAAACCGTTTATCTCCGGCTACTCTAACCGCCATTTACCCAATATCTGGGATTTGTCCCGCGAACATCAAGGATAACCACTATGCCCACCTACGCTTATCGCCAGGCCGCCGGGATACGCCAGGCGCTGCTCGACCGTCGTGAACTGGCGCTGATCGACGTCCGTGAAGAGGCCGATTTCGCCACCGCTCATCCGCTGTTTGCCGTCAATCTGCCGCTCAGCAAACTGGAGCTGGAGGTCCGCCGGCGGATACCGCGCTTCACCACCCCGCTCACCGTCTACGACAACGGCGAAGGTCTGGCGGAGATCGCCGTCGAACGGCTACGGGCCTGGGGCTATCAGGATGTGGCCCTGCTGACAGAGGGGCTCGCCGGCTGGCGCCGCAGCGGCGGCGAGCTGTTTCAGGACGTCAACTCCGCCAGCAAAGCCTTTGGCGAGCTGGTGGAAAGCGTGCGTCACACGCCGTCGCTCAGCGCCCAGGAGGTTCAGGCGCTCATCGACAGCCGGCAGGAGGTGGTGATCGTCGACGCCCGGCGCTTCGATGAGTACCAGACCATGAGCATCCCCGGCAGCATCAGCGTGCCCGGCGGCGAGCTGGCCCTGCGGGTGGAGAGCCTGACGCCCTCCCCGCAGACGCCGGTTATCGTCAACTGCGCCGGACGCACCCGCAGCATCATCGGCACCCAGTCGCTGATCAACGCCGGCGTGCCAAACCCGGTCCATGCCCTGCGCAATGGCACGATCGGCTGGACGCTGGCCGGCCAGACGCTGGCGCACCAGCAGCAGCGGCAATACGATCCCTCCGCCCGCGCCTCCGGCGTCCGGGCCGCTGAGGTGGCGCATCTTGCCGAACGGGCCGGGGTGGCGGTCATCGATGAGGCCACGCTGCAACGCTGGCTGCAGCAGAGCGACCGCACTACCTTCCTGTTTGATGTCCGCAGCCCCGAGGAGTACGCGGCGGGTCACTATCCCGGCAGCCTGAGCGCGCCAGGCGGCCAGCTGGTGCAGGAGACCGATCACTTCGCCAGCGTACGAGGGGCGCGCATTGTGCTGCTGGATGACGATGGCATCCGGGCGGCGATAACCGGCTCGTGGCTGGCGCAGATGGGCTGGGAGACGGCGCGGCTGAGTGCGCTGTCGGCCAGCCAGTTGAGCGAACGCGGAGTGCCGGCCGCCGAGGTGCCGCCCGGCCAGCAGGCGGAGGAGATAAGCCCGGCGCAGCTGGCGCAACAGCTGGACGAACCCGGTACGGTGGTGCTCGATTTTACCACCAGCGCCAACTTTGTCGCTCGCCATATCCCCGGCGCGTGGTGGCTAACGCGCTCGCAGCTGCGCCAGGCCCTGGATGTGATCCCTCCCGCACAGCGATACGTGGTGACCTGCGGCAGCAGTCTGCTGGCCCGCTACGCGGTGCCGGAGGTGGCGGCCTTGACCGGTAAACCGGTGCAGCTGCTTACCGGCGGGACGCTGGCGTGGATCGCCGCCGGTCTGCCGCTGGCGCATGGCGACAGCGGCCTCGCCGTCGAGCGCCGTGACCGCTATCGTCGTCCGTACGAAGGAACCGATAATTCCGCCGAGGCCATGCAGGCTTATCTGGAGTGGGAGTATGGCCTGGTGGATCAGCTGGCCCGCGACGGCACCCACGGTTTTCGGGTGCTCTAGCGCGAGCGCGCCTCAGGCCTCGCGCAGGATCCACGAATACTGAAAGCTCTTCGGCGCCGGAAAATGGGTCCGGCGTCGGTAGGAGCCCAGCGACTGCGGGGTGCAGTAGGTGCAACTCCCCAGCCATTCAACGCTCGCCGGCGACACTCCCGCCTCTGCGAAGATCGCTTCGGCAAAGGCGCGCAGATCAAACCACAGATTATCGCTGCCGCGTGCGGCGGCTTTAAGCGCATCGCTGACCGGGCCCGAACGGGAGTGGAACAGCCGCTGGCGATGGCGGGCCACCCGATCACCGCCGGGCTGGTCCAGCAGTTGCTGATAAAATCCGGCGGAGACTTCGTAACAGCAAGGGTGAATATGCGGCCCCACGGCGATGACCAGATCGGCCAATGCCACCCCCTGCTGGCGAAAACAGGCCAGACTATTATCGACAATACCGCTGGCCAGCCCCTGCCAGCCGGCATGCACGCTGCAGACGAAGCGACCGTCGCGCGAGGCGATCAGCATCGGCAGACAGTCGGCGGTCACCACCCCCACCTTTTGCCCGGCTACCGCGGTAAACACCGCGTCGGCGTGCGGGCGCGTCGGCAGCGGCTGCTGATAATGATGAACCTCATTACCATGCACCAGCTTCACCGGAGCCAGCTCGGCATAGGGAAAGGCGGCGGTTTCGTGGACATCGAGAAAAGCGTGGCGGATGCCAGGGATAGCATTGAGCAAACGGGAGGTGTAAGCCATAGGGACGATAAGCGTCAGGGAATGATGTCTTACCATAGGCCAGGTGACGCGGACAGGCAAGGCGGCGGCCCGGCATTTTTTTGCCAGACCGCCGGATGCGTCTCAGACAATCGCGGCGCGCTGCTGGCGATGCATCAGCCAGAACACCGCCACCCCAGCCAGCACAATGCCGGGCGCCGAGGCCGCCATCACCCCGACGGTGCCGGTGCCGAGGGCCAGCATCTTGCCGGCCAGCAGCGGGCCGCTCATCGCCCCGAGACGGCCCACCGCCACGGCGGTGCCGACCCCGGTGGCGCGGATCGCTGCGGGGTAAAAAAGCGGCGCCAGGGCATAGAGTACGCTCTGGCCGCCGGTGGCGAACAGCCCGGCGACAAACCCCGCCAGCAGCATTCCGTTTAGCGACGACGCGCTGCCCAGCGCCAGCAGGGAAGCCAGAATCCCGCTGTAGATCAGGAGCGACATCCGCAGCGGGGTGAGCTTATCCATTAGCGCTCCCAGCAGCAGCGTGCCGCAGGCGGCGCCGATCTGCAGAGAGAACATCACCCCCGCCGCCTGGCTGGCGCGGAATCCCTGGCCCACCAGCAGCATCGGCAGCCAGTTGATCAGCATATAGACCACCAGCAGGGTGAAAAAATAGCCCAGCCACAACAGCAGGGTGGCGGCGGCATGCCCCGGGGCAAACAGGGTGCGCAGCGGCACGCTGGCCTCCGCGCGCTGAAACGCCTGCGACTCCGGTAGCCAGCGCATCAGCAGCGGGATCAGCAGTAACGGGACCACGCCGCCAATCCAGAAAATAGTCTGCCAGGCCACGGCGAGACCGGAAAAGCCCAGCGCTGCCGCCAGCGCGGCGCCAATGGGTACGCCGCAGTACATCAGGCTTACCGCCCGGCCGCGGAAGCGTGAGCCAGCGGCTTCCGAGGTTAAGGCAATCAGGTTAGGCAATGCCGCCCCGAGCCCGACGCCGGTGAGCAGGCGCGCCAGCAGCAGCGTCGGGAAGCTCCATGCCAGCGCGGTGGCCAGCGAGAACAGGCCAAACAGCAGCACCGACCCCAACAGAATGCGCTTACGCCCGTGGCGGTCCGCCAGCATGCCGCCCACCAGCGCGCCGGGCAGCAGGCCGAGGATCCCGGCGCTGAAGATCCAGCCCATTTGCATTTTATCCAGCGCAAAGGCCTGCGCCATGCCGACGGCGGCGATCCCCGCCGCCTGCAGATCCAGCCCTTCCATCAGGGCCACCATAAAACAGAGCCCGATGGTGACCACCAGGCGCGAGGGGGTTGCAGTCGTTATCTTGGTCATAGGGTACCTTGGCGATAGCCGAACAAACGGAGCAGGTGACTGGCGGCTGATGCTTTGTCAGCCGCACGTTCTTAGTTATTTATTGCGGTTAAGCAGATCCAGCGCGACGTCGACGATCATATCCTCCTGGCCGCCGACCATCCGCCGCTTGCCCAGCTCGACGAGAATATCCACCGCGCTGAGGCCATAGCGCTTGGCCGCCGCTTCGCTGTGGCGCAGGAAGCTGGAGTAGACTCCGGCGTAGCCCAGCGCCAGCGTTTCGCGGTCGACACGCACCGGGCGATCCTGCAGCGGCCGCACCAGCTCATCGGCCGCGTTCATCAGGGCGTAGAGATCGGTGCCATGCTGCCAGCCGAGCTTGTCGGCGGCGGCAATAAACACCTCCAGCGGCGCATTGCCCGCCCCCGCCCCCATCCCGGCCAGGCTGGCGTCAATGCGATCGCACCCCTCTTCCACCGCGACGATCGAGTTCGCCACCCCGAGGCTCAGATTATGATGGGCATGCATCCCGGTGGCGGTCTCCGGCTTCAGCACCGCCTTCAGGGCGCGGAAGCGGTCGCGAGTGTCGTTCATGTTCATCGCCCCGCCGGAATCCACCACATAGATACAGGTCGCGCCATAAGATTCCATCTTCAGCGCCTGCTGCGCCAGCGCCTGCGGGGAGATCATATGGCTCATCATCAGAAAACCGACGGTGTCCATCCCCAGCTCGCGGGCAAAGGCAATATGCTGCGCGGCGACGTCCGCTTCGCTGCAGTGGGTGGCGACCCGCACCACCCGCGCCCCGGCCTGATACGCTGCTTTCAGATCGTGCAGCGTGCCGATGCCCGGCAGCAGTAAGGTGGCGATTTTCGCCTGGCTCACGACATCCGCTGCCGCTTCAATCCAGGCGATGTCGCTGTGGGCGCCAAAGCCATAGTTGAAGCTGGATCCCTGCAGGCCATCGCCATGGGCCACTTCGATGGAGTCGACCCCGGCCTTATCCAGCGCGCTGGCGATCTGCTGCACCTGCGCCAGGGAATACTGGTGACGAATAGCGTGCATACCATCGCGCAGCGTCACGTCCGAGATATAAAGTTTTTTACCGTTCATGCTGTCGCTCCCGCCGCGCTGTGCATTGCCCCGGCCATTTGCTCCGCCGTCGCCAGCGCCGCCGAGGTCATAATATCGAGGTTGCCCGCGTACGCTGGCAGATAGTGCGCCGCCCCTTCCACTTCGAGGTACACCGCGGTTTTCAGGCCGGAAAAACAGCCGACGCCGGGCAGGTTGACCGGCCTGTCCTCGGGGATAACCTCAAACTGCACCTGCTGCTTCAGCCGGTAGCCCGGGACGTAAGCCTGCACCGCTGCCGCCATTTCGGCGATCGAGGCGGCAATCGCCTCCTGCGACGCCAGCTCGCTCAGGACGTAGACGGTATCGCGCATCATCAGCGGCGGCTCCGCAGGGTTCAGTACAATAATCGCTTTGCCCTTGCCCGCCCCGCCGACTTTTTCAATCGCCTGCGAGGTGGTTTCGGTGAATTCGTCAATATTGGCCCGCGTGCCCGGCCCGGCGGATTGACTGGCGATCGAGGCCACAATCTCCGCGTAATGCACCTTCGCCACTCGCGAGACCGCGGCGATCATCGGGATGGTCGCTTGCCCGCCGCAGGTCACCATATTGACGTTGCCCTGATGGAGGTTGGCCGCGAGGTTGACCACCGGTACGCAGTACGGGCCAATCGCCGCCGGCGTCAGGTCGATAACGCGGATCCCCGGCTTCGCTTCGCGCAGCGCGGCATCGTTTTTGATGTGCGCCCCGGCGCTGGTGGCGTCAAAAACAAAATCGATGTCGGCAAATTCCGCCATCTGCATCAGGCCGCCCACCCCTTCGTGAGTGGTCGCAACGCCCAGGCGCCGGGCGCGGGCCAGGCCATCCGACTGCGGGTCGATGCCGACCATCACCGCCATCTCCAGATGCTGGCCGTGGCGCAGGATTTTAATCATTAAATCGGTGCCGATATTCCCGGAGCCGATAATGGCGACTTTACGTTTACGCATCACGATCTCCTTCTCCGGCGGCAACGAAGCGTGCCGCGACTGAGCCAATACCTTCGATATGGGCGACAAAGCTGTCCCCCTTGTTAATCGTCACCATCGGGCCTAACGCCCCGGTCAGCACGATATCCCCCGCCCGCAGCGGTTCGCCGAGACTCGCCAGCTTGCGCGCCAGCCAGACTGCGGCGTTCAGCGGATGCCCCAGACACTCGCTGCCGCGGCCGCTGGAGACCAGCTCCTGGTTGCGGGTCATGTGCATGGCGCACTGCTTCAGATCCAGTCCCGCCGGACGCTGCGCCGGGCCGCCAATGACGTACAGGCCGCAGGAGGCGTTATCGGCGACGGTGTCGACAAAGCCGATTGACCAGTCGCGAATGCGGCTGCCCACCACCTCCAGCGCCGGCAATACCCATTCGATGGCGTTATACAGTTCATCAAAAGTGGTATCGGCATGCGGCAGATCCTGCTTCAGCACCAGGGCGATCTCGGCCTCCACCTTGGGCTGCAGCACGCGGCCAAACGGCACCTCGGCGTTGTCGCCGTAGCACATGTCGGCAAACAGGGTGCCGAAGTCCGGCTGATTGACGCCCAGCTGCTGCTGCACTTTGGGATGGGTCAGGCCCACCTTGCGGCCCACCACCCGCCGGCCATGGGCCACATGGTGCTGGACGTTCAGGCGCTGGATGGCATAGGCGGCGTCGGCATTGTCGACGCCGAGAATATTGCGCAGCGGGGCGATCGCCTGGCCGCTCTGTTCCGCGTCGCGGAGCTGCCGGGCCAGCGCGTCAAGAGAAAAAGTCATCATTTACTCCTTAAGCCCGTGCAAGGAAATTGAGCACCAGCTGATTAAAACTGTCGGCATGTTCCCACTGCGCCCAGTGGCCGCAGTCGCGGTAAATATGCAGTTCCGAACCGGCGATCCCGGCGAGCAGGCGCAACCCGGCGTCCATCGGCACGAAGCGGTCATTGCGTCCCCAGACGATCAGAGTTGGCGCGCTGATTTCGCCCAGCCGCGGGCCAAAGTCAGGAAACTGCTTCGGGTTGGCTTCCAGGCTCTTGACGAAGTTGTCCAGATGGTCGCGGCGCGACAGCATATTGTTGAGACGCGCCTCGAACAGCGCCTCGGTGAGGTCGCGGGTGTCGAAGACGAAGATGCTCATCATCTTTTTGAGGTTTTCAATGGTCGGCTCGCGGTACAGGGCGTTCAGCAGCTTGATGCCCTCGGTCGGCATCGGCGTGAACAGGCTCATGCCGCCGGTCCCCCCGCCCATCAGCACCAGCTTAGCCACCCGCTCCGGCCAGCTCAGGGTGAAGGCCACCGCGCTATGGCCGCCCATCGAGTTGCCCAGCAGATGGACTTTATCGATCCCCAGCTGATCGACCACGCTTTTCAGAATGCGGGCGTTGAGATCCGAACGCGAGCCGCTGTTGACGATAGCATCGCTTTTGCCCCACCCCGGACAGTCGAGGAGCAGCACGCGATAGCCCGCCTCGACCAGCGGGTCAATATTGCGGCTGAAGTTGGCCCAGCCGGTGGCCCCCGGCCCGGAGCCGTGCAGCATGACCACGGTCTCTTTCCCGTCGCCGCAGTCATTGATATGGATACGCAGCGTGCGGCCCCCCTCGTCGACATTGAGGAATCGGCTGGTGGCGGCTTCAGTTTGCGGTTGATAGCTCATGTTAGTCTCCCGGTTAATCAAATCTCGGTGGTGGCGCTCAGCGAGCCGAATCCGGCGATCCACTCGGGGATCGGCCGGTAATAGCGGCCTTCACTGCGCCAGCGGCCAAAAGCGGATAGCGCGGCAAAAGCGGCCACCCAGGTCTTAATTTCGTGCGTCGATTTGCCGGCCATCGCCGACAGCTCGTCATTGCCGATCGCGTCCAGTTCGCTCAGCCGCCCCTGCTCCAGCAGGCTCATAAAGCGGTTGTCCCAGACCGGGTTGAGGGGATGGAGCGAGTGCGGGTCTTCGGTAAACCGTCGGGCGGCGCTGATCACCCGCTGTTGGCGCAGCTCACGTTCGTCCGGCGGCAGCTGTTTGCCGCCGCCGAGCAGACGGTCACGCAGATGGGCGTCGGCCTTCGCCAGCTCCGGCACCGGCGGCTGGTGCGAGAGTCCGCCCGAGCCGAGGATCAGCACCCGCTTATTGAGGGTATTGAGAAAGCGGCCCATCGCCTCGCCCAGCAGCCGGGTGCGTTGAAAACCCGGCAGCGGCGCGGCGACGCCGTTAATAAACACCGGCAGCACCGGCACGCGGTCCAGGCCACCCAGCAGAAACTCCAGCGGCTGGGCGAAGCCATGGTCCACCTGCATGTTGTACGACACCGCCAGGTCGATACCGCTGTTGAGGATGGCGTGGGCGCAGGCTTCCGCCAGCTCGGCGGGCACCGGCAGGTCGCCGGCGGCGCTGGCGAAGTCGCCAATCGCGGCGGCGCCGACCCCGAGGCAGAACGGCGGCATCACGTCATAGAAAAAACCGTTGTAGTGATCGGGAGCGAAGAGCACTACCAGCTCGGGATCGAATTCAGCGATCCGCCGCCGGGCGTCGGCAATCACCCCGTTCACTTCATCAAGGACCGCCTGCTCCGGGTCCACGAATCCCACCAGCGGGGTGTGGGAGAGACAGTGCAAATAGGCATGCATATCAGGCCACCTTCTCTTCAGCGTGGGCGGTATCCCCGGTTGCGAGGGCCATTTTTTCCGCCAGAGCGGTCAGCTGCGCACCGAGGGACTGCGGGATGGCGAGAGCGGCAACAAAGCGGTCCGGTCTGACCACGGCGATGGCGGTGTTATGCTGAGCAAACCAGCTCTTCAGGCGGTTTTGCCTGTCGCCCACCCGCAGCGTGCCGGGGGCGTTATCCTGCTCACGGTGGATCTGCACCTCCGGCACCACCTGGATAAAGCGCACGCCAATCGCGCGCCAGCGGGCGATCTGCCCGGCGTCGAGCCCCCACTGCGGATTACAGCCCCAGCCGATAATGGCGAAATTCGCCCCGATAACCTCGTCGAGCAGCACGCTCTCACCGCTCTCCAGCGTCACCTGCGGTTGAATAAACATTTTGCCCACCGGCGATGTCTTGCCGGCGCCGTCGGTCAGCAGCGCCCCCTCGCGGTACTGCGGCATCGGCTTAAAGCGCATCTCGAGGAAGTAGCGTTTCACCGGCGGCAGGTAATTCAGCAGCCAGGAGAGACCGTCGCGCACGGCCCCCTGCCAGCGCTTCGGCGGCGCCAGCACGTAGCCGGCGGTGACCGACAGATCAATCATCGCTTTCGCGTGGTCGCGGCGCTCCTGCTGGTAGCTGTCGAGCAGCGCCTCTCCCGCTTTACCGTTGACCACCAGCGCCAGCTTCCACGCCAGGTTGAAGGCGTCGCGCATGCCGCTGTTGTATCCCTGCCCCTGCCAGACCGGCATGATGTGTGCCGCATCGCCGGCCAGCAGCACCCGGTTAATGCGAAAGCGCTCGGCAAGGCGGGCGTTATGCGTATAGACCCGCTGGCGGATCAGCTCTACGCGGTCCGGGTCCGGCAGCACTTTGCTCAGCAGACGGCGCATATTGTGCGGCTCGCTGAGCTGGGCTTCGGTTTCTCCGGGCATCACCATAAATTCAAAGCGGCGCACACCGTGGGGCAGCGCGGCGGAAACGTAGGGTCGCACCGGGTCGCAGCACAGGTAAACGTGCGGAGTGGCCAGCGGGTCGTTAGCGATATCGATGACGATCCACTGATTCGGCGCGGTCTTACCTTCGAAGGGGATGTTCAGCGTACGACGAATGAAGCTGGCGCCGCCGTCGCAGGCCACCAGCCAGTCCGCGCGCACCGTCTCCCGTTCGCCGTCCGGTCCTTTAAGATTTAACGTGACACTGTCACCGGTCTGGCTAAAGGCTTCAACTTCGCGGGAGAAGAGGCAGCGGACCTGCGGGAAACGCTGCAGACCGTGATACATCACCGCATCGACCTGCGGCTGAATGAAGGCGTTGCGCCGCGACCAGCCAAACTCATCGGTCATCGGCTGGATATCGGCAAAGCAGCGGCCTTTTGGGGTGAGAAAACGCATGGCGTGCCACGGCGTGGTATGCGGCAGCACGTCATTCACCAGCCCCACCGCCTGCATCGCCCGCAGGGATTCATCGTCAATGCCGATGGCCCGCGGGTAATCGATCAGTGTGGCGAGCTTTTCCACCACCAGCACGCTGATGCCCATCTGGCCAAGGTAGTTGGCCATCATCAGACCAACCGGACCGGCGCCAACGATGGCGACCTGAGCGGTATGCTGCACGGCGGGTTGAATATCGGGTGTAGATGTTGTCATTCTCAGCGACCTCACGACTCGGAAACTGCCCGGCTGACAGGCAATTTGTTAATCATGTGTAAACGTATTTTTATAATGGGCTGAGTATAGGGCGGGGGTTTTCGGCTACAATCAAAACATCATCGAATGTGCACCAGGTGCACAACACTGTTTTTAAAGCATTTTAATGGAGGATTTATGCGTGACGATGAGTCCGCAGCGTACAAAACGGTGCGCGGATTAAGCCGGGGTTTATTGTTATTAAAATTGTTAAATAAATTCGACGGCGGCGCGACGCCGGGCCTGCTGGCGGAGTTTAGCGGCCTGCATCGCACCACCGTGCGCCGGCTGCTGGAGACGCTACAGGAGGAGGGTTTTGTCCGCCGCAGCCGCTCCGATGACAGCTTCCGGTTGACCATTAACGTCCGCCAACTGAGCGATGGATTTCGTGACGAACATTGGATTTCTGCCCTCGCCACGCCGCTGCTCGGCGAGCTGCTGCGCGAGGTGCAGTGGCCAACGGACATCACCACCCTCGACGTCGACGCCATGGTGGTGCGCGAGACTACCCACCGCTTCAGCCGACTGTCGTTTCACCGCGCGATGGTCGGACGGCGGCTGCCGCTGCTGCTCACCGCCTCCGGACTGACGTGGCTGGCCTTTGCCCCCGACGCGGAACGCGACGCCATCGTCAGCATGCTGGCCGCCCGTCCGGAAGCTGAGTATCAGTTGGCCCGCGAACCGGAACGGCTGGCGGCGATCCTCGCCCGCACCCGCCAGAACGGCTATGGCGAAAACTTCCGCGGCTGGCGGCAGGAGGAGAAAATCGCCTCGATCGCCGTGCCGGTCTGCAGTCAGCAGCGGGTTATCGGCTGCCTGAACCTGGTCTATATCGCCAGCGCAATGACCATTGAGCAGGCGGCGCAGAAGCATCTCCCTGCGCTGCAGAGGGTGGCGAGGCAGATAGAAGCCCGCATGGAGGATGAAGAAGTGTGGTACGAAATGCCCTGATCGTGATGAGGGTAACCGCGATCAACCATTGCGCCCGGCTTCGTTATATAATTTAATACACAACGAATTTTCACGCCATTCGGGCCACACCATGTCAAAACACCCCTTACTGCTGGGCCTGACGCTGCTCAGCGCCAGCCTGTTCACCGGCCAGGCCTTCGCCGACCGCACCGTCACCGACCAGCTGGGTCGCCAGGTCACCCTCCCCGACTACGTCACCCGCGTAGTGGTTCTGCAGCATCAGACGCTCAACCTGCTGGTACAACTGCATGCCGCCGAGGATATCGTCGGCGTCTTAAGCAGCTGGAAGAAACAGCTCGGGCCGCAGTTCGCCCGCTTTATGCCCGAGATCGGGCAACTGGCGACCCCGGGCGATCTCACCCAGGTCAATATTGAAAGCCTGTTGGCGCTGCGTCCGCAGGTGGTTTTCGTCGCCAACTATGCGCCGCCGGCAATGATCGCGCAGATCCAACAGGCCGGGATCCCGGTGGTGGCCATCTCGCTGCGTCACGATGCCGCCGGGGAAAAAAATAAAATGAACCCCACCATGGCTGACGAAGAGCAGGCCTATAACGCCGGGCTGATGGAGGGGATCCGCCTTATCGGCGAGGTGGTCGAACGCCAGCCCGAGGCCGAGGCGCTGATTCACTACACCTTCGAGGCGCGCAAGCAAGCCAATGCGCCGGTGGCCGATATTCCACCGAACCAGCGGGTGCGGGTGTACATGGCCAACCCCGATCTGAATACCTATGGCGCTGGCAAATATACCGGGCTGATGATGGCGCACGCCGGGGCGCTGAACGTGGCGGCCGCCAGCGTAAAAGGTGCCCGCCAGGTGTCGCTTGAGCAGGTGCTGGAGTGGAACCCCCAGGTGATCTTCGTCCAGGACCGTTATCCGCAGGTGGTCAAACAGATAGAGAACGACCCGCAGTGGCAGGCGATCGATGCGGTGAAACATCACCGCGTGTGGCTGATGCCGGAGTATGCCAAAGCCTGGGGTTACCCGATGCCGGAGGCCCTGGCGCTGGGCGAGCTGTGGATGGCGAAAAAACTCTATCCTGCGCGCTACCAGAGCATCGATGTGGACAGTAAAGCCAGGGATTATTATCAGCGTTTTTACCGCGTGGCGTGGACGCCAGATGCCCGCTAACTCTCAGCCCAGGCTGGTGCAGGGAAGCCTGGCGCTGGCGACGCTGGCGATCGCGGTCGCCTCGCTCTGTTTCGGCCAGTACCCGTTAAGCCTGAGCGCCGTTGGCCACACCCTGGTCCATCTGCCGCCAGGAGAAGGGGTGATCGGGCAGATCGTCTGGTCGGTTCGCCTGCCGCGCGTGGTGATGGCCCTGCTGGCCGGGGGCGCGCTGGGGCTGTGCGGCGCCACCTTGCAGGGCGTGTTCCAGAACCCGCTGGTGGACCCGCACATCATCGGGGTGACCGCCGGCTCCGCCTTTGGCGGCACGCTGGCGATCCTGTTGGGCGTCGGCAGTCTGCTGATGATGGCCTCGACCTTTTTCTTCGGCCTCGTCGCGCTGGGGCTGATTTACGCCCTCGCCGCCCTGCAGGGGCGGGACAGCACGCTGGGGCTGATTCTGTCCGGGATCATTCTCAGCGGCTTCTTCGCCGCGCTGGTCAGCCTGATGCAGTACCTCGCCGACAGCGAAGAGACGTTACCGAACATCGTTTTCTGGCTGCTCGGCAGCTTCGCGACCGCCAGCTGGCATAAGGTACTGCTTATGTCCCTGCCCCTGGCGGTGGCTGCCGGGGCGCTGTGGAAGCTGCGCTGGCGTATCAACCTGCTGGCCCTGGAGGAACGGGATGCCCGCAGTCTTGGCGTTCCGGTGGCCGCGCTGCGTCGCGGCGTGCTGGTTTGCTGCGCGGTGCTGGTGGCAGCCCAGGTGGCGGTCAGCGGCAGCATCGCCTGGATGGGTCTGGTGGTCCCGCACCTCGCCCGTCTGCTGGTAGGGGCTGACCATCGTCGCCTGCTGCCCACCGCCTTCTGGCTCGGCGCCGCCCTGATGCTGGTGGTGGACGATCTGGCGCGCACGCTGACCCAGGCGGAGATCCCGATCGGGATCATCACTGCCCTGCTCGGGGCGCCGCTGTTTACCGTGTTGCTGGTGCAATCCCGACGCCGGAGTACGACCCGATGAACAGCTCATTATCGCTGCAAGCGCTACGCTACGGCCACCGTCAGCCGCTCTTCGCCCCGCTCACGCTGGCCTGCCGGCCCGGTGAGATCTGGGCGGTGCTGGGCGCCAATGGCCGGGGAAAAAGTACCCTGCTGGATACCCTGACCGGCGTGTTGCCGCCGCTGGGCGGCGAGATGCAGTGCGAGGGCGGCGTGGCCCTGGTTCCGCAGTCGTTTCGTCCCGCTTTTCGCTGGCGCGTGAGCGATGTGGTGCTGATGGGCCGGGCCCGTCATGTGGATCTCTTTGCCCAGCCGGACGAGGAGGATGCCCGGCGGGTTGAGCAGGCGCTGGCGCAGCTGGGGATTGCCGCCCTGGCCGAAGATGACTTCGGCGCCCTCTCCGGCGGCCAGCAGCAGCTGGTGTTGATTGCCCGCGCGCTGGTCAGCGCCAGCCAGAATATCCTGCTGGATGAGCCCTGCTCGGCGCTGGACCTCGGTAACCAGCAGGTGGTGCTGCAGCTGATCGGCGACCTCGCCCACCGCCAGGCGCGCACCGTCCTGTTCACCACCCATGATCCCAACCACGCCCTACAGGTGGCCAGCCATACGCTGCTTCTGCTGCCGGAGGGCAGGTGGCTGGCGGGCGAGACCGCCGACGTGCTGAGCGAAACGCATCTCCGGCAAGCGTACGGCCTGCCGGTACGCCTGATCCGCCATGCCGCCTCCGCGTTCCCTCTGCTGGCGCCGGGGTTTACGCTGCGTCGCTGAACGGCATAAAACCCGCCTGCCGAAGATACCCCTGGCCAACGTCGCCGAGGATAAAGCGATACAGGGCCAGCGCGGCGGGATCGGCCCTGAGACGCGCCAGCTGGTAATCGCAGCGAATATTCCACGGCGCCGGGATGGTCAGGGTACGCAGATCGTCGCAGGTGGCCAGCGCGGGGCCATAGTGCGCATAGCCGATAAACAGATCCGCCAGATTCTGGCGAATAAGCCACGCGCCGGCTATCTCTCCCGGCGGCACGCTCAGTGAGTCTCTGCCGCCGACCAGCTGCTGCGCCCGCCCGGCCATCGCGTTGCCCAACCCTGGATAGCGTGCCTCAATTCGGGCGAACAGCTGCCAGGTATAATCTCCCGACGGATCGCAGCCCGGCGTGGAGGTCGCCAACCGCAGGCGGGTCGTGCTGAGCAGCGCCAGCCAGTCCAGGCCATCGTTATCCGGCGACCGCCGGGCGGTCAGCATCAGCTGGTTGCTGGCAAATCCCTGGCATTCCTGCGCCAGACCCGCCTGCAGCAGCGCCTGCGGGTGCGCCGCGTTGGCTGAAGCAAAAACCGCGCACGGCGACCCGGCTTCGATCCGCTCGCGCAGCAGGCCGGCAGGGCCAAACTGCGCATCGACCGCCAGGCCAGTGTGCTGCCGAAAGTGCGCCACCAGCGGCAGGAAAGCGCTTCTCAGGCTTCCCGCCGCCAGCAGCGTGAGAGTGGTGTTTGTCATAAGAGGTCGCTATAAACCGGATAATATAGCGCTATATTACCCGGTTTGCCGTCGCGTCAGTAGCGAATTTCTGCCAGGGTCCGCAGCTGCTCGGGGGTGGCTACCGGTAGGTCAAAAAAGCGCAGATAGGCAGGGATCATTTCAAACAGCATGTCGGTCCCGCGCTGGATGTGGCACTGTCGTGCCTGAGCGGCCCTCAGCAGCGGGGTGTACTCCTGAGTCATGACGACTTCCCCCACCCAGGCGCCTGGCGCCAGACGGTCAACGTCCAGCGGCAGCGGATCGCTGGCCTTCATCCCCAGCGGGGTGGCATTGACCACCAGCTCGTGTCCGGCAGGATCGGGCTGCATTAGGGTGATATCGAGCTGCGGATAGTGCTGATGCAGCCGCCCGGCGAGGGCGTGCGCCACCTCGGGCCGGGTATCGTACAGGGTCAGGGCGCTGACCCCCGCCGCCGCGAGGGAGGCGGCGATAGCCGATCCCACCCCGCCGCTGCCAACCACCAGCGCCCGCGTCCCCTGCGGGTTAAACCCTTTACGACGCAGGCCCAGCACAAATCCCTCGCCATCGAACATGTCTCCGCTCAGGCTACCGTCAGCCTCGCGGCGGATGGCATTGCAGGCGCCAGCGATGGCCGCCGTCGGGCTCAGGCGCTGCACCAGATCGCAGGTGGCGATTTTATGCGGCATCGTCACCAGCGCGCCGATGATATTGGTCATCGTAAACAGCGGCGGAATAAACGCGGCGTAGTCCTCCGGCCTGACCCCCATCGGCACCACCTTCACGTCCACCTGCTGGTCAACGAACCACGGGTTGTAGATCATCGGCGCCTTAAAACTGGCGGTCGGATAGCCAAGGTGCGCTATCAGCCGCGTATGCCCACTAATCACCATGCCTTGCTCCTTTGCTTACTGCGATAACTCGATACGTTTGACGTCGCCGAGGATAAACAGATAGGCCACCACGCCCAGCAGCGCGGCGCCGCCGATGTAGATCAACGCGTAGAAAAAATTGCCGAACCCGGCAACGATAAAGCCGATCACCAGCGGGGTGAGGATCCCCGCGAGGTTGGCGCAGAAGTTAAACAGGCCGCCGGTCAGACCGCCCAGCCCCTTCGGGGCGATATCGGAGATCAGCGTCCAGCCGAGACCCACCATCCCCTGGCCAAAAAAGGCAAACGACATCACCAGGATCACCGCCAGGTCGCTCTCCAGCCAGTTGGCGGTGATGATGCAGCTGGCCATCAGCAGACCGGCGACGATCGGCAGCTTACGGCCAAGGTTGGCCGACCCGGTAGCTTTCAGCAACTTGTCGGAGAGCCAGCCGCCAAACATCACCCCGCCGGCGGCGGCGACAAACGGCAGGATGGAGAAGAAGCCAACCTTCAGCCAGGGCATATGCCGCTCGGTGGCCAGCCAGGTGGGGAACCAGGTGAGAAAGAACACCAGCACGGTATTGCCGGCAAACTGGCCGATACTGGCGCCGATGATCTGCCGTTTGCTCAGCAGCTGGCGGACCAGCGGCCAGCTGAACGCCACCTGCTGGTCGGTCGGGGCGCTGAGGCCGCCGCCGTTTTCGATATGCTCGCGCTCCTGCTGGCTAAGGCGCGGATCTTCATGCGGTTCGCGGTAGCAGCGCCACCACACCAGGGCAAACAGAATGCCGACGGCGCCAACGCTGACGAACAGCACCCGCCAGCCGAAACCGTCCATGATCCAGAACAGCAGCGGCGCAAAGCAGGCCAGCCCGAGATACTCCCCCACGGTGTACACCGCCGTGGCCTTCGCCCGCTCCTGCTGTGGGAACCAGGCGCTGACCACCCGGCTGTTGACCGGAAAGCACGGCGCTTCGCTAATGCCCAGCCCGAAGCGGCACAGCAGCAGCGTCTTCAGCCCCACCGCCATGCCGTGGAACAGGGTAAACAGCGACCACAGGGTCAGTGACAAAAAGTAGGTCACTTTGTTGCCAAAGCGGTCGAGAAATAATCCGCCGGGTATCTGCGCCAGAGCATAGGTCCAGGCGAAGGCGGAGAAGAGGATTCCCATGATCGCCGGGTCGATCCCCAGCTCAGCGGTGAGCTTTGGGGCGGCGATCCCCAGTACGGTGCGATCGAGATAGTTGATCATGGTGCCAATGGCCAACAGCGCAAGAATGCCGATACGCCGCCGGGAACGGCGCACGGTGACGGCTGGCTGGGCGGCAGCCGTCGGGTTAGGGCTATATGAGCTCATAGTCGGTTCCTGTCTCGGGTACAGAGGGTGTTGTTATTGTGTTTAACGCATAATGAACCATTTGATTCAGGATAACAATACTGCATCGCCGCCAGACGGACGGCCGCATTCGCTGCGCCATAGAGCGCATAGCCAGCCCGGCGCTCGGTTAACTCAAAGAAAAAGCGGCCGGCGGTAAACGGCCGGGTGTAAAGATGCAGGAAATCTCCCCCCTGCGGATCGCGGTCATAGAGGAGCTGCTGGCGCTGAAGCTGCCCGACGTCCAGCTCGCCGCCAAAGCGCGCCAGCAAATCGTCATAATAATTGGCCGGGATCGGCAGCGTATGGCGGGCAACCTCGGCAAGCTGGTCGCAGGCGGCCGGCAGATCGCGGCAGGCAAAGGCGGCATGCTGCAGCCCCGCCCCCTGGTAGCAAGCGACGGAGCGGGCGATCTGCGTCGCCCGGCTCTGCGAAATATTCAGCGCCAGACGGATATCGCCCTGCGGGCTGCGCACCGCCAGGCTGCGCACCAGTCCATACGGGTCCGGCAGCGTCTGCTCATGCTCAAGGGAAAAACCAAACACCGTACGGAAGAACATCACCCAGTTATCGCGGCTGTCGGCCTCCATTCCCAGCGCCAGATGATCGATACCGAGATAGTCCTCGCGCACCGTCACGCCATCACGCAGATGAAAATCGCGCTCGTAGATAGCCTCCCCGGCGTCGATGAGATAGATAAGGCTGCCGTCGGGGGCGCAGATCGCCGGGATCGGCGTTTCGTTCGGCCCGGCGTCGCCCTGCCAGGTGGCATACCCCAGCGCGCGGGCGCGGGCGACAAGCGACGCGCTGTGCTCGACCCGCAGCGCCATCGCGCAGAGCGATACCCCGTGGCGTTGATAAAAATGGTCGGCCCAGCTGTGCGGCTGATGGTTGATGACGATCCGCGCCCCGCCGTTGCGCCACAGCGTCACCTGTCTGGAGCGGTGGCTTCCCTCGTGCTGAAAACCCAGCGCCTGCAGATGTTGCCCCAGGCGCTGCGCCTCGGCGGCGCTGGCGGCAAACTCGATAAACTCCAGCCCGTGATAGACCGGCAGCGGCGGCGGTGAAAACAGATCGGCATCGCACGTCGGGAGCCGACGGCGGGTTTGCTCCTCCAGCCACAGCAGCGAACGATAACCATCTTTGGCCGTCGCGCCGTTCGGCGAGGCGCGAAAACCGTCATTGAAGATCTCCAGCGACCAGGGGCCGCGGTAGCCACAGCGGGTGATCTGCTCGGCAAACGCCTCCAGCGGCAGCTCCCCCTGTCCGGGAAAGCAGCGGAAGTGGCGGCTCCACTCCAGCAAATCCATTTTCATATACGGCGCATCGGCGAGCTGTACAAAGGTGATTTTCTCCACCGGCACCGACGGTAGCGCGTCCAGCGTGTCGCCGCGGGCAAGAATATGGAAGCTGTCGAGCACCAGGCCCAACGCCGGGCTGTCCACCCGCCGCACTCGCTCCCAGGCCTGCTGCCAGCGGTTCACATGGGTTCCCCAGGCCAGGGCCTCATAGCCGATAGCGATCCCCTCCTCTTCCGCCAGCGTGGCCAGCGCCCGCAGGTCCGCGACCTGCAATTCGCTATCCGCCGAGCAGTCCGGCTGCACATTGCTGCACAACAGCAGCGTCTCGCAGCCCAGCTCGCGCATCAGAGCAAACTTGCGCCGAGCGCGAGCCATATTCGCCGCAAACTGCGCCCGACTGGCGCCTTCAAAATCGCGAAAGGGTTGAAAAAGCGTGATTTTTAACCCTAAATCGGCGGCAAGCTGGCGGATTTCCGCCGGCGTCCCCGTATAATAGAGCAGATCGTTCTCGAAAATTTCCACCCCCTGATACCCCGCCGCCGCAATAGCGTGCAGCTTCTCAGGCAGGGTGCCGGAAATCGAAACGGTGGCGATAGAGCGCAGCATAAGGTCCTCGGGTCAACAGCTGACGTAAGCCTTGAATATGTATCATTTGGTTCATTTGCGCCATACCAGGTTGCTAAATTGTGATCATTATGTGTATTTTTTGTCACCCAAGAAAAAGGAGTTGCCATGACCGTCGTTGCCCATGATGAAGCACAATCCCTGAAGGCGCGGATCTTCAGCGCCGCTATCGCTGTCTTTGCTGAACACGGGCTGTCAGGCGCCCGCATGGAGCAGATCGCCACCGAGGCGCAGACCACCAAACGCATGGTGGTTTACTACTTCAAAAGCAAAGAACAGCTCTATCAGGAGGTGCTGCAGCATGTGTATGCGCGGATCCGCGAAACCGAGCAGCAGCTGGGGCTGGAGAATGTGCCGCCGGTGGAGGCGCTGGTGCGGCTGGTGCGCTGGAGCGTGCGCTATCACGCCACCCATGCGGACTATATGCGCGTCATTTGCATGGAGAATATGCAGCGCGGCAAGTGGTTAAAAAGCTCGGGTGAACTGAAGCCGCTGAATCGTACCGCCCTGTCGATTCTGGAAGACATTTTACTGCGCGGCCAGCAGCAGGGCGTCTTTCAGGCGGGGCTCGACGCGCGCGATGTCCACCGGTTAATCAGCAGCTTCAGCTTTTATCAGGTGTCGAACTTCTACACCTTCAGCAGCCTGTATCTTGACGATCCGCTACCCGCCATCGACGATGAAGCGATGGTGGCTCACCATTGTGACATTGCCGTCAGGGCAGTGATCCGCTTCGTGATTTCCTGACCCGCCGGCGTAAGGGATCAGTGCCCGGAAAGCGCATGAATGACTTTCTCCATAGCCTCCACGGTGAGCGGCGAACGCTGAATTTTGCGGTTCGCCAGCGAGGTGCGCAGCACACCGGCAATGACAATGTGTTTCGGCTCCTGACCCAGGTCACGCATTTCCAGCACGACTTTACCCACCACGCGGCACATTTCCTGGTACAGGTCGTCGTCTTTCGCTTTATTTCCCATAGAATTTAGCTCGTATTTTATCATTATCAATCAAATCATTATTGATAGATTTCCCGCACAACGCAAACCATCGCCACTTTAAAGGTTCAATGACGCATTTTACCGGCTCATGATGGCGAAATAATCCATTTCTTTTACTCTTTTTCATAGCCGGTGACGAAAAAGTGTGTTGCGCAGATTTTTGCATAACGTGCCGGTTTTGTTACGCGTTTTGTCCATAATTTGAAACGAGGTTTTTATTTTCCTTTTTGATTTCGGCAGCGTATAATGCGCTTCGATTCTTTCTTGAATGGTTTCAGCGCATTGGACTGCATGATAAAACGCATAACACCTTGCCACATTTCATGGGCTGAACCGCCAGCACACATTCTTCTGCACGCTTCAGGGTTGTCACCTATCCTTAGGGCGTGGCTTAGCAACTTTCGTAATACAGGTTTGGCTCCCCGGCAGTGCGCCCGCGGAGCGAGAATTCCATATCCTTCACAACTTAAAGACTAAAACTGTCATGAAAAAGACCAAAATTGTTTGCACCATCGGTCCGAAAACCGAATCTGAAGAGATGCTGACCAAAATGCTGGAAGCCGGCATGAATGTGATGCGTCTGAACTTCTCCCACGGTGACTATGCGGAACACGGTCAGCGCATCCAGAACCTGCGCAATGTGATGAGCAAAACCGGTAAGAAAGCCGCTATTCTGCTGGACACCAAAGGGCCGGAAATCCGTACCATCAAGCTGGAAGGCGGCAACGACGTCTCCCTGAAAGCAGGCCAGACCTTCACCTTCACTACCGATAAATCCGTCATCGGCAACAACGAAATCGTTGCGGTAACCTATGAAGGCTTCACCTCCGACCTCGCCGTCGGCAACACCGTCCTGGTGGACGATGGCCTGATCGGCATGGAAGTCACGGCTATCGAAGGCAACAAAGTTATCTGTAAAGTGCTGAACAATGGCGATCTTGGCGAGAACAAAGGCGTTAACCTGCCGGGCGTCTCCATCGCCCTGCCGGCGCTGGCTGAGAAAGACAAACAGGATCTGATCTTCGGTTGCGAACAGGGCGTGGACTTCGTCGCGGCCTCCTTCATCCGTAAACGTTCCGACGTCGTCGAGATCCGTGAGCACCTGAAAGCCCACGGCGGCGAAAACATCCAGATCATCTCCAAAATCGAAAACCAGGAAGGCCTGAACAACTTCGACGAAATCCTCGAAGCGTCTGACGGCATCATGGTTGCGCGTGGCGACATGGGCGTGGAGATCCCGGTTGAAGAAGTTATCTTCGCCCAGAAAATGATCATCGAAAAATGTATTCGCGCGCGTAAAGTGGTTATCACCGCCACCCAGATGCTGGACTCCATGATCAAGAATCCGCGTCCGACCCGCGCTGAAGCCGGCGACGTGGCTAACGCCATCCTCGACGGCACCGATGCGGTGATGCTGTCCGGCGAATCCGCGAAAGGTAAATACCCGCTGGAAGCGGTCACCATCATGGCGACCATTTGCGAACGTACCGACCGCGTGATGACCAGCCGTCTGGACTTCAACAACGACAACCGTAAACTGCGCATCACCGAAGCGGTGTGCCGCGGCGCGGTAGAAACCGCTGAGAAACTGGAAGCGCCGCTGATCGTGGTCGCCACCCAGGGCGGTAAATCCGCACGCGCTGTGCGCAAATACTTCCCGGATGCCACCATCCTGGCGCTGACCACCAACGAAACCACCGCTCGTCAGCTGGTGCTGAGCAAAGGCGTGGTACCGCAGCTGGTGGAAGAGATTGCCTCTACCGATGATTTCTATCATCTGGGCAAAGACCTGGCGCTGAAGAGCGGCCTCGCGCGTAAAGGCGACGTAGTGGTGATGGTTTCCGGCGCATTAGTGCCGAGCGGCACGACTAATACCGCTTCCGTACACGTGCTGTAATAATTTACAGGTTAATTGGTTTTTTTTAATAAAGCGCCTCGCGGGGCGCTTTTTTTTATTCATTGATTAGCTCTTCCTATTAAAAATGCAAATCGGAATTTACTATTTAATAAGGGATTATCTAAGATGAATCCGATGGAAGCGCGCTGTTTTCACTCGCCTTTTTCAGCGATTCTGAGCAATTCGATGCTTCTTTGAGCGAACGATCAAAAATAAGTGCGTTCAGGTAAAAAAAATATTCTCATCCCAAAAAACTTTGTGTAATACTTGTAACGCTACATGGAGATTAACTCAATCTAGAGGGTATTAATAATGAATCGTACTAAACTGGTACTGGGCGCGGTAATCCTGGGTTCTACTCTGCTGGCTGGTTGCTCCAGCAATGCTAAAATCGATCAGCTGTCTTCTGACGTTCAGACTCTGAACGCTAAAGTTGACCAGCTGAGCAACGACGTGAACGCAATGCGTTCCGACGTTCAGGCTGCTAAAGACGACGCAGCTCGCGCTAACCAGCGTCTGGACAACCAGGCTCACTCTTACCGTAAGTAAGAGTTCTGGTAATAAAAATGGCGCACTCTGTGCGCCATTTTTTTTGCCCTCAGCATGAGGGCTATTGGGTAAGCAGACCGTTGTCAGACGAACTATTCTGCGCCGACAGCGACGTCGCCGTGCTACCTGCCCCCGCCGACACCACCACCGGATACCCCGCCCTTCTCGACATCGCTTTTTTCAACTGCAGGTCATCCACTGCTTTATCCTCTGCGAAGGCGTGAAACGCCGCTGGCAGCGTGTAAGCGATGGTCCGGGTGTTTTCCCCTTCGGTCTGCGAAAGCGGCCTGTGGACTTCGACATAGCGTTTACCATCCGGCTCGACGGCAAACTTCACCGGCTGATTGATAATCCGTACCGGCGTCCCGGTTTTCACCTGGCTGAACAGCGCTTTGATGTCATCAGCGTTCATCCGCATACAGCCCGAGCTGACGCGCAGACCAACGCTGTCTGGGGCGTTAGTTCCGTGGATGAGATATTCACCGTTACCGTAGGCCAGACGCAGCGCATAGCGCCCCAGGGGATTGTTCGGTCCGGCCGGGACCACCGCTGGCAGCGTCACCCCTTTCTCCAGCGAGCGCGCGCGGATGCCGGCGGTAGGCGTCCAGGTAGGGTTAGGGATCTTCTGCCCCACGCGGGTGGTCATCTCCGGCGTTTCCAGACCTAACTGGCCAATGCCCAGCGGATAGACCTGCACCTGATTCTCTCCCGGCGGGAAGTAATACAGCCGCAGTTCGGCGAGGTTGACGACAATGCCCTCCCTCGGCACGTCGGGCAGCAGCATCTGAGAAGGGATAAGGACCTGAGTGCCGGGCTTCGGCTGCACCGGCGCAATCGTATCGTTGGCTTCGAGGATCAGCATCGCCGCGGTATCGAAATGGCGCGCAATCGCCTGCAGGTTGCGATCTCCCTCCTGGACCGTCCAGTACTGATTCTGCCCAATCAGCCGACTGTTGGCGGGAGGAAGCGGGTAATCAACGGCCCAGGCGGCCGAGGAGGCGCCAAGGGCGCTGAGAAGGGCTAAGGTGATCATCGTTTTGCGTTTCATACTGAGATTCCTTCTTTCGCTGATAAAACGCCAGGAGACTGAACGGCGGCAGGGTCAGCGCCCTGCCGGACGTAACAGAATGAAATCTACCTGTTTATTCTAGCTAATATTTGCCGCTTTCGCGCGTATCGCGCGGATCATGGCTTCGAGGCCTTGCGAGCGGGAGGGGGTGAGATGCTGGGTGAGCGCCATTTTTTCAAACCACGGGCGCACGTCGAACTCGGTGATGTCCTGAGCGGTCATCCGGTCATAGAGGATAAACACCACCGCTATCAGACCCTTGACGATCGCCGCATCGCTATCGCCGCGCAGGGTGATCACGCCTGTGGGATCCTGGTCCATCACGATCCAGACCTGGCTTTGACAGCCCTGAATAATGTTCTGCACGCTATGTTCTTCCGGGCTTAGCGGCGCCAGACGCTGGCCAAGCTCGATGATATAGAGATACTTCTCTTCCCAGTTGGCGCAACGGCTAAAGTTACGCAACAGTTTGTCTTTGTCCGGTAGTGCCGCCATTGTCCCATCCTTTACCCTAACAGTTTGCGGATCCGCTGGAGGCCGGCCACCAGGCGGTCCACCTCTTCCGTGGTATTGTACATCGCCAGCGATGCCCGACACATAGCCGGTACCTGATACCGGGCCATCAACGGCATCGCGCAGTGGTGTCCGGTGCGCACGGCGATCCCGTAGTTATCGAGGAAGCTGCCGACGTCATAGGCGTGATGCTGACCGAGGTTGAAAGCAATTACCCCTTTACGCTGCGCCGGGCCGTAAAGGATCAGATCCGGTACCGCGCGCAGGGCATCGAGCGCGTAGCGCATCAGCGTCTGCTCATACTCGGCAATCTGCGTTAGTCCCAGCTGGCTGACGTAGGTCAGCGCCGCGCCGAGGCCAATGATCCCCCCGGTATTCGGCGTGCCGGCCTCAAAGCGCCACGGCGCCTGATTCCAGGTGGTGCCCTCCGTCAGGCTGACGGTGGCGATCATCGACCCGCCCCCTTCCCAAGGCGCCATCGTCTGCAGCAGCTCGGACCGGGCGTAGAGCACGCCGATCCCGGTCGGCCCATACAGCTTGTGGGCGGAGAAAACATAAAAATCGCAGCCCAGCGCCTGGACGTCCACCGGGTGGTGCATCACCGCCTGGGCGCCATCCACCAGCACTTTCGCGCCATGCTGATGCGCAAGAGCAATCAGCGCCGCCAGCGGGTTTTCCGTCCCCAGCACGTTGGAGACCTCGGTTATCGCCAGCAGGCGGGTGCGCGGGTCAAACAGTCCCGGGACAACATCCAGTTGCAGCGTACCGTCCGGGTTCAGGGGGATCACCCGCAGCTCAGCCCCGACGCGGGCGCAGAGCATCTGCCACGGCACAATATTGGCGTGGTGCTCCATTTCGCTGATGATGATGTTATCCCCGGCGCCGACGTTGGCGTTTCCCCAGCTGTTGGCCACCAGGTTGATACCCTCGGTGGTGCCGCGGACGAACACCACTTCCTCCGCCGACCCGGCGTTAAGGAAGGTAGCCGCCTGCTGACGCACGGCTTCCATCCGCGCGGTGGCTTCCGCGCTGAGGATATGGATGCCGCGGTGCACCGCCGCGTAGCCGTGGCGATAGAATTCCGCTTCTGCGCCGATCACTGCCTCCGGCTTCTGGGCGCTGGCGGCGCTGTCGAGATAGACCAGCGGCTGACCGTTGACCTCCCGGTTCAGTACCGGAAAATCGGCGCGAACCTGTTCTACTGAAAATGTCATACTGTGCCTCCCGGCAAACGCTGTCCAATACGCGCCAGCACCTGCTCTCTGAGCGCGTCGCTGCGGATAGCCTCGGTAAGCTCGGCGGCGAAGGCGTAGAGGATCATCTGCTGCGCCGCCTGCTGTTCGATACCGCGCGAGCGCAGATAGAACAGCTGCTCTTCGTCAATGCGCCCCACCGTCGCCCCGTGGCTGCATTTCACGTCATCGGCGTAAATTTCCAGCTGCGGTTTGGTGTCGACCTCCGCCAGCCGCCCGAGCAGCAGATTATTGTTGGTCATCTGACCGTCGGTTTTCAGCGCGAGCGGCGCGACGTTGATCAGCCCGTTAAACACCGCCCGCCCCTTATCGCTGACGATGGTTTTGTGCAGCTGGCGGCTGGTGCAGTAGCCGACCTGATGGTCGAGCCAGGTGCGGCTATCGCAGACCTCATTTTTCACCGGCATCGCCAGCGAATTGAGGCGCAGGTTGCTGTTTTCGCCGCCCAGGCGGGTGCTGGTCTGGTGACGCAGCACCTGGCCGCCAAGCAGGAAACTGCTGCTGAAGGCCGAGGCGTCGCGGCCCAGCAGCAGGTCGTTATGGGCGAAGTGATAGCTGCGGGCATTCTCAAATGCCAGCTTGATATGCTGGAGGTGCGCGTTATCGGCCACCGTCATGGTCAATCGCCCGCCGGTGAAATGCGGCTGCTCATTGAGGCTCAGGTAATGCTCGACAATCGTCGCCTCCGCCCCGCTCTCCAGCGCCAGGTGATGGCGATAGTGGGCGGTATTCAGCGCATCGCCGGCCAGGCCACTGGTGATATGCATCAGCAGCAGCGGTTTATCCAGGCGGCGGTTGCGCGGCACGCGAATGCGGGTCACCGTCTGGGCCAGGCTTTCGGTCAGATGGAGAAACACCTCCGGCTGCAGGGCATCCGGCAGATGCTGGCGCTGATTATCGACACTGACCTCCACGCCGCTGGCGGCAAGATCGTCGCTCAGCTGAGGATGATAGCGGCCATCGATAAACACCAGCCGCCAGGCGTCCAGCGGCAGCGCCAGCGCATCACGCTGTTCAGCGCTGAGAGAGGCCCCCTCATCGGCGACAAAGCGACCGTTAAGTAGGGCATCCAGCGGAGTGTATTTCCAGTCCTCGTGCTTGCGCGTCGGCAGCCCAAGGCGCAGCAGCTGCTGCAGATGCTGACTGGCCTCCGGGGTACGCGGGCCGCCCTGCGCTTCAAACAGATGGTGCCACTGCTGCAGCGCGTTACTGCTGTTCGGTAAGCCAGCCATAGCCCTGCTCCTCCAGCTGTTTGACCAGAGAGAAATCGCCCGACTTCACAATCCGTCCCTGATAGAGCACATGGACATAGTCCGGCTTGATATAGTCAAGGATGCGCTGATAGTGGGTGACAATGATAAAGGCGCGTTTGCCGTCGCGCAGGGCATTCACTCCCTGGGAGACGATTTTCAGGGCATCGATATCCAACCCCGAATCCGATTCATCGAGAATGCACAGCTCCGGCTCAAGCACCGCCATTTGCAAAATATCGTTGCGCTTTTTCTCACCGCCGGAGAAGCCAACGTTCACCGAGCGGGTCAGGAGATCTTCCGGCATCTGCAGCAGCTTGATCTTTTCTTCCATTAAGTCCTGGAAATCGAAACGATCCAGCGCCTCCTGGCCACGATAGTTGCGCACGGCATTCAGCGCAGTCTGCAGGAAAAACTGGTTGCTGACGCCGGGGATCTCTACCGGATACTGGAAGGCCATAAAGATACCTTCCCCGGCGCGATCTTCCGCAGCGAGTTCGAGCAGGTTTTTGCCCTTAAATTCGACGCGACCGCCAGTCACCTCATAATCTTCACGCCCGGCCAGGGTGGCCGAAAGCGTACTTTTGCCTGAGCCGTTCGGCCCCATAATGGCGTGGACCTCTCCCGGGCGCACCTCAAGGTTCAGCCCGCGCAGGATCGCTTTATCTTCGACGGCGACGTGTAAATCTTGAATACTTAACATCTTTTTTCCTTAATTATCAGCCGACGCTATGTTCAAGGCTAATGGCCAGCAATTTTTGCGCCTCTACAGCGAACTCCAGCGGCAGCTCGGAGAAGACGTCTTTACAGAAACCGTTGACGATCATCGAGATGGCATCGTCTTCGCTGATCCCGCGCTGCAGGCAGTAGAACAATTGATCTTCGCCAATCCGCGAAGTGGTCGCCTCGTGCTCCAGCTGGGCGCTGTTGTTGCGGCATTCAACATACGGGAAGGTATGCGCCCCGCAGTCCGGGCCGATCAGCATCGAATCGCACTGGGTATAGTTGCGGGCGTTGGTGGCGGTCGGCATGATTTTGACCAGCCCGCGATAGCTGTTCTGGCTGTGTCCAGCGGAGATCCCTTTCGAGATAATGGTCGAGCGGGTGTTCTTGCCGATATGGATCATTTTGGTGCCGGTGTCCGCCTGCTGATGGCCGCTGGTCAGCGCCACCGAAAAGAATTCGCCGATCGAGTTATCGCCGCGCAGGATGCAGCTGGGGTATTTCCAGGTGATGGCCGAGCCGGTTTCCGACTGGGTCCATGACATTTTGCTGTTCTCCCCTTCGCACAGGGCGCGCTTGGTGACGAAGTTGAGGATCCCGCCGGTGTTGTTATCGCCGGGGAACCAGTTCTGCACCGTGGAGTATTTCACTTCCGCGTCTTTATGGATGATGACTTCAACGACCGCGGCATGCAGCTGATAGCTGTCGCGCACCGGCGCCGAGCAGCCTTCAATATAGCTGACGTAGCTGCCTTCATCGGCCACCAGAATGGTGCGTTCAAACTGCCCGGTCTTTTCGGCGTTGATGCGGAAATAGGTCGACAGCTCCATCGGGCAGCGGACGCCCTTCGGCACATAGATAAAGGTGCCGTCCGAAGCCACTGCGGCGTTCAGCGCGGCAAAGAAGTTGTCATTCCCCGGCACTACGGTGCCCAGATACTTTTGCACCAGTTCCGGATGGTCGTGGATCGCCTCGCCGAAAGAACAGAAGATGATCCCCTGCTCGGCCAGCTTTTCTCGGTAGGTGGTCGCCACCGACACCGAGTCAAATATCGCGTCCACCGCCACCTCGCGCCCTTCGCGTACCGGCACGCCAAGCTGGTTAAAGGCTTCTTCCACCTCGCTGGTCAGAAATGTATTGGCCCCGGTCTGCTGCACCGCGCCAGGCTCGGAGGCGCAGGTCTCATCGCAGTTGCCGCAGGAGGGCGCGGAATAGTAGCTGTAATCCTGATAATTCAGCTTATCGTAATGCGCTTTCAGCCAGTGCGGCTCCTCCATTTCCAGCCACGCCCGGTAGGCATTCAGACGAAACTCCAACATCCACTGCGGCTCATTGCGGCGAGCCGAGATAGCCCGAACGACTTCTTCATTAATGCCTTTGGCCAGCTCATCGGTTTGCAGGCGAGTAAAAAAGCCCTCTTTGTAGTTGAGCGGGCCGCCGGTCCAGGTTTTGACATCGTCAGTTGCTTCAGTATTACGCGACATAGTTACTCCGCCTGCACCCCAAAACTTTCGCCGCAGCCGCACTCATGCTGCGCTTTCGGGTTATGAAATTTAAAGATTTCATTTAAACCTTCCCGGACATAATCCAGCTCGGTGCCGTCGATGAACGGCATCGCCTGCAGCGGCGCAAACAGCTTCGCCCCGTCAGATTCAAAGAGCAGATCGTCGGGCGCCGGCTCGGCAATCATTTCGAGCACATAGCCAAAACCGGCGCAGCCGCTGGTTTTAATGCCCAGCCGCAGCCCTTTCTTATCCGGCTGCTTGCGCATCAGATCGCGGATATGCGCGGCAGCGGCCGGCGTCATGGTCAGTCCCTGCCAGCTGAAATCGGCGGGATTAAAAGTTCCTGCTTGTACTTCCATCGATAGACCTCCAGGTTGGCGCCATCAAGGCATACCGCCATGTTAGTGATAATGATTATCACTTCAACCCTTCTGCAGCAGGGGTATTGCCTCATTTAGTGCTTTTTATAAGCATAGACCCTCGCCCGGGGATTATCAGGGCGTGCAAAGAGAACTTAATGGGTTGATTTATAATATGTTATTTTGAAATCATTCTATCTCCGCACGCAATGGCAGTGACAACGTAACAGAAGGCCCATGCCAGCGCGGGGCGCGGCCCCGGCCATGCGCTAGAAAAAAGCGGGTAGTGAAAGCGCCCGCCGGTAACGCTTCAGGAAAGGAATAAGCGCCGCTCGCCTGGCCGCGTTCGGGAAATAAAAACCAAAATAAAACGGGCAAACGGGGCTGCCAGGCGGGATACCGGCTGGCTAGGTGCCTTTACTCACCAGCCGGGCGGCCTGGACAAAGACCTCATCCTCTACCCCGTCCCCCTTCTGTCTGCCCAGCCTCACCAGTTCATCCACGATACTCCCCTGATTAATCTGCTTTTGGGTCGCCACTAAGCTAATGACCGCCGCGCCGATGGCCATGCCAATCAATGCCGTTTGTTCATCTTTATCTTTCATGGTGTCGCTCCGTCTGTCCTCCTCAGAAAGGCTAGCAAAAGATACCATCTGCTCAATTTCAAATTCACCTTCTTTACGTCTGACGCAAAGCCTGCGGCAGGGCACCTGGCAGGAGAAAAACAAACTAAGCGGCTGATTATAATGGCATAACACTAATGGACAATTAACAGACTTGTGAGTCTTGAAATTATTTTTTAGACTCAGTAGTCTGTTTATTATCAATTGCGTAAAATCTTATGCCTAATTCGACTTTGTTTTTCATCACCCTTTGTCTCTCTCGCGTCCTGGTGACCTTCTTCTTCTGGATGGCAGGCATCTACGGCGTCTTTCATTTCGCGGAGATCGTTCAGGAGATGGTGACCGTCGGCCTGCCGTGGCCGGTCTTGTTCGCGGCGGGCACGATTTTTTGCCAGCTGGCGGGTTCGGCGCTGATCGTTTTTAATCCTGCCGGCTACGGCTGGATTGGATCGGGGATGCTGATTGTGTTTACATTACTCACTATTCCGCTGGGACACGCCTTCTGGGCCTTCAGTGAACCCCGGCGCACTGAGGAATTCCATATTGCGCTTGAACACATTACCGTGGTCGGAGGATTAATTATGAGCGCGCTGTTTGCAGGCTATCGGCGATGAGCGAAACCCCTCGTCAGAAAGGTCGGCCAAAAGATCCATTGAAAACGCAGGCGATACTTCAGGCCGCCCGTAAGCTGTTTCTGGAACAGGGCCTGGAGGTGACAACGGCCGAAATCGCCCGCGTAGCCGGGGTGGCGAAAGCCACCCTGTATGCCAATTTCAGCGATAAAGAACATCTGATAGAGGCGGTCTTACGCCAGGAATCGGATCTCACCATCAGTGACCATGATTTCGCCCAGCGCCATCATCTGCCGCTGATCGAGGTGCTGACGGCGTTTGGCTATCGCTTTGTCCGCTTTATCAACCAGCGGGAACTGACCGGCTGGGACCGACTGATCGCCTCGGCTGCCGTGCGTCACCCCGATCTCCCCGGCCGCTTTTACGCCGCCGGGCCGGGGCGCGCGCAGCAGATGCTGGAAGCGATCATCGCCGAGGCGATCGAAGCCGGTACTTTACGAGCCTGCGATCCGCAGGAGGCTGCCGACGAACTGGCCGGTTTATGGCTGGGAATGACCAGCCTGGCGATAAAACTTGGCGCAAGACCTCCGCTGTCCGACGACGAAATCAAACAGCGGGTTGAGCGCGCCCTGGACGTCTTTCTGCGCGCGTATTCCCTGGCGCCGGGCTGATCCCTCCTTCCCCTTTTCAGTGCTGTGGCCTGGCGCAAGGCTGATTTATTGTGCCCAATCCGCGCCCGGCGCAAAAAATAATGTCCTTGCCGATTAGCATTAAAAGAAAATAACAACCACAGAGTGCAACGCAGATTATTCCATGAGGGAATAGTGGGAATGCTAATATTTCATTTCCTCGCCGGTTTTTAGAGGCCTATAGTTTTTTTACCTGCAGAACATCCACTAAGGTTAAAAAACATAAGGACATAATAATGATTGTTTCAGCCCCCAGCGATTATCGCGAAGCCGCTCGTCGTCGTCTGCCCCGCTTCCTTTTCGATTATATTGACGGTGGCGCGGTGGCGGAAAACACCATGAACGCCAACGCCGCCGAGCTTGCCTCGGTAGCTCTTCGCCAGCGCGTACTGTGCGGGGCCGGCGAACCGACGCTGGCGACCACGATCCTTGATGCCCCATGGGCGATGCCCGTGGCGCTGGGGCCCGTCGGCGCCACCGGGATGTACGCCCGCCGCGGCGAAGTCCAGGCGGCCCGCGCCGCCTCCCGCGCCGGGATCCCGTACACCTTATCCACCGTGTCGGTCTGCTCGATTGAAGAGGTGGCGAGCCACGCCAGCGGCGCGCTCTGGTCCCAGCTGTACGTACTGAAAGATCGCGGCTATATGCGTAACGCGCTGGAGCGCGCCTGGGCCGCTGGCATGAAAACCCTGGTATTTACCGTCGATATGCCAATCCCCGGCTCGCGGTATCGCGATAACCGCTCAGGGATGTCCGGGCCGCACGCCACCCTGCGACAATATCTCCAGGCTTGCACCCATCCGCGCTGGGCGATGAACGTCGGGCTGGCGGGCAGACCCCTGTCGTTTGGTAATATCGAAGCCTACACCGGCCACAAAATGACCATGGACGACTATATGGGGTTCATCAGCAACAACTTCGACCCGTCCATCGCCTGGCACGATCTGGAGTGGATCCGCGACAGCTGGCAAGGAAAATTAATCATCAAAGGGATCCTCGATGCCGACGATGCGCGCAATGCCGTGCGGCTGGGCGCCGATGGTATTGTGGTGTCAAATCATGGCGGCAGACAGCTCGATGGCGCCATCCCCACCGCCCGGGCGCTGCCCAGGGTGGTGGATGCGGTCGGCGACGATCTGACAGTGCTTGCCGATTCCGGGGTGCGCTCCGGCGTGGACGTTATACGTCTGCTGGCCCTCGGCGCGAAAGGCGTGCTGCTCGGTCGGGCCTATATTTATGCCCTGGCCGCGGCGGGCGAAGCGGGCGTGGCGCATCTGCTGCGCTTATTTGCCGAGGATATGAAGGTTACCATGACCCTCACCGGCGCGACCTCGCCATCGGCCATCAGCCTCGATTGCCTTGATCGCCTCGAACAGGATCAACACCGCACTCATGCGGTGCCGGTATCCTTACCCGCCTGACGCTGCCCGGGACCTGGCCTGGCCATGTGCCTCGCCCAGGTCCGGCAAAGTGGAATTACCTCTGAAGGTGCAACTCTGTCTGCTGTACCGTGTTCTCCGGGCGGATGCGGAACCAGATCGCGTACATGGCCGGCAGGAAGATAAGGGTCATGATGGTTCCCCCCAGCGTCCCGCCAATCAGCGTATAGGCGAGCGTTCCCCAGAAGACCAAATGAGTGAGCGGAATGAACGCCAGGATCGCCGCCAGCGCGGTCAGCAGAACCGGGCGGGCGCGCTGCACCGTCGCCTCCACCACCGCGTGGAACGGATCGAGCCCCGCCTGTTGGTTATGATGGATTTGGCCAATCAGGATCAGCGTATTGCGCATCAGAATCCCCGACAGGGCGATCAGGCCCACCAGGGCATTGATGCCAAACGGCTGATTGAACAGCAGCAGCGTCGGGACCACGCCAATCAGCCCCAGCGGCGCGGTCAGGAAAACCATGACCATCGCCGACAGCGAACGCACCTGCAGGATAATGATCAGCAGCGTGAGGGCGATCATTATCGGAAATAACGGCACCATCGCCCGGGTGGCCTTGCCGGATTCCTCAATCGACCCCGCCGTCTCGATGCGATAGCCTGGCGGCAGCGAGTCGATAATGGGCTGCAGCGGCTTCATCAGCGCGGTGGAGACATCCGGCGGCTGCAGGTTCTCCGCAACATCTCCGCGGACGGTGATGGTCGGCGTGCGGTCGCGACGGCGAAGCAGCGGGTCCTCCATCCTGATCGACACGTCGCCAATCTGTGTCAAGGGAACCCGCTGCCCGCCGCTGCCCACCAGGGTGAAGTCGGCGATTTTCGCCGGATCCAGACGGATGTCGCCCGCCGCGCGGCCGATCGCCTGCACGGCGCGAATATCTTCCCGGACGGTGGTGATCGGGATCCCTGACAGCAGGAACTGCAGCTGCTGGGCAACGGACTGGGAGCTGAGTCCGCTCGCCTGCAGCCGGTCCTGATTGAGGCGGAAATGCATCACCGGTACCCGCGAACCCCAGTCGGTATTGACGGTGCGCATCAGCGGACTGGCCTGCAGCACCGATTTAACCCGCTCGGCGATGTCGAGCAGAGCGTGCGGATCGGGCCCCATCACCCGCCAGGCGACCGGATAAGGCGAATAAGGGCCAAACACCAGCTGAGTGACGCGCACCCGCGCCTCCGGCGCCAGGCCATTGGCCACCGCCTCCCGCAGCCGCCGCTTGAGCGCCTCGCGGGCACCCTGCCCGTCGGTCAATACCACCAGTTTGGCGAAGGAGGGATCGGGCAATTCCGGAGCCATCGCCAGGTAAAAGCGCGGCGCGCCCTGGCCGATATAGCTGGTGACAATCTTCGCCTCCGGCTGCCGCTGCAGCCAGTGCTCAATTTTCGCCGCCGCGGCGCTGGTCTGGCTAATCGACGACCCGTAAGGCAGCTGCACTTCAACCAGCACTTCCGGACGATCGGAGGTGGGGAAAAACTGCTTTTTCACCACGCTCATGCCCAGGATCGCCACGATAAACAGCGCCACCACCCCGGCGGCCACGCGCCATTTGTGAACAATAACCCGGGTCAGCAGCCGACGGAAGCGCTGATAGCGCGGGGTGTCATACAGCGCGGCGTGGCCGGCCGCCGCGGGTTTTCTGTCCGGCAACAGGTGCACCCCCAGCCAGGGGGTAAAAATCACCGCCACAATCCAGGAGGCAATCAGCGCGATACCGACGATCCAGAACACATTGCTGGCGTACTCCCCGGCGGTGGACTGCGCAAATCCATTAGGCATAAAACCCACGGCCGTCACCAGGGTACCGGCCAGCATGGGCGCCGCGGTATGGCTCCAGGCATAGGCCGAGGCTTTGAGGCGGTCGTACCCCTCCTCCATTTTTACCACCATCATTTCGATGGCAATAATGGCATCATCCACCAGCAGCCCCAGGGCGAGGATCAGCGAGCCGAGAGTGATGCGGTCGAAGTTTTTGCCGGTCGCCTCCATCACCACAAACACCACGGCGAGGGTTAAAGGCACCGCCGCCGCGACCACCACGCCCACGCGCCACCCCATGCCGACAAAGCACACCGTCATCACCACCAGCAGGGCGACAAAGAATTTGATCATGAACTCATCGACCGCGGCGCTGATATTCACCGACTGATCGGTCACCTTGGTCAACGACATGCCGAGCGGCAGGCTCTGATTGATGCTGGCCGTTTCGGCATCCAGCGCTTTCCCCAGCGCCAGACCATTCCAGCCCTCGCGCATCACCACCCCCAGCAGCAGCGCCGGTTCGCCCTGATGGCGGATCAGGAAGGTCGCGGGATCTTCATACCCTCGCTCAACCGTGGCGACATCGGCCAGTTTCAGCGTTCTGCCCCCGGCAATAATCGGCGTGTCGCGGATCTGCTGCAGGCGGTCAAACGCCCCATCGAGGCGGATAAAGATCTGCCCGCCCCGGGTCTCAATGGCCCCGGCGGCGGTCAGCACATTCTGGCTGTTCAGCGCGGCAAAAATCGCCTCTGGCGAAAGGCCCAGGGTGGCGAGACGATCATGAGAAAACGAGAGATAAATGCGCTCCGCCTGTTCGCCGAGGATATTCACTTTTTTCACCCCAGATACATGCAGCAGCTGCTGGCGCAGGGCTTCAGCGTCACGCACCAGCTGCCGCGGCGGCTCTCCCCGCGCTTTCAGAGCAAAGAGGGCAAAGGTGACATCGGCGAATTCGTCATTCATCATCGGGCCGGAGACGCCGGCAGGCAGGTTTTTCGCCTCATCCCCGAGCTTTTTGCGCGCCTGATAAAACTGCTCCGGCACCTCGGAAGGCGGGGTCTGATCCTGCAGCGACAGGGTGATCAACGCTATGCCAGGGCGGGTATAGGTCTCCGTGCGATCGTACCACTTTAGCTCCTGGAGTCGTTTTTCCAGCGGCTCGGCGACCTGATCCTGCATCTCCTGCGCGGTGGCGCCGGGCCAGACGGTAATGACCGTCATTTGCTTGACCGTAAAGGGCGGATCTTCCGCTCGCCCGAGTCCGAAGAACGCCACCAGCCCGGCGACGGAGATAAGGATAATCAAAAACAGGGTCACCGACCGCTCGCGGACGGCCAGCGCGGAGAGATTAAAACGCCCGGCGCTCATGGCTGGCTCCCGGCGGCATTATGCTCGCGTCGTTCCGCCAGACGTACCGCCTCGCCCTGGTGCAGAAGATGGGCGCCCAGGGCGACGATCGGCTCGCCGGGCTTCAGCGGGCCGGTCACCCGCGCGGTTTCATCATCCAGGCCGAGCACGGTCACCGGTTGCCAGGAGACGGTGGCCGGACGAGAGGCAATGCGCCAGACGCCAGGGCCGTTACCCGGATCGTAGACCGACGCCAGGGGCACCGCCAGCACCTGGCCTGGCGCCTGGTCGTTGCCGATGCGCAGGGTCACGGTAGACCCCAGCGGGGCATTCGCCAGCGCGCCGTTCAGCACATAGCGCGCTTCAAAGGTGCGGGTGGTGGCGTCAGCCGCGTCCGAAAGCAGGCGCAGGGTCGCCGTGACCGGCTGAGATTCGCTGCCATAGCGTTTCGCCAGCGCCTCGCTGCCGACCGCCGGGCGCAGCGTCTCCGGCAGTTGCACCCGCGCTTCGCGCTGCCCCGCCCGCGCCAGGCGGATCACCACCTGCCCGGCGCTGACCACCTGCCCCGGCTCAGCGAGGGTTTCCACCACCACGCCGTCAGCATCCGCCAGCAGTCCGGCATAGCCGGTGGCGTTTTGCGCCACATTGGCCTGCGCCTGGGCCGCGCTGAGGTCGGCTCTCGCCGCCTCTGCTGCCGCGTTAATCTGGTCGAATTCCGCGGCAGAGATGGCGCCGCTCGCCACCAGGCCGCGATAGCGGGCCAGATCGTTGGCCGCCTTTTTGGCTCGCGCCCGCGCGGCATCTACGGCCCGCTGTTGGGACTGCGCCTGCAAGGCTAGATCAGCCGGATCCAGGCGCAGCAGCAGCTGACCGCGCTTGACGCTCTGCCCGGTTTCCACCCGCCGTTCAAGCACTTTTCCCGCCACCCTGAAGCCGAGGTCGCTTTGGGTTCGGGCCACTACCACGCCGGTAAAGGCCCGCGAGCCGGCCTCCGCGCGCTCGACGGTCGCCACCCGGACCAGCGGCGGCCGGATGCGGGGGTCGTCATGATCGGCAGGTTCGCCGCAGCCCGCGAGGGCCAGCGGCAGGAGGCAGACGGCAAGATGGACGGCGTTGAGCCTGAGCATGGGTCACCTTAATGAAAAGACCGGATGGTGACCGCATTCTCAGACCAGTGACCAATAAAGTCAATAGTCACTAATCAGGGGGAGAGACTTCTCAGGATCAGGGAGGCAAGCAGCACCGCCGCGGTGGGCGCGGTGTCGAGATTGTATTGCAACTGCACCGGATTGATGAAAGGACACATCACCATATACACCGCCAGGGTCGCTTCATCCAGCGGGGTTTTGCGCTCGAACTCACCCGCCTGGCGGCCTTCGACAAGGATTTGACCAATCAGCTGCTGCAGATGACCGGCATACTGTTCCGTTGAAGGCCATTTATCGCGCGCCGCGACGGCGGCGATGTCGTACAGTTTGCGATCCTCGAAAAACAGTTCACTGCCGGCCTCGGTCAGCGCCCGGAACAGGCGGCGCAGTTTCTCGCTGGCGGACGGCGCATCGGCGATGGCCGCGCTGACGGCCACCATGATCTTCTCCAGCCGGCTGGCGCAAATCGCCTCGCCAATCGCCTGCTTGGAGTCAAAGAATTTATAGATATAAGCTTTGGAAAAGCCTATCGCTTTGGCGAGATCGGTGACCGTCGTTTTCTCATAGCCATAGCGACTAAAGTGCGCCATGGCCGCGTCAAGAATCTGGTCCCGAACGCTGTGGTCATGGGGACCACGGCTTGCAGGGGTGGGGGTATTTTTCGTCATCCGTTTAGCTTAATGCGATCGCTATCGTTTGACAACGAGTGACGTTATTATGATTTGGTCACAATAACGCCCCGCTCTGTGATCCTCTTGCCGCGTTACGCCTCACCCGCCTCTTGGTTTATCGCGCCGGCGGGCAGACAACCCAGGCCTTGCAGCGTCTGATACACCGCGCTGTCGAGCGGGGTATGCGGTTCCGCGCCTAAAAAATCAACCAGTTTATCGTTGCGCAGGCGTACCGGCAGACGCCAGAGATAGTGCATCTCGACCATTTCGCGCAGGGTGGCGTTGAAGGGCGCCGCCAGCTTCACCAGCCACCAGGGAAAGGACTTCACTACCGCCCTGCCGCCATAGCGGGCGACCACCCGCTGGATCGCCTGACTCATTTCGCTGCCGTCCGGGTCCCAGTGGCCCTGCATATGAAAGCGGGCGAACGGCTCAAGCTCATGCCTGCGGGCCAGCAGCGCGGCGATGGTGGCGGCGACGTCGGGCAGCCAGGCCCACTGATGCCCCACGCCGATCGCCCCCGGGTAGCTAATGATGCGGGGAAGCTGACCAGGCTTGACCAGCCCCTGAGAAAACCAGTTATTTCCGGCGCGTGGACCAAAAAAATCGCCCGCCCGAACAATCAACGCCCGGCCGCCGCGCTGCACGTAATCCTTCAGCGCCAGCTCCATCGCCACCCGGATGGCGCCTTTGCGGGTCACCGGCTGTTGTGCGGCCTCTTCAGCAATCAGCGGAAAGGCATCCGGTCCATAGTTGTAGACCGTGCCGGGCAGGACTACAAGCGCCCGCTGCCGTTCGGCGGCCTGCAGGGTGTTGCGCAGCATAGGCAGTACCTGTTGCCGCCAGTGCCGGTAGCCCGGCGGATTCACCGCATGGACGATGACGTCGCAACCGGCAGCCGCCGCCGCGACCTGGCCGCCATCCAGCGCGTCGCCGGCTATCCACTGCATGCCATCTGCGGGACCGCAAATCTGAGCGCCGCGCTTCAGCGCCCGAACCTGCCAGTTGTCTGCCACCAGCCGGCGCGCCACTTCCCCGCCGATGCCCCCGCTTGCTCCCAGAATAAGTACCTTGCCGCTGCTGTTCATCCTCTTTCCCCGTTCGCTAATGGATGCTTGACAGCCTACCTGTGGCTCATATCAAATGAAATTGCATACCATCGTCGAGCGGCTATACATATTTGTATGAATACCTCTATTCACTGGGAGTGGTACCGAACCTTTCTCGCCGTCCTGCAGGAAGGCTCTTTATCGGGCGCATCGCGTACCCTGAACATCACTCAGCCGACGGCGGGGCGCCATATTGCCGGGCTGGAAAACGCCCTCGGCCAGGCCTTATTTACCCGCTCGCAAACCGGCCTGCAGGCGACCGACGCGGCGCTGGCGCTGCGGATGCACGCCGAGGCGATGGACAACACCGCCCGGGCGCTGGAACGCACGGCGGCCAACTTTAGTCGCGACAGAGCCGATCTGCGTGGCGTGGTGCGGGTGGCCGCCAGCGAGGTGGTCGGCGCCGAGGTGCTGCCGCCGCTGGTTGCCCGGCTCAGGCAGGCGTGCCCGAATATCGTCATCGAACTGATGCTCTCCAATCGATTTCAGGATCTGCTTCACCGGGAGGCGGATATCGCGGTGCGGATGGTCGCCCCGCAGCAGGAGCAGCTTATCGCCCGCCGTCTCGGCAGGATTGAGCTTGGGTTACATGCCACCGCCGCCTACCTGACGCGCCAGGGCCTGCCCACGACCCTCGACGATCTGGCCAGCCACGCGCTGATTGGTTTCGATAGCACCACCCCTCTCGTTCGCCGGGCCCTGCAGGCTTACCCCCGTTTTCAGCGCGAGGCGTTCGCGATGCGGACCGATAGCGACCTCGCCCAGTTGAGCCTGATCCGCGCCGGAGCGGGGATCGGCATCTGCCAGGTGCCCCTTGCGGATGGCATTATTCCCCTGCAGCGAGTGCTGGCGGCCGACTTTTCTCTGTATCTTGATACCTGGCTGGTAATGCATGAGGATCTGCGCCACAGCCCTGCCTGTAAGCGGGTATTTGATTTTCTCGCCCAGGGGTTGCAGGCGTATATTTGTGGCCCACTGGCGAGCTGACCCGCCCCATCGCGCGGGCATTTCATTGCCTGCGGAAATAGTCACTCATTGACACTGTAAATATGGCATTGTATAAAACCCCGCCCCAATAATGAGTTTCATTTGCATTACTCCCATTTGCTGGTCATCCACTCGCCTGTTTACAAGGATAGCGTTTAATGAAGAAGGTCCTTTGCGCGTTAGGCTTGATGTTCACCGCCGTCAGTTCCGCGCTGGCAACAACCTACCCCCTGACGATTGAAAACTGCGGCTATCAGGAGACCTTCACCCGGCCGCCGGAGCGCGTGGTCGCGCTGGGGCAAAATACGGTCGAAATTCTGCTGCTGCTCGGGCTGCAAAAGCAGGTGGTCGCCAGCGCCTTCTGGCCGACCAGCGTTTTACCGCAGCTGGCTGAGCAAAACGCGAAGATTAAAACCTTGACGGTGGAAATTCCGAGCCTGGAATCGGTGCTGGCGCAAAATCCTGATTTCGTTCCCGCCCAGTTGCCGCTGCTGCTGGGGCCGGAAAGCAAAGTCGCCAGGCGTGAAGATCTCGCCACCGTCGGCGTGAACAGCTACGTCTCACCGGGGATGTGCGCCACCAAAAAGGCAACCGGCGATATGTACGGCAGCCGGCAAAAGCTGTGGGATATGACCTGGCTGTATCAGGAAATTAGCGATTTCGCCCGCATTTTCAACGTCGAAGATCGTGGTCAGGCGCTGATTGCCGATTTCAAAAAACGTGAAGCCGACCTGCGCCACGAATTTGGTAAAAACAAAAAAGATCTCTCCTTCGTCTTCTGGTTCTCCAGCGCCTCGCCTTCGGCCGATGCCTATGTCGGCGGTAAAAACAGCGCCTCCGGCTTTATCGCCAGCGTGCTGGGCGGTCATAATGCGATTACCTCCGAGACCGAGTGGCCCACGGTGAGCTGGGAGAGCATCATTGCCGCCAACCCGGATGTGATCGTGGTCGCCAGTCTGGACCGTAACCGCTGGGCGCTGGATAAGGCCGAGGAGAAGATCAAATTCCTCAAAAGCGATCCCGCCGTCAGCCAGCTGGAGGCGGTGAAAAAAGGCCATATCGTGGTCATGGACGGTCAGGCGATGAATCCAACCATTCGCACGCTTTACGGCGCGGAACAGGTGGGCGAGCAGCTGAGAAAAATGGGGCTGAACTGATGAGCGTCGCCGCGATTGAGACGCGCCGCAGCATACTGCTCACCGGCTGGTGTGTACTGGCAGCGATCGTGCTGGCGCTGGTGATCGCTGTGGGCGTCAGCGTCGGCGAGCTGGCCATCCCGCTGCAGAATGTCTTTTACGCTATCAGCAACAGAACCGGCTTAACCGCTGAGCCGCTCAACCGTATCTATGAGAGCGTAATCTGGGATTTCCGCCTCAGCCGCGCGCTGGTCGCCGCCTGCTGCGGCGCAGGCCTCGCTATCTGCGGCGTCGTGCTGCAAAGCCTGCTGAAAAATGCACTCGCCGAACCCTACGTCCTCGGCGTCTCCGCCGGGGCCTCCACCGGCGCGGTGTCGATCGTGGTGCTGGGCCTTGGCGCTGGCGCAATTTCCCTCTCGGCAGGCGCCTTTGCCGGGGCCTTCGCTGCCTTCGCCTTTGTCGCCTTGCTGACTAACGGCGCGCGCGGCGGCAATGAGCGTACGATTCTTGCGGGCGTCGCCGCCTCGCAGTTATTTAACGCCATCACGGCCTATACCATCAGCACCTCCGCCAGCGCGCAGCAGGCGCGCGATGTGATGTTCTGGCTGCTGGGCAGCTTCAGCGGCGTTCGCTGGCCCGAATTCCAGCTGGTCATTGTGGTGGTGCTCGCGGGTCTGGCGGTCTGCCTGTGGTATGCCCGGGCGCTGGACGCGTTCACCTTCGGCGACGATGCCGCCGCCTCGCTGGGGATTGCTGTGCCGCGCGTGCGCCTGATCCTCTTCACCACTGCGGCGCTGATCACCGCCACCATCGTCAGCATGGCCGGCTCAATCGGCTTTGTTGGCCTGGTGGTGCCGCACGTGATGCGTTTCTTCTTTGGCCCGCTGCACCGAACGTTGCTGATCGCCAGCGCGTTGGCAGGGGCGATATTGATGGTACTGGCGGACATTGCGTCGCGCCTGCTGATTGCCCCGCAAAGTCTGCCCGTTGGGGTAGTAACCGCCCTGGTTGGGGTGCCTTTCTTTGCCGTGATTATCTACCGCTCAAGGAATAAGTGATGAGTATTTGCGCTGAAAATATCACCTGGAAGGCAGGCAAAAAGGTCATCGTCAATAATGTCTCGCTGCGGGTGCCGCGAGGCGAAACGGTCGGACTGCTGGGGCCCAACGGCTGCGGCAAATCCTCGCTGCTGCGCGTTCTGGCGGGCCTGCGCCGCCCGGATGCAGGTCGCGTCACCCTCGACGGCCAGGATATCGCCCGGATGGCGAAAAAGCAGCTCGCCCGCCGCGTGGCTTTCGTCGAGCAACACGGCATGACCGAGGCCAATATGCGGGTGCGCGACGTCGTGCGCCTGGGACGCATTCCCCACCACTCTCCGTTCTCAAACTGGAGCGCTCAGGATGACGAGGCGATTGCCGCCGCGCTGCAGCGGGTAGCGATGCTGGAGAAAAGCGAACAGGGATGGTTAAGCCTCTCCGGCGGCGAGCGGCAGCGGGTGCATATCGCCCGCGCGCTGGCGCAGAGCCCGAGCGAAATCCTGCTGGATGAGCCGACCAACCATCTGGATATACACCATCAGATGCAGTTAATGCAGTTGATCAGCGAGCTGCCGGTAACCAGCATTGTGGCCATTCACGATCTTAACCATGCCGCGATGTTCTGCGATTCGCTGATCGTGATGCAGCAGGGGCAGATCCTCGCCAGCGGGACGCCGGAGGAGATTTTGTCCGAAGCGCTGCTGTGGGACGTTTTCCGGGTGAAAACCAAAATCGAGATCTCCCCTTACCACGGCAAAAAGCACATTCATTTCATCGTTTAGGTTGGGCGGATATGCCTCTTTTCTCCCTGCGCCCTGCGGCAACCCTCTGGCCTCCGGTGTTACTGGGAAGCCAGTTCGTTTTTAATATTGGCTTTTACGCGGTCGTTCCTTTCCTCGCCCTCTTCCTGCGCGACGACATGCTGCTCTCAGGCGGACTTATCGGCCTGATCCTCGGGCTGCGTACCTTCTCCCAACAGGGCATGTTTATCCTCGGCGGGACGCTGGCCGACCGCTATGGCGCTAAGGCGATCATTCTCGCCGGCTGCGTCGTTCGCGTCGCCGGTTTTCTCCTGCTGGCGTGCGGGGCGTCGCTGTGGCCCATTATCCTCGGCGCCTGCCTGACCGGCGTCGGCGGCGCCCTGTTCTCCCCGTCGATAGAGGCCCTGCTGGCGCGGGCCGGCACCCTCAGCCAGGCCAACGGGAAACGCAGCCGCGCCGAGTGGTTTGCGCTGTTTGCGGTATGCGGTGAACTGGGAGCGGTGATCGGCCCGGTGGCCGGAGGCGTGCTGAGCGGGATCGGCTTTCGGCATATCGCCCTCGCCGGCGCGGGAATATTTCTTCTGGCGCTGGCGGTGCTCTTTTTCTGTCTGCCCGCCGACGGGCACACGACAACAACGCGCAGACGAGTCCCATGGTGGACGCCTTTGCGCCAGCCGCGCTTTGTCGCGTTTATTCTCGCCTACAGCTCATGGCTGTTGAGCTACAACCAACTGTACCTCGCCCTGCCGGTGGAGATCCAACGTTCCGGCGGCCGCGAGCAGGATCTGGCGCCGCTCTTTATGCTGGCCTCGCTGTTGATTATCACCCTCCAGCTCCCTCTCGCCCGCTTCGCCCGGCAAATGGGCGCCGTGCGCATCCTGCCGGTGGGCTTTCTGCTGCTGTCGGCTTCCTTTGCCAGCGTGGCGTTATTCGCCGCCGCCCCACCCGCCGAAGGTTGGCTGCGGTTAATGCCGGCGGCTGGTTTTGTCACGCTGCTCACCCTCGGCCAGATGCTGTTAGTGCCCGCAGCCAAGGATCTGATCCCGCTGTTCGCCGAGGAGTCGACGCTGGGCGCCCACTACGGAGCGCTCGCCACCGCAGGAGGGTGCGCGGTGTTAGCCGGGAATTTACTGCTCGGTCATTTGCTTGACCTGGCGCTCATTCCGTCGCCGCAGGCGGTTTATCCCTGGCTTCTGCTGGCGCTGTTTCCGCTGTGCAGCGCCGTCGCCCTGCGGGCAATCTGTCGCCCGCTGGCGGCAACATGACGCAGAGCGGGCGACAGCCCGCTCTGGAAGTGAACCGACGATAAAGTACACCGCCTGGGGAAGATAACGGGCGCGCCCCGCCTTACTTTGCCGCCAGCTCGCGACGAATAATCTCGGCGCCGGCGCTCAGGGCGTGCAGTTTGCCGGTCGCGACATGGCGCGGCAGCGGCGCCATACCGCAGTTGGTGGACGGGTAGAGTTTGTCGGCATCGACGAACGCCAGCGCCTTGCGCAGGGTTCCAGCCACCTCTTCCGGGGTTTCGATAGCATGGCTGGCGACATCGATCGCCCCGACCATCACCTTTTTACCGCGGATCAACTCCAGCAGATCCATCGGCACGCGCGAGTTGTGGCACTCGAGAGAGATAATATCAAGGGACGATTTCTGCAGCTGCGGGAAAGCCTCTTCATACTGTCGCCACTCGGAGCCCAGCGTCTTTTTCCAGTCGGTATTGGCCTTGATGCCATAGCCGTAGCAGATATGCACCGCTGTCTCACACTTCAGCCCTTCGGTGGCTCGTTCTAAGGCGGCGATCCCCCAGTCGTTGACCTCATCGAAGAAGACGTTAAAGGCCGGCTCATCGAACTGAATAATATCAACCCCCGCAGCCTCTAACTCTTTCGCTTCCTGATTGAGGATTTTGGCAAATTCCCAGGCCAGCTTTTCCCGGCTTTTATAGTGGTTGTCATACAGCGTGTCGATCATGGTCATCGGGCCCGGAAGCGCCCATTTGATCGGCTGACTGGTGAGCTGCCGCAGATAGCGAGCGTCCTCCACGAAGACCGGTTTCTGGCGCTCCACGGCGCCCACCACCGTCGGAACACTGGCCTCATAGCGGTTACGAATTTTCACGATCTCGCGTTTGGCAAAATCCACCCCGCTGAGATGCTCGATGAAGGTGGTGACAAAGTGCTGCCGCGTTTGCTCGCCGTCGCTGACAATATCGATCCCGGCCCGCAGCTGGTCGTCGAGGGATAACCGCAAGGCGTCGCGCTTGCCGGCCAGTAATTCTTCGCTGGACAGTTTCCAGGGCGACCACAGGGTCTCTGGCTGCGCCAGCCAGGAAGGTTTCGGTAAACTGCCGGCGGTCGATGTCGGAAGCCATGTTTTCATAGTCATTAGCCTTTTATATGGGTTTAGCAAAGCGCGAAATTAGCAGACCATTGCTCAAGCAACGTCTTGTGCGGGTTGATAAAATGTTGTTGTGTAAATTTCCCCTGCTCAATCGCCAACAGGCTGCGCTCTTCCCGGTCATAGACGATTTTTGTTAATGAATGATCCAGGTGGCTGAGATTGGGCTGATAGTATTGCCCCGCCGGGGAGTTGGCATTGTAGATCTCCGGGCGATATATTTTCTGAAACGTCTCCATCGTGCTGATGGTGGCGATCAGTTCCAGGCTGGTGTAATCGCTGAGCAGATCGCCGGTAAAATAAAAGGCCAACGGCGCGACGCTGTTTTTTGGCATAAAATAGCGTACCTGCAGCCCCATTTTGCTGAAATAGCGCTCGGTCAGCGAGACGCCTTCCTGAGCATATTCAATGCCGAGGACCGGATGTTCGTTACCGGTGCGATGGTAAACATCTTTACTGGAGACGCTCAGGCAAATCACCGGCGCCTTGCTGAAGTTGGCGCGCCAGGCGCTGGATTGCACAAAATCCTTAAAGATATTGCCGTGCAACTCGCCAAAGTTTTCTGGTACGCTGAAGCGACTCTGGTCCTTATTATGTTCCAGAAGCAGTACGCTAAAATCGTAATCCCGCACATAGGAGGAGAAGTTATTGCCGACGATACCGGCATGACGCTCCCCGCTCTTTTTATCGACAATATGCGTTTGCAGGATCTCAATCACCGGGAAGCTGGCGCTATCCTGAGCAATATTCATCTCGACAGAAATAATATCCAGTTCCACCGCATAGCGATCGTTATGGGGATTATCCCAGTGGGCCAGGCTATTAAAACGGTTATTCATCATGATTAACGTATTGCGCAGATTTTCCTCACGGTTCACCCCTCTGGCTAAATTAGCGAAGTTGGTGGTAATACGCGTATTTTCCGCAGGGTTATAGTTTTCATCAAACCGGGTGCGCTTAATCGTATAGGTAAATTTATTATTCATGGCGATTGTCCATCCTGATGGCGGGCATAAAGCGAACCCGGCGGAATACTCTCCACCAGCCTGGCGACGCGGAGTCAGGCCGGGCGCGCTTCAACCGGTAAATGTTGTTGATTCGTTAATGAACCTATTTTTGCCAGAGTCAGCGCTGGAGGGAAAGCGACTTAAATTCAATGCAACATGAGCCATCCTCATGTTGCTCCAGGCGGTGGCCGATGGCCGATGGCCGATGGCCGACGCAGGCCGACAATATTAGTCAATAAACGTTTGTTCAATGGAAGTAGGCAGGGTACACTCTTTAACCACTATAAGATGGGCTTTTACCTGCCCGCCGTACCCGTTTAGCTGGAGCTTTTGTCGTACAGAATGATTGTTGATATCAGTATTATGTCGATGTGCATGGCCGTACTGCTGATTATGAGCGTACTGCTGAATTAAGAGGCTCCCGAACGCAATGACACTCGCTCTCATCTGACCTCCACATTCGCGAGGAAAAAAGAAGATTCAGAGGATTCGCGCCGCCTGGGATTGTTCCGCCTGCCGGCACCCTCTACTCTTTTGGGACTTGCTTATTGAGGAATCCCGGATGAAAAAAGCTCTGCTTGCCCTGTTCGCTATCGCCACCGTTACCGCCGCCAGCGCCTTTGCGGCTGATAAAACCGACGTCCCGGCGCCTGTCATCGATAACGGAGTCCGCCCGCCGATGGAGAGGGATCGTGGCCCCCTCCCGCCGTTCCCGCCGCAGCTTCCGCCGCACAGACCGGTGCTGTTTTCAGCCACGGTAGCAACCGATACGCCAGCGGAAACCATAAACAAACTGACCGCGCTGATCCCCGCCGGCCAGGCGAAAAACTACGAAGTGCACGTTGAGGTGGTGCCGGTTGGCGAGGGAACCGACAGACAATAGCCCAAAGGAGATCTACGCTGTCATCTGTCAGCAATAAAAAAGCTGCCGCATATCGCGGCAGCTTTTATGTACTTATTTACAGCTGAGCAGCTGAAAATTAGCTACGCACTTTCCGGTAAATAAACAGTACCACCAGCGCACCGATAACCGCTACCACGAAGCTGCCGAAATTAAACCCATCGACCTTACCAAAACCAAACAGGGTACTGATCCAGCCGCCGACCACGGCGCCGATGATCCCCAAAATAACGGTCACGATAAATCCGCCGCCATCTTTTCCCGGCATAATCCACTTGGCTAAAATACCGGCAATAAGTCCAAAAATGATCCAGGAAAGAATACCCATGGTTAACCGTCCTCTTGTTACCTTTAAGCATTTAGTATTGAAAAGAGTAGCATAAATAACGAGAGTGGATCGGTAATAATATAAATATTAGATAATTCCCTGCCGACGCCCGGCTGATCTTGTGACAACCTCTCTGGCTCTGGCAGGCCGGCTCTCGCTTATTACCTTAAAAAAAGGGAGGCTATTCGCCTCCCGCCATGCGGCTTATATTACCGCGGTGGTTAGTCGTGATGAACAACATAACCGCGACTGTTCGTCGAAGATTTCAATTTGCCAGACCTGATGGCGCGTCCCGACGTGCAGCGCTTTGCAGACGCCGCGCACCCGGCCCCCGCGCGCCGAACGGATGTGGTTGGCGTTAACCTCCAGCCCCACCACCTTTTGTTCGCCTTCGCTGCAAAGATAGCCTGCCACCGACCCCAGGGTCTCCGCCAGCACCACCGACGCTCCGCCGTGCAGCAGGCCAAACGGCTGCTGTGTGCGGCTATCGACCGGCATAGTGGCCTCCAGCGTATCGTCGGTAACGGTCTCAAAGCGAATATCGAGCAGCCCTACCATGTTCCCATCACCGAGCCGGTTGAGCTGCTCCAGCGTGGCCTGACGTTTCCAAATCATCCGATTATCTCCAGTAACGCCTGCAGCGGGTGGCGAACGCCGCTGCCTTCAATACGCTTCACCTGACTGCGGCAGGAGTAGCCCGTCACCAGACAGCGGTTTCGCGGCAGCCGCTGCATCGCCTGCTGCCAGGAGAGCGCGTAAATGGCCAACGAGTTGGCGTGGTTTTTCACTTCATGACCATAGGTGCCAGCCATCCCGCAACACCCAACGCTGACGTTTTCCAGCTTCGCGCCGAAGTGGGCAAAAATATCTGCCCACTGCTTTGTCGCCGCCGGTAGCGCGGTCACTTCGGTACAGTGACCGAACAGGTACCAGGGCTCACCGCCCAGATCGGGACGGGCGTCGCTGGTTAGGGCCTTCGGCAACCACTCATGGACTAACAGCACCTGGAAATCGCCGCGCTTGTCGCCGAGCGTCTGCTTGTACTCATCGCGGTAGCAGAGCACCAGCGCCGGATCGACGCCCACCAGCGGCATGCCCAGCTGCGCCACGCGGTTGAGGAAGTCCGCCGTCTTCTGCGCGGTGCGCGCGAAGCGGGTGAGGAAGCCTTTGATATGCTGCGCCTTGCCGTTCGGCGAGAACGGCAGGAGCACCGGCTGATAGCCTAAGGCCTCGACCAGACGGATAAAGTCGGCCACCACCTGGGCGTCGTAGTAGCTGGTGAAGGGATCCTGCACCACCAGCACCATCTTCGCTTTCTGCTCGGCGCTCAGCGCTTCGAGCTGCTCAAGGGTCATATTGGCGGAACGGTGGCCGGCCATCTGCTGCTTCAGCGACGGCGCCGAGAGCAGCGGCAGATCGACCATCCCGATATGCTTCTCCGACAGCTTTTTCAGCCACGGCTGGTTAATAAAAAAGTTAAAGGTCTTCGGCGCCTGCGCCATCAGCGGCGCATAAGATTCGACCGAGGCCACCAGATGATCGCGCACCGGCCGCAGATAGCGGCTGTGGTACAGCTGCAGGAAGCGCGAGCGGAACTCGGGAACATCGATTTTGATCGGGCACTGGGTCGAACAGGCTTTACAGGCCAGACAGCCGGACATCGCCTCTTTGACCTCATGCGAGAAGTCATACTCGCCTTTGCGCGCATGCCAGCTGTTGCGCGTGCGCGCCACCAGCGAGCGCAGGCTGACGCCCTGCTCCGGCAGCGCCTTCTCCAGCTGGTTGGGATCGACGCCGCGGTCGGCCAGCAGGCGCAGCCATTCCCGCACTAACGTCGCCCGCCCTTTCGGCGAGTGGATGCGCTGGTTGCTGACTTTCATCGACGGACACATCGGGCTCTTGACGTCAAAGTTGAAGCACAGCCCGTTGCCATTACACTCCATCGCCCCACGCCAGCTGCTGCGCACCGCGATGGGGATCTGCCGATCCCAGGTGCCGCGCTTCGCCGCATCGACTTTCATCATCGGTGCGTCGATACCTTCCGGAGGACAGATTTTCCCCGGATTCAGGCGGTTATCGGGATCGAAGACCGCTTTGATCTTGCGCAGCTCGGCATACAGCGTCTCGCCAAAGAAGGCCGGGCTGTACTCCGCGCGGAACCCTTTGCCATGTTCGCCCCACAGCAGGCCGCCATACTTCGCCGTCAGCGCTACCACCTCGTCGGAGATCTGCTTCATCAGCACCTCCTGCTGCGGATCGCACATGTCCAGCGCCGGGCGCACGTGCAGCACCCCGGCATCAACGTGGCCAAACATGCCGTAGCTTAGGCCGTGGCTGTCGAGCAGCGCGCGGAACTCGACGATGTAATCCGCCAGATGTTCGGGCGGTACGCAGGTGTCCTCGGCGAAAGGAATAGGCTTGGCGGCGCCTTTGGCATTACCCAACAGGCCGACGGCCTTCTTGCGCATGGCATAGATGCGCTCCACGCCTTCAAGATCGTGACAGACCTGCCAGCCAATGACGCCCGCCTCGCTGGCGGCCATCAGCTCGTCCAGCCGCTGGCACAGGGTAGTAACCTGCTGGTCAATCAGCGCCGCGTCATCGCCGGCGAATTCGACGATATTGAGCCCGAGCATCTCTTTATCCGGTACGTCGGTGATCAGTTCGCTTACCGAGTGCCAGACGATATCCTCGCGCGCCAGATTGAGAACTTTAGAATCGACGGTCTCCACCGACAGGGCTTTCGCTTCGACCATAAAGGGCGCATTGCGCAGCGCAGAGTCGAAGGAGTCATATTTGACGTTGACCAGACGGCGCACCTTCGGCAGGCGGGTGATATCCAGCCGCGCTTCGGTAATAAACGCCAGCGTCCCTTCCGAACCGGTTAAAATACGGGTCAGGTCGAACTCGCTCATCTCATCGTTAAAGACGTGACGCAGATCGTATCCGGTGAGGAAGCGGTTGAGTTTGGGAAACTTATCAATGATCAGGTCACGCTGCGCCTTGCAGCGCTGGTAGACCGTGTTGTAGATCCGGCCAACCGTCGAGGGGATATTGCCCAGCGTCTCCGCCAGCGCCACCGGCACCGCCTGGGTATCGAGGATATCCCCGCCCATCAGCACCGCCCGCAGGCCGAGCACGTGATCCGACGTTTTGCCGTACACCAGCGATCCCTGGCCGGACGCGTCGGTGTTAATCATCCCCCCCAGCGTGGCGCGGTTGCTGGTGGATAGCTCAGGCGCAAAGAAGTAACCATAGGGTTTAAGAAACTGGTTCAGCTGATCTTTGATGACCCCGGCTTCAACGCGCACCCAGCCCTCTTCGGGGTTGATTTCGATAATGCGGTTCATATAGCGGGACATATCGACGATAATCCCGCCGTTCAGCGCCTGGCCGTTAGTGCCGGTGCCGCCGCCACGCGGTGTGAAGATCAGCGATTTAAAACGCGGTTCGGCGGCGACGCGCGCCAGCAACGCCACGTCCGCCGTGGATCGAGGAAAAATGACCGCATCCGGCAGCAGCTGATAGACGCTGTTGTCGGTGGCCATCGTTAGCCTGTCGGCATAGCTGGTGGCGGTATCGCCGGTAAAACCCTGTTGCTCCAGTACCTGCAAAAAATTCAGCACCAGTTGAACTCCCCCTGGCGCCTGAGAAATTTGTGGGATCATCACGCTTGACCCTGCCTGACTATGTTGTGTTTGAAAATATTGTGTTGGTGCTAACTAAACGTTTGCGTAGCGCATTCAACTTTTTATCACATTTTTTTCATATGCGCCCACGTGTTTTCTGTGCAAAATCAGCCCGGCAAAATTATTGATATTATTATCAGTATATGGATTTACGCGGCGCCAGCTGTTTGGCGCGACTGGAAAGGTAAAATTTCTCTATGATTAATCCCCATCAGCCTCGGGACATTCCGCAAATACTGCTGTCGGTGCTGTTCCTGGCCCTGATTATCATATCCTGCCTGTGGGTTGTGCAGCCGTTTATTCTGTCCTTCGCCTGGGCCGGTACGGTGGTGATCGCCACCTGGCCGGTGCTGCTGCGTCTGCAGCGTGTGCTGTTCGGCAAACGACTGCTGGCGGTGCTGGCGATGACCCTGTTGCTGTTTCTGCTATTCGTTATTCCTATCGCTCTGCTGGTCAACAGCCTGGTGGATAACAGCGTTCCGCTGATCAAACTCATCAGCAGCGGAAATGTGACGCTGCCGGATTTCGCCTGGCTCAACAGCGTACCGCTGGTCGGCGATAAACTGTACTCCGCCTGGCACGGTCTGCTGGATATGGGCGGCTCGGCGATTATGGCCAAGGTTCGTCCCTATATTGGCACCACCACCAGCTGGTTTGTCGGTCAGGCGGCGCACATCGGCAAGCTGCTGGTCTACTGCGGTTTGATGCTGCTGTTCAGCGCGCTGCTCTACTGGCGCGGCGAGCAGGTGGCCTATGGTTTCCGCTACTTCGCCACGCGCCTCGCGGCCAAACGCGGCGACGCCGCGGTGCTGCTGGCCGGCCAGGCCGTGCGCGCCGTGGCGCTGGGCGTGGTGGTCACTGCCCTCACTCAGGCGGTACTGGGCGGGATTGGCCTTGCCGTCTCCGGCGTGCCCTACGCCGCTCTGCTGACCGTGGTGATGATCTTTACCTGTCTGGTCCAGCTCGGCCCTTTACTGGTTTTGGTGCCGTCGATTATCTGGCTTTACTGGAGCGGGGACACCACCTGGGGCACCGTGCTGCTGGTGTGGAGCTGCGTAGTCGGCACCATGGACAACGTTATTCGTCCGGTGCTCATCCGCATGGGCGCCGACCTGCCAATGATCCTTATCCTCACCGGCGTCATTGGCGGCCTGATCGCCTTCGGCATGATCGGCCTGTTTATCGGTCCGGTGCTGCTCGCCGTCTCCTGGCGGCTGTATGACGCCTGGGTGCATGAGGTGCCGCCGCCGCCGAAAGACCCTGACGTCGTCCTTGAAGAGCTTAGTGAGCTGGAGGCCGGTCGCAAGTAATGTCTGGCAGGCGGGGAGACCCGCCTGTTTCTTTGCCCGCATATTGTTAAGCAAAATTTATTGATCGCCGGCAATGCGCTGGCCCCGCGCGCCCTTCACCTCGCTTTCCTCCCCCGGTCCTTCACAACAATTTAACTATTGAGAGGAATCTGATCGACGGCAAAGGCCCCGCTGCCTACTATTAGCTCACGGTTATAAATCAACACCTTGATTTATAAGCATGGAAATCCCCTGAGTGAAACAACGAATTGCTGTGTGTAGTCTTTGCCCATCTCCCACGATGGGCTTTTTTTTGTCCTGTCAATCATTACAGTAGGAAATGAGATGTCAGATTAACGCACTGGGTCGAGTTCGACTGCCACCGCATGACGATTGTGAAGAGCAATAAACGGACCACTGATAGGCATTAGTAACCACCATGCGGCATAGTCATGAACATTCTCATCATGAGTTTGTACTTCATTGTGTTTACTGACGGCCATTTCATCCAATGTAAGCATCTTCTCAAAATGTGAAAGACATTTATTATCCACTGTACCGACTAAGTCTGCTGATACAACTTTATTGCTGGTGTTATCAATTGCAGCGGAATAGGCACATACATGGGTTGTTATATTCCCACGAGTATTTCCTACAGTAAAACCACTCCCTATAGAACCTGCGTCAGTCTCACCACCCAAATACCTCTGAGACTTTCCATAAGCACTCCCAAATGAACTGCTCTGCGAATTTCCTTCAGATGATTCACCCTGATCACTATCCCATTGATAAGTCATTGTATTACTATCAACTTTCATTGTTCTACTTGGAATACCAAGCTTAGTTATCAACTCAGCCTTTGTCATATTGATACCATTCACGGTAGAATGGTCATATTTACTCGGGATGTTATCAACGCATCCTGAGAGTAATACGGCGAGAATTGGCACATAGCAAAACTTTTTCATTTCAAAACCTTTCATATAAGATTAGCTCAGCGTACAGCGATTATTCGCAACGAAAGAAAGAATAGATTTGAGTTTAAGAAGTCGTTATTTATTTAATTCCATCTATGATTGCATGAACTACTTAATAAATAACAAATTCTGTTCAATATAAATCCAATTCATAATTCAGCAAGCACTATACCGTCCAATCCAACGGATTCAATAGTCATACAAATAAGTCATAAAAAATACGCACGGATACCTTAGAAAAAACATCCACATGAATAATTTACGAACAAATATTCATATCTCGCATATCTGCCAACGGAATCCCATACTGAATGGCATCTTCAAGAAACTAATTTGTTGTAGCGAAAAAAAATCCCCGGCATCGCTGCCGGGGATCGGTCCTGTCAGGGCGAACTTATTTTTTCAGTTCCGCCAGACCTAACCAGGTTTGTACCACGGTATCCGGGTTCAGGGACAAGCTATCAATCCCCTCTTCCATCAGCCAGGCGGCGAAATCCTCATGGTCAGACGGCCCCTGGCCGCAGATGCCGACGTATTTACCCTGTTTCTTCGCCGCGCGGATGGCCATCGACAGCAGGGCTTTCACCGCGTCGTTGCGTTCATCAAACAGCTCAGAAACCACACCGGAATCGCGATCCAGACCGAGCGCCAGTTGGGTCATGTCGTTCGAACCGATGGAGAAGCCGTCGAAGTACTCGAGGAACTGCTCCGCCAGCAAGGCGTTCGACGGGATCTCGCACATCATAATGATCTTCAGCCCGTTCTCGCCGCGCTTCAGCCCCTGACGCTCCAGCTCTTCGACCACCGCTTTCGCCTGGGCGACGGTACGGACGAACGGGACCATCACTTCAACGTTGGTCAGTCCCATATCGTTACGCACGCGCTTCATCGCTTCGCACTCCAGGGCGAAGCAGTCGCGGAAGCTTTCGGAAACGTAGCGTCCGGCGCCGCGGAAGCCGAGCATCGGGTTCTCTTCTTCCGGCTCATAGCGCTCGCCGCCCACCAGGTTGGCGTATTCGTTCGATTTGAAGTCCGACAGACGCACGATCACCCGTTTCGGATAGAAAGCGGCGCCGAGGGTGGCGATCCCTTCGGTCAGGCGGCCAACGTAGAACTCTCTCGGCGAATCGTAGCCTTTCATCAGCTCGCGGATTTCGTTCTGCAGGCCCGGCTCCTGGTCGTCAAACTCCAGCAGCGCGCGCGGATGAACGCCAATCATGCGGTTGATGATAAATTCCAGCCGCGCCAGACCGACGCCTTCGTTCGGCAGGCAGGCGAAGTCGAACGCGCGATCCGGGTTGCCGACATTCATCATCACCTTCAGCGGCAGATCCGGCATGTCGCCGACGCTGGAGCTCTTGACGCTGAAGTCGAGCAGCTCGGCGTAGACATAGCCGGTGTCGCCTTCGGCGCAGGAGACGGTGACATTCTGATTTTCCTGAATGCGATCGGTAGCATCGCCGCAGCCGACCACCGCCGGGATCCCCAGCTCACGGGCGATAATCGCCGCGTGACAGGTACGCCCGCCGCGGTTGGTGACAATCGCCGAGGCTTTTTTCATGATCGGTTCCCAGTCCGGGTCGGTCATGTCGGTAACCAGTACGTCGCCTGGCTCAATGCGATTCATCTCGCTGATATCGTGGATCACCTTGACCGGACCGGCGCCAATGCGGTGGCCGATGGCGCGCCCTTCGGCGATGATCTGCCCCTGAGCGTGGAGGGTATAACGCTCCATCACCTGGCCGCGGGAACGCACGGTTTCAGGACGCGCCTGGACGATAAATAGCTTACCGGTGTGGCCATCTTTCGCCCACTCGATATCCATCGGACGGCCGTAGTGCTTCTCGATCTGCACCGCCTGCTTCGCCAGCTCCTGCACCTCCTCGTTGCTTAACGAGAAAATATCGCGCTGCGCCTGCGGCACATCTTCGATACGCACCTGTTTACCGTGCTCCTGGGTCGGCGCGTAAACCATACGGATCTTTTTCGACCCCATGGTGCGGCGCACGATCGCCGGACGGCCAGCGGCCAGCGTCGGTTTGTGGACGTAGAATTCGTCCGGGTTCACCGCGCCCTGCACCACCATCTCGCCCAAACCCCACGCCGAGGTGATAAACACCACCTGGTCAAAGCCGGATTCGGTATCGATGGAGAACATGACGCCGGAGGAGGCCAGATCGGAGCGGACCATCCTCTGCACCCCGGCGGAGAGCGCCACGCCGCGGTGATCGTAACCCTGATGCACGCGGTAGGAGATTGCGCGATCGTTAAACAGCGAAGCAAACACGTGCTTCACGGCAACGAGCACGGCGTCAAAGCCCTGCACGTTGAGGAATGTCTCTTGCTGTCCGGCGAAGGAGGCGTCCGGCATATCTTCCGCGGTGGCGGAAGAGCGCACGGCGAATGAGGCCTCGGCGTCATCGGCGGACAGCAGGTCATAAGCATCGCGAATCGCGTTTTCCAGTTCGCTCTGGAAGGGGGTATCGATGATCCACTGTCGGATCTGCGCGCCCGCTTTCGCTAATGCGGAAACGTCGTCAATGTCGGTTTCATCCAGCAGCGCATAGATGCGCTGGTTAACACCGCTTTGGTCCAGGAACTGATTGAAAGCATCAGCGGTGGTGGCAAACCCGTTAGGTACGGAAACACCCATACCGGACAGATTCGTAATCATTTCACCAAGGGAGGCATTTTTGCCCCCAACTCTGTCTACATCATTCATGCCGAGTTGGTTATACCAAAGCACCAGCGGTGACGAGCCATTGTTGGACATCGAGACAATCCTTTTGTGATTTAATACCAGTGAAAAAAATTTCACGATCGACTGCAGGATTATCCTGACATATTTATGAAGCTAAAAAAAACGGTGAATCGTTCAAGCAAATTATTTTTTCATTTTTCGGACTGTTCCCCCGATATTGCTAACTTGATGATTTTTAGGAATTCTGATGAAAAACGCTGGAAATAACGGCGACAAAAAGAAAATGAACCACCCTTTTCATAAAAAACAAAAATAGCGTTTCAATTTTAACAAGAGACAAATCAAACAGGGATATGCTTAAATTTAATATCCGCTTTCAGGCAATTAAACTCATTATACCGGATGGTCAAAATGGAAAGTGCTGTAGATCGCCACGTATTTTATATTTCTGACGGTACCGCCATCACGGCGGAGGTGCTGGGGCATGCCGTGATGTCGCAATTCCCGGTCGCCATCAGCAGCGTAACCCTGCCGTTTGTGGAAAACATCAGCCGCGCGCGGGCGGTAAAGGAGCAGATCGACGCCATCTATCAGCAAACGGGTATTCGCCCGCTGGTGTTCTACTCCATCGTCATCCCGGAAATACGCGACATTATTCTGCAAAGCGAAGGCTTTTGTCAGGATATCGTGCAGGCGCTGGTGGCCCCGCTGCAGCAGGAGCTCAACCTCGACCCGACGCCGGTGGCCCACCGCACCCACGGCCTCAACCCCGGCAACCTGATTAAATACGATGCGCGTATCGCCGCCATCGATTATACCCTCGCCCATGACGATGGCATCTCGCTGCGCAACCTTGACCAGGCGCAGGTGATCCTCCTCGGCGTCTCGCGCTGCGGCAAAACACCCACTAGTCTGTATCTCGCCATGCAGTACGGTATTCGCGCCGCCAACTATCCGTTTATCGCCGACGATATGGACAATCTGGTGCTGCCGGCCTCGCTGAAACCCCTGCAGCATAAGATGTTCGGCCTGACCATCAATCCGGAGCGTCTGGCGGCGATCCGCGAGGAGCGCCGGGAGAACAGCCGCTACGCCTCGCTGCGCCAGTGTCGGATGGAAGTGACCGAAGTGGAGGCCCTGTATCGCAAGAATAAAATCCCCTGCCTGAACAGCACCAACTATTCTGTTGAGGAAATTGCGACAAAAATCATGGACATCATGGGGCTGAATCGCAGGATGTACTAATACACTAGTACATTATTAAAAATTTGTTTATGCTATCACCCGTGGCCTATACAGGATCATGCCCTGCTCTTGCAATAAGCAGGGATTGGTTTATCGTGATGCGCATCACTTCCCGGCATTTTCGCCGCGGAAGAAACAGATTTTTGAGACCCCAATGAATAAAACAGACGAATTGCGTACCGCGCGCATTGAGAGCCTGGTAACGCCCGCGGAGCTGGCCCAGCGCCATCCCGTGACGGCCGACGTGGCTGCCCACGTCTCGGCCTCCCGCCGCCGAATTGAAAAAATCCTCAACGGCGAAGACCGCCGACTGCTGGTGATTATCGGCCCCTGCTCCATTCACGACACCGACGCGGCGCTGGAGTATGCCCGCCGCCTGCAGGGCATGCGCGAGCGCTACCAGCCGCAGCTGGAGATCGTGATGCGCACCTACTTTGAAAAACCGCGTACCGTGGTGGGCTGGAAAGGCTTAATCTCCGATCCCGACCTCAACGGCAGCTACCGGGTCAACCACGGAATTGAGCTGGCGCGGCGCCTGCTGCTGCAGGTTAATGAGCTGGGGGTACCGACGGCCACCGAGTTTCTCGATATGGTGACCGGTCAGTTTATCGCCGATCTCATCAGCTGGGGGGCCATCGGGGCGCGCACCACAGAAAGCCAGATCCACCGTGAGATGGCCTCAGCGCTCTCCTGCCCGGTCGGTTTTAAAAACGGCACCGATGGCAATACGCGTATCGCGGTGGACGCCATCCGCGCCTCCCGCGCCAGCCATATGTTCCTCTCCCCGGACAAGCAGGGGCAGATGACGATTTACCAGACCAGCGGCAATCCGTATGGGCATATTATTATGCGCGGCGGCAAACGGCCAAACTATCACGCCGAGGATATCGCCGCCGCCGGCGAGGCGCTACGTGAATTCGATCTGCCGGAACAGCTGGTCGTTGATTTCAGCCATGGCAACTGCCAGAAGCAGCACCGCCGTCAGCTGGAGGTGTGCGCCGATATCTGTCAGCAAATTCGCGCGGGCTCTACCGCCATCGCCGGGATTATGGCAGAGAGCTTCCTGCAGGAAGGCACTCAGAAAGTGGTCCCCGGCCAGCCGCTGACCTGGGGCCAGTCGATCACCGACCCCTGCCTGAGCTGGGAAGACAGCGAAAGATTATTGAGCGAGCTGGCTGCGGCCACCGCCACACGCCTGTAACCGCTCCGCCCGCCGCGCCTGCGGCGGGCAATTCTCTTCGCTGACTCCCCTACCAAATCCGGTAACACGATAAATAACGCTTGCCGTCAAAAACAACATTATTGATAATGATTATCATTGTTGCCTTGATTTTTATTTTGAGAGCTATGACGCGTATGGATAACACTGCCACAGCTGAAAAACCAAAAGACAATGCCCCTTATCCCGTGGCGACGGACAGAGAGATCAGCAGTCGGGTTCTGTTAGGCAGCGAAGGACGAGTAGTGATTGAGCATGGCGGCCAGCGCTATCTGCTGCGCCAGACCCACGCCGGGAAGTTAATTCTGACCAAGTAAGCGCCCCGCTGAACGCGGGGCGAGGCAAGTTAGCTCGAGCAGCTGACTTCCAGACGTTTCCCCCAGTCCGGCGGGCGGCGGACGTAGTCGTCCTCGCGATCGGTAAAGGGGTCTGCCAGCGCGGCATGCAAGCGCTCCAGCTCGCCCATATCGCCCGCCTCAGCCTGCTCGATCGCACGCTGCGCCAGCCAGTTACGTAACACCAGCGCCGGATTCACGCCCTGCATCCTCTGCTGGCGCTGCGCGTCGTCCACCTGTTCATCCCGCAGCCGCGCACGATACCCGGCAAACCAGCTGTCAAAGGCCGCGCGGTCGATAAACTCATCGCGCAGCGGCGAAGCGGCGCTGAGCTGTTCGCTGTGGCTCAGCAGGCGGAACGTCCGGGTATAGTCGCTCTTCTCGCGGATCATCAGGGCAAACAGCCCGTCCAGCAGGTCGTTATCCCCTTTCTGCTGGCTGAACAGGCCGAGTTTATCGCGCATCCGCTGGCCATAAGCGGTCAGCAAGGCGTGCTGATACTCATCCAGCGCCGCGTTTAACGCTTCAGCGCTGATAAACGGCGACAGCGATTGGGCGAGACGCTGCAGATTCCACAGCCCCACCGCCGGCTGGTTTTCAAAACTGTAGCGCCCCTGATAATCGGAGTGGTTGCAGATGAAGTCCGGTTGGAAATCGTCAAGGAAGCCATACGGGCCGTAGTCGATGGTCAGACCAAGAATCGACATGTTGTCGGTATTCATCACCCCATGGGCAAAGCCCACGGTTTGCCAGCTGGCGATAGTCTGCGCGGTACGCATGACAATGTCACGGAACCATAACAGGTACTTGTCCGCCTCATCCTGCAGCTGCGGCCAGTGGTGGCGAATAACATAGTCGGCCAGTTGCTGGACCTTCTGCGGCTCACGGCGATAGTAAAAATGTTCGAAATGGCCGAAGCGCACATGGCTCTCGGCCACCCGCATCAGCATCGCGCCGGGCTCCACGCGCTCGCGGTAGACCGGGGTATCGCTGGTCACCATCGCCAGGGCGCGCGTCGTCGGGATCCCCAGAGCGTGCATCGCCTCCGACGCCAGACTTTCCCGGATCGTCGAGCGCAGCACGGCGCGGCCGTCCCCCATCCGCGAATAAGGAGTCAGGCCGGCGCCTTTCAGATGCCAGTCGTAACGGCGGCCATCCGCCAGCTGCTGCTCGCCGAGCAGGATCCCGCGTCCGTCGCCCAGCTGGCCGGCCCAGGCGCCAAACTGATGGCCGCTGTATACCTGCGCCAGCGGCGACATGCCCGGAAGCAGCGCTTCGCCGCCCCAGACACCGGCCCCGCTTTCAGGCGCAAACAGGGCGTCGGGCACCCCCAGCTGTTGCGCCAGCGGGGCGTTGCGCCAGATGAGTCGGGCGTTATCCAACGGCGTTGGTGACAGGGAAGTGTAAAAGTCCGGCAGTTCATCCCGCCAGTGGGTGGTAAAAGAAAGGGTCATGGTTCCTCCTCTCTCCAGTGTAGTGCCTGGAACAGCGGATTAACACGGGCGGAGTGCAGGGTTATCGGCATAAAAAAGGGAAGCGTTCGCTTCCCTCTTGCTTCTGAATGACGTCAGATTCGCCGCGCCTGCCAGAACTTTTTGTTCCAGTAGACGTTATCCAGCGAGGAACGGGTGACGCCCTGGCTGGTGGAGGCGTGAATAAACTGGTTGTCGGTATCGTAGATGCCAACGTGCAGACCGCTCTCCCCTGAGCCGGTTTTGAAGAACACCAGATCGCCGGGCAGCAGATCGCGCTTATCGATGCGGGTGCCGATTTCCGCCTGCTCGCGGGTTTCACGCGGCAGCTGGAGGGCAAATTTATCGCGAAACGTGCGCACCACGAAGCCGGAGCAGTCAACGCCGCGCGGCGTCATGCCGCCGTAGCGATACGGCGCGCCGCGCCAGCTGCGCAGCTGCTCGTTCAGATTCGCCACCACCGTGATGGAGTCAGCCAGCCGTGGGTTCGGCGGCGGTGCCCGATGGCTGCTGCAGCCGGCTAAAATTAACGCCGCCGCCAACATGAACCAGAAGCGCATTTCAGATGATCCCTCTGTCCCTAGTCTCTTTATCGCAATAATTTAGCTTGTTTATCAATATAGTGACAATATAACTGCGTGCTACTGTGACGCGATGAGCATAATATGACCGGCCACCTCAACGCGCTGGAACGGGATCGCATAGGCGGCGGTTAAATTTTCCTCATTCAGCACCTCGGCGGTCTCCCCGCAGGCGATGGCTTCCCCCTGGCAGAGCAGCCAGCTCTGACCGGCGTGGCGCAGGGTATGGTTGAGATCGTGGCTGCTCATCACCACCGCAATCCCCGCCGCGCTCAGCTCGTGTAACAGCCGATCCAGCGCCGCCTGCTGGGCCACATCCAGACTGTTCATCGGCTCATCCAGCAGCAGCAGCTGACCCGCGGAACTACTCAAGGGATCGATCTGCAGGATCACTGCCGCCAGCCGCACGCGCTGCCACTCGCCGCCCGACAGCTGATTGACCGGACGGCCCAGCTTATTGTCCAGACCAAGCCTGGCCGCGATATCGCTCAGACGGGCGCTATCACCCTGCTGCTGCATATGCAGCGCCAGGTAGTGCCATACCGGCATGGCGAACGGCGGGGTCTGGTGTTGACTCAGATATCCGCGACGGCGCGCCAGCTCCCTCGCCGGCCACTCGTCAAGCAGCCGGCCGTTAAAATGAACCGTGCCGGGGCCGTCGGACAGCCCCGCCATGCGGGTCAGCAGCGTGCTCTTCCCTGCGCCGTTCGGCCCCACCAGATGGACAATCTCCCCGGCGCGAAAGGCCGCAGAAAACGGGGCCAGGCGCCCCGCCGCTTCTACATCCTGTAGCTGCATCAGAAACGACATTATTGCGCCAGCGCTCCTTTAATCGCCGCCACCAGCTGCGGATCGTCCGGCGTCATATCCGGCGAGAAGCGCTGAATGACGTTGCCCTGGCGATCGATGAGGAATTTTTCGAAGTTCCACAGAATGTCGTCCACATACAGCGGCGCCCGGCCTTTGCTGGCCATCCGCTCATAAAAACCGCTGCCTTCCGGGGCCACCGCTTTCGGCGCGGCGGCAATCAGTTTTTGATAGAGCGGCGCGCGATGTTCACCGTTGACGTCAATTTTGCTAAACAGCGGGAAGGTGACGCCGTAGGTGGTGCTGCAGAAGGTCTTAATCTCCTCTTCACTGCCCGGCTCCTGGCCGAGGAACTGGTTGCAGGGGAACCCCAGCACGCTGAAGCCCTCGGCGGCAAACTGCTTTTGCAGATCCTCGAGTTGCTCATACTGCGGCGTCAGGCCGCATTTCGAGGCCACATTGACGATCAGCAGCACCTTGCCGGCAAAGGATGCCAGGGTAGTTTTCTCGCCATCAATGGTCGTCACTTCGGTATTCAGAATGTCATGTTGCATAGCCTGTCCTCAATGGATAAACCGGTTTCCGGTGAAGGTGATCCCTATCTACTGTAGCGGATTCAGCGCCCGCCATTCTACTGCCATTCCCCCCGAGTTGTCGCATGATGTAACAGCGCTTCGCTGGCCGCCGGCAACATGAAATCCTCTCAATTGGGCCGTCGACCATTTCCGTGTACAGTGTTCCATGAATGTAATATGGTTTCGTTACTTGTTAATTTAAGAGAGTTTTAGTGATGAAGAAGTTGTTTAGCCTGGCGTTAATCGCCACCTCTGTCGCCCTGCTGAGCGCCTGCTCCCCGGATGAAGATAATAAAGTAAAAGTCGCTATCAATACCGGGCCGGACGAAGCCATCTGGAAAGTGGTGGAGCAGGTGGCGAAGGATAAATACCACCTCGACGTCGAAGTGGTCTCCTTCAATGATTATGTGCTGCCCAACGAAGCGCTGAACAACAAAGATGTCGATGCCAACGCCTTCCAGACCCTGCCGTACCTTGAGGCGCAGTCGAAAGAACGCGGCTATAAATTTGCAGTGGTCGGTAAAACCTTTGTCTTCCCTATCGCCGCCTATTCTCACCGGATCAAAAATATCAGCGAACTGCCAGAAGGGGCGACGGTGACCATTTCTAATGAAACCACCACCCTGGGCCGCAGCCTGCTGCTGCTTCAGGCGCAGGGGTTACTCAAGCTGAAACCGGGCGTCGGCTATTTACCCACCACGCTGGATATCATCGACAATCCGAAACAGCTGAAAATTGTTGAAGTGGATACCCCGCAGCTGACCCGTACCCTTGACGATCCGAACGTCAGCCTGTCAATCATTAACACCAACTTCTCCGCCCAGGCGGGCCTGTCGGCCGCCCGCGACGGTCTGTTTATGGAGGGGCCGGATTCCCCATACGTGAATGCGATAGTCGCCCGCGAGGATAATAAGGACAGCAAGAAAATTCAGGAATTAAAAGCCGCCTTCCAGACCAGCGAAGTCGCGGAAAAAGCGAAGGAAGTCTACAAAGGCGACGCGATCAAAGGCTGGTAAGCCTGAACCGGCGCCGTCCCTGCCGACGGCGCCGCGCTATCCCCGCCCCCGCGAACGCAGCAGCAACCAGATAAAGACCGGCGCGCCCAGGGTCGCCGTCACCACGCCAATCGGCAGCTCTGCGGCGGAAAGCGCCAGCCGGGCAATGATATCCGCCCCCAGCAAGGCGCTTGCCCCGGCCAGCATACAGGCCGGGAGCAACACCCGGTGATCGCTCAAGCCGCATAGCCGCAGAATATGCGGGATCACCAGACCGATAAAGCCAATCGCCCCCGCCAGCGCCACGCTAACGCCGACCATCCAGCCGGTCGCCACCACCAGTAATTTGCGCCACAGCCACAGCGGCAGCCCAAGCTGACGAGCGGAGACTTCGCCCAGCGCCAGTAAATTCAGGGGTTGCGACTGCAGACAGACCCAGCAGAGCACCGGCAGGAGGGCTATCATCAGCCACAGCTGTTGCCAGTCGACGCCGCCAAACCCGCCCATCATCCAGTACATTAGCTGACGCAGGTCAAAAGAGGTGGAGAAGTAGACTGCCCAGGTCATCAGGGCGCTGCAGATGATCCCCAGCGCCACCCCCGCCAGCAGCAGACGGCTGGTAGACAGATGGCGGCGGGCGAAACGCAGCAGAATAAAAGTGATCAGCAGCGCGCCAAAGATGGCACACAGGCCGAGCGCCCAGCCGGGCAAGACTCCTTTGCCCAGCAGGACGGCGGCAATCAGCCCGACGCCCGCGCCGTTGGAGACCCCCAGCAGCCCCGGCTCCGCCAGCGGATTTTCAAACAACGCCTGCATAATCGCCCCGGAGAGCGCCAGCGCCGCCCCCACCAGCAGCACCGCCAGGGTTCGCGGCAGGCGGATCTGCCAGATAAACAGCTGACCTTTGGCGCTGAGCCACTCGCCGGGCGGGATCCATTGCTCCCCCGCGCACAGGCTGATCAGCAGGGTGACCAGCAGCAACAGCGTTAATCCGAAGAGCCAACGCCGGCTGCGGCGCTGTTGAAGATGGGCGAGAGTCAGCATAGATTCCATTACGCAGTGGGAACAAGAGGCTGATTTTACGGTGGCTGTCGCGGTGAGAAAAGGAAAACCTCACGACCAAACGTCGACGCGGAGGAGGCTCCCCCGCGTCGACCATCCCGCTTTACACCAGAATCTGAAACAGCAGCGCAAAGAGAATGATGTTCGCCACCACGATTGCCCAGCCGTTATAGAGCATATATTTCAGATGAGTAGACTGCGCCAGCCCCATCTGGCCGAACATATCTGATGAGGGAAACGGCCCGAACCAGTCCACCTGGGATGAGGCCAGCAGCACGGCGGTGGTCCCCTGGGGCGGCACGCCGGCGGCCATCAGCATCGGGCCAAAGATTTTATGAGTAAAGGTCATCTGGGCCACCGCCGCACCGGGCACATGGCCGATAATATTGAACGCGAAGATGCTAAAGCACAGCCAGGCCGGGGAGATCCCCTCCAGCAGCGGTTGGGTATACTCCAGCAGCCCCTGATAGGCGTGCAGGCCATCCATCAGCTCAAGGATCGGGTTGTACAGCCAGTAGAGAATAAACATCCACACCAGACGGCCGCAGCCGTGATACAGGGCCTGAAGGATCTGCGTCGGTCGCAGGCCGCCTACCAGGCCGGTCATCAGGGCCACCAGCAGCATCACGATTATCGCGAAGCTGAAGCCGGCTTTAATCACCACGCCAACGATCGCCATCACGATGATGGTCGCCGCGAAGGCCAGCGCGCTTAATTTACGCCGACGCTGCTGCGCGGCGCTGAGATCCTCTTGCGGCTTTTCCGCGAGATCGACGTCATAGCGCAGTTTGCCTTCGGTCATCTTCTGGATCCGTCCCGCCATTACCCAGCCGGCCAGCAGCGTGACCGCGCTCATCGGCAGACCAACGTACAGCAGATAGTCCGGATAGCTCAACCCACCGAGGCTGAGGATCGTCACGGTGCTGGGGGTGAAAGGCCCGGTAAACAGCCCAACGGAACCGGCGGTCATCATCAGCGCGGCGACCGTTGGCGGCGTCAAGCGTACCGCTGCCGCCACCGGAATGATTACTGCCACGATAATGGCATTGCCACCGGCCATAGTGCCCAACGAACCGCAAATTAAAATCGATGACGCCACAATGCCGAATTTCACCCGCGTCTGACTCGACAACCCGATGCGATGGACGACAAATTTTACCAGCTCAACCGCTGCGCCGGTGCGGGTGGCCACTTCCCCCACGCCGGCGCCGAGCATAATGATAAGCCCAACGGTGGCAATAAATGACCCGGTGGATTTCGCCAGCATCGTGCCCATTTCCGGCAGGCCGGTCGAGGTCATTATCATGGCGATAATAATCGAGGAGATGACCGCCAGCACAATATCAACGCCGATCAGCGATAATATCGCTAGCGCCACCAGCGGCGTAAATCCCAGCAGGCCAAGCTCACTGCCTGGTCGACCGTGGCACCACAGCGCGATCAACACGAACAGCAGCAATAACAGACCAATAATAACGTTTTTCCGCGTGATATTTCGTCTGACAGGCGCATTGCCTGTGAGCGTTGAGTCACTCATAACACTCCTTAATGCCAATCAATCCGACCATGATGGTCAGATGGTGTATGGGGGCCTGCTCAGAAAATATCCTCCCTCTTTTTCATTATTGATTGGCCGCGGCCTGAGGGTTTGTTTGGGTACAAAGGAAACGATTCTGAGAGCGTAATATGCCGCCATTGGGCGGGGTCTACAGCACAAGATGTAACCAATGCGCTGATTGGTGATTAAATCTATGTTAACTTAGTGTTAGTAGAAAATGACTTTTTATCGGTAGGCTATAACCCTGAGTTAACTGTTCATGAAACTGCGTCATCTGGAAATCTTCTATGCCGTCATGACCTGCGGCTCTTTATCGCGGGCGGCGGAAGCGCTCAATATCTCCCAGCCCGCGGCCAGCAAAGCGTTAAAAAGCGCCGAAATGAAGCTGGGTTTTACCCTGTTTCAGCGGGTGCGCGGCAAGCTACTGCCGACCAGCGAGGCGATCACACTTTTCGAAAAAGCGCAGAGCATTTATCAGGACCTGGACAACCTGCGCCTGCTGGCCGACAACCTGGCTCGCGATCCGCGCGCCAAGATCACTTTAGGCTGTCTGCCAAGCCTGGGGTTAAGCCTGGTGCCGGAGCTGGTGACCGACTTTTATCAGCAAAACAGCAACCTGGTGATGACGCTCACTACCGAGCACACCGAGACGCTGGTCAAAAAACTGGATTTGCGCGAGATAGATTTGGCGCTGACGCTACAGCCGGTGCAGCAGGGGGAGATCCTGACCACCCTGATTGCCGAAGTACCGCTGGTGTACATCGACCGTCATTATCGTCAGGGGGCGGTGGAGATCGATCAGATCGACCAGCAGCGCTGGATCTCGCCGGGACCGCACTCGCTCTCTGCCGCCATCGCCACCCGTCGCGACTTTTCCACCACCCGGCTAAACGTCCAGACCTACTATATGGCCACCGAGTTCGTGAAGCGCGGCATGGGCTGCAGCATCACTGATATCTTCTCCGCCCAGCACAACCTGGCCCCGGAGATGATCCATCCCATTACGCCGCCGATGGCGATTAACCTCTGTCTGTTACGCCGGGCCGACGTTTCCCTGAGCCCGATGGCGCAAAAGTTCGTCGATTTTCTCTGCCAGCGTCTGCGCCAGCAGCTCAAGGAGATTAACCTGCGGTTATACCCTGACCATAAAAAGTCAATTGCGCCGCTGGGGTAAATGCTTTGACATAACCCGATAAATTTATCAGCGGTGGATATATCGGGTTATGAACAAACGCATTGTCATTATCGGCGGCGGCGTGGTCGGTCTGGCCACGGCATGGGAACTGATCAAGCGCGGCCATCAGGTGCAATTACTGGAGCGCAATGCCGAACCGGGCAGCGCCACCAGTTTTGCCAACGGCGGACAATTAAGTTACCGCTACGTCGCCCCCCTTGCCGACAGCGGCGTTCCCCTGCAGGGAATGAAATGGATGGGCAAAGCCGATTCGCCGCTGAATATGCGTCTCAGGATGTCTCTCCAGCAGTGGCGCTGGCTGCTGCAGTTTCTGCGCGCCTGTAATAACCAGACCAATAAAATGAATGGCGACCATATCTTACGCCTGTCGCTGCTCAGCCGTCAGGTCATGCAGGCGTGGCGGGATGAGGATAATCTTGCCGATTTCCACTGGCGGCGCAGCGGAAAATTAATTATCCATCGTCGCGAATATGATTTTAATAAAGCAGCAAAAGGGATTGATCCTCAGTATCAGCAGGCGCTGAATGCTGAAGCCTGCCTGCAGCTGGAGCCGGCGCTCAAACATATTAGTCCTTCTCTGCAGGGCGGAATCTATTCGCCAGGCGATGAAACGGCAGATTGTCATCAGTTCTGCCTTGCCCTGCTCGACAAGCTCAATGCCAGCAGCGACTTTAGCCTGCTGACCCAGTGTGAGGTGCGGCGACTCCATAAGCGCGGGGGACGCATCAGCAGCCTTGAGACCAGTCAGGGGACCCTCACCGGCGATGAGTATGTCGTCGCCGCCGGTAACGGCAGTGGTTCTCTGCTTGGGCATCTGGGGGTTCGCGTGCCGCTGTGCGCCCTGAAGGGGTACAGCCTGACCCTGCCCTATCCTGAAAAAGCAGGTATTGCCCCTGACATCAGCGTCACCGACTACGGGCACAAAATCGTTTATGCCCGCCTTAGCCAACAACTGCGCATCGCGGCGATGGTGGACATCGGCTACGACGGCGACGAACTGCGCGAATGCCGCATTCAGGCGCTGAAGAACATCGTCGCCCGCAGCTTTCCTGAACTGGAGGGGCTGGACGAGGCCGAAGTCTGGACCGGCATGCGCCCGTCAACGCCAGCAGGCCCGCCGATGCTGGGGCGCGCCGGCTACCCCAACCTGTGGATGAACCTCGGCCAGGGTAGCCTCGGCTTTACTCTCGCCGCCGGCAGCGCGGTGGTGCTGGGCGCGTTAATCGACAATCAGATGCCAGACATTTCTTTAGAAGGTCTCACATGGAAACAAACCGCATGACAATTATTCGCAATAATCCACAACCTCGTCTTTCCGCCAGCGTTGCGTATGGCGATCTGCTGTTCCTCTCCGGGCAGACGCCAAAAAGCAATGAAGACGATATCGTTTTACAAACCCGTGAAGTACTGGAGAAGATCGACGCGCTGCTGGCCGCAGCCGGGAGCGATAAGCAGCACATTCTCTCCGCGCAGATCTGGTTGAAAAATATCGAGCGTGACTTTGCCGCATTCAATGAGGTGTGGGTGCAATGGATGCCGGAAGGCTATAGCCCGGCGCGAGCGGCCGTGCAGGCGGAGATGGCGCGACCAGAAATCCTGGTGGAGATCATGCTCACCGCCGTCAAAGCGTAAAGATTGACAGAAAAGAAAAAGGCCGCAATGCGGCCTTTTTAATTAGTGCAGATTATTTGTCTTTCGGCGACGCGTTTTCGACACGGCTTTTCAGCTTCTGACCGGGTCTGAAGGTCACCACGCGCCGGGCTGTAATGGGAATATCCTCCCCCGTCTTCGGGTTACGTCCCGGGCGTTGGTTTTTATCCCGCAAATCGAAGTTGCCGAACCCGGAGAGTTTGACCTGTTCTCCGTTTTCCAGAGCACGACGGATCTCTTCGAAAAACAACTCGACCAGTTCTTTGGCATCCCGCTTGCTAAGCCCAAGCTTATCAAACAGATATTCTGACATTTCAGCTTTTGTAAGCGCCATAGGTTCAATCCCTCAATGATGCCTGGAATCGCTCTTTTAATGCCTCTACACATCTGGCAACGGTAGCGGCAATCTCCTCTTCTTCGAGTGTACGGCTGGTATCCTGCAGGATCAGGCTAATCGCAAGGCTCTTATACCCTTCCGCCACACCCTTACCACGGTACACGTCAAATAAGTTTACGCCAACTACCTGATTTACGCCAACTTTCTTACATTCGGCTAAAACATCGGCGGCAGCCACGTTTTCCGCGACCAGCACCGCGATGTCGCGACGGTTCGCCGGGAAGCGGGAAATATCGCGCGCCTGAGGCACCACGCGGTCTGCGAGCTTGTTCCACTCCAGTTCGAACACCAGAGTGCGACCGTTCAGATCCAGTTTACGTTCCAGCTCAGGATGAACAACCCCAATGAAACCAATGCGTTCACCTTTAAGATAAATCGCTGCGGATTGTCCCGGATGCAGCGCGGTGGTCGCTTCAGCACGGAATTCGATATCCGCTAATTTTCCGGTTAAATCCAGAACGGCTTCCAGATCGCCTTTCAGATCATAGAAATCGACCGTCTCTTTCGCCAGTGTCCAGTGCTCTTCGTAGCGGTTGCCGCAGATCGCCCCGGCCAGCATCACATCCTGACGAATGCCCAGCGGCGCATTGGTGTCCGGCACAAAGCGCAGGCCGCTCTCAAAGATGCGCACCCGGCTCTGCTGACGGTTCTGGTTGTAGACCACGGTGCCCAGCAGGCCGGTCCACAGCGACAGGCGCATCGCCGACATTTCGCTGGAGATCGGGCTTGGCAGGATCAGCGCCTCTTCCCCGGCGTGGATCAGCTGCTGGACTTTCGGGTCGACGAAGCTGTAGGTGATCACTTCCTGATAGCCTTTGTCGTTCAGCAGCGTTTTCACGCGCTTCAGCGACAGGTCCGCTTCGCGGTGGGTTCCCATGATCAGACCCGCCTGCACCGGCTCGTCAGGAATGTTGTTGTAGCCGTAAACGCGAGCCACTTCTTCAACCAGATCTTCTTCGATCTCCATGTCGAAACGCCAGCTCGGCGCAACCGCCTGCCATTCGCCCTCGCCAACCGTCACTTCGCAGCCGAGGCGCTGCAGAATGTCGGTGACCTGCGCGTCGTCGATATGGTGGCCAATCAGGCGATCCAGCTTGCTGCGACGCAGCGTAATGGTGGCGCGTGTTGGTAGATTCTCTTTGCTGGTAACGTCAATGACCGGGCCGGCTTCACCGCCGCAGAGGTCGATCAGCAGACGGGTTGCACGCTCCAGCGCTTTATACTGCAGGGCCGGATCGACGCCGCGCTCATAGCGGTGAGAGGCATCGGTGTGCAGGCCATGACGGCGCGCGCGGCCGGTAATGGACAGCGGGCTGAAGAACGCGCATTCCAGCAGCACGTTCTGGGTTTCGTCGTTAACGCCGGAGTGTTCCCCGCCGAAGATCCCCCCCATCGCCAGCGCTTTGTTATGGTCTGCAATGACCAGCGTGTCGCTGTCGAGCTTTGCTTCAGAGCCATCGAGCAGGACCAGGGTTTCCCCTTCTTTCGCCATGCGCACCACGATCCCGCCTTCAATACGGTCGCGGTCAAAGGCGTGCATCGGCTGGCCCAGCTCAAGCAGCACATAGTTGGTCACGTCAACCACCGCGTCGATGGAGCGGATCCCGCAGCGGCGCAGCTTCTCTTTCATCCACAGCGGCGTCGGCGCTTTGACGTTGATACCTTTCACCACGCGCCCCAGATAGCGCGGGCAAGCCTGCGGCGCGTCAACCTGAATCGGCAGCACGTCGTCAATCGTCGCGGCAACCGGCGTGATTTCCGGCGC
[truncated: 4,892,841 more chars]
