# Supplementary material for: A novel esterase regulates Klebsiella pneumoniae hypermucoviscosity and virulence
Source: PLoS Pathog. 2024 Oct 31;20(10):e1012675. doi: 10.1371/journal.ppat.1012675 (PMC11556721; doi:10.1371/journal.ppat.1012675)
Supplement: S1 Data — (ZIP) [file ppat.1012675.s019.zip › S1_Data/Whole_Genome_Sequensing_of_4_Isogenic_Mutants/TH16429.all.gff]

##gff-version 3
Scaffold1	.	gene	3	1457	.	+	.	ID=gene0001;Name=ide;Locus_tag=gene0001
Scaffold1	.	CDS	3	1457	.	+	.	ID=gene0001;Parent=gene0001;Name=ide;product=pyrroloquinoline quinone biosynthesis protein PqqF;Locus_tag=gene0001
Scaffold1	.	gene	1454	2191	.	-	.	ID=gene0002;Name=guaA;Locus_tag=gene0002
Scaffold1	.	CDS	1454	2191	.	-	.	ID=gene0002;Parent=gene0002;Name=guaA;product=glutamine amidotransferase;Locus_tag=gene0002
Scaffold1	.	gene	2304	4214	.	-	.	ID=gene0003;Name=mrdA;Locus_tag=gene0003
Scaffold1	.	CDS	2304	4214	.	-	.	ID=gene0003;Parent=gene0003;Name=mrdA;product=cell elongation, e phase; peptidoglycan synthetase; penicillin-binding protein 2;Locus_tag=gene0003
Scaffold1	.	gene	4436	5068	.	-	.	ID=gene0004;Name=rhtC;Locus_tag=gene0004
Scaffold1	.	CDS	4436	5068	.	-	.	ID=gene0004;Parent=gene0004;Name=rhtC;product=LysE family translocator;Locus_tag=gene0004
Scaffold1	.	gene	5509	7686	.	+	.	ID=gene0005;Name=katG;Locus_tag=gene0005
Scaffold1	.	CDS	5509	7686	.	+	.	ID=gene0005;Parent=gene0005;Name=katG;product=MULTISPECIES: catalase/peroxidase HPI;Locus_tag=gene0005
Scaffold1	.	gene	7721	8782	.	-	.	ID=gene0006;Name=zapE;Locus_tag=gene0006
Scaffold1	.	CDS	7721	8782	.	-	.	ID=gene0006;Parent=gene0006;Name=zapE;product=MULTISPECIES: cell division protein ZapE;Locus_tag=gene0006
Scaffold1	.	gene	9070	9558	.	-	.	ID=gene0007;Name=mgtC;Locus_tag=gene0007
Scaffold1	.	CDS	9070	9558	.	-	.	ID=gene0007;Parent=gene0007;Name=mgtC;product=mg2+ transport protein;Locus_tag=gene0007
Scaffold1	.	gene	10146	11552	.	+	.	ID=gene0008;Name=ydjE;Locus_tag=gene0008
Scaffold1	.	CDS	10146	11552	.	+	.	ID=gene0008;Parent=gene0008;Name=ydjE;product=MULTISPECIES: MFS transporter;Locus_tag=gene0008
Scaffold1	.	gene	11593	11907	.	-	.	ID=gene0009;Name=celC;Locus_tag=gene0009
Scaffold1	.	CDS	11593	11907	.	-	.	ID=gene0009;Parent=gene0009;Name=celC;product=MULTISPECIES: PTS lactose/cellobiose transporter subunit IIA;Locus_tag=gene0009
Scaffold1	.	gene	11917	12240	.	-	.	ID=gene0010;Name=celA;Locus_tag=gene0010
Scaffold1	.	CDS	11917	12240	.	-	.	ID=gene0010;Parent=gene0010;Name=celA;product=MULTISPECIES: PTS sugar transporter subunit IIB;Locus_tag=gene0010
Scaffold1	.	gene	12266	13231	.	-	.	ID=gene0011;Locus_tag=gene0011
Scaffold1	.	CDS	12266	13231	.	-	.	ID=gene0011;Parent=gene0011;product=alpha/beta hydrolase;Locus_tag=gene0011
Scaffold1	.	gene	13264	14547	.	-	.	ID=gene0012;Name=scrY;Locus_tag=gene0012
Scaffold1	.	CDS	13264	14547	.	-	.	ID=gene0012;Parent=gene0012;Name=scrY;product=MULTISPECIES: carbohydrate porin;Locus_tag=gene0012
Scaffold1	.	gene	14734	15678	.	-	.	ID=gene0013;Name=yesN;Locus_tag=gene0013
Scaffold1	.	CDS	14734	15678	.	-	.	ID=gene0013;Parent=gene0013;Name=yesN;product=MULTISPECIES: helix-turn-helix transcriptional regulator;Locus_tag=gene0013
Scaffold1	.	gene	15721	18333	.	-	.	ID=gene0014;Name=ramA;Locus_tag=gene0014
Scaffold1	.	CDS	15721	18333	.	-	.	ID=gene0014;Parent=gene0014;Name=ramA;product=family 78 glycoside hydrolase catalytic domain;Locus_tag=gene0014
Scaffold1	.	gene	18384	19664	.	-	.	ID=gene0015;Name=celB;Locus_tag=gene0015
Scaffold1	.	CDS	18384	19664	.	-	.	ID=gene0015;Parent=gene0015;Name=celB;product=Lichenan permease IIC component;Locus_tag=gene0015
Scaffold1	.	gene	20023	20904	.	-	.	ID=gene0016;Name=oxyR;Locus_tag=gene0016
Scaffold1	.	CDS	20023	20904	.	-	.	ID=gene0016;Parent=gene0016;Name=oxyR;product=MULTISPECIES: LysR family transcriptional regulator;Locus_tag=gene0016
Scaffold1	.	gene	21054	23354	.	-	.	ID=gene0017;Name=fdoG;Locus_tag=gene0017
Scaffold1	.	CDS	21054	23354	.	-	.	ID=gene0017;Parent=gene0017;Name=fdoG;product=MULTISPECIES: FdhF/YdeP family oxidoreductase;Locus_tag=gene0017
Scaffold1	.	gene	23670	24587	.	-	.	ID=gene0018;Name=yneE;Locus_tag=gene0018
Scaffold1	.	CDS	23670	24587	.	-	.	ID=gene0018;Parent=gene0018;Name=yneE;product=MULTISPECIES: bestrophin family ion channel;Locus_tag=gene0018
Scaffold1	.	gene	24830	25753	.	-	.	ID=gene0019;Name=fieF;Locus_tag=gene0019
Scaffold1	.	CDS	24830	25753	.	-	.	ID=gene0019;Parent=gene0019;Name=fieF;product=MULTISPECIES: cation diffusion facilitator family transporter;Locus_tag=gene0019
Scaffold1	.	gene	25975	26661	.	+	.	ID=gene0020;Locus_tag=gene0020
Scaffold1	.	CDS	25975	26661	.	+	.	ID=gene0020;Parent=gene0020;product=MULTISPECIES: ABC transporter substrate-binding protein;Locus_tag=gene0020
Scaffold1	.	gene	26663	27532	.	-	.	ID=gene0021;Locus_tag=gene0021
Scaffold1	.	CDS	26663	27532	.	-	.	ID=gene0021;Parent=gene0021;product=oxygenase MpaB family protein;Locus_tag=gene0021
Scaffold1	.	gene	27637	28068	.	-	.	ID=gene0022;Name=osmC;Locus_tag=gene0022
Scaffold1	.	CDS	27637	28068	.	-	.	ID=gene0022;Parent=gene0022;Name=osmC;product=OsmC family protein;Locus_tag=gene0022
Scaffold1	.	gene	28192	28338	.	-	.	ID=gene0023;Locus_tag=gene0023
Scaffold1	.	CDS	28192	28338	.	-	.	ID=gene0023;Parent=gene0023;product=MULTISPECIES: hypothetical protein;Locus_tag=gene0023
Scaffold1	.	gene	28354	28758	.	-	.	ID=gene0024;Locus_tag=gene0024
Scaffold1	.	CDS	28354	28758	.	-	.	ID=gene0024;Parent=gene0024;product=MULTISPECIES: YdeI family stress tolerance OB fold protein;Locus_tag=gene0024
Scaffold1	.	gene	28903	29406	.	+	.	ID=gene0025;Locus_tag=gene0025
Scaffold1	.	CDS	28903	29406	.	+	.	ID=gene0025;Parent=gene0025;product=hypothetical protein;Locus_tag=gene0025
Scaffold1	.	gene	29415	29861	.	+	.	ID=gene0026;Locus_tag=gene0026
Scaffold1	.	CDS	29415	29861	.	+	.	ID=gene0026;Parent=gene0026;product=MULTISPECIES: DUF421 domain-containing protein;Locus_tag=gene0026
Scaffold1	.	gene	29873	29968	.	-	.	ID=gene0027;Locus_tag=gene0027
Scaffold1	.	CDS	29873	29968	.	-	.	ID=gene0027;Parent=gene0027;product=hypothetical protein;Locus_tag=gene0027
Scaffold1	.	gene	30180	31175	.	+	.	ID=gene0028;Name=poxB;Locus_tag=gene0028
Scaffold1	.	CDS	30180	31175	.	+	.	ID=gene0028;Parent=gene0028;Name=poxB;product=SDR family oxidoreductase;Locus_tag=gene0028
Scaffold1	.	gene	31172	32797	.	-	.	ID=gene0029;Name=treS;Locus_tag=gene0029
Scaffold1	.	CDS	31172	32797	.	-	.	ID=gene0029;Parent=gene0029;Name=treS;product=alpha-amylase family protein;Locus_tag=gene0029
Scaffold1	.	gene	32837	33019	.	-	.	ID=gene0030;Locus_tag=gene0030
Scaffold1	.	CDS	32837	33019	.	-	.	ID=gene0030;Parent=gene0030;product=hypothetical protein;Locus_tag=gene0030
Scaffold1	.	gene	33036	33542	.	-	.	ID=gene0031;Locus_tag=gene0031
Scaffold1	.	CDS	33036	33542	.	-	.	ID=gene0031;Parent=gene0031;product=MULTISPECIES: ferritin-like domain-containing protein;Locus_tag=gene0031
Scaffold1	.	gene	33566	33781	.	-	.	ID=gene0032;Locus_tag=gene0032
Scaffold1	.	CDS	33566	33781	.	-	.	ID=gene0032;Parent=gene0032;product=MULTISPECIES: hypothetical protein;Locus_tag=gene0032
Scaffold1	.	gene	34989	35903	.	+	.	ID=gene0033;Name=fabG;Locus_tag=gene0033
Scaffold1	.	CDS	34989	35903	.	+	.	ID=gene0033;Parent=gene0033;Name=fabG;product=MULTISPECIES: SDR family oxidoreductase;Locus_tag=gene0033
Scaffold1	.	gene	36100	36345	.	+	.	ID=gene0034;Locus_tag=gene0034
Scaffold1	.	CDS	36100	36345	.	+	.	ID=gene0034;Parent=gene0034;product=MULTISPECIES: YmjA family protein;Locus_tag=gene0034
Scaffold1	.	gene	36413	37306	.	-	.	ID=gene0035;Name=bpeT;Locus_tag=gene0035
Scaffold1	.	CDS	36413	37306	.	-	.	ID=gene0035;Parent=gene0035;Name=bpeT;product=LysR family transcriptional regulator;Locus_tag=gene0035
Scaffold1	.	gene	37420	38271	.	+	.	ID=gene0036;Locus_tag=gene0036
Scaffold1	.	CDS	37420	38271	.	+	.	ID=gene0036;Parent=gene0036;product=Vmh family MBL fold metallo-hydrolase;Locus_tag=gene0036
Scaffold1	.	gene	38449	38589	.	+	.	ID=gene0037;Name=sra;Locus_tag=gene0037
Scaffold1	.	CDS	38449	38589	.	+	.	ID=gene0037;Parent=gene0037;Name=sra;product=MULTISPECIES: stationary-phase-induced ribosome-associated protein;Locus_tag=gene0037
Scaffold1	.	gene	38771	40468	.	+	.	ID=gene0038;Name=sfcA;Locus_tag=gene0038
Scaffold1	.	CDS	38771	40468	.	+	.	ID=gene0038;Parent=gene0038;Name=sfcA;product=NAD-dependent malic enzyme;Locus_tag=gene0038
Scaffold1	.	gene	40652	41359	.	+	.	ID=gene0039;Locus_tag=gene0039
Scaffold1	.	CDS	40652	41359	.	+	.	ID=gene0039;Parent=gene0039;product=MULTISPECIES: hypothetical protein;Locus_tag=gene0039
Scaffold1	.	gene	41757	43472	.	+	.	ID=gene0040;Locus_tag=gene0040
Scaffold1	.	CDS	41757	43472	.	+	.	ID=gene0040;Parent=gene0040;product=MULTISPECIES: ABC-F family ATP-binding cassette domain-containing protein;Locus_tag=gene0040
Scaffold1	.	gene	43509	44462	.	-	.	ID=gene0041;Name=yjgM;Locus_tag=gene0041
Scaffold1	.	CDS	43509	44462	.	-	.	ID=gene0041;Parent=gene0041;Name=yjgM;product=acetyltransferase family protein;Locus_tag=gene0041
Scaffold1	.	gene	44651	45250	.	-	.	ID=gene0042;Name=ppa;Locus_tag=gene0042
Scaffold1	.	CDS	44651	45250	.	-	.	ID=gene0042;Parent=gene0042;Name=ppa;product=MULTISPECIES: inorganic diphosphatase;Locus_tag=gene0042
Scaffold1	.	gene	45503	46513	.	+	.	ID=gene0043;Name=adhP;Locus_tag=gene0043
Scaffold1	.	CDS	45503	46513	.	+	.	ID=gene0043;Parent=gene0043;Name=adhP;product=MULTISPECIES: alcohol dehydrogenase AdhP;Locus_tag=gene0043
Scaffold1	.	gene	46683	48305	.	+	.	ID=gene0044;Locus_tag=gene0044
Scaffold1	.	CDS	46683	48305	.	+	.	ID=gene0044;Parent=gene0044;product=MULTISPECIES: TIGR04028 family ABC transporter substrate-binding protein;Locus_tag=gene0044
Scaffold1	.	gene	48316	49260	.	+	.	ID=gene0045;Locus_tag=gene0045
Scaffold1	.	CDS	48316	49260	.	+	.	ID=gene0045;Parent=gene0045;product=ABC transporter permease;Locus_tag=gene0045
Scaffold1	.	gene	49257	50105	.	+	.	ID=gene0046;Locus_tag=gene0046
Scaffold1	.	CDS	49257	50105	.	+	.	ID=gene0046;Parent=gene0046;product=ABC transporter permease;Locus_tag=gene0046
Scaffold1	.	gene	50102	51718	.	+	.	ID=gene0047;Name=ddpD;Locus_tag=gene0047
Scaffold1	.	CDS	50102	51718	.	+	.	ID=gene0047;Parent=gene0047;Name=ddpD;product=MULTISPECIES: ABC transporter ATP-binding protein;Locus_tag=gene0047
Scaffold1	.	gene	51718	52704	.	+	.	ID=gene0048;Name=limB;Locus_tag=gene0048
Scaffold1	.	CDS	51718	52704	.	+	.	ID=gene0048;Parent=gene0048;Name=limB;product=putative FMN-dependent luciferase-like monooxygenase;Locus_tag=gene0048
Scaffold1	.	gene	52714	53805	.	+	.	ID=gene0049;Locus_tag=gene0049
Scaffold1	.	CDS	52714	53805	.	+	.	ID=gene0049;Parent=gene0049;product=alkylhydroperoxidase domain protein;Locus_tag=gene0049
Scaffold1	.	gene	53812	54966	.	-	.	ID=gene0050;Name=araJ;Locus_tag=gene0050
Scaffold1	.	CDS	53812	54966	.	-	.	ID=gene0050;Parent=gene0050;Name=araJ;product=MULTISPECIES: MFS transporter AraJ;Locus_tag=gene0050
Scaffold1	.	gene	55231	55671	.	+	.	ID=gene0051;Name=gloA;Locus_tag=gene0051
Scaffold1	.	CDS	55231	55671	.	+	.	ID=gene0051;Parent=gene0051;Name=gloA;product=MULTISPECIES: VOC family protein;Locus_tag=gene0051
Scaffold1	.	gene	55739	56557	.	+	.	ID=gene0052;Locus_tag=gene0052
Scaffold1	.	CDS	55739	56557	.	+	.	ID=gene0052;Parent=gene0052;product=MULTISPECIES: polyphosphate kinase 2;Locus_tag=gene0052
Scaffold1	.	gene	56736	56921	.	+	.	ID=gene0053;Locus_tag=gene0053
Scaffold1	.	CDS	56736	56921	.	+	.	ID=gene0053;Parent=gene0053;product=MULTISPECIES: hypothetical protein;Locus_tag=gene0053
Scaffold1	.	gene	57297	57953	.	-	.	ID=gene0054;Name=fdnI;Locus_tag=gene0054
Scaffold1	.	CDS	57297	57953	.	-	.	ID=gene0054;Parent=gene0054;Name=fdnI;product=MULTISPECIES: formate dehydrogenase-N subunit gamma;Locus_tag=gene0054
Scaffold1	.	gene	57946	58830	.	-	.	ID=gene0055;Name=fdnH;Locus_tag=gene0055
Scaffold1	.	CDS	57946	58830	.	-	.	ID=gene0055;Parent=gene0055;Name=fdnH;product=MULTISPECIES: formate dehydrogenase subunit beta;Locus_tag=gene0055
Scaffold1	.	gene	58842	61253	.	-	.	ID=gene0056;Name=fdnG;Locus_tag=gene0056
Scaffold1	.	CDS	58842	61253	.	-	.	ID=gene0056;Parent=gene0056;Name=fdnG;product=formate dehydrogenase, alpha subunit;Locus_tag=gene0056
Scaffold1	.	gene	61302	61889	.	-	.	ID=gene0057;Name=fdnG;Locus_tag=gene0057
Scaffold1	.	CDS	61302	61889	.	-	.	ID=gene0057;Parent=gene0057;Name=fdnG;product=molybdopterin-dependent oxidoreductase;Locus_tag=gene0057
Scaffold1	.	gene	62115	62993	.	+	.	ID=gene0058;Locus_tag=gene0058
Scaffold1	.	CDS	62115	62993	.	+	.	ID=gene0058;Parent=gene0058;product=MULTISPECIES: aromatic amino acid DMT transporter YddG;Locus_tag=gene0058
Scaffold1	.	gene	62990	63763	.	-	.	ID=gene0059;Name=benD-xylL;Locus_tag=gene0059
Scaffold1	.	CDS	62990	63763	.	-	.	ID=gene0059;Parent=gene0059;Name=benD-xylL;product=MULTISPECIES: benzoate diol dehydrogenase BenD;Locus_tag=gene0059
Scaffold1	.	gene	63773	64789	.	-	.	ID=gene0060;Name=benC-xylZ;Locus_tag=gene0060
Scaffold1	.	CDS	63773	64789	.	-	.	ID=gene0060;Parent=gene0060;Name=benC-xylZ;product=benzoate 1,2-dioxygenase electron transfer component BenC;Locus_tag=gene0060
Scaffold1	.	gene	64799	65284	.	-	.	ID=gene0061;Name=benB-xylY;Locus_tag=gene0061
Scaffold1	.	CDS	64799	65284	.	-	.	ID=gene0061;Parent=gene0061;Name=benB-xylY;product=benzoate 1,2-dioxygenase small subunit;Locus_tag=gene0061
Scaffold1	.	gene	65284	66666	.	-	.	ID=gene0062;Name=benA-xylX;Locus_tag=gene0062
Scaffold1	.	CDS	65284	66666	.	-	.	ID=gene0062;Parent=gene0062;Name=benA-xylX;product=MULTISPECIES: Rieske 2Fe-2S domain-containing protein;Locus_tag=gene0062
Scaffold1	.	gene	66776	67702	.	-	.	ID=gene0063;Name=catA;Locus_tag=gene0063
Scaffold1	.	CDS	66776	67702	.	-	.	ID=gene0063;Parent=gene0063;Name=catA;product=catechol 1,2-dioxygenase;Locus_tag=gene0063
Scaffold1	.	gene	67769	68059	.	-	.	ID=gene0064;Name=catC;Locus_tag=gene0064
Scaffold1	.	CDS	67769	68059	.	-	.	ID=gene0064;Parent=gene0064;Name=catC;product=MULTISPECIES: muconolactone Delta-isomerase;Locus_tag=gene0064
Scaffold1	.	gene	68079	69197	.	-	.	ID=gene0065;Name=catB;Locus_tag=gene0065
Scaffold1	.	CDS	68079	69197	.	-	.	ID=gene0065;Parent=gene0065;Name=catB;product=muconate cycloisomerase family protein;Locus_tag=gene0065
Scaffold1	.	gene	69451	70248	.	+	.	ID=gene0066;Name=pcaR;Locus_tag=gene0066
Scaffold1	.	CDS	69451	70248	.	+	.	ID=gene0066;Parent=gene0066;Name=pcaR;product=MULTISPECIES: IclR family transcriptional regulator C-terminal domain-containing protein;Locus_tag=gene0066
Scaffold1	.	gene	70243	71742	.	-	.	ID=gene0067;Name=smvA;Locus_tag=gene0067
Scaffold1	.	CDS	70243	71742	.	-	.	ID=gene0067;Parent=gene0067;Name=smvA;product=efflux MFS transporter KmrA;Locus_tag=gene0067
Scaffold1	.	gene	71905	72441	.	+	.	ID=gene0068;Name=kstR2;Locus_tag=gene0068
Scaffold1	.	CDS	71905	72441	.	+	.	ID=gene0068;Parent=gene0068;Name=kstR2;product=Transcriptional regulator, TetR family;Locus_tag=gene0068
Scaffold1	.	gene	72616	73998	.	+	.	ID=gene0069;Name=narK;Locus_tag=gene0069
Scaffold1	.	CDS	72616	73998	.	+	.	ID=gene0069;Parent=gene0069;Name=narK;product=NarK family nitrate/nitrite MFS transporter;Locus_tag=gene0069
Scaffold1	.	gene	74113	77853	.	+	.	ID=gene0070;Name=narG;Locus_tag=gene0070
Scaffold1	.	CDS	74113	77853	.	+	.	ID=gene0070;Parent=gene0070;Name=narG;product=nitrate reductase subunit alpha;Locus_tag=gene0070
Scaffold1	.	gene	77850	79394	.	+	.	ID=gene0071;Name=narH;Locus_tag=gene0071
Scaffold1	.	CDS	77850	79394	.	+	.	ID=gene0071;Parent=gene0071;Name=narH;product=MULTISPECIES: nitrate reductase subunit beta;Locus_tag=gene0071
Scaffold1	.	gene	79394	80089	.	+	.	ID=gene0072;Name=narJ;Locus_tag=gene0072
Scaffold1	.	CDS	79394	80089	.	+	.	ID=gene0072;Parent=gene0072;Name=narJ;product=nitrate reductase molybdenum cofactor assembly chaperone;Locus_tag=gene0072
Scaffold1	.	gene	80086	80766	.	+	.	ID=gene0073;Name=narI;Locus_tag=gene0073
Scaffold1	.	CDS	80086	80766	.	+	.	ID=gene0073;Parent=gene0073;Name=narI;product=MULTISPECIES: respiratory nitrate reductase subunit gamma;Locus_tag=gene0073
Scaffold1	.	gene	81318	82163	.	-	.	ID=gene0074;Name=nhoA;Locus_tag=gene0074
Scaffold1	.	CDS	81318	82163	.	-	.	ID=gene0074;Parent=gene0074;Name=nhoA;product=N-hydroxyarylamine O-acetyltransferase;Locus_tag=gene0074
Scaffold1	.	gene	82240	83895	.	-	.	ID=gene0075;Name=afuB;Locus_tag=gene0075
Scaffold1	.	CDS	82240	83895	.	-	.	ID=gene0075;Parent=gene0075;Name=afuB;product=iron ABC transporter permease;Locus_tag=gene0075
Scaffold1	.	gene	83953	84921	.	-	.	ID=gene0076;Name=afuA;Locus_tag=gene0076
Scaffold1	.	CDS	83953	84921	.	-	.	ID=gene0076;Parent=gene0076;Name=afuA;product=MULTISPECIES: ABC transporter substrate-binding protein;Locus_tag=gene0076
Scaffold1	.	gene	84918	85619	.	-	.	ID=gene0077;Name=afuC;Locus_tag=gene0077
Scaffold1	.	CDS	84918	85619	.	-	.	ID=gene0077;Parent=gene0077;Name=afuC;product=ABC transporter substrate-binding protein;Locus_tag=gene0077
Scaffold1	.	gene	85834	86415	.	+	.	ID=gene0078;Locus_tag=gene0078
Scaffold1	.	CDS	85834	86415	.	+	.	ID=gene0078;Parent=gene0078;product=MULTISPECIES: flavin reductase family protein;Locus_tag=gene0078
Scaffold1	.	gene	86470	87294	.	-	.	ID=gene0079;Name=rhaS;Locus_tag=gene0079
Scaffold1	.	CDS	86470	87294	.	-	.	ID=gene0079;Parent=gene0079;Name=rhaS;product=helix-turn-helix domain-containing protein;Locus_tag=gene0079
Scaffold1	.	gene	87499	89067	.	+	.	ID=gene0080;Name=ramA;Locus_tag=gene0080
Scaffold1	.	CDS	87499	89067	.	+	.	ID=gene0080;Parent=gene0080;Name=ramA;product=MULTISPECIES: family 78 glycoside hydrolase catalytic domain;Locus_tag=gene0080
Scaffold1	.	gene	89091	90473	.	+	.	ID=gene0081;Locus_tag=gene0081
Scaffold1	.	CDS	89091	90473	.	+	.	ID=gene0081;Parent=gene0081;product=MFS transporter;Locus_tag=gene0081
Scaffold1	.	gene	90517	92133	.	+	.	ID=gene0082;Name=scrY;Locus_tag=gene0082
Scaffold1	.	CDS	90517	92133	.	+	.	ID=gene0082;Parent=gene0082;Name=scrY;product=carbohydrate porin;Locus_tag=gene0082
Scaffold1	.	gene	92699	92995	.	-	.	ID=gene0083;Locus_tag=gene0083
Scaffold1	.	CDS	92699	92995	.	-	.	ID=gene0083;Parent=gene0083;product=MULTISPECIES: NadS family protein;Locus_tag=gene0083
Scaffold1	.	gene	93175	93402	.	-	.	ID=gene0084;Name=praC;Locus_tag=gene0084
Scaffold1	.	CDS	93175	93402	.	-	.	ID=gene0084;Parent=gene0084;Name=praC;product=MULTISPECIES: tautomerase PptA;Locus_tag=gene0084
Scaffold1	.	gene	93473	94090	.	-	.	ID=gene0085;Name=yncG;Locus_tag=gene0085
Scaffold1	.	CDS	93473	94090	.	-	.	ID=gene0085;Parent=gene0085;Name=yncG;product=MULTISPECIES: glutathione S-transferase family protein;Locus_tag=gene0085
Scaffold1	.	gene	94168	95046	.	-	.	ID=gene0086;Locus_tag=gene0086
Scaffold1	.	CDS	94168	95046	.	-	.	ID=gene0086;Parent=gene0086;product=bacterial extracellular solute-binding, 3 familyprotein;Locus_tag=gene0086
Scaffold1	.	gene	95058	95837	.	-	.	ID=gene0087;Locus_tag=gene0087
Scaffold1	.	CDS	95058	95837	.	-	.	ID=gene0087;Parent=gene0087;product=MULTISPECIES: amino acid ABC transporter ATP-binding protein;Locus_tag=gene0087
Scaffold1	.	gene	95821	96747	.	-	.	ID=gene0088;Locus_tag=gene0088
Scaffold1	.	CDS	95821	96747	.	-	.	ID=gene0088;Parent=gene0088;product=MULTISPECIES: amino acid ABC transporter permease;Locus_tag=gene0088
Scaffold1	.	gene	96757	97266	.	-	.	ID=gene0089;Locus_tag=gene0089
Scaffold1	.	CDS	96757	97266	.	-	.	ID=gene0089;Parent=gene0089;product=MULTISPECIES: GNAT family N-acetyltransferase;Locus_tag=gene0089
Scaffold1	.	gene	97278	98210	.	-	.	ID=gene0090;Locus_tag=gene0090
Scaffold1	.	CDS	97278	98210	.	-	.	ID=gene0090;Parent=gene0090;product=ABC transporter substrate-binding protein;Locus_tag=gene0090
Scaffold1	.	gene	98228	99541	.	-	.	ID=gene0091;Name=scmK;Locus_tag=gene0091
Scaffold1	.	CDS	98228	99541	.	-	.	ID=gene0091;Parent=gene0091;Name=scmK;product=hypothetical protein;Locus_tag=gene0091
Scaffold1	.	gene	99566	100687	.	-	.	ID=gene0092;Name=scmP;Locus_tag=gene0092
Scaffold1	.	CDS	99566	100687	.	-	.	ID=gene0092;Parent=gene0092;Name=scmP;product=MULTISPECIES: M20 peptidase aminoacylase family protein;Locus_tag=gene0092
Scaffold1	.	gene	100677	101684	.	-	.	ID=gene0093;Locus_tag=gene0093
Scaffold1	.	CDS	100677	101684	.	-	.	ID=gene0093;Parent=gene0093;product=MsnO8 family LLM class oxidoreductase;Locus_tag=gene0093
Scaffold1	.	gene	101776	102327	.	-	.	ID=gene0094;Locus_tag=gene0094
Scaffold1	.	CDS	101776	102327	.	-	.	ID=gene0094;Parent=gene0094;product=MULTISPECIES: adenylate kinase;Locus_tag=gene0094
Scaffold1	.	gene	102601	103488	.	+	.	ID=gene0095;Name=pgrR;Locus_tag=gene0095
Scaffold1	.	CDS	102601	103488	.	+	.	ID=gene0095;Parent=gene0095;Name=pgrR;product=LysR family transcriptional regulator;Locus_tag=gene0095
Scaffold1	.	gene	103678	105132	.	+	.	ID=gene0096;Name=ansP;Locus_tag=gene0096
Scaffold1	.	CDS	103678	105132	.	+	.	ID=gene0096;Parent=gene0096;Name=ansP;product=MULTISPECIES: L-asparagine permease;Locus_tag=gene0096
Scaffold1	.	gene	105183	105404	.	-	.	ID=gene0097;Locus_tag=gene0097
Scaffold1	.	CDS	105183	105404	.	-	.	ID=gene0097;Parent=gene0097;product=MULTISPECIES: YgdI/YgdR family lipoprotein;Locus_tag=gene0097
Scaffold1	.	gene	105573	106634	.	-	.	ID=gene0098;Locus_tag=gene0098
Scaffold1	.	CDS	105573	106634	.	-	.	ID=gene0098;Parent=gene0098;product=MULTISPECIES: YncE family protein;Locus_tag=gene0098
Scaffold1	.	gene	106893	108998	.	+	.	ID=gene0099;Locus_tag=gene0099
Scaffold1	.	CDS	106893	108998	.	+	.	ID=gene0099;Parent=gene0099;product=TonB-dependent receptor PqqU;Locus_tag=gene0099
Scaffold1	.	gene	109185	110891	.	+	.	ID=gene0100;Locus_tag=gene0100
Scaffold1	.	CDS	109185	110891	.	+	.	ID=gene0100;Parent=gene0100;product=MULTISPECIES: amidohydrolase;Locus_tag=gene0100
Scaffold1	.	gene	110989	111288	.	-	.	ID=gene0101;Locus_tag=gene0101
Scaffold1	.	CDS	110989	111288	.	-	.	ID=gene0101;Parent=gene0101;product=MULTISPECIES: DUF406 domain-containing protein;Locus_tag=gene0101
Scaffold1	.	gene	111570	112505	.	+	.	ID=gene0102;Name=rihA;Locus_tag=gene0102
Scaffold1	.	CDS	111570	112505	.	+	.	ID=gene0102;Parent=gene0102;Name=rihA;product=pyrimidine-specific ribonucleoside hydrolase RihA;Locus_tag=gene0102
Scaffold1	.	gene	112569	113606	.	-	.	ID=gene0103;Name=curA;Locus_tag=gene0103
Scaffold1	.	CDS	112569	113606	.	-	.	ID=gene0103;Parent=gene0103;Name=curA;product=MULTISPECIES: NADP-dependent oxidoreductase;Locus_tag=gene0103
Scaffold1	.	gene	113672	114253	.	-	.	ID=gene0104;Name=sutR;Locus_tag=gene0104
Scaffold1	.	CDS	113672	114253	.	-	.	ID=gene0104;Parent=gene0104;Name=sutR;product=MULTISPECIES: XRE family transcriptional regulator;Locus_tag=gene0104
Scaffold1	.	gene	114416	114934	.	+	.	ID=gene0105;Name=mnaT;Locus_tag=gene0105
Scaffold1	.	CDS	114416	114934	.	+	.	ID=gene0105;Parent=gene0105;Name=mnaT;product=GNAT family N-acetyltransferase;Locus_tag=gene0105
Scaffold1	.	gene	114931	115380	.	+	.	ID=gene0106;Locus_tag=gene0106
Scaffold1	.	CDS	114931	115380	.	+	.	ID=gene0106;Parent=gene0106;product=DMT family transporter;Locus_tag=gene0106
Scaffold1	.	gene	115389	115622	.	-	.	ID=gene0107;Locus_tag=gene0107
Scaffold1	.	CDS	115389	115622	.	-	.	ID=gene0107;Parent=gene0107;product=MULTISPECIES: YdcY family protein;Locus_tag=gene0107
Scaffold1	.	gene	115639	117237	.	-	.	ID=gene0108;Name=dppA;Locus_tag=gene0108
Scaffold1	.	CDS	115639	117237	.	-	.	ID=gene0108;Parent=gene0108;Name=dppA;product=ABC transporter substrate-binding protein;Locus_tag=gene0108
Scaffold1	.	gene	117507	118940	.	+	.	ID=gene0109;Name=xylC;Locus_tag=gene0109
Scaffold1	.	CDS	117507	118940	.	+	.	ID=gene0109;Parent=gene0109;Name=xylC;product=MULTISPECIES: aldehyde dehydrogenase;Locus_tag=gene0109
Scaffold1	.	gene	118954	119703	.	-	.	ID=gene0110;Name=dmpD;Locus_tag=gene0110
Scaffold1	.	CDS	118954	119703	.	-	.	ID=gene0110;Parent=gene0110;Name=dmpD;product=alpha/beta hydrolase;Locus_tag=gene0110
Scaffold1	.	gene	119792	119965	.	-	.	ID=gene0111;Name=ghoT;Locus_tag=gene0111
Scaffold1	.	CDS	119792	119965	.	-	.	ID=gene0111;Parent=gene0111;Name=ghoT;product=MULTISPECIES: GhoT/OrtT family toxin;Locus_tag=gene0111
Scaffold1	.	gene	120160	120252	.	+	.	ID=gene0112;Locus_tag=gene0112
Scaffold1	.	CDS	120160	120252	.	+	.	ID=gene0112;Parent=gene0112;product=MULTISPECIES: stress response membrane protein YncL;Locus_tag=gene0112
Scaffold1	.	gene	120304	120555	.	-	.	ID=gene0113;Locus_tag=gene0113
Scaffold1	.	CDS	120304	120555	.	-	.	ID=gene0113;Parent=gene0113;product=hypothetical protein;Locus_tag=gene0113
Scaffold1	.	gene	121039	121161	.	+	.	ID=gene0114;Locus_tag=gene0114
Scaffold1	.	CDS	121039	121161	.	+	.	ID=gene0114;Parent=gene0114;product=MULTISPECIES: small membrane protein;Locus_tag=gene0114
Scaffold1	.	gene	121503	122930	.	-	.	ID=gene0115;Name=prr;Locus_tag=gene0115
Scaffold1	.	CDS	121503	122930	.	-	.	ID=gene0115;Parent=gene0115;Name=prr;product=MULTISPECIES: aminobutyraldehyde dehydrogenase;Locus_tag=gene0115
Scaffold1	.	gene	122953	123759	.	-	.	ID=gene0116;Locus_tag=gene0116
Scaffold1	.	CDS	122953	123759	.	-	.	ID=gene0116;Parent=gene0116;product=MULTISPECIES: ABC transporter permease;Locus_tag=gene0116
Scaffold1	.	gene	123749	124678	.	-	.	ID=gene0117;Locus_tag=gene0117
Scaffold1	.	CDS	123749	124678	.	-	.	ID=gene0117;Parent=gene0117;product=MULTISPECIES: ABC transporter permease;Locus_tag=gene0117
Scaffold1	.	gene	124680	125693	.	-	.	ID=gene0118;Locus_tag=gene0118
Scaffold1	.	CDS	124680	125693	.	-	.	ID=gene0118;Parent=gene0118;product=MULTISPECIES: ABC transporter ATP-binding protein;Locus_tag=gene0118
Scaffold1	.	gene	125710	126855	.	-	.	ID=gene0119;Locus_tag=gene0119
Scaffold1	.	CDS	125710	126855	.	-	.	ID=gene0119;Parent=gene0119;product=MULTISPECIES: putative ABC transporter substrate-binding protein YdcS;Locus_tag=gene0119
Scaffold1	.	gene	127160	128572	.	-	.	ID=gene0120;Name=mucR;Locus_tag=gene0120
Scaffold1	.	CDS	127160	128572	.	-	.	ID=gene0120;Parent=gene0120;Name=mucR;product=MULTISPECIES: PLP-dependent aminotransferase family protein;Locus_tag=gene0120
Scaffold1	.	gene	128693	128791	.	-	.	ID=gene0121;Locus_tag=gene0121
Scaffold1	.	CDS	128693	128791	.	-	.	ID=gene0121;Parent=gene0121;product=hypothetical protein;Locus_tag=gene0121
Scaffold1	.	gene	129260	130657	.	+	.	ID=gene0122;Name=cydA;Locus_tag=gene0122
Scaffold1	.	CDS	129260	130657	.	+	.	ID=gene0122;Parent=gene0122;Name=cydA;product=hypothetical protein;Locus_tag=gene0122
Scaffold1	.	gene	130657	131667	.	+	.	ID=gene0123;Name=cydB;Locus_tag=gene0123
Scaffold1	.	CDS	130657	131667	.	+	.	ID=gene0123;Parent=gene0123;Name=cydB;product=cytochrome d ubiquinol oxidase subunit II;Locus_tag=gene0123
Scaffold1	.	gene	131667	131792	.	+	.	ID=gene0124;Locus_tag=gene0124
Scaffold1	.	CDS	131667	131792	.	+	.	ID=gene0124;Parent=gene0124;product=MULTISPECIES: DUF2474 domain-containing protein;Locus_tag=gene0124
Scaffold1	.	gene	131888	132190	.	+	.	ID=gene0125;Locus_tag=gene0125
Scaffold1	.	CDS	131888	132190	.	+	.	ID=gene0125;Parent=gene0125;product=hypothetical protein;Locus_tag=gene0125
Scaffold1	.	gene	132339	132569	.	+	.	ID=gene0126;Locus_tag=gene0126
Scaffold1	.	CDS	132339	132569	.	+	.	ID=gene0126;Parent=gene0126;product=MULTISPECIES: DUF2554 family protein;Locus_tag=gene0126
Scaffold1	.	gene	132582	134543	.	-	.	ID=gene0127;Name=rlhA;Locus_tag=gene0127
Scaffold1	.	CDS	132582	134543	.	-	.	ID=gene0127;Parent=gene0127;Name=rlhA;product=MULTISPECIES: U32 family peptidase;Locus_tag=gene0127
Scaffold1	.	gene	134755	135324	.	-	.	ID=gene0128;Name=sutR;Locus_tag=gene0128
Scaffold1	.	CDS	134755	135324	.	-	.	ID=gene0128;Parent=gene0128;Name=sutR;product=MULTISPECIES: XRE family transcriptional regulator;Locus_tag=gene0128
Scaffold1	.	gene	135510	136676	.	+	.	ID=gene0129;Name=benE;Locus_tag=gene0129
Scaffold1	.	CDS	135510	136676	.	+	.	ID=gene0129;Parent=gene0129;Name=benE;product=benzoate/H(+) symporter BenE family transporter;Locus_tag=gene0129
Scaffold1	.	gene	136653	137522	.	-	.	ID=gene0130;Locus_tag=gene0130
Scaffold1	.	CDS	136653	137522	.	-	.	ID=gene0130;Parent=gene0130;product=AraC family transcriptional regulator;Locus_tag=gene0130
Scaffold1	.	gene	137703	138599	.	+	.	ID=gene0131;Locus_tag=gene0131
Scaffold1	.	CDS	137703	138599	.	+	.	ID=gene0131;Parent=gene0131;product=MULTISPECIES: DMT family transporter;Locus_tag=gene0131
Scaffold1	.	gene	138646	139314	.	-	.	ID=gene0132;Name=dppA;Locus_tag=gene0132
Scaffold1	.	CDS	138646	139314	.	-	.	ID=gene0132;Parent=gene0132;Name=dppA;product=MULTISPECIES: DUF3313 domain-containing protein;Locus_tag=gene0132
Scaffold1	.	gene	139575	140165	.	-	.	ID=gene0133;Name=tehB;Locus_tag=gene0133
Scaffold1	.	CDS	139575	140165	.	-	.	ID=gene0133;Parent=gene0133;Name=tehB;product=tellurite resistance protein TehB;Locus_tag=gene0133
Scaffold1	.	gene	140168	141172	.	-	.	ID=gene0134;Name=tehA;Locus_tag=gene0134
Scaffold1	.	CDS	140168	141172	.	-	.	ID=gene0134;Parent=gene0134;Name=tehA;product=MULTISPECIES: dicarboxylate transporter/tellurite-resistance protein TehA;Locus_tag=gene0134
Scaffold1	.	gene	141284	142264	.	+	.	ID=gene0135;Locus_tag=gene0135
Scaffold1	.	CDS	141284	142264	.	+	.	ID=gene0135;Parent=gene0135;product=YdcK family protein;Locus_tag=gene0135
Scaffold1	.	gene	142250	142828	.	-	.	ID=gene0136;Name=rimL;Locus_tag=gene0136
Scaffold1	.	CDS	142250	142828	.	-	.	ID=gene0136;Parent=gene0136;Name=rimL;product=MULTISPECIES: 50S ribosomal protein L7/L12-serine acetyltransferase;Locus_tag=gene0136
Scaffold1	.	gene	142882	144726	.	-	.	ID=gene0137;Name=mdoG;Locus_tag=gene0137
Scaffold1	.	CDS	142882	144726	.	-	.	ID=gene0137;Parent=gene0137;Name=mdoG;product=glucans biosynthesis protein D;Locus_tag=gene0137
Scaffold1	.	gene	144975	146063	.	+	.	ID=gene0138;Locus_tag=gene0138
Scaffold1	.	CDS	144975	146063	.	+	.	ID=gene0138;Parent=gene0138;product=NAD(P)-dependent alcohol dehydrogenase;Locus_tag=gene0138
Scaffold1	.	gene	146110	147615	.	-	.	ID=gene0139;Name=pnbA;Locus_tag=gene0139
Scaffold1	.	CDS	146110	147615	.	-	.	ID=gene0139;Parent=gene0139;Name=pnbA;product=MULTISPECIES: carboxylesterase/lipase family protein;Locus_tag=gene0139
Scaffold1	.	gene	147657	149000	.	-	.	ID=gene0140;Name=ydcJ;Locus_tag=gene0140
Scaffold1	.	CDS	147657	149000	.	-	.	ID=gene0140;Parent=gene0140;Name=ydcJ;product=MULTISPECIES: VOC family protein;Locus_tag=gene0140
Scaffold1	.	gene	149240	149980	.	+	.	ID=gene0141;Name=pcaH;Locus_tag=gene0141
Scaffold1	.	CDS	149240	149980	.	+	.	ID=gene0141;Parent=gene0141;Name=pcaH;product=MULTISPECIES: protocatechuate 3,4-dioxygenase subunit beta;Locus_tag=gene0141
Scaffold1	.	gene	149977	150597	.	+	.	ID=gene0142;Name=pcaG;Locus_tag=gene0142
Scaffold1	.	CDS	149977	150597	.	+	.	ID=gene0142;Parent=gene0142;Name=pcaG;product=MULTISPECIES: protocatechuate 3,4-dioxygenase subunit alpha;Locus_tag=gene0142
Scaffold1	.	gene	150775	151698	.	+	.	ID=gene0143;Name=pcaQ;Locus_tag=gene0143
Scaffold1	.	CDS	150775	151698	.	+	.	ID=gene0143;Parent=gene0143;Name=pcaQ;product=MULTISPECIES: LysR substrate-binding domain-containing protein;Locus_tag=gene0143
Scaffold1	.	gene	151999	154371	.	+	.	ID=gene0144;Name=quiA;Locus_tag=gene0144
Scaffold1	.	CDS	151999	154371	.	+	.	ID=gene0144;Parent=gene0144;Name=quiA;product=membrane-bound PQQ-dependent dehydrogenase, glucose/quinate/shikimate family;Locus_tag=gene0144
Scaffold1	.	gene	154441	155559	.	-	.	ID=gene0145;Name=frmA;Locus_tag=gene0145
Scaffold1	.	CDS	154441	155559	.	-	.	ID=gene0145;Parent=gene0145;Name=frmA;product=MULTISPECIES: S-(hydroxymethyl)glutathione dehydrogenase/class III alcohol dehydrogenase;Locus_tag=gene0145
Scaffold1	.	gene	155584	155859	.	-	.	ID=gene0146;Name=frmR;Locus_tag=gene0146
Scaffold1	.	CDS	155584	155859	.	-	.	ID=gene0146;Parent=gene0146;Name=frmR;product=MULTISPECIES: metal/formaldehyde-sensitive transcriptional repressor;Locus_tag=gene0146
Scaffold1	.	gene	155964	156491	.	-	.	ID=gene0147;Name=cybB;Locus_tag=gene0147
Scaffold1	.	CDS	155964	156491	.	-	.	ID=gene0147;Parent=gene0147;Name=cybB;product=MULTISPECIES: cytochrome b561;Locus_tag=gene0147
Scaffold1	.	gene	156751	157113	.	+	.	ID=gene0148;Locus_tag=gene0148
Scaffold1	.	CDS	156751	157113	.	+	.	ID=gene0148;Parent=gene0148;product=RND transporter;Locus_tag=gene0148
Scaffold1	.	gene	157123	157308	.	-	.	ID=gene0149;Locus_tag=gene0149
Scaffold1	.	CDS	157123	157308	.	-	.	ID=gene0149;Parent=gene0149;product=MULTISPECIES: hypothetical protein;Locus_tag=gene0149
Scaffold1	.	gene	157552	158016	.	-	.	ID=gene0150;Name=aadA;Locus_tag=gene0150
Scaffold1	.	CDS	157552	158016	.	-	.	ID=gene0150;Parent=gene0150;Name=aadA;product=MULTISPECIES: helix-turn-helix domain-containing protein;Locus_tag=gene0150
Scaffold1	.	gene	158147	159364	.	+	.	ID=gene0151;Name=glyA;Locus_tag=gene0151
Scaffold1	.	CDS	158147	159364	.	+	.	ID=gene0151;Parent=gene0151;Name=glyA;product=major facilitator superfamily transporter;Locus_tag=gene0151
Scaffold1	.	gene	159522	160523	.	+	.	ID=gene0152;Name=add;Locus_tag=gene0152
Scaffold1	.	CDS	159522	160523	.	+	.	ID=gene0152;Parent=gene0152;Name=add;product=MULTISPECIES: adenosine deaminase;Locus_tag=gene0152
Scaffold1	.	gene	160559	161599	.	-	.	ID=gene0153;Name=iolW;Locus_tag=gene0153
Scaffold1	.	CDS	160559	161599	.	-	.	ID=gene0153;Parent=gene0153;Name=iolW;product=MULTISPECIES: oxidoreductase;Locus_tag=gene0153
Scaffold1	.	gene	162043	163413	.	+	.	ID=gene0154;Name=bglA;Locus_tag=gene0154
Scaffold1	.	CDS	162043	163413	.	+	.	ID=gene0154;Parent=gene0154;Name=bglA;product=GH1 family beta-glucosidase;Locus_tag=gene0154
Scaffold1	.	gene	163630	163845	.	+	.	ID=gene0155;Name=hha;Locus_tag=gene0155
Scaffold1	.	CDS	163630	163845	.	+	.	ID=gene0155;Parent=gene0155;Name=hha;product=MULTISPECIES: transcription modulator YdgT;Locus_tag=gene0155
Scaffold1	.	gene	163921	164361	.	+	.	ID=gene0156;Locus_tag=gene0156
Scaffold1	.	CDS	163921	164361	.	+	.	ID=gene0156;Parent=gene0156;product=MULTISPECIES: DUF2569 domain-containing protein;Locus_tag=gene0156
Scaffold1	.	gene	164440	165021	.	+	.	ID=gene0157;Name=rnfA;Locus_tag=gene0157
Scaffold1	.	CDS	164440	165021	.	+	.	ID=gene0157;Parent=gene0157;Name=rnfA;product=MULTISPECIES: electron transport complex subunit RsxA;Locus_tag=gene0157
Scaffold1	.	gene	165021	165599	.	+	.	ID=gene0158;Name=rnfB;Locus_tag=gene0158
Scaffold1	.	CDS	165021	165599	.	+	.	ID=gene0158;Parent=gene0158;Name=rnfB;product=electron transport complex subunit RsxB;Locus_tag=gene0158
Scaffold1	.	gene	165592	167547	.	+	.	ID=gene0159;Name=rnfC;Locus_tag=gene0159
Scaffold1	.	CDS	165592	167547	.	+	.	ID=gene0159;Parent=gene0159;Name=rnfC;product=electron transport complex subunit RsxC;Locus_tag=gene0159
Scaffold1	.	gene	167548	168600	.	+	.	ID=gene0160;Name=rnfD;Locus_tag=gene0160
Scaffold1	.	CDS	167548	168600	.	+	.	ID=gene0160;Parent=gene0160;Name=rnfD;product=MULTISPECIES: electron transport complex subunit RsxD;Locus_tag=gene0160
Scaffold1	.	gene	168608	169231	.	+	.	ID=gene0161;Name=rnfG;Locus_tag=gene0161
Scaffold1	.	CDS	168608	169231	.	+	.	ID=gene0161;Parent=gene0161;Name=rnfG;product=electron transport complex subunit RsxG;Locus_tag=gene0161
Scaffold1	.	gene	169234	169932	.	+	.	ID=gene0162;Name=rnfE;Locus_tag=gene0162
Scaffold1	.	CDS	169234	169932	.	+	.	ID=gene0162;Parent=gene0162;Name=rnfE;product=electron transport complex subunit E;Locus_tag=gene0162
Scaffold1	.	gene	169934	170569	.	+	.	ID=gene0163;Name=nth;Locus_tag=gene0163
Scaffold1	.	CDS	169934	170569	.	+	.	ID=gene0163;Parent=gene0163;Name=nth;product=endonuclease III;Locus_tag=gene0163
Scaffold1	.	gene	170729	170986	.	-	.	ID=gene0164;Locus_tag=gene0164
Scaffold1	.	CDS	170729	170986	.	-	.	ID=gene0164;Parent=gene0164;product=hypothetical protein;Locus_tag=gene0164
Scaffold1	.	gene	171176	172681	.	+	.	ID=gene0165;Locus_tag=gene0165
Scaffold1	.	CDS	171176	172681	.	+	.	ID=gene0165;Parent=gene0165;product=MULTISPECIES: dipeptide/tripeptide permease DtpA;Locus_tag=gene0165
Scaffold1	.	gene	172792	173397	.	+	.	ID=gene0166;Name=gst;Locus_tag=gene0166
Scaffold1	.	CDS	172792	173397	.	+	.	ID=gene0166;Parent=gene0166;Name=gst;product=MULTISPECIES: glutathione transferase GstA;Locus_tag=gene0166
Scaffold1	.	gene	173440	174300	.	-	.	ID=gene0167;Name=pdxK;Locus_tag=gene0167
Scaffold1	.	CDS	173440	174300	.	-	.	ID=gene0167;Parent=gene0167;Name=pdxK;product=MULTISPECIES: pyridoxal kinase PdxY;Locus_tag=gene0167
Scaffold1	.	gene	174362	175636	.	-	.	ID=gene0168;Name=tyrS;Locus_tag=gene0168
Scaffold1	.	CDS	174362	175636	.	-	.	ID=gene0168;Parent=gene0168;Name=tyrS;product=MULTISPECIES: tyrosine--tRNA ligase;Locus_tag=gene0168
Scaffold1	.	gene	175761	176423	.	-	.	ID=gene0169;Name=pdxH;Locus_tag=gene0169
Scaffold1	.	CDS	175761	176423	.	-	.	ID=gene0169;Parent=gene0169;Name=pdxH;product=pyridoxamine 5'-phosphate oxidase;Locus_tag=gene0169
Scaffold1	.	gene	176475	176834	.	-	.	ID=gene0170;Locus_tag=gene0170
Scaffold1	.	CDS	176475	176834	.	-	.	ID=gene0170;Parent=gene0170;product=hypothetical protein;Locus_tag=gene0170
Scaffold1	.	gene	176891	178015	.	-	.	ID=gene0171;Name=anmK;Locus_tag=gene0171
Scaffold1	.	CDS	176891	178015	.	-	.	ID=gene0171;Parent=gene0171;Name=anmK;product=MULTISPECIES: anhydro-N-acetylmuramic acid kinase;Locus_tag=gene0171
Scaffold1	.	gene	178283	178750	.	+	.	ID=gene0172;Name=slyB;Locus_tag=gene0172
Scaffold1	.	CDS	178283	178750	.	+	.	ID=gene0172;Parent=gene0172;Name=slyB;product=MULTISPECIES: outer membrane lipoprotein SlyB;Locus_tag=gene0172
Scaffold1	.	gene	178973	180334	.	+	.	ID=gene0173;Name=dgcB;Locus_tag=gene0173
Scaffold1	.	CDS	178973	180334	.	+	.	ID=gene0173;Parent=gene0173;Name=dgcB;product=diguanylate cyclase;Locus_tag=gene0173
Scaffold1	.	gene	180368	180802	.	-	.	ID=gene0174;Name=slyA;Locus_tag=gene0174
Scaffold1	.	CDS	180368	180802	.	-	.	ID=gene0174;Parent=gene0174;Name=slyA;product=transcriptional regulator SlyA;Locus_tag=gene0174
Scaffold1	.	gene	180981	181217	.	+	.	ID=gene0175;Locus_tag=gene0175
Scaffold1	.	CDS	180981	181217	.	+	.	ID=gene0175;Parent=gene0175;product=MULTISPECIES: DUF1656 domain-containing protein;Locus_tag=gene0175
Scaffold1	.	gene	181228	182124	.	+	.	ID=gene0176;Name=aaeA;Locus_tag=gene0176
Scaffold1	.	CDS	181228	182124	.	+	.	ID=gene0176;Parent=gene0176;Name=aaeA;product=HlyD family secretion protein;Locus_tag=gene0176
Scaffold1	.	gene	182124	184148	.	+	.	ID=gene0177;Locus_tag=gene0177
Scaffold1	.	CDS	182124	184148	.	+	.	ID=gene0177;Parent=gene0177;product=MULTISPECIES: FUSC family protein;Locus_tag=gene0177
Scaffold1	.	gene	184141	184662	.	-	.	ID=gene0178;Locus_tag=gene0178
Scaffold1	.	CDS	184141	184662	.	-	.	ID=gene0178;Parent=gene0178;product=MULTISPECIES: superoxide dismutase;Locus_tag=gene0178
Scaffold1	.	gene	184732	185628	.	-	.	ID=gene0179;Name=smoB;Locus_tag=gene0179
Scaffold1	.	CDS	184732	185628	.	-	.	ID=gene0179;Parent=gene0179;Name=smoB;product=MULTISPECIES: aldo/keto reductase family oxidoreductase;Locus_tag=gene0179
Scaffold1	.	gene	185677	185916	.	-	.	ID=gene0180;Locus_tag=gene0180
Scaffold1	.	CDS	185677	185916	.	-	.	ID=gene0180;Parent=gene0180;product=DUF1289 domain-containing protein;Locus_tag=gene0180
Scaffold1	.	gene	186059	186658	.	+	.	ID=gene0181;Name=nemR;Locus_tag=gene0181
Scaffold1	.	CDS	186059	186658	.	+	.	ID=gene0181;Parent=gene0181;Name=nemR;product=TetR/AcrR family transcriptional regulator;Locus_tag=gene0181
Scaffold1	.	gene	186712	187809	.	+	.	ID=gene0182;Name=nemA;Locus_tag=gene0182
Scaffold1	.	CDS	186712	187809	.	+	.	ID=gene0182;Parent=gene0182;Name=nemA;product=MULTISPECIES: alkene reductase;Locus_tag=gene0182
Scaffold1	.	gene	187888	188295	.	+	.	ID=gene0183;Name=gloA;Locus_tag=gene0183
Scaffold1	.	CDS	187888	188295	.	+	.	ID=gene0183;Parent=gene0183;Name=gloA;product=MULTISPECIES: lactoylglutathione lyase;Locus_tag=gene0183
Scaffold1	.	gene	188433	189080	.	+	.	ID=gene0184;Name=rnt;Locus_tag=gene0184
Scaffold1	.	CDS	188433	189080	.	+	.	ID=gene0184;Parent=gene0184;Name=rnt;product=MULTISPECIES: ribonuclease T;Locus_tag=gene0184
Scaffold1	.	gene	189128	189475	.	-	.	ID=gene0185;Name=grxD;Locus_tag=gene0185
Scaffold1	.	CDS	189128	189475	.	-	.	ID=gene0185;Parent=gene0185;Name=grxD;product=MULTISPECIES: Grx4 family monothiol glutaredoxin;Locus_tag=gene0185
Scaffold1	.	gene	189816	190688	.	+	.	ID=gene0186;Name=mepH;Locus_tag=gene0186
Scaffold1	.	CDS	189816	190688	.	+	.	ID=gene0186;Parent=gene0186;Name=mepH;product=C40 family peptidase;Locus_tag=gene0186
Scaffold1	.	gene	190643	191128	.	-	.	ID=gene0187;Name=soxS;Locus_tag=gene0187
Scaffold1	.	CDS	190643	191128	.	-	.	ID=gene0187;Parent=gene0187;Name=soxS;product=MULTISPECIES: AraC family transcriptional regulator;Locus_tag=gene0187
Scaffold1	.	gene	191597	192178	.	+	.	ID=gene0188;Locus_tag=gene0188
Scaffold1	.	CDS	191597	192178	.	+	.	ID=gene0188;Parent=gene0188;product=MULTISPECIES: superoxide dismutase;Locus_tag=gene0188
Scaffold1	.	gene	192241	193407	.	-	.	ID=gene0189;Name=ydhP;Locus_tag=gene0189
Scaffold1	.	CDS	192241	193407	.	-	.	ID=gene0189;Parent=gene0189;Name=ydhP;product=MULTISPECIES: MFS transporter;Locus_tag=gene0189
Scaffold1	.	gene	193575	193667	.	-	.	ID=gene0190;Locus_tag=gene0190
Scaffold1	.	CDS	193575	193667	.	-	.	ID=gene0190;Parent=gene0190;product=MULTISPECIES: YnhF family membrane protein;Locus_tag=gene0190
Scaffold1	.	gene	193960	194985	.	+	.	ID=gene0191;Name=purR;Locus_tag=gene0191
Scaffold1	.	CDS	193960	194985	.	+	.	ID=gene0191;Parent=gene0191;Name=purR;product=MULTISPECIES: HTH-type transcriptional repressor PurR;Locus_tag=gene0191
Scaffold1	.	gene	194912	195916	.	-	.	ID=gene0192;Name=allS;Locus_tag=gene0192
Scaffold1	.	CDS	194912	195916	.	-	.	ID=gene0192;Parent=gene0192;Name=allS;product=DNA-binding transcriptional activator PunR;Locus_tag=gene0192
Scaffold1	.	gene	195975	197210	.	+	.	ID=gene0193;Name=tcaB;Locus_tag=gene0193
Scaffold1	.	CDS	195975	197210	.	+	.	ID=gene0193;Parent=gene0193;Name=tcaB;product=putative transport protein;Locus_tag=gene0193
Scaffold1	.	gene	197503	198651	.	+	.	ID=gene0194;Name=cfa;Locus_tag=gene0194
Scaffold1	.	CDS	197503	198651	.	+	.	ID=gene0194;Parent=gene0194;Name=cfa;product=MULTISPECIES: cyclopropane fatty acyl phospholipid synthase;Locus_tag=gene0194
Scaffold1	.	gene	198687	199322	.	-	.	ID=gene0195;Name=ribE;Locus_tag=gene0195
Scaffold1	.	CDS	198687	199322	.	-	.	ID=gene0195;Parent=gene0195;Name=ribE;product=MULTISPECIES: riboflavin synthase;Locus_tag=gene0195
Scaffold1	.	gene	199552	200925	.	+	.	ID=gene0196;Name=norM;Locus_tag=gene0196
Scaffold1	.	CDS	199552	200925	.	+	.	ID=gene0196;Parent=gene0196;Name=norM;product=MdtK family multidrug efflux MATE transporter;Locus_tag=gene0196
Scaffold1	.	gene	201101	201508	.	+	.	ID=gene0197;Locus_tag=gene0197
Scaffold1	.	CDS	201101	201508	.	+	.	ID=gene0197;Parent=gene0197;product=acid resistance repetitive basic protein Asr;Locus_tag=gene0197
Scaffold1	.	gene	201648	202226	.	-	.	ID=gene0198;Locus_tag=gene0198
Scaffold1	.	CDS	201648	202226	.	-	.	ID=gene0198;Parent=gene0198;product=TIGR00730 family Rossman fold protein;Locus_tag=gene0198
Scaffold1	.	gene	202481	202557	.	.	.	ID=gene0199
Scaffold1	.	tRNA	202481	202557	.	.	.	ID=gene0199;Parent=gene0199;product=tRNA-Val;Locus_tag=gene0199
Scaffold1	.	gene	202562	202638	.	.	.	ID=gene0200
Scaffold1	.	tRNA	202562	202638	.	.	.	ID=gene0200;Parent=gene0200;product=tRNA-Val;Locus_tag=gene0200
Scaffold1	.	gene	202643	202719	.	.	.	ID=gene0201
Scaffold1	.	tRNA	202643	202719	.	.	.	ID=gene0201;Parent=gene0201;product=tRNA-Val;Locus_tag=gene0201
Scaffold1	.	gene	204415	205167	.	-	.	ID=gene0202;Locus_tag=gene0202
Scaffold1	.	CDS	204415	205167	.	-	.	ID=gene0202;Parent=gene0202;product=SDR family oxidoreductase;Locus_tag=gene0202
Scaffold1	.	gene	205266	206192	.	+	.	ID=gene0203;Name=mtrA;Locus_tag=gene0203
Scaffold1	.	CDS	205266	206192	.	+	.	ID=gene0203;Parent=gene0203;Name=mtrA;product=AraC family transcriptional regulator;Locus_tag=gene0203
Scaffold1	.	gene	206189	207073	.	-	.	ID=gene0204;Name=gcvA;Locus_tag=gene0204
Scaffold1	.	CDS	206189	207073	.	-	.	ID=gene0204;Parent=gene0204;Name=gcvA;product=MULTISPECIES: LysR substrate-binding domain-containing protein;Locus_tag=gene0204
Scaffold1	.	gene	207229	207744	.	+	.	ID=gene0205;Locus_tag=gene0205
Scaffold1	.	CDS	207229	207744	.	+	.	ID=gene0205;Parent=gene0205;product=MULTISPECIES: hypothetical protein;Locus_tag=gene0205
Scaffold1	.	gene	207752	208588	.	+	.	ID=gene0206;Name=ahlD;Locus_tag=gene0206
Scaffold1	.	CDS	207752	208588	.	+	.	ID=gene0206;Parent=gene0206;Name=ahlD;product=MULTISPECIES: MBL fold metallo-hydrolase;Locus_tag=gene0206
Scaffold1	.	gene	208676	208825	.	-	.	ID=gene0207;Locus_tag=gene0207
Scaffold1	.	CDS	208676	208825	.	-	.	ID=gene0207;Parent=gene0207;product=MULTISPECIES: hypothetical protein;Locus_tag=gene0207
Scaffold1	.	gene	209227	209661	.	+	.	ID=gene0208;Locus_tag=gene0208
Scaffold1	.	CDS	209227	209661	.	+	.	ID=gene0208;Parent=gene0208;product=MULTISPECIES: winged helix-turn-helix domain-containing protein;Locus_tag=gene0208
Scaffold1	.	gene	209707	210423	.	+	.	ID=gene0209;Locus_tag=gene0209
Scaffold1	.	CDS	209707	210423	.	+	.	ID=gene0209;Parent=gene0209;product=hypothetical protein;Locus_tag=gene0209
Scaffold1	.	gene	210508	210717	.	+	.	ID=gene0210;Name=bhsA;Locus_tag=gene0210
Scaffold1	.	CDS	210508	210717	.	+	.	ID=gene0210;Parent=gene0210;Name=bhsA;product=DUF1471 domain-containing protein;Locus_tag=gene0210
Scaffold1	.	gene	211030	211665	.	-	.	ID=gene0211;Name=cynT;Locus_tag=gene0211
Scaffold1	.	CDS	211030	211665	.	-	.	ID=gene0211;Parent=gene0211;Name=cynT;product=MULTISPECIES: carbonic anhydrase;Locus_tag=gene0211
Scaffold1	.	gene	211915	212544	.	+	.	ID=gene0212;Name=rhtC;Locus_tag=gene0212
Scaffold1	.	CDS	211915	212544	.	+	.	ID=gene0212;Parent=gene0212;Name=rhtC;product=MULTISPECIES: LysE family transporter;Locus_tag=gene0212
Scaffold1	.	gene	212549	213319	.	-	.	ID=gene0213;Name=fruR;Locus_tag=gene0213
Scaffold1	.	CDS	212549	213319	.	-	.	ID=gene0213;Parent=gene0213;Name=fruR;product=MULTISPECIES: DeoR/GlpR family DNA-binding transcription regulator;Locus_tag=gene0213
Scaffold1	.	gene	213411	213794	.	+	.	ID=gene0214;Name=gloA;Locus_tag=gene0214
Scaffold1	.	CDS	213411	213794	.	+	.	ID=gene0214;Parent=gene0214;Name=gloA;product=VOC family protein;Locus_tag=gene0214
Scaffold1	.	gene	213826	214509	.	+	.	ID=gene0215;Name=catA;Locus_tag=gene0215
Scaffold1	.	CDS	213826	214509	.	+	.	ID=gene0215;Parent=gene0215;Name=catA;product=MULTISPECIES: CatA-like O-acetyltransferase, family 1;Locus_tag=gene0215
Scaffold1	.	gene	214854	216557	.	+	.	ID=gene0216;Locus_tag=gene0216
Scaffold1	.	CDS	214854	216557	.	+	.	ID=gene0216;Parent=gene0216;product=ABC transporter substrate-binding protein;Locus_tag=gene0216
Scaffold1	.	gene	216601	217560	.	+	.	ID=gene0217;Locus_tag=gene0217
Scaffold1	.	CDS	216601	217560	.	+	.	ID=gene0217;Parent=gene0217;product=MULTISPECIES: ABC transporter permease;Locus_tag=gene0217
Scaffold1	.	gene	217560	218507	.	+	.	ID=gene0218;Locus_tag=gene0218
Scaffold1	.	CDS	217560	218507	.	+	.	ID=gene0218;Parent=gene0218;product=MULTISPECIES: ABC transporter permease;Locus_tag=gene0218
Scaffold1	.	gene	218504	219484	.	+	.	ID=gene0219;Name=ddpD;Locus_tag=gene0219
Scaffold1	.	CDS	218504	219484	.	+	.	ID=gene0219;Parent=gene0219;Name=ddpD;product=MULTISPECIES: ABC transporter ATP-binding protein;Locus_tag=gene0219
Scaffold1	.	gene	219481	220452	.	+	.	ID=gene0220;Name=ddpF;Locus_tag=gene0220
Scaffold1	.	CDS	219481	220452	.	+	.	ID=gene0220;Parent=gene0220;Name=ddpF;product=MULTISPECIES: ATP-binding cassette domain-containing protein;Locus_tag=gene0220
Scaffold1	.	gene	220818	221345	.	+	.	ID=gene0221;Locus_tag=gene0221
Scaffold1	.	CDS	220818	221345	.	+	.	ID=gene0221;Parent=gene0221;product=hypothetical protein;Locus_tag=gene0221
Scaffold1	.	gene	221463	221951	.	+	.	ID=gene0222;Locus_tag=gene0222
Scaffold1	.	CDS	221463	221951	.	+	.	ID=gene0222;Parent=gene0222;product=MULTISPECIES: DinB family protein;Locus_tag=gene0222
Scaffold1	.	gene	221988	222272	.	-	.	ID=gene0223;Locus_tag=gene0223
Scaffold1	.	CDS	221988	222272	.	-	.	ID=gene0223;Parent=gene0223;product=hypothetical protein;Locus_tag=gene0223
Scaffold1	.	gene	222417	223949	.	-	.	ID=gene0224;Name=mmr;Locus_tag=gene0224
Scaffold1	.	CDS	222417	223949	.	-	.	ID=gene0224;Parent=gene0224;Name=mmr;product=MFS transporter;Locus_tag=gene0224
Scaffold1	.	gene	224066	224989	.	+	.	ID=gene0225;Name=bpeT;Locus_tag=gene0225
Scaffold1	.	CDS	224066	224989	.	+	.	ID=gene0225;Parent=gene0225;Name=bpeT;product=bacterial regulatory helix-turn-helix, lysR family protein;Locus_tag=gene0225
Scaffold1	.	gene	225403	226329	.	-	.	ID=gene0226;Name=rbsK;Locus_tag=gene0226
Scaffold1	.	CDS	225403	226329	.	-	.	ID=gene0226;Parent=gene0226;Name=rbsK;product=ribokinase;Locus_tag=gene0226
Scaffold1	.	gene	226341	227222	.	-	.	ID=gene0227;Name=rpiR;Locus_tag=gene0227
Scaffold1	.	CDS	226341	227222	.	-	.	ID=gene0227;Parent=gene0227;Name=rpiR;product=MULTISPECIES: SIS domain-containing protein;Locus_tag=gene0227
Scaffold1	.	gene	227539	228492	.	+	.	ID=gene0228;Name=xylA;Locus_tag=gene0228
Scaffold1	.	CDS	227539	228492	.	+	.	ID=gene0228;Parent=gene0228;Name=xylA;product=MULTISPECIES: sugar phosphate isomerase/epimerase family protein;Locus_tag=gene0228
Scaffold1	.	gene	228556	229791	.	+	.	ID=gene0229;Locus_tag=gene0229
Scaffold1	.	CDS	228556	229791	.	+	.	ID=gene0229;Parent=gene0229;product=MFS transporter;Locus_tag=gene0229
Scaffold1	.	gene	229891	230757	.	-	.	ID=gene0230;Locus_tag=gene0230
Scaffold1	.	CDS	229891	230757	.	-	.	ID=gene0230;Parent=gene0230;product=integrase core domain protein;Locus_tag=gene0230
Scaffold1	.	gene	230754	231053	.	-	.	ID=gene0231;Locus_tag=gene0231
Scaffold1	.	CDS	230754	231053	.	-	.	ID=gene0231;Parent=gene0231;product=transposase family protein;Locus_tag=gene0231
Scaffold1	.	gene	231885	234971	.	-	.	ID=gene0232;Name=triC;Locus_tag=gene0232
Scaffold1	.	CDS	231885	234971	.	-	.	ID=gene0232;Parent=gene0232;Name=triC;product=efflux RND transporter permease subunit;Locus_tag=gene0232
Scaffold1	.	gene	234955	236124	.	-	.	ID=gene0233;Name=triB;Locus_tag=gene0233
Scaffold1	.	CDS	234955	236124	.	-	.	ID=gene0233;Parent=gene0233;Name=triB;product=MULTISPECIES: efflux RND transporter periplasmic adaptor subunit;Locus_tag=gene0233
Scaffold1	.	gene	236223	237395	.	-	.	ID=gene0234;Name=adeS;Locus_tag=gene0234
Scaffold1	.	CDS	236223	237395	.	-	.	ID=gene0234;Parent=gene0234;Name=adeS;product=ATP-binding protein;Locus_tag=gene0234
Scaffold1	.	gene	237392	238090	.	-	.	ID=gene0235;Name=adeR;Locus_tag=gene0235
Scaffold1	.	CDS	237392	238090	.	-	.	ID=gene0235;Parent=gene0235;Name=adeR;product=MULTISPECIES: response regulator;Locus_tag=gene0235
Scaffold1	.	gene	238215	238997	.	+	.	ID=gene0236;Name=mipA;Locus_tag=gene0236
Scaffold1	.	CDS	238215	238997	.	+	.	ID=gene0236;Parent=gene0236;Name=mipA;product=MipA/OmpV family protein;Locus_tag=gene0236
Scaffold1	.	gene	239014	239106	.	+	.	ID=gene0237;Locus_tag=gene0237
Scaffold1	.	CDS	239014	239106	.	+	.	ID=gene0237;Parent=gene0237;product=hypothetical protein;Locus_tag=gene0237
Scaffold1	.	gene	239223	240731	.	-	.	ID=gene0238;Locus_tag=gene0238
Scaffold1	.	CDS	239223	240731	.	-	.	ID=gene0238;Parent=gene0238;product=EAL domain-containing protein;Locus_tag=gene0238
Scaffold1	.	gene	240750	241175	.	-	.	ID=gene0239;Locus_tag=gene0239
Scaffold1	.	CDS	240750	241175	.	-	.	ID=gene0239;Parent=gene0239;product=MULTISPECIES: winged helix DNA-binding protein;Locus_tag=gene0239
Scaffold1	.	gene	241261	242025	.	+	.	ID=gene0240;Name=surE;Locus_tag=gene0240
Scaffold1	.	CDS	241261	242025	.	+	.	ID=gene0240;Parent=gene0240;Name=surE;product=MULTISPECIES: 5'/3'-nucleotidase SurE;Locus_tag=gene0240
Scaffold1	.	gene	242186	243175	.	-	.	ID=gene0241;Locus_tag=gene0241
Scaffold1	.	CDS	242186	243175	.	-	.	ID=gene0241;Parent=gene0241;product=MULTISPECIES: 2-oxoglutarate and iron-dependent oxygenase domain-containing protein;Locus_tag=gene0241
Scaffold1	.	gene	243196	244614	.	-	.	ID=gene0242;Locus_tag=gene0242
Scaffold1	.	CDS	243196	244614	.	-	.	ID=gene0242;Parent=gene0242;product=MULTISPECIES: amidohydrolase family protein;Locus_tag=gene0242
Scaffold1	.	gene	244626	245615	.	-	.	ID=gene0243;Locus_tag=gene0243
Scaffold1	.	CDS	244626	245615	.	-	.	ID=gene0243;Parent=gene0243;product=ABC transporter substrate-binding protein;Locus_tag=gene0243
Scaffold1	.	gene	245910	246182	.	-	.	ID=gene0244;Locus_tag=gene0244
Scaffold1	.	CDS	245910	246182	.	-	.	ID=gene0244;Parent=gene0244;product=lysR substrate binding domain protein;Locus_tag=gene0244
Scaffold1	.	gene	246179	246808	.	-	.	ID=gene0245;Name=cbbR;Locus_tag=gene0245
Scaffold1	.	CDS	246179	246808	.	-	.	ID=gene0245;Parent=gene0245;Name=cbbR;product=bacterial regulatory helix-turn-helix, lysR family protein;Locus_tag=gene0245
Scaffold1	.	gene	247016	247984	.	+	.	ID=gene0246;Name=codA;Locus_tag=gene0246
Scaffold1	.	CDS	247016	247984	.	+	.	ID=gene0246;Parent=gene0246;Name=codA;product=PDR/VanB family oxidoreductase;Locus_tag=gene0246
Scaffold1	.	gene	247996	249279	.	+	.	ID=gene0247;Name=codA;Locus_tag=gene0247
Scaffold1	.	CDS	247996	249279	.	+	.	ID=gene0247;Parent=gene0247;Name=codA;product=amidohydrolase family protein;Locus_tag=gene0247
Scaffold1	.	gene	249269	249748	.	+	.	ID=gene0248;Name=ridA;Locus_tag=gene0248
Scaffold1	.	CDS	249269	249748	.	+	.	ID=gene0248;Parent=gene0248;Name=ridA;product=MULTISPECIES: RidA family protein;Locus_tag=gene0248
Scaffold1	.	gene	249745	250626	.	+	.	ID=gene0249;Locus_tag=gene0249
Scaffold1	.	CDS	249745	250626	.	+	.	ID=gene0249;Parent=gene0249;product=creatininase family protein;Locus_tag=gene0249
Scaffold1	.	gene	250626	251609	.	+	.	ID=gene0250;Locus_tag=gene0250
Scaffold1	.	CDS	250626	251609	.	+	.	ID=gene0250;Parent=gene0250;product=MULTISPECIES: ABC transporter substrate-binding protein;Locus_tag=gene0250
Scaffold1	.	gene	251606	252436	.	+	.	ID=gene0251;Locus_tag=gene0251
Scaffold1	.	CDS	251606	252436	.	+	.	ID=gene0251;Parent=gene0251;product=ABC transporter ATP-binding protein;Locus_tag=gene0251
Scaffold1	.	gene	252438	253253	.	+	.	ID=gene0252;Locus_tag=gene0252
Scaffold1	.	CDS	252438	253253	.	+	.	ID=gene0252;Parent=gene0252;product=MULTISPECIES: ABC transporter permease;Locus_tag=gene0252
Scaffold1	.	gene	253283	254701	.	+	.	ID=gene0253;Name=glcD;Locus_tag=gene0253
Scaffold1	.	CDS	253283	254701	.	+	.	ID=gene0253;Parent=gene0253;Name=glcD;product=FAD-binding oxidoreductase;Locus_tag=gene0253
Scaffold1	.	gene	255149	255427	.	+	.	ID=gene0254;Locus_tag=gene0254
Scaffold1	.	CDS	255149	255427	.	+	.	ID=gene0254;Parent=gene0254;product=hypothetical protein;Locus_tag=gene0254
Scaffold1	.	gene	255593	256501	.	-	.	ID=gene0255;Name=virK;Locus_tag=gene0255
Scaffold1	.	CDS	255593	256501	.	-	.	ID=gene0255;Parent=gene0255;Name=virK;product=DUF535 family protein;Locus_tag=gene0255
Scaffold1	.	gene	256791	256931	.	+	.	ID=gene0256;Locus_tag=gene0256
Scaffold1	.	CDS	256791	256931	.	+	.	ID=gene0256;Parent=gene0256;product=MULTISPECIES: hypothetical protein;Locus_tag=gene0256
Scaffold1	.	gene	256976	257866	.	-	.	ID=gene0257;Name=dhcR;Locus_tag=gene0257
Scaffold1	.	CDS	256976	257866	.	-	.	ID=gene0257;Parent=gene0257;Name=dhcR;product=MULTISPECIES: LysR family transcriptional regulator;Locus_tag=gene0257
Scaffold1	.	gene	258007	258714	.	+	.	ID=gene0258;Name=scoA;Locus_tag=gene0258
Scaffold1	.	CDS	258007	258714	.	+	.	ID=gene0258;Parent=gene0258;Name=scoA;product=MULTISPECIES: CoA transferase subunit A;Locus_tag=gene0258
Scaffold1	.	gene	258716	259372	.	+	.	ID=gene0259;Name=scoB;Locus_tag=gene0259
Scaffold1	.	CDS	258716	259372	.	+	.	ID=gene0259;Parent=gene0259;Name=scoB;product=CoA transferase subunit B;Locus_tag=gene0259
Scaffold1	.	gene	259382	260563	.	+	.	ID=gene0260;Name=atoB;Locus_tag=gene0260
Scaffold1	.	CDS	259382	260563	.	+	.	ID=gene0260;Parent=gene0260;Name=atoB;product=MULTISPECIES: acetyl-CoA C-acetyltransferase;Locus_tag=gene0260
Scaffold1	.	gene	260575	261498	.	+	.	ID=gene0261;Name=paaH;Locus_tag=gene0261
Scaffold1	.	CDS	260575	261498	.	+	.	ID=gene0261;Parent=gene0261;Name=paaH;product=3-hydroxyacyl-CoA dehydrogenase family protein;Locus_tag=gene0261
Scaffold1	.	gene	261546	262937	.	+	.	ID=gene0262;Locus_tag=gene0262
Scaffold1	.	CDS	261546	262937	.	+	.	ID=gene0262;Parent=gene0262;product=GntP family permease;Locus_tag=gene0262
Scaffold1	.	gene	262961	263731	.	+	.	ID=gene0263;Name=bdhA;Locus_tag=gene0263
Scaffold1	.	CDS	262961	263731	.	+	.	ID=gene0263;Parent=gene0263;Name=bdhA;product=MULTISPECIES: 3-hydroxybutyrate dehydrogenase;Locus_tag=gene0263
Scaffold1	.	gene	263751	264623	.	-	.	ID=gene0264;Name=hcaR;Locus_tag=gene0264
Scaffold1	.	CDS	263751	264623	.	-	.	ID=gene0264;Parent=gene0264;Name=hcaR;product=MULTISPECIES: LysR family transcriptional regulator;Locus_tag=gene0264
Scaffold1	.	gene	264730	265509	.	+	.	ID=gene0265;Name=alsD;Locus_tag=gene0265
Scaffold1	.	CDS	264730	265509	.	+	.	ID=gene0265;Parent=gene0265;Name=alsD;product=MULTISPECIES: acetolactate decarboxylase;Locus_tag=gene0265
Scaffold1	.	gene	265519	267198	.	+	.	ID=gene0266;Name=ilvB;Locus_tag=gene0266
Scaffold1	.	CDS	265519	267198	.	+	.	ID=gene0266;Parent=gene0266;Name=ilvB;product=MULTISPECIES: acetolactate synthase AlsS;Locus_tag=gene0266
Scaffold1	.	gene	267222	267992	.	+	.	ID=gene0267;Name=butA;Locus_tag=gene0267
Scaffold1	.	CDS	267222	267992	.	+	.	ID=gene0267;Parent=gene0267;Name=butA;product=MULTISPECIES: (S)-acetoin forming diacetyl reductase;Locus_tag=gene0267
Scaffold1	.	gene	268294	268851	.	+	.	ID=gene0268;Locus_tag=gene0268
Scaffold1	.	CDS	268294	268851	.	+	.	ID=gene0268;Parent=gene0268;product=GNAT family N-acetyltransferase;Locus_tag=gene0268
Scaffold1	.	gene	269003	269710	.	-	.	ID=gene0269;Locus_tag=gene0269
Scaffold1	.	CDS	269003	269710	.	-	.	ID=gene0269;Parent=gene0269;product=MULTISPECIES: isochorismatase family protein;Locus_tag=gene0269
Scaffold1	.	gene	269763	270920	.	-	.	ID=gene0270;Locus_tag=gene0270
Scaffold1	.	CDS	269763	270920	.	-	.	ID=gene0270;Parent=gene0270;product=alpha/beta fold hydrolase;Locus_tag=gene0270
Scaffold1	.	gene	270952	271803	.	-	.	ID=gene0271;Name=dkgA;Locus_tag=gene0271
Scaffold1	.	CDS	270952	271803	.	-	.	ID=gene0271;Parent=gene0271;Name=dkgA;product=MULTISPECIES: aldo/keto reductase;Locus_tag=gene0271
Scaffold1	.	gene	271948	272874	.	+	.	ID=gene0272;Name=alkR;Locus_tag=gene0272
Scaffold1	.	CDS	271948	272874	.	+	.	ID=gene0272;Parent=gene0272;Name=alkR;product=MULTISPECIES: AraC family transcriptional regulator;Locus_tag=gene0272
Scaffold1	.	gene	273042	273842	.	-	.	ID=gene0273;Locus_tag=gene0273
Scaffold1	.	CDS	273042	273842	.	-	.	ID=gene0273;Parent=gene0273;product=Uncharacterised protein;Locus_tag=gene0273
Scaffold1	.	gene	274219	275061	.	-	.	ID=gene0274;Name=ccmF;Locus_tag=gene0274
Scaffold1	.	CDS	274219	275061	.	-	.	ID=gene0274;Parent=gene0274;Name=ccmF;product=c-type cytochrome biogenesis protein CcmI;Locus_tag=gene0274
Scaffold1	.	gene	275058	275516	.	-	.	ID=gene0275;Name=ccmH;Locus_tag=gene0275
Scaffold1	.	CDS	275058	275516	.	-	.	ID=gene0275;Parent=gene0275;Name=ccmH;product=cytochrome C;Locus_tag=gene0275
Scaffold1	.	gene	275516	276070	.	-	.	ID=gene0276;Name=ccmG;Locus_tag=gene0276
Scaffold1	.	CDS	275516	276070	.	-	.	ID=gene0276;Parent=gene0276;Name=ccmG;product=DsbE family thiol:disulfide interchange protein;Locus_tag=gene0276
Scaffold1	.	gene	276067	278019	.	-	.	ID=gene0277;Name=ccmF;Locus_tag=gene0277
Scaffold1	.	CDS	276067	278019	.	-	.	ID=gene0277;Parent=gene0277;Name=ccmF;product=MULTISPECIES: heme lyase CcmF/NrfE family subunit;Locus_tag=gene0277
Scaffold1	.	gene	278016	278474	.	-	.	ID=gene0278;Name=ccmE;Locus_tag=gene0278
Scaffold1	.	CDS	278016	278474	.	-	.	ID=gene0278;Parent=gene0278;Name=ccmE;product=MULTISPECIES: cytochrome c maturation protein CcmE;Locus_tag=gene0278
Scaffold1	.	gene	278458	278688	.	-	.	ID=gene0279;Name=ccmD;Locus_tag=gene0279
Scaffold1	.	CDS	278458	278688	.	-	.	ID=gene0279;Parent=gene0279;Name=ccmD;product=heme exporter protein CcmD;Locus_tag=gene0279
Scaffold1	.	gene	278685	279422	.	-	.	ID=gene0280;Name=ccmC;Locus_tag=gene0280
Scaffold1	.	CDS	278685	279422	.	-	.	ID=gene0280;Parent=gene0280;Name=ccmC;product=heme ABC transporter permease;Locus_tag=gene0280
Scaffold1	.	gene	279472	280131	.	-	.	ID=gene0281;Name=ccmB;Locus_tag=gene0281
Scaffold1	.	CDS	279472	280131	.	-	.	ID=gene0281;Parent=gene0281;Name=ccmB;product=MULTISPECIES: heme exporter protein CcmB;Locus_tag=gene0281
Scaffold1	.	gene	280128	280751	.	-	.	ID=gene0282;Name=ccmA;Locus_tag=gene0282
Scaffold1	.	CDS	280128	280751	.	-	.	ID=gene0282;Parent=gene0282;Name=ccmA;product=MULTISPECIES: cytochrome c biogenesis heme-transporting ATPase CcmA;Locus_tag=gene0282
Scaffold1	.	gene	280835	282172	.	-	.	ID=gene0283;Name=adhB;Locus_tag=gene0283
Scaffold1	.	CDS	280835	282172	.	-	.	ID=gene0283;Parent=gene0283;Name=adhB;product=cytochrome c;Locus_tag=gene0283
Scaffold1	.	gene	282186	283970	.	-	.	ID=gene0284;Locus_tag=gene0284
Scaffold1	.	CDS	282186	283970	.	-	.	ID=gene0284;Parent=gene0284;product=MULTISPECIES: GMC family oxidoreductase;Locus_tag=gene0284
Scaffold1	.	gene	283973	284728	.	-	.	ID=gene0285;Locus_tag=gene0285
Scaffold1	.	CDS	283973	284728	.	-	.	ID=gene0285;Parent=gene0285;product=MULTISPECIES: gluconate 2-dehydrogenase subunit 3 family protein;Locus_tag=gene0285
Scaffold1	.	gene	285230	285601	.	+	.	ID=gene0286;Name=gloA;Locus_tag=gene0286
Scaffold1	.	CDS	285230	285601	.	+	.	ID=gene0286;Parent=gene0286;Name=gloA;product=MULTISPECIES: VOC family protein;Locus_tag=gene0286
Scaffold1	.	gene	285662	286345	.	-	.	ID=gene0287;Locus_tag=gene0287
Scaffold1	.	CDS	285662	286345	.	-	.	ID=gene0287;Parent=gene0287;product=MULTISPECIES: YrhA family protein;Locus_tag=gene0287
Scaffold1	.	gene	286356	287471	.	-	.	ID=gene0288;Locus_tag=gene0288
Scaffold1	.	CDS	286356	287471	.	-	.	ID=gene0288;Parent=gene0288;product=hypothetical protein;Locus_tag=gene0288
Scaffold1	.	gene	288279	288566	.	-	.	ID=gene0289;Locus_tag=gene0289
Scaffold1	.	CDS	288279	288566	.	-	.	ID=gene0289;Parent=gene0289;product=MULTISPECIES: type I-E CRISPR-associated endoribonuclease Cas2e;Locus_tag=gene0289
Scaffold1	.	gene	288544	289419	.	-	.	ID=gene0290;Locus_tag=gene0290
Scaffold1	.	CDS	288544	289419	.	-	.	ID=gene0290;Parent=gene0290;product=MULTISPECIES: type I-E CRISPR-associated endonuclease Cas1e;Locus_tag=gene0290
Scaffold1	.	gene	289419	290135	.	-	.	ID=gene0291;Name=casD;Locus_tag=gene0291
Scaffold1	.	CDS	289419	290135	.	-	.	ID=gene0291;Parent=gene0291;Name=casD;product=MULTISPECIES: type I-E CRISPR-associated protein Cas5/CasD;Locus_tag=gene0291
Scaffold1	.	gene	290208	291182	.	-	.	ID=gene0292;Name=casC;Locus_tag=gene0292
Scaffold1	.	CDS	290208	291182	.	-	.	ID=gene0292;Parent=gene0292;Name=casC;product=type I-E CRISPR-associated protein Cas7/Cse4/CasC;Locus_tag=gene0292
Scaffold1	.	gene	291212	291859	.	-	.	ID=gene0293;Name=casE;Locus_tag=gene0293
Scaffold1	.	CDS	291212	291859	.	-	.	ID=gene0293;Parent=gene0293;Name=casE;product=MULTISPECIES: type I-E CRISPR-associated protein Cas6/Cse3/CasE;Locus_tag=gene0293
Scaffold1	.	gene	291852	292418	.	-	.	ID=gene0294;Name=casB;Locus_tag=gene0294
Scaffold1	.	CDS	291852	292418	.	-	.	ID=gene0294;Parent=gene0294;Name=casB;product=MULTISPECIES: type I-E CRISPR-associated protein Cse2/CasB;Locus_tag=gene0294
Scaffold1	.	gene	292430	293953	.	-	.	ID=gene0295;Name=casA;Locus_tag=gene0295
Scaffold1	.	CDS	292430	293953	.	-	.	ID=gene0295;Parent=gene0295;Name=casA;product=type I-E CRISPR-associated protein Cse1/CasA;Locus_tag=gene0295
Scaffold1	.	gene	293957	296572	.	-	.	ID=gene0296;Locus_tag=gene0296
Scaffold1	.	CDS	293957	296572	.	-	.	ID=gene0296;Parent=gene0296;product=CRISPR-associated helicase Cas3';Locus_tag=gene0296
Scaffold1	.	gene	297814	298884	.	-	.	ID=gene0297;Name=afuC;Locus_tag=gene0297
Scaffold1	.	CDS	297814	298884	.	-	.	ID=gene0297;Parent=gene0297;Name=afuC;product=ABC transporter ATP-binding protein;Locus_tag=gene0297
Scaffold1	.	gene	298877	300646	.	-	.	ID=gene0298;Name=afuB;Locus_tag=gene0298
Scaffold1	.	CDS	298877	300646	.	-	.	ID=gene0298;Parent=gene0298;Name=afuB;product=MULTISPECIES: iron ABC transporter permease;Locus_tag=gene0298
Scaffold1	.	gene	300720	301808	.	-	.	ID=gene0299;Name=afuA;Locus_tag=gene0299
Scaffold1	.	CDS	300720	301808	.	-	.	ID=gene0299;Parent=gene0299;Name=afuA;product=MULTISPECIES: ABC transporter substrate-binding protein;Locus_tag=gene0299
Scaffold1	.	gene	302111	303190	.	+	.	ID=gene0300;Name=hcxB;Locus_tag=gene0300
Scaffold1	.	CDS	302111	303190	.	+	.	ID=gene0300;Parent=gene0300;Name=hcxB;product=MULTISPECIES: malate/lactate/ureidoglycolate dehydrogenase;Locus_tag=gene0300
Scaffold1	.	gene	303438	305588	.	+	.	ID=gene0301;Name=fdhF;Locus_tag=gene0301
Scaffold1	.	CDS	303438	305588	.	+	.	ID=gene0301;Parent=gene0301;Name=fdhF;product=formate dehydrogenase subunit alpha;Locus_tag=gene0301
Scaffold1	.	gene	305631	306788	.	-	.	ID=gene0302;Name=hipO;Locus_tag=gene0302
Scaffold1	.	CDS	305631	306788	.	-	.	ID=gene0302;Parent=gene0302;Name=hipO;product=MULTISPECIES: M20 aminoacylase family protein;Locus_tag=gene0302
Scaffold1	.	gene	307084	308283	.	+	.	ID=gene0303;Locus_tag=gene0303
Scaffold1	.	CDS	307084	308283	.	+	.	ID=gene0303;Parent=gene0303;product=MULTISPECIES: MFS transporter;Locus_tag=gene0303
Scaffold1	.	gene	308399	308833	.	+	.	ID=gene0304;Name=gloA;Locus_tag=gene0304
Scaffold1	.	CDS	308399	308833	.	+	.	ID=gene0304;Parent=gene0304;Name=gloA;product=VOC family protein;Locus_tag=gene0304
Scaffold1	.	gene	309399	310631	.	+	.	ID=gene0305;Name=mdtM;Locus_tag=gene0305
Scaffold1	.	CDS	309399	310631	.	+	.	ID=gene0305;Parent=gene0305;Name=mdtM;product=multidrug efflux MFS transporter MdtM;Locus_tag=gene0305
Scaffold1	.	gene	310668	311060	.	+	.	ID=gene0306;Locus_tag=gene0306
Scaffold1	.	CDS	310668	311060	.	+	.	ID=gene0306;Parent=gene0306;product=MULTISPECIES: VOC family protein;Locus_tag=gene0306
Scaffold1	.	gene	311189	311803	.	-	.	ID=gene0307;Locus_tag=gene0307
Scaffold1	.	CDS	311189	311803	.	-	.	ID=gene0307;Parent=gene0307;product=DUF1062 domain-containing protein;Locus_tag=gene0307
Scaffold1	.	gene	312076	312798	.	-	.	ID=gene0308;Locus_tag=gene0308
Scaffold1	.	CDS	312076	312798	.	-	.	ID=gene0308;Parent=gene0308;product=MULTISPECIES: amino acid ABC transporter ATP-binding protein;Locus_tag=gene0308
Scaffold1	.	gene	312785	313549	.	-	.	ID=gene0309;Locus_tag=gene0309
Scaffold1	.	CDS	312785	313549	.	-	.	ID=gene0309;Parent=gene0309;product=MULTISPECIES: amino acid ABC transporter permease;Locus_tag=gene0309
Scaffold1	.	gene	313613	314380	.	-	.	ID=gene0310;Locus_tag=gene0310
Scaffold1	.	CDS	313613	314380	.	-	.	ID=gene0310;Parent=gene0310;product=MULTISPECIES: basic amino acid ABC transporter substrate-binding protein;Locus_tag=gene0310
Scaffold1	.	gene	314473	315375	.	-	.	ID=gene0311;Name=hexR;Locus_tag=gene0311
Scaffold1	.	CDS	314473	315375	.	-	.	ID=gene0311;Parent=gene0311;Name=hexR;product=MurR/RpiR family transcriptional regulator;Locus_tag=gene0311
Scaffold1	.	gene	315372	316325	.	-	.	ID=gene0312;Locus_tag=gene0312
Scaffold1	.	CDS	315372	316325	.	-	.	ID=gene0312;Parent=gene0312;product=iron ABC transporter, periplasmic iron-binding protein;Locus_tag=gene0312
Scaffold1	.	gene	316339	317391	.	-	.	ID=gene0313;Locus_tag=gene0313
Scaffold1	.	CDS	316339	317391	.	-	.	ID=gene0313;Parent=gene0313;product=MULTISPECIES: iron ABC transporter permease;Locus_tag=gene0313
Scaffold1	.	gene	317388	318413	.	-	.	ID=gene0314;Locus_tag=gene0314
Scaffold1	.	CDS	317388	318413	.	-	.	ID=gene0314;Parent=gene0314;product=MULTISPECIES: iron ABC transporter permease;Locus_tag=gene0314
Scaffold1	.	gene	318410	319231	.	-	.	ID=gene0315;Locus_tag=gene0315
Scaffold1	.	CDS	318410	319231	.	-	.	ID=gene0315;Parent=gene0315;product=MULTISPECIES: ABC transporter ATP-binding protein;Locus_tag=gene0315
Scaffold1	.	gene	319656	321809	.	+	.	ID=gene0316;Locus_tag=gene0316
Scaffold1	.	CDS	319656	321809	.	+	.	ID=gene0316;Parent=gene0316;product=TonB-dependent receptor;Locus_tag=gene0316
Scaffold1	.	gene	321957	322745	.	-	.	ID=gene0317;Name=ssuB;Locus_tag=gene0317
Scaffold1	.	CDS	321957	322745	.	-	.	ID=gene0317;Parent=gene0317;Name=ssuB;product=MULTISPECIES: ABC transporter ATP-binding protein;Locus_tag=gene0317
Scaffold1	.	gene	322739	323734	.	-	.	ID=gene0318;Name=ssuC;Locus_tag=gene0318
Scaffold1	.	CDS	322739	323734	.	-	.	ID=gene0318;Parent=gene0318;Name=ssuC;product=MULTISPECIES: ABC transporter permease subunit;Locus_tag=gene0318
Scaffold1	.	gene	323715	324752	.	-	.	ID=gene0319;Name=ssuA;Locus_tag=gene0319
Scaffold1	.	CDS	323715	324752	.	-	.	ID=gene0319;Parent=gene0319;Name=ssuA;product=MULTISPECIES: ABC transporter substrate-binding protein;Locus_tag=gene0319
Scaffold1	.	gene	324749	325711	.	-	.	ID=gene0320;Name=ssuA;Locus_tag=gene0320
Scaffold1	.	CDS	324749	325711	.	-	.	ID=gene0320;Parent=gene0320;Name=ssuA;product=ABC transporter substrate-binding protein;Locus_tag=gene0320
Scaffold1	.	gene	325717	326868	.	-	.	ID=gene0321;Name=mmgC;Locus_tag=gene0321
Scaffold1	.	CDS	325717	326868	.	-	.	ID=gene0321;Parent=gene0321;Name=mmgC;product=MULTISPECIES: acyl-CoA dehydrogenase family protein;Locus_tag=gene0321
Scaffold1	.	gene	326865	327950	.	-	.	ID=gene0322;Name=ssuD;Locus_tag=gene0322
Scaffold1	.	CDS	326865	327950	.	-	.	ID=gene0322;Parent=gene0322;Name=ssuD;product=monooxygenase, luciferase family;Locus_tag=gene0322
Scaffold1	.	gene	328095	328988	.	-	.	ID=gene0323;Name=cbbR;Locus_tag=gene0323
Scaffold1	.	CDS	328095	328988	.	-	.	ID=gene0323;Parent=gene0323;Name=cbbR;product=MULTISPECIES: LysR family transcriptional regulator;Locus_tag=gene0323
Scaffold1	.	gene	329095	329697	.	+	.	ID=gene0324;Name=mdo;Locus_tag=gene0324
Scaffold1	.	CDS	329095	329697	.	+	.	ID=gene0324;Parent=gene0324;Name=mdo;product=MULTISPECIES: cysteine dioxygenase type I;Locus_tag=gene0324
Scaffold1	.	gene	329703	331283	.	+	.	ID=gene0325;Name=metC;Locus_tag=gene0325
Scaffold1	.	CDS	329703	331283	.	+	.	ID=gene0325;Parent=gene0325;Name=metC;product=MULTISPECIES: rhodanese homology domain-containing protein;Locus_tag=gene0325
Scaffold1	.	gene	331296	332021	.	-	.	ID=gene0326;Name=yfiH;Locus_tag=gene0326
Scaffold1	.	CDS	331296	332021	.	-	.	ID=gene0326;Parent=gene0326;Name=yfiH;product=MULTISPECIES: polyphenol oxidase family protein;Locus_tag=gene0326
Scaffold1	.	gene	332124	333320	.	-	.	ID=gene0327;Name=mhpT;Locus_tag=gene0327
Scaffold1	.	CDS	332124	333320	.	-	.	ID=gene0327;Parent=gene0327;Name=mhpT;product=3-(3-hydroxy-phenyl)propionate transporter MhpT;Locus_tag=gene0327
Scaffold1	.	gene	333396	334412	.	-	.	ID=gene0328;Name=mhpE;Locus_tag=gene0328
Scaffold1	.	CDS	333396	334412	.	-	.	ID=gene0328;Parent=gene0328;Name=mhpE;product=4-hydroxy-2-oxovalerate aldolase;Locus_tag=gene0328
Scaffold1	.	gene	334409	335359	.	-	.	ID=gene0329;Name=mhpF;Locus_tag=gene0329
Scaffold1	.	CDS	334409	335359	.	-	.	ID=gene0329;Parent=gene0329;Name=mhpF;product=MULTISPECIES: acetaldehyde dehydrogenase (acetylating);Locus_tag=gene0329
Scaffold1	.	gene	335352	336158	.	-	.	ID=gene0330;Name=mhpD;Locus_tag=gene0330
Scaffold1	.	CDS	335352	336158	.	-	.	ID=gene0330;Parent=gene0330;Name=mhpD;product=2-keto-4-pentenoate hydratase;Locus_tag=gene0330
Scaffold1	.	gene	336169	337035	.	-	.	ID=gene0331;Name=mhpC;Locus_tag=gene0331
Scaffold1	.	CDS	336169	337035	.	-	.	ID=gene0331;Parent=gene0331;Name=mhpC;product=MULTISPECIES: alpha/beta fold hydrolase;Locus_tag=gene0331
Scaffold1	.	gene	337053	337997	.	-	.	ID=gene0332;Name=mhpB;Locus_tag=gene0332
Scaffold1	.	CDS	337053	337997	.	-	.	ID=gene0332;Parent=gene0332;Name=mhpB;product=3-carboxyethylcatechol 2,3-dioxygenase;Locus_tag=gene0332
Scaffold1	.	gene	337999	339663	.	-	.	ID=gene0333;Name=mhpA;Locus_tag=gene0333
Scaffold1	.	CDS	337999	339663	.	-	.	ID=gene0333;Parent=gene0333;Name=mhpA;product=bifunctional 3-(3-hydroxy-phenyl)propionate/3-hydroxycinnamic acid hydroxylase;Locus_tag=gene0333
Scaffold1	.	gene	339841	340653	.	+	.	ID=gene0334;Name=mhpR;Locus_tag=gene0334
Scaffold1	.	CDS	339841	340653	.	+	.	ID=gene0334;Parent=gene0334;Name=mhpR;product=MULTISPECIES: DNA-binding transcriptional regulator;Locus_tag=gene0334
Scaffold1	.	gene	340745	341803	.	+	.	ID=gene0335;Locus_tag=gene0335
Scaffold1	.	CDS	340745	341803	.	+	.	ID=gene0335;Parent=gene0335;product=ABC transporter substrate-binding protein;Locus_tag=gene0335
Scaffold1	.	gene	341793	342800	.	+	.	ID=gene0336;Locus_tag=gene0336
Scaffold1	.	CDS	341793	342800	.	+	.	ID=gene0336;Parent=gene0336;product=iron ABC transporter permease;Locus_tag=gene0336
Scaffold1	.	gene	342797	343546	.	+	.	ID=gene0337;Locus_tag=gene0337
Scaffold1	.	CDS	342797	343546	.	+	.	ID=gene0337;Parent=gene0337;product=MULTISPECIES: ABC transporter ATP-binding protein;Locus_tag=gene0337
Scaffold1	.	gene	343530	344273	.	-	.	ID=gene0338;Name=modA;Locus_tag=gene0338
Scaffold1	.	CDS	343530	344273	.	-	.	ID=gene0338;Parent=gene0338;Name=modA;product=MULTISPECIES: substrate-binding domain-containing protein;Locus_tag=gene0338
Scaffold1	.	gene	344330	345166	.	-	.	ID=gene0339;Name=aroE;Locus_tag=gene0339
Scaffold1	.	CDS	344330	345166	.	-	.	ID=gene0339;Parent=gene0339;Name=aroE;product=MULTISPECIES: shikimate 5-dehydrogenase;Locus_tag=gene0339
Scaffold1	.	gene	345182	346504	.	-	.	ID=gene0340;Name=dgoT;Locus_tag=gene0340
Scaffold1	.	CDS	345182	346504	.	-	.	ID=gene0340;Parent=gene0340;Name=dgoT;product=MULTISPECIES: MFS transporter;Locus_tag=gene0340
Scaffold1	.	gene	346501	348429	.	-	.	ID=gene0341;Name=quiC1;Locus_tag=gene0341
Scaffold1	.	CDS	346501	348429	.	-	.	ID=gene0341;Parent=gene0341;Name=quiC1;product=sugar phosphate isomerase/epimerase and 4-hydroxyphenylpyruvate domain-containing protein;Locus_tag=gene0341
Scaffold1	.	gene	348556	349194	.	+	.	ID=gene0342;Name=nicS;Locus_tag=gene0342
Scaffold1	.	CDS	348556	349194	.	+	.	ID=gene0342;Parent=gene0342;Name=nicS;product=MULTISPECIES: TetR family transcriptional regulator;Locus_tag=gene0342
Scaffold1	.	gene	349212	349424	.	-	.	ID=gene0343;Name=fumD;Locus_tag=gene0343
Scaffold1	.	CDS	349212	349424	.	-	.	ID=gene0343;Parent=gene0343;Name=fumD;product=MULTISPECIES: fumarate hydratase FumD;Locus_tag=gene0343
Scaffold1	.	gene	349930	351342	.	+	.	ID=gene0344;Name=pyk;Locus_tag=gene0344
Scaffold1	.	CDS	349930	351342	.	+	.	ID=gene0344;Parent=gene0344;Name=pyk;product=MULTISPECIES: pyruvate kinase PykF;Locus_tag=gene0344
Scaffold1	.	gene	351655	351891	.	+	.	ID=gene0345;Name=lpp;Locus_tag=gene0345
Scaffold1	.	CDS	351655	351891	.	+	.	ID=gene0345;Parent=gene0345;Name=lpp;product=major outer membrane lipoprotein;Locus_tag=gene0345
Scaffold1	.	gene	351953	352939	.	-	.	ID=gene0346;Name=ynhG;Locus_tag=gene0346
Scaffold1	.	CDS	351953	352939	.	-	.	ID=gene0346;Parent=gene0346;Name=ynhG;product=MULTISPECIES: L,D-transpeptidase family protein;Locus_tag=gene0346
Scaffold1	.	gene	353039	353455	.	-	.	ID=gene0347;Name=sufE;Locus_tag=gene0347
Scaffold1	.	CDS	353039	353455	.	-	.	ID=gene0347;Parent=gene0347;Name=sufE;product=MULTISPECIES: cysteine desulfuration protein SufE;Locus_tag=gene0347
Scaffold1	.	gene	353467	354687	.	-	.	ID=gene0348;Name=sufS;Locus_tag=gene0348
Scaffold1	.	CDS	353467	354687	.	-	.	ID=gene0348;Parent=gene0348;Name=sufS;product=cysteine desulfurase SufS;Locus_tag=gene0348
Scaffold1	.	gene	354684	355958	.	-	.	ID=gene0349;Name=sufD;Locus_tag=gene0349
Scaffold1	.	CDS	354684	355958	.	-	.	ID=gene0349;Parent=gene0349;Name=sufD;product=MULTISPECIES: Fe-S cluster assembly protein SufD;Locus_tag=gene0349
Scaffold1	.	gene	355933	356679	.	-	.	ID=gene0350;Name=sufC;Locus_tag=gene0350
Scaffold1	.	CDS	355933	356679	.	-	.	ID=gene0350;Parent=gene0350;Name=sufC;product=MULTISPECIES: Fe-S cluster assembly ATPase SufC;Locus_tag=gene0350
Scaffold1	.	gene	356696	358183	.	-	.	ID=gene0351;Name=sufB;Locus_tag=gene0351
Scaffold1	.	CDS	356696	358183	.	-	.	ID=gene0351;Parent=gene0351;Name=sufB;product=Fe-S cluster assembly protein SufB;Locus_tag=gene0351
Scaffold1	.	gene	358186	358563	.	-	.	ID=gene0352;Name=sufA;Locus_tag=gene0352
Scaffold1	.	CDS	358186	358563	.	-	.	ID=gene0352;Parent=gene0352;Name=sufA;product=MULTISPECIES: Fe-S cluster assembly scaffold SufA;Locus_tag=gene0352
Scaffold1	.	gene	358971	359168	.	-	.	ID=gene0353;Locus_tag=gene0353
Scaffold1	.	CDS	358971	359168	.	-	.	ID=gene0353;Parent=gene0353;product=MULTISPECIES: hypothetical protein;Locus_tag=gene0353
Scaffold1	.	gene	359405	359800	.	+	.	ID=gene0354;Name=mexG;Locus_tag=gene0354
Scaffold1	.	CDS	359405	359800	.	+	.	ID=gene0354;Parent=gene0354;Name=mexG;product=MULTISPECIES: DoxX family protein;Locus_tag=gene0354
Scaffold1	.	gene	359797	360429	.	+	.	ID=gene0355;Name=mexL;Locus_tag=gene0355
Scaffold1	.	CDS	359797	360429	.	+	.	ID=gene0355;Parent=gene0355;Name=mexL;product=MULTISPECIES: TetR/AcrR family transcriptional regulator;Locus_tag=gene0355
Scaffold1	.	gene	360684	361868	.	+	.	ID=gene0356;Name=lldD;Locus_tag=gene0356
Scaffold1	.	CDS	360684	361868	.	+	.	ID=gene0356;Parent=gene0356;Name=lldD;product=MULTISPECIES: FMN-dependent L-lactate dehydrogenase LldD;Locus_tag=gene0356
Scaffold1	.	gene	361924	365016	.	-	.	ID=gene0357;Name=mexK;Locus_tag=gene0357
Scaffold1	.	CDS	361924	365016	.	-	.	ID=gene0357;Parent=gene0357;Name=mexK;product=efflux RND transporter permease subunit;Locus_tag=gene0357
Scaffold1	.	gene	365013	366122	.	-	.	ID=gene0358;Name=mexJ;Locus_tag=gene0358
Scaffold1	.	CDS	365013	366122	.	-	.	ID=gene0358;Parent=gene0358;Name=mexJ;product=MULTISPECIES: efflux RND transporter periplasmic adaptor subunit;Locus_tag=gene0358
Scaffold1	.	gene	366197	366733	.	-	.	ID=gene0359;Name=kstR2;Locus_tag=gene0359
Scaffold1	.	CDS	366197	366733	.	-	.	ID=gene0359;Parent=gene0359;Name=kstR2;product=MULTISPECIES: TetR/AcrR family transcriptional regulator;Locus_tag=gene0359
Scaffold1	.	gene	366907	367902	.	-	.	ID=gene0360;Locus_tag=gene0360
Scaffold1	.	CDS	366907	367902	.	-	.	ID=gene0360;Parent=gene0360;product=NAD(P)H-binding protein;Locus_tag=gene0360
Scaffold1	.	gene	367999	368910	.	+	.	ID=gene0361;Name=dmlR;Locus_tag=gene0361
Scaffold1	.	CDS	367999	368910	.	+	.	ID=gene0361;Parent=gene0361;Name=dmlR;product=LysR family transcriptional regulator;Locus_tag=gene0361
Scaffold1	.	gene	369069	370067	.	+	.	ID=gene0362;Locus_tag=gene0362
Scaffold1	.	CDS	369069	370067	.	+	.	ID=gene0362;Parent=gene0362;product=MULTISPECIES: ABC transporter substrate-binding protein;Locus_tag=gene0362
Scaffold1	.	gene	370067	371104	.	+	.	ID=gene0363;Locus_tag=gene0363
Scaffold1	.	CDS	370067	371104	.	+	.	ID=gene0363;Parent=gene0363;product=iron ABC transporter permease;Locus_tag=gene0363
Scaffold1	.	gene	371104	371865	.	+	.	ID=gene0364;Locus_tag=gene0364
Scaffold1	.	CDS	371104	371865	.	+	.	ID=gene0364;Parent=gene0364;product=MULTISPECIES: ABC transporter ATP-binding protein;Locus_tag=gene0364
Scaffold1	.	gene	371877	373109	.	+	.	ID=gene0365;Name=mdtH;Locus_tag=gene0365
Scaffold1	.	CDS	371877	373109	.	+	.	ID=gene0365;Parent=gene0365;Name=mdtH;product=hypothetical protein;Locus_tag=gene0365
Scaffold1	.	gene	373192	374223	.	-	.	ID=gene0366;Name=metE;Locus_tag=gene0366
Scaffold1	.	CDS	373192	374223	.	-	.	ID=gene0366;Parent=gene0366;Name=metE;product=MULTISPECIES: methionine synthase;Locus_tag=gene0366
Scaffold1	.	gene	374247	375227	.	-	.	ID=gene0367;Locus_tag=gene0367
Scaffold1	.	CDS	374247	375227	.	-	.	ID=gene0367;Parent=gene0367;product=MULTISPECIES: DUF1852 domain-containing protein;Locus_tag=gene0367
Scaffold1	.	gene	375477	375695	.	-	.	ID=gene0368;Locus_tag=gene0368
Scaffold1	.	CDS	375477	375695	.	-	.	ID=gene0368;Parent=gene0368;product=hypothetical protein;Locus_tag=gene0368
Scaffold1	.	gene	375811	376131	.	+	.	ID=gene0369;Locus_tag=gene0369
Scaffold1	.	CDS	375811	376131	.	+	.	ID=gene0369;Parent=gene0369;product=hypothetical protein;Locus_tag=gene0369
Scaffold1	.	gene	376229	376477	.	-	.	ID=gene0370;Locus_tag=gene0370
Scaffold1	.	CDS	376229	376477	.	-	.	ID=gene0370;Parent=gene0370;product=MULTISPECIES: GlsB/YeaQ/YmgE family stress response membrane protein;Locus_tag=gene0370
Scaffold1	.	gene	376682	377092	.	-	.	ID=gene0371;Name=menI;Locus_tag=gene0371
Scaffold1	.	CDS	376682	377092	.	-	.	ID=gene0371;Parent=gene0371;Name=menI;product=1,4-dihydroxy-2-naphthoyl-CoA hydrolase;Locus_tag=gene0371
Scaffold1	.	gene	377089	380145	.	-	.	ID=gene0372;Name=ydiJ;Locus_tag=gene0372
Scaffold1	.	CDS	377089	380145	.	-	.	ID=gene0372;Parent=gene0372;Name=ydiJ;product=FAD-binding and (Fe-S)-binding domain-containing protein;Locus_tag=gene0372
Scaffold1	.	gene	380364	381476	.	+	.	ID=gene0373;Locus_tag=gene0373
Scaffold1	.	CDS	380364	381476	.	+	.	ID=gene0373;Parent=gene0373;product=MULTISPECIES: AI-2E family transporter YdiK;Locus_tag=gene0373
Scaffold1	.	gene	381809	382423	.	-	.	ID=gene0374;Locus_tag=gene0374
Scaffold1	.	CDS	381809	382423	.	-	.	ID=gene0374;Parent=gene0374;product=hypothetical protein;Locus_tag=gene0374
Scaffold1	.	gene	382827	385205	.	-	.	ID=gene0375;Name=ppsA;Locus_tag=gene0375
Scaffold1	.	CDS	382827	385205	.	-	.	ID=gene0375;Parent=gene0375;Name=ppsA;product=MULTISPECIES: phosphoenolpyruvate synthase;Locus_tag=gene0375
Scaffold1	.	gene	385545	386378	.	+	.	ID=gene0376;Name=ppsR;Locus_tag=gene0376
Scaffold1	.	CDS	385545	386378	.	+	.	ID=gene0376;Parent=gene0376;Name=ppsR;product=MULTISPECIES: pyruvate, water dikinase regulatory protein;Locus_tag=gene0376
Scaffold1	.	gene	386533	387579	.	+	.	ID=gene0377;Name=aroF;Locus_tag=gene0377
Scaffold1	.	CDS	386533	387579	.	+	.	ID=gene0377;Parent=gene0377;Name=aroF;product=MULTISPECIES: 3-deoxy-7-phosphoheptulonate synthase AroH;Locus_tag=gene0377
Scaffold1	.	gene	387735	387914	.	+	.	ID=gene0378;Locus_tag=gene0378
Scaffold1	.	CDS	387735	387914	.	+	.	ID=gene0378;Parent=gene0378;product=MULTISPECIES: hemin uptake protein HemP;Locus_tag=gene0378
Scaffold1	.	gene	387944	389386	.	-	.	ID=gene0379;Name=selO;Locus_tag=gene0379
Scaffold1	.	CDS	387944	389386	.	-	.	ID=gene0379;Parent=gene0379;Name=selO;product=MULTISPECIES: protein adenylyltransferase SelO;Locus_tag=gene0379
Scaffold1	.	gene	389500	389964	.	-	.	ID=gene0380;Name=nlpC;Locus_tag=gene0380
Scaffold1	.	CDS	389500	389964	.	-	.	ID=gene0380;Parent=gene0380;Name=nlpC;product=MULTISPECIES: NlpC/P60 family protein;Locus_tag=gene0380
Scaffold1	.	gene	390046	390795	.	-	.	ID=gene0381;Name=btuD;Locus_tag=gene0381
Scaffold1	.	CDS	390046	390795	.	-	.	ID=gene0381;Parent=gene0381;Name=btuD;product=vitamin B12 ABC transporter ATP-binding protein BtuD;Locus_tag=gene0381
Scaffold1	.	gene	390795	391346	.	-	.	ID=gene0382;Name=btuE;Locus_tag=gene0382
Scaffold1	.	CDS	390795	391346	.	-	.	ID=gene0382;Parent=gene0382;Name=btuE;product=MULTISPECIES: glutathione peroxidase;Locus_tag=gene0382
Scaffold1	.	gene	391583	392383	.	+	.	ID=gene0383;Name=metQ;Locus_tag=gene0383
Scaffold1	.	CDS	391583	392383	.	+	.	ID=gene0383;Parent=gene0383;Name=metQ;product=MULTISPECIES: MetQ/NlpA family lipoprotein;Locus_tag=gene0383
Scaffold1	.	gene	392420	393406	.	-	.	ID=gene0384;Name=btuC;Locus_tag=gene0384
Scaffold1	.	CDS	392420	393406	.	-	.	ID=gene0384;Parent=gene0384;Name=btuC;product=MULTISPECIES: vitamin B12 ABC transporter permease BtuC;Locus_tag=gene0384
Scaffold1	.	gene	393528	394961	.	-	.	ID=gene0385;Locus_tag=gene0385
Scaffold1	.	CDS	393528	394961	.	-	.	ID=gene0385;Parent=gene0385;product=MULTISPECIES: gluconate:proton symporter;Locus_tag=gene0385
Scaffold1	.	gene	395242	396156	.	+	.	ID=gene0386;Name=nac;Locus_tag=gene0386
Scaffold1	.	CDS	395242	396156	.	+	.	ID=gene0386;Parent=gene0386;Name=nac;product=MULTISPECIES: LysR family transcriptional regulator;Locus_tag=gene0386
Scaffold1	.	gene	396206	397459	.	+	.	ID=gene0387;Name=dadA;Locus_tag=gene0387
Scaffold1	.	CDS	396206	397459	.	+	.	ID=gene0387;Parent=gene0387;Name=dadA;product=D-amino acid dehydrogenase;Locus_tag=gene0387
Scaffold1	.	gene	397441	397809	.	+	.	ID=gene0388;Locus_tag=gene0388
Scaffold1	.	CDS	397441	397809	.	+	.	ID=gene0388;Parent=gene0388;product=2-aminomuconate deaminase;Locus_tag=gene0388
Scaffold1	.	gene	397862	398161	.	-	.	ID=gene0389;Name=ihfA;Locus_tag=gene0389
Scaffold1	.	CDS	397862	398161	.	-	.	ID=gene0389;Parent=gene0389;Name=ihfA;product=MULTISPECIES: integration host factor subunit alpha;Locus_tag=gene0389
Scaffold1	.	gene	398166	400553	.	-	.	ID=gene0390;Name=pheT;Locus_tag=gene0390
Scaffold1	.	CDS	398166	400553	.	-	.	ID=gene0390;Parent=gene0390;Name=pheT;product=MULTISPECIES: phenylalanine--tRNA ligase subunit beta;Locus_tag=gene0390
Scaffold1	.	gene	400569	401552	.	-	.	ID=gene0391;Name=pheS;Locus_tag=gene0391
Scaffold1	.	CDS	400569	401552	.	-	.	ID=gene0391;Parent=gene0391;Name=pheS;product=MULTISPECIES: phenylalanine--tRNA ligase subunit alpha;Locus_tag=gene0391
Scaffold1	.	gene	401859	402215	.	-	.	ID=gene0392;Name=rplT;Locus_tag=gene0392
Scaffold1	.	CDS	401859	402215	.	-	.	ID=gene0392;Parent=gene0392;Name=rplT;product=MULTISPECIES: 50S ribosomal protein L20;Locus_tag=gene0392
Scaffold1	.	gene	402266	402463	.	-	.	ID=gene0393;Name=rpmI;Locus_tag=gene0393
Scaffold1	.	CDS	402266	402463	.	-	.	ID=gene0393;Parent=gene0393;Name=rpmI;product=MULTISPECIES: 50S ribosomal protein L35;Locus_tag=gene0393
Scaffold1	.	gene	402556	402990	.	-	.	ID=gene0394;Name=infC;Locus_tag=gene0394
Scaffold1	.	CDS	402556	402990	.	-	.	ID=gene0394;Parent=gene0394;Name=infC;product=translation initiation factor IF-3;Locus_tag=gene0394
Scaffold1	.	gene	403102	405030	.	-	.	ID=gene0395;Name=thrS;Locus_tag=gene0395
Scaffold1	.	CDS	403102	405030	.	-	.	ID=gene0395;Parent=gene0395;Name=thrS;product=MULTISPECIES: threonine--tRNA ligase;Locus_tag=gene0395
Scaffold1	.	gene	405462	405695	.	-	.	ID=gene0396;Locus_tag=gene0396
Scaffold1	.	CDS	405462	405695	.	-	.	ID=gene0396;Parent=gene0396;product=MULTISPECIES: hypothetical protein;Locus_tag=gene0396
Scaffold1	.	gene	405967	406725	.	-	.	ID=gene0397;Name=ydiY;Locus_tag=gene0397
Scaffold1	.	CDS	405967	406725	.	-	.	ID=gene0397;Parent=gene0397;Name=ydiY;product=MULTISPECIES: YdiY family protein;Locus_tag=gene0397
Scaffold1	.	gene	407082	408014	.	+	.	ID=gene0398;Name=pfkB;Locus_tag=gene0398
Scaffold1	.	CDS	407082	408014	.	+	.	ID=gene0398;Parent=gene0398;Name=pfkB;product=MULTISPECIES: 6-phosphofructokinase II;Locus_tag=gene0398
Scaffold1	.	gene	408109	408393	.	+	.	ID=gene0399;Locus_tag=gene0399
Scaffold1	.	CDS	408109	408393	.	+	.	ID=gene0399;Parent=gene0399;product=MULTISPECIES: type V toxin-antitoxin system endoribonuclease antitoxin GhoS;Locus_tag=gene0399
Scaffold1	.	gene	408499	409371	.	+	.	ID=gene0400;Locus_tag=gene0400
Scaffold1	.	CDS	408499	409371	.	+	.	ID=gene0400;Parent=gene0400;product=MULTISPECIES: fructosamine kinase family protein;Locus_tag=gene0400
Scaffold1	.	gene	409415	410152	.	-	.	ID=gene0401;Name=tonB;Locus_tag=gene0401
Scaffold1	.	CDS	409415	410152	.	-	.	ID=gene0401;Parent=gene0401;Name=tonB;product=TonB system transport protein TonB;Locus_tag=gene0401
Scaffold1	.	gene	410372	410668	.	+	.	ID=gene0402;Locus_tag=gene0402
Scaffold1	.	CDS	410372	410668	.	+	.	ID=gene0402;Parent=gene0402;product=MULTISPECIES: YciI family protein;Locus_tag=gene0402
Scaffold1	.	gene	411350	411997	.	+	.	ID=gene0403;Locus_tag=gene0403
Scaffold1	.	CDS	411350	411997	.	+	.	ID=gene0403;Parent=gene0403;product=YceI family protein;Locus_tag=gene0403
Scaffold1	.	gene	412483	412689	.	-	.	ID=gene0404;Locus_tag=gene0404
Scaffold1	.	CDS	412483	412689	.	-	.	ID=gene0404;Parent=gene0404;product=hypothetical protein;Locus_tag=gene0404
Scaffold1	.	gene	412800	414260	.	+	.	ID=gene0405;Name=clsA_B;Locus_tag=gene0405
Scaffold1	.	CDS	412800	414260	.	+	.	ID=gene0405;Parent=gene0405;Name=clsA_B;product=MULTISPECIES: cardiolipin synthase;Locus_tag=gene0405
Scaffold1	.	gene	414295	414624	.	+	.	ID=gene0406;Locus_tag=gene0406
Scaffold1	.	CDS	414295	414624	.	+	.	ID=gene0406;Parent=gene0406;product=MULTISPECIES: HI1450 family dsDNA-mimic protein;Locus_tag=gene0406
Scaffold1	.	gene	414687	415520	.	-	.	ID=gene0407;Name=trkA;Locus_tag=gene0407
Scaffold1	.	CDS	414687	415520	.	-	.	ID=gene0407;Parent=gene0407;Name=trkA;product=Potassium voltage-gated channel subfamily KQT;Locus_tag=gene0407
Scaffold1	.	gene	415569	416573	.	-	.	ID=gene0408;Name=oppF;Locus_tag=gene0408
Scaffold1	.	CDS	415569	416573	.	-	.	ID=gene0408;Parent=gene0408;Name=oppF;product=MULTISPECIES: murein tripeptide/oligopeptide ABC transporter ATP-binding protein OppF;Locus_tag=gene0408
Scaffold1	.	gene	416570	417583	.	-	.	ID=gene0409;Name=oppD;Locus_tag=gene0409
Scaffold1	.	CDS	416570	417583	.	-	.	ID=gene0409;Parent=gene0409;Name=oppD;product=MULTISPECIES: ABC transporter ATP-binding protein;Locus_tag=gene0409
Scaffold1	.	gene	417595	418503	.	-	.	ID=gene0410;Name=oppC;Locus_tag=gene0410
Scaffold1	.	CDS	417595	418503	.	-	.	ID=gene0410;Parent=gene0410;Name=oppC;product=MULTISPECIES: oligopeptide ABC transporter permease OppC;Locus_tag=gene0410
Scaffold1	.	gene	418518	419438	.	-	.	ID=gene0411;Name=oppB;Locus_tag=gene0411
Scaffold1	.	CDS	418518	419438	.	-	.	ID=gene0411;Parent=gene0411;Name=oppB;product=oligopeptide ABC transporter permease OppB;Locus_tag=gene0411
Scaffold1	.	gene	419524	421158	.	-	.	ID=gene0412;Name=oppA;Locus_tag=gene0412
Scaffold1	.	CDS	419524	421158	.	-	.	ID=gene0412;Parent=gene0412;Name=oppA;product=MULTISPECIES: oligopeptide ABC transporter substrate-binding protein OppA;Locus_tag=gene0412
Scaffold1	.	gene	421896	422543	.	-	.	ID=gene0413;Name=marC;Locus_tag=gene0413
Scaffold1	.	CDS	421896	422543	.	-	.	ID=gene0413;Parent=gene0413;Name=marC;product=MULTISPECIES: YchE family NAAT transporter;Locus_tag=gene0413
Scaffold1	.	gene	423020	425695	.	+	.	ID=gene0414;Name=adhE;Locus_tag=gene0414
Scaffold1	.	CDS	423020	425695	.	+	.	ID=gene0414;Parent=gene0414;Name=adhE;product=MULTISPECIES: bifunctional acetaldehyde-CoA/alcohol dehydrogenase;Locus_tag=gene0414
Scaffold1	.	gene	425843	426370	.	-	.	ID=gene0415;Name=tdk;Locus_tag=gene0415
Scaffold1	.	CDS	425843	426370	.	-	.	ID=gene0415;Parent=gene0415;Name=tdk;product=thymidine kinase;Locus_tag=gene0415
Scaffold1	.	gene	427022	427429	.	+	.	ID=gene0416;Name=hns;Locus_tag=gene0416
Scaffold1	.	CDS	427022	427429	.	+	.	ID=gene0416;Parent=gene0416;Name=hns;product=MULTISPECIES: histone-like nucleoid-structuring protein H-NS;Locus_tag=gene0416
Scaffold1	.	gene	427551	428453	.	-	.	ID=gene0417;Name=galU;Locus_tag=gene0417
Scaffold1	.	CDS	427551	428453	.	-	.	ID=gene0417;Parent=gene0417;Name=galU;product=MULTISPECIES: UTP--glucose-1-phosphate uridylyltransferase GalU;Locus_tag=gene0417
Scaffold1	.	gene	428651	429664	.	-	.	ID=gene0418;Name=rssB;Locus_tag=gene0418
Scaffold1	.	CDS	428651	429664	.	-	.	ID=gene0418;Parent=gene0418;Name=rssB;product=two-component system response regulator RssB;Locus_tag=gene0418
Scaffold1	.	gene	429754	430656	.	-	.	ID=gene0419;Locus_tag=gene0419
Scaffold1	.	CDS	429754	430656	.	-	.	ID=gene0419;Parent=gene0419;product=MULTISPECIES: patatin-like phospholipase RssA;Locus_tag=gene0419
Scaffold1	.	gene	430769	431227	.	+	.	ID=gene0420;Locus_tag=gene0420
Scaffold1	.	CDS	430769	431227	.	+	.	ID=gene0420;Parent=gene0420;product=MULTISPECIES: YchJ family protein;Locus_tag=gene0420
Scaffold1	.	gene	431270	432112	.	+	.	ID=gene0421;Name=purU;Locus_tag=gene0421
Scaffold1	.	CDS	431270	432112	.	+	.	ID=gene0421;Parent=gene0421;Name=purU;product=MULTISPECIES: formyltetrahydrofolate deformylase;Locus_tag=gene0421
Scaffold1	.	gene	432272	432356	.	.	.	ID=gene0422
Scaffold1	.	tRNA	432272	432356	.	.	.	ID=gene0422;Parent=gene0422;product=tRNA-Tyr;Locus_tag=gene0422
Scaffold1	.	gene	432572	432656	.	.	.	ID=gene0423
Scaffold1	.	tRNA	432572	432656	.	.	.	ID=gene0423;Parent=gene0423;product=tRNA-Tyr;Locus_tag=gene0423
Scaffold1	.	gene	432945	433388	.	-	.	ID=gene0424;Name=lrp;Locus_tag=gene0424
Scaffold1	.	CDS	432945	433388	.	-	.	ID=gene0424;Parent=gene0424;Name=lrp;product=MULTISPECIES: Lrp/AsnC family transcriptional regulator;Locus_tag=gene0424
Scaffold1	.	gene	433496	434392	.	+	.	ID=gene0425;Name=rhtA;Locus_tag=gene0425
Scaffold1	.	CDS	433496	434392	.	+	.	ID=gene0425;Parent=gene0425;Name=rhtA;product=DMT family transporter;Locus_tag=gene0425
Scaffold1	.	gene	434389	435066	.	-	.	ID=gene0426;Name=narI;Locus_tag=gene0426
Scaffold1	.	CDS	434389	435066	.	-	.	ID=gene0426;Parent=gene0426;Name=narI;product=MULTISPECIES: respiratory nitrate reductase subunit gamma;Locus_tag=gene0426
Scaffold1	.	gene	435066	435776	.	-	.	ID=gene0427;Name=narJ;Locus_tag=gene0427
Scaffold1	.	CDS	435066	435776	.	-	.	ID=gene0427;Parent=gene0427;Name=narJ;product=nitrate reductase molybdenum cofactor assembly chaperone;Locus_tag=gene0427
Scaffold1	.	gene	435773	437308	.	-	.	ID=gene0428;Name=narH;Locus_tag=gene0428
Scaffold1	.	CDS	435773	437308	.	-	.	ID=gene0428;Parent=gene0428;Name=narH;product=respiratory nitrate reductase subunit beta;Locus_tag=gene0428
Scaffold1	.	gene	437305	441048	.	-	.	ID=gene0429;Name=narG;Locus_tag=gene0429
Scaffold1	.	CDS	437305	441048	.	-	.	ID=gene0429;Parent=gene0429;Name=narG;product=MULTISPECIES: nitrate reductase subunit alpha;Locus_tag=gene0429
Scaffold1	.	gene	441454	442842	.	-	.	ID=gene0430;Name=narK;Locus_tag=gene0430
Scaffold1	.	CDS	441454	442842	.	-	.	ID=gene0430;Parent=gene0430;Name=narK;product=MULTISPECIES: NarK family nitrate/nitrite MFS transporter;Locus_tag=gene0430
Scaffold1	.	gene	443154	444932	.	+	.	ID=gene0431;Name=narX;Locus_tag=gene0431
Scaffold1	.	CDS	443154	444932	.	+	.	ID=gene0431;Parent=gene0431;Name=narX;product=nitrate/nitrite two-component system sensor histidine kinase NarX;Locus_tag=gene0431
Scaffold1	.	gene	444943	445593	.	+	.	ID=gene0432;Name=narL;Locus_tag=gene0432
Scaffold1	.	CDS	444943	445593	.	+	.	ID=gene0432;Parent=gene0432;Name=narL;product=MULTISPECIES: two-component system response regulator NarL;Locus_tag=gene0432
Scaffold1	.	gene	445590	446972	.	-	.	ID=gene0433;Name=yeeJ;Locus_tag=gene0433
Scaffold1	.	CDS	445590	446972	.	-	.	ID=gene0433;Parent=gene0433;Name=yeeJ;product=MULTISPECIES: YchO/YchP family invasin;Locus_tag=gene0433
Scaffold1	.	gene	447124	449724	.	-	.	ID=gene0434;Name=nasC;Locus_tag=gene0434
Scaffold1	.	CDS	447124	449724	.	-	.	ID=gene0434;Parent=gene0434;Name=nasC;product=nitrate reductase;Locus_tag=gene0434
Scaffold1	.	gene	449724	453791	.	-	.	ID=gene0435;Name=nasB;Locus_tag=gene0435
Scaffold1	.	CDS	449724	453791	.	-	.	ID=gene0435;Parent=gene0435;Name=nasB;product=nitrite reductase large subunit NirB;Locus_tag=gene0435
Scaffold1	.	gene	453802	454590	.	-	.	ID=gene0436;Name=nrtC;Locus_tag=gene0436
Scaffold1	.	CDS	453802	454590	.	-	.	ID=gene0436;Parent=gene0436;Name=nrtC;product=MULTISPECIES: ABC transporter ATP-binding protein;Locus_tag=gene0436
Scaffold1	.	gene	454600	455484	.	-	.	ID=gene0437;Name=nrtB;Locus_tag=gene0437
Scaffold1	.	CDS	454600	455484	.	-	.	ID=gene0437;Parent=gene0437;Name=nrtB;product=nitrate ABC transporter permease;Locus_tag=gene0437
Scaffold1	.	gene	455486	456742	.	-	.	ID=gene0438;Name=nrtA;Locus_tag=gene0438
Scaffold1	.	CDS	455486	456742	.	-	.	ID=gene0438;Parent=gene0438;Name=nrtA;product=MULTISPECIES: CmpA/NrtA family ABC transporter substrate-binding protein;Locus_tag=gene0438
Scaffold1	.	gene	456985	458166	.	-	.	ID=gene0439;Name=mcp;Locus_tag=gene0439
Scaffold1	.	CDS	456985	458166	.	-	.	ID=gene0439;Parent=gene0439;Name=mcp;product=nitrate regulatory protein NasR;Locus_tag=gene0439
Scaffold1	.	gene	458234	458587	.	+	.	ID=gene0440;Name=ychN;Locus_tag=gene0440
Scaffold1	.	CDS	458234	458587	.	+	.	ID=gene0440;Parent=gene0440;Name=ychN;product=DsrE/DsrF/TusD sulfur relay family protein;Locus_tag=gene0440
Scaffold1	.	gene	458825	459067	.	+	.	ID=gene0441;Locus_tag=gene0441
Scaffold1	.	CDS	458825	459067	.	+	.	ID=gene0441;Parent=gene0441;product=MULTISPECIES: DUF1883 domain-containing protein;Locus_tag=gene0441
Scaffold1	.	gene	459285	459965	.	-	.	ID=gene0442;Name=chaC;Locus_tag=gene0442
Scaffold1	.	CDS	459285	459965	.	-	.	ID=gene0442;Parent=gene0442;Name=chaC;product=MULTISPECIES: gamma-glutamylcyclotransferase;Locus_tag=gene0442
Scaffold1	.	gene	460102	460332	.	-	.	ID=gene0443;Name=chaB;Locus_tag=gene0443
Scaffold1	.	CDS	460102	460332	.	-	.	ID=gene0443;Parent=gene0443;Name=chaB;product=MULTISPECIES: putative cation transport regulator ChaB;Locus_tag=gene0443
Scaffold1	.	gene	460596	461696	.	+	.	ID=gene0444;Name=chaA;Locus_tag=gene0444
Scaffold1	.	CDS	460596	461696	.	+	.	ID=gene0444;Parent=gene0444;Name=chaA;product=sodium-potassium/proton antiporter ChaA;Locus_tag=gene0444
Scaffold1	.	gene	461783	462637	.	-	.	ID=gene0445;Name=kdsA;Locus_tag=gene0445
Scaffold1	.	CDS	461783	462637	.	-	.	ID=gene0445;Parent=gene0445;Name=kdsA;product=MULTISPECIES: 3-deoxy-8-phosphooctulonate synthase;Locus_tag=gene0445
Scaffold1	.	gene	462677	463489	.	-	.	ID=gene0446;Locus_tag=gene0446
Scaffold1	.	CDS	462677	463489	.	-	.	ID=gene0446;Parent=gene0446;product=MULTISPECIES: invasion regulator SirB1;Locus_tag=gene0446
Scaffold1	.	gene	463493	463885	.	-	.	ID=gene0447;Locus_tag=gene0447
Scaffold1	.	CDS	463493	463885	.	-	.	ID=gene0447;Parent=gene0447;product=MULTISPECIES: invasion regulator SirB2;Locus_tag=gene0447
Scaffold1	.	gene	463885	464733	.	-	.	ID=gene0448;Name=hemK;Locus_tag=gene0448
Scaffold1	.	CDS	463885	464733	.	-	.	ID=gene0448;Parent=gene0448;Name=hemK;product=MULTISPECIES: peptide chain release factor N(5)-glutamine methyltransferase;Locus_tag=gene0448
Scaffold1	.	gene	464733	465815	.	-	.	ID=gene0449;Name=prfA;Locus_tag=gene0449
Scaffold1	.	CDS	464733	465815	.	-	.	ID=gene0449;Parent=gene0449;Name=prfA;product=MULTISPECIES: peptide chain release factor 1;Locus_tag=gene0449
Scaffold1	.	gene	465858	467114	.	-	.	ID=gene0450;Name=hemA;Locus_tag=gene0450
Scaffold1	.	CDS	465858	467114	.	-	.	ID=gene0450;Parent=gene0450;Name=hemA;product=MULTISPECIES: glutamyl-tRNA reductase;Locus_tag=gene0450
Scaffold1	.	gene	467385	467996	.	+	.	ID=gene0451;Name=lolB;Locus_tag=gene0451
Scaffold1	.	CDS	467385	467996	.	+	.	ID=gene0451;Parent=gene0451;Name=lolB;product=MULTISPECIES: lipoprotein insertase outer membrane protein LolB;Locus_tag=gene0451
Scaffold1	.	gene	467993	468844	.	+	.	ID=gene0452;Name=ispE;Locus_tag=gene0452
Scaffold1	.	CDS	467993	468844	.	+	.	ID=gene0452;Parent=gene0452;Name=ispE;product=4-(cytidine 5'-diphospho)-2-C-methyl-D-erythritol kinase;Locus_tag=gene0452
Scaffold1	.	gene	469028	469975	.	+	.	ID=gene0453;Name=prsA;Locus_tag=gene0453
Scaffold1	.	CDS	469028	469975	.	+	.	ID=gene0453;Parent=gene0453;Name=prsA;product=MULTISPECIES: ribose-phosphate diphosphokinase;Locus_tag=gene0453
Scaffold1	.	gene	470127	471779	.	+	.	ID=gene0454;Locus_tag=gene0454
Scaffold1	.	CDS	470127	471779	.	+	.	ID=gene0454;Parent=gene0454;product=C4-dicarboxylic acid transporter DauA;Locus_tag=gene0454
Scaffold1	.	gene	471780	472826	.	-	.	ID=gene0455;Name=tipA;Locus_tag=gene0455
Scaffold1	.	CDS	471780	472826	.	-	.	ID=gene0455;Parent=gene0455;Name=tipA;product=MerR family transcriptional regulator;Locus_tag=gene0455
Scaffold1	.	gene	473047	473322	.	-	.	ID=gene0456;Locus_tag=gene0456
Scaffold1	.	CDS	473047	473322	.	-	.	ID=gene0456;Parent=gene0456;product=MULTISPECIES: stress-induced protein YchH;Locus_tag=gene0456
Scaffold1	.	gene	473595	474179	.	+	.	ID=gene0457;Name=pth;Locus_tag=gene0457
Scaffold1	.	CDS	473595	474179	.	+	.	ID=gene0457;Parent=gene0457;Name=pth;product=MULTISPECIES: aminoacyl-tRNA hydrolase;Locus_tag=gene0457
Scaffold1	.	gene	474297	475388	.	+	.	ID=gene0458;Name=ychF;Locus_tag=gene0458
Scaffold1	.	CDS	474297	475388	.	+	.	ID=gene0458;Parent=gene0458;Name=ychF;product=MULTISPECIES: redox-regulated ATPase YchF;Locus_tag=gene0458
Scaffold1	.	gene	475471	475800	.	-	.	ID=gene0459;Locus_tag=gene0459
Scaffold1	.	CDS	475471	475800	.	-	.	ID=gene0459;Parent=gene0459;product=MULTISPECIES: DUF1869 domain-containing protein;Locus_tag=gene0459
Scaffold1	.	gene	475884	476798	.	-	.	ID=gene0460;Locus_tag=gene0460
Scaffold1	.	CDS	475884	476798	.	-	.	ID=gene0460;Parent=gene0460;product=MULTISPECIES: sugar ABC transporter substrate-binding protein;Locus_tag=gene0460
Scaffold1	.	gene	476930	478345	.	-	.	ID=gene0461;Name=vasL;Locus_tag=gene0461
Scaffold1	.	CDS	476930	478345	.	-	.	ID=gene0461;Parent=gene0461;Name=vasL;product=VasL domain-containing protein;Locus_tag=gene0461
Scaffold1	.	gene	478365	478808	.	-	.	ID=gene0462;Locus_tag=gene0462
Scaffold1	.	CDS	478365	478808	.	-	.	ID=gene0462;Parent=gene0462;product=MULTISPECIES: type VI secretion system baseplate subunit TssE;Locus_tag=gene0462
Scaffold1	.	gene	478811	479347	.	-	.	ID=gene0463;Name=vasD;Locus_tag=gene0463
Scaffold1	.	CDS	478811	479347	.	-	.	ID=gene0463;Parent=gene0463;Name=vasD;product=MULTISPECIES: type VI secretion system lipoprotein TssJ;Locus_tag=gene0463
Scaffold1	.	gene	479328	480374	.	-	.	ID=gene0464;Name=impH;Locus_tag=gene0464
Scaffold1	.	CDS	479328	480374	.	-	.	ID=gene0464;Parent=gene0464;Name=impH;product=type VI secretion protein;Locus_tag=gene0464
Scaffold1	.	gene	480374	482137	.	-	.	ID=gene0465;Name=impG;Locus_tag=gene0465
Scaffold1	.	CDS	480374	482137	.	-	.	ID=gene0465;Parent=gene0465;Name=impG;product=type VI secretion system baseplate subunit TssF;Locus_tag=gene0465
Scaffold1	.	gene	482271	485666	.	-	.	ID=gene0466;Name=impL;Locus_tag=gene0466
Scaffold1	.	CDS	482271	485666	.	-	.	ID=gene0466;Parent=gene0466;Name=impL;product=ImcF-related family protein;Locus_tag=gene0466
Scaffold1	.	gene	485772	486791	.	-	.	ID=gene0467;Locus_tag=gene0467
Scaffold1	.	CDS	485772	486791	.	-	.	ID=gene0467;Parent=gene0467;product=putative structural protein;Locus_tag=gene0467
Scaffold1	.	gene	487100	487339	.	+	.	ID=gene0468;Locus_tag=gene0468
Scaffold1	.	CDS	487100	487339	.	+	.	ID=gene0468;Parent=gene0468;product=hypothetical protein;Locus_tag=gene0468
Scaffold1	.	gene	487390	488367	.	-	.	ID=gene0469;Locus_tag=gene0469
Scaffold1	.	CDS	487390	488367	.	-	.	ID=gene0469;Parent=gene0469;product=hypothetical protein;Locus_tag=gene0469
Scaffold1	.	gene	488582	489646	.	-	.	ID=gene0470;Locus_tag=gene0470
Scaffold1	.	CDS	488582	489646	.	-	.	ID=gene0470;Parent=gene0470;product=DUF6396 domain-containing protein;Locus_tag=gene0470
Scaffold1	.	gene	489684	490424	.	-	.	ID=gene0471;Locus_tag=gene0471
Scaffold1	.	CDS	489684	490424	.	-	.	ID=gene0471;Parent=gene0471;product=sel1 repeat family protein;Locus_tag=gene0471
Scaffold1	.	gene	490458	490964	.	-	.	ID=gene0472;Locus_tag=gene0472
Scaffold1	.	CDS	490458	490964	.	-	.	ID=gene0472;Parent=gene0472;product=hypothetical protein;Locus_tag=gene0472
Scaffold1	.	gene	491002	492273	.	-	.	ID=gene0473;Locus_tag=gene0473
Scaffold1	.	CDS	491002	492273	.	-	.	ID=gene0473;Parent=gene0473;product=DUF6396 domain-containing protein;Locus_tag=gene0473
Scaffold1	.	gene	492273	494144	.	-	.	ID=gene0474;Locus_tag=gene0474
Scaffold1	.	CDS	492273	494144	.	-	.	ID=gene0474;Parent=gene0474;product=phospholipase;Locus_tag=gene0474
Scaffold1	.	gene	494313	495380	.	-	.	ID=gene0475;Locus_tag=gene0475
Scaffold1	.	CDS	494313	495380	.	-	.	ID=gene0475;Parent=gene0475;product=DUF6396 domain-containing protein;Locus_tag=gene0475
Scaffold1	.	gene	495418	496692	.	-	.	ID=gene0476;Locus_tag=gene0476
Scaffold1	.	CDS	495418	496692	.	-	.	ID=gene0476;Parent=gene0476;product=DUF6396 domain-containing protein;Locus_tag=gene0476
Scaffold1	.	gene	496692	498569	.	-	.	ID=gene0477;Locus_tag=gene0477
Scaffold1	.	CDS	496692	498569	.	-	.	ID=gene0477;Parent=gene0477;product=phospholipase;Locus_tag=gene0477
Scaffold1	.	gene	498566	501265	.	-	.	ID=gene0478;Name=vgrG;Locus_tag=gene0478
Scaffold1	.	CDS	498566	501265	.	-	.	ID=gene0478;Parent=gene0478;Name=vgrG;product=type VI secretion system Vgr family protein;Locus_tag=gene0478
Scaffold1	.	gene	501724	503421	.	-	.	ID=gene0479;Name=vasL;Locus_tag=gene0479
Scaffold1	.	CDS	501724	503421	.	-	.	ID=gene0479;Parent=gene0479;Name=vasL;product=OmpA family protein;Locus_tag=gene0479
Scaffold1	.	gene	503425	504078	.	-	.	ID=gene0480;Name=impK;Locus_tag=gene0480
Scaffold1	.	CDS	503425	504078	.	-	.	ID=gene0480;Parent=gene0480;Name=impK;product=MULTISPECIES: type VI secretion system protein TssL, short form;Locus_tag=gene0480
Scaffold1	.	gene	504075	505415	.	-	.	ID=gene0481;Name=impJ;Locus_tag=gene0481
Scaffold1	.	CDS	504075	505415	.	-	.	ID=gene0481;Parent=gene0481;Name=impJ;product=type VI secretion system protein, DUF876;Locus_tag=gene0481
Scaffold1	.	gene	505984	506313	.	+	.	ID=gene0482;Locus_tag=gene0482
Scaffold1	.	CDS	505984	506313	.	+	.	ID=gene0482;Parent=gene0482;product=gamma-glutamylcyclotransferase family protein;Locus_tag=gene0482
Scaffold1	.	gene	506428	506967	.	+	.	ID=gene0483;Locus_tag=gene0483
Scaffold1	.	CDS	506428	506967	.	+	.	ID=gene0483;Parent=gene0483;product=MULTISPECIES: DUF2058 domain-containing protein;Locus_tag=gene0483
Scaffold1	.	gene	506993	507691	.	-	.	ID=gene0484;Name=rluA;Locus_tag=gene0484
Scaffold1	.	CDS	506993	507691	.	-	.	ID=gene0484;Parent=gene0484;Name=rluA;product=MULTISPECIES: RluA family pseudouridine synthase;Locus_tag=gene0484
Scaffold1	.	gene	507882	508364	.	+	.	ID=gene0485;Locus_tag=gene0485
Scaffold1	.	CDS	507882	508364	.	+	.	ID=gene0485;Parent=gene0485;product=MULTISPECIES: cold shock domain-containing protein;Locus_tag=gene0485
Scaffold1	.	gene	508474	509373	.	+	.	ID=gene0486;Name=dhcR;Locus_tag=gene0486
Scaffold1	.	CDS	508474	509373	.	+	.	ID=gene0486;Parent=gene0486;Name=dhcR;product=MULTISPECIES: LysR family transcriptional regulator;Locus_tag=gene0486
Scaffold1	.	gene	509348	510154	.	-	.	ID=gene0487;Name=modA;Locus_tag=gene0487
Scaffold1	.	CDS	509348	510154	.	-	.	ID=gene0487;Parent=gene0487;Name=modA;product=bacterial extracellular solute-binding family protein;Locus_tag=gene0487
Scaffold1	.	gene	510169	511464	.	-	.	ID=gene0488;Name=citA;Locus_tag=gene0488
Scaffold1	.	CDS	510169	511464	.	-	.	ID=gene0488;Parent=gene0488;Name=citA;product=MULTISPECIES: MFS transporter;Locus_tag=gene0488
Scaffold1	.	gene	511768	512694	.	-	.	ID=gene0489;Name=mexT;Locus_tag=gene0489
Scaffold1	.	CDS	511768	512694	.	-	.	ID=gene0489;Parent=gene0489;Name=mexT;product=LysR family transcriptional regulator;Locus_tag=gene0489
Scaffold1	.	gene	512793	513269	.	+	.	ID=gene0490;Name=speG;Locus_tag=gene0490
Scaffold1	.	CDS	512793	513269	.	+	.	ID=gene0490;Parent=gene0490;Name=speG;product=MULTISPECIES: GNAT family N-acetyltransferase;Locus_tag=gene0490
Scaffold1	.	gene	513319	514962	.	-	.	ID=gene0491;Name=pckA;Locus_tag=gene0491
Scaffold1	.	CDS	513319	514962	.	-	.	ID=gene0491;Parent=gene0491;Name=pckA;product=phosphoenolpyruvate carboxykinase (ATP);Locus_tag=gene0491
Scaffold1	.	gene	515246	516139	.	+	.	ID=gene0492;Name=hypT;Locus_tag=gene0492
Scaffold1	.	CDS	515246	516139	.	+	.	ID=gene0492;Parent=gene0492;Name=hypT;product=MULTISPECIES: LysR substrate-binding domain-containing protein;Locus_tag=gene0492
Scaffold1	.	gene	516145	516864	.	-	.	ID=gene0493;Name=livF;Locus_tag=gene0493
Scaffold1	.	CDS	516145	516864	.	-	.	ID=gene0493;Parent=gene0493;Name=livF;product=MULTISPECIES: ABC transporter ATP-binding protein;Locus_tag=gene0493
Scaffold1	.	gene	516861	517736	.	-	.	ID=gene0494;Name=livG;Locus_tag=gene0494
Scaffold1	.	CDS	516861	517736	.	-	.	ID=gene0494;Parent=gene0494;Name=livG;product=ATP-binding cassette domain-containing protein;Locus_tag=gene0494
Scaffold1	.	gene	517733	519019	.	-	.	ID=gene0495;Name=livM;Locus_tag=gene0495
Scaffold1	.	CDS	517733	519019	.	-	.	ID=gene0495;Parent=gene0495;Name=livM;product=high-affinity branched-chain amino acid ABC transporter permease LivM;Locus_tag=gene0495
Scaffold1	.	gene	519029	519943	.	-	.	ID=gene0496;Name=livH;Locus_tag=gene0496
Scaffold1	.	CDS	519029	519943	.	-	.	ID=gene0496;Parent=gene0496;Name=livH;product=MULTISPECIES: branched-chain amino acid ABC transporter permease;Locus_tag=gene0496
Scaffold1	.	gene	520053	521117	.	-	.	ID=gene0497;Name=livK;Locus_tag=gene0497
Scaffold1	.	CDS	520053	521117	.	-	.	ID=gene0497;Parent=gene0497;Name=livK;product=high-affinity branched-chain amino acid transport protein (ABC superfamily, peri_bind);Locus_tag=gene0497
Scaffold1	.	gene	521598	523898	.	-	.	ID=gene0498;Name=pflD;Locus_tag=gene0498
Scaffold1	.	CDS	521598	523898	.	-	.	ID=gene0498;Parent=gene0498;Name=pflD;product=formate C-acetyltransferase;Locus_tag=gene0498
Scaffold1	.	gene	523921	525129	.	-	.	ID=gene0499;Name=tdcD;Locus_tag=gene0499
Scaffold1	.	CDS	523921	525129	.	-	.	ID=gene0499;Parent=gene0499;Name=tdcD;product=propionate kinase;Locus_tag=gene0499
Scaffold1	.	gene	525157	526488	.	-	.	ID=gene0500;Name=tdcC;Locus_tag=gene0500
Scaffold1	.	CDS	525157	526488	.	-	.	ID=gene0500;Parent=gene0500;Name=tdcC;product=threonine/serine transporter TdcC;Locus_tag=gene0500
Scaffold1	.	gene	526514	527503	.	-	.	ID=gene0501;Name=ilvA;Locus_tag=gene0501
Scaffold1	.	CDS	526514	527503	.	-	.	ID=gene0501;Parent=gene0501;Name=ilvA;product=MULTISPECIES: bifunctional threonine ammonia-lyase/L-serine ammonia-lyase TdcB;Locus_tag=gene0501
Scaffold1	.	gene	527597	528538	.	-	.	ID=gene0502;Name=tdcA;Locus_tag=gene0502
Scaffold1	.	CDS	527597	528538	.	-	.	ID=gene0502;Parent=gene0502;Name=tdcA;product=MULTISPECIES: transcriptional regulator TdcA;Locus_tag=gene0502
Scaffold1	.	gene	529316	530116	.	-	.	ID=gene0503;Locus_tag=gene0503
Scaffold1	.	CDS	529316	530116	.	-	.	ID=gene0503;Parent=gene0503;product=MULTISPECIES: PhnD/SsuA/transferrin family substrate-binding protein;Locus_tag=gene0503
Scaffold1	.	gene	530109	531122	.	-	.	ID=gene0504;Locus_tag=gene0504
Scaffold1	.	CDS	530109	531122	.	-	.	ID=gene0504;Parent=gene0504;product=fatty acid desaturase;Locus_tag=gene0504
Scaffold1	.	gene	531251	531544	.	-	.	ID=gene0505;Locus_tag=gene0505
Scaffold1	.	CDS	531251	531544	.	-	.	ID=gene0505;Parent=gene0505;product=Uncharacterised protein;Locus_tag=gene0505
Scaffold1	.	gene	531559	532107	.	-	.	ID=gene0506;Locus_tag=gene0506
Scaffold1	.	CDS	531559	532107	.	-	.	ID=gene0506;Parent=gene0506;product=meiotically up-regulated gene 113 family protein;Locus_tag=gene0506
Scaffold1	.	gene	532587	533333	.	-	.	ID=gene0507;Locus_tag=gene0507
Scaffold1	.	CDS	532587	533333	.	-	.	ID=gene0507;Parent=gene0507;product=MULTISPECIES: proteasome-type protease;Locus_tag=gene0507
Scaffold1	.	gene	533350	534165	.	-	.	ID=gene0508;Name=tgpA;Locus_tag=gene0508
Scaffold1	.	CDS	533350	534165	.	-	.	ID=gene0508;Parent=gene0508;Name=tgpA;product=transglutaminase family protein;Locus_tag=gene0508
Scaffold1	.	gene	534162	535091	.	-	.	ID=gene0509;Locus_tag=gene0509
Scaffold1	.	CDS	534162	535091	.	-	.	ID=gene0509;Parent=gene0509;product=MULTISPECIES: alpha-E domain-containing protein;Locus_tag=gene0509
Scaffold1	.	gene	535085	536524	.	-	.	ID=gene0510;Name=gshA;Locus_tag=gene0510
Scaffold1	.	CDS	535085	536524	.	-	.	ID=gene0510;Parent=gene0510;Name=gshA;product=MULTISPECIES: circularly permuted type 2 ATP-grasp protein;Locus_tag=gene0510
Scaffold1	.	gene	536909	538654	.	+	.	ID=gene0511;Name=treA;Locus_tag=gene0511
Scaffold1	.	CDS	536909	538654	.	+	.	ID=gene0511;Parent=gene0511;Name=treA;product=alpha,alpha-trehalase;Locus_tag=gene0511
Scaffold1	.	gene	538906	541026	.	+	.	ID=gene0512;Locus_tag=gene0512
Scaffold1	.	CDS	538906	541026	.	+	.	ID=gene0512;Parent=gene0512;product=MULTISPECIES: TonB-dependent siderophore receptor;Locus_tag=gene0512
Scaffold1	.	gene	541068	541679	.	-	.	ID=gene0513;Name=mltE;Locus_tag=gene0513
Scaffold1	.	CDS	541068	541679	.	-	.	ID=gene0513;Parent=gene0513;Name=mltE;product=MULTISPECIES: membrane-bound lytic murein transglycosylase EmtA;Locus_tag=gene0513
Scaffold1	.	gene	541855	542769	.	+	.	ID=gene0514;Name=ldcA;Locus_tag=gene0514
Scaffold1	.	CDS	541855	542769	.	+	.	ID=gene0514;Parent=gene0514;Name=ldcA;product=muramoyltetrapeptide carboxypeptidase;Locus_tag=gene0514
Scaffold1	.	gene	542862	544595	.	+	.	ID=gene0515;Name=cvrA;Locus_tag=gene0515
Scaffold1	.	CDS	542862	544595	.	+	.	ID=gene0515;Parent=gene0515;Name=cvrA;product=potassium/proton antiporter;Locus_tag=gene0515
Scaffold1	.	gene	544612	545682	.	-	.	ID=gene0516;Name=alr;Locus_tag=gene0516
Scaffold1	.	CDS	544612	545682	.	-	.	ID=gene0516;Parent=gene0516;Name=alr;product=MULTISPECIES: catabolic alanine racemase DadX;Locus_tag=gene0516
Scaffold1	.	gene	545692	546990	.	-	.	ID=gene0517;Name=dadA;Locus_tag=gene0517
Scaffold1	.	CDS	545692	546990	.	-	.	ID=gene0517;Parent=gene0517;Name=dadA;product=dadA;Locus_tag=gene0517
Scaffold1	.	gene	547312	548844	.	+	.	ID=gene0518;Name=spoVR;Locus_tag=gene0518
Scaffold1	.	CDS	547312	548844	.	+	.	ID=gene0518;Parent=gene0518;Name=spoVR;product=Stage V sporulation protein R;Locus_tag=gene0518
Scaffold1	.	gene	548919	549638	.	-	.	ID=gene0519;Name=fadR;Locus_tag=gene0519
Scaffold1	.	CDS	548919	549638	.	-	.	ID=gene0519;Parent=gene0519;Name=fadR;product=MULTISPECIES: fatty acid metabolism transcriptional regulator FadR;Locus_tag=gene0519
Scaffold1	.	gene	549887	551437	.	+	.	ID=gene0520;Name=nhaB;Locus_tag=gene0520
Scaffold1	.	CDS	549887	551437	.	+	.	ID=gene0520;Parent=gene0520;Name=nhaB;product=sodium/proton antiporter NhaB;Locus_tag=gene0520
Scaffold1	.	gene	551566	552096	.	+	.	ID=gene0521;Name=dsbB;Locus_tag=gene0521
Scaffold1	.	CDS	551566	552096	.	+	.	ID=gene0521;Parent=gene0521;Name=dsbB;product=MULTISPECIES: disulfide bond formation protein DsbB;Locus_tag=gene0521
Scaffold1	.	gene	552247	552591	.	+	.	ID=gene0522;Name=tehB;Locus_tag=gene0522
Scaffold1	.	CDS	552247	552591	.	+	.	ID=gene0522;Parent=gene0522;Name=tehB;product=MULTISPECIES: DUF1971 domain-containing protein;Locus_tag=gene0522
Scaffold1	.	gene	552598	553044	.	-	.	ID=gene0523;Locus_tag=gene0523
Scaffold1	.	CDS	552598	553044	.	-	.	ID=gene0523;Parent=gene0523;product=MULTISPECIES: YcgN family cysteine cluster protein;Locus_tag=gene0523
Scaffold1	.	gene	553139	553798	.	-	.	ID=gene0524;Locus_tag=gene0524
Scaffold1	.	CDS	553139	553798	.	-	.	ID=gene0524;Parent=gene0524;product=MULTISPECIES: fumarylacetoacetate hydrolase family protein;Locus_tag=gene0524
Scaffold1	.	gene	553815	554096	.	-	.	ID=gene0525;Locus_tag=gene0525
Scaffold1	.	CDS	553815	554096	.	-	.	ID=gene0525;Parent=gene0525;product=MULTISPECIES: YcgL domain-containing protein;Locus_tag=gene0525
Scaffold1	.	gene	554223	554921	.	+	.	ID=gene0526;Name=minC;Locus_tag=gene0526
Scaffold1	.	CDS	554223	554921	.	+	.	ID=gene0526;Parent=gene0526;Name=minC;product=MULTISPECIES: septum site-determining protein MinC;Locus_tag=gene0526
Scaffold1	.	gene	554945	555757	.	+	.	ID=gene0527;Name=minD;Locus_tag=gene0527
Scaffold1	.	CDS	554945	555757	.	+	.	ID=gene0527;Parent=gene0527;Name=minD;product=MULTISPECIES: septum site-determining protein MinD;Locus_tag=gene0527
Scaffold1	.	gene	555761	556030	.	+	.	ID=gene0528;Name=minE;Locus_tag=gene0528
Scaffold1	.	CDS	555761	556030	.	+	.	ID=gene0528;Parent=gene0528;Name=minE;product=MULTISPECIES: cell division topological specificity factor MinE;Locus_tag=gene0528
Scaffold1	.	gene	556108	557223	.	-	.	ID=gene0529;Name=rnd;Locus_tag=gene0529
Scaffold1	.	CDS	556108	557223	.	-	.	ID=gene0529;Parent=gene0529;Name=rnd;product=MULTISPECIES: ribonuclease D;Locus_tag=gene0529
Scaffold1	.	gene	557305	559023	.	-	.	ID=gene0530;Name=fadD;Locus_tag=gene0530
Scaffold1	.	CDS	557305	559023	.	-	.	ID=gene0530;Parent=gene0530;Name=fadD;product=MULTISPECIES: long-chain-fatty-acid--CoA ligase FadD;Locus_tag=gene0530
Scaffold1	.	gene	559195	559776	.	-	.	ID=gene0531;Name=slp;Locus_tag=gene0531
Scaffold1	.	CDS	559195	559776	.	-	.	ID=gene0531;Parent=gene0531;Name=slp;product=Slp family lipoprotein;Locus_tag=gene0531
Scaffold1	.	gene	559815	560510	.	-	.	ID=gene0532;Name=tsaB;Locus_tag=gene0532
Scaffold1	.	CDS	559815	560510	.	-	.	ID=gene0532;Parent=gene0532;Name=tsaB;product=MULTISPECIES: tRNA (adenosine(37)-N6)-threonylcarbamoyltransferase complex dimerization subunit type 1 TsaB;Locus_tag=gene0532
Scaffold1	.	gene	560656	562566	.	-	.	ID=gene0533;Name=dinG;Locus_tag=gene0533
Scaffold1	.	CDS	560656	562566	.	-	.	ID=gene0533;Parent=gene0533;Name=dinG;product=ATP-dependent DNA helicase;Locus_tag=gene0533
Scaffold1	.	gene	562698	563042	.	+	.	ID=gene0534;Name=ridA;Locus_tag=gene0534
Scaffold1	.	CDS	562698	563042	.	+	.	ID=gene0534;Parent=gene0534;Name=ridA;product=MULTISPECIES: RidA family protein;Locus_tag=gene0534
Scaffold1	.	gene	563043	563228	.	-	.	ID=gene0535;Locus_tag=gene0535
Scaffold1	.	CDS	563043	563228	.	-	.	ID=gene0535;Parent=gene0535;product=MULTISPECIES: YoaH family protein;Locus_tag=gene0535
Scaffold1	.	gene	563317	564672	.	+	.	ID=gene0536;Name=pabB;Locus_tag=gene0536
Scaffold1	.	CDS	563317	564672	.	+	.	ID=gene0536;Parent=gene0536;Name=pabB;product=aminodeoxychorismate synthase component 1;Locus_tag=gene0536
Scaffold1	.	gene	564676	565254	.	+	.	ID=gene0537;Locus_tag=gene0537
Scaffold1	.	CDS	564676	565254	.	+	.	ID=gene0537;Parent=gene0537;product=MULTISPECIES: CoA pyrophosphatase;Locus_tag=gene0537
Scaffold1	.	gene	565417	566781	.	+	.	ID=gene0538;Name=sdaA;Locus_tag=gene0538
Scaffold1	.	CDS	565417	566781	.	+	.	ID=gene0538;Parent=gene0538;Name=sdaA;product=L-serine ammonia-lyase;Locus_tag=gene0538
Scaffold1	.	gene	566964	568541	.	+	.	ID=gene0539;Name=adrB;Locus_tag=gene0539
Scaffold1	.	CDS	566964	568541	.	+	.	ID=gene0539;Parent=gene0539;Name=adrB;product=EAL domain-containing protein;Locus_tag=gene0539
Scaffold1	.	gene	568575	570134	.	-	.	ID=gene0540;Name=tlyC;Locus_tag=gene0540
Scaffold1	.	CDS	568575	570134	.	-	.	ID=gene0540;Parent=gene0540;Name=tlyC;product=MULTISPECIES: CNNM family cation transport protein YoaE;Locus_tag=gene0540
Scaffold1	.	gene	570581	571552	.	+	.	ID=gene0541;Name=manX;Locus_tag=gene0541
Scaffold1	.	CDS	570581	571552	.	+	.	ID=gene0541;Parent=gene0541;Name=manX;product=MULTISPECIES: PTS mannose transporter subunit IIAB;Locus_tag=gene0541
Scaffold1	.	gene	571609	572409	.	+	.	ID=gene0542;Name=manY;Locus_tag=gene0542
Scaffold1	.	CDS	571609	572409	.	+	.	ID=gene0542;Parent=gene0542;Name=manY;product=MULTISPECIES: PTS mannose/fructose/sorbose transporter subunit IIC;Locus_tag=gene0542
Scaffold1	.	gene	572422	573273	.	+	.	ID=gene0543;Name=manZ;Locus_tag=gene0543
Scaffold1	.	CDS	572422	573273	.	+	.	ID=gene0543;Parent=gene0543;Name=manZ;product=MULTISPECIES: PTS mannose transporter subunit IID;Locus_tag=gene0543
Scaffold1	.	gene	573336	573794	.	+	.	ID=gene0544;Locus_tag=gene0544
Scaffold1	.	CDS	573336	573794	.	+	.	ID=gene0544;Parent=gene0544;product=DUF986 family protein;Locus_tag=gene0544
Scaffold1	.	gene	574213	574779	.	+	.	ID=gene0545;Name=mntP;Locus_tag=gene0545
Scaffold1	.	CDS	574213	574779	.	+	.	ID=gene0545;Parent=gene0545;Name=mntP;product=MULTISPECIES: manganese efflux pump MntP;Locus_tag=gene0545
Scaffold1	.	gene	574783	575577	.	-	.	ID=gene0546;Name=rlmA1;Locus_tag=gene0546
Scaffold1	.	CDS	574783	575577	.	-	.	ID=gene0546;Parent=gene0546;Name=rlmA1;product=MULTISPECIES: 23S rRNA (guanine(745)-N(1))-methyltransferase;Locus_tag=gene0546
Scaffold1	.	gene	575639	577384	.	-	.	ID=gene0547;Name=ftsI;Locus_tag=gene0547
Scaffold1	.	CDS	575639	577384	.	-	.	ID=gene0547;Parent=gene0547;Name=ftsI;product=peptidoglycan glycosyltransferase FtsI;Locus_tag=gene0547
Scaffold1	.	gene	577575	577784	.	-	.	ID=gene0548;Name=cspA;Locus_tag=gene0548
Scaffold1	.	CDS	577575	577784	.	-	.	ID=gene0548;Parent=gene0548;Name=cspA;product=MULTISPECIES: transcription antiterminator/RNA stability regulator CspE;Locus_tag=gene0548
Scaffold1	.	gene	578532	578822	.	-	.	ID=gene0549;Locus_tag=gene0549
Scaffold1	.	CDS	578532	578822	.	-	.	ID=gene0549;Parent=gene0549;product=MULTISPECIES: YebO family protein;Locus_tag=gene0549
Scaffold1	.	gene	579200	579439	.	+	.	ID=gene0550;Locus_tag=gene0550
Scaffold1	.	CDS	579200	579439	.	+	.	ID=gene0550;Parent=gene0550;product=MULTISPECIES: YobH family protein;Locus_tag=gene0550
Scaffold1	.	gene	579496	580287	.	-	.	ID=gene0551;Name=kdgR;Locus_tag=gene0551
Scaffold1	.	CDS	579496	580287	.	-	.	ID=gene0551;Parent=gene0551;Name=kdgR;product=MULTISPECIES: DNA-binding transcriptional regulator KdgR;Locus_tag=gene0551
Scaffold1	.	gene	580465	581835	.	+	.	ID=gene0552;Name=yebQ;Locus_tag=gene0552
Scaffold1	.	CDS	580465	581835	.	+	.	ID=gene0552;Parent=gene0552;Name=yebQ;product=MULTISPECIES: MFS transporter;Locus_tag=gene0552
Scaffold1	.	gene	581901	582785	.	-	.	ID=gene0553;Name=htpX;Locus_tag=gene0553
Scaffold1	.	CDS	581901	582785	.	-	.	ID=gene0553;Parent=gene0553;Name=htpX;product=MULTISPECIES: protease HtpX;Locus_tag=gene0553
Scaffold1	.	gene	583021	585069	.	-	.	ID=gene0554;Name=ctpA;Locus_tag=gene0554
Scaffold1	.	CDS	583021	585069	.	-	.	ID=gene0554;Parent=gene0554;Name=ctpA;product=carboxy terminal-processing peptidase;Locus_tag=gene0554
Scaffold1	.	gene	585089	585766	.	-	.	ID=gene0555;Name=proQ;Locus_tag=gene0555
Scaffold1	.	CDS	585089	585766	.	-	.	ID=gene0555;Parent=gene0555;Name=proQ;product=RNA chaperone ProQ;Locus_tag=gene0555
Scaffold1	.	gene	585864	586418	.	-	.	ID=gene0556;Name=msrC;Locus_tag=gene0556
Scaffold1	.	CDS	585864	586418	.	-	.	ID=gene0556;Parent=gene0556;Name=msrC;product=Free methionine-R-sulfoxide reductase;Locus_tag=gene0556
Scaffold1	.	gene	586494	587777	.	+	.	ID=gene0557;Name=pqiA;Locus_tag=gene0557
Scaffold1	.	CDS	586494	587777	.	+	.	ID=gene0557;Parent=gene0557;Name=pqiA;product=membrane integrity lipid transport subunit YebS;Locus_tag=gene0557
Scaffold1	.	gene	587746	590379	.	+	.	ID=gene0558;Name=pqiB;Locus_tag=gene0558
Scaffold1	.	CDS	587746	590379	.	+	.	ID=gene0558;Parent=gene0558;Name=pqiB;product=MULTISPECIES: PqiB family protein;Locus_tag=gene0558
Scaffold1	.	gene	590548	591936	.	+	.	ID=gene0559;Name=rsmF;Locus_tag=gene0559
Scaffold1	.	CDS	590548	591936	.	+	.	ID=gene0559;Parent=gene0559;Name=rsmF;product=16S rRNA (cytosine(1407)-C(5))-methyltransferase RsmF;Locus_tag=gene0559
Scaffold1	.	gene	592052	592291	.	+	.	ID=gene0560;Locus_tag=gene0560
Scaffold1	.	CDS	592052	592291	.	+	.	ID=gene0560;Parent=gene0560;product=MULTISPECIES: YebV family protein;Locus_tag=gene0560
Scaffold1	.	gene	592389	592580	.	+	.	ID=gene0561;Locus_tag=gene0561
Scaffold1	.	CDS	592389	592580	.	+	.	ID=gene0561;Parent=gene0561;product=MULTISPECIES: YebW family protein;Locus_tag=gene0561
Scaffold1	.	gene	592577	593230	.	-	.	ID=gene0562;Name=pphA;Locus_tag=gene0562
Scaffold1	.	CDS	592577	593230	.	-	.	ID=gene0562;Parent=gene0562;Name=pphA;product=MULTISPECIES: protein-serine/threonine phosphatase;Locus_tag=gene0562
Scaffold1	.	gene	593345	594355	.	+	.	ID=gene0563;Name=virK;Locus_tag=gene0563
Scaffold1	.	CDS	593345	594355	.	+	.	ID=gene0563;Parent=gene0563;Name=virK;product=MULTISPECIES: VirK/YbjX family protein;Locus_tag=gene0563
Scaffold1	.	gene	595240	595578	.	-	.	ID=gene0564;Locus_tag=gene0564
Scaffold1	.	CDS	595240	595578	.	-	.	ID=gene0564;Parent=gene0564;product=MULTISPECIES: YebY family protein;Locus_tag=gene0564
Scaffold1	.	gene	595595	596464	.	-	.	ID=gene0565;Name=pcoD;Locus_tag=gene0565
Scaffold1	.	CDS	595595	596464	.	-	.	ID=gene0565;Parent=gene0565;Name=pcoD;product=MULTISPECIES: copper homeostasis membrane protein CopD;Locus_tag=gene0565
Scaffold1	.	gene	596468	596842	.	-	.	ID=gene0566;Name=copC;Locus_tag=gene0566
Scaffold1	.	CDS	596468	596842	.	-	.	ID=gene0566;Parent=gene0566;Name=copC;product=MULTISPECIES: CopC domain-containing protein YobA;Locus_tag=gene0566
Scaffold1	.	gene	596955	597185	.	+	.	ID=gene0567;Name=holE;Locus_tag=gene0567
Scaffold1	.	CDS	596955	597185	.	+	.	ID=gene0567;Parent=gene0567;Name=holE;product=MULTISPECIES: DNA polymerase III subunit theta;Locus_tag=gene0567
Scaffold1	.	gene	597264	597923	.	+	.	ID=gene0568;Name=exoX;Locus_tag=gene0568
Scaffold1	.	CDS	597264	597923	.	+	.	ID=gene0568;Parent=gene0568;Name=exoX;product=exodeoxyribonuclease X;Locus_tag=gene0568
Scaffold1	.	gene	597927	599954	.	-	.	ID=gene0569;Name=ptrB;Locus_tag=gene0569
Scaffold1	.	CDS	597927	599954	.	-	.	ID=gene0569;Parent=gene0569;Name=ptrB;product=oligopeptidase B;Locus_tag=gene0569
Scaffold1	.	gene	600108	600767	.	-	.	ID=gene0570;Locus_tag=gene0570
Scaffold1	.	CDS	600108	600767	.	-	.	ID=gene0570;Parent=gene0570;product=MULTISPECIES: tellurite resistance TerB family protein;Locus_tag=gene0570
Scaffold1	.	gene	600907	601254	.	-	.	ID=gene0571;Locus_tag=gene0571
Scaffold1	.	CDS	600907	601254	.	-	.	ID=gene0571;Parent=gene0571;product=MULTISPECIES: YebG family protein;Locus_tag=gene0571
Scaffold1	.	gene	601399	602577	.	+	.	ID=gene0572;Name=purT;Locus_tag=gene0572
Scaffold1	.	CDS	601399	602577	.	+	.	ID=gene0572;Parent=gene0572;Name=purT;product=formate-dependent phosphoribosylglycinamide formyltransferase;Locus_tag=gene0572
Scaffold1	.	gene	602633	603274	.	-	.	ID=gene0573;Name=eda;Locus_tag=gene0573
Scaffold1	.	CDS	602633	603274	.	-	.	ID=gene0573;Parent=gene0573;Name=eda;product=MULTISPECIES: bifunctional 4-hydroxy-2-oxoglutarate aldolase/2-dehydro-3-deoxy-phosphogluconate aldolase;Locus_tag=gene0573
Scaffold1	.	gene	603313	605124	.	-	.	ID=gene0574;Name=edd;Locus_tag=gene0574
Scaffold1	.	CDS	603313	605124	.	-	.	ID=gene0574;Parent=gene0574;Name=edd;product=MULTISPECIES: phosphogluconate dehydratase;Locus_tag=gene0574
Scaffold1	.	gene	605347	606822	.	-	.	ID=gene0575;Name=zwf;Locus_tag=gene0575
Scaffold1	.	CDS	605347	606822	.	-	.	ID=gene0575;Parent=gene0575;Name=zwf;product=MULTISPECIES: glucose-6-phosphate dehydrogenase;Locus_tag=gene0575
Scaffold1	.	gene	607160	608047	.	+	.	ID=gene0576;Name=hexR;Locus_tag=gene0576
Scaffold1	.	CDS	607160	608047	.	+	.	ID=gene0576;Parent=gene0576;Name=hexR;product=putative transcriptional regulator (N-terminal); putative sugar-binding domain of regulator protein (C-terminal);Locus_tag=gene0576
Scaffold1	.	gene	608173	609615	.	+	.	ID=gene0577;Name=pyk;Locus_tag=gene0577
Scaffold1	.	CDS	608173	609615	.	+	.	ID=gene0577;Parent=gene0577;Name=pyk;product=MULTISPECIES: pyruvate kinase;Locus_tag=gene0577
Scaffold1	.	gene	609656	610630	.	-	.	ID=gene0578;Name=lpxM;Locus_tag=gene0578
Scaffold1	.	CDS	609656	610630	.	-	.	ID=gene0578;Parent=gene0578;Name=lpxM;product=MULTISPECIES: lauroyl-Kdo(2)-lipid IV(A) myristoyltransferase;Locus_tag=gene0578
Scaffold1	.	gene	610748	612067	.	-	.	ID=gene0579;Name=mepM;Locus_tag=gene0579
Scaffold1	.	CDS	610748	612067	.	-	.	ID=gene0579;Parent=gene0579;Name=mepM;product=murein DD-endopeptidase MepM;Locus_tag=gene0579
Scaffold1	.	gene	612083	613042	.	-	.	ID=gene0580;Name=znuA;Locus_tag=gene0580
Scaffold1	.	CDS	612083	613042	.	-	.	ID=gene0580;Parent=gene0580;Name=znuA;product=High-affinity zinc uptake system protein ZnuA precursor;Locus_tag=gene0580
Scaffold1	.	gene	613106	613858	.	+	.	ID=gene0581;Name=znuC;Locus_tag=gene0581
Scaffold1	.	CDS	613106	613858	.	+	.	ID=gene0581;Parent=gene0581;Name=znuC;product=MULTISPECIES: zinc ABC transporter ATP-binding protein ZnuC;Locus_tag=gene0581
Scaffold1	.	gene	613858	614643	.	+	.	ID=gene0582;Name=znuB;Locus_tag=gene0582
Scaffold1	.	CDS	613858	614643	.	+	.	ID=gene0582;Parent=gene0582;Name=znuB;product=zinc ABC transporter permease subunit ZnuB;Locus_tag=gene0582
Scaffold1	.	gene	614707	615717	.	-	.	ID=gene0583;Name=ruvB;Locus_tag=gene0583
Scaffold1	.	CDS	614707	615717	.	-	.	ID=gene0583;Parent=gene0583;Name=ruvB;product=MULTISPECIES: Holliday junction branch migration DNA helicase RuvB;Locus_tag=gene0583
Scaffold1	.	gene	615726	616337	.	-	.	ID=gene0584;Name=ruvA;Locus_tag=gene0584
Scaffold1	.	CDS	615726	616337	.	-	.	ID=gene0584;Parent=gene0584;Name=ruvA;product=MULTISPECIES: Holliday junction branch migration protein RuvA;Locus_tag=gene0584
Scaffold1	.	gene	616417	616938	.	-	.	ID=gene0585;Name=ruvC;Locus_tag=gene0585
Scaffold1	.	CDS	616417	616938	.	-	.	ID=gene0585;Parent=gene0585;Name=ruvC;product=MULTISPECIES: crossover junction endodeoxyribonuclease RuvC;Locus_tag=gene0585
Scaffold1	.	gene	616973	617713	.	-	.	ID=gene0586;Locus_tag=gene0586
Scaffold1	.	CDS	616973	617713	.	-	.	ID=gene0586;Parent=gene0586;product=MULTISPECIES: YebC/PmpR family DNA-binding transcriptional regulator;Locus_tag=gene0586
Scaffold1	.	gene	617741	618184	.	-	.	ID=gene0587;Name=nudB;Locus_tag=gene0587
Scaffold1	.	CDS	617741	618184	.	-	.	ID=gene0587;Parent=gene0587;Name=nudB;product=MULTISPECIES: dihydroneopterin triphosphate diphosphatase;Locus_tag=gene0587
Scaffold1	.	gene	618186	619973	.	-	.	ID=gene0588;Name=aspS;Locus_tag=gene0588
Scaffold1	.	CDS	618186	619973	.	-	.	ID=gene0588;Parent=gene0588;Name=aspS;product=MULTISPECIES: aspartate--tRNA ligase;Locus_tag=gene0588
Scaffold1	.	gene	620241	620807	.	+	.	ID=gene0589;Name=rutB;Locus_tag=gene0589
Scaffold1	.	CDS	620241	620807	.	+	.	ID=gene0589;Parent=gene0589;Name=rutB;product=MULTISPECIES: hydrolase;Locus_tag=gene0589
Scaffold1	.	gene	620804	621622	.	+	.	ID=gene0590;Locus_tag=gene0590
Scaffold1	.	CDS	620804	621622	.	+	.	ID=gene0590;Parent=gene0590;product=DUF72 domain-containing protein;Locus_tag=gene0590
Scaffold1	.	gene	621675	622070	.	+	.	ID=gene0591;Locus_tag=gene0591
Scaffold1	.	CDS	621675	622070	.	+	.	ID=gene0591;Parent=gene0591;product=MULTISPECIES: MAPEG family protein;Locus_tag=gene0591
Scaffold1	.	gene	622110	622853	.	+	.	ID=gene0592;Name=cmoA;Locus_tag=gene0592
Scaffold1	.	CDS	622110	622853	.	+	.	ID=gene0592;Parent=gene0592;Name=cmoA;product=MULTISPECIES: carboxy-S-adenosyl-L-methionine synthase CmoA;Locus_tag=gene0592
Scaffold1	.	gene	622850	623854	.	+	.	ID=gene0593;Name=cmoB;Locus_tag=gene0593
Scaffold1	.	CDS	622850	623854	.	+	.	ID=gene0593;Parent=gene0593;Name=cmoB;product=MULTISPECIES: tRNA 5-methoxyuridine(34)/uridine 5-oxyacetic acid(34) synthase CmoB;Locus_tag=gene0593
Scaffold1	.	gene	623936	624679	.	-	.	ID=gene0594;Name=cutC;Locus_tag=gene0594
Scaffold1	.	CDS	623936	624679	.	-	.	ID=gene0594;Parent=gene0594;Name=cutC;product=MULTISPECIES: copper homeostasis protein CutC;Locus_tag=gene0594
Scaffold1	.	gene	624756	625325	.	-	.	ID=gene0595;Locus_tag=gene0595
Scaffold1	.	CDS	624756	625325	.	-	.	ID=gene0595;Parent=gene0595;product=MULTISPECIES: VOC family protein;Locus_tag=gene0595
Scaffold1	.	gene	625561	627294	.	+	.	ID=gene0596;Name=argS;Locus_tag=gene0596
Scaffold1	.	CDS	625561	627294	.	+	.	ID=gene0596;Parent=gene0596;Name=argS;product=MULTISPECIES: arginine--tRNA ligase;Locus_tag=gene0596
Scaffold1	.	gene	627356	628495	.	-	.	ID=gene0597;Name=yteR;Locus_tag=gene0597
Scaffold1	.	CDS	627356	628495	.	-	.	ID=gene0597;Parent=gene0597;Name=yteR;product=MULTISPECIES: glycoside hydrolase family 105 protein;Locus_tag=gene0597
Scaffold1	.	gene	628500	630083	.	-	.	ID=gene0598;Name=togT;Locus_tag=gene0598
Scaffold1	.	CDS	628500	630083	.	-	.	ID=gene0598;Parent=gene0598;Name=togT;product=MFS transporter;Locus_tag=gene0598
Scaffold1	.	gene	630436	630864	.	+	.	ID=gene0599;Name=uspC;Locus_tag=gene0599
Scaffold1	.	CDS	630436	630864	.	+	.	ID=gene0599;Parent=gene0599;Name=uspC;product=MULTISPECIES: universal stress protein UspC;Locus_tag=gene0599
Scaffold1	.	gene	630888	632312	.	-	.	ID=gene0600;Name=otsA;Locus_tag=gene0600
Scaffold1	.	CDS	630888	632312	.	-	.	ID=gene0600;Parent=gene0600;Name=otsA;product=alpha,alpha-trehalose-phosphate synthase;Locus_tag=gene0600
Scaffold1	.	gene	632287	633075	.	-	.	ID=gene0601;Name=otsB;Locus_tag=gene0601
Scaffold1	.	CDS	632287	633075	.	-	.	ID=gene0601;Parent=gene0601;Name=otsB;product=MULTISPECIES: trehalose-phosphatase;Locus_tag=gene0601
Scaffold1	.	gene	633237	634217	.	-	.	ID=gene0602;Name=araH;Locus_tag=gene0602
Scaffold1	.	CDS	633237	634217	.	-	.	ID=gene0602;Parent=gene0602;Name=araH;product=MULTISPECIES: L-arabinose ABC transporter permease AraH;Locus_tag=gene0602
Scaffold1	.	gene	634232	635746	.	-	.	ID=gene0603;Name=araG;Locus_tag=gene0603
Scaffold1	.	CDS	634232	635746	.	-	.	ID=gene0603;Parent=gene0603;Name=araG;product=MULTISPECIES: L-arabinose ABC transporter ATP-binding protein AraG;Locus_tag=gene0603
Scaffold1	.	gene	635809	636789	.	-	.	ID=gene0604;Name=araF;Locus_tag=gene0604
Scaffold1	.	CDS	635809	636789	.	-	.	ID=gene0604;Parent=gene0604;Name=araF;product=MULTISPECIES: arabinose ABC transporter substrate-binding protein;Locus_tag=gene0604
Scaffold1	.	gene	637680	638189	.	+	.	ID=gene0605;Name=ftnB;Locus_tag=gene0605
Scaffold1	.	CDS	637680	638189	.	+	.	ID=gene0605;Parent=gene0605;Name=ftnB;product=MULTISPECIES: non-heme ferritin-like protein;Locus_tag=gene0605
Scaffold1	.	gene	638433	639995	.	+	.	ID=gene0606;Name=togT;Locus_tag=gene0606
Scaffold1	.	CDS	638433	639995	.	+	.	ID=gene0606;Parent=gene0606;Name=togT;product=Oligogalacturonide transporter;Locus_tag=gene0606
Scaffold1	.	gene	640033	640284	.	-	.	ID=gene0607;Locus_tag=gene0607
Scaffold1	.	CDS	640033	640284	.	-	.	ID=gene0607;Parent=gene0607;product=MULTISPECIES: DUF2766 family protein;Locus_tag=gene0607
Scaffold1	.	gene	640435	641856	.	+	.	ID=gene0608;Name=mdtD;Locus_tag=gene0608
Scaffold1	.	CDS	640435	641856	.	+	.	ID=gene0608;Parent=gene0608;Name=mdtD;product=MFS transporter;Locus_tag=gene0608
Scaffold1	.	gene	641906	642544	.	-	.	ID=gene0609;Name=rpiB;Locus_tag=gene0609
Scaffold1	.	CDS	641906	642544	.	-	.	ID=gene0609;Parent=gene0609;Name=rpiB;product=RpiB/LacA/LacB family sugar-phosphate isomerase;Locus_tag=gene0609
Scaffold1	.	gene	642952	643449	.	+	.	ID=gene0610;Name=ftnA;Locus_tag=gene0610
Scaffold1	.	CDS	642952	643449	.	+	.	ID=gene0610;Parent=gene0610;Name=ftnA;product=MULTISPECIES: non-heme ferritin;Locus_tag=gene0610
Scaffold1	.	gene	643485	643724	.	-	.	ID=gene0611;Locus_tag=gene0611
Scaffold1	.	CDS	643485	643724	.	-	.	ID=gene0611;Parent=gene0611;product=MULTISPECIES: YecH family protein;Locus_tag=gene0611
Scaffold1	.	gene	643985	645127	.	+	.	ID=gene0612;Name=tyrP;Locus_tag=gene0612
Scaffold1	.	CDS	643985	645127	.	+	.	ID=gene0612;Parent=gene0612;Name=tyrP;product=Tyrosine permease;Locus_tag=gene0612
Scaffold1	.	gene	645152	645820	.	-	.	ID=gene0613;Locus_tag=gene0613
Scaffold1	.	CDS	645152	645820	.	-	.	ID=gene0613;Parent=gene0613;product=MULTISPECIES: YecA family protein;Locus_tag=gene0613
Scaffold1	.	gene	645919	646800	.	-	.	ID=gene0614;Name=dapA;Locus_tag=gene0614
Scaffold1	.	CDS	645919	646800	.	-	.	ID=gene0614;Parent=gene0614;Name=dapA;product=MULTISPECIES: dihydrodipicolinate synthase family protein;Locus_tag=gene0614
Scaffold1	.	gene	647029	647115	.	.	.	ID=gene0615
Scaffold1	.	tRNA	647029	647115	.	.	.	ID=gene0615;Parent=gene0615;product=tRNA-Leu;Locus_tag=gene0615
Scaffold1	.	gene	647129	647202	.	.	.	ID=gene0616
Scaffold1	.	tRNA	647129	647202	.	.	.	ID=gene0616;Parent=gene0616;product=tRNA-Cys;Locus_tag=gene0616
Scaffold1	.	gene	647243	647318	.	.	.	ID=gene0617
Scaffold1	.	tRNA	647243	647318	.	.	.	ID=gene0617;Parent=gene0617;product=tRNA-Gly;Locus_tag=gene0617
Scaffold1	.	gene	647469	648017	.	-	.	ID=gene0618;Name=pgsA;Locus_tag=gene0618
Scaffold1	.	CDS	647469	648017	.	-	.	ID=gene0618;Parent=gene0618;Name=pgsA;product=MULTISPECIES: CDP-diacylglycerol--glycerol-3-phosphate 3-phosphatidyltransferase;Locus_tag=gene0618
Scaffold1	.	gene	648075	649907	.	-	.	ID=gene0619;Name=uvrC;Locus_tag=gene0619
Scaffold1	.	CDS	648075	649907	.	-	.	ID=gene0619;Parent=gene0619;Name=uvrC;product=MULTISPECIES: excinuclease ABC subunit UvrC;Locus_tag=gene0619
Scaffold1	.	gene	649904	650560	.	-	.	ID=gene0620;Name=uvrY;Locus_tag=gene0620
Scaffold1	.	CDS	649904	650560	.	-	.	ID=gene0620;Parent=gene0620;Name=uvrY;product=MULTISPECIES: UvrY/SirA/GacA family response regulator transcription factor;Locus_tag=gene0620
Scaffold1	.	gene	651022	651246	.	+	.	ID=gene0621;Locus_tag=gene0621
Scaffold1	.	CDS	651022	651246	.	+	.	ID=gene0621;Parent=gene0621;product=MULTISPECIES: DUF2594 family protein;Locus_tag=gene0621
Scaffold1	.	gene	651314	652036	.	-	.	ID=gene0622;Name=sdiA;Locus_tag=gene0622
Scaffold1	.	CDS	651314	652036	.	-	.	ID=gene0622;Parent=gene0622;Name=sdiA;product=MULTISPECIES: transcriptional regulator SdiA;Locus_tag=gene0622
Scaffold1	.	gene	652354	653106	.	-	.	ID=gene0623;Name=tcyC;Locus_tag=gene0623
Scaffold1	.	CDS	652354	653106	.	-	.	ID=gene0623;Parent=gene0623;Name=tcyC;product=MULTISPECIES: L-cystine ABC transporter ATP-binding protein TcyN;Locus_tag=gene0623
Scaffold1	.	gene	653103	653771	.	-	.	ID=gene0624;Name=tcyB;Locus_tag=gene0624
Scaffold1	.	CDS	653103	653771	.	-	.	ID=gene0624;Parent=gene0624;Name=tcyB;product=MULTISPECIES: cystine ABC transporter permease;Locus_tag=gene0624
Scaffold1	.	gene	653787	654773	.	-	.	ID=gene0625;Name=dcyD;Locus_tag=gene0625
Scaffold1	.	CDS	653787	654773	.	-	.	ID=gene0625;Parent=gene0625;Name=dcyD;product=MULTISPECIES: D-cysteine desulfhydrase;Locus_tag=gene0625
Scaffold1	.	gene	654869	655636	.	-	.	ID=gene0626;Name=tcyA;Locus_tag=gene0626
Scaffold1	.	CDS	654869	655636	.	-	.	ID=gene0626;Parent=gene0626;Name=tcyA;product=Cystine-binding periplasmic protein precursor;Locus_tag=gene0626
Scaffold1	.	gene	655870	657357	.	+	.	ID=gene0627;Name=amyA;Locus_tag=gene0627
Scaffold1	.	CDS	655870	657357	.	+	.	ID=gene0627;Parent=gene0627;Name=amyA;product=alpha-amylase;Locus_tag=gene0627
Scaffold1	.	gene	657399	657830	.	-	.	ID=gene0628;Locus_tag=gene0628
Scaffold1	.	CDS	657399	657830	.	-	.	ID=gene0628;Parent=gene0628;product=lipoprotein YedD;Locus_tag=gene0628
Scaffold1	.	gene	658206	658829	.	+	.	ID=gene0629;Name=rcsA;Locus_tag=gene0629
Scaffold1	.	CDS	658206	658829	.	+	.	ID=gene0629;Parent=gene0629;Name=rcsA;product=MULTISPECIES: transcriptional regulator RcsA;Locus_tag=gene0629
Scaffold1	.	gene	658862	659053	.	-	.	ID=gene0630;Locus_tag=gene0630
Scaffold1	.	CDS	658862	659053	.	-	.	ID=gene0630;Parent=gene0630;product=MULTISPECIES: protein DsrB;Locus_tag=gene0630
Scaffold1	.	gene	659184	659408	.	+	.	ID=gene0631;Locus_tag=gene0631
Scaffold1	.	CDS	659184	659408	.	+	.	ID=gene0631;Parent=gene0631;product=hypothetical protein;Locus_tag=gene0631
Scaffold1	.	gene	659708	661387	.	-	.	ID=gene0632;Name=yedQ;Locus_tag=gene0632
Scaffold1	.	CDS	659708	661387	.	-	.	ID=gene0632;Parent=gene0632;Name=yedQ;product=MULTISPECIES: cellulose biosynthesis regulator diguanylate cyclase DgcQ;Locus_tag=gene0632
Scaffold1	.	gene	661503	662414	.	-	.	ID=gene0633;Locus_tag=gene0633
Scaffold1	.	CDS	661503	662414	.	-	.	ID=gene0633;Parent=gene0633;product=DUF808 domain-containing protein;Locus_tag=gene0633
Scaffold1	.	gene	662598	663509	.	+	.	ID=gene0634;Name=pecM;Locus_tag=gene0634
Scaffold1	.	CDS	662598	663509	.	+	.	ID=gene0634;Parent=gene0634;Name=pecM;product=MULTISPECIES: drug/metabolite exporter YedA;Locus_tag=gene0634
Scaffold1	.	gene	663484	663981	.	-	.	ID=gene0635;Name=vsr;Locus_tag=gene0635
Scaffold1	.	CDS	663484	663981	.	-	.	ID=gene0635;Parent=gene0635;Name=vsr;product=Very-short-patch mismatch repair endonuclease (G-T specific);Locus_tag=gene0635
Scaffold1	.	gene	663959	665359	.	-	.	ID=gene0636;Name=dcm;Locus_tag=gene0636
Scaffold1	.	CDS	663959	665359	.	-	.	ID=gene0636;Parent=gene0636;Name=dcm;product=DNA cytosine methyltransferase;Locus_tag=gene0636
Scaffold1	.	gene	665436	666143	.	-	.	ID=gene0637;Locus_tag=gene0637
Scaffold1	.	CDS	665436	666143	.	-	.	ID=gene0637;Parent=gene0637;product=MULTISPECIES: phosphohydrolase;Locus_tag=gene0637
Scaffold1	.	gene	666186	666467	.	-	.	ID=gene0638;Locus_tag=gene0638
Scaffold1	.	CDS	666186	666467	.	-	.	ID=gene0638;Parent=gene0638;product=MULTISPECIES: cell division protein DrpB;Locus_tag=gene0638
Scaffold1	.	gene	667006	668151	.	+	.	ID=gene0639;Name=ompN;Locus_tag=gene0639
Scaffold1	.	CDS	667006	668151	.	+	.	ID=gene0639;Parent=gene0639;Name=ompN;product=MULTISPECIES: porin OmpC;Locus_tag=gene0639
Scaffold1	.	gene	668643	668969	.	-	.	ID=gene0640;Name=umuD;Locus_tag=gene0640
Scaffold1	.	CDS	668643	668969	.	-	.	ID=gene0640;Parent=gene0640;Name=umuD;product=hypothetical protein;Locus_tag=gene0640
Scaffold1	.	gene	668972	669211	.	-	.	ID=gene0641;Name=umuD;Locus_tag=gene0641
Scaffold1	.	CDS	668972	669211	.	-	.	ID=gene0641;Parent=gene0641;Name=umuD;product=hypothetical protein;Locus_tag=gene0641
Scaffold1	.	gene	670293	670871	.	-	.	ID=gene0642;Name=gin;Locus_tag=gene0642
Scaffold1	.	CDS	670293	670871	.	-	.	ID=gene0642;Parent=gene0642;Name=gin;product=MULTISPECIES: recombinase family protein;Locus_tag=gene0642
Scaffold1	.	gene	670963	673305	.	+	.	ID=gene0643;Name=sadA;Locus_tag=gene0643
Scaffold1	.	CDS	670963	673305	.	+	.	ID=gene0643;Parent=gene0643;Name=sadA;product=SGNH/GDSL hydrolase family protein;Locus_tag=gene0643
Scaffold1	.	gene	673371	674105	.	-	.	ID=gene0644;Locus_tag=gene0644
Scaffold1	.	CDS	673371	674105	.	-	.	ID=gene0644;Parent=gene0644;product=hypothetical protein;Locus_tag=gene0644
Scaffold1	.	gene	674118	676271	.	-	.	ID=gene0645;Locus_tag=gene0645
Scaffold1	.	CDS	674118	676271	.	-	.	ID=gene0645;Parent=gene0645;product=hypothetical protein;Locus_tag=gene0645
Scaffold1	.	gene	676346	679414	.	-	.	ID=gene0646;Locus_tag=gene0646
Scaffold1	.	CDS	676346	679414	.	-	.	ID=gene0646;Parent=gene0646;product=host specificity factor TipJ family phage tail protein;Locus_tag=gene0646
Scaffold1	.	gene	679411	679797	.	-	.	ID=gene0647;Locus_tag=gene0647
Scaffold1	.	CDS	679411	679797	.	-	.	ID=gene0647;Parent=gene0647;product=MULTISPECIES: hypothetical protein;Locus_tag=gene0647
Scaffold1	.	gene	679805	680287	.	-	.	ID=gene0648;Locus_tag=gene0648
Scaffold1	.	CDS	679805	680287	.	-	.	ID=gene0648;Parent=gene0648;product=MULTISPECIES: DUF1833 family protein;Locus_tag=gene0648
Scaffold1	.	gene	680274	680753	.	-	.	ID=gene0649;Locus_tag=gene0649
Scaffold1	.	CDS	680274	680753	.	-	.	ID=gene0649;Parent=gene0649;product=MULTISPECIES: hypothetical protein;Locus_tag=gene0649
Scaffold1	.	gene	680753	683200	.	-	.	ID=gene0650;Name=sadA;Locus_tag=gene0650
Scaffold1	.	CDS	680753	683200	.	-	.	ID=gene0650;Parent=gene0650;Name=sadA;product=phage tail tape measure protein;Locus_tag=gene0650
Scaffold1	.	gene	683778	684041	.	-	.	ID=gene0651;Locus_tag=gene0651
Scaffold1	.	CDS	683778	684041	.	-	.	ID=gene0651;Parent=gene0651;product=MULTISPECIES: hypothetical protein;Locus_tag=gene0651
Scaffold1	.	gene	684074	684427	.	-	.	ID=gene0652;Locus_tag=gene0652
Scaffold1	.	CDS	684074	684427	.	-	.	ID=gene0652;Parent=gene0652;product=MULTISPECIES: phage tail assembly chaperone family protein, TAC;Locus_tag=gene0652
Scaffold1	.	gene	684471	684962	.	-	.	ID=gene0653;Locus_tag=gene0653
Scaffold1	.	CDS	684471	684962	.	-	.	ID=gene0653;Parent=gene0653;product=MULTISPECIES: phage tail tube protein;Locus_tag=gene0653
Scaffold1	.	gene	685019	685384	.	-	.	ID=gene0654;Locus_tag=gene0654
Scaffold1	.	CDS	685019	685384	.	-	.	ID=gene0654;Parent=gene0654;product=DUF3168 domain-containing protein;Locus_tag=gene0654
Scaffold1	.	gene	685381	685920	.	-	.	ID=gene0655;Locus_tag=gene0655
Scaffold1	.	CDS	685381	685920	.	-	.	ID=gene0655;Parent=gene0655;product=MULTISPECIES: HK97 gp10 family phage protein;Locus_tag=gene0655
Scaffold1	.	gene	685913	686245	.	-	.	ID=gene0656;Locus_tag=gene0656
Scaffold1	.	CDS	685913	686245	.	-	.	ID=gene0656;Parent=gene0656;product=MULTISPECIES: phage head closure protein;Locus_tag=gene0656
Scaffold1	.	gene	686520	686846	.	-	.	ID=gene0657;Locus_tag=gene0657
Scaffold1	.	CDS	686520	686846	.	-	.	ID=gene0657;Parent=gene0657;product=head-tail connector protein;Locus_tag=gene0657
Scaffold1	.	gene	687073	688236	.	-	.	ID=gene0658;Locus_tag=gene0658
Scaffold1	.	CDS	687073	688236	.	-	.	ID=gene0658;Parent=gene0658;product=phage major capsid protein;Locus_tag=gene0658
Scaffold1	.	gene	688248	688916	.	-	.	ID=gene0659;Locus_tag=gene0659
Scaffold1	.	CDS	688248	688916	.	-	.	ID=gene0659;Parent=gene0659;product=MULTISPECIES: HK97 family phage prohead protease;Locus_tag=gene0659
Scaffold1	.	gene	688934	690211	.	-	.	ID=gene0660;Locus_tag=gene0660
Scaffold1	.	CDS	688934	690211	.	-	.	ID=gene0660;Parent=gene0660;product=MULTISPECIES: phage portal protein;Locus_tag=gene0660
Scaffold1	.	gene	690214	691746	.	-	.	ID=gene0661;Locus_tag=gene0661
Scaffold1	.	CDS	690214	691746	.	-	.	ID=gene0661;Parent=gene0661;product=MULTISPECIES: terminase large subunit;Locus_tag=gene0661
Scaffold1	.	gene	691756	692190	.	-	.	ID=gene0662;Locus_tag=gene0662
Scaffold1	.	CDS	691756	692190	.	-	.	ID=gene0662;Parent=gene0662;product=MULTISPECIES: hypothetical protein;Locus_tag=gene0662
Scaffold1	.	gene	692312	692521	.	-	.	ID=gene0663;Locus_tag=gene0663
Scaffold1	.	CDS	692312	692521	.	-	.	ID=gene0663;Parent=gene0663;product=hypothetical protein;Locus_tag=gene0663
Scaffold1	.	gene	692534	692824	.	-	.	ID=gene0664;Name=mcrA;Locus_tag=gene0664
Scaffold1	.	CDS	692534	692824	.	-	.	ID=gene0664;Parent=gene0664;Name=mcrA;product=HNH endonuclease;Locus_tag=gene0664
Scaffold1	.	gene	692893	693378	.	-	.	ID=gene0665;Locus_tag=gene0665
Scaffold1	.	CDS	692893	693378	.	-	.	ID=gene0665;Parent=gene0665;product=hypothetical protein;Locus_tag=gene0665
Scaffold1	.	gene	693494	693739	.	-	.	ID=gene0666;Locus_tag=gene0666
Scaffold1	.	CDS	693494	693739	.	-	.	ID=gene0666;Parent=gene0666;product=MULTISPECIES: DUF2560 family protein;Locus_tag=gene0666
Scaffold1	.	gene	694097	694327	.	-	.	ID=gene0667;Locus_tag=gene0667
Scaffold1	.	CDS	694097	694327	.	-	.	ID=gene0667;Parent=gene0667;product=Uncharacterised protein;Locus_tag=gene0667
Scaffold1	.	gene	694520	695149	.	-	.	ID=gene0668;Locus_tag=gene0668
Scaffold1	.	CDS	694520	695149	.	-	.	ID=gene0668;Parent=gene0668;product=glycoside hydrolase family 19 protein;Locus_tag=gene0668
Scaffold1	.	gene	695149	695430	.	-	.	ID=gene0669;Locus_tag=gene0669
Scaffold1	.	CDS	695149	695430	.	-	.	ID=gene0669;Parent=gene0669;product=MULTISPECIES: phage holin family protein;Locus_tag=gene0669
Scaffold1	.	gene	695417	695812	.	-	.	ID=gene0670;Locus_tag=gene0670
Scaffold1	.	CDS	695417	695812	.	-	.	ID=gene0670;Parent=gene0670;product=MULTISPECIES: phage holin family protein;Locus_tag=gene0670
Scaffold1	.	gene	695909	696577	.	+	.	ID=gene0671;Locus_tag=gene0671
Scaffold1	.	CDS	695909	696577	.	+	.	ID=gene0671;Parent=gene0671;product=hypothetical protein;Locus_tag=gene0671
Scaffold1	.	gene	696650	697228	.	-	.	ID=gene0672;Locus_tag=gene0672
Scaffold1	.	CDS	696650	697228	.	-	.	ID=gene0672;Parent=gene0672;product=DUF1133 family protein;Locus_tag=gene0672
Scaffold1	.	gene	697242	698150	.	-	.	ID=gene0673;Locus_tag=gene0673
Scaffold1	.	CDS	697242	698150	.	-	.	ID=gene0673;Parent=gene0673;product=hypothetical protein;Locus_tag=gene0673
Scaffold1	.	gene	698235	698612	.	-	.	ID=gene0674;Name=rusA;Locus_tag=gene0674
Scaffold1	.	CDS	698235	698612	.	-	.	ID=gene0674;Parent=gene0674;Name=rusA;product=MULTISPECIES: RusA family crossover junction endodeoxyribonuclease;Locus_tag=gene0674
Scaffold1	.	gene	698622	699431	.	-	.	ID=gene0675;Name=dam;Locus_tag=gene0675
Scaffold1	.	CDS	698622	699431	.	-	.	ID=gene0675;Parent=gene0675;Name=dam;product=Dam family site-specific DNA-(adenine-N6)-methyltransferase;Locus_tag=gene0675
Scaffold1	.	gene	699428	700411	.	-	.	ID=gene0676;Locus_tag=gene0676
Scaffold1	.	CDS	699428	700411	.	-	.	ID=gene0676;Parent=gene0676;product=helix-turn-helix domain-containing protein;Locus_tag=gene0676
Scaffold1	.	gene	700818	701279	.	-	.	ID=gene0677;Locus_tag=gene0677
Scaffold1	.	CDS	700818	701279	.	-	.	ID=gene0677;Parent=gene0677;product=MULTISPECIES: YmfL family putative regulatory protein;Locus_tag=gene0677
Scaffold1	.	gene	701654	702349	.	+	.	ID=gene0678;Name=lexA;Locus_tag=gene0678
Scaffold1	.	CDS	701654	702349	.	+	.	ID=gene0678;Parent=gene0678;Name=lexA;product=helix-turn-helix transcriptional regulator;Locus_tag=gene0678
Scaffold1	.	gene	703064	703981	.	+	.	ID=gene0679;Name=rdgC;Locus_tag=gene0679
Scaffold1	.	CDS	703064	703981	.	+	.	ID=gene0679;Parent=gene0679;Name=rdgC;product=MULTISPECIES: recombination-associated protein RdgC;Locus_tag=gene0679
Scaffold1	.	gene	704165	704368	.	+	.	ID=gene0680;Locus_tag=gene0680
Scaffold1	.	CDS	704165	704368	.	+	.	ID=gene0680;Parent=gene0680;product=hypothetical protein;Locus_tag=gene0680
Scaffold1	.	gene	704368	705153	.	+	.	ID=gene0681;Name=parB;Locus_tag=gene0681
Scaffold1	.	CDS	704368	705153	.	+	.	ID=gene0681;Parent=gene0681;Name=parB;product=ParB/RepB/Spo0J family partition protein;Locus_tag=gene0681
Scaffold1	.	gene	705150	705284	.	+	.	ID=gene0682;Locus_tag=gene0682
Scaffold1	.	CDS	705150	705284	.	+	.	ID=gene0682;Parent=gene0682;product=hypothetical protein;Locus_tag=gene0682
Scaffold1	.	gene	705281	705697	.	+	.	ID=gene0683;Locus_tag=gene0683
Scaffold1	.	CDS	705281	705697	.	+	.	ID=gene0683;Parent=gene0683;product=hypothetical protein;Locus_tag=gene0683
Scaffold1	.	gene	705694	706428	.	+	.	ID=gene0684;Locus_tag=gene0684
Scaffold1	.	CDS	705694	706428	.	+	.	ID=gene0684;Parent=gene0684;product=hypothetical protein;Locus_tag=gene0684
Scaffold1	.	gene	706425	707039	.	+	.	ID=gene0685;Locus_tag=gene0685
Scaffold1	.	CDS	706425	707039	.	+	.	ID=gene0685;Parent=gene0685;product=ead/Ea22-like family protein;Locus_tag=gene0685
Scaffold1	.	gene	707039	707254	.	+	.	ID=gene0686;Locus_tag=gene0686
Scaffold1	.	CDS	707039	707254	.	+	.	ID=gene0686;Parent=gene0686;product=Uncharacterised protein;Locus_tag=gene0686
Scaffold1	.	gene	707251	707427	.	+	.	ID=gene0687;Locus_tag=gene0687
Scaffold1	.	CDS	707251	707427	.	+	.	ID=gene0687;Parent=gene0687;product=hypothetical protein;Locus_tag=gene0687
Scaffold1	.	gene	707430	707873	.	+	.	ID=gene0688;Locus_tag=gene0688
Scaffold1	.	CDS	707430	707873	.	+	.	ID=gene0688;Parent=gene0688;product=hypothetical protein;Locus_tag=gene0688
Scaffold1	.	gene	708181	708408	.	+	.	ID=gene0689;Locus_tag=gene0689
Scaffold1	.	CDS	708181	708408	.	+	.	ID=gene0689;Parent=gene0689;product=MULTISPECIES: DUF4224 domain-containing protein;Locus_tag=gene0689
Scaffold1	.	gene	708410	709402	.	+	.	ID=gene0690;Locus_tag=gene0690
Scaffold1	.	CDS	708410	709402	.	+	.	ID=gene0690;Parent=gene0690;product=tyrosine-type recombinase/integrase;Locus_tag=gene0690
Scaffold1	.	gene	709515	709604	.	.	.	ID=gene0691
Scaffold1	.	tRNA	709515	709604	.	.	.	ID=gene0691;Parent=gene0691;product=tRNA-Ser;Locus_tag=gene0691
Scaffold1	.	gene	709698	710495	.	+	.	ID=gene0692;Name=mtfA;Locus_tag=gene0692
Scaffold1	.	CDS	709698	710495	.	+	.	ID=gene0692;Parent=gene0692;Name=mtfA;product=DgsA anti-repressor MtfA;Locus_tag=gene0692
Scaffold1	.	gene	710596	710671	.	.	.	ID=gene0693
Scaffold1	.	tRNA	710596	710671	.	.	.	ID=gene0693;Parent=gene0693;product=tRNA-Asn;Locus_tag=gene0693
Scaffold1	.	gene	711080	711775	.	+	.	ID=gene0694;Name=bpeT;Locus_tag=gene0694
Scaffold1	.	CDS	711080	711775	.	+	.	ID=gene0694;Parent=gene0694;Name=bpeT;product=LysR substrate-binding domain-containing protein;Locus_tag=gene0694
Scaffold1	.	gene	712154	713095	.	-	.	ID=gene0695;Name=erfK;Locus_tag=gene0695
Scaffold1	.	CDS	712154	713095	.	-	.	ID=gene0695;Parent=gene0695;Name=erfK;product=L,D-transpeptidase;Locus_tag=gene0695
Scaffold1	.	gene	713174	714124	.	-	.	ID=gene0696;Name=cbl;Locus_tag=gene0696
Scaffold1	.	CDS	713174	714124	.	-	.	ID=gene0696;Parent=gene0696;Name=cbl;product=MULTISPECIES: HTH-type transcriptional regulator Cbl;Locus_tag=gene0696
Scaffold1	.	gene	714231	715148	.	-	.	ID=gene0697;Name=nac;Locus_tag=gene0697
Scaffold1	.	CDS	714231	715148	.	-	.	ID=gene0697;Parent=gene0697;Name=nac;product=nitrogen assimilation transcriptional regulator NAC;Locus_tag=gene0697
Scaffold1	.	gene	715479	715554	.	.	.	ID=gene0698
Scaffold1	.	tRNA	715479	715554	.	.	.	ID=gene0698;Parent=gene0698;product=tRNA-Asn;Locus_tag=gene0698
Scaffold1	.	gene	715649	717283	.	-	.	ID=gene0699;Name=nhaK;Locus_tag=gene0699
Scaffold1	.	CDS	715649	717283	.	-	.	ID=gene0699;Parent=gene0699;Name=nhaK;product=MULTISPECIES: Na+/H+ antiporter;Locus_tag=gene0699
Scaffold1	.	gene	717874	718578	.	+	.	ID=gene0700;Name=nemR;Locus_tag=gene0700
Scaffold1	.	CDS	717874	718578	.	+	.	ID=gene0700;Parent=gene0700;Name=nemR;product=TetR/AcrR family transcriptional regulator;Locus_tag=gene0700
Scaffold1	.	gene	718575	719552	.	+	.	ID=gene0701;Name=acuI;Locus_tag=gene0701
Scaffold1	.	CDS	718575	719552	.	+	.	ID=gene0701;Parent=gene0701;Name=acuI;product=MULTISPECIES: MDR family oxidoreductase;Locus_tag=gene0701
Scaffold1	.	gene	719672	720604	.	+	.	ID=gene0702;Locus_tag=gene0702
Scaffold1	.	CDS	719672	720604	.	+	.	ID=gene0702;Parent=gene0702;product=MULTISPECIES: nucleoside recognition domain-containing protein;Locus_tag=gene0702
Scaffold1	.	gene	720515	722137	.	-	.	ID=gene0703;Name=yvaK;Locus_tag=gene0703
Scaffold1	.	CDS	720515	722137	.	-	.	ID=gene0703;Parent=gene0703;Name=yvaK;product=alpha/beta hydrolase;Locus_tag=gene0703
Scaffold1	.	gene	722410	722655	.	+	.	ID=gene0704;Name=pmrD;Locus_tag=gene0704
Scaffold1	.	CDS	722410	722655	.	+	.	ID=gene0704;Parent=gene0704;Name=pmrD;product=MULTISPECIES: signal transduction protein PmrD;Locus_tag=gene0704
Scaffold1	.	gene	722785	724239	.	+	.	ID=gene0705;Name=amn;Locus_tag=gene0705
Scaffold1	.	CDS	722785	724239	.	+	.	ID=gene0705;Parent=gene0705;Name=amn;product=MULTISPECIES: AMP nucleosidase;Locus_tag=gene0705
Scaffold1	.	gene	724401	724476	.	.	.	ID=gene0706
Scaffold1	.	tRNA	724401	724476	.	.	.	ID=gene0706;Parent=gene0706;product=tRNA-Asn;Locus_tag=gene0706
Scaffold1	.	gene	724605	726041	.	-	.	ID=gene0707;Name=norM;Locus_tag=gene0707
Scaffold1	.	CDS	724605	726041	.	-	.	ID=gene0707;Parent=gene0707;Name=norM;product=MULTISPECIES: EmmdR/YeeO family multidrug/toxin efflux MATE transporter;Locus_tag=gene0707
Scaffold1	.	gene	726234	726309	.	.	.	ID=gene0708
Scaffold1	.	tRNA	726234	726309	.	.	.	ID=gene0708;Parent=gene0708;product=tRNA-Asn;Locus_tag=gene0708
Scaffold1	.	gene	726471	727733	.	+	.	ID=gene0709;Locus_tag=gene0709
Scaffold1	.	CDS	726471	727733	.	+	.	ID=gene0709;Parent=gene0709;product=tyrosine-type recombinase/integrase;Locus_tag=gene0709
Scaffold1	.	gene	727927	729231	.	-	.	ID=gene0710;Name=mbtI;Locus_tag=gene0710
Scaffold1	.	CDS	727927	729231	.	-	.	ID=gene0710;Parent=gene0710;Name=mbtI;product=MULTISPECIES: yersiniabactin biosynthesis salicylate synthase Irp9/YbtS;Locus_tag=gene0710
Scaffold1	.	gene	729259	730539	.	-	.	ID=gene0711;Name=ybtX;Locus_tag=gene0711
Scaffold1	.	CDS	729259	730539	.	-	.	ID=gene0711;Parent=gene0711;Name=ybtX;product=yersiniabactin-associated zinc MFS transporter YbtX;Locus_tag=gene0711
Scaffold1	.	gene	730532	732334	.	-	.	ID=gene0712;Name=irtB;Locus_tag=gene0712
Scaffold1	.	CDS	730532	732334	.	-	.	ID=gene0712;Parent=gene0712;Name=irtB;product=ABC transporter ATP-binding protein;Locus_tag=gene0712
Scaffold1	.	gene	732321	734033	.	-	.	ID=gene0713;Name=irtA;Locus_tag=gene0713
Scaffold1	.	CDS	732321	734033	.	-	.	ID=gene0713;Parent=gene0713;Name=irtA;product=yersiniabactin ABC transporter ATP-binding/permease protein YbtP;Locus_tag=gene0713
Scaffold1	.	gene	734290	735249	.	+	.	ID=gene0714;Name=ybtA;Locus_tag=gene0714
Scaffold1	.	CDS	734290	735249	.	+	.	ID=gene0714;Parent=gene0714;Name=ybtA;product=MULTISPECIES: yersiniabactin transcriptional regulator YbtA;Locus_tag=gene0714
Scaffold1	.	gene	735440	741547	.	+	.	ID=gene0715;Locus_tag=gene0715
Scaffold1	.	CDS	735440	741547	.	+	.	ID=gene0715;Parent=gene0715;product=yersiniabactin non-ribosomal peptide synthetase HMWP2;Locus_tag=gene0715
Scaffold1	.	gene	741635	751126	.	+	.	ID=gene0716;Locus_tag=gene0716
Scaffold1	.	CDS	741635	751126	.	+	.	ID=gene0716;Parent=gene0716;product=yersiniabactin polyketide synthase HMWP1;Locus_tag=gene0716
Scaffold1	.	gene	751123	752223	.	+	.	ID=gene0717;Name=ybtU;Locus_tag=gene0717
Scaffold1	.	CDS	751123	752223	.	+	.	ID=gene0717;Parent=gene0717;Name=ybtU;product=MULTISPECIES: yersiniabactin biosynthesis oxidoreductase YbtU;Locus_tag=gene0717
Scaffold1	.	gene	752220	753023	.	+	.	ID=gene0718;Name=ybtT;Locus_tag=gene0718
Scaffold1	.	CDS	752220	753023	.	+	.	ID=gene0718;Parent=gene0718;Name=ybtT;product=MULTISPECIES: yersiniabactin biosynthesis thioesterase YbtT;Locus_tag=gene0718
Scaffold1	.	gene	753027	754604	.	+	.	ID=gene0719;Name=ybtE;Locus_tag=gene0719
Scaffold1	.	CDS	753027	754604	.	+	.	ID=gene0719;Parent=gene0719;Name=ybtE;product=MULTISPECIES: yersiniabactin biosynthesis salycil-AMP ligase YbtE;Locus_tag=gene0719
Scaffold1	.	gene	754735	756756	.	+	.	ID=gene0720;Name=fyuA;Locus_tag=gene0720
Scaffold1	.	CDS	754735	756756	.	+	.	ID=gene0720;Parent=gene0720;Name=fyuA;product=MULTISPECIES: siderophore yersiniabactin receptor FyuA;Locus_tag=gene0720
Scaffold1	.	gene	757629	758555	.	+	.	ID=gene0721;Locus_tag=gene0721
Scaffold1	.	CDS	757629	758555	.	+	.	ID=gene0721;Parent=gene0721;product=hypothetical protein;Locus_tag=gene0721
Scaffold1	.	gene	758695	758880	.	+	.	ID=gene0722;Name=alpA;Locus_tag=gene0722
Scaffold1	.	CDS	758695	758880	.	+	.	ID=gene0722;Parent=gene0722;Name=alpA;product=MULTISPECIES: AlpA family transcriptional regulator;Locus_tag=gene0722
Scaffold1	.	gene	758902	759084	.	+	.	ID=gene0723;Locus_tag=gene0723
Scaffold1	.	CDS	758902	759084	.	+	.	ID=gene0723;Parent=gene0723;product=MULTISPECIES: hypothetical protein;Locus_tag=gene0723
Scaffold1	.	gene	759069	759650	.	+	.	ID=gene0724;Locus_tag=gene0724
Scaffold1	.	CDS	759069	759650	.	+	.	ID=gene0724;Parent=gene0724;product=MULTISPECIES: DUF2857 domain-containing protein;Locus_tag=gene0724
Scaffold1	.	gene	760249	760860	.	-	.	ID=gene0725;Locus_tag=gene0725
Scaffold1	.	CDS	760249	760860	.	-	.	ID=gene0725;Parent=gene0725;product=transposase/IS protein;Locus_tag=gene0725
Scaffold1	.	gene	761070	761576	.	-	.	ID=gene0726;Locus_tag=gene0726
Scaffold1	.	CDS	761070	761576	.	-	.	ID=gene0726;Parent=gene0726;product=transposase;Locus_tag=gene0726
Scaffold1	.	gene	762160	762540	.	-	.	ID=gene0727;Locus_tag=gene0727
Scaffold1	.	CDS	762160	762540	.	-	.	ID=gene0727;Parent=gene0727;product=MULTISPECIES: YrzE family protein;Locus_tag=gene0727
Scaffold1	.	gene	762983	763213	.	+	.	ID=gene0728;Name=mvpT;Locus_tag=gene0728
Scaffold1	.	CDS	762983	763213	.	+	.	ID=gene0728;Parent=gene0728;Name=mvpT;product=MULTISPECIES: type II toxin-antitoxin system VapB family antitoxin;Locus_tag=gene0728
Scaffold1	.	gene	763210	763626	.	+	.	ID=gene0729;Name=mvpA;Locus_tag=gene0729
Scaffold1	.	CDS	763210	763626	.	+	.	ID=gene0729;Parent=gene0729;Name=mvpA;product=MULTISPECIES: type II toxin-antitoxin system VapC family toxin;Locus_tag=gene0729
Scaffold1	.	gene	763662	763907	.	+	.	ID=gene0730;Locus_tag=gene0730
Scaffold1	.	CDS	763662	763907	.	+	.	ID=gene0730;Parent=gene0730;product=MULTISPECIES: hypothetical protein;Locus_tag=gene0730
Scaffold1	.	gene	764062	766236	.	-	.	ID=gene0731;Name=fepA;Locus_tag=gene0731
Scaffold1	.	CDS	764062	766236	.	-	.	ID=gene0731;Parent=gene0731;Name=fepA;product=TonB-dependent siderophore receptor;Locus_tag=gene0731
Scaffold1	.	gene	767108	768223	.	+	.	ID=gene0732;Name=iroB;Locus_tag=gene0732
Scaffold1	.	CDS	767108	768223	.	+	.	ID=gene0732;Parent=gene0732;Name=iroB;product=MULTISPECIES: salmochelin biosynthesis C-glycosyltransferase IroB;Locus_tag=gene0732
Scaffold1	.	gene	768361	772005	.	+	.	ID=gene0733;Name=iroC;Locus_tag=gene0733
Scaffold1	.	CDS	768361	772005	.	+	.	ID=gene0733;Parent=gene0733;Name=iroC;product=MULTISPECIES: salmochelin/enterobactin export ABC transporter IroC;Locus_tag=gene0733
Scaffold1	.	gene	772111	773340	.	+	.	ID=gene0734;Name=iroD;Locus_tag=gene0734
Scaffold1	.	CDS	772111	773340	.	+	.	ID=gene0734;Parent=gene0734;Name=iroD;product=MULTISPECIES: catecholate siderophore esterase IroD;Locus_tag=gene0734
Scaffold1	.	gene	774345	775259	.	-	.	ID=gene0735;Name=pagO;Locus_tag=gene0735
Scaffold1	.	CDS	774345	775259	.	-	.	ID=gene0735;Parent=gene0735;Name=pagO;product=MULTISPECIES: DMT family transporter;Locus_tag=gene0735
Scaffold1	.	gene	775332	775883	.	-	.	ID=gene0736;Locus_tag=gene0736
Scaffold1	.	CDS	775332	775883	.	-	.	ID=gene0736;Parent=gene0736;product=hypothetical protein;Locus_tag=gene0736
Scaffold1	.	gene	776259	776891	.	-	.	ID=gene0737;Locus_tag=gene0737
Scaffold1	.	CDS	776259	776891	.	-	.	ID=gene0737;Parent=gene0737;product=mucoid phenotype regulator RmpA;Locus_tag=gene0737
Scaffold1	.	gene	777432	778085	.	+	.	ID=gene0738;Locus_tag=gene0738
Scaffold1	.	CDS	777432	778085	.	+	.	ID=gene0738;Parent=gene0738;product=MULTISPECIES: class I SAM-dependent methyltransferase;Locus_tag=gene0738
Scaffold1	.	gene	778165	778266	.	-	.	ID=gene0739;Locus_tag=gene0739
Scaffold1	.	CDS	778165	778266	.	-	.	ID=gene0739;Parent=gene0739;product=transposase;Locus_tag=gene0739
Scaffold1	.	gene	779393	779626	.	+	.	ID=gene0740;Locus_tag=gene0740
Scaffold1	.	CDS	779393	779626	.	+	.	ID=gene0740;Parent=gene0740;product=MULTISPECIES: hypothetical protein;Locus_tag=gene0740
Scaffold1	.	gene	779699	779914	.	+	.	ID=gene0741;Name=virB1;Locus_tag=gene0741
Scaffold1	.	CDS	779699	779914	.	+	.	ID=gene0741;Parent=gene0741;Name=virB1;product=transglycosylase SLT domain protein;Locus_tag=gene0741
Scaffold1	.	gene	780408	780701	.	+	.	ID=gene0742;Name=virB2;Locus_tag=gene0742
Scaffold1	.	CDS	780408	780701	.	+	.	ID=gene0742;Parent=gene0742;Name=virB2;product=MULTISPECIES: TrbC/VirB2 family protein;Locus_tag=gene0742
Scaffold1	.	gene	780714	783452	.	+	.	ID=gene0743;Name=virB4;Locus_tag=gene0743
Scaffold1	.	CDS	780714	783452	.	+	.	ID=gene0743;Parent=gene0743;Name=virB4;product=MULTISPECIES: VirB3 family type IV secretion system protein;Locus_tag=gene0743
Scaffold1	.	gene	783470	784174	.	+	.	ID=gene0744;Name=virB5;Locus_tag=gene0744
Scaffold1	.	CDS	783470	784174	.	+	.	ID=gene0744;Parent=gene0744;Name=virB5;product=MULTISPECIES: type IV secretion system protein;Locus_tag=gene0744
Scaffold1	.	gene	784184	784411	.	+	.	ID=gene0745;Locus_tag=gene0745
Scaffold1	.	CDS	784184	784411	.	+	.	ID=gene0745;Parent=gene0745;product=MULTISPECIES: EexN family lipoprotein;Locus_tag=gene0745
Scaffold1	.	gene	784423	785502	.	+	.	ID=gene0746;Name=virB6;Locus_tag=gene0746
Scaffold1	.	CDS	784423	785502	.	+	.	ID=gene0746;Parent=gene0746;Name=virB6;product=MULTISPECIES: type IV secretion system protein;Locus_tag=gene0746
Scaffold1	.	gene	785588	785725	.	+	.	ID=gene0747;Locus_tag=gene0747
Scaffold1	.	CDS	785588	785725	.	+	.	ID=gene0747;Parent=gene0747;product=hypothetical protein;Locus_tag=gene0747
Scaffold1	.	gene	785718	786401	.	+	.	ID=gene0748;Name=virB8;Locus_tag=gene0748
Scaffold1	.	CDS	785718	786401	.	+	.	ID=gene0748;Parent=gene0748;Name=virB8;product=MULTISPECIES: type IV secretion system protein;Locus_tag=gene0748
Scaffold1	.	gene	786401	787306	.	+	.	ID=gene0749;Name=virB9;Locus_tag=gene0749
Scaffold1	.	CDS	786401	787306	.	+	.	ID=gene0749;Parent=gene0749;Name=virB9;product=type IV secretory pathway VirB9 component;Locus_tag=gene0749
Scaffold1	.	gene	787350	788600	.	+	.	ID=gene0750;Name=virB10;Locus_tag=gene0750
Scaffold1	.	CDS	787350	788600	.	+	.	ID=gene0750;Parent=gene0750;Name=virB10;product=MULTISPECIES: VirB10/TraB/TrbI family type IV secretion system protein;Locus_tag=gene0750
Scaffold1	.	gene	788590	789615	.	+	.	ID=gene0751;Name=virB11;Locus_tag=gene0751
Scaffold1	.	CDS	788590	789615	.	+	.	ID=gene0751;Parent=gene0751;Name=virB11;product=MULTISPECIES: P-type DNA transfer ATPase VirB11;Locus_tag=gene0751
Scaffold1	.	gene	791406	793265	.	+	.	ID=gene0752;Locus_tag=gene0752
Scaffold1	.	CDS	791406	793265	.	+	.	ID=gene0752;Parent=gene0752;product=type IV secretory system Conjugative DNA transfer family protein;Locus_tag=gene0752
Scaffold1	.	gene	793275	794021	.	+	.	ID=gene0753;Locus_tag=gene0753
Scaffold1	.	CDS	793275	794021	.	+	.	ID=gene0753;Parent=gene0753;product=MULTISPECIES: MobC family replication-relaxation protein;Locus_tag=gene0753
Scaffold1	.	gene	794217	795164	.	-	.	ID=gene0754;Name=selD;Locus_tag=gene0754
Scaffold1	.	CDS	794217	795164	.	-	.	ID=gene0754;Parent=gene0754;Name=selD;product=zincin-like metallopeptidase domain-containing protein;Locus_tag=gene0754
Scaffold1	.	gene	796149	796964	.	-	.	ID=gene0755;Locus_tag=gene0755
Scaffold1	.	CDS	796149	796964	.	-	.	ID=gene0755;Parent=gene0755;product=MULTISPECIES: hypothetical protein;Locus_tag=gene0755
Scaffold1	.	gene	797609	798979	.	-	.	ID=gene0756;Name=moeB;Locus_tag=gene0756
Scaffold1	.	CDS	797609	798979	.	-	.	ID=gene0756;Parent=gene0756;Name=moeB;product=thiF family protein;Locus_tag=gene0756
Scaffold1	.	gene	798976	800064	.	-	.	ID=gene0757;Locus_tag=gene0757
Scaffold1	.	CDS	798976	800064	.	-	.	ID=gene0757;Parent=gene0757;product=MULTISPECIES: multiubiquitin domain-containing protein;Locus_tag=gene0757
Scaffold1	.	gene	800198	800746	.	-	.	ID=gene0758;Locus_tag=gene0758
Scaffold1	.	CDS	800198	800746	.	-	.	ID=gene0758;Parent=gene0758;product=MULTISPECIES: winged helix-turn-helix transcriptional regulator;Locus_tag=gene0758
Scaffold1	.	gene	800789	801892	.	-	.	ID=gene0759;Locus_tag=gene0759
Scaffold1	.	CDS	800789	801892	.	-	.	ID=gene0759;Parent=gene0759;product=MULTISPECIES: hypothetical protein;Locus_tag=gene0759
Scaffold1	.	gene	801877	802107	.	-	.	ID=gene0760;Locus_tag=gene0760
Scaffold1	.	CDS	801877	802107	.	-	.	ID=gene0760;Parent=gene0760;product=hypothetical protein;Locus_tag=gene0760
Scaffold1	.	gene	802778	803881	.	+	.	ID=gene0761;Locus_tag=gene0761
Scaffold1	.	CDS	802778	803881	.	+	.	ID=gene0761;Parent=gene0761;product=AarF/UbiB family protein;Locus_tag=gene0761
Scaffold1	.	gene	803878	804849	.	-	.	ID=gene0762;Name=yegE;Locus_tag=gene0762
Scaffold1	.	CDS	803878	804849	.	-	.	ID=gene0762;Parent=gene0762;Name=yegE;product=MULTISPECIES: sensor domain-containing diguanylate cyclase;Locus_tag=gene0762
Scaffold1	.	gene	805056	805892	.	-	.	ID=gene0763;Name=cpo;Locus_tag=gene0763
Scaffold1	.	CDS	805056	805892	.	-	.	ID=gene0763;Parent=gene0763;Name=cpo;product=alpha/beta hydrolase;Locus_tag=gene0763
Scaffold1	.	gene	806085	806660	.	-	.	ID=gene0764;Locus_tag=gene0764
Scaffold1	.	CDS	806085	806660	.	-	.	ID=gene0764;Parent=gene0764;product=MULTISPECIES: hypothetical protein;Locus_tag=gene0764
Scaffold1	.	gene	806792	807706	.	+	.	ID=gene0765;Name=gcvA;Locus_tag=gene0765
Scaffold1	.	CDS	806792	807706	.	+	.	ID=gene0765;Parent=gene0765;Name=gcvA;product=MULTISPECIES: LysR substrate-binding domain-containing protein;Locus_tag=gene0765
Scaffold1	.	gene	807712	808047	.	-	.	ID=gene0766;Locus_tag=gene0766
Scaffold1	.	CDS	807712	808047	.	-	.	ID=gene0766;Parent=gene0766;product=MULTISPECIES: DUF1869 domain-containing protein;Locus_tag=gene0766
Scaffold1	.	gene	808054	808386	.	-	.	ID=gene0767;Name=tehB;Locus_tag=gene0767
Scaffold1	.	CDS	808054	808386	.	-	.	ID=gene0767;Parent=gene0767;Name=tehB;product=MULTISPECIES: DUF1971 domain-containing protein;Locus_tag=gene0767
Scaffold1	.	gene	808609	810396	.	-	.	ID=gene0768;Name=amt;Locus_tag=gene0768
Scaffold1	.	CDS	808609	810396	.	-	.	ID=gene0768;Parent=gene0768;Name=amt;product=EAL domain-containing protein;Locus_tag=gene0768
Scaffold1	.	gene	810530	810910	.	-	.	ID=gene0769;Locus_tag=gene0769
Scaffold1	.	CDS	810530	810910	.	-	.	ID=gene0769;Parent=gene0769;product=hypothetical protein;Locus_tag=gene0769
Scaffold1	.	gene	811335	812654	.	+	.	ID=gene0770;Name=shiA;Locus_tag=gene0770
Scaffold1	.	CDS	811335	812654	.	+	.	ID=gene0770;Parent=gene0770;Name=shiA;product=MULTISPECIES: shikimate transporter;Locus_tag=gene0770
Scaffold1	.	gene	812701	813441	.	+	.	ID=gene0771;Name=lipL;Locus_tag=gene0771
Scaffold1	.	CDS	812701	813441	.	+	.	ID=gene0771;Parent=gene0771;Name=lipL;product=lipoate--protein ligase A;Locus_tag=gene0771
Scaffold1	.	gene	813401	814357	.	-	.	ID=gene0772;Name=bpeT;Locus_tag=gene0772
Scaffold1	.	CDS	813401	814357	.	-	.	ID=gene0772;Parent=gene0772;Name=bpeT;product=LysR family transcriptional regulator;Locus_tag=gene0772
Scaffold1	.	gene	814473	814862	.	+	.	ID=gene0773;Name=praC;Locus_tag=gene0773
Scaffold1	.	CDS	814473	814862	.	+	.	ID=gene0773;Parent=gene0773;Name=praC;product=tautomerase family protein;Locus_tag=gene0773
Scaffold1	.	gene	814884	815615	.	-	.	ID=gene0774;Locus_tag=gene0774
Scaffold1	.	CDS	814884	815615	.	-	.	ID=gene0774;Parent=gene0774;product=MULTISPECIES: HPP family protein;Locus_tag=gene0774
Scaffold1	.	gene	815814	816923	.	+	.	ID=gene0775;Name=ahcY;Locus_tag=gene0775
Scaffold1	.	CDS	815814	816923	.	+	.	ID=gene0775;Parent=gene0775;Name=ahcY;product=MULTISPECIES: adenosylhomocysteinase;Locus_tag=gene0775
Scaffold1	.	gene	816966	818033	.	-	.	ID=gene0776;Name=cobU;Locus_tag=gene0776
Scaffold1	.	CDS	816966	818033	.	-	.	ID=gene0776;Parent=gene0776;Name=cobU;product=nicotinate-nucleotide--dimethylbenzimidazole phosphoribosyltransferase;Locus_tag=gene0776
Scaffold1	.	gene	818061	818801	.	-	.	ID=gene0777;Name=cobS;Locus_tag=gene0777
Scaffold1	.	CDS	818061	818801	.	-	.	ID=gene0777;Parent=gene0777;Name=cobS;product=adenosylcobinamide-GDP ribazoletransferase;Locus_tag=gene0777
Scaffold1	.	gene	819116	819439	.	-	.	ID=gene0778;Locus_tag=gene0778
Scaffold1	.	CDS	819116	819439	.	-	.	ID=gene0778;Parent=gene0778;product=MULTISPECIES: DUF496 family protein;Locus_tag=gene0778
Scaffold1	.	gene	819607	820665	.	-	.	ID=gene0779;Locus_tag=gene0779
Scaffold1	.	CDS	819607	820665	.	-	.	ID=gene0779;Parent=gene0779;product=MULTISPECIES: FUSC family protein;Locus_tag=gene0779
Scaffold1	.	gene	820764	821237	.	-	.	ID=gene0780;Name=sbmC;Locus_tag=gene0780
Scaffold1	.	CDS	820764	821237	.	-	.	ID=gene0780;Parent=gene0780;Name=sbmC;product=DNA gyrase inhibitor SbmC;Locus_tag=gene0780
Scaffold1	.	gene	821414	822577	.	-	.	ID=gene0781;Name=dacC;Locus_tag=gene0781
Scaffold1	.	CDS	821414	822577	.	-	.	ID=gene0781;Parent=gene0781;Name=dacC;product=MULTISPECIES: serine-type D-Ala-D-Ala carboxypeptidase DacD;Locus_tag=gene0781
Scaffold1	.	gene	822758	824182	.	+	.	ID=gene0782;Name=sbcB;Locus_tag=gene0782
Scaffold1	.	CDS	822758	824182	.	+	.	ID=gene0782;Parent=gene0782;Name=sbcB;product=exodeoxyribonuclease I;Locus_tag=gene0782
Scaffold1	.	gene	824399	826501	.	-	.	ID=gene0783;Name=fusA;Locus_tag=gene0783
Scaffold1	.	CDS	824399	826501	.	-	.	ID=gene0783;Parent=gene0783;Name=fusA;product=MULTISPECIES: elongation factor G;Locus_tag=gene0783
Scaffold1	.	gene	826741	827052	.	+	.	ID=gene0784;Name=arsR;Locus_tag=gene0784
Scaffold1	.	CDS	826741	827052	.	+	.	ID=gene0784;Parent=gene0784;Name=arsR;product=MULTISPECIES: helix-turn-helix domain-containing protein;Locus_tag=gene0784
Scaffold1	.	gene	827235	828593	.	-	.	ID=gene0785;Name=puuP;Locus_tag=gene0785
Scaffold1	.	CDS	827235	828593	.	-	.	ID=gene0785;Parent=gene0785;Name=puuP;product=MULTISPECIES: putrescine/proton symporter PlaP;Locus_tag=gene0785
Scaffold1	.	gene	828883	829773	.	-	.	ID=gene0786;Name=allS;Locus_tag=gene0786
Scaffold1	.	CDS	828883	829773	.	-	.	ID=gene0786;Parent=gene0786;Name=allS;product=MULTISPECIES: LysR family transcriptional regulator;Locus_tag=gene0786
Scaffold1	.	gene	829812	830636	.	-	.	ID=gene0787;Locus_tag=gene0787
Scaffold1	.	CDS	829812	830636	.	-	.	ID=gene0787;Parent=gene0787;product=MULTISPECIES: SDR family oxidoreductase;Locus_tag=gene0787
Scaffold1	.	gene	831009	831908	.	+	.	ID=gene0788;Name=hisG;Locus_tag=gene0788
Scaffold1	.	CDS	831009	831908	.	+	.	ID=gene0788;Parent=gene0788;Name=hisG;product=MULTISPECIES: ATP phosphoribosyltransferase;Locus_tag=gene0788
Scaffold1	.	gene	831948	833252	.	+	.	ID=gene0789;Name=hisD;Locus_tag=gene0789
Scaffold1	.	CDS	831948	833252	.	+	.	ID=gene0789;Parent=gene0789;Name=hisD;product=MULTISPECIES: histidinol dehydrogenase;Locus_tag=gene0789
Scaffold1	.	gene	833249	834310	.	+	.	ID=gene0790;Name=hisC;Locus_tag=gene0790
Scaffold1	.	CDS	833249	834310	.	+	.	ID=gene0790;Parent=gene0790;Name=hisC;product=histidinol-phosphate transaminase;Locus_tag=gene0790
Scaffold1	.	gene	834307	835374	.	+	.	ID=gene0791;Name=hisB;Locus_tag=gene0791
Scaffold1	.	CDS	834307	835374	.	+	.	ID=gene0791;Parent=gene0791;Name=hisB;product=MULTISPECIES: bifunctional histidinol-phosphatase/imidazoleglycerol-phosphate dehydratase HisB;Locus_tag=gene0791
Scaffold1	.	gene	835374	835964	.	+	.	ID=gene0792;Name=hisH;Locus_tag=gene0792
Scaffold1	.	CDS	835374	835964	.	+	.	ID=gene0792;Parent=gene0792;Name=hisH;product=MULTISPECIES: imidazole glycerol phosphate synthase subunit HisH;Locus_tag=gene0792
Scaffold1	.	gene	835964	836701	.	+	.	ID=gene0793;Name=hisA;Locus_tag=gene0793
Scaffold1	.	CDS	835964	836701	.	+	.	ID=gene0793;Parent=gene0793;Name=hisA;product=MULTISPECIES: 1-(5-phosphoribosyl)-5-[(5-phosphoribosylamino)methylideneamino]imidazole-4-carboxamide isomerase;Locus_tag=gene0793
Scaffold1	.	gene	836683	837459	.	+	.	ID=gene0794;Name=hisF;Locus_tag=gene0794
Scaffold1	.	CDS	836683	837459	.	+	.	ID=gene0794;Parent=gene0794;Name=hisF;product=MULTISPECIES: imidazole glycerol phosphate synthase subunit HisF;Locus_tag=gene0794
Scaffold1	.	gene	837453	838052	.	+	.	ID=gene0795;Name=hisIE;Locus_tag=gene0795
Scaffold1	.	CDS	837453	838052	.	+	.	ID=gene0795;Parent=gene0795;Name=hisIE;product=MULTISPECIES: bifunctional phosphoribosyl-AMP cyclohydrolase/phosphoribosyl-ATP diphosphatase HisIE;Locus_tag=gene0795
Scaffold1	.	gene	838156	839472	.	-	.	ID=gene0796;Name=epsJ;Locus_tag=gene0796
Scaffold1	.	CDS	838156	839472	.	-	.	ID=gene0796;Parent=gene0796;Name=epsJ;product=glycosyltransferase;Locus_tag=gene0796
Scaffold1	.	gene	839596	840729	.	-	.	ID=gene0797;Name=pglA;Locus_tag=gene0797
Scaffold1	.	CDS	839596	840729	.	-	.	ID=gene0797;Parent=gene0797;Name=pglA;product=glycosyltransferase family 4 protein;Locus_tag=gene0797
Scaffold1	.	gene	840742	841635	.	-	.	ID=gene0798;Name=glft1;Locus_tag=gene0798
Scaffold1	.	CDS	840742	841635	.	-	.	ID=gene0798;Parent=gene0798;Name=glft1;product=MULTISPECIES: glycosyltransferase;Locus_tag=gene0798
Scaffold1	.	gene	841632	842786	.	-	.	ID=gene0799;Name=glf;Locus_tag=gene0799
Scaffold1	.	CDS	841632	842786	.	-	.	ID=gene0799;Parent=gene0799;Name=glf;product=UDP-galactopyranose mutase;Locus_tag=gene0799
Scaffold1	.	gene	842802	844697	.	-	.	ID=gene0800;Name=waaJ;Locus_tag=gene0800
Scaffold1	.	CDS	842802	844697	.	-	.	ID=gene0800;Parent=gene0800;Name=waaJ;product=glycosyl transferase;Locus_tag=gene0800
Scaffold1	.	gene	844713	845453	.	-	.	ID=gene0801;Name=rbfB;Locus_tag=gene0801
Scaffold1	.	CDS	844713	845453	.	-	.	ID=gene0801;Parent=gene0801;Name=rbfB;product=MULTISPECIES: O-antigen export ABC transporter ATP-binding protein RfbB;Locus_tag=gene0801
Scaffold1	.	gene	845453	846220	.	-	.	ID=gene0802;Name=rfbA;Locus_tag=gene0802
Scaffold1	.	CDS	845453	846220	.	-	.	ID=gene0802;Parent=gene0802;Name=rfbA;product=MULTISPECIES: O-antigen export ABC transporter permease RfbA;Locus_tag=gene0802
Scaffold1	.	gene	847267	848271	.	+	.	ID=gene0803;Name=cap1J;Locus_tag=gene0803
Scaffold1	.	CDS	847267	848271	.	+	.	ID=gene0803;Parent=gene0803;Name=cap1J;product=MULTISPECIES: NAD-dependent epimerase;Locus_tag=gene0803
Scaffold1	.	gene	849218	850384	.	-	.	ID=gene0804;Name=ugd;Locus_tag=gene0804
Scaffold1	.	CDS	849218	850384	.	-	.	ID=gene0804;Parent=gene0804;Name=ugd;product=MULTISPECIES: UDP-glucose 6-dehydrogenase;Locus_tag=gene0804
Scaffold1	.	gene	850548	851918	.	-	.	ID=gene0805;Name=manB;Locus_tag=gene0805
Scaffold1	.	CDS	850548	851918	.	-	.	ID=gene0805;Parent=gene0805;Name=manB;product=MULTISPECIES: O9 family phosphomannomutase RfbK1;Locus_tag=gene0805
Scaffold1	.	gene	851941	853356	.	-	.	ID=gene0806;Name=manC;Locus_tag=gene0806
Scaffold1	.	CDS	851941	853356	.	-	.	ID=gene0806;Parent=gene0806;Name=manC;product=MULTISPECIES: mannose-1-phosphate guanylyltransferase/mannose-6-phosphate isomerase;Locus_tag=gene0806
Scaffold1	.	gene	853601	855007	.	-	.	ID=gene0807;Name=gntZ;Locus_tag=gene0807
Scaffold1	.	CDS	853601	855007	.	-	.	ID=gene0807;Parent=gene0807;Name=gntZ;product=MULTISPECIES: NADP-dependent phosphogluconate dehydrogenase;Locus_tag=gene0807
Scaffold1	.	gene	855171	856568	.	-	.	ID=gene0808;Name=wcaJ;Locus_tag=gene0808
Scaffold1	.	CDS	855171	856568	.	-	.	ID=gene0808;Parent=gene0808;Name=wcaJ;product=MULTISPECIES: undecaprenyl-phosphate glucose phosphotransferase;Locus_tag=gene0808
Scaffold1	.	gene	856646	857314	.	-	.	ID=gene0809;Locus_tag=gene0809
Scaffold1	.	CDS	856646	857314	.	-	.	ID=gene0809;Parent=gene0809;product=acyltransferase;Locus_tag=gene0809
Scaffold1	.	gene	857339	859078	.	-	.	ID=gene0810;Locus_tag=gene0810
Scaffold1	.	CDS	857339	859078	.	-	.	ID=gene0810;Parent=gene0810;product=hypothetical protein;Locus_tag=gene0810
Scaffold1	.	gene	859109	860566	.	-	.	ID=gene0811;Name=wzxC;Locus_tag=gene0811
Scaffold1	.	CDS	859109	860566	.	-	.	ID=gene0811;Parent=gene0811;Name=wzxC;product=MOP flippase family protein;Locus_tag=gene0811
Scaffold1	.	gene	860584	861873	.	-	.	ID=gene0812;Locus_tag=gene0812
Scaffold1	.	CDS	860584	861873	.	-	.	ID=gene0812;Parent=gene0812;product=O-antigen ligase family protein;Locus_tag=gene0812
Scaffold1	.	gene	861830	862996	.	-	.	ID=gene0813;Name=pslH;Locus_tag=gene0813
Scaffold1	.	CDS	861830	862996	.	-	.	ID=gene0813;Parent=gene0813;Name=pslH;product=MULTISPECIES: glycosyltransferase;Locus_tag=gene0813
Scaffold1	.	gene	863002	864123	.	-	.	ID=gene0814;Locus_tag=gene0814
Scaffold1	.	CDS	863002	864123	.	-	.	ID=gene0814;Parent=gene0814;product=MULTISPECIES: glycosyltransferase family 4 protein;Locus_tag=gene0814
Scaffold1	.	gene	864153	865229	.	-	.	ID=gene0815;Name=glgM;Locus_tag=gene0815
Scaffold1	.	CDS	864153	865229	.	-	.	ID=gene0815;Parent=gene0815;Name=glgM;product=glycosyltransferase;Locus_tag=gene0815
Scaffold1	.	gene	865289	867457	.	-	.	ID=gene0816;Name=etk-wzc;Locus_tag=gene0816
Scaffold1	.	CDS	865289	867457	.	-	.	ID=gene0816;Parent=gene0816;Name=etk-wzc;product=polysaccharide biosynthesis tyrosine autokinase;Locus_tag=gene0816
Scaffold1	.	gene	867912	869048	.	-	.	ID=gene0817;Name=gfcE;Locus_tag=gene0817
Scaffold1	.	CDS	867912	869048	.	-	.	ID=gene0817;Parent=gene0817;Name=gfcE;product=MULTISPECIES: polysaccharide export protein;Locus_tag=gene0817
Scaffold1	.	gene	869194	870627	.	-	.	ID=gene0818;Locus_tag=gene0818
Scaffold1	.	CDS	869194	870627	.	-	.	ID=gene0818;Parent=gene0818;product=MULTISPECIES: capsule assembly Wzi family protein;Locus_tag=gene0818
Scaffold1	.	gene	871587	872216	.	-	.	ID=gene0819;Locus_tag=gene0819
Scaffold1	.	CDS	871587	872216	.	-	.	ID=gene0819;Parent=gene0819;product=phosphatase PAP2 family protein;Locus_tag=gene0819
Scaffold1	.	gene	872609	873505	.	-	.	ID=gene0820;Name=galU;Locus_tag=gene0820
Scaffold1	.	CDS	872609	873505	.	-	.	ID=gene0820;Parent=gene0820;Name=galU;product=GalU regulator GalF;Locus_tag=gene0820
Scaffold1	.	gene	874265	875848	.	+	.	ID=gene0821;Name=tlyC;Locus_tag=gene0821
Scaffold1	.	CDS	874265	875848	.	+	.	ID=gene0821;Parent=gene0821;Name=tlyC;product=transmembrane protein;Locus_tag=gene0821
Scaffold1	.	gene	876488	878335	.	-	.	ID=gene0822;Name=asmA;Locus_tag=gene0822
Scaffold1	.	CDS	876488	878335	.	-	.	ID=gene0822;Parent=gene0822;Name=asmA;product=MULTISPECIES: outer membrane assembly protein AsmA;Locus_tag=gene0822
Scaffold1	.	gene	878366	878947	.	-	.	ID=gene0823;Name=dcd;Locus_tag=gene0823
Scaffold1	.	CDS	878366	878947	.	-	.	ID=gene0823;Parent=gene0823;Name=dcd;product=MULTISPECIES: dCTP deaminase;Locus_tag=gene0823
Scaffold1	.	gene	879038	879679	.	-	.	ID=gene0824;Name=udk;Locus_tag=gene0824
Scaffold1	.	CDS	879038	879679	.	-	.	ID=gene0824;Parent=gene0824;Name=udk;product=MULTISPECIES: uridine kinase;Locus_tag=gene0824
Scaffold1	.	gene	879794	880642	.	-	.	ID=gene0825;Name=alkA;Locus_tag=gene0825
Scaffold1	.	CDS	879794	880642	.	-	.	ID=gene0825;Parent=gene0825;Name=alkA;product=MULTISPECIES: DNA-3-methyladenine glycosylase 2;Locus_tag=gene0825
Scaffold1	.	gene	880780	882132	.	+	.	ID=gene0826;Name=yegD;Locus_tag=gene0826
Scaffold1	.	CDS	880780	882132	.	+	.	ID=gene0826;Parent=gene0826;Name=yegD;product=MULTISPECIES: molecular chaperone;Locus_tag=gene0826
Scaffold1	.	gene	882422	884278	.	+	.	ID=gene0827;Name=ladS;Locus_tag=gene0827
Scaffold1	.	CDS	882422	884278	.	+	.	ID=gene0827;Parent=gene0827;Name=ladS;product=sensor histidine kinase;Locus_tag=gene0827
Scaffold1	.	gene	884293	884994	.	+	.	ID=gene0828;Name=phoP;Locus_tag=gene0828
Scaffold1	.	CDS	884293	884994	.	+	.	ID=gene0828;Parent=gene0828;Name=phoP;product=MULTISPECIES: response regulator transcription factor;Locus_tag=gene0828
Scaffold1	.	gene	885232	885372	.	+	.	ID=gene0829;Locus_tag=gene0829
Scaffold1	.	CDS	885232	885372	.	+	.	ID=gene0829;Parent=gene0829;product=MULTISPECIES: small membrane protein;Locus_tag=gene0829
Scaffold1	.	gene	885488	886099	.	+	.	ID=gene0830;Locus_tag=gene0830
Scaffold1	.	CDS	885488	886099	.	+	.	ID=gene0830;Parent=gene0830;product=MULTISPECIES: transcriptional regulator;Locus_tag=gene0830
Scaffold1	.	gene	886372	887646	.	-	.	ID=gene0831;Name=gltP;Locus_tag=gene0831
Scaffold1	.	CDS	886372	887646	.	-	.	ID=gene0831;Parent=gene0831;Name=gltP;product=MULTISPECIES: dicarboxylate/amino acid:cation symporter;Locus_tag=gene0831
Scaffold1	.	gene	887947	889320	.	+	.	ID=gene0832;Name=mdtA;Locus_tag=gene0832
Scaffold1	.	CDS	887947	889320	.	+	.	ID=gene0832;Parent=gene0832;Name=mdtA;product=MULTISPECIES: MdtA/MuxA family multidrug efflux RND transporter periplasmic adaptor subunit;Locus_tag=gene0832
Scaffold1	.	gene	889320	892442	.	+	.	ID=gene0833;Name=mdtB;Locus_tag=gene0833
Scaffold1	.	CDS	889320	892442	.	+	.	ID=gene0833;Parent=gene0833;Name=mdtB;product=MdtB/MuxB family multidrug efflux RND transporter permease subunit;Locus_tag=gene0833
Scaffold1	.	gene	892443	895520	.	+	.	ID=gene0834;Name=mdtC;Locus_tag=gene0834
Scaffold1	.	CDS	892443	895520	.	+	.	ID=gene0834;Parent=gene0834;Name=mdtC;product=multidrug efflux RND transporter permease subunit MdtC;Locus_tag=gene0834
Scaffold1	.	gene	895522	896937	.	+	.	ID=gene0835;Name=mdtD;Locus_tag=gene0835
Scaffold1	.	CDS	895522	896937	.	+	.	ID=gene0835;Parent=gene0835;Name=mdtD;product=MFS transporter;Locus_tag=gene0835
Scaffold1	.	gene	896934	898412	.	+	.	ID=gene0836;Name=baeS;Locus_tag=gene0836
Scaffold1	.	CDS	896934	898412	.	+	.	ID=gene0836;Parent=gene0836;Name=baeS;product=two-component system sensor histidine kinase BaeS;Locus_tag=gene0836
Scaffold1	.	gene	898409	899131	.	+	.	ID=gene0837;Name=baeR;Locus_tag=gene0837
Scaffold1	.	CDS	898409	899131	.	+	.	ID=gene0837;Parent=gene0837;Name=baeR;product=MULTISPECIES: two-component system response regulator BaeR;Locus_tag=gene0837
Scaffold1	.	gene	899450	900811	.	+	.	ID=gene0838;Name=prtC;Locus_tag=gene0838
Scaffold1	.	CDS	899450	900811	.	+	.	ID=gene0838;Parent=gene0838;Name=prtC;product=MULTISPECIES: tRNA 5-hydroxyuridine modification protein YegQ;Locus_tag=gene0838
Scaffold1	.	gene	901054	901950	.	+	.	ID=gene0839;Name=dagK;Locus_tag=gene0839
Scaffold1	.	CDS	901054	901950	.	+	.	ID=gene0839;Parent=gene0839;Name=dagK;product=MULTISPECIES: lipid kinase YegS;Locus_tag=gene0839
Scaffold1	.	gene	902191	902964	.	-	.	ID=gene0840;Name=ddpF;Locus_tag=gene0840
Scaffold1	.	CDS	902191	902964	.	-	.	ID=gene0840;Parent=gene0840;Name=ddpF;product=MULTISPECIES: ABC transporter ATP-binding protein;Locus_tag=gene0840
Scaffold1	.	gene	902975	903838	.	-	.	ID=gene0841;Name=ddpD;Locus_tag=gene0841
Scaffold1	.	CDS	902975	903838	.	-	.	ID=gene0841;Parent=gene0841;Name=ddpD;product=MULTISPECIES: ABC transporter ATP-binding protein;Locus_tag=gene0841
Scaffold1	.	gene	903810	904715	.	-	.	ID=gene0842;Locus_tag=gene0842
Scaffold1	.	CDS	903810	904715	.	-	.	ID=gene0842;Parent=gene0842;product=ABC transporter permease;Locus_tag=gene0842
Scaffold1	.	gene	904712	905749	.	-	.	ID=gene0843;Locus_tag=gene0843
Scaffold1	.	CDS	904712	905749	.	-	.	ID=gene0843;Parent=gene0843;product=MULTISPECIES: ABC transporter permease;Locus_tag=gene0843
Scaffold1	.	gene	905746	907368	.	-	.	ID=gene0844;Locus_tag=gene0844
Scaffold1	.	CDS	905746	907368	.	-	.	ID=gene0844;Parent=gene0844;product=ABC transporter substrate-binding protein;Locus_tag=gene0844
Scaffold1	.	gene	907488	908642	.	-	.	ID=gene0845;Name=gci;Locus_tag=gene0845
Scaffold1	.	CDS	907488	908642	.	-	.	ID=gene0845;Parent=gene0845;Name=gci;product=MULTISPECIES: mandelate racemase family protein;Locus_tag=gene0845
Scaffold1	.	gene	908940	909602	.	-	.	ID=gene0846;Name=hxpB;Locus_tag=gene0846
Scaffold1	.	CDS	908940	909602	.	-	.	ID=gene0846;Parent=gene0846;Name=hxpB;product=MULTISPECIES: HAD-IA family hydrolase;Locus_tag=gene0846
Scaffold1	.	gene	909651	910928	.	-	.	ID=gene0847;Locus_tag=gene0847
Scaffold1	.	CDS	909651	910928	.	-	.	ID=gene0847;Parent=gene0847;product=D-arabinitol transporter;Locus_tag=gene0847
Scaffold1	.	gene	910999	912462	.	-	.	ID=gene0848;Name=xylB;Locus_tag=gene0848
Scaffold1	.	CDS	910999	912462	.	-	.	ID=gene0848;Parent=gene0848;Name=xylB;product=xylulokinase;Locus_tag=gene0848
Scaffold1	.	gene	912472	913839	.	-	.	ID=gene0849;Name=dalD;Locus_tag=gene0849
Scaffold1	.	CDS	912472	913839	.	-	.	ID=gene0849;Parent=gene0849;Name=dalD;product=MULTISPECIES: mannitol dehydrogenase family protein;Locus_tag=gene0849
Scaffold1	.	gene	914046	914987	.	+	.	ID=gene0850;Name=deoR;Locus_tag=gene0850
Scaffold1	.	CDS	914046	914987	.	+	.	ID=gene0850;Parent=gene0850;Name=deoR;product=MULTISPECIES: sugar-binding domain-containing protein;Locus_tag=gene0850
Scaffold1	.	gene	915010	916011	.	-	.	ID=gene0851;Name=fruR;Locus_tag=gene0851
Scaffold1	.	CDS	915010	916011	.	-	.	ID=gene0851;Parent=gene0851;Name=fruR;product=MULTISPECIES: LacI family DNA-binding transcriptional regulator;Locus_tag=gene0851
Scaffold1	.	gene	916266	917015	.	+	.	ID=gene0852;Name=rbtD;Locus_tag=gene0852
Scaffold1	.	CDS	916266	917015	.	+	.	ID=gene0852;Parent=gene0852;Name=rbtD;product=SDR family oxidoreductase;Locus_tag=gene0852
Scaffold1	.	gene	917042	918649	.	+	.	ID=gene0853;Name=rbtK;Locus_tag=gene0853
Scaffold1	.	CDS	917042	918649	.	+	.	ID=gene0853;Parent=gene0853;Name=rbtK;product=FGGY-family carbohydrate kinase;Locus_tag=gene0853
Scaffold1	.	gene	918731	920014	.	+	.	ID=gene0854;Locus_tag=gene0854
Scaffold1	.	CDS	918731	920014	.	+	.	ID=gene0854;Parent=gene0854;product=RbtT/DalT/CsbX family MFS transporter;Locus_tag=gene0854
Scaffold1	.	gene	920073	921125	.	-	.	ID=gene0855;Name=fbaB;Locus_tag=gene0855
Scaffold1	.	CDS	920073	921125	.	-	.	ID=gene0855;Parent=gene0855;Name=fbaB;product=MULTISPECIES: class I fructose-bisphosphate aldolase;Locus_tag=gene0855
Scaffold1	.	gene	921272	922072	.	-	.	ID=gene0856;Name=thiD;Locus_tag=gene0856
Scaffold1	.	CDS	921272	922072	.	-	.	ID=gene0856;Parent=gene0856;Name=thiD;product=MULTISPECIES: bifunctional hydroxymethylpyrimidine kinase/phosphomethylpyrimidine kinase;Locus_tag=gene0856
Scaffold1	.	gene	922069	922842	.	-	.	ID=gene0857;Name=thiM;Locus_tag=gene0857
Scaffold1	.	CDS	922069	922842	.	-	.	ID=gene0857;Parent=gene0857;Name=thiM;product=hydroxyethylthiazole kinase;Locus_tag=gene0857
Scaffold1	.	gene	923204	925180	.	+	.	ID=gene0858;Name=sdsA1;Locus_tag=gene0858
Scaffold1	.	CDS	923204	925180	.	+	.	ID=gene0858;Parent=gene0858;Name=sdsA1;product=MULTISPECIES: alkyl sulfatase dimerization domain-containing protein;Locus_tag=gene0858
Scaffold1	.	gene	925248	925883	.	-	.	ID=gene0859;Locus_tag=gene0859
Scaffold1	.	CDS	925248	925883	.	-	.	ID=gene0859;Parent=gene0859;product=helix-turn-helix domain-containing protein;Locus_tag=gene0859
Scaffold1	.	gene	926087	928063	.	+	.	ID=gene0860;Name=sdsA1;Locus_tag=gene0860
Scaffold1	.	CDS	926087	928063	.	+	.	ID=gene0860;Parent=gene0860;Name=sdsA1;product=alkyl sulfatase dimerization domain-containing protein;Locus_tag=gene0860
Scaffold1	.	gene	928146	929072	.	-	.	ID=gene0861;Name=dhcR;Locus_tag=gene0861
Scaffold1	.	CDS	928146	929072	.	-	.	ID=gene0861;Parent=gene0861;Name=dhcR;product=LysR family transcriptional regulator;Locus_tag=gene0861
Scaffold1	.	gene	929193	931004	.	+	.	ID=gene0862;Name=ade;Locus_tag=gene0862
Scaffold1	.	CDS	929193	931004	.	+	.	ID=gene0862;Parent=gene0862;Name=ade;product=adenine deaminase C-terminal domain-containing protein;Locus_tag=gene0862
Scaffold1	.	gene	931007	932350	.	+	.	ID=gene0863;Name=pbuG;Locus_tag=gene0863
Scaffold1	.	CDS	931007	932350	.	+	.	ID=gene0863;Parent=gene0863;Name=pbuG;product=MULTISPECIES: NCS2 family permease;Locus_tag=gene0863
Scaffold1	.	gene	932340	933230	.	-	.	ID=gene0864;Name=fitG;Locus_tag=gene0864
Scaffold1	.	CDS	932340	933230	.	-	.	ID=gene0864;Parent=gene0864;Name=fitG;product=LysR family transcriptional regulator;Locus_tag=gene0864
Scaffold1	.	gene	933414	933731	.	+	.	ID=gene0865;Name=rcnB;Locus_tag=gene0865
Scaffold1	.	CDS	933414	933731	.	+	.	ID=gene0865;Parent=gene0865;Name=rcnB;product=MULTISPECIES: RcnB family protein;Locus_tag=gene0865
Scaffold1	.	gene	933706	934167	.	+	.	ID=gene0866;Name=yiaC;Locus_tag=gene0866
Scaffold1	.	CDS	933706	934167	.	+	.	ID=gene0866;Parent=gene0866;Name=yiaC;product=GNAT family N-acetyltransferase;Locus_tag=gene0866
Scaffold1	.	gene	934164	935273	.	-	.	ID=gene0867;Name=mrp;Locus_tag=gene0867
Scaffold1	.	CDS	934164	935273	.	-	.	ID=gene0867;Parent=gene0867;Name=mrp;product=MULTISPECIES: iron-sulfur cluster carrier protein ApbC;Locus_tag=gene0867
Scaffold1	.	gene	935418	937460	.	+	.	ID=gene0868;Name=metG;Locus_tag=gene0868
Scaffold1	.	CDS	935418	937460	.	+	.	ID=gene0868;Parent=gene0868;Name=metG;product=methionyl-tRNA synthetase;Locus_tag=gene0868
Scaffold1	.	gene	937577	938047	.	-	.	ID=gene0869;Locus_tag=gene0869
Scaffold1	.	CDS	937577	938047	.	-	.	ID=gene0869;Parent=gene0869;product=MULTISPECIES: DUF1456 family protein;Locus_tag=gene0869
Scaffold1	.	gene	938095	938814	.	-	.	ID=gene0870;Locus_tag=gene0870
Scaffold1	.	CDS	938095	938814	.	-	.	ID=gene0870;Parent=gene0870;product=MULTISPECIES: two-component system response regulator BtsR;Locus_tag=gene0870
Scaffold1	.	gene	938808	940532	.	-	.	ID=gene0871;Locus_tag=gene0871
Scaffold1	.	CDS	938808	940532	.	-	.	ID=gene0871;Parent=gene0871;product=autolysin sensor kinase;Locus_tag=gene0871
Scaffold1	.	gene	940726	940839	.	+	.	ID=gene0872;Locus_tag=gene0872
Scaffold1	.	CDS	940726	940839	.	+	.	ID=gene0872;Parent=gene0872;product=MULTISPECIES: protein YohO;Locus_tag=gene0872
Scaffold1	.	gene	940814	941551	.	-	.	ID=gene0873;Name=opuBD;Locus_tag=gene0873
Scaffold1	.	CDS	940814	941551	.	-	.	ID=gene0873;Parent=gene0873;Name=opuBD;product=MULTISPECIES: ABC transporter permease;Locus_tag=gene0873
Scaffold1	.	gene	941535	942482	.	-	.	ID=gene0874;Name=opuA;Locus_tag=gene0874
Scaffold1	.	CDS	941535	942482	.	-	.	ID=gene0874;Parent=gene0874;Name=opuA;product=ABC transporter ATP-binding protein;Locus_tag=gene0874
Scaffold1	.	gene	942475	943632	.	-	.	ID=gene0875;Name=opuBD;Locus_tag=gene0875
Scaffold1	.	CDS	942475	943632	.	-	.	ID=gene0875;Parent=gene0875;Name=opuBD;product=ABC transporter permease;Locus_tag=gene0875
Scaffold1	.	gene	943640	944557	.	-	.	ID=gene0876;Name=opuC;Locus_tag=gene0876
Scaffold1	.	CDS	943640	944557	.	-	.	ID=gene0876;Parent=gene0876;Name=opuC;product=MULTISPECIES: ABC transporter substrate-binding protein;Locus_tag=gene0876
Scaffold1	.	gene	944694	946991	.	-	.	ID=gene0877;Name=bglX;Locus_tag=gene0877
Scaffold1	.	CDS	944694	946991	.	-	.	ID=gene0877;Parent=gene0877;Name=bglX;product=MULTISPECIES: beta-glucosidase BglX;Locus_tag=gene0877
Scaffold1	.	gene	947186	948931	.	+	.	ID=gene0878;Name=dld;Locus_tag=gene0878
Scaffold1	.	CDS	947186	948931	.	+	.	ID=gene0878;Parent=gene0878;Name=dld;product=MULTISPECIES: D-lactate dehydrogenase;Locus_tag=gene0878
Scaffold1	.	gene	949017	949571	.	+	.	ID=gene0879;Name=mnaT;Locus_tag=gene0879
Scaffold1	.	CDS	949017	949571	.	+	.	ID=gene0879;Parent=gene0879;Name=mnaT;product=MULTISPECIES: GNAT family N-acetyltransferase;Locus_tag=gene0879
Scaffold1	.	gene	949794	950744	.	-	.	ID=gene0880;Name=pbpG;Locus_tag=gene0880
Scaffold1	.	CDS	949794	950744	.	-	.	ID=gene0880;Parent=gene0880;Name=pbpG;product=MULTISPECIES: D-alanyl-D-alanine endopeptidase;Locus_tag=gene0880
Scaffold1	.	gene	950933	951520	.	-	.	ID=gene0881;Locus_tag=gene0881
Scaffold1	.	CDS	950933	951520	.	-	.	ID=gene0881;Parent=gene0881;product=MULTISPECIES: Yip1 family protein;Locus_tag=gene0881
Scaffold1	.	gene	951675	952244	.	+	.	ID=gene0882;Name=dedA;Locus_tag=gene0882
Scaffold1	.	CDS	951675	952244	.	+	.	ID=gene0882;Parent=gene0882;Name=dedA;product=DedA family protein;Locus_tag=gene0882
Scaffold1	.	gene	952380	953819	.	-	.	ID=gene0883;Name=mdtP;Locus_tag=gene0883
Scaffold1	.	CDS	952380	953819	.	-	.	ID=gene0883;Parent=gene0883;Name=mdtP;product=MULTISPECIES: multidrug resistance outer membrane protein MdtQ;Locus_tag=gene0883
Scaffold1	.	gene	954090	955484	.	-	.	ID=gene0884;Name=bglA;Locus_tag=gene0884
Scaffold1	.	CDS	954090	955484	.	-	.	ID=gene0884;Parent=gene0884;Name=bglA;product=6-phospho-beta-glucosidase;Locus_tag=gene0884
Scaffold1	.	gene	955500	957362	.	-	.	ID=gene0885;Name=bglF;Locus_tag=gene0885
Scaffold1	.	CDS	955500	957362	.	-	.	ID=gene0885;Parent=gene0885;Name=bglF;product=PTS system, beta-glucoside-specific IIABC component family protein;Locus_tag=gene0885
Scaffold1	.	gene	957505	958338	.	-	.	ID=gene0886;Name=licT;Locus_tag=gene0886
Scaffold1	.	CDS	957505	958338	.	-	.	ID=gene0886;Parent=gene0886;Name=licT;product=MULTISPECIES: transcriptional antiterminator BglG;Locus_tag=gene0886
Scaffold1	.	gene	958494	959858	.	-	.	ID=gene0887;Name=oprB;Locus_tag=gene0887
Scaffold1	.	CDS	958494	959858	.	-	.	ID=gene0887;Parent=gene0887;Name=oprB;product=carbohydrate porin;Locus_tag=gene0887
Scaffold1	.	gene	960215	961147	.	-	.	ID=gene0888;Name=dusC;Locus_tag=gene0888
Scaffold1	.	CDS	960215	961147	.	-	.	ID=gene0888;Parent=gene0888;Name=dusC;product=MULTISPECIES: tRNA dihydrouridine(16) synthase DusC;Locus_tag=gene0888
Scaffold1	.	gene	961505	961903	.	+	.	ID=gene0889;Name=cidA;Locus_tag=gene0889
Scaffold1	.	CDS	961505	961903	.	+	.	ID=gene0889;Parent=gene0889;Name=cidA;product=MULTISPECIES: CidA/LrgA family protein;Locus_tag=gene0889
Scaffold1	.	gene	961900	962595	.	+	.	ID=gene0890;Name=lrgB;Locus_tag=gene0890
Scaffold1	.	CDS	961900	962595	.	+	.	ID=gene0890;Parent=gene0890;Name=lrgB;product=MULTISPECIES: CidB/LrgB family autolysis modulator;Locus_tag=gene0890
Scaffold1	.	gene	962723	963607	.	+	.	ID=gene0891;Name=cdd;Locus_tag=gene0891
Scaffold1	.	CDS	962723	963607	.	+	.	ID=gene0891;Parent=gene0891;Name=cdd;product=MULTISPECIES: cytidine deaminase;Locus_tag=gene0891
Scaffold1	.	gene	963883	964599	.	+	.	ID=gene0892;Name=sanA;Locus_tag=gene0892
Scaffold1	.	CDS	963883	964599	.	+	.	ID=gene0892;Parent=gene0892;Name=sanA;product=MULTISPECIES: outer membrane permeability protein SanA;Locus_tag=gene0892
Scaffold1	.	gene	964670	965680	.	-	.	ID=gene0893;Name=mglC;Locus_tag=gene0893
Scaffold1	.	CDS	964670	965680	.	-	.	ID=gene0893;Parent=gene0893;Name=mglC;product=MULTISPECIES: galactose/methyl galactoside ABC transporter permease MglC;Locus_tag=gene0893
Scaffold1	.	gene	965696	967216	.	-	.	ID=gene0894;Name=mglA;Locus_tag=gene0894
Scaffold1	.	CDS	965696	967216	.	-	.	ID=gene0894;Parent=gene0894;Name=mglA;product=MULTISPECIES: galactose/methyl galactoside ABC transporter ATP-binding protein MglA;Locus_tag=gene0894
Scaffold1	.	gene	967335	968333	.	-	.	ID=gene0895;Name=mglB;Locus_tag=gene0895
Scaffold1	.	CDS	967335	968333	.	-	.	ID=gene0895;Parent=gene0895;Name=mglB;product=MULTISPECIES: galactose/glucose ABC transporter substrate-binding protein MglB;Locus_tag=gene0895
Scaffold1	.	gene	968630	969652	.	-	.	ID=gene0896;Name=lacI;Locus_tag=gene0896
Scaffold1	.	CDS	968630	969652	.	-	.	ID=gene0896;Parent=gene0896;Name=lacI;product=HTH-type transcriptional regulator GalS;Locus_tag=gene0896
Scaffold1	.	gene	969808	970965	.	-	.	ID=gene0897;Locus_tag=gene0897
Scaffold1	.	CDS	969808	970965	.	-	.	ID=gene0897;Parent=gene0897;product=DUF418 domain-containing protein YeiB;Locus_tag=gene0897
Scaffold1	.	gene	970981	971649	.	-	.	ID=gene0898;Name=folE;Locus_tag=gene0898
Scaffold1	.	CDS	970981	971649	.	-	.	ID=gene0898;Parent=gene0898;Name=folE;product=MULTISPECIES: GTP cyclohydrolase I FolE;Locus_tag=gene0898
Scaffold1	.	gene	972010	972843	.	+	.	ID=gene0899;Name=frmB;Locus_tag=gene0899
Scaffold1	.	CDS	972010	972843	.	+	.	ID=gene0899;Parent=gene0899;Name=frmB;product=MULTISPECIES: S-formylglutathione hydrolase;Locus_tag=gene0899
Scaffold1	.	gene	972914	974887	.	-	.	ID=gene0900;Name=cirA;Locus_tag=gene0900
Scaffold1	.	CDS	972914	974887	.	-	.	ID=gene0900;Parent=gene0900;Name=cirA;product=catecholate siderophore receptor CirA;Locus_tag=gene0900
Scaffold1	.	gene	975386	976855	.	-	.	ID=gene0901;Name=lysP;Locus_tag=gene0901
Scaffold1	.	CDS	975386	976855	.	-	.	ID=gene0901;Parent=gene0901;Name=lysP;product=MULTISPECIES: amino acid permease;Locus_tag=gene0901
Scaffold1	.	gene	977034	977900	.	-	.	ID=gene0902;Name=cysL;Locus_tag=gene0902
Scaffold1	.	CDS	977034	977900	.	-	.	ID=gene0902;Parent=gene0902;Name=cysL;product=MULTISPECIES: DNA-binding transcriptional regulator YeiE;Locus_tag=gene0902
Scaffold1	.	gene	978166	979215	.	+	.	ID=gene0903;Name=sapZ;Locus_tag=gene0903
Scaffold1	.	CDS	978166	979215	.	+	.	ID=gene0903;Parent=gene0903;Name=sapZ;product=MULTISPECIES: YeiH family protein;Locus_tag=gene0903
Scaffold1	.	gene	979287	980141	.	+	.	ID=gene0904;Name=nfo;Locus_tag=gene0904
Scaffold1	.	CDS	979287	980141	.	+	.	ID=gene0904;Parent=gene0904;Name=nfo;product=deoxyribonuclease IV;Locus_tag=gene0904
Scaffold1	.	gene	980193	981887	.	-	.	ID=gene0905;Name=fruA;Locus_tag=gene0905
Scaffold1	.	CDS	980193	981887	.	-	.	ID=gene0905;Parent=gene0905;Name=fruA;product=MULTISPECIES: PTS fructose transporter subunit IIBC;Locus_tag=gene0905
Scaffold1	.	gene	981904	982842	.	-	.	ID=gene0906;Name=fruK;Locus_tag=gene0906
Scaffold1	.	CDS	981904	982842	.	-	.	ID=gene0906;Parent=gene0906;Name=fruK;product=MULTISPECIES: 1-phosphofructokinase;Locus_tag=gene0906
Scaffold1	.	gene	982843	983973	.	-	.	ID=gene0907;Name=fruB;Locus_tag=gene0907
Scaffold1	.	CDS	982843	983973	.	-	.	ID=gene0907;Parent=gene0907;Name=fruB;product=MULTISPECIES: fused PTS fructose transporter subunit IIA/HPr protein;Locus_tag=gene0907
Scaffold1	.	gene	984310	985491	.	+	.	ID=gene0908;Locus_tag=gene0908
Scaffold1	.	CDS	984310	985491	.	+	.	ID=gene0908;Parent=gene0908;product=MULTISPECIES: sugar efflux transporter SetB;Locus_tag=gene0908
Scaffold1	.	gene	985851	986630	.	-	.	ID=gene0909;Locus_tag=gene0909
Scaffold1	.	CDS	985851	986630	.	-	.	ID=gene0909;Parent=gene0909;product=MULTISPECIES: hypothetical protein;Locus_tag=gene0909
Scaffold1	.	gene	987471	988043	.	+	.	ID=gene0910;Name=efp;Locus_tag=gene0910
Scaffold1	.	CDS	987471	988043	.	+	.	ID=gene0910;Parent=gene0910;Name=efp;product=MULTISPECIES: elongation factor P-like protein YeiP;Locus_tag=gene0910
Scaffold1	.	gene	988114	989304	.	-	.	ID=gene0911;Name=uxuA;Locus_tag=gene0911
Scaffold1	.	CDS	988114	989304	.	-	.	ID=gene0911;Parent=gene0911;Name=uxuA;product=MULTISPECIES: mannonate dehydratase;Locus_tag=gene0911
Scaffold1	.	gene	989512	990978	.	+	.	ID=gene0912;Name=uxuB;Locus_tag=gene0912
Scaffold1	.	CDS	989512	990978	.	+	.	ID=gene0912;Parent=gene0912;Name=uxuB;product=MULTISPECIES: fructuronate reductase;Locus_tag=gene0912
Scaffold1	.	gene	991099	992076	.	+	.	ID=gene0913;Name=cobW;Locus_tag=gene0913
Scaffold1	.	CDS	991099	992076	.	+	.	ID=gene0913;Parent=gene0913;Name=cobW;product=MULTISPECIES: GTP-binding protein;Locus_tag=gene0913
Scaffold1	.	gene	992120	992827	.	+	.	ID=gene0914;Name=lpxT;Locus_tag=gene0914
Scaffold1	.	CDS	992120	992827	.	+	.	ID=gene0914;Parent=gene0914;Name=lpxT;product=Inner membrane protein YeiU;Locus_tag=gene0914
Scaffold1	.	gene	993254	993823	.	+	.	ID=gene0915;Name=mepS;Locus_tag=gene0915
Scaffold1	.	CDS	993254	993823	.	+	.	ID=gene0915;Parent=gene0915;Name=mepS;product=MULTISPECIES: bifunctional murein DD-endopeptidase/murein LD-carboxypeptidase;Locus_tag=gene0915
Scaffold1	.	gene	994012	995574	.	+	.	ID=gene0916;Locus_tag=gene0916
Scaffold1	.	CDS	994012	995574	.	+	.	ID=gene0916;Parent=gene0916;product=MULTISPECIES: cyclic di-GMP phosphodiesterase;Locus_tag=gene0916
Scaffold1	.	gene	995643	997448	.	+	.	ID=gene0917;Name=yejA;Locus_tag=gene0917
Scaffold1	.	CDS	995643	997448	.	+	.	ID=gene0917;Parent=gene0917;Name=yejA;product=MULTISPECIES: extracellular solute-binding protein;Locus_tag=gene0917
Scaffold1	.	gene	997458	998552	.	+	.	ID=gene0918;Name=yejB;Locus_tag=gene0918
Scaffold1	.	CDS	997458	998552	.	+	.	ID=gene0918;Parent=gene0918;Name=yejB;product=MULTISPECIES: microcin C ABC transporter permease YejB;Locus_tag=gene0918
Scaffold1	.	gene	998552	999577	.	+	.	ID=gene0919;Name=yejE;Locus_tag=gene0919
Scaffold1	.	CDS	998552	999577	.	+	.	ID=gene0919;Parent=gene0919;Name=yejE;product=MULTISPECIES: microcin C ABC transporter permease;Locus_tag=gene0919
Scaffold1	.	gene	999579	1001168	.	+	.	ID=gene0920;Name=yejF;Locus_tag=gene0920
Scaffold1	.	CDS	999579	1001168	.	+	.	ID=gene0920;Parent=gene0920;Name=yejF;product=microcin C ABC transporter ATP-binding protein YejF;Locus_tag=gene0920
Scaffold1	.	gene	1001172	1001516	.	-	.	ID=gene0921;Locus_tag=gene0921
Scaffold1	.	CDS	1001172	1001516	.	-	.	ID=gene0921;Parent=gene0921;product=MULTISPECIES: YejG family protein;Locus_tag=gene0921
Scaffold1	.	gene	1001848	1003044	.	-	.	ID=gene0922;Name=tcaB;Locus_tag=gene0922
Scaffold1	.	CDS	1001848	1003044	.	-	.	ID=gene0922;Parent=gene0922;Name=tcaB;product=Bcr/CflA family multidrug efflux MFS transporter;Locus_tag=gene0922
Scaffold1	.	gene	1003041	1003760	.	-	.	ID=gene0923;Name=rsuA;Locus_tag=gene0923
Scaffold1	.	CDS	1003041	1003760	.	-	.	ID=gene0923;Parent=gene0923;Name=rsuA;product=16S rRNA pseudouridine(516) synthase RsuA;Locus_tag=gene0923
Scaffold1	.	gene	1003908	1005665	.	+	.	ID=gene0924;Name=radD;Locus_tag=gene0924
Scaffold1	.	CDS	1003908	1005665	.	+	.	ID=gene0924;Parent=gene0924;Name=radD;product=DEAD/DEAH box helicase;Locus_tag=gene0924
Scaffold1	.	gene	1005802	1006086	.	+	.	ID=gene0925;Name=rplY;Locus_tag=gene0925
Scaffold1	.	CDS	1005802	1006086	.	+	.	ID=gene0925;Parent=gene0925;Name=rplY;product=MULTISPECIES: 50S ribosomal protein L25;Locus_tag=gene0925
Scaffold1	.	gene	1006145	1007032	.	-	.	ID=gene0926;Name=nac;Locus_tag=gene0926
Scaffold1	.	CDS	1006145	1007032	.	-	.	ID=gene0926;Parent=gene0926;Name=nac;product=LysR family transcriptional regulator;Locus_tag=gene0926
Scaffold1	.	gene	1007137	1008423	.	+	.	ID=gene0927;Name=ampC;Locus_tag=gene0927
Scaffold1	.	CDS	1007137	1008423	.	+	.	ID=gene0927;Parent=gene0927;Name=ampC;product=beta-lactamase family protein;Locus_tag=gene0927
Scaffold1	.	gene	1008442	1009038	.	-	.	ID=gene0928;Name=nudK;Locus_tag=gene0928
Scaffold1	.	CDS	1008442	1009038	.	-	.	ID=gene0928;Parent=gene0928;Name=nudK;product=MULTISPECIES: NUDIX domain-containing protein;Locus_tag=gene0928
Scaffold1	.	gene	1009121	1009882	.	+	.	ID=gene0929;Name=fruR;Locus_tag=gene0929
Scaffold1	.	CDS	1009121	1009882	.	+	.	ID=gene0929;Parent=gene0929;Name=fruR;product=MULTISPECIES: DeoR/GlpR family DNA-binding transcription regulator;Locus_tag=gene0929
Scaffold1	.	gene	1009902	1010909	.	-	.	ID=gene0930;Name=ndpA;Locus_tag=gene0930
Scaffold1	.	CDS	1009902	1010909	.	-	.	ID=gene0930;Parent=gene0930;Name=ndpA;product=MULTISPECIES: nucleoid-associated protein YejK;Locus_tag=gene0930
Scaffold1	.	gene	1011060	1011323	.	+	.	ID=gene0931;Locus_tag=gene0931
Scaffold1	.	CDS	1011060	1011323	.	+	.	ID=gene0931;Parent=gene0931;product=conserved hypothetical protein;Locus_tag=gene0931
Scaffold1	.	gene	1011342	1013102	.	+	.	ID=gene0932;Locus_tag=gene0932
Scaffold1	.	CDS	1011342	1013102	.	+	.	ID=gene0932;Parent=gene0932;product=MULTISPECIES: LPS biosynthesis-modulating metalloenzyme YejM;Locus_tag=gene0932
Scaffold1	.	gene	1013179	1013255	.	.	.	ID=gene0933
Scaffold1	.	tRNA	1013179	1013255	.	.	.	ID=gene0933;Parent=gene0933;product=tRNA-Pro;Locus_tag=gene0933
Scaffold1	.	gene	1013440	1014549	.	+	.	ID=gene0934;Name=lhr;Locus_tag=gene0934
Scaffold1	.	CDS	1013440	1014549	.	+	.	ID=gene0934;Parent=gene0934;Name=lhr;product=MULTISPECIES: AI-2E family transporter;Locus_tag=gene0934
Scaffold1	.	gene	1014724	1015215	.	+	.	ID=gene0935;Name=eco;Locus_tag=gene0935
Scaffold1	.	CDS	1014724	1015215	.	+	.	ID=gene0935;Parent=gene0935;Name=eco;product=MULTISPECIES: serine protease inhibitor ecotin;Locus_tag=gene0935
Scaffold1	.	gene	1015282	1016916	.	-	.	ID=gene0936;Name=mqo;Locus_tag=gene0936
Scaffold1	.	CDS	1015282	1016916	.	-	.	ID=gene0936;Parent=gene0936;Name=mqo;product=malate dehydrogenase (quinone);Locus_tag=gene0936
Scaffold1	.	gene	1017197	1018435	.	+	.	ID=gene0937;Locus_tag=gene0937
Scaffold1	.	CDS	1017197	1018435	.	+	.	ID=gene0937;Parent=gene0937;product=transporter;Locus_tag=gene0937
Scaffold1	.	gene	1018398	1019834	.	-	.	ID=gene0938;Name=mgtE;Locus_tag=gene0938
Scaffold1	.	CDS	1018398	1019834	.	-	.	ID=gene0938;Parent=gene0938;Name=mgtE;product=MULTISPECIES: magnesium transporter;Locus_tag=gene0938
Scaffold1	.	gene	1019985	1021628	.	-	.	ID=gene0939;Name=yojI;Locus_tag=gene0939
Scaffold1	.	CDS	1019985	1021628	.	-	.	ID=gene0939;Parent=gene0939;Name=yojI;product=MULTISPECIES: multidrug ABC transporter permease/ATP-binding protein;Locus_tag=gene0939
Scaffold1	.	gene	1021703	1022083	.	-	.	ID=gene0940;Name=alkB;Locus_tag=gene0940
Scaffold1	.	CDS	1021703	1022083	.	-	.	ID=gene0940;Parent=gene0940;Name=alkB;product=alkylated DNA repair protein AlkB;Locus_tag=gene0940
Scaffold1	.	gene	1022158	1022490	.	-	.	ID=gene0941;Name=alkB;Locus_tag=gene0941
Scaffold1	.	CDS	1022158	1022490	.	-	.	ID=gene0941;Parent=gene0941;Name=alkB;product=alpha-ketoglutarate-dependent dioxygenase AlkB;Locus_tag=gene0941
Scaffold1	.	gene	1022490	1023554	.	-	.	ID=gene0942;Name=ada;Locus_tag=gene0942
Scaffold1	.	CDS	1022490	1023554	.	-	.	ID=gene0942;Parent=gene0942;Name=ada;product=MULTISPECIES: bifunctional DNA-binding transcriptional regulator/O6-methylguanine-DNA methyltransferase Ada;Locus_tag=gene0942
Scaffold1	.	gene	1023628	1024680	.	-	.	ID=gene0943;Name=apbE;Locus_tag=gene0943
Scaffold1	.	CDS	1023628	1024680	.	-	.	ID=gene0943;Parent=gene0943;Name=apbE;product=FAD:protein FMN transferase ApbE;Locus_tag=gene0943
Scaffold1	.	gene	1024784	1025881	.	-	.	ID=gene0944;Name=ompC;Locus_tag=gene0944
Scaffold1	.	CDS	1024784	1025881	.	-	.	ID=gene0944;Parent=gene0944;Name=ompC;product=MULTISPECIES: porin OmpC;Locus_tag=gene0944
Scaffold1	.	gene	1026653	1029310	.	+	.	ID=gene0945;Name=rcsD;Locus_tag=gene0945
Scaffold1	.	CDS	1026653	1029310	.	+	.	ID=gene0945;Parent=gene0945;Name=rcsD;product=MULTISPECIES: phosphotransferase RcsD;Locus_tag=gene0945
Scaffold1	.	gene	1029326	1029976	.	+	.	ID=gene0946;Name=rcsB;Locus_tag=gene0946
Scaffold1	.	CDS	1029326	1029976	.	+	.	ID=gene0946;Parent=gene0946;Name=rcsB;product=MULTISPECIES: response regulator transcription factor RcsB;Locus_tag=gene0946
Scaffold1	.	gene	1030022	1032862	.	-	.	ID=gene0947;Name=rcsC;Locus_tag=gene0947
Scaffold1	.	CDS	1030022	1032862	.	-	.	ID=gene0947;Parent=gene0947;Name=rcsC;product=two-component system sensor histidine kinase RcsC;Locus_tag=gene0947
Scaffold1	.	gene	1032918	1035932	.	+	.	ID=gene0948;Name=atoS;Locus_tag=gene0948
Scaffold1	.	CDS	1032918	1035932	.	+	.	ID=gene0948;Parent=gene0948;Name=atoS;product=two-component system sensor histidine kinase AtoS;Locus_tag=gene0948
Scaffold1	.	gene	1036129	1036791	.	+	.	ID=gene0949;Name=atoD;Locus_tag=gene0949
Scaffold1	.	CDS	1036129	1036791	.	+	.	ID=gene0949;Parent=gene0949;Name=atoD;product=MULTISPECIES: acetate CoA-transferase subunit alpha;Locus_tag=gene0949
Scaffold1	.	gene	1036791	1037441	.	+	.	ID=gene0950;Name=atoA;Locus_tag=gene0950
Scaffold1	.	CDS	1036791	1037441	.	+	.	ID=gene0950;Parent=gene0950;Name=atoA;product=3-oxoacid CoA-transferase subunit B;Locus_tag=gene0950
Scaffold1	.	gene	1037438	1038760	.	+	.	ID=gene0951;Name=atoE;Locus_tag=gene0951
Scaffold1	.	CDS	1037438	1038760	.	+	.	ID=gene0951;Parent=gene0951;Name=atoE;product=TIGR00366 family protein;Locus_tag=gene0951
Scaffold1	.	gene	1038790	1039512	.	+	.	ID=gene0952;Name=atoB;Locus_tag=gene0952
Scaffold1	.	CDS	1038790	1039512	.	+	.	ID=gene0952;Parent=gene0952;Name=atoB;product=acetyl-CoA acetyltransferase;Locus_tag=gene0952
Scaffold1	.	gene	1039479	1039970	.	+	.	ID=gene0953;Name=atoB;Locus_tag=gene0953
Scaffold1	.	CDS	1039479	1039970	.	+	.	ID=gene0953;Parent=gene0953;Name=atoB;product=thiolase, C-terminal domain protein;Locus_tag=gene0953
Scaffold1	.	gene	1040081	1042717	.	-	.	ID=gene0954;Name=gyrA;Locus_tag=gene0954
Scaffold1	.	CDS	1040081	1042717	.	-	.	ID=gene0954;Parent=gene0954;Name=gyrA;product=DNA topoisomerase (ATP-hydrolyzing) subunit A;Locus_tag=gene0954
Scaffold1	.	gene	1042864	1043592	.	+	.	ID=gene0955;Name=ubiG;Locus_tag=gene0955
Scaffold1	.	CDS	1042864	1043592	.	+	.	ID=gene0955;Parent=gene0955;Name=ubiG;product=MULTISPECIES: bifunctional 3-demethylubiquinone 3-O-methyltransferase/2-octaprenyl-6-hydroxy phenol methylase;Locus_tag=gene0955
Scaffold1	.	gene	1043937	1046222	.	+	.	ID=gene0956;Name=nrdA;Locus_tag=gene0956
Scaffold1	.	CDS	1043937	1046222	.	+	.	ID=gene0956;Parent=gene0956;Name=nrdA;product=ribonucleoside-diphosphate reductase subunit alpha;Locus_tag=gene0956
Scaffold1	.	gene	1046324	1047454	.	+	.	ID=gene0957;Name=nrdB;Locus_tag=gene0957
Scaffold1	.	CDS	1046324	1047454	.	+	.	ID=gene0957;Parent=gene0957;Name=nrdB;product=MULTISPECIES: class Ia ribonucleoside-diphosphate reductase subunit beta;Locus_tag=gene0957
Scaffold1	.	gene	1047454	1047708	.	+	.	ID=gene0958;Name=yfaE;Locus_tag=gene0958
Scaffold1	.	CDS	1047454	1047708	.	+	.	ID=gene0958;Parent=gene0958;Name=yfaE;product=MULTISPECIES: class I ribonucleotide reductase maintenance protein YfaE;Locus_tag=gene0958
Scaffold1	.	gene	1048172	1049242	.	-	.	ID=gene0959;Name=glpQ;Locus_tag=gene0959
Scaffold1	.	CDS	1048172	1049242	.	-	.	ID=gene0959;Parent=gene0959;Name=glpQ;product=glycerophosphodiester phosphodiesterase;Locus_tag=gene0959
Scaffold1	.	gene	1049252	1050598	.	-	.	ID=gene0960;Name=glpT;Locus_tag=gene0960
Scaffold1	.	CDS	1049252	1050598	.	-	.	ID=gene0960;Parent=gene0960;Name=glpT;product=glycerol-3-phosphate transporter;Locus_tag=gene0960
Scaffold1	.	gene	1050870	1052492	.	+	.	ID=gene0961;Name=glpA;Locus_tag=gene0961
Scaffold1	.	CDS	1050870	1052492	.	+	.	ID=gene0961;Parent=gene0961;Name=glpA;product=MULTISPECIES: anaerobic glycerol-3-phosphate dehydrogenase subunit A;Locus_tag=gene0961
Scaffold1	.	gene	1052482	1053741	.	+	.	ID=gene0962;Name=glpB;Locus_tag=gene0962
Scaffold1	.	CDS	1052482	1053741	.	+	.	ID=gene0962;Parent=gene0962;Name=glpB;product=glycerol-3-phosphate dehydrogenase subunit GlpB;Locus_tag=gene0962
Scaffold1	.	gene	1053738	1054916	.	+	.	ID=gene0963;Name=glpC;Locus_tag=gene0963
Scaffold1	.	CDS	1053738	1054916	.	+	.	ID=gene0963;Parent=gene0963;Name=glpC;product=anaerobic glycerol-3-phosphate dehydrogenase subunit GlpC;Locus_tag=gene0963
Scaffold1	.	gene	1054938	1055741	.	-	.	ID=gene0964;Name=rhmA;Locus_tag=gene0964
Scaffold1	.	CDS	1054938	1055741	.	-	.	ID=gene0964;Parent=gene0964;Name=rhmA;product=MULTISPECIES: 2-keto-3-deoxy-L-rhamnonate aldolase;Locus_tag=gene0964
Scaffold1	.	gene	1055756	1057048	.	-	.	ID=gene0965;Name=rhmT;Locus_tag=gene0965
Scaffold1	.	CDS	1055756	1057048	.	-	.	ID=gene0965;Parent=gene0965;Name=rhmT;product=MFS transporter;Locus_tag=gene0965
Scaffold1	.	gene	1057088	1058293	.	-	.	ID=gene0966;Name=rhmD;Locus_tag=gene0966
Scaffold1	.	CDS	1057088	1058293	.	-	.	ID=gene0966;Parent=gene0966;Name=rhmD;product=MULTISPECIES: L-rhamnonate dehydratase;Locus_tag=gene0966
Scaffold1	.	gene	1058304	1059089	.	-	.	ID=gene0967;Name=kdgR;Locus_tag=gene0967
Scaffold1	.	CDS	1058304	1059089	.	-	.	ID=gene0967;Parent=gene0967;Name=kdgR;product=MULTISPECIES: IclR family transcriptional regulator;Locus_tag=gene0967
Scaffold1	.	gene	1059294	1060490	.	-	.	ID=gene0968;Name=pncC;Locus_tag=gene0968
Scaffold1	.	CDS	1059294	1060490	.	-	.	ID=gene0968;Parent=gene0968;Name=pncC;product=MULTISPECIES: nicotinamide mononucleotide deamidase-related protein YfaY;Locus_tag=gene0968
Scaffold1	.	gene	1060593	1061135	.	-	.	ID=gene0969;Locus_tag=gene0969
Scaffold1	.	CDS	1060593	1061135	.	-	.	ID=gene0969;Parent=gene0969;product=MULTISPECIES: YfaZ family outer membrane protein;Locus_tag=gene0969
Scaffold1	.	gene	1061410	1062351	.	-	.	ID=gene0970;Name=rpnB;Locus_tag=gene0970
Scaffold1	.	CDS	1061410	1062351	.	-	.	ID=gene0970;Parent=gene0970;Name=rpnB;product=Rpn family recombination-promoting nuclease/putative transposase;Locus_tag=gene0970
Scaffold1	.	gene	1062489	1062914	.	+	.	ID=gene0971;Name=nudI;Locus_tag=gene0971
Scaffold1	.	CDS	1062489	1062914	.	+	.	ID=gene0971;Parent=gene0971;Name=nudI;product=nucleoside triphosphatase NudI;Locus_tag=gene0971
Scaffold1	.	gene	1062970	1064346	.	-	.	ID=gene0972;Name=menE;Locus_tag=gene0972
Scaffold1	.	CDS	1062970	1064346	.	-	.	ID=gene0972;Parent=gene0972;Name=menE;product=o-succinylbenzoate--CoA ligase;Locus_tag=gene0972
Scaffold1	.	gene	1064343	1065308	.	-	.	ID=gene0973;Name=menC;Locus_tag=gene0973
Scaffold1	.	CDS	1064343	1065308	.	-	.	ID=gene0973;Parent=gene0973;Name=menC;product=o-succinylbenzoate synthase;Locus_tag=gene0973
Scaffold1	.	gene	1065308	1066165	.	-	.	ID=gene0974;Name=menB;Locus_tag=gene0974
Scaffold1	.	CDS	1065308	1066165	.	-	.	ID=gene0974;Parent=gene0974;Name=menB;product=MULTISPECIES: 1,4-dihydroxy-2-naphthoyl-CoA synthase;Locus_tag=gene0974
Scaffold1	.	gene	1066180	1066938	.	-	.	ID=gene0975;Name=menH;Locus_tag=gene0975
Scaffold1	.	CDS	1066180	1066938	.	-	.	ID=gene0975;Parent=gene0975;Name=menH;product=2-succinyl-6-hydroxy-2,4-cyclohexadiene-1-carboxylate synthase;Locus_tag=gene0975
Scaffold1	.	gene	1066935	1068605	.	-	.	ID=gene0976;Name=menD;Locus_tag=gene0976
Scaffold1	.	CDS	1066935	1068605	.	-	.	ID=gene0976;Parent=gene0976;Name=menD;product=2-succinyl-6-hydroxy-2,4-cyclohexadiene-1-carboxylate synthase;Locus_tag=gene0976
Scaffold1	.	gene	1068688	1069977	.	-	.	ID=gene0977;Name=menF;Locus_tag=gene0977
Scaffold1	.	CDS	1068688	1069977	.	-	.	ID=gene0977;Parent=gene0977;Name=menF;product=isochorismate synthase MenF;Locus_tag=gene0977
Scaffold1	.	gene	1070113	1070571	.	-	.	ID=gene0978;Name=elaA;Locus_tag=gene0978
Scaffold1	.	CDS	1070113	1070571	.	-	.	ID=gene0978;Parent=gene0978;Name=elaA;product=protein elaA;Locus_tag=gene0978
Scaffold1	.	gene	1070632	1071552	.	+	.	ID=gene0979;Name=rnz;Locus_tag=gene0979
Scaffold1	.	CDS	1070632	1071552	.	+	.	ID=gene0979;Parent=gene0979;Name=rnz;product=MULTISPECIES: ribonuclease Z;Locus_tag=gene0979
Scaffold1	.	gene	1071607	1073064	.	-	.	ID=gene0980;Name=nuoN;Locus_tag=gene0980
Scaffold1	.	CDS	1071607	1073064	.	-	.	ID=gene0980;Parent=gene0980;Name=nuoN;product=MULTISPECIES: NADH-quinone oxidoreductase subunit NuoN;Locus_tag=gene0980
Scaffold1	.	gene	1073071	1074600	.	-	.	ID=gene0981;Name=nuoM;Locus_tag=gene0981
Scaffold1	.	CDS	1073071	1074600	.	-	.	ID=gene0981;Parent=gene0981;Name=nuoM;product=MULTISPECIES: NADH-quinone oxidoreductase subunit M;Locus_tag=gene0981
Scaffold1	.	gene	1074770	1076611	.	-	.	ID=gene0982;Name=nuoL;Locus_tag=gene0982
Scaffold1	.	CDS	1074770	1076611	.	-	.	ID=gene0982;Parent=gene0982;Name=nuoL;product=MULTISPECIES: NADH-quinone oxidoreductase subunit L;Locus_tag=gene0982
Scaffold1	.	gene	1076608	1076910	.	-	.	ID=gene0983;Name=nuoK;Locus_tag=gene0983
Scaffold1	.	CDS	1076608	1076910	.	-	.	ID=gene0983;Parent=gene0983;Name=nuoK;product=MULTISPECIES: NADH-quinone oxidoreductase subunit NuoK;Locus_tag=gene0983
Scaffold1	.	gene	1076907	1077461	.	-	.	ID=gene0984;Name=nuoJ;Locus_tag=gene0984
Scaffold1	.	CDS	1076907	1077461	.	-	.	ID=gene0984;Parent=gene0984;Name=nuoJ;product=MULTISPECIES: NADH-quinone oxidoreductase subunit J;Locus_tag=gene0984
Scaffold1	.	gene	1077473	1078015	.	-	.	ID=gene0985;Name=nuoI;Locus_tag=gene0985
Scaffold1	.	CDS	1077473	1078015	.	-	.	ID=gene0985;Parent=gene0985;Name=nuoI;product=MULTISPECIES: NADH-quinone oxidoreductase subunit NuoI;Locus_tag=gene0985
Scaffold1	.	gene	1078030	1079007	.	-	.	ID=gene0986;Name=nuoH;Locus_tag=gene0986
Scaffold1	.	CDS	1078030	1079007	.	-	.	ID=gene0986;Parent=gene0986;Name=nuoH;product=MULTISPECIES: NADH-quinone oxidoreductase subunit NuoH;Locus_tag=gene0986
Scaffold1	.	gene	1079004	1081730	.	-	.	ID=gene0987;Name=nuoG;Locus_tag=gene0987
Scaffold1	.	CDS	1079004	1081730	.	-	.	ID=gene0987;Parent=gene0987;Name=nuoG;product=MULTISPECIES: NADH-quinone oxidoreductase subunit NuoG;Locus_tag=gene0987
Scaffold1	.	gene	1081763	1083100	.	-	.	ID=gene0988;Name=nuoF;Locus_tag=gene0988
Scaffold1	.	CDS	1081763	1083100	.	-	.	ID=gene0988;Parent=gene0988;Name=nuoF;product=MULTISPECIES: NADH-quinone oxidoreductase subunit NuoF;Locus_tag=gene0988
Scaffold1	.	gene	1083097	1083597	.	-	.	ID=gene0989;Name=nuoE;Locus_tag=gene0989
Scaffold1	.	CDS	1083097	1083597	.	-	.	ID=gene0989;Parent=gene0989;Name=nuoE;product=MULTISPECIES: NADH-quinone oxidoreductase subunit NuoE;Locus_tag=gene0989
Scaffold1	.	gene	1083600	1085408	.	-	.	ID=gene0990;Name=nuoCD;Locus_tag=gene0990
Scaffold1	.	CDS	1083600	1085408	.	-	.	ID=gene0990;Parent=gene0990;Name=nuoCD;product=MULTISPECIES: NADH-quinone oxidoreductase subunit C/D;Locus_tag=gene0990
Scaffold1	.	gene	1085495	1086169	.	-	.	ID=gene0991;Name=nuoB;Locus_tag=gene0991
Scaffold1	.	CDS	1085495	1086169	.	-	.	ID=gene0991;Parent=gene0991;Name=nuoB;product=MULTISPECIES: NADH-quinone oxidoreductase subunit NuoB;Locus_tag=gene0991
Scaffold1	.	gene	1086185	1086544	.	-	.	ID=gene0992;Name=nuoA;Locus_tag=gene0992
Scaffold1	.	CDS	1086185	1086544	.	-	.	ID=gene0992;Parent=gene0992;Name=nuoA;product=NADH-quinone oxidoreductase subunit A;Locus_tag=gene0992
Scaffold1	.	gene	1087283	1088209	.	-	.	ID=gene0993;Name=cysL;Locus_tag=gene0993
Scaffold1	.	CDS	1087283	1088209	.	-	.	ID=gene0993;Parent=gene0993;Name=cysL;product=MULTISPECIES: LysR family transcriptional regulator;Locus_tag=gene0993
Scaffold1	.	gene	1089082	1090299	.	+	.	ID=gene0994;Name=alaA;Locus_tag=gene0994
Scaffold1	.	CDS	1089082	1090299	.	+	.	ID=gene0994;Parent=gene0994;Name=alaA;product=MULTISPECIES: alanine transaminase AlaA;Locus_tag=gene0994
Scaffold1	.	gene	1090381	1090980	.	+	.	ID=gene0995;Name=yfbR;Locus_tag=gene0995
Scaffold1	.	CDS	1090381	1090980	.	+	.	ID=gene0995;Parent=gene0995;Name=yfbR;product=MULTISPECIES: 5'-deoxynucleotidase;Locus_tag=gene0995
Scaffold1	.	gene	1091025	1092857	.	-	.	ID=gene0996;Locus_tag=gene0996
Scaffold1	.	CDS	1091025	1092857	.	-	.	ID=gene0996;Parent=gene0996;product=SLC13 family permease;Locus_tag=gene0996
Scaffold1	.	gene	1092934	1093593	.	-	.	ID=gene0997;Name=hxpA;Locus_tag=gene0997
Scaffold1	.	CDS	1092934	1093593	.	-	.	ID=gene0997;Parent=gene0997;Name=hxpA;product=MULTISPECIES: sugar phosphatase;Locus_tag=gene0997
Scaffold1	.	gene	1093605	1094099	.	-	.	ID=gene0998;Locus_tag=gene0998
Scaffold1	.	CDS	1093605	1094099	.	-	.	ID=gene0998;Parent=gene0998;product=YfbU family protein;Locus_tag=gene0998
Scaffold1	.	gene	1094187	1094642	.	-	.	ID=gene0999;Locus_tag=gene0999
Scaffold1	.	CDS	1094187	1094642	.	-	.	ID=gene0999;Parent=gene0999;product=MULTISPECIES: terminus macrodomain insulation protein YfbV;Locus_tag=gene0999
Scaffold1	.	gene	1094980	1096182	.	+	.	ID=gene1000;Name=ackA;Locus_tag=gene1000
[truncated: 7,955 more rows]
