# Supplementary material for: A novel esterase regulates Klebsiella pneumoniae hypermucoviscosity and virulence
Source: PLoS Pathog. 2024 Oct 31;20(10):e1012675. doi: 10.1371/journal.ppat.1012675 (PMC11556721; doi:10.1371/journal.ppat.1012675)
Supplement: S1 Data — (ZIP) [file ppat.1012675.s019.zip › S1_Data/Whole_Genome_Sequensing_of_4_Isogenic_Mutants/TH16622.all.gff]

##gff-version 3
Scaffold1	.	gene	264	374	.	+	.	ID=gene0001;Locus_tag=gene0001
Scaffold1	.	rRNA	264	374	.	+	.	ID=gene0001;Parent=gene0001;Name=5S_rRNA;product=5S ribosomal RNA;Locus_tag=gene0001
Scaffold1	.	gene	788	2086	.	+	.	ID=gene0002;Name=kgtP;Locus_tag=gene0002
Scaffold1	.	CDS	788	2086	.	+	.	ID=gene0002;Parent=gene0002;Name=kgtP;product=MULTISPECIES: MFS transporter;Locus_tag=gene0002
Scaffold1	.	gene	2090	2413	.	-	.	ID=gene0003;Name=yfiM;Locus_tag=gene0003
Scaffold1	.	CDS	2090	2413	.	-	.	ID=gene0003;Parent=gene0003;Name=yfiM;product=YfiM family lipoprotein;Locus_tag=gene0003
Scaffold1	.	gene	2455	3810	.	-	.	ID=gene0004;Name=pssA;Locus_tag=gene0004
Scaffold1	.	CDS	2455	3810	.	-	.	ID=gene0004;Parent=gene0004;Name=pssA;product=MULTISPECIES: CDP-diacylglycerol--serine O-phosphatidyltransferase;Locus_tag=gene0004
Scaffold1	.	gene	3931	6582	.	-	.	ID=gene0005;Name=yfiQ;Locus_tag=gene0005
Scaffold1	.	CDS	3931	6582	.	-	.	ID=gene0005;Parent=gene0005;Name=yfiQ;product=MULTISPECIES: protein lysine acetyltransferase;Locus_tag=gene0005
Scaffold1	.	gene	6617	7315	.	-	.	ID=gene0006;Name=tapT;Locus_tag=gene0006
Scaffold1	.	CDS	6617	7315	.	-	.	ID=gene0006;Parent=gene0006;Name=tapT;product=MULTISPECIES: tRNA-uridine aminocarboxypropyltransferase;Locus_tag=gene0006
Scaffold1	.	gene	7385	7810	.	-	.	ID=gene0007;Name=trxC;Locus_tag=gene0007
Scaffold1	.	CDS	7385	7810	.	-	.	ID=gene0007;Parent=gene0007;Name=trxC;product=MULTISPECIES: thioredoxin TrxC;Locus_tag=gene0007
Scaffold1	.	gene	8014	9099	.	+	.	ID=gene0008;Name=yfiF;Locus_tag=gene0008
Scaffold1	.	CDS	8014	9099	.	+	.	ID=gene0008;Parent=gene0008;Name=yfiF;product=tRNA/rRNA methyltransferase;Locus_tag=gene0008
Scaffold1	.	gene	9157	9846	.	-	.	ID=gene0009;Locus_tag=gene0009
Scaffold1	.	CDS	9157	9846	.	-	.	ID=gene0009;Parent=gene0009;product=MULTISPECIES: uracil-DNA glycosylase;Locus_tag=gene0009
Scaffold1	.	gene	10159	10542	.	+	.	ID=gene0010;Name=grcA;Locus_tag=gene0010
Scaffold1	.	CDS	10159	10542	.	+	.	ID=gene0010;Parent=gene0010;Name=grcA;product=MULTISPECIES: autonomous glycyl radical cofactor GrcA;Locus_tag=gene0010
Scaffold1	.	gene	10588	11919	.	-	.	ID=gene0011;Name=srmB;Locus_tag=gene0011
Scaffold1	.	CDS	10588	11919	.	-	.	ID=gene0011;Parent=gene0011;Name=srmB;product=ATP-dependent RNA helicase SrmB;Locus_tag=gene0011
Scaffold1	.	gene	12051	12788	.	+	.	ID=gene0012;Name=yfiC;Locus_tag=gene0012
Scaffold1	.	CDS	12051	12788	.	+	.	ID=gene0012;Parent=gene0012;Name=yfiC;product=MULTISPECIES: tRNA1(Val) (adenine(37)-N6)-methyltransferase;Locus_tag=gene0012
Scaffold1	.	gene	12773	14392	.	-	.	ID=gene0013;Name=nadB;Locus_tag=gene0013
Scaffold1	.	CDS	12773	14392	.	-	.	ID=gene0013;Parent=gene0013;Name=nadB;product=MULTISPECIES: L-aspartate oxidase;Locus_tag=gene0013
Scaffold1	.	gene	14813	15388	.	+	.	ID=gene0014;Name=rpoE;Locus_tag=gene0014
Scaffold1	.	CDS	14813	15388	.	+	.	ID=gene0014;Parent=gene0014;Name=rpoE;product=MULTISPECIES: RNA polymerase sigma factor RpoE;Locus_tag=gene0014
Scaffold1	.	gene	15421	16071	.	+	.	ID=gene0015;Name=rseA;Locus_tag=gene0015
Scaffold1	.	CDS	15421	16071	.	+	.	ID=gene0015;Parent=gene0015;Name=rseA;product=MULTISPECIES: anti-sigma-E factor RseA;Locus_tag=gene0015
Scaffold1	.	gene	16071	17027	.	+	.	ID=gene0016;Name=rseB;Locus_tag=gene0016
Scaffold1	.	CDS	16071	17027	.	+	.	ID=gene0016;Parent=gene0016;Name=rseB;product=MULTISPECIES: sigma-E factor regulatory protein RseB;Locus_tag=gene0016
Scaffold1	.	gene	17024	17503	.	+	.	ID=gene0017;Name=rseC;Locus_tag=gene0017
Scaffold1	.	CDS	17024	17503	.	+	.	ID=gene0017;Parent=gene0017;Name=rseC;product=MULTISPECIES: SoxR-reducing system protein RseC;Locus_tag=gene0017
Scaffold1	.	gene	17689	19488	.	+	.	ID=gene0018;Name=lepA;Locus_tag=gene0018
Scaffold1	.	CDS	17689	19488	.	+	.	ID=gene0018;Parent=gene0018;Name=lepA;product=MULTISPECIES: translation elongation factor 4;Locus_tag=gene0018
Scaffold1	.	gene	19504	20478	.	+	.	ID=gene0019;Name=lepB;Locus_tag=gene0019
Scaffold1	.	CDS	19504	20478	.	+	.	ID=gene0019;Parent=gene0019;Name=lepB;product=MULTISPECIES: signal peptidase I;Locus_tag=gene0019
Scaffold1	.	gene	20728	21408	.	+	.	ID=gene0020;Name=rnc;Locus_tag=gene0020
Scaffold1	.	CDS	20728	21408	.	+	.	ID=gene0020;Parent=gene0020;Name=rnc;product=MULTISPECIES: ribonuclease III;Locus_tag=gene0020
Scaffold1	.	gene	21405	22310	.	+	.	ID=gene0021;Name=era;Locus_tag=gene0021
Scaffold1	.	CDS	21405	22310	.	+	.	ID=gene0021;Parent=gene0021;Name=era;product=MULTISPECIES: GTPase Era;Locus_tag=gene0021
Scaffold1	.	gene	22322	23059	.	+	.	ID=gene0022;Name=recO;Locus_tag=gene0022
Scaffold1	.	CDS	22322	23059	.	+	.	ID=gene0022;Parent=gene0022;Name=recO;product=MULTISPECIES: DNA repair protein RecO;Locus_tag=gene0022
Scaffold1	.	gene	23071	23802	.	+	.	ID=gene0023;Name=pdxJ;Locus_tag=gene0023
Scaffold1	.	CDS	23071	23802	.	+	.	ID=gene0023;Parent=gene0023;Name=pdxJ;product=MULTISPECIES: pyridoxine 5'-phosphate synthase;Locus_tag=gene0023
Scaffold1	.	gene	23802	24182	.	+	.	ID=gene0024;Name=acpS;Locus_tag=gene0024
Scaffold1	.	CDS	23802	24182	.	+	.	ID=gene0024;Parent=gene0024;Name=acpS;product=MULTISPECIES: holo-ACP synthase;Locus_tag=gene0024
Scaffold1	.	gene	24195	24455	.	-	.	ID=gene0025;Name=fer;Locus_tag=gene0025
Scaffold1	.	CDS	24195	24455	.	-	.	ID=gene0025;Parent=gene0025;Name=fer;product=MULTISPECIES: YfhL family 4Fe-4S dicluster ferredoxin;Locus_tag=gene0025
Scaffold1	.	gene	24512	25360	.	-	.	ID=gene0026;Name=murR;Locus_tag=gene0026
Scaffold1	.	CDS	24512	25360	.	-	.	ID=gene0026;Parent=gene0026;Name=murR;product=MULTISPECIES: MurR/RpiR family transcriptional regulator;Locus_tag=gene0026
Scaffold1	.	gene	25574	26209	.	+	.	ID=gene0027;Name=pgpC;Locus_tag=gene0027
Scaffold1	.	CDS	25574	26209	.	+	.	ID=gene0027;Parent=gene0027;Name=pgpC;product=MULTISPECIES: phosphatidylglycerophosphatase C;Locus_tag=gene0027
Scaffold1	.	gene	26272	26781	.	+	.	ID=gene0028;Name=tadA;Locus_tag=gene0028
Scaffold1	.	CDS	26272	26781	.	+	.	ID=gene0028;Parent=gene0028;Name=tadA;product=tRNA adenosine(34) deaminase TadA;Locus_tag=gene0028
Scaffold1	.	gene	26778	28394	.	-	.	ID=gene0029;Name=mltF;Locus_tag=gene0029
Scaffold1	.	CDS	26778	28394	.	-	.	ID=gene0029;Parent=gene0029;Name=mltF;product=MULTISPECIES: membrane-bound lytic murein transglycosylase MltF;Locus_tag=gene0029
Scaffold1	.	gene	28570	32457	.	+	.	ID=gene0030;Name=purL;Locus_tag=gene0030
Scaffold1	.	CDS	28570	32457	.	+	.	ID=gene0030;Parent=gene0030;Name=purL;product=phosphoribosylformylglycinamidine synthase;Locus_tag=gene0030
Scaffold1	.	gene	33048	34469	.	+	.	ID=gene0031;Name=glrK;Locus_tag=gene0031
Scaffold1	.	CDS	33048	34469	.	+	.	ID=gene0031;Parent=gene0031;Name=glrK;product=MULTISPECIES: HAMP domain-containing sensor histidine kinase;Locus_tag=gene0031
Scaffold1	.	gene	34499	35185	.	+	.	ID=gene0032;Locus_tag=gene0032
Scaffold1	.	CDS	34499	35185	.	+	.	ID=gene0032;Parent=gene0032;product=MULTISPECIES: two-component system QseEF-associated lipoprotein QseG;Locus_tag=gene0032
Scaffold1	.	gene	35172	36509	.	+	.	ID=gene0033;Name=glrR;Locus_tag=gene0033
Scaffold1	.	CDS	35172	36509	.	+	.	ID=gene0033;Parent=gene0033;Name=glrR;product=two-component system response regulator GlrR;Locus_tag=gene0033
Scaffold1	.	gene	36575	36913	.	+	.	ID=gene0034;Name=glnB;Locus_tag=gene0034
Scaffold1	.	CDS	36575	36913	.	+	.	ID=gene0034;Parent=gene0034;Name=glnB;product=MULTISPECIES: nitrogen regulatory protein P-II;Locus_tag=gene0034
Scaffold1	.	gene	36988	38178	.	-	.	ID=gene0035;Name=hmp;Locus_tag=gene0035
Scaffold1	.	CDS	36988	38178	.	-	.	ID=gene0035;Parent=gene0035;Name=hmp;product=MULTISPECIES: NO-inducible flavohemoprotein;Locus_tag=gene0035
Scaffold1	.	gene	38504	39757	.	+	.	ID=gene0036;Name=glyA;Locus_tag=gene0036
Scaffold1	.	CDS	38504	39757	.	+	.	ID=gene0036;Parent=gene0036;Name=glyA;product=MULTISPECIES: serine hydroxymethyltransferase;Locus_tag=gene0036
Scaffold1	.	gene	39813	40280	.	-	.	ID=gene0037;Locus_tag=gene0037
Scaffold1	.	CDS	39813	40280	.	-	.	ID=gene0037;Parent=gene0037;product=Inner membrane protein YphA;Locus_tag=gene0037
Scaffold1	.	gene	40309	41505	.	-	.	ID=gene0038;Name=nagC;Locus_tag=gene0038
Scaffold1	.	CDS	40309	41505	.	-	.	ID=gene0038;Parent=gene0038;Name=nagC;product=MULTISPECIES: ROK family transcriptional regulator;Locus_tag=gene0038
Scaffold1	.	gene	41618	44893	.	+	.	ID=gene0039;Locus_tag=gene0039
Scaffold1	.	CDS	41618	44893	.	+	.	ID=gene0039;Parent=gene0039;product=DUF5107 domain-containing protein;Locus_tag=gene0039
Scaffold1	.	gene	44963	46399	.	+	.	ID=gene0040;Name=xylE;Locus_tag=gene0040
Scaffold1	.	CDS	44963	46399	.	+	.	ID=gene0040;Parent=gene0040;Name=xylE;product=MULTISPECIES: sugar porter family MFS transporter;Locus_tag=gene0040
Scaffold1	.	gene	46399	47232	.	+	.	ID=gene0041;Name=galM;Locus_tag=gene0041
Scaffold1	.	CDS	46399	47232	.	+	.	ID=gene0041;Parent=gene0041;Name=galM;product=MULTISPECIES: aldose 1-epimerase;Locus_tag=gene0041
Scaffold1	.	gene	47315	48451	.	+	.	ID=gene0042;Name=hcaT;Locus_tag=gene0042
Scaffold1	.	CDS	47315	48451	.	+	.	ID=gene0042;Parent=gene0042;Name=hcaT;product=MULTISPECIES: 3-phenylpropionate MFS transporter;Locus_tag=gene0042
Scaffold1	.	gene	48448	49725	.	-	.	ID=gene0043;Locus_tag=gene0043
Scaffold1	.	CDS	48448	49725	.	-	.	ID=gene0043;Parent=gene0043;product=stationary phase inducible protein CsiE;Locus_tag=gene0043
Scaffold1	.	gene	49850	50488	.	+	.	ID=gene0044;Locus_tag=gene0044
Scaffold1	.	CDS	49850	50488	.	+	.	ID=gene0044;Parent=gene0044;product=MULTISPECIES: DUF1007 family protein;Locus_tag=gene0044
Scaffold1	.	gene	50479	51459	.	+	.	ID=gene0045;Name=rcnA;Locus_tag=gene0045
Scaffold1	.	CDS	50479	51459	.	+	.	ID=gene0045;Parent=gene0045;Name=rcnA;product=nickel/cobalt transporter;Locus_tag=gene0045
Scaffold1	.	gene	51559	52395	.	+	.	ID=gene0046;Locus_tag=gene0046
Scaffold1	.	CDS	51559	52395	.	+	.	ID=gene0046;Parent=gene0046;product=hypothetical protein;Locus_tag=gene0046
Scaffold1	.	gene	52442	53245	.	-	.	ID=gene0047;Name=suhB;Locus_tag=gene0047
Scaffold1	.	CDS	52442	53245	.	-	.	ID=gene0047;Parent=gene0047;Name=suhB;product=MULTISPECIES: inositol-1-monophosphatase;Locus_tag=gene0047
Scaffold1	.	gene	53366	54100	.	+	.	ID=gene0048;Name=trmJ;Locus_tag=gene0048
Scaffold1	.	CDS	53366	54100	.	+	.	ID=gene0048;Parent=gene0048;Name=trmJ;product=MULTISPECIES: tRNA (cytosine(32)/uridine(32)-2'-O)-methyltransferase TrmJ;Locus_tag=gene0048
Scaffold1	.	gene	54335	54826	.	+	.	ID=gene0049;Name=iscR;Locus_tag=gene0049
Scaffold1	.	CDS	54335	54826	.	+	.	ID=gene0049;Parent=gene0049;Name=iscR;product=MULTISPECIES: Fe-S cluster assembly transcriptional regulator IscR;Locus_tag=gene0049
Scaffold1	.	gene	55005	56219	.	+	.	ID=gene0050;Name=iscS;Locus_tag=gene0050
Scaffold1	.	CDS	55005	56219	.	+	.	ID=gene0050;Parent=gene0050;Name=iscS;product=MULTISPECIES: cysteine desulfurase;Locus_tag=gene0050
Scaffold1	.	gene	56246	56632	.	+	.	ID=gene0051;Name=iscU;Locus_tag=gene0051
Scaffold1	.	CDS	56246	56632	.	+	.	ID=gene0051;Parent=gene0051;Name=iscU;product=MULTISPECIES: Fe-S cluster assembly scaffold IscU;Locus_tag=gene0051
Scaffold1	.	gene	56650	56973	.	+	.	ID=gene0052;Name=iscA;Locus_tag=gene0052
Scaffold1	.	CDS	56650	56973	.	+	.	ID=gene0052;Parent=gene0052;Name=iscA;product=MULTISPECIES: iron-sulfur cluster assembly protein IscA;Locus_tag=gene0052
Scaffold1	.	gene	57048	57563	.	+	.	ID=gene0053;Name=hscB;Locus_tag=gene0053
Scaffold1	.	CDS	57048	57563	.	+	.	ID=gene0053;Parent=gene0053;Name=hscB;product=MULTISPECIES: co-chaperone HscB;Locus_tag=gene0053
Scaffold1	.	gene	57579	59429	.	+	.	ID=gene0054;Name=hscA;Locus_tag=gene0054
Scaffold1	.	CDS	57579	59429	.	+	.	ID=gene0054;Parent=gene0054;Name=hscA;product=MULTISPECIES: Fe-S protein assembly chaperone HscA;Locus_tag=gene0054
Scaffold1	.	gene	59431	59766	.	+	.	ID=gene0055;Name=fdx;Locus_tag=gene0055
Scaffold1	.	CDS	59431	59766	.	+	.	ID=gene0055;Parent=gene0055;Name=fdx;product=MULTISPECIES: ISC system 2Fe-2S type ferredoxin;Locus_tag=gene0055
Scaffold1	.	gene	59768	59968	.	+	.	ID=gene0056;Name=dnaK;Locus_tag=gene0056
Scaffold1	.	CDS	59768	59968	.	+	.	ID=gene0056;Parent=gene0056;Name=dnaK;product=MULTISPECIES: Fe-S cluster assembly protein IscX;Locus_tag=gene0056
Scaffold1	.	gene	60039	61325	.	+	.	ID=gene0057;Name=pepB;Locus_tag=gene0057
Scaffold1	.	CDS	60039	61325	.	+	.	ID=gene0057;Parent=gene0057;Name=pepB;product=MULTISPECIES: aminopeptidase PepB;Locus_tag=gene0057
Scaffold1	.	gene	61424	62200	.	+	.	ID=gene0058;Locus_tag=gene0058
Scaffold1	.	CDS	61424	62200	.	+	.	ID=gene0058;Parent=gene0058;product=MULTISPECIES: enhanced serine sensitivity protein SseB;Locus_tag=gene0058
Scaffold1	.	gene	62271	63113	.	-	.	ID=gene0059;Locus_tag=gene0059
Scaffold1	.	CDS	62271	63113	.	-	.	ID=gene0059;Parent=gene0059;product=hypothetical protein;Locus_tag=gene0059
Scaffold1	.	gene	63340	64197	.	-	.	ID=gene0060;Name=sseA;Locus_tag=gene0060
Scaffold1	.	CDS	63340	64197	.	-	.	ID=gene0060;Parent=gene0060;Name=sseA;product=MULTISPECIES: 3-mercaptopyruvate sulfurtransferase;Locus_tag=gene0060
Scaffold1	.	gene	64403	69352	.	+	.	ID=gene0061;Name=yfhM;Locus_tag=gene0061
Scaffold1	.	CDS	64403	69352	.	+	.	ID=gene0061;Parent=gene0061;Name=yfhM;product=alpha-2-macroglobulin;Locus_tag=gene0061
Scaffold1	.	gene	69353	71677	.	+	.	ID=gene0062;Name=pbpC;Locus_tag=gene0062
Scaffold1	.	CDS	69353	71677	.	+	.	ID=gene0062;Parent=gene0062;Name=pbpC;product=MULTISPECIES: peptidoglycan glycosyltransferase PbpC;Locus_tag=gene0062
Scaffold1	.	gene	71838	72269	.	+	.	ID=gene0063;Name=ndk;Locus_tag=gene0063
Scaffold1	.	CDS	71838	72269	.	+	.	ID=gene0063;Parent=gene0063;Name=ndk;product=MULTISPECIES: nucleoside-diphosphate kinase;Locus_tag=gene0063
Scaffold1	.	gene	72753	73919	.	+	.	ID=gene0064;Name=rlmN;Locus_tag=gene0064
Scaffold1	.	CDS	72753	73919	.	+	.	ID=gene0064;Parent=gene0064;Name=rlmN;product=MULTISPECIES: bifunctional tRNA (adenosine(37)-C2)-methyltransferase TrmG/ribosomal RNA large subunit methyltransferase RlmN;Locus_tag=gene0064
Scaffold1	.	gene	74196	75191	.	+	.	ID=gene0065;Name=rodZ;Locus_tag=gene0065
Scaffold1	.	CDS	74196	75191	.	+	.	ID=gene0065;Parent=gene0065;Name=rodZ;product=cytoskeleton protein RodZ;Locus_tag=gene0065
Scaffold1	.	gene	75218	76339	.	+	.	ID=gene0066;Name=gcpE;Locus_tag=gene0066
Scaffold1	.	CDS	75218	76339	.	+	.	ID=gene0066;Parent=gene0066;Name=gcpE;product=MULTISPECIES: flavodoxin-dependent (E)-4-hydroxy-3-methylbut-2-enyl-diphosphate synthase;Locus_tag=gene0066
Scaffold1	.	gene	76431	77705	.	+	.	ID=gene0067;Name=hisS;Locus_tag=gene0067
Scaffold1	.	CDS	76431	77705	.	+	.	ID=gene0067;Parent=gene0067;Name=hisS;product=MULTISPECIES: histidine--tRNA ligase;Locus_tag=gene0067
Scaffold1	.	gene	77740	78360	.	+	.	ID=gene0068;Locus_tag=gene0068
Scaffold1	.	CDS	77740	78360	.	+	.	ID=gene0068;Parent=gene0068;product=YfgM family protein;Locus_tag=gene0068
Scaffold1	.	gene	78371	79549	.	+	.	ID=gene0069;Name=bamB;Locus_tag=gene0069
Scaffold1	.	CDS	78371	79549	.	+	.	ID=gene0069;Parent=gene0069;Name=bamB;product=outer membrane protein assembly factor BamB;Locus_tag=gene0069
Scaffold1	.	gene	79663	81141	.	+	.	ID=gene0070;Name=engA;Locus_tag=gene0070
Scaffold1	.	CDS	79663	81141	.	+	.	ID=gene0070;Parent=gene0070;Name=engA;product=MULTISPECIES: ribosome biogenesis GTPase Der;Locus_tag=gene0070
Scaffold1	.	gene	81508	82200	.	+	.	ID=gene0071;Locus_tag=gene0071
Scaffold1	.	CDS	81508	82200	.	+	.	ID=gene0071;Parent=gene0071;product=hypothetical protein;Locus_tag=gene0071
Scaffold1	.	gene	82665	82901	.	+	.	ID=gene0072;Name=hcp;Locus_tag=gene0072
Scaffold1	.	CDS	82665	82901	.	+	.	ID=gene0072;Parent=gene0072;Name=hcp;product=hypothetical protein;Locus_tag=gene0072
Scaffold1	.	gene	83085	84164	.	+	.	ID=gene0073;Locus_tag=gene0073
Scaffold1	.	CDS	83085	84164	.	+	.	ID=gene0073;Parent=gene0073;product=Gfo/Idh/MocA family oxidoreductase;Locus_tag=gene0073
Scaffold1	.	gene	84214	84432	.	+	.	ID=gene0074;Locus_tag=gene0074
Scaffold1	.	CDS	84214	84432	.	+	.	ID=gene0074;Parent=gene0074;product=MULTISPECIES: zinc ribbon domain-containing protein;Locus_tag=gene0074
Scaffold1	.	gene	84416	85807	.	-	.	ID=gene0075;Name=xseA;Locus_tag=gene0075
Scaffold1	.	CDS	84416	85807	.	-	.	ID=gene0075;Parent=gene0075;Name=xseA;product=exodeoxyribonuclease VII large subunit;Locus_tag=gene0075
Scaffold1	.	gene	85966	87432	.	+	.	ID=gene0076;Name=guaB;Locus_tag=gene0076
Scaffold1	.	CDS	85966	87432	.	+	.	ID=gene0076;Parent=gene0076;Name=guaB;product=IMP dehydrogenase;Locus_tag=gene0076
Scaffold1	.	gene	87500	89077	.	+	.	ID=gene0077;Name=guaA;Locus_tag=gene0077
Scaffold1	.	CDS	87500	89077	.	+	.	ID=gene0077;Parent=gene0077;Name=guaA;product=GMP synthase domain protein;Locus_tag=gene0077
Scaffold1	.	gene	89384	90574	.	+	.	ID=gene0078;Locus_tag=gene0078
Scaffold1	.	CDS	89384	90574	.	+	.	ID=gene0078;Parent=gene0078;product=site-specific integrase;Locus_tag=gene0078
Scaffold1	.	gene	90698	91327	.	+	.	ID=gene0079;Locus_tag=gene0079
Scaffold1	.	CDS	90698	91327	.	+	.	ID=gene0079;Parent=gene0079;product=MULTISPECIES: hypothetical protein;Locus_tag=gene0079
Scaffold1	.	gene	91906	92970	.	-	.	ID=gene0080;Locus_tag=gene0080
Scaffold1	.	CDS	91906	92970	.	-	.	ID=gene0080;Parent=gene0080;product=transcriptional regulator, LuxR family;Locus_tag=gene0080
Scaffold1	.	gene	93191	94048	.	+	.	ID=gene0081;Name=repA;Locus_tag=gene0081
Scaffold1	.	CDS	93191	94048	.	+	.	ID=gene0081;Parent=gene0081;Name=repA;product=MULTISPECIES: helicase RepA family protein;Locus_tag=gene0081
Scaffold1	.	gene	94035	94817	.	+	.	ID=gene0082;Locus_tag=gene0082
Scaffold1	.	CDS	94035	94817	.	+	.	ID=gene0082;Parent=gene0082;product=MULTISPECIES: hypothetical protein;Locus_tag=gene0082
Scaffold1	.	gene	95918	96712	.	+	.	ID=gene0083;Name=trbJ;Locus_tag=gene0083
Scaffold1	.	CDS	95918	96712	.	+	.	ID=gene0083;Parent=gene0083;Name=trbJ;product=P-type conjugative transfer protein TrbJ;Locus_tag=gene0083
Scaffold1	.	gene	96900	98291	.	+	.	ID=gene0084;Name=trbL;Locus_tag=gene0084
Scaffold1	.	CDS	96900	98291	.	+	.	ID=gene0084;Parent=gene0084;Name=trbL;product=P-type conjugative transfer protein TrbL;Locus_tag=gene0084
Scaffold1	.	gene	98373	98801	.	+	.	ID=gene0085;Name=higA-1;Locus_tag=gene0085
Scaffold1	.	CDS	98373	98801	.	+	.	ID=gene0085;Parent=gene0085;Name=higA-1;product=HigA family addiction module antitoxin;Locus_tag=gene0085
Scaffold1	.	gene	98953	99960	.	+	.	ID=gene0086;Locus_tag=gene0086
Scaffold1	.	CDS	98953	99960	.	+	.	ID=gene0086;Parent=gene0086;product=MULTISPECIES: PIN domain-containing protein;Locus_tag=gene0086
Scaffold1	.	gene	100239	102389	.	+	.	ID=gene0087;Locus_tag=gene0087
Scaffold1	.	CDS	100239	102389	.	+	.	ID=gene0087;Parent=gene0087;product=nuclease-related domain-containing protein;Locus_tag=gene0087
Scaffold1	.	gene	102722	105100	.	+	.	ID=gene0088;Locus_tag=gene0088
Scaffold1	.	CDS	102722	105100	.	+	.	ID=gene0088;Parent=gene0088;product=SEC-C motif family protein;Locus_tag=gene0088
Scaffold1	.	gene	105447	107315	.	-	.	ID=gene0089;Name=betC;Locus_tag=gene0089
Scaffold1	.	CDS	105447	107315	.	-	.	ID=gene0089;Parent=gene0089;Name=betC;product=sulfatase-like hydrolase/transferase;Locus_tag=gene0089
Scaffold1	.	gene	107299	108477	.	-	.	ID=gene0090;Locus_tag=gene0090
Scaffold1	.	CDS	107299	108477	.	-	.	ID=gene0090;Parent=gene0090;product=anaerobic sulfatase maturase;Locus_tag=gene0090
Scaffold1	.	gene	108771	110003	.	-	.	ID=gene0091;Locus_tag=gene0091
Scaffold1	.	CDS	108771	110003	.	-	.	ID=gene0091;Parent=gene0091;product=MFS transporter;Locus_tag=gene0091
Scaffold1	.	gene	110101	110988	.	+	.	ID=gene0092;Name=cysL;Locus_tag=gene0092
Scaffold1	.	CDS	110101	110988	.	+	.	ID=gene0092;Parent=gene0092;Name=cysL;product=HTH-type transcriptional regulator YofA;Locus_tag=gene0092
Scaffold1	.	gene	111085	111258	.	-	.	ID=gene0093;Locus_tag=gene0093
Scaffold1	.	CDS	111085	111258	.	-	.	ID=gene0093;Parent=gene0093;product=MULTISPECIES: YfgG family protein;Locus_tag=gene0093
Scaffold1	.	gene	111629	113857	.	+	.	ID=gene0094;Locus_tag=gene0094
Scaffold1	.	CDS	111629	113857	.	+	.	ID=gene0094;Parent=gene0094;product=EAL domain-containing protein;Locus_tag=gene0094
Scaffold1	.	gene	113911	115443	.	-	.	ID=gene0095;Name=ppx-gppA;Locus_tag=gene0095
Scaffold1	.	CDS	113911	115443	.	-	.	ID=gene0095;Parent=gene0095;Name=ppx-gppA;product=MULTISPECIES: exopolyphosphatase;Locus_tag=gene0095
Scaffold1	.	gene	115447	117507	.	-	.	ID=gene0096;Locus_tag=gene0096
Scaffold1	.	CDS	115447	117507	.	-	.	ID=gene0096;Parent=gene0096;product=MULTISPECIES: polyphosphate kinase 1;Locus_tag=gene0096
Scaffold1	.	gene	117687	118328	.	-	.	ID=gene0097;Name=purN;Locus_tag=gene0097
Scaffold1	.	CDS	117687	118328	.	-	.	ID=gene0097;Parent=gene0097;Name=purN;product=phosphoribosylglycinamide formyltransferase;Locus_tag=gene0097
Scaffold1	.	gene	118325	119362	.	-	.	ID=gene0098;Name=purM;Locus_tag=gene0098
Scaffold1	.	CDS	118325	119362	.	-	.	ID=gene0098;Parent=gene0098;Name=purM;product=MULTISPECIES: phosphoribosylformylglycinamidine cyclo-ligase;Locus_tag=gene0098
Scaffold1	.	gene	119626	120519	.	+	.	ID=gene0099;Name=bglK;Locus_tag=gene0099
Scaffold1	.	CDS	119626	120519	.	+	.	ID=gene0099;Parent=gene0099;Name=bglK;product=MULTISPECIES: ROK family protein;Locus_tag=gene0099
Scaffold1	.	gene	120529	121962	.	+	.	ID=gene0100;Name=bglA;Locus_tag=gene0100
Scaffold1	.	CDS	120529	121962	.	+	.	ID=gene0100;Parent=gene0100;Name=bglA;product=6-phospho-beta-glucosidase;Locus_tag=gene0100
Scaffold1	.	gene	122180	122806	.	+	.	ID=gene0101;Name=upp;Locus_tag=gene0101
Scaffold1	.	CDS	122180	122806	.	+	.	ID=gene0101;Parent=gene0101;Name=upp;product=MULTISPECIES: uracil phosphoribosyltransferase;Locus_tag=gene0101
Scaffold1	.	gene	122902	124188	.	+	.	ID=gene0102;Name=uraA;Locus_tag=gene0102
Scaffold1	.	CDS	122902	124188	.	+	.	ID=gene0102;Parent=gene0102;Name=uraA;product=MULTISPECIES: uracil permease;Locus_tag=gene0102
Scaffold1	.	gene	124311	124988	.	+	.	ID=gene0103;Name=hda;Locus_tag=gene0103
Scaffold1	.	CDS	124311	124988	.	+	.	ID=gene0103;Parent=gene0103;Name=hda;product=DnaA inactivator Hda;Locus_tag=gene0103
Scaffold1	.	gene	124985	125908	.	-	.	ID=gene0104;Name=rpnB;Locus_tag=gene0104
Scaffold1	.	CDS	124985	125908	.	-	.	ID=gene0104;Parent=gene0104;Name=rpnB;product=Rpn family recombination-promoting nuclease/putative transposase;Locus_tag=gene0104
Scaffold1	.	gene	126037	126396	.	-	.	ID=gene0105;Name=arsC;Locus_tag=gene0105
Scaffold1	.	CDS	126037	126396	.	-	.	ID=gene0105;Parent=gene0105;Name=arsC;product=MULTISPECIES: arsenate reductase (glutaredoxin);Locus_tag=gene0105
Scaffold1	.	gene	126406	127869	.	-	.	ID=gene0106;Name=bepA;Locus_tag=gene0106
Scaffold1	.	CDS	126406	127869	.	-	.	ID=gene0106;Parent=gene0106;Name=bepA;product=MULTISPECIES: beta-barrel assembly-enhancing protease;Locus_tag=gene0106
Scaffold1	.	gene	128092	129153	.	+	.	ID=gene0107;Name=perM;Locus_tag=gene0107
Scaffold1	.	CDS	128092	129153	.	+	.	ID=gene0107;Parent=gene0107;Name=perM;product=AI-2E family transporter;Locus_tag=gene0107
Scaffold1	.	gene	129215	129685	.	-	.	ID=gene0108;Locus_tag=gene0108
Scaffold1	.	CDS	129215	129685	.	-	.	ID=gene0108;Parent=gene0108;product=MULTISPECIES: thioredoxin-dependent thiol peroxidase;Locus_tag=gene0108
Scaffold1	.	gene	129689	130255	.	-	.	ID=gene0109;Name=gcvR;Locus_tag=gene0109
Scaffold1	.	CDS	129689	130255	.	-	.	ID=gene0109;Parent=gene0109;Name=gcvR;product=MULTISPECIES: glycine cleavage system transcriptional repressor;Locus_tag=gene0109
Scaffold1	.	gene	130409	131287	.	+	.	ID=gene0110;Name=dapA;Locus_tag=gene0110
Scaffold1	.	CDS	130409	131287	.	+	.	ID=gene0110;Parent=gene0110;Name=dapA;product=MULTISPECIES: 4-hydroxy-tetrahydrodipicolinate synthase;Locus_tag=gene0110
Scaffold1	.	gene	131304	132338	.	+	.	ID=gene0111;Name=bamC;Locus_tag=gene0111
Scaffold1	.	CDS	131304	132338	.	+	.	ID=gene0111;Parent=gene0111;Name=bamC;product=MULTISPECIES: outer membrane protein assembly factor BamC;Locus_tag=gene0111
Scaffold1	.	gene	132555	133268	.	+	.	ID=gene0112;Name=purC;Locus_tag=gene0112
Scaffold1	.	CDS	132555	133268	.	+	.	ID=gene0112;Parent=gene0112;Name=purC;product=MULTISPECIES: phosphoribosylaminoimidazolesuccinocarboxamide synthase;Locus_tag=gene0112
Scaffold1	.	gene	133388	134263	.	+	.	ID=gene0113;Locus_tag=gene0113
Scaffold1	.	CDS	133388	134263	.	+	.	ID=gene0113;Parent=gene0113;product=neutral zinc metallopeptidase;Locus_tag=gene0113
Scaffold1	.	gene	134273	136294	.	+	.	ID=gene0114;Name=tmcA;Locus_tag=gene0114
Scaffold1	.	CDS	134273	136294	.	+	.	ID=gene0114;Parent=gene0114;Name=tmcA;product=GNAT family N-acetyltransferase;Locus_tag=gene0114
Scaffold1	.	gene	136354	137049	.	+	.	ID=gene0115;Locus_tag=gene0115
Scaffold1	.	CDS	136354	137049	.	+	.	ID=gene0115;Parent=gene0115;product=MULTISPECIES: esterase;Locus_tag=gene0115
Scaffold1	.	gene	137098	137301	.	-	.	ID=gene0116;Locus_tag=gene0116
Scaffold1	.	CDS	137098	137301	.	-	.	ID=gene0116;Parent=gene0116;product=MULTISPECIES: YpfN family protein;Locus_tag=gene0116
Scaffold1	.	gene	137328	138455	.	-	.	ID=gene0117;Name=dapE;Locus_tag=gene0117
Scaffold1	.	CDS	137328	138455	.	-	.	ID=gene0117;Parent=gene0117;Name=dapE;product=MULTISPECIES: succinyl-diaminopimelate desuccinylase;Locus_tag=gene0117
Scaffold1	.	gene	138459	138812	.	-	.	ID=gene0118;Name=arsC;Locus_tag=gene0118
Scaffold1	.	CDS	138459	138812	.	-	.	ID=gene0118;Parent=gene0118;Name=arsC;product=MULTISPECIES: ArsC family reductase;Locus_tag=gene0118
Scaffold1	.	gene	139365	142478	.	-	.	ID=gene0119;Name=acrD;Locus_tag=gene0119
Scaffold1	.	CDS	139365	142478	.	-	.	ID=gene0119;Parent=gene0119;Name=acrD;product=MULTISPECIES: multidrug efflux RND transporter permease AcrD;Locus_tag=gene0119
Scaffold1	.	gene	142851	144833	.	+	.	ID=gene0120;Name=gltD;Locus_tag=gene0120
Scaffold1	.	CDS	142851	144833	.	+	.	ID=gene0120;Parent=gene0120;Name=gltD;product=formate-dependent uric acid utilization protein AegA;Locus_tag=gene0120
Scaffold1	.	gene	144892	145488	.	+	.	ID=gene0121;Name=nudK;Locus_tag=gene0121
Scaffold1	.	CDS	144892	145488	.	+	.	ID=gene0121;Parent=gene0121;Name=nudK;product=MULTISPECIES: GDP-mannose pyrophosphatase NudK;Locus_tag=gene0121
Scaffold1	.	gene	145552	146598	.	+	.	ID=gene0122;Locus_tag=gene0122
Scaffold1	.	CDS	145552	146598	.	+	.	ID=gene0122;Parent=gene0122;product=DUF1176 domain-containing protein;Locus_tag=gene0122
Scaffold1	.	gene	146588	148582	.	-	.	ID=gene0123;Name=tktA;Locus_tag=gene0123
Scaffold1	.	CDS	146588	148582	.	-	.	ID=gene0123;Parent=gene0123;Name=tktA;product=transketolase;Locus_tag=gene0123
Scaffold1	.	gene	148599	149555	.	-	.	ID=gene0124;Name=talB;Locus_tag=gene0124
Scaffold1	.	CDS	148599	149555	.	-	.	ID=gene0124;Parent=gene0124;Name=talB;product=transaldolase;Locus_tag=gene0124
Scaffold1	.	gene	149850	152129	.	+	.	ID=gene0125;Name=maeB;Locus_tag=gene0125
Scaffold1	.	CDS	149850	152129	.	+	.	ID=gene0125;Parent=gene0125;Name=maeB;product=MULTISPECIES: NADP-dependent oxaloacetate-decarboxylating malate dehydrogenase;Locus_tag=gene0125
Scaffold1	.	gene	152348	152683	.	+	.	ID=gene0126;Name=eutS;Locus_tag=gene0126
Scaffold1	.	CDS	152348	152683	.	+	.	ID=gene0126;Parent=gene0126;Name=eutS;product=MULTISPECIES: ethanolamine utilization microcompartment protein EutS;Locus_tag=gene0126
Scaffold1	.	gene	152696	153175	.	+	.	ID=gene0127;Name=eutP;Locus_tag=gene0127
Scaffold1	.	CDS	152696	153175	.	+	.	ID=gene0127;Parent=gene0127;Name=eutP;product=MULTISPECIES: ethanolamine utilization acetate kinase EutP;Locus_tag=gene0127
Scaffold1	.	gene	153153	153842	.	+	.	ID=gene0128;Name=eutQ;Locus_tag=gene0128
Scaffold1	.	CDS	153153	153842	.	+	.	ID=gene0128;Parent=gene0128;Name=eutQ;product=MULTISPECIES: ethanolamine utilization acetate kinase EutQ;Locus_tag=gene0128
Scaffold1	.	gene	153839	154645	.	+	.	ID=gene0129;Name=eutT;Locus_tag=gene0129
Scaffold1	.	CDS	153839	154645	.	+	.	ID=gene0129;Parent=gene0129;Name=eutT;product=MULTISPECIES: ethanolamine utilization cob(I)yrinic acid a,c-diamide adenosyltransferase EutT;Locus_tag=gene0129
Scaffold1	.	gene	154635	155651	.	+	.	ID=gene0130;Name=eutD;Locus_tag=gene0130
Scaffold1	.	CDS	154635	155651	.	+	.	ID=gene0130;Parent=gene0130;Name=eutD;product=MULTISPECIES: phosphate acetyltransferase;Locus_tag=gene0130
Scaffold1	.	gene	155690	155980	.	+	.	ID=gene0131;Name=eutM;Locus_tag=gene0131
Scaffold1	.	CDS	155690	155980	.	+	.	ID=gene0131;Parent=gene0131;Name=eutM;product=MULTISPECIES: ethanolamine utilization microcompartment protein EutM;Locus_tag=gene0131
Scaffold1	.	gene	156109	156396	.	+	.	ID=gene0132;Name=eutN;Locus_tag=gene0132
Scaffold1	.	CDS	156109	156396	.	+	.	ID=gene0132;Parent=gene0132;Name=eutN;product=MULTISPECIES: ethanolamine utilization microcompartment protein EutN;Locus_tag=gene0132
Scaffold1	.	gene	156408	157811	.	+	.	ID=gene0133;Name=eutE;Locus_tag=gene0133
Scaffold1	.	CDS	156408	157811	.	+	.	ID=gene0133;Parent=gene0133;Name=eutE;product=acetaldehyde dehydrogenase;Locus_tag=gene0133
Scaffold1	.	gene	157821	158660	.	+	.	ID=gene0134;Name=eutJ;Locus_tag=gene0134
Scaffold1	.	CDS	157821	158660	.	+	.	ID=gene0134;Parent=gene0134;Name=eutJ;product=ethanolamine utilization protein EutJ;Locus_tag=gene0134
Scaffold1	.	gene	158650	159837	.	+	.	ID=gene0135;Name=eutG;Locus_tag=gene0135
Scaffold1	.	CDS	158650	159837	.	+	.	ID=gene0135;Parent=gene0135;Name=eutG;product=MULTISPECIES: ethanolamine utilization ethanol dehydrogenase EutG;Locus_tag=gene0135
Scaffold1	.	gene	160037	161269	.	+	.	ID=gene0136;Name=eutH;Locus_tag=gene0136
Scaffold1	.	CDS	160037	161269	.	+	.	ID=gene0136;Parent=gene0136;Name=eutH;product=MULTISPECIES: ethanolamine utilization protein EutH;Locus_tag=gene0136
Scaffold1	.	gene	161266	162669	.	+	.	ID=gene0137;Name=eutA;Locus_tag=gene0137
Scaffold1	.	CDS	161266	162669	.	+	.	ID=gene0137;Parent=gene0137;Name=eutA;product=MULTISPECIES: ethanolamine ammonia-lyase reactivating factor EutA;Locus_tag=gene0137
Scaffold1	.	gene	162681	164042	.	+	.	ID=gene0138;Name=eutB;Locus_tag=gene0138
Scaffold1	.	CDS	162681	164042	.	+	.	ID=gene0138;Parent=gene0138;Name=eutB;product=MULTISPECIES: ethanolamine ammonia-lyase subunit alpha;Locus_tag=gene0138
Scaffold1	.	gene	164063	164962	.	+	.	ID=gene0139;Name=eutC;Locus_tag=gene0139
Scaffold1	.	CDS	164063	164962	.	+	.	ID=gene0139;Parent=gene0139;Name=eutC;product=ethanolamine ammonia-lyase subunit EutC;Locus_tag=gene0139
Scaffold1	.	gene	164972	165631	.	+	.	ID=gene0140;Name=eutL;Locus_tag=gene0140
Scaffold1	.	CDS	164972	165631	.	+	.	ID=gene0140;Parent=gene0140;Name=eutL;product=MULTISPECIES: ethanolamine utilization microcompartment protein EutL;Locus_tag=gene0140
Scaffold1	.	gene	165643	166128	.	+	.	ID=gene0141;Name=eutK;Locus_tag=gene0141
Scaffold1	.	CDS	165643	166128	.	+	.	ID=gene0141;Parent=gene0141;Name=eutK;product=MULTISPECIES: ethanolamine utilization microcompartment protein EutK;Locus_tag=gene0141
Scaffold1	.	gene	166174	167226	.	+	.	ID=gene0142;Name=eutR;Locus_tag=gene0142
Scaffold1	.	CDS	166174	167226	.	+	.	ID=gene0142;Parent=gene0142;Name=eutR;product=MULTISPECIES: HTH-type transcriptional regulator EutR;Locus_tag=gene0142
Scaffold1	.	gene	167270	168169	.	-	.	ID=gene0143;Name=hemF;Locus_tag=gene0143
Scaffold1	.	CDS	167270	168169	.	-	.	ID=gene0143;Parent=gene0143;Name=hemF;product=MULTISPECIES: oxygen-dependent coproporphyrinogen oxidase;Locus_tag=gene0143
Scaffold1	.	gene	168169	169041	.	-	.	ID=gene0144;Name=amiABC;Locus_tag=gene0144
Scaffold1	.	CDS	168169	169041	.	-	.	ID=gene0144;Parent=gene0144;Name=amiABC;product=MULTISPECIES: N-acetylmuramoyl-L-alanine amidase AmiA;Locus_tag=gene0144
Scaffold1	.	gene	169253	169678	.	+	.	ID=gene0145;Name=argO;Locus_tag=gene0145
Scaffold1	.	CDS	169253	169678	.	+	.	ID=gene0145;Parent=gene0145;Name=argO;product=MULTISPECIES: GNAT family acetyltransferase;Locus_tag=gene0145
Scaffold1	.	gene	169665	170114	.	+	.	ID=gene0146;Locus_tag=gene0146
Scaffold1	.	CDS	169665	170114	.	+	.	ID=gene0146;Parent=gene0146;product=MULTISPECIES: DUF2919 domain-containing protein;Locus_tag=gene0146
Scaffold1	.	gene	170176	170751	.	+	.	ID=gene0147;Locus_tag=gene0147
Scaffold1	.	CDS	170176	170751	.	+	.	ID=gene0147;Parent=gene0147;product=RpoE-regulated lipoprotein;Locus_tag=gene0147
Scaffold1	.	gene	170846	171745	.	+	.	ID=gene0148;Name=yfeX;Locus_tag=gene0148
Scaffold1	.	CDS	170846	171745	.	+	.	ID=gene0148;Parent=gene0148;Name=yfeX;product=Dyp-type peroxidase;Locus_tag=gene0148
Scaffold1	.	gene	172384	173400	.	+	.	ID=gene0149;Name=cysP;Locus_tag=gene0149
Scaffold1	.	CDS	172384	173400	.	+	.	ID=gene0149;Parent=gene0149;Name=cysP;product=MULTISPECIES: thiosulfate/sulfate ABC transporter substrate-binding protein CysP;Locus_tag=gene0149
Scaffold1	.	gene	173400	174233	.	+	.	ID=gene0150;Name=cysU;Locus_tag=gene0150
Scaffold1	.	CDS	173400	174233	.	+	.	ID=gene0150;Parent=gene0150;Name=cysU;product=MULTISPECIES: sulfate/thiosulfate ABC transporter permease CysT;Locus_tag=gene0150
Scaffold1	.	gene	174233	175108	.	+	.	ID=gene0151;Name=cysW;Locus_tag=gene0151
Scaffold1	.	CDS	174233	175108	.	+	.	ID=gene0151;Parent=gene0151;Name=cysW;product=MULTISPECIES: sulfate/thiosulfate ABC transporter permease CysW;Locus_tag=gene0151
Scaffold1	.	gene	175098	176192	.	+	.	ID=gene0152;Name=cysA;Locus_tag=gene0152
Scaffold1	.	CDS	175098	176192	.	+	.	ID=gene0152;Parent=gene0152;Name=cysA;product=MULTISPECIES: sulfate/thiosulfate ABC transporter ATP-binding protein CysA;Locus_tag=gene0152
Scaffold1	.	gene	176311	177222	.	+	.	ID=gene0153;Name=cysM;Locus_tag=gene0153
Scaffold1	.	CDS	176311	177222	.	+	.	ID=gene0153;Parent=gene0153;Name=cysM;product=cysteine synthase CysM;Locus_tag=gene0153
Scaffold1	.	gene	177219	177614	.	-	.	ID=gene0154;Locus_tag=gene0154
Scaffold1	.	CDS	177219	177614	.	-	.	ID=gene0154;Parent=gene0154;product=MULTISPECIES: DUF4440 domain-containing protein;Locus_tag=gene0154
Scaffold1	.	gene	177755	179053	.	-	.	ID=gene0155;Locus_tag=gene0155
Scaffold1	.	CDS	177755	179053	.	-	.	ID=gene0155;Parent=gene0155;product=transcriptional regulator PtsJ;Locus_tag=gene0155
Scaffold1	.	gene	179136	180002	.	+	.	ID=gene0156;Name=pdxK;Locus_tag=gene0156
Scaffold1	.	CDS	179136	180002	.	+	.	ID=gene0156;Parent=gene0156;Name=pdxK;product=pyridoxine/pyridoxal/pyridoxamine kinase;Locus_tag=gene0156
Scaffold1	.	gene	179999	180238	.	+	.	ID=gene0157;Name=pdxK;Locus_tag=gene0157
Scaffold1	.	CDS	179999	180238	.	+	.	ID=gene0157;Parent=gene0157;Name=pdxK;product=MULTISPECIES: hypothetical protein;Locus_tag=gene0157
Scaffold1	.	gene	180279	180788	.	-	.	ID=gene0158;Name=crr;Locus_tag=gene0158
Scaffold1	.	CDS	180279	180788	.	-	.	ID=gene0158;Parent=gene0158;Name=crr;product=MULTISPECIES: PTS glucose transporter subunit IIA;Locus_tag=gene0158
Scaffold1	.	gene	180831	182558	.	-	.	ID=gene0159;Name=ptsI;Locus_tag=gene0159
Scaffold1	.	CDS	180831	182558	.	-	.	ID=gene0159;Parent=gene0159;Name=ptsI;product=MULTISPECIES: phosphoenolpyruvate-protein phosphotransferase PtsI;Locus_tag=gene0159
Scaffold1	.	gene	182603	182860	.	-	.	ID=gene0160;Name=ptsH;Locus_tag=gene0160
Scaffold1	.	CDS	182603	182860	.	-	.	ID=gene0160;Parent=gene0160;Name=ptsH;product=MULTISPECIES: phosphocarrier protein Hpr;Locus_tag=gene0160
Scaffold1	.	gene	183241	184212	.	-	.	ID=gene0161;Name=cysK;Locus_tag=gene0161
Scaffold1	.	CDS	183241	184212	.	-	.	ID=gene0161;Parent=gene0161;Name=cysK;product=MULTISPECIES: cysteine synthase A;Locus_tag=gene0161
Scaffold1	.	gene	184389	185150	.	-	.	ID=gene0162;Name=cysZ;Locus_tag=gene0162
Scaffold1	.	CDS	184389	185150	.	-	.	ID=gene0162;Parent=gene0162;Name=cysZ;product=MULTISPECIES: sulfate transporter CysZ;Locus_tag=gene0162
Scaffold1	.	gene	185381	186442	.	+	.	ID=gene0163;Name=zipA;Locus_tag=gene0163
Scaffold1	.	CDS	185381	186442	.	+	.	ID=gene0163;Parent=gene0163;Name=zipA;product=MULTISPECIES: cell division protein ZipA;Locus_tag=gene0163
Scaffold1	.	gene	186512	188527	.	+	.	ID=gene0164;Name=ligA;Locus_tag=gene0164
Scaffold1	.	CDS	186512	188527	.	+	.	ID=gene0164;Parent=gene0164;Name=ligA;product=MULTISPECIES: NAD-dependent DNA ligase LigA;Locus_tag=gene0164
Scaffold1	.	gene	188529	188747	.	+	.	ID=gene0165;Locus_tag=gene0165
Scaffold1	.	CDS	188529	188747	.	+	.	ID=gene0165;Parent=gene0165;product=MULTISPECIES: DUF3820 family protein;Locus_tag=gene0165
Scaffold1	.	gene	188744	189742	.	-	.	ID=gene0166;Locus_tag=gene0166
Scaffold1	.	CDS	188744	189742	.	-	.	ID=gene0166;Parent=gene0166;product=MULTISPECIES: bile acid:sodium symporter family protein;Locus_tag=gene0166
Scaffold1	.	gene	189831	190757	.	+	.	ID=gene0167;Name=dhcR;Locus_tag=gene0167
Scaffold1	.	CDS	189831	190757	.	+	.	ID=gene0167;Parent=gene0167;Name=dhcR;product=MULTISPECIES: LysR family transcriptional regulator;Locus_tag=gene0167
Scaffold1	.	gene	190842	190917	.	.	.	ID=gene0168
Scaffold1	.	tRNA	190842	190917	.	.	.	ID=gene0168;Parent=gene0168;product=tRNA-Lys;Locus_tag=gene0168
Scaffold1	.	gene	190922	190997	.	.	.	ID=gene0169
Scaffold1	.	tRNA	190922	190997	.	.	.	ID=gene0169;Parent=gene0169;product=tRNA-Val;Locus_tag=gene0169
Scaffold1	.	gene	191044	191119	.	.	.	ID=gene0170
Scaffold1	.	tRNA	191044	191119	.	.	.	ID=gene0170;Parent=gene0170;product=tRNA-Val;Locus_tag=gene0170
Scaffold1	.	gene	191165	191240	.	.	.	ID=gene0171
Scaffold1	.	tRNA	191165	191240	.	.	.	ID=gene0171;Parent=gene0171;product=tRNA-Val;Locus_tag=gene0171
Scaffold1	.	gene	191500	192918	.	+	.	ID=gene0172;Name=gltX;Locus_tag=gene0172
Scaffold1	.	CDS	191500	192918	.	+	.	ID=gene0172;Parent=gene0172;Name=gltX;product=MULTISPECIES: glutamate--tRNA ligase;Locus_tag=gene0172
Scaffold1	.	gene	192970	193362	.	-	.	ID=gene0173;Locus_tag=gene0173
Scaffold1	.	CDS	192970	193362	.	-	.	ID=gene0173;Parent=gene0173;product=MULTISPECIES: putative DNA-binding transcriptional regulator;Locus_tag=gene0173
Scaffold1	.	gene	193366	193719	.	-	.	ID=gene0174;Locus_tag=gene0174
Scaffold1	.	CDS	193366	193719	.	-	.	ID=gene0174;Parent=gene0174;product=MULTISPECIES: putative DNA-binding transcriptional regulator;Locus_tag=gene0174
Scaffold1	.	gene	193939	194014	.	.	.	ID=gene0175
Scaffold1	.	tRNA	193939	194014	.	.	.	ID=gene0175;Parent=gene0175;product=tRNA-Ala;Locus_tag=gene0175
Scaffold1	.	gene	194056	194131	.	.	.	ID=gene0176
Scaffold1	.	tRNA	194056	194131	.	.	.	ID=gene0176;Parent=gene0176;product=tRNA-Ala;Locus_tag=gene0176
Scaffold1	.	gene	194341	196512	.	+	.	ID=gene0177;Locus_tag=gene0177
Scaffold1	.	CDS	194341	196512	.	+	.	ID=gene0177;Parent=gene0177;product=EAL domain-containing protein;Locus_tag=gene0177
Scaffold1	.	gene	196561	197763	.	-	.	ID=gene0178;Name=nupC;Locus_tag=gene0178
Scaffold1	.	CDS	196561	197763	.	-	.	ID=gene0178;Parent=gene0178;Name=nupC;product=MULTISPECIES: nucleoside permease NupC;Locus_tag=gene0178
Scaffold1	.	gene	198110	199351	.	+	.	ID=gene0179;Name=mntH;Locus_tag=gene0179
Scaffold1	.	CDS	198110	199351	.	+	.	ID=gene0179;Parent=gene0179;Name=mntH;product=MULTISPECIES: Nramp family divalent metal transporter;Locus_tag=gene0179
Scaffold1	.	gene	199409	199756	.	-	.	ID=gene0180;Locus_tag=gene0180
Scaffold1	.	CDS	199409	199756	.	-	.	ID=gene0180;Parent=gene0180;product=DUF2502 domain-containing protein;Locus_tag=gene0180
Scaffold1	.	gene	199887	200879	.	-	.	ID=gene0181;Name=gpr;Locus_tag=gene0181
Scaffold1	.	CDS	199887	200879	.	-	.	ID=gene0181;Parent=gene0181;Name=gpr;product=MULTISPECIES: L-glyceraldehyde 3-phosphate reductase;Locus_tag=gene0181
Scaffold1	.	gene	201060	202721	.	+	.	ID=gene0182;Name=ipdC;Locus_tag=gene0182
Scaffold1	.	CDS	201060	202721	.	+	.	ID=gene0182;Parent=gene0182;Name=ipdC;product=thiamine pyrophosphate-binding protein;Locus_tag=gene0182
Scaffold1	.	gene	202718	203953	.	-	.	ID=gene0183;Name=clcA;Locus_tag=gene0183
Scaffold1	.	CDS	202718	203953	.	-	.	ID=gene0183;Parent=gene0183;Name=clcA;product=MULTISPECIES: ion channel protein;Locus_tag=gene0183
Scaffold1	.	gene	204217	205182	.	+	.	ID=gene0184;Name=glk;Locus_tag=gene0184
Scaffold1	.	CDS	204217	205182	.	+	.	ID=gene0184;Parent=gene0184;Name=glk;product=MULTISPECIES: glucokinase;Locus_tag=gene0184
Scaffold1	.	gene	205236	205973	.	-	.	ID=gene0185;Locus_tag=gene0185
Scaffold1	.	CDS	205236	205973	.	-	.	ID=gene0185;Parent=gene0185;product=MULTISPECIES: LytTR family DNA-binding domain-containing protein;Locus_tag=gene0185
Scaffold1	.	gene	205985	207682	.	-	.	ID=gene0186;Locus_tag=gene0186
Scaffold1	.	CDS	205985	207682	.	-	.	ID=gene0186;Parent=gene0186;product=Sensor histidine kinase YpdA;Locus_tag=gene0186
Scaffold1	.	gene	208065	209279	.	+	.	ID=gene0187;Name=alaC;Locus_tag=gene0187
Scaffold1	.	CDS	208065	209279	.	+	.	ID=gene0187;Parent=gene0187;Name=alaC;product=MULTISPECIES: alanine transaminase;Locus_tag=gene0187
Scaffold1	.	gene	209760	210956	.	-	.	ID=gene0188;Locus_tag=gene0188
Scaffold1	.	CDS	209760	210956	.	-	.	ID=gene0188;Parent=gene0188;product=cyanate transporter;Locus_tag=gene0188
Scaffold1	.	gene	210953	211411	.	-	.	ID=gene0189;Name=guaD;Locus_tag=gene0189
Scaffold1	.	CDS	210953	211411	.	-	.	ID=gene0189;Parent=gene0189;Name=guaD;product=MULTISPECIES: nucleoside deaminase;Locus_tag=gene0189
Scaffold1	.	gene	211532	212452	.	+	.	ID=gene0190;Name=cynR;Locus_tag=gene0190
Scaffold1	.	CDS	211532	212452	.	+	.	ID=gene0190;Parent=gene0190;Name=cynR;product=hypothetical protein;Locus_tag=gene0190
Scaffold1	.	gene	212462	213343	.	-	.	ID=gene0191;Locus_tag=gene0191
Scaffold1	.	CDS	212462	213343	.	-	.	ID=gene0191;Parent=gene0191;product=MULTISPECIES: hypothetical protein;Locus_tag=gene0191
Scaffold1	.	gene	213711	214193	.	-	.	ID=gene0192;Name=hprT;Locus_tag=gene0192
Scaffold1	.	CDS	213711	214193	.	-	.	ID=gene0192;Parent=gene0192;Name=hprT;product=MULTISPECIES: WbuC family cupin fold metalloprotein;Locus_tag=gene0192
Scaffold1	.	gene	214442	214516	.	.	.	ID=gene0193
Scaffold1	.	tRNA	214442	214516	.	.	.	ID=gene0193;Parent=gene0193;product=tRNA-Arg;Locus_tag=gene0193
Scaffold1	.	gene	214606	215535	.	-	.	ID=gene0194;Name=yfdC;Locus_tag=gene0194
Scaffold1	.	CDS	214606	215535	.	-	.	ID=gene0194;Parent=gene0194;Name=yfdC;product=formate/nitrite transporter family protein;Locus_tag=gene0194
Scaffold1	.	gene	215825	216586	.	+	.	ID=gene0195;Name=mlaA;Locus_tag=gene0195
Scaffold1	.	CDS	215825	216586	.	+	.	ID=gene0195;Parent=gene0195;Name=mlaA;product=MULTISPECIES: phospholipid-binding lipoprotein MlaA;Locus_tag=gene0195
Scaffold1	.	gene	216648	217970	.	-	.	ID=gene0196;Name=fadL;Locus_tag=gene0196
Scaffold1	.	CDS	216648	217970	.	-	.	ID=gene0196;Parent=gene0196;Name=fadL;product=outer membrane protein transport protein, Ompp1/FadL/TodX family;Locus_tag=gene0196
Scaffold1	.	gene	218344	218628	.	+	.	ID=gene0197;Locus_tag=gene0197
Scaffold1	.	CDS	218344	218628	.	+	.	ID=gene0197;Parent=gene0197;product=MULTISPECIES: YfcZ/YiiS family protein;Locus_tag=gene0197
Scaffold1	.	gene	218788	220098	.	+	.	ID=gene0198;Name=fadA;Locus_tag=gene0198
Scaffold1	.	CDS	218788	220098	.	+	.	ID=gene0198;Parent=gene0198;Name=fadA;product=MULTISPECIES: acetyl-CoA C-acyltransferase FadI;Locus_tag=gene0198
Scaffold1	.	gene	220098	222242	.	+	.	ID=gene0199;Name=fadJ;Locus_tag=gene0199
Scaffold1	.	CDS	220098	222242	.	+	.	ID=gene0199;Parent=gene0199;Name=fadJ;product=MULTISPECIES: fatty acid oxidation complex subunit alpha FadJ;Locus_tag=gene0199
Scaffold1	.	gene	222551	222937	.	+	.	ID=gene0200;Name=sixA;Locus_tag=gene0200
Scaffold1	.	CDS	222551	222937	.	+	.	ID=gene0200;Parent=gene0200;Name=sixA;product=phosphohistidine phosphatase SixA;Locus_tag=gene0200
Scaffold1	.	gene	222958	223509	.	-	.	ID=gene0201;Locus_tag=gene0201
Scaffold1	.	CDS	222958	223509	.	-	.	ID=gene0201;Parent=gene0201;product=MULTISPECIES: endonuclease SmrB;Locus_tag=gene0201
Scaffold1	.	gene	223677	224609	.	+	.	ID=gene0202;Name=prmB;Locus_tag=gene0202
Scaffold1	.	CDS	223677	224609	.	+	.	ID=gene0202;Parent=gene0202;Name=prmB;product=MULTISPECIES: 50S ribosomal protein L3 N(5)-glutamine methyltransferase;Locus_tag=gene0202
Scaffold1	.	gene	224651	225736	.	+	.	ID=gene0203;Name=aroC;Locus_tag=gene0203
Scaffold1	.	CDS	224651	225736	.	+	.	ID=gene0203;Parent=gene0203;Name=aroC;product=MULTISPECIES: chorismate synthase;Locus_tag=gene0203
Scaffold1	.	gene	225739	226563	.	+	.	ID=gene0204;Name=mepA;Locus_tag=gene0204
Scaffold1	.	CDS	225739	226563	.	+	.	ID=gene0204;Parent=gene0204;Name=mepA;product=MULTISPECIES: penicillin-insensitive murein endopeptidase;Locus_tag=gene0204
Scaffold1	.	gene	226563	227372	.	+	.	ID=gene0205;Locus_tag=gene0205
Scaffold1	.	CDS	226563	227372	.	+	.	ID=gene0205;Parent=gene0205;product=MULTISPECIES: sulfite exporter TauE/SafE family protein;Locus_tag=gene0205
Scaffold1	.	gene	227372	227920	.	+	.	ID=gene0206;Name=epmC;Locus_tag=gene0206
Scaffold1	.	CDS	227372	227920	.	+	.	ID=gene0206;Parent=gene0206;Name=epmC;product=MULTISPECIES: elongation factor P hydroxylase;Locus_tag=gene0206
Scaffold1	.	gene	227952	228233	.	+	.	ID=gene0207;Locus_tag=gene0207
Scaffold1	.	CDS	227952	228233	.	+	.	ID=gene0207;Parent=gene0207;product=MULTISPECIES: YfcL family protein;Locus_tag=gene0207
Scaffold1	.	gene	228295	230283	.	-	.	ID=gene0208;Name=mnmC;Locus_tag=gene0208
Scaffold1	.	CDS	228295	230283	.	-	.	ID=gene0208;Parent=gene0208;Name=mnmC;product=MULTISPECIES: bifunctional tRNA (5-methylaminomethyl-2-thiouridine)(34)-methyltransferase MnmD/FAD-dependent 5-carboxymethylaminomethyl-2-thiouridine(34) oxidoreductase MnmC;Locus_tag=gene0208
Scaffold1	.	gene	230442	231662	.	+	.	ID=gene0209;Name=fabB;Locus_tag=gene0209
Scaffold1	.	CDS	230442	231662	.	+	.	ID=gene0209;Parent=gene0209;Name=fabB;product=MULTISPECIES: beta-ketoacyl-ACP synthase I;Locus_tag=gene0209
Scaffold1	.	gene	231872	233047	.	+	.	ID=gene0210;Name=mdtG;Locus_tag=gene0210
Scaffold1	.	CDS	231872	233047	.	+	.	ID=gene0210;Parent=gene0210;Name=mdtG;product=MULTISPECIES: MFS transporter;Locus_tag=gene0210
Scaffold1	.	gene	233134	234111	.	-	.	ID=gene0211;Locus_tag=gene0211
Scaffold1	.	CDS	233134	234111	.	-	.	ID=gene0211;Parent=gene0211;product=MULTISPECIES: flagella biosynthesis regulator Flk;Locus_tag=gene0211
Scaffold1	.	gene	234222	235358	.	+	.	ID=gene0212;Name=pdxB;Locus_tag=gene0212
Scaffold1	.	CDS	234222	235358	.	+	.	ID=gene0212;Parent=gene0212;Name=pdxB;product=4-phosphoerythronate dehydrogenase PdxB;Locus_tag=gene0212
Scaffold1	.	gene	235422	236435	.	+	.	ID=gene0213;Name=asd;Locus_tag=gene0213
Scaffold1	.	CDS	235422	236435	.	+	.	ID=gene0213;Parent=gene0213;Name=asd;product=MULTISPECIES: aspartate-semialdehyde dehydrogenase;Locus_tag=gene0213
Scaffold1	.	gene	236435	237247	.	+	.	ID=gene0214;Name=truA;Locus_tag=gene0214
Scaffold1	.	CDS	236435	237247	.	+	.	ID=gene0214;Parent=gene0214;Name=truA;product=MULTISPECIES: tRNA pseudouridine(38-40) synthase TruA;Locus_tag=gene0214
Scaffold1	.	gene	237274	237933	.	+	.	ID=gene0215;Name=dedA;Locus_tag=gene0215
Scaffold1	.	CDS	237274	237933	.	+	.	ID=gene0215;Parent=gene0215;Name=dedA;product=MULTISPECIES: DedA family protein;Locus_tag=gene0215
Scaffold1	.	gene	238056	239039	.	+	.	ID=gene0216;Name=accD;Locus_tag=gene0216
Scaffold1	.	CDS	238056	239039	.	+	.	ID=gene0216;Parent=gene0216;Name=accD;product=acetyl-CoA carboxylase, carboxyltransferase subunit beta;Locus_tag=gene0216
Scaffold1	.	gene	239115	240383	.	+	.	ID=gene0217;Name=folC;Locus_tag=gene0217
Scaffold1	.	CDS	239115	240383	.	+	.	ID=gene0217;Parent=gene0217;Name=folC;product=bifunctional tetrahydrofolate synthase/dihydrofolate synthase;Locus_tag=gene0217
Scaffold1	.	gene	240373	241062	.	+	.	ID=gene0218;Name=dedD;Locus_tag=gene0218
Scaffold1	.	CDS	240373	241062	.	+	.	ID=gene0218;Parent=gene0218;Name=dedD;product=cell division protein DedD;Locus_tag=gene0218
Scaffold1	.	gene	241279	241767	.	+	.	ID=gene0219;Name=cvpA;Locus_tag=gene0219
Scaffold1	.	CDS	241279	241767	.	+	.	ID=gene0219;Parent=gene0219;Name=cvpA;product=MULTISPECIES: colicin V production protein;Locus_tag=gene0219
Scaffold1	.	gene	241801	243318	.	+	.	ID=gene0220;Name=purF;Locus_tag=gene0220
Scaffold1	.	CDS	241801	243318	.	+	.	ID=gene0220;Parent=gene0220;Name=purF;product=MULTISPECIES: amidophosphoribosyltransferase;Locus_tag=gene0220
Scaffold1	.	gene	243454	244023	.	+	.	ID=gene0221;Name=ubiX;Locus_tag=gene0221
Scaffold1	.	CDS	243454	244023	.	+	.	ID=gene0221;Parent=gene0221;Name=ubiX;product=MULTISPECIES: UbiX family flavin prenyltransferase;Locus_tag=gene0221
Scaffold1	.	gene	244306	245088	.	+	.	ID=gene0222;Name=argT;Locus_tag=gene0222
Scaffold1	.	CDS	244306	245088	.	+	.	ID=gene0222;Parent=gene0222;Name=argT;product=lysine/arginine/ornithine ABC transporter substrate-binding protein ArgT;Locus_tag=gene0222
Scaffold1	.	gene	245356	246138	.	+	.	ID=gene0223;Name=hisJ;Locus_tag=gene0223
Scaffold1	.	CDS	245356	246138	.	+	.	ID=gene0223;Parent=gene0223;Name=hisJ;product=MULTISPECIES: histidine ABC transporter substrate-binding protein HisJ;Locus_tag=gene0223
Scaffold1	.	gene	246203	246889	.	+	.	ID=gene0224;Name=hisQ;Locus_tag=gene0224
Scaffold1	.	CDS	246203	246889	.	+	.	ID=gene0224;Parent=gene0224;Name=hisQ;product=MULTISPECIES: histidine ABC transporter permease HisQ;Locus_tag=gene0224
Scaffold1	.	gene	246886	247602	.	+	.	ID=gene0225;Name=hisM;Locus_tag=gene0225
Scaffold1	.	CDS	246886	247602	.	+	.	ID=gene0225;Parent=gene0225;Name=hisM;product=MULTISPECIES: histidine ABC transporter permease HisM;Locus_tag=gene0225
Scaffold1	.	gene	247610	248383	.	+	.	ID=gene0226;Name=hisP;Locus_tag=gene0226
Scaffold1	.	CDS	247610	248383	.	+	.	ID=gene0226;Parent=gene0226;Name=hisP;product=histidine ABC transporter ATP-binding protein HisP;Locus_tag=gene0226
Scaffold1	.	gene	248389	248916	.	-	.	ID=gene0227;Name=rimJ;Locus_tag=gene0227
Scaffold1	.	CDS	248389	248916	.	-	.	ID=gene0227;Parent=gene0227;Name=rimJ;product=GNAT family N-acetyltransferase;Locus_tag=gene0227
Scaffold1	.	gene	249132	250025	.	-	.	ID=gene0228;Locus_tag=gene0228
Scaffold1	.	CDS	249132	250025	.	-	.	ID=gene0228;Parent=gene0228;product=TIGR01777 family oxidoreductase;Locus_tag=gene0228
Scaffold1	.	gene	250044	250406	.	-	.	ID=gene0229;Name=folX;Locus_tag=gene0229
Scaffold1	.	CDS	250044	250406	.	-	.	ID=gene0229;Parent=gene0229;Name=folX;product=MULTISPECIES: dihydroneopterin triphosphate 2'-epimerase;Locus_tag=gene0229
Scaffold1	.	gene	250472	251101	.	-	.	ID=gene0230;Name=yghU;Locus_tag=gene0230
Scaffold1	.	CDS	250472	251101	.	-	.	ID=gene0230;Parent=gene0230;Name=yghU;product=MULTISPECIES: GSH-dependent disulfide bond oxidoreductase;Locus_tag=gene0230
Scaffold1	.	gene	251282	251920	.	+	.	ID=gene0231;Name=gst;Locus_tag=gene0231
Scaffold1	.	CDS	251282	251920	.	+	.	ID=gene0231;Parent=gene0231;Name=gst;product=MULTISPECIES: glutathione transferase;Locus_tag=gene0231
Scaffold1	.	gene	251983	252534	.	+	.	ID=gene0232;Locus_tag=gene0232
Scaffold1	.	CDS	251983	252534	.	+	.	ID=gene0232;Parent=gene0232;product=MULTISPECIES: phosphodiesterase;Locus_tag=gene0232
Scaffold1	.	gene	252592	253143	.	+	.	ID=gene0233;Name=idi;Locus_tag=gene0233
Scaffold1	.	CDS	252592	253143	.	+	.	ID=gene0233;Parent=gene0233;Name=idi;product=MULTISPECIES: NUDIX hydrolase YfcD;Locus_tag=gene0233
Scaffold1	.	gene	253236	255383	.	-	.	ID=gene0234;Name=pta;Locus_tag=gene0234
Scaffold1	.	CDS	253236	255383	.	-	.	ID=gene0234;Parent=gene0234;Name=pta;product=phosphate acetyltransferase;Locus_tag=gene0234
Scaffold1	.	gene	255584	256786	.	-	.	ID=gene0235;Name=ackA;Locus_tag=gene0235
Scaffold1	.	CDS	255584	256786	.	-	.	ID=gene0235;Parent=gene0235;Name=ackA;product=MULTISPECIES: acetate kinase;Locus_tag=gene0235
Scaffold1	.	gene	257124	257579	.	+	.	ID=gene0236;Locus_tag=gene0236
Scaffold1	.	CDS	257124	257579	.	+	.	ID=gene0236;Parent=gene0236;product=MULTISPECIES: terminus macrodomain insulation protein YfbV;Locus_tag=gene0236
Scaffold1	.	gene	257667	258161	.	+	.	ID=gene0237;Locus_tag=gene0237
Scaffold1	.	CDS	257667	258161	.	+	.	ID=gene0237;Parent=gene0237;product=YfbU family protein;Locus_tag=gene0237
Scaffold1	.	gene	258173	258832	.	+	.	ID=gene0238;Name=hxpA;Locus_tag=gene0238
Scaffold1	.	CDS	258173	258832	.	+	.	ID=gene0238;Parent=gene0238;Name=hxpA;product=MULTISPECIES: sugar phosphatase;Locus_tag=gene0238
Scaffold1	.	gene	258909	260741	.	+	.	ID=gene0239;Locus_tag=gene0239
Scaffold1	.	CDS	258909	260741	.	+	.	ID=gene0239;Parent=gene0239;product=SLC13 family permease;Locus_tag=gene0239
Scaffold1	.	gene	260786	261385	.	-	.	ID=gene0240;Name=yfbR;Locus_tag=gene0240
Scaffold1	.	CDS	260786	261385	.	-	.	ID=gene0240;Parent=gene0240;Name=yfbR;product=MULTISPECIES: 5'-deoxynucleotidase;Locus_tag=gene0240
Scaffold1	.	gene	261467	262684	.	-	.	ID=gene0241;Name=alaA;Locus_tag=gene0241
Scaffold1	.	CDS	261467	262684	.	-	.	ID=gene0241;Parent=gene0241;Name=alaA;product=MULTISPECIES: alanine transaminase AlaA;Locus_tag=gene0241
Scaffold1	.	gene	263557	264483	.	+	.	ID=gene0242;Name=cysL;Locus_tag=gene0242
Scaffold1	.	CDS	263557	264483	.	+	.	ID=gene0242;Parent=gene0242;Name=cysL;product=MULTISPECIES: LysR family transcriptional regulator;Locus_tag=gene0242
Scaffold1	.	gene	265222	265581	.	+	.	ID=gene0243;Name=nuoA;Locus_tag=gene0243
Scaffold1	.	CDS	265222	265581	.	+	.	ID=gene0243;Parent=gene0243;Name=nuoA;product=NADH-quinone oxidoreductase subunit A;Locus_tag=gene0243
Scaffold1	.	gene	265597	266271	.	+	.	ID=gene0244;Name=nuoB;Locus_tag=gene0244
Scaffold1	.	CDS	265597	266271	.	+	.	ID=gene0244;Parent=gene0244;Name=nuoB;product=MULTISPECIES: NADH-quinone oxidoreductase subunit NuoB;Locus_tag=gene0244
Scaffold1	.	gene	266358	268166	.	+	.	ID=gene0245;Name=nuoCD;Locus_tag=gene0245
Scaffold1	.	CDS	266358	268166	.	+	.	ID=gene0245;Parent=gene0245;Name=nuoCD;product=MULTISPECIES: NADH-quinone oxidoreductase subunit C/D;Locus_tag=gene0245
Scaffold1	.	gene	268169	268669	.	+	.	ID=gene0246;Name=nuoE;Locus_tag=gene0246
Scaffold1	.	CDS	268169	268669	.	+	.	ID=gene0246;Parent=gene0246;Name=nuoE;product=MULTISPECIES: NADH-quinone oxidoreductase subunit NuoE;Locus_tag=gene0246
Scaffold1	.	gene	268666	270003	.	+	.	ID=gene0247;Name=nuoF;Locus_tag=gene0247
Scaffold1	.	CDS	268666	270003	.	+	.	ID=gene0247;Parent=gene0247;Name=nuoF;product=MULTISPECIES: NADH-quinone oxidoreductase subunit NuoF;Locus_tag=gene0247
Scaffold1	.	gene	270036	272762	.	+	.	ID=gene0248;Name=nuoG;Locus_tag=gene0248
Scaffold1	.	CDS	270036	272762	.	+	.	ID=gene0248;Parent=gene0248;Name=nuoG;product=MULTISPECIES: NADH-quinone oxidoreductase subunit NuoG;Locus_tag=gene0248
Scaffold1	.	gene	272759	273736	.	+	.	ID=gene0249;Name=nuoH;Locus_tag=gene0249
Scaffold1	.	CDS	272759	273736	.	+	.	ID=gene0249;Parent=gene0249;Name=nuoH;product=MULTISPECIES: NADH-quinone oxidoreductase subunit NuoH;Locus_tag=gene0249
Scaffold1	.	gene	273751	274293	.	+	.	ID=gene0250;Name=nuoI;Locus_tag=gene0250
Scaffold1	.	CDS	273751	274293	.	+	.	ID=gene0250;Parent=gene0250;Name=nuoI;product=MULTISPECIES: NADH-quinone oxidoreductase subunit NuoI;Locus_tag=gene0250
Scaffold1	.	gene	274305	274859	.	+	.	ID=gene0251;Name=nuoJ;Locus_tag=gene0251
Scaffold1	.	CDS	274305	274859	.	+	.	ID=gene0251;Parent=gene0251;Name=nuoJ;product=MULTISPECIES: NADH-quinone oxidoreductase subunit J;Locus_tag=gene0251
Scaffold1	.	gene	274856	275158	.	+	.	ID=gene0252;Name=nuoK;Locus_tag=gene0252
Scaffold1	.	CDS	274856	275158	.	+	.	ID=gene0252;Parent=gene0252;Name=nuoK;product=MULTISPECIES: NADH-quinone oxidoreductase subunit NuoK;Locus_tag=gene0252
Scaffold1	.	gene	275155	276996	.	+	.	ID=gene0253;Name=nuoL;Locus_tag=gene0253
Scaffold1	.	CDS	275155	276996	.	+	.	ID=gene0253;Parent=gene0253;Name=nuoL;product=MULTISPECIES: NADH-quinone oxidoreductase subunit L;Locus_tag=gene0253
Scaffold1	.	gene	277166	278695	.	+	.	ID=gene0254;Name=nuoM;Locus_tag=gene0254
Scaffold1	.	CDS	277166	278695	.	+	.	ID=gene0254;Parent=gene0254;Name=nuoM;product=MULTISPECIES: NADH-quinone oxidoreductase subunit M;Locus_tag=gene0254
Scaffold1	.	gene	278702	280159	.	+	.	ID=gene0255;Name=nuoN;Locus_tag=gene0255
Scaffold1	.	CDS	278702	280159	.	+	.	ID=gene0255;Parent=gene0255;Name=nuoN;product=MULTISPECIES: NADH-quinone oxidoreductase subunit NuoN;Locus_tag=gene0255
Scaffold1	.	gene	280214	281134	.	-	.	ID=gene0256;Name=rnz;Locus_tag=gene0256
Scaffold1	.	CDS	280214	281134	.	-	.	ID=gene0256;Parent=gene0256;Name=rnz;product=MULTISPECIES: ribonuclease Z;Locus_tag=gene0256
Scaffold1	.	gene	281195	281653	.	+	.	ID=gene0257;Name=elaA;Locus_tag=gene0257
Scaffold1	.	CDS	281195	281653	.	+	.	ID=gene0257;Parent=gene0257;Name=elaA;product=protein elaA;Locus_tag=gene0257
Scaffold1	.	gene	281789	283078	.	+	.	ID=gene0258;Name=menF;Locus_tag=gene0258
Scaffold1	.	CDS	281789	283078	.	+	.	ID=gene0258;Parent=gene0258;Name=menF;product=isochorismate synthase MenF;Locus_tag=gene0258
Scaffold1	.	gene	283161	284831	.	+	.	ID=gene0259;Name=menD;Locus_tag=gene0259
Scaffold1	.	CDS	283161	284831	.	+	.	ID=gene0259;Parent=gene0259;Name=menD;product=2-succinyl-6-hydroxy-2,4-cyclohexadiene-1-carboxylate synthase;Locus_tag=gene0259
Scaffold1	.	gene	284828	285586	.	+	.	ID=gene0260;Name=menH;Locus_tag=gene0260
Scaffold1	.	CDS	284828	285586	.	+	.	ID=gene0260;Parent=gene0260;Name=menH;product=2-succinyl-6-hydroxy-2,4-cyclohexadiene-1-carboxylate synthase;Locus_tag=gene0260
Scaffold1	.	gene	285601	286458	.	+	.	ID=gene0261;Name=menB;Locus_tag=gene0261
Scaffold1	.	CDS	285601	286458	.	+	.	ID=gene0261;Parent=gene0261;Name=menB;product=MULTISPECIES: 1,4-dihydroxy-2-naphthoyl-CoA synthase;Locus_tag=gene0261
Scaffold1	.	gene	286458	287423	.	+	.	ID=gene0262;Name=menC;Locus_tag=gene0262
Scaffold1	.	CDS	286458	287423	.	+	.	ID=gene0262;Parent=gene0262;Name=menC;product=o-succinylbenzoate synthase;Locus_tag=gene0262
Scaffold1	.	gene	287420	288796	.	+	.	ID=gene0263;Name=menE;Locus_tag=gene0263
Scaffold1	.	CDS	287420	288796	.	+	.	ID=gene0263;Parent=gene0263;Name=menE;product=o-succinylbenzoate--CoA ligase;Locus_tag=gene0263
Scaffold1	.	gene	288852	289277	.	-	.	ID=gene0264;Name=nudI;Locus_tag=gene0264
Scaffold1	.	CDS	288852	289277	.	-	.	ID=gene0264;Parent=gene0264;Name=nudI;product=nucleoside triphosphatase NudI;Locus_tag=gene0264
Scaffold1	.	gene	289415	290356	.	+	.	ID=gene0265;Name=rpnB;Locus_tag=gene0265
Scaffold1	.	CDS	289415	290356	.	+	.	ID=gene0265;Parent=gene0265;Name=rpnB;product=Rpn family recombination-promoting nuclease/putative transposase;Locus_tag=gene0265
Scaffold1	.	gene	290631	291173	.	+	.	ID=gene0266;Locus_tag=gene0266
Scaffold1	.	CDS	290631	291173	.	+	.	ID=gene0266;Parent=gene0266;product=MULTISPECIES: YfaZ family outer membrane protein;Locus_tag=gene0266
Scaffold1	.	gene	291276	292472	.	+	.	ID=gene0267;Name=pncC;Locus_tag=gene0267
Scaffold1	.	CDS	291276	292472	.	+	.	ID=gene0267;Parent=gene0267;Name=pncC;product=MULTISPECIES: nicotinamide mononucleotide deamidase-related protein YfaY;Locus_tag=gene0267
Scaffold1	.	gene	292677	293462	.	+	.	ID=gene0268;Name=kdgR;Locus_tag=gene0268
Scaffold1	.	CDS	292677	293462	.	+	.	ID=gene0268;Parent=gene0268;Name=kdgR;product=MULTISPECIES: IclR family transcriptional regulator;Locus_tag=gene0268
Scaffold1	.	gene	293473	294678	.	+	.	ID=gene0269;Name=rhmD;Locus_tag=gene0269
Scaffold1	.	CDS	293473	294678	.	+	.	ID=gene0269;Parent=gene0269;Name=rhmD;product=MULTISPECIES: L-rhamnonate dehydratase;Locus_tag=gene0269
Scaffold1	.	gene	294718	296010	.	+	.	ID=gene0270;Name=rhmT;Locus_tag=gene0270
Scaffold1	.	CDS	294718	296010	.	+	.	ID=gene0270;Parent=gene0270;Name=rhmT;product=MFS transporter;Locus_tag=gene0270
Scaffold1	.	gene	296025	296828	.	+	.	ID=gene0271;Name=rhmA;Locus_tag=gene0271
Scaffold1	.	CDS	296025	296828	.	+	.	ID=gene0271;Parent=gene0271;Name=rhmA;product=MULTISPECIES: 2-keto-3-deoxy-L-rhamnonate aldolase;Locus_tag=gene0271
Scaffold1	.	gene	296850	298028	.	-	.	ID=gene0272;Name=glpC;Locus_tag=gene0272
Scaffold1	.	CDS	296850	298028	.	-	.	ID=gene0272;Parent=gene0272;Name=glpC;product=anaerobic glycerol-3-phosphate dehydrogenase subunit GlpC;Locus_tag=gene0272
Scaffold1	.	gene	298025	299284	.	-	.	ID=gene0273;Name=glpB;Locus_tag=gene0273
Scaffold1	.	CDS	298025	299284	.	-	.	ID=gene0273;Parent=gene0273;Name=glpB;product=glycerol-3-phosphate dehydrogenase subunit GlpB;Locus_tag=gene0273
Scaffold1	.	gene	299274	300896	.	-	.	ID=gene0274;Name=glpA;Locus_tag=gene0274
Scaffold1	.	CDS	299274	300896	.	-	.	ID=gene0274;Parent=gene0274;Name=glpA;product=MULTISPECIES: anaerobic glycerol-3-phosphate dehydrogenase subunit A;Locus_tag=gene0274
Scaffold1	.	gene	301168	302514	.	+	.	ID=gene0275;Name=glpT;Locus_tag=gene0275
Scaffold1	.	CDS	301168	302514	.	+	.	ID=gene0275;Parent=gene0275;Name=glpT;product=glycerol-3-phosphate transporter;Locus_tag=gene0275
Scaffold1	.	gene	302524	303594	.	+	.	ID=gene0276;Name=glpQ;Locus_tag=gene0276
Scaffold1	.	CDS	302524	303594	.	+	.	ID=gene0276;Parent=gene0276;Name=glpQ;product=glycerophosphodiester phosphodiesterase;Locus_tag=gene0276
Scaffold1	.	gene	304058	304312	.	-	.	ID=gene0277;Name=yfaE;Locus_tag=gene0277
Scaffold1	.	CDS	304058	304312	.	-	.	ID=gene0277;Parent=gene0277;Name=yfaE;product=MULTISPECIES: class I ribonucleotide reductase maintenance protein YfaE;Locus_tag=gene0277
Scaffold1	.	gene	304312	305442	.	-	.	ID=gene0278;Name=nrdB;Locus_tag=gene0278
Scaffold1	.	CDS	304312	305442	.	-	.	ID=gene0278;Parent=gene0278;Name=nrdB;product=MULTISPECIES: class Ia ribonucleoside-diphosphate reductase subunit beta;Locus_tag=gene0278
Scaffold1	.	gene	305544	307829	.	-	.	ID=gene0279;Name=nrdA;Locus_tag=gene0279
Scaffold1	.	CDS	305544	307829	.	-	.	ID=gene0279;Parent=gene0279;Name=nrdA;product=ribonucleoside-diphosphate reductase subunit alpha;Locus_tag=gene0279
Scaffold1	.	gene	308174	308902	.	-	.	ID=gene0280;Name=ubiG;Locus_tag=gene0280
Scaffold1	.	CDS	308174	308902	.	-	.	ID=gene0280;Parent=gene0280;Name=ubiG;product=MULTISPECIES: bifunctional 3-demethylubiquinone 3-O-methyltransferase/2-octaprenyl-6-hydroxy phenol methylase;Locus_tag=gene0280
Scaffold1	.	gene	309049	311685	.	+	.	ID=gene0281;Name=gyrA;Locus_tag=gene0281
Scaffold1	.	CDS	309049	311685	.	+	.	ID=gene0281;Parent=gene0281;Name=gyrA;product=DNA topoisomerase (ATP-hydrolyzing) subunit A;Locus_tag=gene0281
Scaffold1	.	gene	311796	312287	.	-	.	ID=gene0282;Name=atoB;Locus_tag=gene0282
Scaffold1	.	CDS	311796	312287	.	-	.	ID=gene0282;Parent=gene0282;Name=atoB;product=thiolase, C-terminal domain protein;Locus_tag=gene0282
Scaffold1	.	gene	312254	312976	.	-	.	ID=gene0283;Name=atoB;Locus_tag=gene0283
Scaffold1	.	CDS	312254	312976	.	-	.	ID=gene0283;Parent=gene0283;Name=atoB;product=acetyl-CoA acetyltransferase;Locus_tag=gene0283
Scaffold1	.	gene	313006	314328	.	-	.	ID=gene0284;Name=atoE;Locus_tag=gene0284
Scaffold1	.	CDS	313006	314328	.	-	.	ID=gene0284;Parent=gene0284;Name=atoE;product=TIGR00366 family protein;Locus_tag=gene0284
Scaffold1	.	gene	314325	314975	.	-	.	ID=gene0285;Name=atoA;Locus_tag=gene0285
Scaffold1	.	CDS	314325	314975	.	-	.	ID=gene0285;Parent=gene0285;Name=atoA;product=3-oxoacid CoA-transferase subunit B;Locus_tag=gene0285
Scaffold1	.	gene	314975	315637	.	-	.	ID=gene0286;Name=atoD;Locus_tag=gene0286
Scaffold1	.	CDS	314975	315637	.	-	.	ID=gene0286;Parent=gene0286;Name=atoD;product=MULTISPECIES: acetate CoA-transferase subunit alpha;Locus_tag=gene0286
Scaffold1	.	gene	315834	318848	.	-	.	ID=gene0287;Name=atoS;Locus_tag=gene0287
Scaffold1	.	CDS	315834	318848	.	-	.	ID=gene0287;Parent=gene0287;Name=atoS;product=two-component system sensor histidine kinase AtoS;Locus_tag=gene0287
Scaffold1	.	gene	318904	321744	.	+	.	ID=gene0288;Name=rcsC;Locus_tag=gene0288
Scaffold1	.	CDS	318904	321744	.	+	.	ID=gene0288;Parent=gene0288;Name=rcsC;product=two-component system sensor histidine kinase RcsC;Locus_tag=gene0288
Scaffold1	.	gene	321790	322440	.	-	.	ID=gene0289;Name=rcsB;Locus_tag=gene0289
Scaffold1	.	CDS	321790	322440	.	-	.	ID=gene0289;Parent=gene0289;Name=rcsB;product=MULTISPECIES: response regulator transcription factor RcsB;Locus_tag=gene0289
Scaffold1	.	gene	322456	325113	.	-	.	ID=gene0290;Name=rcsD;Locus_tag=gene0290
Scaffold1	.	CDS	322456	325113	.	-	.	ID=gene0290;Parent=gene0290;Name=rcsD;product=MULTISPECIES: phosphotransferase RcsD;Locus_tag=gene0290
Scaffold1	.	gene	325885	326982	.	+	.	ID=gene0291;Name=ompC;Locus_tag=gene0291
Scaffold1	.	CDS	325885	326982	.	+	.	ID=gene0291;Parent=gene0291;Name=ompC;product=MULTISPECIES: porin OmpC;Locus_tag=gene0291
Scaffold1	.	gene	327086	328138	.	+	.	ID=gene0292;Name=apbE;Locus_tag=gene0292
Scaffold1	.	CDS	327086	328138	.	+	.	ID=gene0292;Parent=gene0292;Name=apbE;product=FAD:protein FMN transferase ApbE;Locus_tag=gene0292
Scaffold1	.	gene	328212	329276	.	+	.	ID=gene0293;Name=ada;Locus_tag=gene0293
Scaffold1	.	CDS	328212	329276	.	+	.	ID=gene0293;Parent=gene0293;Name=ada;product=MULTISPECIES: bifunctional DNA-binding transcriptional regulator/O6-methylguanine-DNA methyltransferase Ada;Locus_tag=gene0293
Scaffold1	.	gene	329276	329929	.	+	.	ID=gene0294;Name=alkB;Locus_tag=gene0294
Scaffold1	.	CDS	329276	329929	.	+	.	ID=gene0294;Parent=gene0294;Name=alkB;product=MULTISPECIES: DNA oxidative demethylase AlkB;Locus_tag=gene0294
Scaffold1	.	gene	330004	331647	.	+	.	ID=gene0295;Name=yojI;Locus_tag=gene0295
Scaffold1	.	CDS	330004	331647	.	+	.	ID=gene0295;Parent=gene0295;Name=yojI;product=MULTISPECIES: multidrug ABC transporter permease/ATP-binding protein;Locus_tag=gene0295
Scaffold1	.	gene	331798	333234	.	+	.	ID=gene0296;Name=mgtE;Locus_tag=gene0296
Scaffold1	.	CDS	331798	333234	.	+	.	ID=gene0296;Parent=gene0296;Name=mgtE;product=MULTISPECIES: magnesium transporter;Locus_tag=gene0296
Scaffold1	.	gene	333197	334435	.	-	.	ID=gene0297;Locus_tag=gene0297
Scaffold1	.	CDS	333197	334435	.	-	.	ID=gene0297;Parent=gene0297;product=transporter;Locus_tag=gene0297
Scaffold1	.	gene	334716	336350	.	+	.	ID=gene0298;Name=mqo;Locus_tag=gene0298
Scaffold1	.	CDS	334716	336350	.	+	.	ID=gene0298;Parent=gene0298;Name=mqo;product=malate dehydrogenase (quinone);Locus_tag=gene0298
Scaffold1	.	gene	336417	336908	.	-	.	ID=gene0299;Name=eco;Locus_tag=gene0299
Scaffold1	.	CDS	336417	336908	.	-	.	ID=gene0299;Parent=gene0299;Name=eco;product=MULTISPECIES: serine protease inhibitor ecotin;Locus_tag=gene0299
Scaffold1	.	gene	337083	338192	.	-	.	ID=gene0300;Name=lhr;Locus_tag=gene0300
Scaffold1	.	CDS	337083	338192	.	-	.	ID=gene0300;Parent=gene0300;Name=lhr;product=MULTISPECIES: AI-2E family transporter;Locus_tag=gene0300
Scaffold1	.	gene	338377	338453	.	.	.	ID=gene0301
Scaffold1	.	tRNA	338377	338453	.	.	.	ID=gene0301;Parent=gene0301;product=tRNA-Pro;Locus_tag=gene0301
Scaffold1	.	gene	338530	340290	.	-	.	ID=gene0302;Locus_tag=gene0302
Scaffold1	.	CDS	338530	340290	.	-	.	ID=gene0302;Parent=gene0302;product=MULTISPECIES: LPS biosynthesis-modulating metalloenzyme YejM;Locus_tag=gene0302
Scaffold1	.	gene	340309	340572	.	-	.	ID=gene0303;Locus_tag=gene0303
Scaffold1	.	CDS	340309	340572	.	-	.	ID=gene0303;Parent=gene0303;product=conserved hypothetical protein;Locus_tag=gene0303
Scaffold1	.	gene	340723	341730	.	+	.	ID=gene0304;Name=ndpA;Locus_tag=gene0304
Scaffold1	.	CDS	340723	341730	.	+	.	ID=gene0304;Parent=gene0304;Name=ndpA;product=MULTISPECIES: nucleoid-associated protein YejK;Locus_tag=gene0304
Scaffold1	.	gene	341750	342511	.	-	.	ID=gene0305;Name=fruR;Locus_tag=gene0305
Scaffold1	.	CDS	341750	342511	.	-	.	ID=gene0305;Parent=gene0305;Name=fruR;product=MULTISPECIES: DeoR/GlpR family DNA-binding transcription regulator;Locus_tag=gene0305
Scaffold1	.	gene	342594	343190	.	+	.	ID=gene0306;Name=nudK;Locus_tag=gene0306
Scaffold1	.	CDS	342594	343190	.	+	.	ID=gene0306;Parent=gene0306;Name=nudK;product=MULTISPECIES: NUDIX domain-containing protein;Locus_tag=gene0306
Scaffold1	.	gene	343209	344495	.	-	.	ID=gene0307;Name=ampC;Locus_tag=gene0307
Scaffold1	.	CDS	343209	344495	.	-	.	ID=gene0307;Parent=gene0307;Name=ampC;product=beta-lactamase family protein;Locus_tag=gene0307
Scaffold1	.	gene	344600	345487	.	+	.	ID=gene0308;Name=nac;Locus_tag=gene0308
Scaffold1	.	CDS	344600	345487	.	+	.	ID=gene0308;Parent=gene0308;Name=nac;product=LysR family transcriptional regulator;Locus_tag=gene0308
Scaffold1	.	gene	345546	345830	.	-	.	ID=gene0309;Name=rplY;Locus_tag=gene0309
Scaffold1	.	CDS	345546	345830	.	-	.	ID=gene0309;Parent=gene0309;Name=rplY;product=MULTISPECIES: 50S ribosomal protein L25;Locus_tag=gene0309
Scaffold1	.	gene	345967	347724	.	-	.	ID=gene0310;Name=radD;Locus_tag=gene0310
Scaffold1	.	CDS	345967	347724	.	-	.	ID=gene0310;Parent=gene0310;Name=radD;product=DEAD/DEAH box helicase;Locus_tag=gene0310
Scaffold1	.	gene	347872	348591	.	+	.	ID=gene0311;Name=rsuA;Locus_tag=gene0311
Scaffold1	.	CDS	347872	348591	.	+	.	ID=gene0311;Parent=gene0311;Name=rsuA;product=16S rRNA pseudouridine(516) synthase RsuA;Locus_tag=gene0311
Scaffold1	.	gene	348588	349784	.	+	.	ID=gene0312;Name=tcaB;Locus_tag=gene0312
Scaffold1	.	CDS	348588	349784	.	+	.	ID=gene0312;Parent=gene0312;Name=tcaB;product=Bcr/CflA family multidrug efflux MFS transporter;Locus_tag=gene0312
Scaffold1	.	gene	350116	350460	.	+	.	ID=gene0313;Locus_tag=gene0313
Scaffold1	.	CDS	350116	350460	.	+	.	ID=gene0313;Parent=gene0313;product=MULTISPECIES: YejG family protein;Locus_tag=gene0313
Scaffold1	.	gene	350464	352053	.	-	.	ID=gene0314;Name=yejF;Locus_tag=gene0314
Scaffold1	.	CDS	350464	352053	.	-	.	ID=gene0314;Parent=gene0314;Name=yejF;product=microcin C ABC transporter ATP-binding protein YejF;Locus_tag=gene0314
Scaffold1	.	gene	352055	353080	.	-	.	ID=gene0315;Name=yejE;Locus_tag=gene0315
Scaffold1	.	CDS	352055	353080	.	-	.	ID=gene0315;Parent=gene0315;Name=yejE;product=MULTISPECIES: microcin C ABC transporter permease;Locus_tag=gene0315
Scaffold1	.	gene	353080	354174	.	-	.	ID=gene0316;Name=yejB;Locus_tag=gene0316
Scaffold1	.	CDS	353080	354174	.	-	.	ID=gene0316;Parent=gene0316;Name=yejB;product=MULTISPECIES: microcin C ABC transporter permease YejB;Locus_tag=gene0316
Scaffold1	.	gene	354184	355989	.	-	.	ID=gene0317;Name=yejA;Locus_tag=gene0317
Scaffold1	.	CDS	354184	355989	.	-	.	ID=gene0317;Parent=gene0317;Name=yejA;product=MULTISPECIES: extracellular solute-binding protein;Locus_tag=gene0317
Scaffold1	.	gene	356058	357620	.	-	.	ID=gene0318;Locus_tag=gene0318
Scaffold1	.	CDS	356058	357620	.	-	.	ID=gene0318;Parent=gene0318;product=MULTISPECIES: cyclic di-GMP phosphodiesterase;Locus_tag=gene0318
Scaffold1	.	gene	357809	358378	.	-	.	ID=gene0319;Name=mepS;Locus_tag=gene0319
Scaffold1	.	CDS	357809	358378	.	-	.	ID=gene0319;Parent=gene0319;Name=mepS;product=MULTISPECIES: bifunctional murein DD-endopeptidase/murein LD-carboxypeptidase;Locus_tag=gene0319
Scaffold1	.	gene	358805	359512	.	-	.	ID=gene0320;Name=lpxT;Locus_tag=gene0320
Scaffold1	.	CDS	358805	359512	.	-	.	ID=gene0320;Parent=gene0320;Name=lpxT;product=Inner membrane protein YeiU;Locus_tag=gene0320
Scaffold1	.	gene	359556	360533	.	-	.	ID=gene0321;Name=cobW;Locus_tag=gene0321
Scaffold1	.	CDS	359556	360533	.	-	.	ID=gene0321;Parent=gene0321;Name=cobW;product=MULTISPECIES: GTP-binding protein;Locus_tag=gene0321
Scaffold1	.	gene	360654	362120	.	-	.	ID=gene0322;Name=uxuB;Locus_tag=gene0322
Scaffold1	.	CDS	360654	362120	.	-	.	ID=gene0322;Parent=gene0322;Name=uxuB;product=MULTISPECIES: fructuronate reductase;Locus_tag=gene0322
Scaffold1	.	gene	362328	363518	.	+	.	ID=gene0323;Name=uxuA;Locus_tag=gene0323
Scaffold1	.	CDS	362328	363518	.	+	.	ID=gene0323;Parent=gene0323;Name=uxuA;product=MULTISPECIES: mannonate dehydratase;Locus_tag=gene0323
Scaffold1	.	gene	363589	364161	.	-	.	ID=gene0324;Name=efp;Locus_tag=gene0324
Scaffold1	.	CDS	363589	364161	.	-	.	ID=gene0324;Parent=gene0324;Name=efp;product=MULTISPECIES: elongation factor P-like protein YeiP;Locus_tag=gene0324
Scaffold1	.	gene	365002	365781	.	+	.	ID=gene0325;Locus_tag=gene0325
Scaffold1	.	CDS	365002	365781	.	+	.	ID=gene0325;Parent=gene0325;product=MULTISPECIES: hypothetical protein;Locus_tag=gene0325
Scaffold1	.	gene	366141	367322	.	-	.	ID=gene0326;Locus_tag=gene0326
Scaffold1	.	CDS	366141	367322	.	-	.	ID=gene0326;Parent=gene0326;product=MULTISPECIES: sugar efflux transporter SetB;Locus_tag=gene0326
Scaffold1	.	gene	367659	368789	.	+	.	ID=gene0327;Name=fruB;Locus_tag=gene0327
Scaffold1	.	CDS	367659	368789	.	+	.	ID=gene0327;Parent=gene0327;Name=fruB;product=MULTISPECIES: fused PTS fructose transporter subunit IIA/HPr protein;Locus_tag=gene0327
Scaffold1	.	gene	368790	369728	.	+	.	ID=gene0328;Name=fruK;Locus_tag=gene0328
Scaffold1	.	CDS	368790	369728	.	+	.	ID=gene0328;Parent=gene0328;Name=fruK;product=MULTISPECIES: 1-phosphofructokinase;Locus_tag=gene0328
Scaffold1	.	gene	369745	371439	.	+	.	ID=gene0329;Name=fruA;Locus_tag=gene0329
Scaffold1	.	CDS	369745	371439	.	+	.	ID=gene0329;Parent=gene0329;Name=fruA;product=MULTISPECIES: PTS fructose transporter subunit IIBC;Locus_tag=gene0329
Scaffold1	.	gene	371491	372345	.	-	.	ID=gene0330;Name=nfo;Locus_tag=gene0330
Scaffold1	.	CDS	371491	372345	.	-	.	ID=gene0330;Parent=gene0330;Name=nfo;product=deoxyribonuclease IV;Locus_tag=gene0330
Scaffold1	.	gene	372417	373466	.	-	.	ID=gene0331;Name=sapZ;Locus_tag=gene0331
Scaffold1	.	CDS	372417	373466	.	-	.	ID=gene0331;Parent=gene0331;Name=sapZ;product=MULTISPECIES: YeiH family protein;Locus_tag=gene0331
Scaffold1	.	gene	373732	374598	.	+	.	ID=gene0332;Name=cysL;Locus_tag=gene0332
Scaffold1	.	CDS	373732	374598	.	+	.	ID=gene0332;Parent=gene0332;Name=cysL;product=MULTISPECIES: DNA-binding transcriptional regulator YeiE;Locus_tag=gene0332
Scaffold1	.	gene	374777	376246	.	+	.	ID=gene0333;Name=lysP;Locus_tag=gene0333
Scaffold1	.	CDS	374777	376246	.	+	.	ID=gene0333;Parent=gene0333;Name=lysP;product=MULTISPECIES: amino acid permease;Locus_tag=gene0333
Scaffold1	.	gene	376745	378718	.	+	.	ID=gene0334;Name=cirA;Locus_tag=gene0334
Scaffold1	.	CDS	376745	378718	.	+	.	ID=gene0334;Parent=gene0334;Name=cirA;product=catecholate siderophore receptor CirA;Locus_tag=gene0334
Scaffold1	.	gene	378789	379622	.	-	.	ID=gene0335;Name=frmB;Locus_tag=gene0335
Scaffold1	.	CDS	378789	379622	.	-	.	ID=gene0335;Parent=gene0335;Name=frmB;product=MULTISPECIES: S-formylglutathione hydrolase;Locus_tag=gene0335
Scaffold1	.	gene	379983	380651	.	+	.	ID=gene0336;Name=folE;Locus_tag=gene0336
Scaffold1	.	CDS	379983	380651	.	+	.	ID=gene0336;Parent=gene0336;Name=folE;product=MULTISPECIES: GTP cyclohydrolase I FolE;Locus_tag=gene0336
Scaffold1	.	gene	380667	381824	.	+	.	ID=gene0337;Locus_tag=gene0337
Scaffold1	.	CDS	380667	381824	.	+	.	ID=gene0337;Parent=gene0337;product=DUF418 domain-containing protein YeiB;Locus_tag=gene0337
Scaffold1	.	gene	381980	383002	.	+	.	ID=gene0338;Name=lacI;Locus_tag=gene0338
Scaffold1	.	CDS	381980	383002	.	+	.	ID=gene0338;Parent=gene0338;Name=lacI;product=HTH-type transcriptional regulator GalS;Locus_tag=gene0338
Scaffold1	.	gene	383299	384297	.	+	.	ID=gene0339;Name=mglB;Locus_tag=gene0339
Scaffold1	.	CDS	383299	384297	.	+	.	ID=gene0339;Parent=gene0339;Name=mglB;product=MULTISPECIES: galactose/glucose ABC transporter substrate-binding protein MglB;Locus_tag=gene0339
Scaffold1	.	gene	384416	385936	.	+	.	ID=gene0340;Name=mglA;Locus_tag=gene0340
Scaffold1	.	CDS	384416	385936	.	+	.	ID=gene0340;Parent=gene0340;Name=mglA;product=MULTISPECIES: galactose/methyl galactoside ABC transporter ATP-binding protein MglA;Locus_tag=gene0340
Scaffold1	.	gene	385952	386962	.	+	.	ID=gene0341;Name=mglC;Locus_tag=gene0341
Scaffold1	.	CDS	385952	386962	.	+	.	ID=gene0341;Parent=gene0341;Name=mglC;product=MULTISPECIES: galactose/methyl galactoside ABC transporter permease MglC;Locus_tag=gene0341
Scaffold1	.	gene	387033	387749	.	-	.	ID=gene0342;Name=sanA;Locus_tag=gene0342
Scaffold1	.	CDS	387033	387749	.	-	.	ID=gene0342;Parent=gene0342;Name=sanA;product=MULTISPECIES: outer membrane permeability protein SanA;Locus_tag=gene0342
Scaffold1	.	gene	388025	388909	.	-	.	ID=gene0343;Name=cdd;Locus_tag=gene0343
Scaffold1	.	CDS	388025	388909	.	-	.	ID=gene0343;Parent=gene0343;Name=cdd;product=MULTISPECIES: cytidine deaminase;Locus_tag=gene0343
Scaffold1	.	gene	389037	389732	.	-	.	ID=gene0344;Name=lrgB;Locus_tag=gene0344
Scaffold1	.	CDS	389037	389732	.	-	.	ID=gene0344;Parent=gene0344;Name=lrgB;product=MULTISPECIES: CidB/LrgB family autolysis modulator;Locus_tag=gene0344
Scaffold1	.	gene	389729	390127	.	-	.	ID=gene0345;Name=cidA;Locus_tag=gene0345
Scaffold1	.	CDS	389729	390127	.	-	.	ID=gene0345;Parent=gene0345;Name=cidA;product=MULTISPECIES: CidA/LrgA family protein;Locus_tag=gene0345
Scaffold1	.	gene	390485	391417	.	+	.	ID=gene0346;Name=dusC;Locus_tag=gene0346
Scaffold1	.	CDS	390485	391417	.	+	.	ID=gene0346;Parent=gene0346;Name=dusC;product=MULTISPECIES: tRNA dihydrouridine(16) synthase DusC;Locus_tag=gene0346
Scaffold1	.	gene	391774	393138	.	+	.	ID=gene0347;Name=oprB;Locus_tag=gene0347
Scaffold1	.	CDS	391774	393138	.	+	.	ID=gene0347;Parent=gene0347;Name=oprB;product=carbohydrate porin;Locus_tag=gene0347
Scaffold1	.	gene	393294	394127	.	+	.	ID=gene0348;Name=licT;Locus_tag=gene0348
Scaffold1	.	CDS	393294	394127	.	+	.	ID=gene0348;Parent=gene0348;Name=licT;product=MULTISPECIES: transcriptional antiterminator BglG;Locus_tag=gene0348
Scaffold1	.	gene	394270	396132	.	+	.	ID=gene0349;Name=bglF;Locus_tag=gene0349
Scaffold1	.	CDS	394270	396132	.	+	.	ID=gene0349;Parent=gene0349;Name=bglF;product=PTS system, beta-glucoside-specific IIABC component family protein;Locus_tag=gene0349
Scaffold1	.	gene	396148	397542	.	+	.	ID=gene0350;Name=bglA;Locus_tag=gene0350
Scaffold1	.	CDS	396148	397542	.	+	.	ID=gene0350;Parent=gene0350;Name=bglA;product=6-phospho-beta-glucosidase;Locus_tag=gene0350
Scaffold1	.	gene	397813	399252	.	+	.	ID=gene0351;Name=mdtP;Locus_tag=gene0351
Scaffold1	.	CDS	397813	399252	.	+	.	ID=gene0351;Parent=gene0351;Name=mdtP;product=MULTISPECIES: multidrug resistance outer membrane protein MdtQ;Locus_tag=gene0351
Scaffold1	.	gene	399286	399855	.	-	.	ID=gene0352;Name=dedA;Locus_tag=gene0352
Scaffold1	.	CDS	399286	399855	.	-	.	ID=gene0352;Parent=gene0352;Name=dedA;product=DedA family protein;Locus_tag=gene0352
Scaffold1	.	gene	400010	400597	.	+	.	ID=gene0353;Locus_tag=gene0353
Scaffold1	.	CDS	400010	400597	.	+	.	ID=gene0353;Parent=gene0353;product=MULTISPECIES: Yip1 family protein;Locus_tag=gene0353
Scaffold1	.	gene	400786	401736	.	+	.	ID=gene0354;Name=pbpG;Locus_tag=gene0354
Scaffold1	.	CDS	400786	401736	.	+	.	ID=gene0354;Parent=gene0354;Name=pbpG;product=MULTISPECIES: D-alanyl-D-alanine endopeptidase;Locus_tag=gene0354
Scaffold1	.	gene	401959	402513	.	-	.	ID=gene0355;Name=mnaT;Locus_tag=gene0355
Scaffold1	.	CDS	401959	402513	.	-	.	ID=gene0355;Parent=gene0355;Name=mnaT;product=MULTISPECIES: GNAT family N-acetyltransferase;Locus_tag=gene0355
Scaffold1	.	gene	402599	404344	.	-	.	ID=gene0356;Name=dld;Locus_tag=gene0356
Scaffold1	.	CDS	402599	404344	.	-	.	ID=gene0356;Parent=gene0356;Name=dld;product=MULTISPECIES: D-lactate dehydrogenase;Locus_tag=gene0356
Scaffold1	.	gene	404539	406836	.	+	.	ID=gene0357;Name=bglX;Locus_tag=gene0357
Scaffold1	.	CDS	404539	406836	.	+	.	ID=gene0357;Parent=gene0357;Name=bglX;product=MULTISPECIES: beta-glucosidase BglX;Locus_tag=gene0357
Scaffold1	.	gene	406973	407890	.	+	.	ID=gene0358;Name=opuC;Locus_tag=gene0358
Scaffold1	.	CDS	406973	407890	.	+	.	ID=gene0358;Parent=gene0358;Name=opuC;product=MULTISPECIES: ABC transporter substrate-binding protein;Locus_tag=gene0358
Scaffold1	.	gene	407898	409055	.	+	.	ID=gene0359;Name=opuBD;Locus_tag=gene0359
Scaffold1	.	CDS	407898	409055	.	+	.	ID=gene0359;Parent=gene0359;Name=opuBD;product=ABC transporter permease;Locus_tag=gene0359
Scaffold1	.	gene	409048	409995	.	+	.	ID=gene0360;Name=opuA;Locus_tag=gene0360
Scaffold1	.	CDS	409048	409995	.	+	.	ID=gene0360;Parent=gene0360;Name=opuA;product=ABC transporter ATP-binding protein;Locus_tag=gene0360
Scaffold1	.	gene	409979	410716	.	+	.	ID=gene0361;Name=opuBD;Locus_tag=gene0361
Scaffold1	.	CDS	409979	410716	.	+	.	ID=gene0361;Parent=gene0361;Name=opuBD;product=MULTISPECIES: ABC transporter permease;Locus_tag=gene0361
Scaffold1	.	gene	410691	410804	.	-	.	ID=gene0362;Locus_tag=gene0362
Scaffold1	.	CDS	410691	410804	.	-	.	ID=gene0362;Parent=gene0362;product=MULTISPECIES: protein YohO;Locus_tag=gene0362
Scaffold1	.	gene	410998	412722	.	+	.	ID=gene0363;Locus_tag=gene0363
Scaffold1	.	CDS	410998	412722	.	+	.	ID=gene0363;Parent=gene0363;product=autolysin sensor kinase;Locus_tag=gene0363
Scaffold1	.	gene	412716	413435	.	+	.	ID=gene0364;Locus_tag=gene0364
Scaffold1	.	CDS	412716	413435	.	+	.	ID=gene0364;Parent=gene0364;product=MULTISPECIES: two-component system response regulator BtsR;Locus_tag=gene0364
Scaffold1	.	gene	413483	413953	.	+	.	ID=gene0365;Locus_tag=gene0365
Scaffold1	.	CDS	413483	413953	.	+	.	ID=gene0365;Parent=gene0365;product=MULTISPECIES: DUF1456 family protein;Locus_tag=gene0365
Scaffold1	.	gene	414070	416112	.	-	.	ID=gene0366;Name=metG;Locus_tag=gene0366
Scaffold1	.	CDS	414070	416112	.	-	.	ID=gene0366;Parent=gene0366;Name=metG;product=methionyl-tRNA synthetase;Locus_tag=gene0366
Scaffold1	.	gene	416257	417366	.	+	.	ID=gene0367;Name=mrp;Locus_tag=gene0367
Scaffold1	.	CDS	416257	417366	.	+	.	ID=gene0367;Parent=gene0367;Name=mrp;product=MULTISPECIES: iron-sulfur cluster carrier protein ApbC;Locus_tag=gene0367
Scaffold1	.	gene	417363	417824	.	-	.	ID=gene0368;Name=yiaC;Locus_tag=gene0368
Scaffold1	.	CDS	417363	417824	.	-	.	ID=gene0368;Parent=gene0368;Name=yiaC;product=GNAT family N-acetyltransferase;Locus_tag=gene0368
Scaffold1	.	gene	417799	418116	.	-	.	ID=gene0369;Name=rcnB;Locus_tag=gene0369
Scaffold1	.	CDS	417799	418116	.	-	.	ID=gene0369;Parent=gene0369;Name=rcnB;product=MULTISPECIES: RcnB family protein;Locus_tag=gene0369
Scaffold1	.	gene	418300	419190	.	+	.	ID=gene0370;Name=fitG;Locus_tag=gene0370
Scaffold1	.	CDS	418300	419190	.	+	.	ID=gene0370;Parent=gene0370;Name=fitG;product=LysR family transcriptional regulator;Locus_tag=gene0370
Scaffold1	.	gene	419180	420523	.	-	.	ID=gene0371;Name=pbuG;Locus_tag=gene0371
Scaffold1	.	CDS	419180	420523	.	-	.	ID=gene0371;Parent=gene0371;Name=pbuG;product=MULTISPECIES: NCS2 family permease;Locus_tag=gene0371
Scaffold1	.	gene	420526	422337	.	-	.	ID=gene0372;Name=ade;Locus_tag=gene0372
Scaffold1	.	CDS	420526	422337	.	-	.	ID=gene0372;Parent=gene0372;Name=ade;product=adenine deaminase C-terminal domain-containing protein;Locus_tag=gene0372
Scaffold1	.	gene	422458	423384	.	+	.	ID=gene0373;Name=dhcR;Locus_tag=gene0373
Scaffold1	.	CDS	422458	423384	.	+	.	ID=gene0373;Parent=gene0373;Name=dhcR;product=LysR family transcriptional regulator;Locus_tag=gene0373
Scaffold1	.	gene	423467	425443	.	-	.	ID=gene0374;Name=sdsA1;Locus_tag=gene0374
Scaffold1	.	CDS	423467	425443	.	-	.	ID=gene0374;Parent=gene0374;Name=sdsA1;product=alkyl sulfatase dimerization domain-containing protein;Locus_tag=gene0374
Scaffold1	.	gene	425647	426282	.	+	.	ID=gene0375;Locus_tag=gene0375
Scaffold1	.	CDS	425647	426282	.	+	.	ID=gene0375;Parent=gene0375;product=helix-turn-helix domain-containing protein;Locus_tag=gene0375
Scaffold1	.	gene	426350	428326	.	-	.	ID=gene0376;Name=sdsA1;Locus_tag=gene0376
Scaffold1	.	CDS	426350	428326	.	-	.	ID=gene0376;Parent=gene0376;Name=sdsA1;product=MULTISPECIES: alkyl sulfatase dimerization domain-containing protein;Locus_tag=gene0376
Scaffold1	.	gene	428688	429461	.	+	.	ID=gene0377;Name=thiM;Locus_tag=gene0377
Scaffold1	.	CDS	428688	429461	.	+	.	ID=gene0377;Parent=gene0377;Name=thiM;product=hydroxyethylthiazole kinase;Locus_tag=gene0377
Scaffold1	.	gene	429458	430258	.	+	.	ID=gene0378;Name=thiD;Locus_tag=gene0378
Scaffold1	.	CDS	429458	430258	.	+	.	ID=gene0378;Parent=gene0378;Name=thiD;product=MULTISPECIES: bifunctional hydroxymethylpyrimidine kinase/phosphomethylpyrimidine kinase;Locus_tag=gene0378
Scaffold1	.	gene	430405	431457	.	+	.	ID=gene0379;Name=fbaB;Locus_tag=gene0379
Scaffold1	.	CDS	430405	431457	.	+	.	ID=gene0379;Parent=gene0379;Name=fbaB;product=MULTISPECIES: class I fructose-bisphosphate aldolase;Locus_tag=gene0379
Scaffold1	.	gene	431516	432799	.	-	.	ID=gene0380;Locus_tag=gene0380
Scaffold1	.	CDS	431516	432799	.	-	.	ID=gene0380;Parent=gene0380;product=RbtT/DalT/CsbX family MFS transporter;Locus_tag=gene0380
Scaffold1	.	gene	432881	434488	.	-	.	ID=gene0381;Name=rbtK;Locus_tag=gene0381
Scaffold1	.	CDS	432881	434488	.	-	.	ID=gene0381;Parent=gene0381;Name=rbtK;product=FGGY-family carbohydrate kinase;Locus_tag=gene0381
Scaffold1	.	gene	434515	435264	.	-	.	ID=gene0382;Name=rbtD;Locus_tag=gene0382
Scaffold1	.	CDS	434515	435264	.	-	.	ID=gene0382;Parent=gene0382;Name=rbtD;product=SDR family oxidoreductase;Locus_tag=gene0382
Scaffold1	.	gene	435519	436520	.	+	.	ID=gene0383;Name=fruR;Locus_tag=gene0383
Scaffold1	.	CDS	435519	436520	.	+	.	ID=gene0383;Parent=gene0383;Name=fruR;product=MULTISPECIES: LacI family DNA-binding transcriptional regulator;Locus_tag=gene0383
Scaffold1	.	gene	436543	437484	.	-	.	ID=gene0384;Name=deoR;Locus_tag=gene0384
Scaffold1	.	CDS	436543	437484	.	-	.	ID=gene0384;Parent=gene0384;Name=deoR;product=MULTISPECIES: sugar-binding domain-containing protein;Locus_tag=gene0384
Scaffold1	.	gene	437691	439058	.	+	.	ID=gene0385;Name=dalD;Locus_tag=gene0385
Scaffold1	.	CDS	437691	439058	.	+	.	ID=gene0385;Parent=gene0385;Name=dalD;product=MULTISPECIES: mannitol dehydrogenase family protein;Locus_tag=gene0385
Scaffold1	.	gene	439068	440531	.	+	.	ID=gene0386;Name=xylB;Locus_tag=gene0386
Scaffold1	.	CDS	439068	440531	.	+	.	ID=gene0386;Parent=gene0386;Name=xylB;product=xylulokinase;Locus_tag=gene0386
Scaffold1	.	gene	440602	441879	.	+	.	ID=gene0387;Locus_tag=gene0387
Scaffold1	.	CDS	440602	441879	.	+	.	ID=gene0387;Parent=gene0387;product=D-arabinitol transporter;Locus_tag=gene0387
Scaffold1	.	gene	441928	442590	.	+	.	ID=gene0388;Name=hxpB;Locus_tag=gene0388
Scaffold1	.	CDS	441928	442590	.	+	.	ID=gene0388;Parent=gene0388;Name=hxpB;product=MULTISPECIES: HAD-IA family hydrolase;Locus_tag=gene0388
Scaffold1	.	gene	442888	444042	.	+	.	ID=gene0389;Name=gci;Locus_tag=gene0389
Scaffold1	.	CDS	442888	444042	.	+	.	ID=gene0389;Parent=gene0389;Name=gci;product=MULTISPECIES: mandelate racemase family protein;Locus_tag=gene0389
Scaffold1	.	gene	444162	445784	.	+	.	ID=gene0390;Locus_tag=gene0390
Scaffold1	.	CDS	444162	445784	.	+	.	ID=gene0390;Parent=gene0390;product=ABC transporter substrate-binding protein;Locus_tag=gene0390
Scaffold1	.	gene	445781	446818	.	+	.	ID=gene0391;Locus_tag=gene0391
Scaffold1	.	CDS	445781	446818	.	+	.	ID=gene0391;Parent=gene0391;product=MULTISPECIES: ABC transporter permease;Locus_tag=gene0391
Scaffold1	.	gene	446815	447720	.	+	.	ID=gene0392;Locus_tag=gene0392
Scaffold1	.	CDS	446815	447720	.	+	.	ID=gene0392;Parent=gene0392;product=ABC transporter permease;Locus_tag=gene0392
Scaffold1	.	gene	447692	448555	.	+	.	ID=gene0393;Name=ddpD;Locus_tag=gene0393
Scaffold1	.	CDS	447692	448555	.	+	.	ID=gene0393;Parent=gene0393;Name=ddpD;product=MULTISPECIES: ABC transporter ATP-binding protein;Locus_tag=gene0393
Scaffold1	.	gene	448566	449339	.	+	.	ID=gene0394;Name=ddpF;Locus_tag=gene0394
Scaffold1	.	CDS	448566	449339	.	+	.	ID=gene0394;Parent=gene0394;Name=ddpF;product=MULTISPECIES: ABC transporter ATP-binding protein;Locus_tag=gene0394
Scaffold1	.	gene	449580	450476	.	-	.	ID=gene0395;Name=dagK;Locus_tag=gene0395
Scaffold1	.	CDS	449580	450476	.	-	.	ID=gene0395;Parent=gene0395;Name=dagK;product=MULTISPECIES: lipid kinase YegS;Locus_tag=gene0395
Scaffold1	.	gene	450719	452080	.	-	.	ID=gene0396;Name=prtC;Locus_tag=gene0396
Scaffold1	.	CDS	450719	452080	.	-	.	ID=gene0396;Parent=gene0396;Name=prtC;product=MULTISPECIES: tRNA 5-hydroxyuridine modification protein YegQ;Locus_tag=gene0396
Scaffold1	.	gene	452399	453121	.	-	.	ID=gene0397;Name=baeR;Locus_tag=gene0397
Scaffold1	.	CDS	452399	453121	.	-	.	ID=gene0397;Parent=gene0397;Name=baeR;product=MULTISPECIES: two-component system response regulator BaeR;Locus_tag=gene0397
Scaffold1	.	gene	453118	454596	.	-	.	ID=gene0398;Name=baeS;Locus_tag=gene0398
Scaffold1	.	CDS	453118	454596	.	-	.	ID=gene0398;Parent=gene0398;Name=baeS;product=two-component system sensor histidine kinase BaeS;Locus_tag=gene0398
Scaffold1	.	gene	454593	456008	.	-	.	ID=gene0399;Name=mdtD;Locus_tag=gene0399
Scaffold1	.	CDS	454593	456008	.	-	.	ID=gene0399;Parent=gene0399;Name=mdtD;product=MFS transporter;Locus_tag=gene0399
Scaffold1	.	gene	456010	459087	.	-	.	ID=gene0400;Name=mdtC;Locus_tag=gene0400
Scaffold1	.	CDS	456010	459087	.	-	.	ID=gene0400;Parent=gene0400;Name=mdtC;product=multidrug efflux RND transporter permease subunit MdtC;Locus_tag=gene0400
Scaffold1	.	gene	459088	462210	.	-	.	ID=gene0401;Name=mdtB;Locus_tag=gene0401
Scaffold1	.	CDS	459088	462210	.	-	.	ID=gene0401;Parent=gene0401;Name=mdtB;product=MdtB/MuxB family multidrug efflux RND transporter permease subunit;Locus_tag=gene0401
Scaffold1	.	gene	462210	463448	.	-	.	ID=gene0402;Name=mdtA;Locus_tag=gene0402
Scaffold1	.	CDS	462210	463448	.	-	.	ID=gene0402;Parent=gene0402;Name=mdtA;product=MULTISPECIES: MdtA/MuxA family multidrug efflux RND transporter periplasmic adaptor subunit;Locus_tag=gene0402
Scaffold1	.	gene	463749	465023	.	+	.	ID=gene0403;Name=gltP;Locus_tag=gene0403
Scaffold1	.	CDS	463749	465023	.	+	.	ID=gene0403;Parent=gene0403;Name=gltP;product=MULTISPECIES: dicarboxylate/amino acid:cation symporter;Locus_tag=gene0403
Scaffold1	.	gene	465296	465907	.	-	.	ID=gene0404;Locus_tag=gene0404
Scaffold1	.	CDS	465296	465907	.	-	.	ID=gene0404;Parent=gene0404;product=MULTISPECIES: transcriptional regulator;Locus_tag=gene0404
Scaffold1	.	gene	466023	466163	.	-	.	ID=gene0405;Locus_tag=gene0405
Scaffold1	.	CDS	466023	466163	.	-	.	ID=gene0405;Parent=gene0405;product=MULTISPECIES: small membrane protein;Locus_tag=gene0405
Scaffold1	.	gene	466401	467102	.	-	.	ID=gene0406;Name=phoP;Locus_tag=gene0406
Scaffold1	.	CDS	466401	467102	.	-	.	ID=gene0406;Parent=gene0406;Name=phoP;product=MULTISPECIES: response regulator transcription factor;Locus_tag=gene0406
Scaffold1	.	gene	467117	468973	.	-	.	ID=gene0407;Name=ladS;Locus_tag=gene0407
Scaffold1	.	CDS	467117	468973	.	-	.	ID=gene0407;Parent=gene0407;Name=ladS;product=sensor histidine kinase;Locus_tag=gene0407
Scaffold1	.	gene	469263	470615	.	-	.	ID=gene0408;Name=yegD;Locus_tag=gene0408
Scaffold1	.	CDS	469263	470615	.	-	.	ID=gene0408;Parent=gene0408;Name=yegD;product=MULTISPECIES: molecular chaperone;Locus_tag=gene0408
Scaffold1	.	gene	470753	471601	.	+	.	ID=gene0409;Name=alkA;Locus_tag=gene0409
Scaffold1	.	CDS	470753	471601	.	+	.	ID=gene0409;Parent=gene0409;Name=alkA;product=MULTISPECIES: DNA-3-methyladenine glycosylase 2;Locus_tag=gene0409
Scaffold1	.	gene	471716	472357	.	+	.	ID=gene0410;Name=udk;Locus_tag=gene0410
Scaffold1	.	CDS	471716	472357	.	+	.	ID=gene0410;Parent=gene0410;Name=udk;product=MULTISPECIES: uridine kinase;Locus_tag=gene0410
Scaffold1	.	gene	472448	473029	.	+	.	ID=gene0411;Name=dcd;Locus_tag=gene0411
Scaffold1	.	CDS	472448	473029	.	+	.	ID=gene0411;Parent=gene0411;Name=dcd;product=MULTISPECIES: dCTP deaminase;Locus_tag=gene0411
Scaffold1	.	gene	473060	474907	.	+	.	ID=gene0412;Name=asmA;Locus_tag=gene0412
Scaffold1	.	CDS	473060	474907	.	+	.	ID=gene0412;Parent=gene0412;Name=asmA;product=MULTISPECIES: outer membrane assembly protein AsmA;Locus_tag=gene0412
Scaffold1	.	gene	475547	477130	.	-	.	ID=gene0413;Name=tlyC;Locus_tag=gene0413
Scaffold1	.	CDS	475547	477130	.	-	.	ID=gene0413;Parent=gene0413;Name=tlyC;product=transmembrane protein;Locus_tag=gene0413
Scaffold1	.	gene	477890	478786	.	+	.	ID=gene0414;Name=galU;Locus_tag=gene0414
Scaffold1	.	CDS	477890	478786	.	+	.	ID=gene0414;Parent=gene0414;Name=galU;product=GalU regulator GalF;Locus_tag=gene0414
Scaffold1	.	gene	479179	479808	.	+	.	ID=gene0415;Locus_tag=gene0415
Scaffold1	.	CDS	479179	479808	.	+	.	ID=gene0415;Parent=gene0415;product=phosphatase PAP2 family protein;Locus_tag=gene0415
Scaffold1	.	gene	480768	482201	.	+	.	ID=gene0416;Locus_tag=gene0416
Scaffold1	.	CDS	480768	482201	.	+	.	ID=gene0416;Parent=gene0416;product=MULTISPECIES: capsule assembly Wzi family protein;Locus_tag=gene0416
Scaffold1	.	gene	482347	483483	.	+	.	ID=gene0417;Name=gfcE;Locus_tag=gene0417
Scaffold1	.	CDS	482347	483483	.	+	.	ID=gene0417;Parent=gene0417;Name=gfcE;product=MULTISPECIES: polysaccharide export protein;Locus_tag=gene0417
Scaffold1	.	gene	483938	486106	.	+	.	ID=gene0418;Name=etk-wzc;Locus_tag=gene0418
Scaffold1	.	CDS	483938	486106	.	+	.	ID=gene0418;Parent=gene0418;Name=etk-wzc;product=polysaccharide biosynthesis tyrosine autokinase;Locus_tag=gene0418
Scaffold1	.	gene	486166	487242	.	+	.	ID=gene0419;Name=glgM;Locus_tag=gene0419
Scaffold1	.	CDS	486166	487242	.	+	.	ID=gene0419;Parent=gene0419;Name=glgM;product=glycosyltransferase;Locus_tag=gene0419
Scaffold1	.	gene	487272	488393	.	+	.	ID=gene0420;Locus_tag=gene0420
Scaffold1	.	CDS	487272	488393	.	+	.	ID=gene0420;Parent=gene0420;product=MULTISPECIES: glycosyltransferase family 4 protein;Locus_tag=gene0420
Scaffold1	.	gene	488399	489565	.	+	.	ID=gene0421;Name=pslH;Locus_tag=gene0421
Scaffold1	.	CDS	488399	489565	.	+	.	ID=gene0421;Parent=gene0421;Name=pslH;product=MULTISPECIES: glycosyltransferase;Locus_tag=gene0421
Scaffold1	.	gene	489522	490811	.	+	.	ID=gene0422;Locus_tag=gene0422
Scaffold1	.	CDS	489522	490811	.	+	.	ID=gene0422;Parent=gene0422;product=O-antigen ligase family protein;Locus_tag=gene0422
Scaffold1	.	gene	490829	492286	.	+	.	ID=gene0423;Name=wzxC;Locus_tag=gene0423
Scaffold1	.	CDS	490829	492286	.	+	.	ID=gene0423;Parent=gene0423;Name=wzxC;product=MOP flippase family protein;Locus_tag=gene0423
Scaffold1	.	gene	492317	494056	.	+	.	ID=gene0424;Locus_tag=gene0424
Scaffold1	.	CDS	492317	494056	.	+	.	ID=gene0424;Parent=gene0424;product=hypothetical protein;Locus_tag=gene0424
Scaffold1	.	gene	494273	495670	.	+	.	ID=gene0425;Name=wcaJ;Locus_tag=gene0425
Scaffold1	.	CDS	494273	495670	.	+	.	ID=gene0425;Parent=gene0425;Name=wcaJ;product=MULTISPECIES: undecaprenyl-phosphate glucose phosphotransferase;Locus_tag=gene0425
Scaffold1	.	gene	495834	497240	.	+	.	ID=gene0426;Name=gntZ;Locus_tag=gene0426
Scaffold1	.	CDS	495834	497240	.	+	.	ID=gene0426;Parent=gene0426;Name=gntZ;product=MULTISPECIES: NADP-dependent phosphogluconate dehydrogenase;Locus_tag=gene0426
Scaffold1	.	gene	497485	498900	.	+	.	ID=gene0427;Name=manC;Locus_tag=gene0427
Scaffold1	.	CDS	497485	498900	.	+	.	ID=gene0427;Parent=gene0427;Name=manC;product=MULTISPECIES: mannose-1-phosphate guanylyltransferase/mannose-6-phosphate isomerase;Locus_tag=gene0427
Scaffold1	.	gene	498923	500293	.	+	.	ID=gene0428;Name=manB;Locus_tag=gene0428
Scaffold1	.	CDS	498923	500293	.	+	.	ID=gene0428;Parent=gene0428;Name=manB;product=MULTISPECIES: O9 family phosphomannomutase RfbK1;Locus_tag=gene0428
Scaffold1	.	gene	500457	501623	.	+	.	ID=gene0429;Name=ugd;Locus_tag=gene0429
Scaffold1	.	CDS	500457	501623	.	+	.	ID=gene0429;Parent=gene0429;Name=ugd;product=MULTISPECIES: UDP-glucose 6-dehydrogenase;Locus_tag=gene0429
Scaffold1	.	gene	502570	503574	.	-	.	ID=gene0430;Name=cap1J;Locus_tag=gene0430
Scaffold1	.	CDS	502570	503574	.	-	.	ID=gene0430;Parent=gene0430;Name=cap1J;product=MULTISPECIES: NAD-dependent epimerase;Locus_tag=gene0430
Scaffold1	.	gene	504621	505388	.	+	.	ID=gene0431;Name=rfbA;Locus_tag=gene0431
Scaffold1	.	CDS	504621	505388	.	+	.	ID=gene0431;Parent=gene0431;Name=rfbA;product=MULTISPECIES: O-antigen export ABC transporter permease RfbA;Locus_tag=gene0431
Scaffold1	.	gene	505388	506128	.	+	.	ID=gene0432;Name=rbfB;Locus_tag=gene0432
Scaffold1	.	CDS	505388	506128	.	+	.	ID=gene0432;Parent=gene0432;Name=rbfB;product=MULTISPECIES: O-antigen export ABC transporter ATP-binding protein RfbB;Locus_tag=gene0432
Scaffold1	.	gene	506144	508039	.	+	.	ID=gene0433;Name=waaJ;Locus_tag=gene0433
Scaffold1	.	CDS	506144	508039	.	+	.	ID=gene0433;Parent=gene0433;Name=waaJ;product=glycosyl transferase;Locus_tag=gene0433
Scaffold1	.	gene	508055	509209	.	+	.	ID=gene0434;Name=glf;Locus_tag=gene0434
Scaffold1	.	CDS	508055	509209	.	+	.	ID=gene0434;Parent=gene0434;Name=glf;product=UDP-galactopyranose mutase;Locus_tag=gene0434
Scaffold1	.	gene	509206	510099	.	+	.	ID=gene0435;Name=glft1;Locus_tag=gene0435
Scaffold1	.	CDS	509206	510099	.	+	.	ID=gene0435;Parent=gene0435;Name=glft1;product=MULTISPECIES: glycosyltransferase;Locus_tag=gene0435
Scaffold1	.	gene	510112	511245	.	+	.	ID=gene0436;Name=pglA;Locus_tag=gene0436
Scaffold1	.	CDS	510112	511245	.	+	.	ID=gene0436;Parent=gene0436;Name=pglA;product=glycosyltransferase family 4 protein;Locus_tag=gene0436
Scaffold1	.	gene	511369	512685	.	+	.	ID=gene0437;Name=epsJ;Locus_tag=gene0437
Scaffold1	.	CDS	511369	512685	.	+	.	ID=gene0437;Parent=gene0437;Name=epsJ;product=glycosyltransferase;Locus_tag=gene0437
Scaffold1	.	gene	512789	513388	.	-	.	ID=gene0438;Name=hisIE;Locus_tag=gene0438
Scaffold1	.	CDS	512789	513388	.	-	.	ID=gene0438;Parent=gene0438;Name=hisIE;product=MULTISPECIES: bifunctional phosphoribosyl-AMP cyclohydrolase/phosphoribosyl-ATP diphosphatase HisIE;Locus_tag=gene0438
Scaffold1	.	gene	513382	514158	.	-	.	ID=gene0439;Name=hisF;Locus_tag=gene0439
Scaffold1	.	CDS	513382	514158	.	-	.	ID=gene0439;Parent=gene0439;Name=hisF;product=MULTISPECIES: imidazole glycerol phosphate synthase subunit HisF;Locus_tag=gene0439
Scaffold1	.	gene	514140	514877	.	-	.	ID=gene0440;Name=hisA;Locus_tag=gene0440
Scaffold1	.	CDS	514140	514877	.	-	.	ID=gene0440;Parent=gene0440;Name=hisA;product=MULTISPECIES: 1-(5-phosphoribosyl)-5-[(5-phosphoribosylamino)methylideneamino]imidazole-4-carboxamide isomerase;Locus_tag=gene0440
Scaffold1	.	gene	514877	515467	.	-	.	ID=gene0441;Name=hisH;Locus_tag=gene0441
Scaffold1	.	CDS	514877	515467	.	-	.	ID=gene0441;Parent=gene0441;Name=hisH;product=MULTISPECIES: imidazole glycerol phosphate synthase subunit HisH;Locus_tag=gene0441
Scaffold1	.	gene	515467	516534	.	-	.	ID=gene0442;Name=hisB;Locus_tag=gene0442
Scaffold1	.	CDS	515467	516534	.	-	.	ID=gene0442;Parent=gene0442;Name=hisB;product=MULTISPECIES: bifunctional histidinol-phosphatase/imidazoleglycerol-phosphate dehydratase HisB;Locus_tag=gene0442
Scaffold1	.	gene	516531	517592	.	-	.	ID=gene0443;Name=hisC;Locus_tag=gene0443
Scaffold1	.	CDS	516531	517592	.	-	.	ID=gene0443;Parent=gene0443;Name=hisC;product=histidinol-phosphate transaminase;Locus_tag=gene0443
Scaffold1	.	gene	517589	518893	.	-	.	ID=gene0444;Name=hisD;Locus_tag=gene0444
Scaffold1	.	CDS	517589	518893	.	-	.	ID=gene0444;Parent=gene0444;Name=hisD;product=MULTISPECIES: histidinol dehydrogenase;Locus_tag=gene0444
Scaffold1	.	gene	518933	519832	.	-	.	ID=gene0445;Name=hisG;Locus_tag=gene0445
Scaffold1	.	CDS	518933	519832	.	-	.	ID=gene0445;Parent=gene0445;Name=hisG;product=MULTISPECIES: ATP phosphoribosyltransferase;Locus_tag=gene0445
Scaffold1	.	gene	520205	521029	.	+	.	ID=gene0446;Locus_tag=gene0446
Scaffold1	.	CDS	520205	521029	.	+	.	ID=gene0446;Parent=gene0446;product=MULTISPECIES: SDR family oxidoreductase;Locus_tag=gene0446
Scaffold1	.	gene	521068	521958	.	+	.	ID=gene0447;Name=allS;Locus_tag=gene0447
Scaffold1	.	CDS	521068	521958	.	+	.	ID=gene0447;Parent=gene0447;Name=allS;product=MULTISPECIES: LysR family transcriptional regulator;Locus_tag=gene0447
Scaffold1	.	gene	522248	523606	.	+	.	ID=gene0448;Name=puuP;Locus_tag=gene0448
Scaffold1	.	CDS	522248	523606	.	+	.	ID=gene0448;Parent=gene0448;Name=puuP;product=MULTISPECIES: putrescine/proton symporter PlaP;Locus_tag=gene0448
Scaffold1	.	gene	523789	524100	.	-	.	ID=gene0449;Name=arsR;Locus_tag=gene0449
Scaffold1	.	CDS	523789	524100	.	-	.	ID=gene0449;Parent=gene0449;Name=arsR;product=MULTISPECIES: helix-turn-helix domain-containing protein;Locus_tag=gene0449
Scaffold1	.	gene	524340	526442	.	+	.	ID=gene0450;Name=fusA;Locus_tag=gene0450
Scaffold1	.	CDS	524340	526442	.	+	.	ID=gene0450;Parent=gene0450;Name=fusA;product=MULTISPECIES: elongation factor G;Locus_tag=gene0450
Scaffold1	.	gene	526659	528083	.	-	.	ID=gene0451;Name=sbcB;Locus_tag=gene0451
Scaffold1	.	CDS	526659	528083	.	-	.	ID=gene0451;Parent=gene0451;Name=sbcB;product=exodeoxyribonuclease I;Locus_tag=gene0451
Scaffold1	.	gene	528264	529427	.	+	.	ID=gene0452;Name=dacC;Locus_tag=gene0452
Scaffold1	.	CDS	528264	529427	.	+	.	ID=gene0452;Parent=gene0452;Name=dacC;product=MULTISPECIES: serine-type D-Ala-D-Ala carboxypeptidase DacD;Locus_tag=gene0452
Scaffold1	.	gene	529604	530077	.	+	.	ID=gene0453;Name=sbmC;Locus_tag=gene0453
Scaffold1	.	CDS	529604	530077	.	+	.	ID=gene0453;Parent=gene0453;Name=sbmC;product=DNA gyrase inhibitor SbmC;Locus_tag=gene0453
Scaffold1	.	gene	530176	531234	.	+	.	ID=gene0454;Locus_tag=gene0454
Scaffold1	.	CDS	530176	531234	.	+	.	ID=gene0454;Parent=gene0454;product=MULTISPECIES: FUSC family protein;Locus_tag=gene0454
Scaffold1	.	gene	531402	531725	.	+	.	ID=gene0455;Locus_tag=gene0455
Scaffold1	.	CDS	531402	531725	.	+	.	ID=gene0455;Parent=gene0455;product=MULTISPECIES: DUF496 family protein;Locus_tag=gene0455
Scaffold1	.	gene	532040	532780	.	+	.	ID=gene0456;Name=cobS;Locus_tag=gene0456
Scaffold1	.	CDS	532040	532780	.	+	.	ID=gene0456;Parent=gene0456;Name=cobS;product=adenosylcobinamide-GDP ribazoletransferase;Locus_tag=gene0456
Scaffold1	.	gene	532808	533875	.	+	.	ID=gene0457;Name=cobU;Locus_tag=gene0457
Scaffold1	.	CDS	532808	533875	.	+	.	ID=gene0457;Parent=gene0457;Name=cobU;product=nicotinate-nucleotide--dimethylbenzimidazole phosphoribosyltransferase;Locus_tag=gene0457
Scaffold1	.	gene	533918	535027	.	-	.	ID=gene0458;Name=ahcY;Locus_tag=gene0458
Scaffold1	.	CDS	533918	535027	.	-	.	ID=gene0458;Parent=gene0458;Name=ahcY;product=MULTISPECIES: adenosylhomocysteinase;Locus_tag=gene0458
Scaffold1	.	gene	535226	535957	.	+	.	ID=gene0459;Locus_tag=gene0459
Scaffold1	.	CDS	535226	535957	.	+	.	ID=gene0459;Parent=gene0459;product=MULTISPECIES: HPP family protein;Locus_tag=gene0459
Scaffold1	.	gene	535979	536368	.	-	.	ID=gene0460;Name=praC;Locus_tag=gene0460
Scaffold1	.	CDS	535979	536368	.	-	.	ID=gene0460;Parent=gene0460;Name=praC;product=tautomerase family protein;Locus_tag=gene0460
Scaffold1	.	gene	536484	537440	.	+	.	ID=gene0461;Name=bpeT;Locus_tag=gene0461
Scaffold1	.	CDS	536484	537440	.	+	.	ID=gene0461;Parent=gene0461;Name=bpeT;product=LysR family transcriptional regulator;Locus_tag=gene0461
Scaffold1	.	gene	537400	538140	.	-	.	ID=gene0462;Name=lipL;Locus_tag=gene0462
Scaffold1	.	CDS	537400	538140	.	-	.	ID=gene0462;Parent=gene0462;Name=lipL;product=lipoate--protein ligase A;Locus_tag=gene0462
Scaffold1	.	gene	538187	539506	.	-	.	ID=gene0463;Name=shiA;Locus_tag=gene0463
Scaffold1	.	CDS	538187	539506	.	-	.	ID=gene0463;Parent=gene0463;Name=shiA;product=MULTISPECIES: shikimate transporter;Locus_tag=gene0463
Scaffold1	.	gene	539931	540311	.	+	.	ID=gene0464;Locus_tag=gene0464
Scaffold1	.	CDS	539931	540311	.	+	.	ID=gene0464;Parent=gene0464;product=hypothetical protein;Locus_tag=gene0464
Scaffold1	.	gene	540445	542232	.	+	.	ID=gene0465;Name=amt;Locus_tag=gene0465
Scaffold1	.	CDS	540445	542232	.	+	.	ID=gene0465;Parent=gene0465;Name=amt;product=EAL domain-containing protein;Locus_tag=gene0465
Scaffold1	.	gene	542455	542787	.	+	.	ID=gene0466;Name=tehB;Locus_tag=gene0466
Scaffold1	.	CDS	542455	542787	.	+	.	ID=gene0466;Parent=gene0466;Name=tehB;product=MULTISPECIES: DUF1971 domain-containing protein;Locus_tag=gene0466
Scaffold1	.	gene	542794	543129	.	+	.	ID=gene0467;Locus_tag=gene0467
Scaffold1	.	CDS	542794	543129	.	+	.	ID=gene0467;Parent=gene0467;product=MULTISPECIES: DUF1869 domain-containing protein;Locus_tag=gene0467
Scaffold1	.	gene	543135	544049	.	-	.	ID=gene0468;Name=gcvA;Locus_tag=gene0468
Scaffold1	.	CDS	543135	544049	.	-	.	ID=gene0468;Parent=gene0468;Name=gcvA;product=MULTISPECIES: LysR substrate-binding domain-containing protein;Locus_tag=gene0468
Scaffold1	.	gene	544181	544756	.	+	.	ID=gene0469;Locus_tag=gene0469
Scaffold1	.	CDS	544181	544756	.	+	.	ID=gene0469;Parent=gene0469;product=MULTISPECIES: hypothetical protein;Locus_tag=gene0469
Scaffold1	.	gene	544949	545785	.	+	.	ID=gene0470;Name=cpo;Locus_tag=gene0470
Scaffold1	.	CDS	544949	545785	.	+	.	ID=gene0470;Parent=gene0470;Name=cpo;product=alpha/beta hydrolase;Locus_tag=gene0470
Scaffold1	.	gene	545992	546963	.	+	.	ID=gene0471;Name=yegE;Locus_tag=gene0471
Scaffold1	.	CDS	545992	546963	.	+	.	ID=gene0471;Parent=gene0471;Name=yegE;product=MULTISPECIES: sensor domain-containing diguanylate cyclase;Locus_tag=gene0471
Scaffold1	.	gene	546960	548063	.	-	.	ID=gene0472;Locus_tag=gene0472
Scaffold1	.	CDS	546960	548063	.	-	.	ID=gene0472;Parent=gene0472;product=AarF/UbiB family protein;Locus_tag=gene0472
Scaffold1	.	gene	548734	548964	.	+	.	ID=gene0473;Locus_tag=gene0473
Scaffold1	.	CDS	548734	548964	.	+	.	ID=gene0473;Parent=gene0473;product=hypothetical protein;Locus_tag=gene0473
Scaffold1	.	gene	548949	550052	.	+	.	ID=gene0474;Locus_tag=gene0474
Scaffold1	.	CDS	548949	550052	.	+	.	ID=gene0474;Parent=gene0474;product=MULTISPECIES: hypothetical protein;Locus_tag=gene0474
Scaffold1	.	gene	550095	550643	.	+	.	ID=gene0475;Locus_tag=gene0475
Scaffold1	.	CDS	550095	550643	.	+	.	ID=gene0475;Parent=gene0475;product=MULTISPECIES: winged helix-turn-helix transcriptional regulator;Locus_tag=gene0475
Scaffold1	.	gene	550777	551865	.	+	.	ID=gene0476;Locus_tag=gene0476
Scaffold1	.	CDS	550777	551865	.	+	.	ID=gene0476;Parent=gene0476;product=MULTISPECIES: multiubiquitin domain-containing protein;Locus_tag=gene0476
Scaffold1	.	gene	551862	553232	.	+	.	ID=gene0477;Name=moeB;Locus_tag=gene0477
Scaffold1	.	CDS	551862	553232	.	+	.	ID=gene0477;Parent=gene0477;Name=moeB;product=thiF family protein;Locus_tag=gene0477
Scaffold1	.	gene	553877	554692	.	+	.	ID=gene0478;Locus_tag=gene0478
Scaffold1	.	CDS	553877	554692	.	+	.	ID=gene0478;Parent=gene0478;product=MULTISPECIES: hypothetical protein;Locus_tag=gene0478
Scaffold1	.	gene	555677	556624	.	+	.	ID=gene0479;Name=selD;Locus_tag=gene0479
Scaffold1	.	CDS	555677	556624	.	+	.	ID=gene0479;Parent=gene0479;Name=selD;product=zincin-like metallopeptidase domain-containing protein;Locus_tag=gene0479
Scaffold1	.	gene	556820	557566	.	-	.	ID=gene0480;Locus_tag=gene0480
Scaffold1	.	CDS	556820	557566	.	-	.	ID=gene0480;Parent=gene0480;product=MULTISPECIES: MobC family replication-relaxation protein;Locus_tag=gene0480
Scaffold1	.	gene	557576	559435	.	-	.	ID=gene0481;Locus_tag=gene0481
Scaffold1	.	CDS	557576	559435	.	-	.	ID=gene0481;Parent=gene0481;product=type IV secretory system Conjugative DNA transfer family protein;Locus_tag=gene0481
Scaffold1	.	gene	561226	562251	.	-	.	ID=gene0482;Name=virB11;Locus_tag=gene0482
Scaffold1	.	CDS	561226	562251	.	-	.	ID=gene0482;Parent=gene0482;Name=virB11;product=MULTISPECIES: P-type DNA transfer ATPase VirB11;Locus_tag=gene0482
Scaffold1	.	gene	562241	563491	.	-	.	ID=gene0483;Name=virB10;Locus_tag=gene0483
Scaffold1	.	CDS	562241	563491	.	-	.	ID=gene0483;Parent=gene0483;Name=virB10;product=MULTISPECIES: VirB10/TraB/TrbI family type IV secretion system protein;Locus_tag=gene0483
Scaffold1	.	gene	563535	564440	.	-	.	ID=gene0484;Name=virB9;Locus_tag=gene0484
Scaffold1	.	CDS	563535	564440	.	-	.	ID=gene0484;Parent=gene0484;Name=virB9;product=type IV secretory pathway VirB9 component;Locus_tag=gene0484
Scaffold1	.	gene	564440	565123	.	-	.	ID=gene0485;Name=virB8;Locus_tag=gene0485
Scaffold1	.	CDS	564440	565123	.	-	.	ID=gene0485;Parent=gene0485;Name=virB8;product=MULTISPECIES: type IV secretion system protein;Locus_tag=gene0485
Scaffold1	.	gene	565116	565253	.	-	.	ID=gene0486;Locus_tag=gene0486
Scaffold1	.	CDS	565116	565253	.	-	.	ID=gene0486;Parent=gene0486;product=hypothetical protein;Locus_tag=gene0486
Scaffold1	.	gene	565339	566418	.	-	.	ID=gene0487;Name=virB6;Locus_tag=gene0487
Scaffold1	.	CDS	565339	566418	.	-	.	ID=gene0487;Parent=gene0487;Name=virB6;product=MULTISPECIES: type IV secretion system protein;Locus_tag=gene0487
Scaffold1	.	gene	566430	566657	.	-	.	ID=gene0488;Locus_tag=gene0488
Scaffold1	.	CDS	566430	566657	.	-	.	ID=gene0488;Parent=gene0488;product=MULTISPECIES: EexN family lipoprotein;Locus_tag=gene0488
Scaffold1	.	gene	566667	567371	.	-	.	ID=gene0489;Name=virB5;Locus_tag=gene0489
Scaffold1	.	CDS	566667	567371	.	-	.	ID=gene0489;Parent=gene0489;Name=virB5;product=MULTISPECIES: type IV secretion system protein;Locus_tag=gene0489
Scaffold1	.	gene	567389	570127	.	-	.	ID=gene0490;Name=virB4;Locus_tag=gene0490
Scaffold1	.	CDS	567389	570127	.	-	.	ID=gene0490;Parent=gene0490;Name=virB4;product=MULTISPECIES: VirB3 family type IV secretion system protein;Locus_tag=gene0490
Scaffold1	.	gene	570140	570433	.	-	.	ID=gene0491;Name=virB2;Locus_tag=gene0491
Scaffold1	.	CDS	570140	570433	.	-	.	ID=gene0491;Parent=gene0491;Name=virB2;product=MULTISPECIES: TrbC/VirB2 family protein;Locus_tag=gene0491
Scaffold1	.	gene	570927	571142	.	-	.	ID=gene0492;Name=virB1;Locus_tag=gene0492
Scaffold1	.	CDS	570927	571142	.	-	.	ID=gene0492;Parent=gene0492;Name=virB1;product=transglycosylase SLT domain protein;Locus_tag=gene0492
Scaffold1	.	gene	571215	571448	.	-	.	ID=gene0493;Locus_tag=gene0493
Scaffold1	.	CDS	571215	571448	.	-	.	ID=gene0493;Parent=gene0493;product=MULTISPECIES: hypothetical protein;Locus_tag=gene0493
Scaffold1	.	gene	572575	572676	.	+	.	ID=gene0494;Locus_tag=gene0494
Scaffold1	.	CDS	572575	572676	.	+	.	ID=gene0494;Parent=gene0494;product=transposase;Locus_tag=gene0494
Scaffold1	.	gene	572756	573409	.	-	.	ID=gene0495;Locus_tag=gene0495
Scaffold1	.	CDS	572756	573409	.	-	.	ID=gene0495;Parent=gene0495;product=MULTISPECIES: class I SAM-dependent methyltransferase;Locus_tag=gene0495
Scaffold1	.	gene	573950	574582	.	+	.	ID=gene0496;Locus_tag=gene0496
Scaffold1	.	CDS	573950	574582	.	+	.	ID=gene0496;Parent=gene0496;product=mucoid phenotype regulator RmpA;Locus_tag=gene0496
Scaffold1	.	gene	574958	575509	.	+	.	ID=gene0497;Locus_tag=gene0497
Scaffold1	.	CDS	574958	575509	.	+	.	ID=gene0497;Parent=gene0497;product=hypothetical protein;Locus_tag=gene0497
Scaffold1	.	gene	575582	576496	.	+	.	ID=gene0498;Name=pagO;Locus_tag=gene0498
Scaffold1	.	CDS	575582	576496	.	+	.	ID=gene0498;Parent=gene0498;Name=pagO;product=MULTISPECIES: DMT family transporter;Locus_tag=gene0498
Scaffold1	.	gene	577501	578730	.	-	.	ID=gene0499;Name=iroD;Locus_tag=gene0499
Scaffold1	.	CDS	577501	578730	.	-	.	ID=gene0499;Parent=gene0499;Name=iroD;product=MULTISPECIES: catecholate siderophore esterase IroD;Locus_tag=gene0499
Scaffold1	.	gene	578836	582480	.	-	.	ID=gene0500;Name=iroC;Locus_tag=gene0500
Scaffold1	.	CDS	578836	582480	.	-	.	ID=gene0500;Parent=gene0500;Name=iroC;product=MULTISPECIES: salmochelin/enterobactin export ABC transporter IroC;Locus_tag=gene0500
Scaffold1	.	gene	582618	583733	.	-	.	ID=gene0501;Name=iroB;Locus_tag=gene0501
Scaffold1	.	CDS	582618	583733	.	-	.	ID=gene0501;Parent=gene0501;Name=iroB;product=MULTISPECIES: salmochelin biosynthesis C-glycosyltransferase IroB;Locus_tag=gene0501
Scaffold1	.	gene	584605	586779	.	+	.	ID=gene0502;Name=fepA;Locus_tag=gene0502
Scaffold1	.	CDS	584605	586779	.	+	.	ID=gene0502;Parent=gene0502;Name=fepA;product=TonB-dependent siderophore receptor;Locus_tag=gene0502
Scaffold1	.	gene	586934	587179	.	-	.	ID=gene0503;Locus_tag=gene0503
Scaffold1	.	CDS	586934	587179	.	-	.	ID=gene0503;Parent=gene0503;product=MULTISPECIES: hypothetical protein;Locus_tag=gene0503
Scaffold1	.	gene	587215	587631	.	-	.	ID=gene0504;Name=mvpA;Locus_tag=gene0504
Scaffold1	.	CDS	587215	587631	.	-	.	ID=gene0504;Parent=gene0504;Name=mvpA;product=MULTISPECIES: type II toxin-antitoxin system VapC family toxin;Locus_tag=gene0504
Scaffold1	.	gene	587628	587858	.	-	.	ID=gene0505;Name=mvpT;Locus_tag=gene0505
Scaffold1	.	CDS	587628	587858	.	-	.	ID=gene0505;Parent=gene0505;Name=mvpT;product=MULTISPECIES: type II toxin-antitoxin system VapB family antitoxin;Locus_tag=gene0505
Scaffold1	.	gene	588301	588681	.	+	.	ID=gene0506;Locus_tag=gene0506
Scaffold1	.	CDS	588301	588681	.	+	.	ID=gene0506;Parent=gene0506;product=MULTISPECIES: YrzE family protein;Locus_tag=gene0506
Scaffold1	.	gene	589265	589771	.	+	.	ID=gene0507;Locus_tag=gene0507
Scaffold1	.	CDS	589265	589771	.	+	.	ID=gene0507;Parent=gene0507;product=transposase;Locus_tag=gene0507
Scaffold1	.	gene	589981	590592	.	+	.	ID=gene0508;Locus_tag=gene0508
Scaffold1	.	CDS	589981	590592	.	+	.	ID=gene0508;Parent=gene0508;product=transposase/IS protein;Locus_tag=gene0508
Scaffold1	.	gene	591191	591772	.	-	.	ID=gene0509;Locus_tag=gene0509
Scaffold1	.	CDS	591191	591772	.	-	.	ID=gene0509;Parent=gene0509;product=MULTISPECIES: DUF2857 domain-containing protein;Locus_tag=gene0509
Scaffold1	.	gene	591757	591939	.	-	.	ID=gene0510;Locus_tag=gene0510
Scaffold1	.	CDS	591757	591939	.	-	.	ID=gene0510;Parent=gene0510;product=MULTISPECIES: hypothetical protein;Locus_tag=gene0510
Scaffold1	.	gene	591961	592146	.	-	.	ID=gene0511;Name=alpA;Locus_tag=gene0511
Scaffold1	.	CDS	591961	592146	.	-	.	ID=gene0511;Parent=gene0511;Name=alpA;product=MULTISPECIES: AlpA family transcriptional regulator;Locus_tag=gene0511
Scaffold1	.	gene	592286	593212	.	-	.	ID=gene0512;Locus_tag=gene0512
Scaffold1	.	CDS	592286	593212	.	-	.	ID=gene0512;Parent=gene0512;product=hypothetical protein;Locus_tag=gene0512
Scaffold1	.	gene	594085	596106	.	-	.	ID=gene0513;Name=fyuA;Locus_tag=gene0513
Scaffold1	.	CDS	594085	596106	.	-	.	ID=gene0513;Parent=gene0513;Name=fyuA;product=MULTISPECIES: siderophore yersiniabactin receptor FyuA;Locus_tag=gene0513
Scaffold1	.	gene	596237	597814	.	-	.	ID=gene0514;Name=ybtE;Locus_tag=gene0514
Scaffold1	.	CDS	596237	597814	.	-	.	ID=gene0514;Parent=gene0514;Name=ybtE;product=MULTISPECIES: yersiniabactin biosynthesis salycil-AMP ligase YbtE;Locus_tag=gene0514
Scaffold1	.	gene	597818	598621	.	-	.	ID=gene0515;Name=ybtT;Locus_tag=gene0515
Scaffold1	.	CDS	597818	598621	.	-	.	ID=gene0515;Parent=gene0515;Name=ybtT;product=MULTISPECIES: yersiniabactin biosynthesis thioesterase YbtT;Locus_tag=gene0515
Scaffold1	.	gene	598618	599718	.	-	.	ID=gene0516;Name=ybtU;Locus_tag=gene0516
Scaffold1	.	CDS	598618	599718	.	-	.	ID=gene0516;Parent=gene0516;Name=ybtU;product=MULTISPECIES: yersiniabactin biosynthesis oxidoreductase YbtU;Locus_tag=gene0516
Scaffold1	.	gene	599715	609206	.	-	.	ID=gene0517;Locus_tag=gene0517
Scaffold1	.	CDS	599715	609206	.	-	.	ID=gene0517;Parent=gene0517;product=yersiniabactin polyketide synthase HMWP1;Locus_tag=gene0517
Scaffold1	.	gene	609294	615401	.	-	.	ID=gene0518;Locus_tag=gene0518
Scaffold1	.	CDS	609294	615401	.	-	.	ID=gene0518;Parent=gene0518;product=yersiniabactin non-ribosomal peptide synthetase HMWP2;Locus_tag=gene0518
Scaffold1	.	gene	615592	616551	.	-	.	ID=gene0519;Name=ybtA;Locus_tag=gene0519
Scaffold1	.	CDS	615592	616551	.	-	.	ID=gene0519;Parent=gene0519;Name=ybtA;product=MULTISPECIES: yersiniabactin transcriptional regulator YbtA;Locus_tag=gene0519
Scaffold1	.	gene	616808	618520	.	+	.	ID=gene0520;Name=irtA;Locus_tag=gene0520
Scaffold1	.	CDS	616808	618520	.	+	.	ID=gene0520;Parent=gene0520;Name=irtA;product=yersiniabactin ABC transporter ATP-binding/permease protein YbtP;Locus_tag=gene0520
Scaffold1	.	gene	618507	620309	.	+	.	ID=gene0521;Name=irtB;Locus_tag=gene0521
Scaffold1	.	CDS	618507	620309	.	+	.	ID=gene0521;Parent=gene0521;Name=irtB;product=ABC transporter ATP-binding protein;Locus_tag=gene0521
Scaffold1	.	gene	620302	621582	.	+	.	ID=gene0522;Name=ybtX;Locus_tag=gene0522
Scaffold1	.	CDS	620302	621582	.	+	.	ID=gene0522;Parent=gene0522;Name=ybtX;product=yersiniabactin-associated zinc MFS transporter YbtX;Locus_tag=gene0522
Scaffold1	.	gene	621610	622914	.	+	.	ID=gene0523;Name=mbtI;Locus_tag=gene0523
Scaffold1	.	CDS	621610	622914	.	+	.	ID=gene0523;Parent=gene0523;Name=mbtI;product=MULTISPECIES: yersiniabactin biosynthesis salicylate synthase Irp9/YbtS;Locus_tag=gene0523
Scaffold1	.	gene	623108	624370	.	-	.	ID=gene0524;Locus_tag=gene0524
Scaffold1	.	CDS	623108	624370	.	-	.	ID=gene0524;Parent=gene0524;product=tyrosine-type recombinase/integrase;Locus_tag=gene0524
Scaffold1	.	gene	624532	624607	.	.	.	ID=gene0525
Scaffold1	.	tRNA	624532	624607	.	.	.	ID=gene0525;Parent=gene0525;product=tRNA-Asn;Locus_tag=gene0525
Scaffold1	.	gene	624800	626236	.	+	.	ID=gene0526;Name=norM;Locus_tag=gene0526
Scaffold1	.	CDS	624800	626236	.	+	.	ID=gene0526;Parent=gene0526;Name=norM;product=MULTISPECIES: EmmdR/YeeO family multidrug/toxin efflux MATE transporter;Locus_tag=gene0526
Scaffold1	.	gene	626365	626440	.	.	.	ID=gene0527
Scaffold1	.	tRNA	626365	626440	.	.	.	ID=gene0527;Parent=gene0527;product=tRNA-Asn;Locus_tag=gene0527
Scaffold1	.	gene	626602	628056	.	-	.	ID=gene0528;Name=amn;Locus_tag=gene0528
Scaffold1	.	CDS	626602	628056	.	-	.	ID=gene0528;Parent=gene0528;Name=amn;product=MULTISPECIES: AMP nucleosidase;Locus_tag=gene0528
Scaffold1	.	gene	628186	628431	.	-	.	ID=gene0529;Name=pmrD;Locus_tag=gene0529
Scaffold1	.	CDS	628186	628431	.	-	.	ID=gene0529;Parent=gene0529;Name=pmrD;product=MULTISPECIES: signal transduction protein PmrD;Locus_tag=gene0529
Scaffold1	.	gene	628704	630326	.	+	.	ID=gene0530;Name=yvaK;Locus_tag=gene0530
Scaffold1	.	CDS	628704	630326	.	+	.	ID=gene0530;Parent=gene0530;Name=yvaK;product=alpha/beta hydrolase;Locus_tag=gene0530
Scaffold1	.	gene	630237	631169	.	-	.	ID=gene0531;Locus_tag=gene0531
Scaffold1	.	CDS	630237	631169	.	-	.	ID=gene0531;Parent=gene0531;product=MULTISPECIES: nucleoside recognition domain-containing protein;Locus_tag=gene0531
Scaffold1	.	gene	631289	632266	.	-	.	ID=gene0532;Name=acuI;Locus_tag=gene0532
Scaffold1	.	CDS	631289	632266	.	-	.	ID=gene0532;Parent=gene0532;Name=acuI;product=MULTISPECIES: MDR family oxidoreductase;Locus_tag=gene0532
Scaffold1	.	gene	632263	632967	.	-	.	ID=gene0533;Name=nemR;Locus_tag=gene0533
Scaffold1	.	CDS	632263	632967	.	-	.	ID=gene0533;Parent=gene0533;Name=nemR;product=TetR/AcrR family transcriptional regulator;Locus_tag=gene0533
Scaffold1	.	gene	633558	635192	.	+	.	ID=gene0534;Name=nhaK;Locus_tag=gene0534
Scaffold1	.	CDS	633558	635192	.	+	.	ID=gene0534;Parent=gene0534;Name=nhaK;product=MULTISPECIES: Na+/H+ antiporter;Locus_tag=gene0534
Scaffold1	.	gene	635287	635362	.	.	.	ID=gene0535
Scaffold1	.	tRNA	635287	635362	.	.	.	ID=gene0535;Parent=gene0535;product=tRNA-Asn;Locus_tag=gene0535
Scaffold1	.	gene	635693	636610	.	+	.	ID=gene0536;Name=nac;Locus_tag=gene0536
Scaffold1	.	CDS	635693	636610	.	+	.	ID=gene0536;Parent=gene0536;Name=nac;product=nitrogen assimilation transcriptional regulator NAC;Locus_tag=gene0536
Scaffold1	.	gene	636717	637667	.	+	.	ID=gene0537;Name=cbl;Locus_tag=gene0537
Scaffold1	.	CDS	636717	637667	.	+	.	ID=gene0537;Parent=gene0537;Name=cbl;product=MULTISPECIES: HTH-type transcriptional regulator Cbl;Locus_tag=gene0537
Scaffold1	.	gene	637746	638687	.	+	.	ID=gene0538;Name=erfK;Locus_tag=gene0538
Scaffold1	.	CDS	637746	638687	.	+	.	ID=gene0538;Parent=gene0538;Name=erfK;product=L,D-transpeptidase;Locus_tag=gene0538
Scaffold1	.	gene	639066	639761	.	-	.	ID=gene0539;Name=bpeT;Locus_tag=gene0539
Scaffold1	.	CDS	639066	639761	.	-	.	ID=gene0539;Parent=gene0539;Name=bpeT;product=LysR substrate-binding domain-containing protein;Locus_tag=gene0539
Scaffold1	.	gene	640170	640245	.	.	.	ID=gene0540
Scaffold1	.	tRNA	640170	640245	.	.	.	ID=gene0540;Parent=gene0540;product=tRNA-Asn;Locus_tag=gene0540
Scaffold1	.	gene	640346	641143	.	-	.	ID=gene0541;Name=mtfA;Locus_tag=gene0541
Scaffold1	.	CDS	640346	641143	.	-	.	ID=gene0541;Parent=gene0541;Name=mtfA;product=DgsA anti-repressor MtfA;Locus_tag=gene0541
Scaffold1	.	gene	641237	641326	.	.	.	ID=gene0542
Scaffold1	.	tRNA	641237	641326	.	.	.	ID=gene0542;Parent=gene0542;product=tRNA-Ser;Locus_tag=gene0542
Scaffold1	.	gene	641439	642431	.	-	.	ID=gene0543;Locus_tag=gene0543
Scaffold1	.	CDS	641439	642431	.	-	.	ID=gene0543;Parent=gene0543;product=tyrosine-type recombinase/integrase;Locus_tag=gene0543
Scaffold1	.	gene	642433	642660	.	-	.	ID=gene0544;Locus_tag=gene0544
Scaffold1	.	CDS	642433	642660	.	-	.	ID=gene0544;Parent=gene0544;product=MULTISPECIES: DUF4224 domain-containing protein;Locus_tag=gene0544
Scaffold1	.	gene	642968	643411	.	-	.	ID=gene0545;Locus_tag=gene0545
Scaffold1	.	CDS	642968	643411	.	-	.	ID=gene0545;Parent=gene0545;product=hypothetical protein;Locus_tag=gene0545
Scaffold1	.	gene	643414	643590	.	-	.	ID=gene0546;Locus_tag=gene0546
Scaffold1	.	CDS	643414	643590	.	-	.	ID=gene0546;Parent=gene0546;product=hypothetical protein;Locus_tag=gene0546
Scaffold1	.	gene	643587	643802	.	-	.	ID=gene0547;Locus_tag=gene0547
Scaffold1	.	CDS	643587	643802	.	-	.	ID=gene0547;Parent=gene0547;product=Uncharacterised protein;Locus_tag=gene0547
Scaffold1	.	gene	643802	644416	.	-	.	ID=gene0548;Locus_tag=gene0548
Scaffold1	.	CDS	643802	644416	.	-	.	ID=gene0548;Parent=gene0548;product=ead/Ea22-like family protein;Locus_tag=gene0548
Scaffold1	.	gene	644413	645147	.	-	.	ID=gene0549;Locus_tag=gene0549
Scaffold1	.	CDS	644413	645147	.	-	.	ID=gene0549;Parent=gene0549;product=hypothetical protein;Locus_tag=gene0549
Scaffold1	.	gene	645144	645560	.	-	.	ID=gene0550;Locus_tag=gene0550
Scaffold1	.	CDS	645144	645560	.	-	.	ID=gene0550;Parent=gene0550;product=hypothetical protein;Locus_tag=gene0550
Scaffold1	.	gene	645557	645691	.	-	.	ID=gene0551;Locus_tag=gene0551
Scaffold1	.	CDS	645557	645691	.	-	.	ID=gene0551;Parent=gene0551;product=hypothetical protein;Locus_tag=gene0551
Scaffold1	.	gene	645688	646473	.	-	.	ID=gene0552;Name=parB;Locus_tag=gene0552
Scaffold1	.	CDS	645688	646473	.	-	.	ID=gene0552;Parent=gene0552;Name=parB;product=ParB/RepB/Spo0J family partition protein;Locus_tag=gene0552
Scaffold1	.	gene	646473	646772	.	-	.	ID=gene0553;Locus_tag=gene0553
Scaffold1	.	CDS	646473	646772	.	-	.	ID=gene0553;Parent=gene0553;product=MULTISPECIES: hypothetical protein;Locus_tag=gene0553
Scaffold1	.	gene	646860	647777	.	-	.	ID=gene0554;Name=rdgC;Locus_tag=gene0554
Scaffold1	.	CDS	646860	647777	.	-	.	ID=gene0554;Parent=gene0554;Name=rdgC;product=MULTISPECIES: recombination-associated protein RdgC;Locus_tag=gene0554
Scaffold1	.	gene	648492	649187	.	-	.	ID=gene0555;Name=lexA;Locus_tag=gene0555
Scaffold1	.	CDS	648492	649187	.	-	.	ID=gene0555;Parent=gene0555;Name=lexA;product=helix-turn-helix transcriptional regulator;Locus_tag=gene0555
Scaffold1	.	gene	649562	650023	.	+	.	ID=gene0556;Locus_tag=gene0556
Scaffold1	.	CDS	649562	650023	.	+	.	ID=gene0556;Parent=gene0556;product=MULTISPECIES: YmfL family putative regulatory protein;Locus_tag=gene0556
Scaffold1	.	gene	650430	651413	.	+	.	ID=gene0557;Locus_tag=gene0557
Scaffold1	.	CDS	650430	651413	.	+	.	ID=gene0557;Parent=gene0557;product=helix-turn-helix domain-containing protein;Locus_tag=gene0557
Scaffold1	.	gene	651410	652219	.	+	.	ID=gene0558;Name=dam;Locus_tag=gene0558
Scaffold1	.	CDS	651410	652219	.	+	.	ID=gene0558;Parent=gene0558;Name=dam;product=Dam family site-specific DNA-(adenine-N6)-methyltransferase;Locus_tag=gene0558
Scaffold1	.	gene	652229	652606	.	+	.	ID=gene0559;Name=rusA;Locus_tag=gene0559
Scaffold1	.	CDS	652229	652606	.	+	.	ID=gene0559;Parent=gene0559;Name=rusA;product=MULTISPECIES: RusA family crossover junction endodeoxyribonuclease;Locus_tag=gene0559
Scaffold1	.	gene	652691	653599	.	+	.	ID=gene0560;Locus_tag=gene0560
Scaffold1	.	CDS	652691	653599	.	+	.	ID=gene0560;Parent=gene0560;product=hypothetical protein;Locus_tag=gene0560
Scaffold1	.	gene	653613	654191	.	+	.	ID=gene0561;Locus_tag=gene0561
Scaffold1	.	CDS	653613	654191	.	+	.	ID=gene0561;Parent=gene0561;product=DUF1133 family protein;Locus_tag=gene0561
Scaffold1	.	gene	654264	654932	.	-	.	ID=gene0562;Locus_tag=gene0562
Scaffold1	.	CDS	654264	654932	.	-	.	ID=gene0562;Parent=gene0562;product=hypothetical protein;Locus_tag=gene0562
Scaffold1	.	gene	655029	655424	.	+	.	ID=gene0563;Locus_tag=gene0563
Scaffold1	.	CDS	655029	655424	.	+	.	ID=gene0563;Parent=gene0563;product=MULTISPECIES: phage holin family protein;Locus_tag=gene0563
Scaffold1	.	gene	655411	655692	.	+	.	ID=gene0564;Locus_tag=gene0564
Scaffold1	.	CDS	655411	655692	.	+	.	ID=gene0564;Parent=gene0564;product=MULTISPECIES: phage holin family protein;Locus_tag=gene0564
Scaffold1	.	gene	655692	656321	.	+	.	ID=gene0565;Locus_tag=gene0565
Scaffold1	.	CDS	655692	656321	.	+	.	ID=gene0565;Parent=gene0565;product=glycoside hydrolase family 19 protein;Locus_tag=gene0565
Scaffold1	.	gene	656514	656744	.	+	.	ID=gene0566;Locus_tag=gene0566
Scaffold1	.	CDS	656514	656744	.	+	.	ID=gene0566;Parent=gene0566;product=Uncharacterised protein;Locus_tag=gene0566
Scaffold1	.	gene	657102	657347	.	+	.	ID=gene0567;Locus_tag=gene0567
Scaffold1	.	CDS	657102	657347	.	+	.	ID=gene0567;Parent=gene0567;product=MULTISPECIES: DUF2560 family protein;Locus_tag=gene0567
Scaffold1	.	gene	657463	657948	.	+	.	ID=gene0568;Locus_tag=gene0568
Scaffold1	.	CDS	657463	657948	.	+	.	ID=gene0568;Parent=gene0568;product=hypothetical protein;Locus_tag=gene0568
Scaffold1	.	gene	658017	658307	.	+	.	ID=gene0569;Name=mcrA;Locus_tag=gene0569
Scaffold1	.	CDS	658017	658307	.	+	.	ID=gene0569;Parent=gene0569;Name=mcrA;product=HNH endonuclease;Locus_tag=gene0569
Scaffold1	.	gene	658320	658529	.	+	.	ID=gene0570;Locus_tag=gene0570
Scaffold1	.	CDS	658320	658529	.	+	.	ID=gene0570;Parent=gene0570;product=hypothetical protein;Locus_tag=gene0570
Scaffold1	.	gene	658651	659085	.	+	.	ID=gene0571;Locus_tag=gene0571
Scaffold1	.	CDS	658651	659085	.	+	.	ID=gene0571;Parent=gene0571;product=MULTISPECIES: hypothetical protein;Locus_tag=gene0571
Scaffold1	.	gene	659095	660627	.	+	.	ID=gene0572;Locus_tag=gene0572
Scaffold1	.	CDS	659095	660627	.	+	.	ID=gene0572;Parent=gene0572;product=MULTISPECIES: terminase large subunit;Locus_tag=gene0572
Scaffold1	.	gene	660630	661907	.	+	.	ID=gene0573;Locus_tag=gene0573
Scaffold1	.	CDS	660630	661907	.	+	.	ID=gene0573;Parent=gene0573;product=MULTISPECIES: phage portal protein;Locus_tag=gene0573
Scaffold1	.	gene	661925	662593	.	+	.	ID=gene0574;Locus_tag=gene0574
Scaffold1	.	CDS	661925	662593	.	+	.	ID=gene0574;Parent=gene0574;product=MULTISPECIES: HK97 family phage prohead protease;Locus_tag=gene0574
Scaffold1	.	gene	662605	663768	.	+	.	ID=gene0575;Locus_tag=gene0575
Scaffold1	.	CDS	662605	663768	.	+	.	ID=gene0575;Parent=gene0575;product=phage major capsid protein;Locus_tag=gene0575
Scaffold1	.	gene	663995	664321	.	+	.	ID=gene0576;Locus_tag=gene0576
Scaffold1	.	CDS	663995	664321	.	+	.	ID=gene0576;Parent=gene0576;product=head-tail connector protein;Locus_tag=gene0576
Scaffold1	.	gene	664596	664928	.	+	.	ID=gene0577;Locus_tag=gene0577
Scaffold1	.	CDS	664596	664928	.	+	.	ID=gene0577;Parent=gene0577;product=MULTISPECIES: phage head closure protein;Locus_tag=gene0577
Scaffold1	.	gene	664921	665460	.	+	.	ID=gene0578;Locus_tag=gene0578
Scaffold1	.	CDS	664921	665460	.	+	.	ID=gene0578;Parent=gene0578;product=MULTISPECIES: HK97 gp10 family phage protein;Locus_tag=gene0578
Scaffold1	.	gene	665879	666370	.	+	.	ID=gene0579;Locus_tag=gene0579
Scaffold1	.	CDS	665879	666370	.	+	.	ID=gene0579;Parent=gene0579;product=MULTISPECIES: phage tail tube protein;Locus_tag=gene0579
Scaffold1	.	gene	666414	666767	.	+	.	ID=gene0580;Locus_tag=gene0580
Scaffold1	.	CDS	666414	666767	.	+	.	ID=gene0580;Parent=gene0580;product=MULTISPECIES: phage tail assembly chaperone family protein, TAC;Locus_tag=gene0580
Scaffold1	.	gene	666800	667063	.	+	.	ID=gene0581;Locus_tag=gene0581
Scaffold1	.	CDS	666800	667063	.	+	.	ID=gene0581;Parent=gene0581;product=MULTISPECIES: hypothetical protein;Locus_tag=gene0581
Scaffold1	.	gene	667641	670088	.	+	.	ID=gene0582;Name=sadA;Locus_tag=gene0582
Scaffold1	.	CDS	667641	670088	.	+	.	ID=gene0582;Parent=gene0582;Name=sadA;product=phage tail tape measure protein;Locus_tag=gene0582
Scaffold1	.	gene	670088	670567	.	+	.	ID=gene0583;Locus_tag=gene0583
Scaffold1	.	CDS	670088	670567	.	+	.	ID=gene0583;Parent=gene0583;product=MULTISPECIES: hypothetical protein;Locus_tag=gene0583
Scaffold1	.	gene	670554	671036	.	+	.	ID=gene0584;Locus_tag=gene0584
Scaffold1	.	CDS	670554	671036	.	+	.	ID=gene0584;Parent=gene0584;product=MULTISPECIES: DUF1833 family protein;Locus_tag=gene0584
Scaffold1	.	gene	671044	671430	.	+	.	ID=gene0585;Locus_tag=gene0585
Scaffold1	.	CDS	671044	671430	.	+	.	ID=gene0585;Parent=gene0585;product=MULTISPECIES: hypothetical protein;Locus_tag=gene0585
Scaffold1	.	gene	671427	674495	.	+	.	ID=gene0586;Locus_tag=gene0586
Scaffold1	.	CDS	671427	674495	.	+	.	ID=gene0586;Parent=gene0586;product=host specificity factor TipJ family phage tail protein;Locus_tag=gene0586
Scaffold1	.	gene	674570	676723	.	+	.	ID=gene0587;Locus_tag=gene0587
Scaffold1	.	CDS	674570	676723	.	+	.	ID=gene0587;Parent=gene0587;product=hypothetical protein;Locus_tag=gene0587
Scaffold1	.	gene	676736	677470	.	+	.	ID=gene0588;Locus_tag=gene0588
Scaffold1	.	CDS	676736	677470	.	+	.	ID=gene0588;Parent=gene0588;product=hypothetical protein;Locus_tag=gene0588
Scaffold1	.	gene	677536	679878	.	-	.	ID=gene0589;Name=sadA;Locus_tag=gene0589
Scaffold1	.	CDS	677536	679878	.	-	.	ID=gene0589;Parent=gene0589;Name=sadA;product=SGNH/GDSL hydrolase family protein;Locus_tag=gene0589
Scaffold1	.	gene	679970	680548	.	+	.	ID=gene0590;Name=gin;Locus_tag=gene0590
Scaffold1	.	CDS	679970	680548	.	+	.	ID=gene0590;Parent=gene0590;Name=gin;product=MULTISPECIES: recombinase family protein;Locus_tag=gene0590
Scaffold1	.	gene	681630	681869	.	+	.	ID=gene0591;Name=umuD;Locus_tag=gene0591
Scaffold1	.	CDS	681630	681869	.	+	.	ID=gene0591;Parent=gene0591;Name=umuD;product=hypothetical protein;Locus_tag=gene0591
Scaffold1	.	gene	681872	682198	.	+	.	ID=gene0592;Name=umuD;Locus_tag=gene0592
Scaffold1	.	CDS	681872	682198	.	+	.	ID=gene0592;Parent=gene0592;Name=umuD;product=hypothetical protein;Locus_tag=gene0592
Scaffold1	.	gene	682690	683835	.	-	.	ID=gene0593;Name=ompN;Locus_tag=gene0593
Scaffold1	.	CDS	682690	683835	.	-	.	ID=gene0593;Parent=gene0593;Name=ompN;product=MULTISPECIES: porin OmpC;Locus_tag=gene0593
Scaffold1	.	gene	684374	684655	.	+	.	ID=gene0594;Locus_tag=gene0594
Scaffold1	.	CDS	684374	684655	.	+	.	ID=gene0594;Parent=gene0594;product=MULTISPECIES: cell division protein DrpB;Locus_tag=gene0594
Scaffold1	.	gene	684698	685405	.	+	.	ID=gene0595;Locus_tag=gene0595
Scaffold1	.	CDS	684698	685405	.	+	.	ID=gene0595;Parent=gene0595;product=MULTISPECIES: phosphohydrolase;Locus_tag=gene0595
Scaffold1	.	gene	685482	686882	.	+	.	ID=gene0596;Name=dcm;Locus_tag=gene0596
Scaffold1	.	CDS	685482	686882	.	+	.	ID=gene0596;Parent=gene0596;Name=dcm;product=DNA cytosine methyltransferase;Locus_tag=gene0596
Scaffold1	.	gene	686860	687357	.	+	.	ID=gene0597;Name=vsr;Locus_tag=gene0597
Scaffold1	.	CDS	686860	687357	.	+	.	ID=gene0597;Parent=gene0597;Name=vsr;product=Very-short-patch mismatch repair endonuclease (G-T specific);Locus_tag=gene0597
Scaffold1	.	gene	687332	688243	.	-	.	ID=gene0598;Name=pecM;Locus_tag=gene0598
Scaffold1	.	CDS	687332	688243	.	-	.	ID=gene0598;Parent=gene0598;Name=pecM;product=MULTISPECIES: drug/metabolite exporter YedA;Locus_tag=gene0598
Scaffold1	.	gene	688427	689338	.	+	.	ID=gene0599;Locus_tag=gene0599
Scaffold1	.	CDS	688427	689338	.	+	.	ID=gene0599;Parent=gene0599;product=DUF808 domain-containing protein;Locus_tag=gene0599
Scaffold1	.	gene	689454	691133	.	+	.	ID=gene0600;Name=yedQ;Locus_tag=gene0600
Scaffold1	.	CDS	689454	691133	.	+	.	ID=gene0600;Parent=gene0600;Name=yedQ;product=MULTISPECIES: cellulose biosynthesis regulator diguanylate cyclase DgcQ;Locus_tag=gene0600
Scaffold1	.	gene	691433	691657	.	-	.	ID=gene0601;Locus_tag=gene0601
Scaffold1	.	CDS	691433	691657	.	-	.	ID=gene0601;Parent=gene0601;product=hypothetical protein;Locus_tag=gene0601
Scaffold1	.	gene	691788	691979	.	+	.	ID=gene0602;Locus_tag=gene0602
Scaffold1	.	CDS	691788	691979	.	+	.	ID=gene0602;Parent=gene0602;product=MULTISPECIES: protein DsrB;Locus_tag=gene0602
Scaffold1	.	gene	692012	692635	.	-	.	ID=gene0603;Name=rcsA;Locus_tag=gene0603
Scaffold1	.	CDS	692012	692635	.	-	.	ID=gene0603;Parent=gene0603;Name=rcsA;product=MULTISPECIES: transcriptional regulator RcsA;Locus_tag=gene0603
Scaffold1	.	gene	693011	693442	.	+	.	ID=gene0604;Locus_tag=gene0604
Scaffold1	.	CDS	693011	693442	.	+	.	ID=gene0604;Parent=gene0604;product=lipoprotein YedD;Locus_tag=gene0604
Scaffold1	.	gene	693484	694971	.	-	.	ID=gene0605;Name=amyA;Locus_tag=gene0605
Scaffold1	.	CDS	693484	694971	.	-	.	ID=gene0605;Parent=gene0605;Name=amyA;product=alpha-amylase;Locus_tag=gene0605
Scaffold1	.	gene	695205	695972	.	+	.	ID=gene0606;Name=tcyA;Locus_tag=gene0606
Scaffold1	.	CDS	695205	695972	.	+	.	ID=gene0606;Parent=gene0606;Name=tcyA;product=Cystine-binding periplasmic protein precursor;Locus_tag=gene0606
Scaffold1	.	gene	696068	697054	.	+	.	ID=gene0607;Name=dcyD;Locus_tag=gene0607
Scaffold1	.	CDS	696068	697054	.	+	.	ID=gene0607;Parent=gene0607;Name=dcyD;product=MULTISPECIES: D-cysteine desulfhydrase;Locus_tag=gene0607
Scaffold1	.	gene	697070	697738	.	+	.	ID=gene0608;Name=tcyB;Locus_tag=gene0608
Scaffold1	.	CDS	697070	697738	.	+	.	ID=gene0608;Parent=gene0608;Name=tcyB;product=MULTISPECIES: cystine ABC transporter permease;Locus_tag=gene0608
Scaffold1	.	gene	697735	698487	.	+	.	ID=gene0609;Name=tcyC;Locus_tag=gene0609
Scaffold1	.	CDS	697735	698487	.	+	.	ID=gene0609;Parent=gene0609;Name=tcyC;product=MULTISPECIES: L-cystine ABC transporter ATP-binding protein TcyN;Locus_tag=gene0609
Scaffold1	.	gene	698805	699527	.	+	.	ID=gene0610;Name=sdiA;Locus_tag=gene0610
Scaffold1	.	CDS	698805	699527	.	+	.	ID=gene0610;Parent=gene0610;Name=sdiA;product=MULTISPECIES: transcriptional regulator SdiA;Locus_tag=gene0610
Scaffold1	.	gene	699595	699819	.	-	.	ID=gene0611;Locus_tag=gene0611
Scaffold1	.	CDS	699595	699819	.	-	.	ID=gene0611;Parent=gene0611;product=MULTISPECIES: DUF2594 family protein;Locus_tag=gene0611
Scaffold1	.	gene	700281	700937	.	+	.	ID=gene0612;Name=uvrY;Locus_tag=gene0612
Scaffold1	.	CDS	700281	700937	.	+	.	ID=gene0612;Parent=gene0612;Name=uvrY;product=MULTISPECIES: UvrY/SirA/GacA family response regulator transcription factor;Locus_tag=gene0612
Scaffold1	.	gene	700934	702766	.	+	.	ID=gene0613;Name=uvrC;Locus_tag=gene0613
Scaffold1	.	CDS	700934	702766	.	+	.	ID=gene0613;Parent=gene0613;Name=uvrC;product=MULTISPECIES: excinuclease ABC subunit UvrC;Locus_tag=gene0613
Scaffold1	.	gene	702824	703372	.	+	.	ID=gene0614;Name=pgsA;Locus_tag=gene0614
Scaffold1	.	CDS	702824	703372	.	+	.	ID=gene0614;Parent=gene0614;Name=pgsA;product=MULTISPECIES: CDP-diacylglycerol--glycerol-3-phosphate 3-phosphatidyltransferase;Locus_tag=gene0614
Scaffold1	.	gene	703523	703598	.	.	.	ID=gene0615
Scaffold1	.	tRNA	703523	703598	.	.	.	ID=gene0615;Parent=gene0615;product=tRNA-Gly;Locus_tag=gene0615
Scaffold1	.	gene	703639	703712	.	.	.	ID=gene0616
Scaffold1	.	tRNA	703639	703712	.	.	.	ID=gene0616;Parent=gene0616;product=tRNA-Cys;Locus_tag=gene0616
Scaffold1	.	gene	703726	703812	.	.	.	ID=gene0617
Scaffold1	.	tRNA	703726	703812	.	.	.	ID=gene0617;Parent=gene0617;product=tRNA-Leu;Locus_tag=gene0617
Scaffold1	.	gene	704041	704922	.	+	.	ID=gene0618;Name=dapA;Locus_tag=gene0618
Scaffold1	.	CDS	704041	704922	.	+	.	ID=gene0618;Parent=gene0618;Name=dapA;product=MULTISPECIES: dihydrodipicolinate synthase family protein;Locus_tag=gene0618
Scaffold1	.	gene	705021	705689	.	+	.	ID=gene0619;Locus_tag=gene0619
Scaffold1	.	CDS	705021	705689	.	+	.	ID=gene0619;Parent=gene0619;product=MULTISPECIES: YecA family protein;Locus_tag=gene0619
Scaffold1	.	gene	705714	706856	.	-	.	ID=gene0620;Name=tyrP;Locus_tag=gene0620
Scaffold1	.	CDS	705714	706856	.	-	.	ID=gene0620;Parent=gene0620;Name=tyrP;product=Tyrosine permease;Locus_tag=gene0620
Scaffold1	.	gene	707117	707356	.	+	.	ID=gene0621;Locus_tag=gene0621
Scaffold1	.	CDS	707117	707356	.	+	.	ID=gene0621;Parent=gene0621;product=MULTISPECIES: YecH family protein;Locus_tag=gene0621
Scaffold1	.	gene	707392	707889	.	-	.	ID=gene0622;Name=ftnA;Locus_tag=gene0622
Scaffold1	.	CDS	707392	707889	.	-	.	ID=gene0622;Parent=gene0622;Name=ftnA;product=MULTISPECIES: non-heme ferritin;Locus_tag=gene0622
Scaffold1	.	gene	708297	708935	.	+	.	ID=gene0623;Name=rpiB;Locus_tag=gene0623
Scaffold1	.	CDS	708297	708935	.	+	.	ID=gene0623;Parent=gene0623;Name=rpiB;product=RpiB/LacA/LacB family sugar-phosphate isomerase;Locus_tag=gene0623
Scaffold1	.	gene	708985	710406	.	-	.	ID=gene0624;Name=mdtD;Locus_tag=gene0624
Scaffold1	.	CDS	708985	710406	.	-	.	ID=gene0624;Parent=gene0624;Name=mdtD;product=MFS transporter;Locus_tag=gene0624
Scaffold1	.	gene	710557	710808	.	+	.	ID=gene0625;Locus_tag=gene0625
Scaffold1	.	CDS	710557	710808	.	+	.	ID=gene0625;Parent=gene0625;product=MULTISPECIES: DUF2766 family protein;Locus_tag=gene0625
Scaffold1	.	gene	710846	712408	.	-	.	ID=gene0626;Name=togT;Locus_tag=gene0626
Scaffold1	.	CDS	710846	712408	.	-	.	ID=gene0626;Parent=gene0626;Name=togT;product=Oligogalacturonide transporter;Locus_tag=gene0626
Scaffold1	.	gene	712652	713161	.	-	.	ID=gene0627;Name=ftnB;Locus_tag=gene0627
Scaffold1	.	CDS	712652	713161	.	-	.	ID=gene0627;Parent=gene0627;Name=ftnB;product=MULTISPECIES: non-heme ferritin-like protein;Locus_tag=gene0627
Scaffold1	.	gene	714052	715032	.	+	.	ID=gene0628;Name=araF;Locus_tag=gene0628
Scaffold1	.	CDS	714052	715032	.	+	.	ID=gene0628;Parent=gene0628;Name=araF;product=MULTISPECIES: arabinose ABC transporter substrate-binding protein;Locus_tag=gene0628
Scaffold1	.	gene	715095	716609	.	+	.	ID=gene0629;Name=araG;Locus_tag=gene0629
Scaffold1	.	CDS	715095	716609	.	+	.	ID=gene0629;Parent=gene0629;Name=araG;product=MULTISPECIES: L-arabinose ABC transporter ATP-binding protein AraG;Locus_tag=gene0629
Scaffold1	.	gene	716624	717604	.	+	.	ID=gene0630;Name=araH;Locus_tag=gene0630
Scaffold1	.	CDS	716624	717604	.	+	.	ID=gene0630;Parent=gene0630;Name=araH;product=MULTISPECIES: L-arabinose ABC transporter permease AraH;Locus_tag=gene0630
Scaffold1	.	gene	717766	718554	.	+	.	ID=gene0631;Name=otsB;Locus_tag=gene0631
Scaffold1	.	CDS	717766	718554	.	+	.	ID=gene0631;Parent=gene0631;Name=otsB;product=MULTISPECIES: trehalose-phosphatase;Locus_tag=gene0631
Scaffold1	.	gene	718529	719953	.	+	.	ID=gene0632;Name=otsA;Locus_tag=gene0632
Scaffold1	.	CDS	718529	719953	.	+	.	ID=gene0632;Parent=gene0632;Name=otsA;product=alpha,alpha-trehalose-phosphate synthase;Locus_tag=gene0632
Scaffold1	.	gene	719977	720405	.	-	.	ID=gene0633;Name=uspC;Locus_tag=gene0633
Scaffold1	.	CDS	719977	720405	.	-	.	ID=gene0633;Parent=gene0633;Name=uspC;product=MULTISPECIES: universal stress protein UspC;Locus_tag=gene0633
Scaffold1	.	gene	720758	722341	.	+	.	ID=gene0634;Name=togT;Locus_tag=gene0634
Scaffold1	.	CDS	720758	722341	.	+	.	ID=gene0634;Parent=gene0634;Name=togT;product=MFS transporter;Locus_tag=gene0634
Scaffold1	.	gene	722346	723485	.	+	.	ID=gene0635;Name=yteR;Locus_tag=gene0635
Scaffold1	.	CDS	722346	723485	.	+	.	ID=gene0635;Parent=gene0635;Name=yteR;product=MULTISPECIES: glycoside hydrolase family 105 protein;Locus_tag=gene0635
Scaffold1	.	gene	723547	725280	.	-	.	ID=gene0636;Name=argS;Locus_tag=gene0636
Scaffold1	.	CDS	723547	725280	.	-	.	ID=gene0636;Parent=gene0636;Name=argS;product=MULTISPECIES: arginine--tRNA ligase;Locus_tag=gene0636
Scaffold1	.	gene	725516	726085	.	+	.	ID=gene0637;Locus_tag=gene0637
Scaffold1	.	CDS	725516	726085	.	+	.	ID=gene0637;Parent=gene0637;product=MULTISPECIES: VOC family protein;Locus_tag=gene0637
Scaffold1	.	gene	726162	726905	.	+	.	ID=gene0638;Name=cutC;Locus_tag=gene0638
Scaffold1	.	CDS	726162	726905	.	+	.	ID=gene0638;Parent=gene0638;Name=cutC;product=MULTISPECIES: copper homeostasis protein CutC;Locus_tag=gene0638
Scaffold1	.	gene	726987	727991	.	-	.	ID=gene0639;Name=cmoB;Locus_tag=gene0639
Scaffold1	.	CDS	726987	727991	.	-	.	ID=gene0639;Parent=gene0639;Name=cmoB;product=MULTISPECIES: tRNA 5-methoxyuridine(34)/uridine 5-oxyacetic acid(34) synthase CmoB;Locus_tag=gene0639
Scaffold1	.	gene	727988	728731	.	-	.	ID=gene0640;Name=cmoA;Locus_tag=gene0640
Scaffold1	.	CDS	727988	728731	.	-	.	ID=gene0640;Parent=gene0640;Name=cmoA;product=MULTISPECIES: carboxy-S-adenosyl-L-methionine synthase CmoA;Locus_tag=gene0640
Scaffold1	.	gene	728771	729166	.	-	.	ID=gene0641;Locus_tag=gene0641
Scaffold1	.	CDS	728771	729166	.	-	.	ID=gene0641;Parent=gene0641;product=MULTISPECIES: MAPEG family protein;Locus_tag=gene0641
Scaffold1	.	gene	729219	730037	.	-	.	ID=gene0642;Locus_tag=gene0642
Scaffold1	.	CDS	729219	730037	.	-	.	ID=gene0642;Parent=gene0642;product=DUF72 domain-containing protein;Locus_tag=gene0642
Scaffold1	.	gene	730034	730600	.	-	.	ID=gene0643;Name=rutB;Locus_tag=gene0643
Scaffold1	.	CDS	730034	730600	.	-	.	ID=gene0643;Parent=gene0643;Name=rutB;product=MULTISPECIES: hydrolase;Locus_tag=gene0643
Scaffold1	.	gene	730868	732655	.	+	.	ID=gene0644;Name=aspS;Locus_tag=gene0644
Scaffold1	.	CDS	730868	732655	.	+	.	ID=gene0644;Parent=gene0644;Name=aspS;product=MULTISPECIES: aspartate--tRNA ligase;Locus_tag=gene0644
Scaffold1	.	gene	732657	733100	.	+	.	ID=gene0645;Name=nudB;Locus_tag=gene0645
Scaffold1	.	CDS	732657	733100	.	+	.	ID=gene0645;Parent=gene0645;Name=nudB;product=MULTISPECIES: dihydroneopterin triphosphate diphosphatase;Locus_tag=gene0645
Scaffold1	.	gene	733128	733868	.	+	.	ID=gene0646;Locus_tag=gene0646
Scaffold1	.	CDS	733128	733868	.	+	.	ID=gene0646;Parent=gene0646;product=MULTISPECIES: YebC/PmpR family DNA-binding transcriptional regulator;Locus_tag=gene0646
Scaffold1	.	gene	733903	734424	.	+	.	ID=gene0647;Name=ruvC;Locus_tag=gene0647
Scaffold1	.	CDS	733903	734424	.	+	.	ID=gene0647;Parent=gene0647;Name=ruvC;product=MULTISPECIES: crossover junction endodeoxyribonuclease RuvC;Locus_tag=gene0647
Scaffold1	.	gene	734504	735115	.	+	.	ID=gene0648;Name=ruvA;Locus_tag=gene0648
Scaffold1	.	CDS	734504	735115	.	+	.	ID=gene0648;Parent=gene0648;Name=ruvA;product=MULTISPECIES: Holliday junction branch migration protein RuvA;Locus_tag=gene0648
Scaffold1	.	gene	735124	736134	.	+	.	ID=gene0649;Name=ruvB;Locus_tag=gene0649
Scaffold1	.	CDS	735124	736134	.	+	.	ID=gene0649;Parent=gene0649;Name=ruvB;product=MULTISPECIES: Holliday junction branch migration DNA helicase RuvB;Locus_tag=gene0649
Scaffold1	.	gene	736198	736983	.	-	.	ID=gene0650;Name=znuB;Locus_tag=gene0650
Scaffold1	.	CDS	736198	736983	.	-	.	ID=gene0650;Parent=gene0650;Name=znuB;product=zinc ABC transporter permease subunit ZnuB;Locus_tag=gene0650
Scaffold1	.	gene	736983	737735	.	-	.	ID=gene0651;Name=znuC;Locus_tag=gene0651
Scaffold1	.	CDS	736983	737735	.	-	.	ID=gene0651;Parent=gene0651;Name=znuC;product=MULTISPECIES: zinc ABC transporter ATP-binding protein ZnuC;Locus_tag=gene0651
Scaffold1	.	gene	737799	738758	.	+	.	ID=gene0652;Name=znuA;Locus_tag=gene0652
Scaffold1	.	CDS	737799	738758	.	+	.	ID=gene0652;Parent=gene0652;Name=znuA;product=High-affinity zinc uptake system protein ZnuA precursor;Locus_tag=gene0652
Scaffold1	.	gene	738774	740093	.	+	.	ID=gene0653;Name=mepM;Locus_tag=gene0653
Scaffold1	.	CDS	738774	740093	.	+	.	ID=gene0653;Parent=gene0653;Name=mepM;product=murein DD-endopeptidase MepM;Locus_tag=gene0653
Scaffold1	.	gene	740211	741185	.	+	.	ID=gene0654;Name=lpxM;Locus_tag=gene0654
Scaffold1	.	CDS	740211	741185	.	+	.	ID=gene0654;Parent=gene0654;Name=lpxM;product=MULTISPECIES: lauroyl-Kdo(2)-lipid IV(A) myristoyltransferase;Locus_tag=gene0654
Scaffold1	.	gene	741226	742668	.	-	.	ID=gene0655;Name=pyk;Locus_tag=gene0655
Scaffold1	.	CDS	741226	742668	.	-	.	ID=gene0655;Parent=gene0655;Name=pyk;product=MULTISPECIES: pyruvate kinase;Locus_tag=gene0655
Scaffold1	.	gene	742794	743681	.	-	.	ID=gene0656;Name=hexR;Locus_tag=gene0656
Scaffold1	.	CDS	742794	743681	.	-	.	ID=gene0656;Parent=gene0656;Name=hexR;product=putative transcriptional regulator (N-terminal); putative sugar-binding domain of regulator protein (C-terminal);Locus_tag=gene0656
Scaffold1	.	gene	744019	745494	.	+	.	ID=gene0657;Name=zwf;Locus_tag=gene0657
Scaffold1	.	CDS	744019	745494	.	+	.	ID=gene0657;Parent=gene0657;Name=zwf;product=MULTISPECIES: glucose-6-phosphate dehydrogenase;Locus_tag=gene0657
Scaffold1	.	gene	745717	747528	.	+	.	ID=gene0658;Name=edd;Locus_tag=gene0658
Scaffold1	.	CDS	745717	747528	.	+	.	ID=gene0658;Parent=gene0658;Name=edd;product=MULTISPECIES: phosphogluconate dehydratase;Locus_tag=gene0658
Scaffold1	.	gene	747567	748208	.	+	.	ID=gene0659;Name=eda;Locus_tag=gene0659
Scaffold1	.	CDS	747567	748208	.	+	.	ID=gene0659;Parent=gene0659;Name=eda;product=MULTISPECIES: bifunctional 4-hydroxy-2-oxoglutarate aldolase/2-dehydro-3-deoxy-phosphogluconate aldolase;Locus_tag=gene0659
Scaffold1	.	gene	748264	749442	.	-	.	ID=gene0660;Name=purT;Locus_tag=gene0660
Scaffold1	.	CDS	748264	749442	.	-	.	ID=gene0660;Parent=gene0660;Name=purT;product=formate-dependent phosphoribosylglycinamide formyltransferase;Locus_tag=gene0660
Scaffold1	.	gene	749587	749934	.	+	.	ID=gene0661;Locus_tag=gene0661
Scaffold1	.	CDS	749587	749934	.	+	.	ID=gene0661;Parent=gene0661;product=MULTISPECIES: YebG family protein;Locus_tag=gene0661
Scaffold1	.	gene	750074	750733	.	+	.	ID=gene0662;Locus_tag=gene0662
Scaffold1	.	CDS	750074	750733	.	+	.	ID=gene0662;Parent=gene0662;product=MULTISPECIES: tellurite resistance TerB family protein;Locus_tag=gene0662
Scaffold1	.	gene	750887	752914	.	+	.	ID=gene0663;Name=ptrB;Locus_tag=gene0663
Scaffold1	.	CDS	750887	752914	.	+	.	ID=gene0663;Parent=gene0663;Name=ptrB;product=oligopeptidase B;Locus_tag=gene0663
Scaffold1	.	gene	752918	753577	.	-	.	ID=gene0664;Name=exoX;Locus_tag=gene0664
Scaffold1	.	CDS	752918	753577	.	-	.	ID=gene0664;Parent=gene0664;Name=exoX;product=exodeoxyribonuclease X;Locus_tag=gene0664
Scaffold1	.	gene	753656	753886	.	-	.	ID=gene0665;Name=holE;Locus_tag=gene0665
Scaffold1	.	CDS	753656	753886	.	-	.	ID=gene0665;Parent=gene0665;Name=holE;product=MULTISPECIES: DNA polymerase III subunit theta;Locus_tag=gene0665
Scaffold1	.	gene	753999	754373	.	+	.	ID=gene0666;Name=copC;Locus_tag=gene0666
Scaffold1	.	CDS	753999	754373	.	+	.	ID=gene0666;Parent=gene0666;Name=copC;product=MULTISPECIES: CopC domain-containing protein YobA;Locus_tag=gene0666
Scaffold1	.	gene	754377	755246	.	+	.	ID=gene0667;Name=pcoD;Locus_tag=gene0667
Scaffold1	.	CDS	754377	755246	.	+	.	ID=gene0667;Parent=gene0667;Name=pcoD;product=MULTISPECIES: copper homeostasis membrane protein CopD;Locus_tag=gene0667
Scaffold1	.	gene	755263	755601	.	+	.	ID=gene0668;Locus_tag=gene0668
Scaffold1	.	CDS	755263	755601	.	+	.	ID=gene0668;Parent=gene0668;product=MULTISPECIES: YebY family protein;Locus_tag=gene0668
Scaffold1	.	gene	756486	757496	.	-	.	ID=gene0669;Name=virK;Locus_tag=gene0669
Scaffold1	.	CDS	756486	757496	.	-	.	ID=gene0669;Parent=gene0669;Name=virK;product=MULTISPECIES: VirK/YbjX family protein;Locus_tag=gene0669
Scaffold1	.	gene	757611	758264	.	+	.	ID=gene0670;Name=pphA;Locus_tag=gene0670
Scaffold1	.	CDS	757611	758264	.	+	.	ID=gene0670;Parent=gene0670;Name=pphA;product=MULTISPECIES: protein-serine/threonine phosphatase;Locus_tag=gene0670
Scaffold1	.	gene	758261	758452	.	-	.	ID=gene0671;Locus_tag=gene0671
Scaffold1	.	CDS	758261	758452	.	-	.	ID=gene0671;Parent=gene0671;product=MULTISPECIES: YebW family protein;Locus_tag=gene0671
Scaffold1	.	gene	758550	758789	.	-	.	ID=gene0672;Locus_tag=gene0672
Scaffold1	.	CDS	758550	758789	.	-	.	ID=gene0672;Parent=gene0672;product=MULTISPECIES: YebV family protein;Locus_tag=gene0672
Scaffold1	.	gene	758905	760293	.	-	.	ID=gene0673;Name=rsmF;Locus_tag=gene0673
Scaffold1	.	CDS	758905	760293	.	-	.	ID=gene0673;Parent=gene0673;Name=rsmF;product=16S rRNA (cytosine(1407)-C(5))-methyltransferase RsmF;Locus_tag=gene0673
Scaffold1	.	gene	760462	763095	.	-	.	ID=gene0674;Name=pqiB;Locus_tag=gene0674
Scaffold1	.	CDS	760462	763095	.	-	.	ID=gene0674;Parent=gene0674;Name=pqiB;product=MULTISPECIES: PqiB family protein;Locus_tag=gene0674
Scaffold1	.	gene	763064	764347	.	-	.	ID=gene0675;Name=pqiA;Locus_tag=gene0675
Scaffold1	.	CDS	763064	764347	.	-	.	ID=gene0675;Parent=gene0675;Name=pqiA;product=membrane integrity lipid transport subunit YebS;Locus_tag=gene0675
Scaffold1	.	gene	764423	764977	.	+	.	ID=gene0676;Name=msrC;Locus_tag=gene0676
Scaffold1	.	CDS	764423	764977	.	+	.	ID=gene0676;Parent=gene0676;Name=msrC;product=Free methionine-R-sulfoxide reductase;Locus_tag=gene0676
Scaffold1	.	gene	765075	765752	.	+	.	ID=gene0677;Name=proQ;Locus_tag=gene0677
Scaffold1	.	CDS	765075	765752	.	+	.	ID=gene0677;Parent=gene0677;Name=proQ;product=RNA chaperone ProQ;Locus_tag=gene0677
Scaffold1	.	gene	765772	767820	.	+	.	ID=gene0678;Name=ctpA;Locus_tag=gene0678
Scaffold1	.	CDS	765772	767820	.	+	.	ID=gene0678;Parent=gene0678;Name=ctpA;product=carboxy terminal-processing peptidase;Locus_tag=gene0678
Scaffold1	.	gene	768056	768940	.	+	.	ID=gene0679;Name=htpX;Locus_tag=gene0679
Scaffold1	.	CDS	768056	768940	.	+	.	ID=gene0679;Parent=gene0679;Name=htpX;product=MULTISPECIES: protease HtpX;Locus_tag=gene0679
Scaffold1	.	gene	769006	770376	.	-	.	ID=gene0680;Name=yebQ;Locus_tag=gene0680
Scaffold1	.	CDS	769006	770376	.	-	.	ID=gene0680;Parent=gene0680;Name=yebQ;product=MULTISPECIES: MFS transporter;Locus_tag=gene0680
Scaffold1	.	gene	770554	771345	.	+	.	ID=gene0681;Name=kdgR;Locus_tag=gene0681
Scaffold1	.	CDS	770554	771345	.	+	.	ID=gene0681;Parent=gene0681;Name=kdgR;product=MULTISPECIES: DNA-binding transcriptional regulator KdgR;Locus_tag=gene0681
Scaffold1	.	gene	771402	771641	.	-	.	ID=gene0682;Locus_tag=gene0682
Scaffold1	.	CDS	771402	771641	.	-	.	ID=gene0682;Parent=gene0682;product=MULTISPECIES: YobH family protein;Locus_tag=gene0682
Scaffold1	.	gene	772019	772309	.	+	.	ID=gene0683;Locus_tag=gene0683
Scaffold1	.	CDS	772019	772309	.	+	.	ID=gene0683;Parent=gene0683;product=MULTISPECIES: YebO family protein;Locus_tag=gene0683
Scaffold1	.	gene	773057	773266	.	+	.	ID=gene0684;Name=cspA;Locus_tag=gene0684
Scaffold1	.	CDS	773057	773266	.	+	.	ID=gene0684;Parent=gene0684;Name=cspA;product=MULTISPECIES: transcription antiterminator/RNA stability regulator CspE;Locus_tag=gene0684
Scaffold1	.	gene	773457	775202	.	+	.	ID=gene0685;Name=ftsI;Locus_tag=gene0685
Scaffold1	.	CDS	773457	775202	.	+	.	ID=gene0685;Parent=gene0685;Name=ftsI;product=peptidoglycan glycosyltransferase FtsI;Locus_tag=gene0685
Scaffold1	.	gene	775264	776058	.	+	.	ID=gene0686;Name=rlmA1;Locus_tag=gene0686
Scaffold1	.	CDS	775264	776058	.	+	.	ID=gene0686;Parent=gene0686;Name=rlmA1;product=MULTISPECIES: 23S rRNA (guanine(745)-N(1))-methyltransferase;Locus_tag=gene0686
Scaffold1	.	gene	776062	776628	.	-	.	ID=gene0687;Name=mntP;Locus_tag=gene0687
Scaffold1	.	CDS	776062	776628	.	-	.	ID=gene0687;Parent=gene0687;Name=mntP;product=MULTISPECIES: manganese efflux pump MntP;Locus_tag=gene0687
Scaffold1	.	gene	777047	777505	.	-	.	ID=gene0688;Locus_tag=gene0688
Scaffold1	.	CDS	777047	777505	.	-	.	ID=gene0688;Parent=gene0688;product=DUF986 family protein;Locus_tag=gene0688
Scaffold1	.	gene	777568	778419	.	-	.	ID=gene0689;Name=manZ;Locus_tag=gene0689
Scaffold1	.	CDS	777568	778419	.	-	.	ID=gene0689;Parent=gene0689;Name=manZ;product=MULTISPECIES: PTS mannose transporter subunit IID;Locus_tag=gene0689
Scaffold1	.	gene	778432	779232	.	-	.	ID=gene0690;Name=manY;Locus_tag=gene0690
Scaffold1	.	CDS	778432	779232	.	-	.	ID=gene0690;Parent=gene0690;Name=manY;product=MULTISPECIES: PTS mannose/fructose/sorbose transporter subunit IIC;Locus_tag=gene0690
Scaffold1	.	gene	779289	780260	.	-	.	ID=gene0691;Name=manX;Locus_tag=gene0691
Scaffold1	.	CDS	779289	780260	.	-	.	ID=gene0691;Parent=gene0691;Name=manX;product=MULTISPECIES: PTS mannose transporter subunit IIAB;Locus_tag=gene0691
Scaffold1	.	gene	780707	782266	.	+	.	ID=gene0692;Name=tlyC;Locus_tag=gene0692
Scaffold1	.	CDS	780707	782266	.	+	.	ID=gene0692;Parent=gene0692;Name=tlyC;product=MULTISPECIES: CNNM family cation transport protein YoaE;Locus_tag=gene0692
Scaffold1	.	gene	782300	783877	.	-	.	ID=gene0693;Name=adrB;Locus_tag=gene0693
Scaffold1	.	CDS	782300	783877	.	-	.	ID=gene0693;Parent=gene0693;Name=adrB;product=EAL domain-containing protein;Locus_tag=gene0693
Scaffold1	.	gene	784060	785424	.	-	.	ID=gene0694;Name=sdaA;Locus_tag=gene0694
Scaffold1	.	CDS	784060	785424	.	-	.	ID=gene0694;Parent=gene0694;Name=sdaA;product=L-serine ammonia-lyase;Locus_tag=gene0694
Scaffold1	.	gene	785587	786165	.	-	.	ID=gene0695;Locus_tag=gene0695
Scaffold1	.	CDS	785587	786165	.	-	.	ID=gene0695;Parent=gene0695;product=MULTISPECIES: CoA pyrophosphatase;Locus_tag=gene0695
Scaffold1	.	gene	786169	787524	.	-	.	ID=gene0696;Name=pabB;Locus_tag=gene0696
Scaffold1	.	CDS	786169	787524	.	-	.	ID=gene0696;Parent=gene0696;Name=pabB;product=aminodeoxychorismate synthase component 1;Locus_tag=gene0696
Scaffold1	.	gene	787613	787798	.	+	.	ID=gene0697;Locus_tag=gene0697
Scaffold1	.	CDS	787613	787798	.	+	.	ID=gene0697;Parent=gene0697;product=MULTISPECIES: YoaH family protein;Locus_tag=gene0697
Scaffold1	.	gene	787799	788143	.	-	.	ID=gene0698;Name=ridA;Locus_tag=gene0698
Scaffold1	.	CDS	787799	788143	.	-	.	ID=gene0698;Parent=gene0698;Name=ridA;product=MULTISPECIES: RidA family protein;Locus_tag=gene0698
Scaffold1	.	gene	788275	790185	.	+	.	ID=gene0699;Name=dinG;Locus_tag=gene0699
Scaffold1	.	CDS	788275	790185	.	+	.	ID=gene0699;Parent=gene0699;Name=dinG;product=ATP-dependent DNA helicase;Locus_tag=gene0699
Scaffold1	.	gene	790331	791026	.	+	.	ID=gene0700;Name=tsaB;Locus_tag=gene0700
Scaffold1	.	CDS	790331	791026	.	+	.	ID=gene0700;Parent=gene0700;Name=tsaB;product=MULTISPECIES: tRNA (adenosine(37)-N6)-threonylcarbamoyltransferase complex dimerization subunit type 1 TsaB;Locus_tag=gene0700
Scaffold1	.	gene	791065	791646	.	+	.	ID=gene0701;Name=slp;Locus_tag=gene0701
Scaffold1	.	CDS	791065	791646	.	+	.	ID=gene0701;Parent=gene0701;Name=slp;product=Slp family lipoprotein;Locus_tag=gene0701
Scaffold1	.	gene	791818	793536	.	+	.	ID=gene0702;Name=fadD;Locus_tag=gene0702
Scaffold1	.	CDS	791818	793536	.	+	.	ID=gene0702;Parent=gene0702;Name=fadD;product=MULTISPECIES: long-chain-fatty-acid--CoA ligase FadD;Locus_tag=gene0702
Scaffold1	.	gene	793618	794733	.	+	.	ID=gene0703;Name=rnd;Locus_tag=gene0703
Scaffold1	.	CDS	793618	794733	.	+	.	ID=gene0703;Parent=gene0703;Name=rnd;product=MULTISPECIES: ribonuclease D;Locus_tag=gene0703
Scaffold1	.	gene	794811	795080	.	-	.	ID=gene0704;Name=minE;Locus_tag=gene0704
Scaffold1	.	CDS	794811	795080	.	-	.	ID=gene0704;Parent=gene0704;Name=minE;product=MULTISPECIES: cell division topological specificity factor MinE;Locus_tag=gene0704
Scaffold1	.	gene	795084	795896	.	-	.	ID=gene0705;Name=minD;Locus_tag=gene0705
Scaffold1	.	CDS	795084	795896	.	-	.	ID=gene0705;Parent=gene0705;Name=minD;product=MULTISPECIES: septum site-determining protein MinD;Locus_tag=gene0705
Scaffold1	.	gene	795920	796618	.	-	.	ID=gene0706;Name=minC;Locus_tag=gene0706
Scaffold1	.	CDS	795920	796618	.	-	.	ID=gene0706;Parent=gene0706;Name=minC;product=MULTISPECIES: septum site-determining protein MinC;Locus_tag=gene0706
Scaffold1	.	gene	796745	797026	.	+	.	ID=gene0707;Locus_tag=gene0707
Scaffold1	.	CDS	796745	797026	.	+	.	ID=gene0707;Parent=gene0707;product=MULTISPECIES: YcgL domain-containing protein;Locus_tag=gene0707
Scaffold1	.	gene	797043	797702	.	+	.	ID=gene0708;Locus_tag=gene0708
Scaffold1	.	CDS	797043	797702	.	+	.	ID=gene0708;Parent=gene0708;product=MULTISPECIES: fumarylacetoacetate hydrolase family protein;Locus_tag=gene0708
Scaffold1	.	gene	797797	798243	.	+	.	ID=gene0709;Locus_tag=gene0709
Scaffold1	.	CDS	797797	798243	.	+	.	ID=gene0709;Parent=gene0709;product=MULTISPECIES: YcgN family cysteine cluster protein;Locus_tag=gene0709
Scaffold1	.	gene	798250	798594	.	-	.	ID=gene0710;Name=tehB;Locus_tag=gene0710
Scaffold1	.	CDS	798250	798594	.	-	.	ID=gene0710;Parent=gene0710;Name=tehB;product=MULTISPECIES: DUF1971 domain-containing protein;Locus_tag=gene0710
Scaffold1	.	gene	798745	799275	.	-	.	ID=gene0711;Name=dsbB;Locus_tag=gene0711
Scaffold1	.	CDS	798745	799275	.	-	.	ID=gene0711;Parent=gene0711;Name=dsbB;product=MULTISPECIES: disulfide bond formation protein DsbB;Locus_tag=gene0711
Scaffold1	.	gene	799404	800954	.	-	.	ID=gene0712;Name=nhaB;Locus_tag=gene0712
Scaffold1	.	CDS	799404	800954	.	-	.	ID=gene0712;Parent=gene0712;Name=nhaB;product=sodium/proton antiporter NhaB;Locus_tag=gene0712
Scaffold1	.	gene	801203	801922	.	+	.	ID=gene0713;Name=fadR;Locus_tag=gene0713
Scaffold1	.	CDS	801203	801922	.	+	.	ID=gene0713;Parent=gene0713;Name=fadR;product=MULTISPECIES: fatty acid metabolism transcriptional regulator FadR;Locus_tag=gene0713
Scaffold1	.	gene	801997	803529	.	-	.	ID=gene0714;Name=spoVR;Locus_tag=gene0714
Scaffold1	.	CDS	801997	803529	.	-	.	ID=gene0714;Parent=gene0714;Name=spoVR;product=Stage V sporulation protein R;Locus_tag=gene0714
Scaffold1	.	gene	803851	805149	.	+	.	ID=gene0715;Name=dadA;Locus_tag=gene0715
Scaffold1	.	CDS	803851	805149	.	+	.	ID=gene0715;Parent=gene0715;Name=dadA;product=dadA;Locus_tag=gene0715
Scaffold1	.	gene	805159	806229	.	+	.	ID=gene0716;Name=alr;Locus_tag=gene0716
Scaffold1	.	CDS	805159	806229	.	+	.	ID=gene0716;Parent=gene0716;Name=alr;product=MULTISPECIES: catabolic alanine racemase DadX;Locus_tag=gene0716
Scaffold1	.	gene	806246	807979	.	-	.	ID=gene0717;Name=cvrA;Locus_tag=gene0717
Scaffold1	.	CDS	806246	807979	.	-	.	ID=gene0717;Parent=gene0717;Name=cvrA;product=potassium/proton antiporter;Locus_tag=gene0717
Scaffold1	.	gene	808072	808986	.	-	.	ID=gene0718;Name=ldcA;Locus_tag=gene0718
Scaffold1	.	CDS	808072	808986	.	-	.	ID=gene0718;Parent=gene0718;Name=ldcA;product=muramoyltetrapeptide carboxypeptidase;Locus_tag=gene0718
Scaffold1	.	gene	809162	809773	.	+	.	ID=gene0719;Name=mltE;Locus_tag=gene0719
Scaffold1	.	CDS	809162	809773	.	+	.	ID=gene0719;Parent=gene0719;Name=mltE;product=MULTISPECIES: membrane-bound lytic murein transglycosylase EmtA;Locus_tag=gene0719
Scaffold1	.	gene	809815	811935	.	-	.	ID=gene0720;Locus_tag=gene0720
Scaffold1	.	CDS	809815	811935	.	-	.	ID=gene0720;Parent=gene0720;product=MULTISPECIES: TonB-dependent siderophore receptor;Locus_tag=gene0720
Scaffold1	.	gene	812187	813932	.	-	.	ID=gene0721;Name=treA;Locus_tag=gene0721
Scaffold1	.	CDS	812187	813932	.	-	.	ID=gene0721;Parent=gene0721;Name=treA;product=alpha,alpha-trehalase;Locus_tag=gene0721
Scaffold1	.	gene	814317	815756	.	+	.	ID=gene0722;Name=gshA;Locus_tag=gene0722
Scaffold1	.	CDS	814317	815756	.	+	.	ID=gene0722;Parent=gene0722;Name=gshA;product=MULTISPECIES: circularly permuted type 2 ATP-grasp protein;Locus_tag=gene0722
Scaffold1	.	gene	815750	816679	.	+	.	ID=gene0723;Locus_tag=gene0723
Scaffold1	.	CDS	815750	816679	.	+	.	ID=gene0723;Parent=gene0723;product=MULTISPECIES: alpha-E domain-containing protein;Locus_tag=gene0723
Scaffold1	.	gene	816676	817491	.	+	.	ID=gene0724;Name=tgpA;Locus_tag=gene0724
Scaffold1	.	CDS	816676	817491	.	+	.	ID=gene0724;Parent=gene0724;Name=tgpA;product=transglutaminase family protein;Locus_tag=gene0724
Scaffold1	.	gene	817508	818254	.	+	.	ID=gene0725;Locus_tag=gene0725
Scaffold1	.	CDS	817508	818254	.	+	.	ID=gene0725;Parent=gene0725;product=MULTISPECIES: proteasome-type protease;Locus_tag=gene0725
Scaffold1	.	gene	818734	819282	.	+	.	ID=gene0726;Locus_tag=gene0726
Scaffold1	.	CDS	818734	819282	.	+	.	ID=gene0726;Parent=gene0726;product=meiotically up-regulated gene 113 family protein;Locus_tag=gene0726
Scaffold1	.	gene	819297	819590	.	+	.	ID=gene0727;Locus_tag=gene0727
Scaffold1	.	CDS	819297	819590	.	+	.	ID=gene0727;Parent=gene0727;product=Uncharacterised protein;Locus_tag=gene0727
Scaffold1	.	gene	819719	820732	.	+	.	ID=gene0728;Locus_tag=gene0728
Scaffold1	.	CDS	819719	820732	.	+	.	ID=gene0728;Parent=gene0728;product=fatty acid desaturase;Locus_tag=gene0728
Scaffold1	.	gene	820725	821525	.	+	.	ID=gene0729;Locus_tag=gene0729
Scaffold1	.	CDS	820725	821525	.	+	.	ID=gene0729;Parent=gene0729;product=MULTISPECIES: PhnD/SsuA/transferrin family substrate-binding protein;Locus_tag=gene0729
Scaffold1	.	gene	822303	823244	.	+	.	ID=gene0730;Name=tdcA;Locus_tag=gene0730
Scaffold1	.	CDS	822303	823244	.	+	.	ID=gene0730;Parent=gene0730;Name=tdcA;product=MULTISPECIES: transcriptional regulator TdcA;Locus_tag=gene0730
Scaffold1	.	gene	823338	824327	.	+	.	ID=gene0731;Name=ilvA;Locus_tag=gene0731
Scaffold1	.	CDS	823338	824327	.	+	.	ID=gene0731;Parent=gene0731;Name=ilvA;product=MULTISPECIES: bifunctional threonine ammonia-lyase/L-serine ammonia-lyase TdcB;Locus_tag=gene0731
Scaffold1	.	gene	824353	825684	.	+	.	ID=gene0732;Name=tdcC;Locus_tag=gene0732
Scaffold1	.	CDS	824353	825684	.	+	.	ID=gene0732;Parent=gene0732;Name=tdcC;product=threonine/serine transporter TdcC;Locus_tag=gene0732
Scaffold1	.	gene	825712	826920	.	+	.	ID=gene0733;Name=tdcD;Locus_tag=gene0733
Scaffold1	.	CDS	825712	826920	.	+	.	ID=gene0733;Parent=gene0733;Name=tdcD;product=propionate kinase;Locus_tag=gene0733
Scaffold1	.	gene	826943	829243	.	+	.	ID=gene0734;Name=pflD;Locus_tag=gene0734
Scaffold1	.	CDS	826943	829243	.	+	.	ID=gene0734;Parent=gene0734;Name=pflD;product=formate C-acetyltransferase;Locus_tag=gene0734
Scaffold1	.	gene	829724	830788	.	+	.	ID=gene0735;Name=livK;Locus_tag=gene0735
Scaffold1	.	CDS	829724	830788	.	+	.	ID=gene0735;Parent=gene0735;Name=livK;product=high-affinity branched-chain amino acid transport protein (ABC superfamily, peri_bind);Locus_tag=gene0735
Scaffold1	.	gene	830898	831812	.	+	.	ID=gene0736;Name=livH;Locus_tag=gene0736
Scaffold1	.	CDS	830898	831812	.	+	.	ID=gene0736;Parent=gene0736;Name=livH;product=MULTISPECIES: branched-chain amino acid ABC transporter permease;Locus_tag=gene0736
Scaffold1	.	gene	831822	833108	.	+	.	ID=gene0737;Name=livM;Locus_tag=gene0737
Scaffold1	.	CDS	831822	833108	.	+	.	ID=gene0737;Parent=gene0737;Name=livM;product=high-affinity branched-chain amino acid ABC transporter permease LivM;Locus_tag=gene0737
Scaffold1	.	gene	833105	833980	.	+	.	ID=gene0738;Name=livG;Locus_tag=gene0738
Scaffold1	.	CDS	833105	833980	.	+	.	ID=gene0738;Parent=gene0738;Name=livG;product=ATP-binding cassette domain-containing protein;Locus_tag=gene0738
Scaffold1	.	gene	833977	834696	.	+	.	ID=gene0739;Name=livF;Locus_tag=gene0739
Scaffold1	.	CDS	833977	834696	.	+	.	ID=gene0739;Parent=gene0739;Name=livF;product=MULTISPECIES: ABC transporter ATP-binding protein;Locus_tag=gene0739
Scaffold1	.	gene	834702	835595	.	-	.	ID=gene0740;Name=hypT;Locus_tag=gene0740
Scaffold1	.	CDS	834702	835595	.	-	.	ID=gene0740;Parent=gene0740;Name=hypT;product=MULTISPECIES: LysR substrate-binding domain-containing protein;Locus_tag=gene0740
Scaffold1	.	gene	835879	837522	.	+	.	ID=gene0741;Name=pckA;Locus_tag=gene0741
Scaffold1	.	CDS	835879	837522	.	+	.	ID=gene0741;Parent=gene0741;Name=pckA;product=phosphoenolpyruvate carboxykinase (ATP);Locus_tag=gene0741
Scaffold1	.	gene	837572	838048	.	-	.	ID=gene0742;Name=speG;Locus_tag=gene0742
Scaffold1	.	CDS	837572	838048	.	-	.	ID=gene0742;Parent=gene0742;Name=speG;product=MULTISPECIES: GNAT family N-acetyltransferase;Locus_tag=gene0742
Scaffold1	.	gene	838147	839073	.	+	.	ID=gene0743;Name=mexT;Locus_tag=gene0743
Scaffold1	.	CDS	838147	839073	.	+	.	ID=gene0743;Parent=gene0743;Name=mexT;product=LysR family transcriptional regulator;Locus_tag=gene0743
Scaffold1	.	gene	839377	840672	.	+	.	ID=gene0744;Name=citA;Locus_tag=gene0744
Scaffold1	.	CDS	839377	840672	.	+	.	ID=gene0744;Parent=gene0744;Name=citA;product=MULTISPECIES: MFS transporter;Locus_tag=gene0744
Scaffold1	.	gene	840687	841493	.	+	.	ID=gene0745;Name=modA;Locus_tag=gene0745
Scaffold1	.	CDS	840687	841493	.	+	.	ID=gene0745;Parent=gene0745;Name=modA;product=bacterial extracellular solute-binding family protein;Locus_tag=gene0745
Scaffold1	.	gene	841468	842367	.	-	.	ID=gene0746;Name=dhcR;Locus_tag=gene0746
Scaffold1	.	CDS	841468	842367	.	-	.	ID=gene0746;Parent=gene0746;Name=dhcR;product=MULTISPECIES: LysR family transcriptional regulator;Locus_tag=gene0746
Scaffold1	.	gene	842477	842959	.	-	.	ID=gene0747;Locus_tag=gene0747
Scaffold1	.	CDS	842477	842959	.	-	.	ID=gene0747;Parent=gene0747;product=MULTISPECIES: cold shock domain-containing protein;Locus_tag=gene0747
Scaffold1	.	gene	843150	843848	.	+	.	ID=gene0748;Name=rluA;Locus_tag=gene0748
Scaffold1	.	CDS	843150	843848	.	+	.	ID=gene0748;Parent=gene0748;Name=rluA;product=MULTISPECIES: RluA family pseudouridine synthase;Locus_tag=gene0748
Scaffold1	.	gene	843874	844413	.	-	.	ID=gene0749;Locus_tag=gene0749
Scaffold1	.	CDS	843874	844413	.	-	.	ID=gene0749;Parent=gene0749;product=MULTISPECIES: DUF2058 domain-containing protein;Locus_tag=gene0749
Scaffold1	.	gene	844528	844857	.	-	.	ID=gene0750;Locus_tag=gene0750
Scaffold1	.	CDS	844528	844857	.	-	.	ID=gene0750;Parent=gene0750;product=gamma-glutamylcyclotransferase family protein;Locus_tag=gene0750
Scaffold1	.	gene	845426	846766	.	+	.	ID=gene0751;Name=impJ;Locus_tag=gene0751
Scaffold1	.	CDS	845426	846766	.	+	.	ID=gene0751;Parent=gene0751;Name=impJ;product=type VI secretion system protein, DUF876;Locus_tag=gene0751
Scaffold1	.	gene	846763	847416	.	+	.	ID=gene0752;Name=impK;Locus_tag=gene0752
Scaffold1	.	CDS	846763	847416	.	+	.	ID=gene0752;Parent=gene0752;Name=impK;product=MULTISPECIES: type VI secretion system protein TssL, short form;Locus_tag=gene0752
Scaffold1	.	gene	847420	849117	.	+	.	ID=gene0753;Name=vasL;Locus_tag=gene0753
Scaffold1	.	CDS	847420	849117	.	+	.	ID=gene0753;Parent=gene0753;Name=vasL;product=OmpA family protein;Locus_tag=gene0753
Scaffold1	.	gene	849576	852275	.	+	.	ID=gene0754;Name=vgrG;Locus_tag=gene0754
Scaffold1	.	CDS	849576	852275	.	+	.	ID=gene0754;Parent=gene0754;Name=vgrG;product=type VI secretion system Vgr family protein;Locus_tag=gene0754
Scaffold1	.	gene	852272	854149	.	+	.	ID=gene0755;Locus_tag=gene0755
Scaffold1	.	CDS	852272	854149	.	+	.	ID=gene0755;Parent=gene0755;product=phospholipase;Locus_tag=gene0755
Scaffold1	.	gene	854149	855423	.	+	.	ID=gene0756;Locus_tag=gene0756
Scaffold1	.	CDS	854149	855423	.	+	.	ID=gene0756;Parent=gene0756;product=DUF6396 domain-containing protein;Locus_tag=gene0756
Scaffold1	.	gene	855461	856528	.	+	.	ID=gene0757;Locus_tag=gene0757
Scaffold1	.	CDS	855461	856528	.	+	.	ID=gene0757;Parent=gene0757;product=DUF6396 domain-containing protein;Locus_tag=gene0757
Scaffold1	.	gene	856697	858568	.	+	.	ID=gene0758;Locus_tag=gene0758
Scaffold1	.	CDS	856697	858568	.	+	.	ID=gene0758;Parent=gene0758;product=phospholipase;Locus_tag=gene0758
Scaffold1	.	gene	858568	859839	.	+	.	ID=gene0759;Locus_tag=gene0759
Scaffold1	.	CDS	858568	859839	.	+	.	ID=gene0759;Parent=gene0759;product=DUF6396 domain-containing protein;Locus_tag=gene0759
Scaffold1	.	gene	859877	861157	.	+	.	ID=gene0760;Locus_tag=gene0760
Scaffold1	.	CDS	859877	861157	.	+	.	ID=gene0760;Parent=gene0760;product=DUF6396 domain-containing protein;Locus_tag=gene0760
Scaffold1	.	gene	861195	862259	.	+	.	ID=gene0761;Locus_tag=gene0761
Scaffold1	.	CDS	861195	862259	.	+	.	ID=gene0761;Parent=gene0761;product=DUF6396 domain-containing protein;Locus_tag=gene0761
Scaffold1	.	gene	862474	863451	.	+	.	ID=gene0762;Locus_tag=gene0762
Scaffold1	.	CDS	862474	863451	.	+	.	ID=gene0762;Parent=gene0762;product=hypothetical protein;Locus_tag=gene0762
Scaffold1	.	gene	863502	863741	.	-	.	ID=gene0763;Locus_tag=gene0763
Scaffold1	.	CDS	863502	863741	.	-	.	ID=gene0763;Parent=gene0763;product=hypothetical protein;Locus_tag=gene0763
Scaffold1	.	gene	864050	865069	.	+	.	ID=gene0764;Locus_tag=gene0764
Scaffold1	.	CDS	864050	865069	.	+	.	ID=gene0764;Parent=gene0764;product=putative structural protein;Locus_tag=gene0764
Scaffold1	.	gene	865175	868570	.	+	.	ID=gene0765;Name=impL;Locus_tag=gene0765
Scaffold1	.	CDS	865175	868570	.	+	.	ID=gene0765;Parent=gene0765;Name=impL;product=ImcF-related family protein;Locus_tag=gene0765
Scaffold1	.	gene	868704	870467	.	+	.	ID=gene0766;Name=impG;Locus_tag=gene0766
Scaffold1	.	CDS	868704	870467	.	+	.	ID=gene0766;Parent=gene0766;Name=impG;product=type VI secretion system baseplate subunit TssF;Locus_tag=gene0766
Scaffold1	.	gene	870467	871513	.	+	.	ID=gene0767;Name=impH;Locus_tag=gene0767
Scaffold1	.	CDS	870467	871513	.	+	.	ID=gene0767;Parent=gene0767;Name=impH;product=type VI secretion protein;Locus_tag=gene0767
Scaffold1	.	gene	871494	872030	.	+	.	ID=gene0768;Name=vasD;Locus_tag=gene0768
Scaffold1	.	CDS	871494	872030	.	+	.	ID=gene0768;Parent=gene0768;Name=vasD;product=MULTISPECIES: type VI secretion system lipoprotein TssJ;Locus_tag=gene0768
Scaffold1	.	gene	872033	872476	.	+	.	ID=gene0769;Locus_tag=gene0769
Scaffold1	.	CDS	872033	872476	.	+	.	ID=gene0769;Parent=gene0769;product=MULTISPECIES: type VI secretion system baseplate subunit TssE;Locus_tag=gene0769
Scaffold1	.	gene	872496	873911	.	+	.	ID=gene0770;Name=vasL;Locus_tag=gene0770
Scaffold1	.	CDS	872496	873911	.	+	.	ID=gene0770;Parent=gene0770;Name=vasL;product=VasL domain-containing protein;Locus_tag=gene0770
Scaffold1	.	gene	874043	874957	.	+	.	ID=gene0771;Locus_tag=gene0771
Scaffold1	.	CDS	874043	874957	.	+	.	ID=gene0771;Parent=gene0771;product=MULTISPECIES: sugar ABC transporter substrate-binding protein;Locus_tag=gene0771
Scaffold1	.	gene	875041	875370	.	+	.	ID=gene0772;Locus_tag=gene0772
Scaffold1	.	CDS	875041	875370	.	+	.	ID=gene0772;Parent=gene0772;product=MULTISPECIES: DUF1869 domain-containing protein;Locus_tag=gene0772
Scaffold1	.	gene	875453	876544	.	-	.	ID=gene0773;Name=ychF;Locus_tag=gene0773
Scaffold1	.	CDS	875453	876544	.	-	.	ID=gene0773;Parent=gene0773;Name=ychF;product=MULTISPECIES: redox-regulated ATPase YchF;Locus_tag=gene0773
Scaffold1	.	gene	876662	877246	.	-	.	ID=gene0774;Name=pth;Locus_tag=gene0774
Scaffold1	.	CDS	876662	877246	.	-	.	ID=gene0774;Parent=gene0774;Name=pth;product=MULTISPECIES: aminoacyl-tRNA hydrolase;Locus_tag=gene0774
Scaffold1	.	gene	877519	877794	.	+	.	ID=gene0775;Locus_tag=gene0775
Scaffold1	.	CDS	877519	877794	.	+	.	ID=gene0775;Parent=gene0775;product=MULTISPECIES: stress-induced protein YchH;Locus_tag=gene0775
Scaffold1	.	gene	878015	879061	.	+	.	ID=gene0776;Name=tipA;Locus_tag=gene0776
Scaffold1	.	CDS	878015	879061	.	+	.	ID=gene0776;Parent=gene0776;Name=tipA;product=MerR family transcriptional regulator;Locus_tag=gene0776
Scaffold1	.	gene	879062	880714	.	-	.	ID=gene0777;Locus_tag=gene0777
Scaffold1	.	CDS	879062	880714	.	-	.	ID=gene0777;Parent=gene0777;product=C4-dicarboxylic acid transporter DauA;Locus_tag=gene0777
Scaffold1	.	gene	880866	881813	.	-	.	ID=gene0778;Name=prsA;Locus_tag=gene0778
Scaffold1	.	CDS	880866	881813	.	-	.	ID=gene0778;Parent=gene0778;Name=prsA;product=MULTISPECIES: ribose-phosphate diphosphokinase;Locus_tag=gene0778
Scaffold1	.	gene	881997	882848	.	-	.	ID=gene0779;Name=ispE;Locus_tag=gene0779
Scaffold1	.	CDS	881997	882848	.	-	.	ID=gene0779;Parent=gene0779;Name=ispE;product=4-(cytidine 5'-diphospho)-2-C-methyl-D-erythritol kinase;Locus_tag=gene0779
Scaffold1	.	gene	882845	883456	.	-	.	ID=gene0780;Name=lolB;Locus_tag=gene0780
Scaffold1	.	CDS	882845	883456	.	-	.	ID=gene0780;Parent=gene0780;Name=lolB;product=MULTISPECIES: lipoprotein insertase outer membrane protein LolB;Locus_tag=gene0780
Scaffold1	.	gene	883727	884983	.	+	.	ID=gene0781;Name=hemA;Locus_tag=gene0781
Scaffold1	.	CDS	883727	884983	.	+	.	ID=gene0781;Parent=gene0781;Name=hemA;product=MULTISPECIES: glutamyl-tRNA reductase;Locus_tag=gene0781
Scaffold1	.	gene	885026	886108	.	+	.	ID=gene0782;Name=prfA;Locus_tag=gene0782
Scaffold1	.	CDS	885026	886108	.	+	.	ID=gene0782;Parent=gene0782;Name=prfA;product=MULTISPECIES: peptide chain release factor 1;Locus_tag=gene0782
Scaffold1	.	gene	886108	886956	.	+	.	ID=gene0783;Name=hemK;Locus_tag=gene0783
Scaffold1	.	CDS	886108	886956	.	+	.	ID=gene0783;Parent=gene0783;Name=hemK;product=MULTISPECIES: peptide chain release factor N(5)-glutamine methyltransferase;Locus_tag=gene0783
Scaffold1	.	gene	886956	887348	.	+	.	ID=gene0784;Locus_tag=gene0784
Scaffold1	.	CDS	886956	887348	.	+	.	ID=gene0784;Parent=gene0784;product=MULTISPECIES: invasion regulator SirB2;Locus_tag=gene0784
Scaffold1	.	gene	887352	888164	.	+	.	ID=gene0785;Locus_tag=gene0785
Scaffold1	.	CDS	887352	888164	.	+	.	ID=gene0785;Parent=gene0785;product=MULTISPECIES: invasion regulator SirB1;Locus_tag=gene0785
Scaffold1	.	gene	888204	889058	.	+	.	ID=gene0786;Name=kdsA;Locus_tag=gene0786
Scaffold1	.	CDS	888204	889058	.	+	.	ID=gene0786;Parent=gene0786;Name=kdsA;product=MULTISPECIES: 3-deoxy-8-phosphooctulonate synthase;Locus_tag=gene0786
Scaffold1	.	gene	889145	890245	.	-	.	ID=gene0787;Name=chaA;Locus_tag=gene0787
Scaffold1	.	CDS	889145	890245	.	-	.	ID=gene0787;Parent=gene0787;Name=chaA;product=sodium-potassium/proton antiporter ChaA;Locus_tag=gene0787
Scaffold1	.	gene	890509	890739	.	+	.	ID=gene0788;Name=chaB;Locus_tag=gene0788
Scaffold1	.	CDS	890509	890739	.	+	.	ID=gene0788;Parent=gene0788;Name=chaB;product=MULTISPECIES: putative cation transport regulator ChaB;Locus_tag=gene0788
Scaffold1	.	gene	890876	891556	.	+	.	ID=gene0789;Name=chaC;Locus_tag=gene0789
Scaffold1	.	CDS	890876	891556	.	+	.	ID=gene0789;Parent=gene0789;Name=chaC;product=MULTISPECIES: gamma-glutamylcyclotransferase;Locus_tag=gene0789
Scaffold1	.	gene	891774	892016	.	-	.	ID=gene0790;Locus_tag=gene0790
Scaffold1	.	CDS	891774	892016	.	-	.	ID=gene0790;Parent=gene0790;product=MULTISPECIES: DUF1883 domain-containing protein;Locus_tag=gene0790
Scaffold1	.	gene	892254	892607	.	-	.	ID=gene0791;Name=ychN;Locus_tag=gene0791
Scaffold1	.	CDS	892254	892607	.	-	.	ID=gene0791;Parent=gene0791;Name=ychN;product=DsrE/DsrF/TusD sulfur relay family protein;Locus_tag=gene0791
Scaffold1	.	gene	892675	893856	.	+	.	ID=gene0792;Name=mcp;Locus_tag=gene0792
Scaffold1	.	CDS	892675	893856	.	+	.	ID=gene0792;Parent=gene0792;Name=mcp;product=nitrate regulatory protein NasR;Locus_tag=gene0792
Scaffold1	.	gene	894099	895355	.	+	.	ID=gene0793;Name=nrtA;Locus_tag=gene0793
Scaffold1	.	CDS	894099	895355	.	+	.	ID=gene0793;Parent=gene0793;Name=nrtA;product=MULTISPECIES: CmpA/NrtA family ABC transporter substrate-binding protein;Locus_tag=gene0793
Scaffold1	.	gene	895357	896241	.	+	.	ID=gene0794;Name=nrtB;Locus_tag=gene0794
Scaffold1	.	CDS	895357	896241	.	+	.	ID=gene0794;Parent=gene0794;Name=nrtB;product=nitrate ABC transporter permease;Locus_tag=gene0794
Scaffold1	.	gene	896251	897039	.	+	.	ID=gene0795;Name=nrtC;Locus_tag=gene0795
Scaffold1	.	CDS	896251	897039	.	+	.	ID=gene0795;Parent=gene0795;Name=nrtC;product=MULTISPECIES: ABC transporter ATP-binding protein;Locus_tag=gene0795
Scaffold1	.	gene	897050	901117	.	+	.	ID=gene0796;Name=nasB;Locus_tag=gene0796
Scaffold1	.	CDS	897050	901117	.	+	.	ID=gene0796;Parent=gene0796;Name=nasB;product=nitrite reductase large subunit NirB;Locus_tag=gene0796
Scaffold1	.	gene	901117	903717	.	+	.	ID=gene0797;Name=nasC;Locus_tag=gene0797
Scaffold1	.	CDS	901117	903717	.	+	.	ID=gene0797;Parent=gene0797;Name=nasC;product=nitrate reductase;Locus_tag=gene0797
Scaffold1	.	gene	903869	905251	.	+	.	ID=gene0798;Name=yeeJ;Locus_tag=gene0798
Scaffold1	.	CDS	903869	905251	.	+	.	ID=gene0798;Parent=gene0798;Name=yeeJ;product=MULTISPECIES: YchO/YchP family invasin;Locus_tag=gene0798
Scaffold1	.	gene	905248	905898	.	-	.	ID=gene0799;Name=narL;Locus_tag=gene0799
Scaffold1	.	CDS	905248	905898	.	-	.	ID=gene0799;Parent=gene0799;Name=narL;product=MULTISPECIES: two-component system response regulator NarL;Locus_tag=gene0799
Scaffold1	.	gene	905909	907687	.	-	.	ID=gene0800;Name=narX;Locus_tag=gene0800
Scaffold1	.	CDS	905909	907687	.	-	.	ID=gene0800;Parent=gene0800;Name=narX;product=nitrate/nitrite two-component system sensor histidine kinase NarX;Locus_tag=gene0800
Scaffold1	.	gene	907999	909387	.	+	.	ID=gene0801;Name=narK;Locus_tag=gene0801
Scaffold1	.	CDS	907999	909387	.	+	.	ID=gene0801;Parent=gene0801;Name=narK;product=MULTISPECIES: NarK family nitrate/nitrite MFS transporter;Locus_tag=gene0801
Scaffold1	.	gene	909793	913536	.	+	.	ID=gene0802;Name=narG;Locus_tag=gene0802
Scaffold1	.	CDS	909793	913536	.	+	.	ID=gene0802;Parent=gene0802;Name=narG;product=MULTISPECIES: nitrate reductase subunit alpha;Locus_tag=gene0802
Scaffold1	.	gene	913533	915068	.	+	.	ID=gene0803;Name=narH;Locus_tag=gene0803
Scaffold1	.	CDS	913533	915068	.	+	.	ID=gene0803;Parent=gene0803;Name=narH;product=respiratory nitrate reductase subunit beta;Locus_tag=gene0803
Scaffold1	.	gene	915065	915775	.	+	.	ID=gene0804;Name=narJ;Locus_tag=gene0804
Scaffold1	.	CDS	915065	915775	.	+	.	ID=gene0804;Parent=gene0804;Name=narJ;product=nitrate reductase molybdenum cofactor assembly chaperone;Locus_tag=gene0804
Scaffold1	.	gene	915775	916452	.	+	.	ID=gene0805;Name=narI;Locus_tag=gene0805
Scaffold1	.	CDS	915775	916452	.	+	.	ID=gene0805;Parent=gene0805;Name=narI;product=MULTISPECIES: respiratory nitrate reductase subunit gamma;Locus_tag=gene0805
Scaffold1	.	gene	916449	917345	.	-	.	ID=gene0806;Name=rhtA;Locus_tag=gene0806
Scaffold1	.	CDS	916449	917345	.	-	.	ID=gene0806;Parent=gene0806;Name=rhtA;product=DMT family transporter;Locus_tag=gene0806
Scaffold1	.	gene	917453	917896	.	+	.	ID=gene0807;Name=lrp;Locus_tag=gene0807
Scaffold1	.	CDS	917453	917896	.	+	.	ID=gene0807;Parent=gene0807;Name=lrp;product=MULTISPECIES: Lrp/AsnC family transcriptional regulator;Locus_tag=gene0807
Scaffold1	.	gene	918185	918269	.	.	.	ID=gene0808
Scaffold1	.	tRNA	918185	918269	.	.	.	ID=gene0808;Parent=gene0808;product=tRNA-Tyr;Locus_tag=gene0808
Scaffold1	.	gene	918485	918569	.	.	.	ID=gene0809
Scaffold1	.	tRNA	918485	918569	.	.	.	ID=gene0809;Parent=gene0809;product=tRNA-Tyr;Locus_tag=gene0809
Scaffold1	.	gene	918729	919571	.	-	.	ID=gene0810;Name=purU;Locus_tag=gene0810
Scaffold1	.	CDS	918729	919571	.	-	.	ID=gene0810;Parent=gene0810;Name=purU;product=MULTISPECIES: formyltetrahydrofolate deformylase;Locus_tag=gene0810
Scaffold1	.	gene	919614	920072	.	-	.	ID=gene0811;Locus_tag=gene0811
Scaffold1	.	CDS	919614	920072	.	-	.	ID=gene0811;Parent=gene0811;product=MULTISPECIES: YchJ family protein;Locus_tag=gene0811
Scaffold1	.	gene	920185	921087	.	+	.	ID=gene0812;Locus_tag=gene0812
Scaffold1	.	CDS	920185	921087	.	+	.	ID=gene0812;Parent=gene0812;product=MULTISPECIES: patatin-like phospholipase RssA;Locus_tag=gene0812
Scaffold1	.	gene	921177	922190	.	+	.	ID=gene0813;Name=rssB;Locus_tag=gene0813
Scaffold1	.	CDS	921177	922190	.	+	.	ID=gene0813;Parent=gene0813;Name=rssB;product=two-component system response regulator RssB;Locus_tag=gene0813
Scaffold1	.	gene	922388	923290	.	+	.	ID=gene0814;Name=galU;Locus_tag=gene0814
Scaffold1	.	CDS	922388	923290	.	+	.	ID=gene0814;Parent=gene0814;Name=galU;product=MULTISPECIES: UTP--glucose-1-phosphate uridylyltransferase GalU;Locus_tag=gene0814
Scaffold1	.	gene	923412	923819	.	-	.	ID=gene0815;Name=hns;Locus_tag=gene0815
Scaffold1	.	CDS	923412	923819	.	-	.	ID=gene0815;Parent=gene0815;Name=hns;product=MULTISPECIES: histone-like nucleoid-structuring protein H-NS;Locus_tag=gene0815
Scaffold1	.	gene	924471	924998	.	+	.	ID=gene0816;Name=tdk;Locus_tag=gene0816
Scaffold1	.	CDS	924471	924998	.	+	.	ID=gene0816;Parent=gene0816;Name=tdk;product=thymidine kinase;Locus_tag=gene0816
Scaffold1	.	gene	925146	927821	.	-	.	ID=gene0817;Name=adhE;Locus_tag=gene0817
Scaffold1	.	CDS	925146	927821	.	-	.	ID=gene0817;Parent=gene0817;Name=adhE;product=MULTISPECIES: bifunctional acetaldehyde-CoA/alcohol dehydrogenase;Locus_tag=gene0817
Scaffold1	.	gene	928298	928945	.	+	.	ID=gene0818;Name=marC;Locus_tag=gene0818
Scaffold1	.	CDS	928298	928945	.	+	.	ID=gene0818;Parent=gene0818;Name=marC;product=MULTISPECIES: YchE family NAAT transporter;Locus_tag=gene0818
Scaffold1	.	gene	929683	931317	.	+	.	ID=gene0819;Name=oppA;Locus_tag=gene0819
Scaffold1	.	CDS	929683	931317	.	+	.	ID=gene0819;Parent=gene0819;Name=oppA;product=MULTISPECIES: oligopeptide ABC transporter substrate-binding protein OppA;Locus_tag=gene0819
Scaffold1	.	gene	931403	932323	.	+	.	ID=gene0820;Name=oppB;Locus_tag=gene0820
Scaffold1	.	CDS	931403	932323	.	+	.	ID=gene0820;Parent=gene0820;Name=oppB;product=oligopeptide ABC transporter permease OppB;Locus_tag=gene0820
Scaffold1	.	gene	932338	933246	.	+	.	ID=gene0821;Name=oppC;Locus_tag=gene0821
Scaffold1	.	CDS	932338	933246	.	+	.	ID=gene0821;Parent=gene0821;Name=oppC;product=MULTISPECIES: oligopeptide ABC transporter permease OppC;Locus_tag=gene0821
Scaffold1	.	gene	933258	934271	.	+	.	ID=gene0822;Name=oppD;Locus_tag=gene0822
Scaffold1	.	CDS	933258	934271	.	+	.	ID=gene0822;Parent=gene0822;Name=oppD;product=MULTISPECIES: ABC transporter ATP-binding protein;Locus_tag=gene0822
Scaffold1	.	gene	934268	935272	.	+	.	ID=gene0823;Name=oppF;Locus_tag=gene0823
Scaffold1	.	CDS	934268	935272	.	+	.	ID=gene0823;Parent=gene0823;Name=oppF;product=MULTISPECIES: murein tripeptide/oligopeptide ABC transporter ATP-binding protein OppF;Locus_tag=gene0823
Scaffold1	.	gene	935321	936154	.	+	.	ID=gene0824;Name=trkA;Locus_tag=gene0824
Scaffold1	.	CDS	935321	936154	.	+	.	ID=gene0824;Parent=gene0824;Name=trkA;product=Potassium voltage-gated channel subfamily KQT;Locus_tag=gene0824
Scaffold1	.	gene	936217	936546	.	-	.	ID=gene0825;Locus_tag=gene0825
Scaffold1	.	CDS	936217	936546	.	-	.	ID=gene0825;Parent=gene0825;product=MULTISPECIES: HI1450 family dsDNA-mimic protein;Locus_tag=gene0825
Scaffold1	.	gene	936581	938041	.	-	.	ID=gene0826;Name=clsA_B;Locus_tag=gene0826
Scaffold1	.	CDS	936581	938041	.	-	.	ID=gene0826;Parent=gene0826;Name=clsA_B;product=MULTISPECIES: cardiolipin synthase;Locus_tag=gene0826
Scaffold1	.	gene	938152	938358	.	+	.	ID=gene0827;Locus_tag=gene0827
Scaffold1	.	CDS	938152	938358	.	+	.	ID=gene0827;Parent=gene0827;product=hypothetical protein;Locus_tag=gene0827
Scaffold1	.	gene	938844	939491	.	-	.	ID=gene0828;Locus_tag=gene0828
Scaffold1	.	CDS	938844	939491	.	-	.	ID=gene0828;Parent=gene0828;product=YceI family protein;Locus_tag=gene0828
Scaffold1	.	gene	940173	940469	.	-	.	ID=gene0829;Locus_tag=gene0829
Scaffold1	.	CDS	940173	940469	.	-	.	ID=gene0829;Parent=gene0829;product=MULTISPECIES: YciI family protein;Locus_tag=gene0829
Scaffold1	.	gene	940689	941426	.	+	.	ID=gene0830;Name=tonB;Locus_tag=gene0830
Scaffold1	.	CDS	940689	941426	.	+	.	ID=gene0830;Parent=gene0830;Name=tonB;product=TonB system transport protein TonB;Locus_tag=gene0830
Scaffold1	.	gene	941470	942342	.	-	.	ID=gene0831;Locus_tag=gene0831
Scaffold1	.	CDS	941470	942342	.	-	.	ID=gene0831;Parent=gene0831;product=MULTISPECIES: fructosamine kinase family protein;Locus_tag=gene0831
Scaffold1	.	gene	942448	942732	.	-	.	ID=gene0832;Locus_tag=gene0832
Scaffold1	.	CDS	942448	942732	.	-	.	ID=gene0832;Parent=gene0832;product=MULTISPECIES: type V toxin-antitoxin system endoribonuclease antitoxin GhoS;Locus_tag=gene0832
Scaffold1	.	gene	942827	943759	.	-	.	ID=gene0833;Name=pfkB;Locus_tag=gene0833
Scaffold1	.	CDS	942827	943759	.	-	.	ID=gene0833;Parent=gene0833;Name=pfkB;product=MULTISPECIES: 6-phosphofructokinase II;Locus_tag=gene0833
Scaffold1	.	gene	944116	944874	.	+	.	ID=gene0834;Name=ydiY;Locus_tag=gene0834
Scaffold1	.	CDS	944116	944874	.	+	.	ID=gene0834;Parent=gene0834;Name=ydiY;product=MULTISPECIES: YdiY family protein;Locus_tag=gene0834
Scaffold1	.	gene	945146	945379	.	+	.	ID=gene0835;Locus_tag=gene0835
Scaffold1	.	CDS	945146	945379	.	+	.	ID=gene0835;Parent=gene0835;product=MULTISPECIES: hypothetical protein;Locus_tag=gene0835
Scaffold1	.	gene	945811	947739	.	+	.	ID=gene0836;Name=thrS;Locus_tag=gene0836
Scaffold1	.	CDS	945811	947739	.	+	.	ID=gene0836;Parent=gene0836;Name=thrS;product=MULTISPECIES: threonine--tRNA ligase;Locus_tag=gene0836
Scaffold1	.	gene	947851	948285	.	+	.	ID=gene0837;Name=infC;Locus_tag=gene0837
Scaffold1	.	CDS	947851	948285	.	+	.	ID=gene0837;Parent=gene0837;Name=infC;product=translation initiation factor IF-3;Locus_tag=gene0837
Scaffold1	.	gene	948378	948575	.	+	.	ID=gene0838;Name=rpmI;Locus_tag=gene0838
Scaffold1	.	CDS	948378	948575	.	+	.	ID=gene0838;Parent=gene0838;Name=rpmI;product=MULTISPECIES: 50S ribosomal protein L35;Locus_tag=gene0838
Scaffold1	.	gene	948626	948982	.	+	.	ID=gene0839;Name=rplT;Locus_tag=gene0839
Scaffold1	.	CDS	948626	948982	.	+	.	ID=gene0839;Parent=gene0839;Name=rplT;product=MULTISPECIES: 50S ribosomal protein L20;Locus_tag=gene0839
Scaffold1	.	gene	949289	950272	.	+	.	ID=gene0840;Name=pheS;Locus_tag=gene0840
Scaffold1	.	CDS	949289	950272	.	+	.	ID=gene0840;Parent=gene0840;Name=pheS;product=MULTISPECIES: phenylalanine--tRNA ligase subunit alpha;Locus_tag=gene0840
Scaffold1	.	gene	950288	952675	.	+	.	ID=gene0841;Name=pheT;Locus_tag=gene0841
Scaffold1	.	CDS	950288	952675	.	+	.	ID=gene0841;Parent=gene0841;Name=pheT;product=MULTISPECIES: phenylalanine--tRNA ligase subunit beta;Locus_tag=gene0841
Scaffold1	.	gene	952680	952979	.	+	.	ID=gene0842;Name=ihfA;Locus_tag=gene0842
Scaffold1	.	CDS	952680	952979	.	+	.	ID=gene0842;Parent=gene0842;Name=ihfA;product=MULTISPECIES: integration host factor subunit alpha;Locus_tag=gene0842
Scaffold1	.	gene	953032	953400	.	-	.	ID=gene0843;Locus_tag=gene0843
Scaffold1	.	CDS	953032	953400	.	-	.	ID=gene0843;Parent=gene0843;product=2-aminomuconate deaminase;Locus_tag=gene0843
Scaffold1	.	gene	953382	954635	.	-	.	ID=gene0844;Name=dadA;Locus_tag=gene0844
Scaffold1	.	CDS	953382	954635	.	-	.	ID=gene0844;Parent=gene0844;Name=dadA;product=D-amino acid dehydrogenase;Locus_tag=gene0844
Scaffold1	.	gene	954685	955599	.	-	.	ID=gene0845;Name=nac;Locus_tag=gene0845
Scaffold1	.	CDS	954685	955599	.	-	.	ID=gene0845;Parent=gene0845;Name=nac;product=MULTISPECIES: LysR family transcriptional regulator;Locus_tag=gene0845
Scaffold1	.	gene	955880	957313	.	+	.	ID=gene0846;Locus_tag=gene0846
Scaffold1	.	CDS	955880	957313	.	+	.	ID=gene0846;Parent=gene0846;product=MULTISPECIES: gluconate:proton symporter;Locus_tag=gene0846
Scaffold1	.	gene	957435	958421	.	+	.	ID=gene0847;Name=btuC;Locus_tag=gene0847
Scaffold1	.	CDS	957435	958421	.	+	.	ID=gene0847;Parent=gene0847;Name=btuC;product=MULTISPECIES: vitamin B12 ABC transporter permease BtuC;Locus_tag=gene0847
Scaffold1	.	gene	958458	959258	.	-	.	ID=gene0848;Name=metQ;Locus_tag=gene0848
Scaffold1	.	CDS	958458	959258	.	-	.	ID=gene0848;Parent=gene0848;Name=metQ;product=MULTISPECIES: MetQ/NlpA family lipoprotein;Locus_tag=gene0848
Scaffold1	.	gene	959495	960046	.	+	.	ID=gene0849;Name=btuE;Locus_tag=gene0849
Scaffold1	.	CDS	959495	960046	.	+	.	ID=gene0849;Parent=gene0849;Name=btuE;product=MULTISPECIES: glutathione peroxidase;Locus_tag=gene0849
Scaffold1	.	gene	960046	960795	.	+	.	ID=gene0850;Name=btuD;Locus_tag=gene0850
Scaffold1	.	CDS	960046	960795	.	+	.	ID=gene0850;Parent=gene0850;Name=btuD;product=vitamin B12 ABC transporter ATP-binding protein BtuD;Locus_tag=gene0850
Scaffold1	.	gene	960877	961341	.	+	.	ID=gene0851;Name=nlpC;Locus_tag=gene0851
Scaffold1	.	CDS	960877	961341	.	+	.	ID=gene0851;Parent=gene0851;Name=nlpC;product=MULTISPECIES: NlpC/P60 family protein;Locus_tag=gene0851
Scaffold1	.	gene	961455	962897	.	+	.	ID=gene0852;Name=selO;Locus_tag=gene0852
Scaffold1	.	CDS	961455	962897	.	+	.	ID=gene0852;Parent=gene0852;Name=selO;product=MULTISPECIES: protein adenylyltransferase SelO;Locus_tag=gene0852
Scaffold1	.	gene	962927	963154	.	-	.	ID=gene0853;Locus_tag=gene0853
Scaffold1	.	CDS	962927	963154	.	-	.	ID=gene0853;Parent=gene0853;product=hemin uptake protein HemP;Locus_tag=gene0853
Scaffold1	.	gene	963262	964308	.	-	.	ID=gene0854;Name=aroF;Locus_tag=gene0854
Scaffold1	.	CDS	963262	964308	.	-	.	ID=gene0854;Parent=gene0854;Name=aroF;product=MULTISPECIES: 3-deoxy-7-phosphoheptulonate synthase AroH;Locus_tag=gene0854
Scaffold1	.	gene	964463	965296	.	-	.	ID=gene0855;Name=ppsR;Locus_tag=gene0855
Scaffold1	.	CDS	964463	965296	.	-	.	ID=gene0855;Parent=gene0855;Name=ppsR;product=MULTISPECIES: pyruvate, water dikinase regulatory protein;Locus_tag=gene0855
Scaffold1	.	gene	965636	968014	.	+	.	ID=gene0856;Name=ppsA;Locus_tag=gene0856
Scaffold1	.	CDS	965636	968014	.	+	.	ID=gene0856;Parent=gene0856;Name=ppsA;product=MULTISPECIES: phosphoenolpyruvate synthase;Locus_tag=gene0856
Scaffold1	.	gene	968418	969032	.	+	.	ID=gene0857;Locus_tag=gene0857
Scaffold1	.	CDS	968418	969032	.	+	.	ID=gene0857;Parent=gene0857;product=hypothetical protein;Locus_tag=gene0857
Scaffold1	.	gene	969365	970477	.	-	.	ID=gene0858;Locus_tag=gene0858
Scaffold1	.	CDS	969365	970477	.	-	.	ID=gene0858;Parent=gene0858;product=MULTISPECIES: AI-2E family transporter YdiK;Locus_tag=gene0858
Scaffold1	.	gene	970696	973752	.	+	.	ID=gene0859;Name=ydiJ;Locus_tag=gene0859
Scaffold1	.	CDS	970696	973752	.	+	.	ID=gene0859;Parent=gene0859;Name=ydiJ;product=FAD-binding and (Fe-S)-binding domain-containing protein;Locus_tag=gene0859
Scaffold1	.	gene	973749	974159	.	+	.	ID=gene0860;Name=menI;Locus_tag=gene0860
Scaffold1	.	CDS	973749	974159	.	+	.	ID=gene0860;Parent=gene0860;Name=menI;product=1,4-dihydroxy-2-naphthoyl-CoA hydrolase;Locus_tag=gene0860
Scaffold1	.	gene	974364	974612	.	+	.	ID=gene0861;Locus_tag=gene0861
Scaffold1	.	CDS	974364	974612	.	+	.	ID=gene0861;Parent=gene0861;product=MULTISPECIES: GlsB/YeaQ/YmgE family stress response membrane protein;Locus_tag=gene0861
Scaffold1	.	gene	974710	975030	.	-	.	ID=gene0862;Locus_tag=gene0862
Scaffold1	.	CDS	974710	975030	.	-	.	ID=gene0862;Parent=gene0862;product=hypothetical protein;Locus_tag=gene0862
Scaffold1	.	gene	975146	975364	.	+	.	ID=gene0863;Locus_tag=gene0863
Scaffold1	.	CDS	975146	975364	.	+	.	ID=gene0863;Parent=gene0863;product=hypothetical protein;Locus_tag=gene0863
Scaffold1	.	gene	975614	976594	.	+	.	ID=gene0864;Locus_tag=gene0864
Scaffold1	.	CDS	975614	976594	.	+	.	ID=gene0864;Parent=gene0864;product=MULTISPECIES: DUF1852 domain-containing protein;Locus_tag=gene0864
Scaffold1	.	gene	976618	977649	.	+	.	ID=gene0865;Name=metE;Locus_tag=gene0865
Scaffold1	.	CDS	976618	977649	.	+	.	ID=gene0865;Parent=gene0865;Name=metE;product=MULTISPECIES: methionine synthase;Locus_tag=gene0865
Scaffold1	.	gene	977732	978964	.	-	.	ID=gene0866;Name=mdtH;Locus_tag=gene0866
Scaffold1	.	CDS	977732	978964	.	-	.	ID=gene0866;Parent=gene0866;Name=mdtH;product=hypothetical protein;Locus_tag=gene0866
Scaffold1	.	gene	978976	979737	.	-	.	ID=gene0867;Locus_tag=gene0867
Scaffold1	.	CDS	978976	979737	.	-	.	ID=gene0867;Parent=gene0867;product=MULTISPECIES: ABC transporter ATP-binding protein;Locus_tag=gene0867
Scaffold1	.	gene	979737	980774	.	-	.	ID=gene0868;Locus_tag=gene0868
Scaffold1	.	CDS	979737	980774	.	-	.	ID=gene0868;Parent=gene0868;product=iron ABC transporter permease;Locus_tag=gene0868
Scaffold1	.	gene	980774	981772	.	-	.	ID=gene0869;Locus_tag=gene0869
Scaffold1	.	CDS	980774	981772	.	-	.	ID=gene0869;Parent=gene0869;product=MULTISPECIES: ABC transporter substrate-binding protein;Locus_tag=gene0869
Scaffold1	.	gene	981931	982842	.	-	.	ID=gene0870;Name=dmlR;Locus_tag=gene0870
Scaffold1	.	CDS	981931	982842	.	-	.	ID=gene0870;Parent=gene0870;Name=dmlR;product=LysR family transcriptional regulator;Locus_tag=gene0870
Scaffold1	.	gene	982939	983934	.	+	.	ID=gene0871;Locus_tag=gene0871
Scaffold1	.	CDS	982939	983934	.	+	.	ID=gene0871;Parent=gene0871;product=NAD(P)H-binding protein;Locus_tag=gene0871
Scaffold1	.	gene	984108	984644	.	+	.	ID=gene0872;Name=kstR2;Locus_tag=gene0872
Scaffold1	.	CDS	984108	984644	.	+	.	ID=gene0872;Parent=gene0872;Name=kstR2;product=MULTISPECIES: TetR/AcrR family transcriptional regulator;Locus_tag=gene0872
Scaffold1	.	gene	984719	985828	.	+	.	ID=gene0873;Name=mexJ;Locus_tag=gene0873
Scaffold1	.	CDS	984719	985828	.	+	.	ID=gene0873;Parent=gene0873;Name=mexJ;product=MULTISPECIES: efflux RND transporter periplasmic adaptor subunit;Locus_tag=gene0873
Scaffold1	.	gene	985825	988917	.	+	.	ID=gene0874;Name=mexK;Locus_tag=gene0874
Scaffold1	.	CDS	985825	988917	.	+	.	ID=gene0874;Parent=gene0874;Name=mexK;product=efflux RND transporter permease subunit;Locus_tag=gene0874
Scaffold1	.	gene	988973	990157	.	-	.	ID=gene0875;Name=lldD;Locus_tag=gene0875
Scaffold1	.	CDS	988973	990157	.	-	.	ID=gene0875;Parent=gene0875;Name=lldD;product=MULTISPECIES: FMN-dependent L-lactate dehydrogenase LldD;Locus_tag=gene0875
Scaffold1	.	gene	990412	991044	.	-	.	ID=gene0876;Name=mexL;Locus_tag=gene0876
Scaffold1	.	CDS	990412	991044	.	-	.	ID=gene0876;Parent=gene0876;Name=mexL;product=MULTISPECIES: TetR/AcrR family transcriptional regulator;Locus_tag=gene0876
Scaffold1	.	gene	991041	991436	.	-	.	ID=gene0877;Name=mexG;Locus_tag=gene0877
Scaffold1	.	CDS	991041	991436	.	-	.	ID=gene0877;Parent=gene0877;Name=mexG;product=MULTISPECIES: DoxX family protein;Locus_tag=gene0877
Scaffold1	.	gene	991673	991870	.	+	.	ID=gene0878;Locus_tag=gene0878
Scaffold1	.	CDS	991673	991870	.	+	.	ID=gene0878;Parent=gene0878;product=MULTISPECIES: hypothetical protein;Locus_tag=gene0878
Scaffold1	.	gene	992278	992655	.	+	.	ID=gene0879;Name=sufA;Locus_tag=gene0879
Scaffold1	.	CDS	992278	992655	.	+	.	ID=gene0879;Parent=gene0879;Name=sufA;product=MULTISPECIES: Fe-S cluster assembly scaffold SufA;Locus_tag=gene0879
Scaffold1	.	gene	992658	994145	.	+	.	ID=gene0880;Name=sufB;Locus_tag=gene0880
Scaffold1	.	CDS	992658	994145	.	+	.	ID=gene0880;Parent=gene0880;Name=sufB;product=Fe-S cluster assembly protein SufB;Locus_tag=gene0880
Scaffold1	.	gene	994162	994908	.	+	.	ID=gene0881;Name=sufC;Locus_tag=gene0881
Scaffold1	.	CDS	994162	994908	.	+	.	ID=gene0881;Parent=gene0881;Name=sufC;product=MULTISPECIES: Fe-S cluster assembly ATPase SufC;Locus_tag=gene0881
Scaffold1	.	gene	994883	996157	.	+	.	ID=gene0882;Name=sufD;Locus_tag=gene0882
Scaffold1	.	CDS	994883	996157	.	+	.	ID=gene0882;Parent=gene0882;Name=sufD;product=MULTISPECIES: Fe-S cluster assembly protein SufD;Locus_tag=gene0882
Scaffold1	.	gene	996154	997374	.	+	.	ID=gene0883;Name=sufS;Locus_tag=gene0883
Scaffold1	.	CDS	996154	997374	.	+	.	ID=gene0883;Parent=gene0883;Name=sufS;product=cysteine desulfurase SufS;Locus_tag=gene0883
Scaffold1	.	gene	997386	997802	.	+	.	ID=gene0884;Name=sufE;Locus_tag=gene0884
Scaffold1	.	CDS	997386	997802	.	+	.	ID=gene0884;Parent=gene0884;Name=sufE;product=MULTISPECIES: cysteine desulfuration protein SufE;Locus_tag=gene0884
Scaffold1	.	gene	997902	998888	.	+	.	ID=gene0885;Name=ynhG;Locus_tag=gene0885
Scaffold1	.	CDS	997902	998888	.	+	.	ID=gene0885;Parent=gene0885;Name=ynhG;product=MULTISPECIES: L,D-transpeptidase family protein;Locus_tag=gene0885
Scaffold1	.	gene	998950	999186	.	-	.	ID=gene0886;Name=lpp;Locus_tag=gene0886
Scaffold1	.	CDS	998950	999186	.	-	.	ID=gene0886;Parent=gene0886;Name=lpp;product=major outer membrane lipoprotein;Locus_tag=gene0886
Scaffold1	.	gene	999499	1000911	.	-	.	ID=gene0887;Name=pyk;Locus_tag=gene0887
Scaffold1	.	CDS	999499	1000911	.	-	.	ID=gene0887;Parent=gene0887;Name=pyk;product=MULTISPECIES: pyruvate kinase PykF;Locus_tag=gene0887
Scaffold1	.	gene	1001417	1001629	.	+	.	ID=gene0888;Name=fumD;Locus_tag=gene0888
Scaffold1	.	CDS	1001417	1001629	.	+	.	ID=gene0888;Parent=gene0888;Name=fumD;product=MULTISPECIES: fumarate hydratase FumD;Locus_tag=gene0888
Scaffold1	.	gene	1001647	1002285	.	-	.	ID=gene0889;Name=nicS;Locus_tag=gene0889
Scaffold1	.	CDS	1001647	1002285	.	-	.	ID=gene0889;Parent=gene0889;Name=nicS;product=MULTISPECIES: TetR family transcriptional regulator;Locus_tag=gene0889
Scaffold1	.	gene	1002412	1004340	.	+	.	ID=gene0890;Name=quiC1;Locus_tag=gene0890
Scaffold1	.	CDS	1002412	1004340	.	+	.	ID=gene0890;Parent=gene0890;Name=quiC1;product=sugar phosphate isomerase/epimerase and 4-hydroxyphenylpyruvate domain-containing protein;Locus_tag=gene0890
Scaffold1	.	gene	1004337	1005659	.	+	.	ID=gene0891;Name=dgoT;Locus_tag=gene0891
Scaffold1	.	CDS	1004337	1005659	.	+	.	ID=gene0891;Parent=gene0891;Name=dgoT;product=MULTISPECIES: MFS transporter;Locus_tag=gene0891
Scaffold1	.	gene	1005675	1006511	.	+	.	ID=gene0892;Name=aroE;Locus_tag=gene0892
Scaffold1	.	CDS	1005675	1006511	.	+	.	ID=gene0892;Parent=gene0892;Name=aroE;product=MULTISPECIES: shikimate 5-dehydrogenase;Locus_tag=gene0892
Scaffold1	.	gene	1006568	1007311	.	+	.	ID=gene0893;Name=modA;Locus_tag=gene0893
Scaffold1	.	CDS	1006568	1007311	.	+	.	ID=gene0893;Parent=gene0893;Name=modA;product=MULTISPECIES: substrate-binding domain-containing protein;Locus_tag=gene0893
Scaffold1	.	gene	1007295	1008044	.	-	.	ID=gene0894;Locus_tag=gene0894
Scaffold1	.	CDS	1007295	1008044	.	-	.	ID=gene0894;Parent=gene0894;product=MULTISPECIES: ABC transporter ATP-binding protein;Locus_tag=gene0894
Scaffold1	.	gene	1008041	1009048	.	-	.	ID=gene0895;Locus_tag=gene0895
Scaffold1	.	CDS	1008041	1009048	.	-	.	ID=gene0895;Parent=gene0895;product=iron ABC transporter permease;Locus_tag=gene0895
Scaffold1	.	gene	1009038	1010096	.	-	.	ID=gene0896;Locus_tag=gene0896
Scaffold1	.	CDS	1009038	1010096	.	-	.	ID=gene0896;Parent=gene0896;product=ABC transporter substrate-binding protein;Locus_tag=gene0896
Scaffold1	.	gene	1010188	1011000	.	-	.	ID=gene0897;Name=mhpR;Locus_tag=gene0897
Scaffold1	.	CDS	1010188	1011000	.	-	.	ID=gene0897;Parent=gene0897;Name=mhpR;product=MULTISPECIES: DNA-binding transcriptional regulator;Locus_tag=gene0897
Scaffold1	.	gene	1011178	1012842	.	+	.	ID=gene0898;Name=mhpA;Locus_tag=gene0898
Scaffold1	.	CDS	1011178	1012842	.	+	.	ID=gene0898;Parent=gene0898;Name=mhpA;product=bifunctional 3-(3-hydroxy-phenyl)propionate/3-hydroxycinnamic acid hydroxylase;Locus_tag=gene0898
Scaffold1	.	gene	1012844	1013788	.	+	.	ID=gene0899;Name=mhpB;Locus_tag=gene0899
Scaffold1	.	CDS	1012844	1013788	.	+	.	ID=gene0899;Parent=gene0899;Name=mhpB;product=3-carboxyethylcatechol 2,3-dioxygenase;Locus_tag=gene0899
Scaffold1	.	gene	1013806	1014672	.	+	.	ID=gene0900;Name=mhpC;Locus_tag=gene0900
Scaffold1	.	CDS	1013806	1014672	.	+	.	ID=gene0900;Parent=gene0900;Name=mhpC;product=MULTISPECIES: alpha/beta fold hydrolase;Locus_tag=gene0900
Scaffold1	.	gene	1014683	1015489	.	+	.	ID=gene0901;Name=mhpD;Locus_tag=gene0901
Scaffold1	.	CDS	1014683	1015489	.	+	.	ID=gene0901;Parent=gene0901;Name=mhpD;product=2-keto-4-pentenoate hydratase;Locus_tag=gene0901
Scaffold1	.	gene	1015482	1016432	.	+	.	ID=gene0902;Name=mhpF;Locus_tag=gene0902
Scaffold1	.	CDS	1015482	1016432	.	+	.	ID=gene0902;Parent=gene0902;Name=mhpF;product=MULTISPECIES: acetaldehyde dehydrogenase (acetylating);Locus_tag=gene0902
Scaffold1	.	gene	1016429	1017445	.	+	.	ID=gene0903;Name=mhpE;Locus_tag=gene0903
Scaffold1	.	CDS	1016429	1017445	.	+	.	ID=gene0903;Parent=gene0903;Name=mhpE;product=4-hydroxy-2-oxovalerate aldolase;Locus_tag=gene0903
Scaffold1	.	gene	1017521	1018717	.	+	.	ID=gene0904;Name=mhpT;Locus_tag=gene0904
Scaffold1	.	CDS	1017521	1018717	.	+	.	ID=gene0904;Parent=gene0904;Name=mhpT;product=3-(3-hydroxy-phenyl)propionate transporter MhpT;Locus_tag=gene0904
Scaffold1	.	gene	1018820	1019545	.	+	.	ID=gene0905;Name=yfiH;Locus_tag=gene0905
Scaffold1	.	CDS	1018820	1019545	.	+	.	ID=gene0905;Parent=gene0905;Name=yfiH;product=MULTISPECIES: polyphenol oxidase family protein;Locus_tag=gene0905
Scaffold1	.	gene	1019558	1021138	.	-	.	ID=gene0906;Name=metC;Locus_tag=gene0906
Scaffold1	.	CDS	1019558	1021138	.	-	.	ID=gene0906;Parent=gene0906;Name=metC;product=MULTISPECIES: rhodanese homology domain-containing protein;Locus_tag=gene0906
Scaffold1	.	gene	1021144	1021746	.	-	.	ID=gene0907;Name=mdo;Locus_tag=gene0907
Scaffold1	.	CDS	1021144	1021746	.	-	.	ID=gene0907;Parent=gene0907;Name=mdo;product=MULTISPECIES: cysteine dioxygenase type I;Locus_tag=gene0907
Scaffold1	.	gene	1021853	1022746	.	+	.	ID=gene0908;Name=cbbR;Locus_tag=gene0908
Scaffold1	.	CDS	1021853	1022746	.	+	.	ID=gene0908;Parent=gene0908;Name=cbbR;product=MULTISPECIES: LysR family transcriptional regulator;Locus_tag=gene0908
Scaffold1	.	gene	1022891	1023976	.	+	.	ID=gene0909;Name=ssuD;Locus_tag=gene0909
Scaffold1	.	CDS	1022891	1023976	.	+	.	ID=gene0909;Parent=gene0909;Name=ssuD;product=monooxygenase, luciferase family;Locus_tag=gene0909
Scaffold1	.	gene	1023973	1025124	.	+	.	ID=gene0910;Name=mmgC;Locus_tag=gene0910
Scaffold1	.	CDS	1023973	1025124	.	+	.	ID=gene0910;Parent=gene0910;Name=mmgC;product=MULTISPECIES: acyl-CoA dehydrogenase family protein;Locus_tag=gene0910
Scaffold1	.	gene	1025130	1026092	.	+	.	ID=gene0911;Name=ssuA;Locus_tag=gene0911
Scaffold1	.	CDS	1025130	1026092	.	+	.	ID=gene0911;Parent=gene0911;Name=ssuA;product=ABC transporter substrate-binding protein;Locus_tag=gene0911
Scaffold1	.	gene	1026089	1027126	.	+	.	ID=gene0912;Name=ssuA;Locus_tag=gene0912
Scaffold1	.	CDS	1026089	1027126	.	+	.	ID=gene0912;Parent=gene0912;Name=ssuA;product=MULTISPECIES: ABC transporter substrate-binding protein;Locus_tag=gene0912
Scaffold1	.	gene	1027107	1028102	.	+	.	ID=gene0913;Name=ssuC;Locus_tag=gene0913
Scaffold1	.	CDS	1027107	1028102	.	+	.	ID=gene0913;Parent=gene0913;Name=ssuC;product=MULTISPECIES: ABC transporter permease subunit;Locus_tag=gene0913
Scaffold1	.	gene	1028096	1028884	.	+	.	ID=gene0914;Name=ssuB;Locus_tag=gene0914
Scaffold1	.	CDS	1028096	1028884	.	+	.	ID=gene0914;Parent=gene0914;Name=ssuB;product=MULTISPECIES: ABC transporter ATP-binding protein;Locus_tag=gene0914
Scaffold1	.	gene	1029032	1031185	.	-	.	ID=gene0915;Locus_tag=gene0915
Scaffold1	.	CDS	1029032	1031185	.	-	.	ID=gene0915;Parent=gene0915;product=TonB-dependent receptor;Locus_tag=gene0915
Scaffold1	.	gene	1031610	1032431	.	+	.	ID=gene0916;Locus_tag=gene0916
Scaffold1	.	CDS	1031610	1032431	.	+	.	ID=gene0916;Parent=gene0916;product=MULTISPECIES: ABC transporter ATP-binding protein;Locus_tag=gene0916
Scaffold1	.	gene	1032428	1033453	.	+	.	ID=gene0917;Locus_tag=gene0917
Scaffold1	.	CDS	1032428	1033453	.	+	.	ID=gene0917;Parent=gene0917;product=MULTISPECIES: iron ABC transporter permease;Locus_tag=gene0917
Scaffold1	.	gene	1033450	1034502	.	+	.	ID=gene0918;Locus_tag=gene0918
Scaffold1	.	CDS	1033450	1034502	.	+	.	ID=gene0918;Parent=gene0918;product=MULTISPECIES: iron ABC transporter permease;Locus_tag=gene0918
Scaffold1	.	gene	1034516	1035469	.	+	.	ID=gene0919;Locus_tag=gene0919
Scaffold1	.	CDS	1034516	1035469	.	+	.	ID=gene0919;Parent=gene0919;product=iron ABC transporter, periplasmic iron-binding protein;Locus_tag=gene0919
Scaffold1	.	gene	1035466	1036368	.	+	.	ID=gene0920;Name=hexR;Locus_tag=gene0920
Scaffold1	.	CDS	1035466	1036368	.	+	.	ID=gene0920;Parent=gene0920;Name=hexR;product=MurR/RpiR family transcriptional regulator;Locus_tag=gene0920
Scaffold1	.	gene	1036461	1037228	.	+	.	ID=gene0921;Locus_tag=gene0921
Scaffold1	.	CDS	1036461	1037228	.	+	.	ID=gene0921;Parent=gene0921;product=MULTISPECIES: basic amino acid ABC transporter substrate-binding protein;Locus_tag=gene0921
Scaffold1	.	gene	1037292	1038056	.	+	.	ID=gene0922;Locus_tag=gene0922
Scaffold1	.	CDS	1037292	1038056	.	+	.	ID=gene0922;Parent=gene0922;product=MULTISPECIES: amino acid ABC transporter permease;Locus_tag=gene0922
Scaffold1	.	gene	1038043	1038765	.	+	.	ID=gene0923;Locus_tag=gene0923
Scaffold1	.	CDS	1038043	1038765	.	+	.	ID=gene0923;Parent=gene0923;product=MULTISPECIES: amino acid ABC transporter ATP-binding protein;Locus_tag=gene0923
Scaffold1	.	gene	1039038	1039652	.	+	.	ID=gene0924;Locus_tag=gene0924
Scaffold1	.	CDS	1039038	1039652	.	+	.	ID=gene0924;Parent=gene0924;product=DUF1062 domain-containing protein;Locus_tag=gene0924
Scaffold1	.	gene	1039781	1040173	.	-	.	ID=gene0925;Locus_tag=gene0925
Scaffold1	.	CDS	1039781	1040173	.	-	.	ID=gene0925;Parent=gene0925;product=MULTISPECIES: VOC family protein;Locus_tag=gene0925
Scaffold1	.	gene	1040210	1041442	.	-	.	ID=gene0926;Name=mdtM;Locus_tag=gene0926
Scaffold1	.	CDS	1040210	1041442	.	-	.	ID=gene0926;Parent=gene0926;Name=mdtM;product=multidrug efflux MFS transporter MdtM;Locus_tag=gene0926
Scaffold1	.	gene	1042008	1042442	.	-	.	ID=gene0927;Name=gloA;Locus_tag=gene0927
Scaffold1	.	CDS	1042008	1042442	.	-	.	ID=gene0927;Parent=gene0927;Name=gloA;product=VOC family protein;Locus_tag=gene0927
Scaffold1	.	gene	1042558	1043757	.	-	.	ID=gene0928;Locus_tag=gene0928
Scaffold1	.	CDS	1042558	1043757	.	-	.	ID=gene0928;Parent=gene0928;product=MULTISPECIES: MFS transporter;Locus_tag=gene0928
Scaffold1	.	gene	1044053	1045210	.	+	.	ID=gene0929;Name=hipO;Locus_tag=gene0929
Scaffold1	.	CDS	1044053	1045210	.	+	.	ID=gene0929;Parent=gene0929;Name=hipO;product=MULTISPECIES: M20 aminoacylase family protein;Locus_tag=gene0929
Scaffold1	.	gene	1045253	1047403	.	-	.	ID=gene0930;Name=fdhF;Locus_tag=gene0930
Scaffold1	.	CDS	1045253	1047403	.	-	.	ID=gene0930;Parent=gene0930;Name=fdhF;product=formate dehydrogenase subunit alpha;Locus_tag=gene0930
Scaffold1	.	gene	1047651	1048730	.	-	.	ID=gene0931;Name=hcxB;Locus_tag=gene0931
Scaffold1	.	CDS	1047651	1048730	.	-	.	ID=gene0931;Parent=gene0931;Name=hcxB;product=MULTISPECIES: malate/lactate/ureidoglycolate dehydrogenase;Locus_tag=gene0931
Scaffold1	.	gene	1049033	1050121	.	+	.	ID=gene0932;Name=afuA;Locus_tag=gene0932
Scaffold1	.	CDS	1049033	1050121	.	+	.	ID=gene0932;Parent=gene0932;Name=afuA;product=MULTISPECIES: ABC transporter substrate-binding protein;Locus_tag=gene0932
Scaffold1	.	gene	1050195	1051964	.	+	.	ID=gene0933;Name=afuB;Locus_tag=gene0933
Scaffold1	.	CDS	1050195	1051964	.	+	.	ID=gene0933;Parent=gene0933;Name=afuB;product=MULTISPECIES: iron ABC transporter permease;Locus_tag=gene0933
Scaffold1	.	gene	1051957	1053027	.	+	.	ID=gene0934;Name=afuC;Locus_tag=gene0934
Scaffold1	.	CDS	1051957	1053027	.	+	.	ID=gene0934;Parent=gene0934;Name=afuC;product=ABC transporter ATP-binding protein;Locus_tag=gene0934
Scaffold1	.	gene	1054269	1056884	.	+	.	ID=gene0935;Locus_tag=gene0935
Scaffold1	.	CDS	1054269	1056884	.	+	.	ID=gene0935;Parent=gene0935;product=CRISPR-associated helicase Cas3';Locus_tag=gene0935
Scaffold1	.	gene	1056888	1058411	.	+	.	ID=gene0936;Name=casA;Locus_tag=gene0936
Scaffold1	.	CDS	1056888	1058411	.	+	.	ID=gene0936;Parent=gene0936;Name=casA;product=type I-E CRISPR-associated protein Cse1/CasA;Locus_tag=gene0936
Scaffold1	.	gene	1058423	1058989	.	+	.	ID=gene0937;Name=casB;Locus_tag=gene0937
Scaffold1	.	CDS	1058423	1058989	.	+	.	ID=gene0937;Parent=gene0937;Name=casB;product=MULTISPECIES: type I-E CRISPR-associated protein Cse2/CasB;Locus_tag=gene0937
Scaffold1	.	gene	1058982	1059629	.	+	.	ID=gene0938;Name=casE;Locus_tag=gene0938
Scaffold1	.	CDS	1058982	1059629	.	+	.	ID=gene0938;Parent=gene0938;Name=casE;product=MULTISPECIES: type I-E CRISPR-associated protein Cas6/Cse3/CasE;Locus_tag=gene0938
Scaffold1	.	gene	1059659	1060633	.	+	.	ID=gene0939;Name=casC;Locus_tag=gene0939
Scaffold1	.	CDS	1059659	1060633	.	+	.	ID=gene0939;Parent=gene0939;Name=casC;product=type I-E CRISPR-associated protein Cas7/Cse4/CasC;Locus_tag=gene0939
Scaffold1	.	gene	1060706	1061422	.	+	.	ID=gene0940;Name=casD;Locus_tag=gene0940
Scaffold1	.	CDS	1060706	1061422	.	+	.	ID=gene0940;Parent=gene0940;Name=casD;product=MULTISPECIES: type I-E CRISPR-associated protein Cas5/CasD;Locus_tag=gene0940
Scaffold1	.	gene	1061422	1062297	.	+	.	ID=gene0941;Locus_tag=gene0941
Scaffold1	.	CDS	1061422	1062297	.	+	.	ID=gene0941;Parent=gene0941;product=MULTISPECIES: type I-E CRISPR-associated endonuclease Cas1e;Locus_tag=gene0941
Scaffold1	.	gene	1062275	1062562	.	+	.	ID=gene0942;Locus_tag=gene0942
Scaffold1	.	CDS	1062275	1062562	.	+	.	ID=gene0942;Parent=gene0942;product=MULTISPECIES: type I-E CRISPR-associated endoribonuclease Cas2e;Locus_tag=gene0942
Scaffold1	.	gene	1063492	1064607	.	+	.	ID=gene0943;Locus_tag=gene0943
Scaffold1	.	CDS	1063492	1064607	.	+	.	ID=gene0943;Parent=gene0943;product=hypothetical protein;Locus_tag=gene0943
Scaffold1	.	gene	1064618	1065301	.	+	.	ID=gene0944;Locus_tag=gene0944
Scaffold1	.	CDS	1064618	1065301	.	+	.	ID=gene0944;Parent=gene0944;product=MULTISPECIES: YrhA family protein;Locus_tag=gene0944
Scaffold1	.	gene	1065362	1065733	.	-	.	ID=gene0945;Name=gloA;Locus_tag=gene0945
Scaffold1	.	CDS	1065362	1065733	.	-	.	ID=gene0945;Parent=gene0945;Name=gloA;product=MULTISPECIES: VOC family protein;Locus_tag=gene0945
Scaffold1	.	gene	1066235	1066990	.	+	.	ID=gene0946;Locus_tag=gene0946
Scaffold1	.	CDS	1066235	1066990	.	+	.	ID=gene0946;Parent=gene0946;product=MULTISPECIES: gluconate 2-dehydrogenase subunit 3 family protein;Locus_tag=gene0946
Scaffold1	.	gene	1066993	1068777	.	+	.	ID=gene0947;Locus_tag=gene0947
Scaffold1	.	CDS	1066993	1068777	.	+	.	ID=gene0947;Parent=gene0947;product=MULTISPECIES: GMC family oxidoreductase;Locus_tag=gene0947
Scaffold1	.	gene	1068788	1070128	.	+	.	ID=gene0948;Name=adhB;Locus_tag=gene0948
Scaffold1	.	CDS	1068788	1070128	.	+	.	ID=gene0948;Parent=gene0948;Name=adhB;product=MULTISPECIES: cytochrome c;Locus_tag=gene0948
Scaffold1	.	gene	1070212	1070835	.	+	.	ID=gene0949;Name=ccmA;Locus_tag=gene0949
Scaffold1	.	CDS	1070212	1070835	.	+	.	ID=gene0949;Parent=gene0949;Name=ccmA;product=MULTISPECIES: cytochrome c biogenesis heme-transporting ATPase CcmA;Locus_tag=gene0949
Scaffold1	.	gene	1070832	1071491	.	+	.	ID=gene0950;Name=ccmB;Locus_tag=gene0950
Scaffold1	.	CDS	1070832	1071491	.	+	.	ID=gene0950;Parent=gene0950;Name=ccmB;product=MULTISPECIES: heme exporter protein CcmB;Locus_tag=gene0950
Scaffold1	.	gene	1071541	1072278	.	+	.	ID=gene0951;Name=ccmC;Locus_tag=gene0951
Scaffold1	.	CDS	1071541	1072278	.	+	.	ID=gene0951;Parent=gene0951;Name=ccmC;product=heme ABC transporter permease;Locus_tag=gene0951
Scaffold1	.	gene	1072275	1072505	.	+	.	ID=gene0952;Name=ccmD;Locus_tag=gene0952
Scaffold1	.	CDS	1072275	1072505	.	+	.	ID=gene0952;Parent=gene0952;Name=ccmD;product=heme exporter protein CcmD;Locus_tag=gene0952
Scaffold1	.	gene	1072489	1072947	.	+	.	ID=gene0953;Name=ccmE;Locus_tag=gene0953
Scaffold1	.	CDS	1072489	1072947	.	+	.	ID=gene0953;Parent=gene0953;Name=ccmE;product=MULTISPECIES: cytochrome c maturation protein CcmE;Locus_tag=gene0953
Scaffold1	.	gene	1072944	1074896	.	+	.	ID=gene0954;Name=ccmF;Locus_tag=gene0954
Scaffold1	.	CDS	1072944	1074896	.	+	.	ID=gene0954;Parent=gene0954;Name=ccmF;product=MULTISPECIES: heme lyase CcmF/NrfE family subunit;Locus_tag=gene0954
Scaffold1	.	gene	1074893	1075447	.	+	.	ID=gene0955;Name=ccmG;Locus_tag=gene0955
Scaffold1	.	CDS	1074893	1075447	.	+	.	ID=gene0955;Parent=gene0955;Name=ccmG;product=DsbE family thiol:disulfide interchange protein;Locus_tag=gene0955
Scaffold1	.	gene	1075447	1075905	.	+	.	ID=gene0956;Name=ccmH;Locus_tag=gene0956
Scaffold1	.	CDS	1075447	1075905	.	+	.	ID=gene0956;Parent=gene0956;Name=ccmH;product=cytochrome C;Locus_tag=gene0956
Scaffold1	.	gene	1075902	1076744	.	+	.	ID=gene0957;Name=ccmF;Locus_tag=gene0957
Scaffold1	.	CDS	1075902	1076744	.	+	.	ID=gene0957;Parent=gene0957;Name=ccmF;product=c-type cytochrome biogenesis protein CcmI;Locus_tag=gene0957
Scaffold1	.	gene	1077121	1077921	.	+	.	ID=gene0958;Locus_tag=gene0958
Scaffold1	.	CDS	1077121	1077921	.	+	.	ID=gene0958;Parent=gene0958;product=Uncharacterised protein;Locus_tag=gene0958
Scaffold1	.	gene	1078089	1079015	.	-	.	ID=gene0959;Name=alkR;Locus_tag=gene0959
Scaffold1	.	CDS	1078089	1079015	.	-	.	ID=gene0959;Parent=gene0959;Name=alkR;product=MULTISPECIES: AraC family transcriptional regulator;Locus_tag=gene0959
Scaffold1	.	gene	1079160	1080011	.	+	.	ID=gene0960;Name=dkgA;Locus_tag=gene0960
Scaffold1	.	CDS	1079160	1080011	.	+	.	ID=gene0960;Parent=gene0960;Name=dkgA;product=MULTISPECIES: aldo/keto reductase;Locus_tag=gene0960
Scaffold1	.	gene	1080043	1081200	.	+	.	ID=gene0961;Locus_tag=gene0961
Scaffold1	.	CDS	1080043	1081200	.	+	.	ID=gene0961;Parent=gene0961;product=alpha/beta fold hydrolase;Locus_tag=gene0961
Scaffold1	.	gene	1081253	1081960	.	+	.	ID=gene0962;Locus_tag=gene0962
Scaffold1	.	CDS	1081253	1081960	.	+	.	ID=gene0962;Parent=gene0962;product=MULTISPECIES: isochorismatase family protein;Locus_tag=gene0962
Scaffold1	.	gene	1082112	1082669	.	-	.	ID=gene0963;Locus_tag=gene0963
Scaffold1	.	CDS	1082112	1082669	.	-	.	ID=gene0963;Parent=gene0963;product=GNAT family N-acetyltransferase;Locus_tag=gene0963
Scaffold1	.	gene	1082971	1083741	.	-	.	ID=gene0964;Name=butA;Locus_tag=gene0964
Scaffold1	.	CDS	1082971	1083741	.	-	.	ID=gene0964;Parent=gene0964;Name=butA;product=MULTISPECIES: (S)-acetoin forming diacetyl reductase;Locus_tag=gene0964
Scaffold1	.	gene	1083765	1085444	.	-	.	ID=gene0965;Name=ilvB;Locus_tag=gene0965
Scaffold1	.	CDS	1083765	1085444	.	-	.	ID=gene0965;Parent=gene0965;Name=ilvB;product=MULTISPECIES: acetolactate synthase AlsS;Locus_tag=gene0965
Scaffold1	.	gene	1085454	1086233	.	-	.	ID=gene0966;Name=alsD;Locus_tag=gene0966
Scaffold1	.	CDS	1085454	1086233	.	-	.	ID=gene0966;Parent=gene0966;Name=alsD;product=MULTISPECIES: acetolactate decarboxylase;Locus_tag=gene0966
Scaffold1	.	gene	1086340	1087212	.	+	.	ID=gene0967;Name=hcaR;Locus_tag=gene0967
Scaffold1	.	CDS	1086340	1087212	.	+	.	ID=gene0967;Parent=gene0967;Name=hcaR;product=MULTISPECIES: LysR family transcriptional regulator;Locus_tag=gene0967
Scaffold1	.	gene	1087232	1088002	.	-	.	ID=gene0968;Name=bdhA;Locus_tag=gene0968
Scaffold1	.	CDS	1087232	1088002	.	-	.	ID=gene0968;Parent=gene0968;Name=bdhA;product=MULTISPECIES: 3-hydroxybutyrate dehydrogenase;Locus_tag=gene0968
Scaffold1	.	gene	1088026	1089417	.	-	.	ID=gene0969;Locus_tag=gene0969
Scaffold1	.	CDS	1088026	1089417	.	-	.	ID=gene0969;Parent=gene0969;product=GntP family permease;Locus_tag=gene0969
Scaffold1	.	gene	1089465	1090388	.	-	.	ID=gene0970;Name=paaH;Locus_tag=gene0970
Scaffold1	.	CDS	1089465	1090388	.	-	.	ID=gene0970;Parent=gene0970;Name=paaH;product=3-hydroxyacyl-CoA dehydrogenase family protein;Locus_tag=gene0970
Scaffold1	.	gene	1090400	1091581	.	-	.	ID=gene0971;Name=atoB;Locus_tag=gene0971
Scaffold1	.	CDS	1090400	1091581	.	-	.	ID=gene0971;Parent=gene0971;Name=atoB;product=MULTISPECIES: acetyl-CoA C-acetyltransferase;Locus_tag=gene0971
Scaffold1	.	gene	1091591	1092247	.	-	.	ID=gene0972;Name=scoB;Locus_tag=gene0972
Scaffold1	.	CDS	1091591	1092247	.	-	.	ID=gene0972;Parent=gene0972;Name=scoB;product=CoA transferase subunit B;Locus_tag=gene0972
Scaffold1	.	gene	1092249	1092956	.	-	.	ID=gene0973;Name=scoA;Locus_tag=gene0973
Scaffold1	.	CDS	1092249	1092956	.	-	.	ID=gene0973;Parent=gene0973;Name=scoA;product=MULTISPECIES: CoA transferase subunit A;Locus_tag=gene0973
Scaffold1	.	gene	1093097	1093987	.	+	.	ID=gene0974;Name=dhcR;Locus_tag=gene0974
Scaffold1	.	CDS	1093097	1093987	.	+	.	ID=gene0974;Parent=gene0974;Name=dhcR;product=MULTISPECIES: LysR family transcriptional regulator;Locus_tag=gene0974
Scaffold1	.	gene	1094032	1094172	.	-	.	ID=gene0975;Locus_tag=gene0975
Scaffold1	.	CDS	1094032	1094172	.	-	.	ID=gene0975;Parent=gene0975;product=MULTISPECIES: hypothetical protein;Locus_tag=gene0975
Scaffold1	.	gene	1094462	1095370	.	+	.	ID=gene0976;Name=virK;Locus_tag=gene0976
Scaffold1	.	CDS	1094462	1095370	.	+	.	ID=gene0976;Parent=gene0976;Name=virK;product=DUF535 family protein;Locus_tag=gene0976
Scaffold1	.	gene	1095536	1095814	.	-	.	ID=gene0977;Locus_tag=gene0977
Scaffold1	.	CDS	1095536	1095814	.	-	.	ID=gene0977;Parent=gene0977;product=hypothetical protein;Locus_tag=gene0977
Scaffold1	.	gene	1096262	1097680	.	-	.	ID=gene0978;Name=glcD;Locus_tag=gene0978
Scaffold1	.	CDS	1096262	1097680	.	-	.	ID=gene0978;Parent=gene0978;Name=glcD;product=FAD-binding oxidoreductase;Locus_tag=gene0978
Scaffold1	.	gene	1097710	1098525	.	-	.	ID=gene0979;Locus_tag=gene0979
Scaffold1	.	CDS	1097710	1098525	.	-	.	ID=gene0979;Parent=gene0979;product=MULTISPECIES: ABC transporter permease;Locus_tag=gene0979
Scaffold1	.	gene	1098527	1099357	.	-	.	ID=gene0980;Locus_tag=gene0980
Scaffold1	.	CDS	1098527	1099357	.	-	.	ID=gene0980;Parent=gene0980;product=ABC transporter ATP-binding protein;Locus_tag=gene0980
Scaffold1	.	gene	1099354	1100337	.	-	.	ID=gene0981;Locus_tag=gene0981
Scaffold1	.	CDS	1099354	1100337	.	-	.	ID=gene0981;Parent=gene0981;product=MULTISPECIES: ABC transporter substrate-binding protein;Locus_tag=gene0981
Scaffold1	.	gene	1100337	1101218	.	-	.	ID=gene0982;Locus_tag=gene0982
Scaffold1	.	CDS	1100337	1101218	.	-	.	ID=gene0982;Parent=gene0982;product=creatininase family protein;Locus_tag=gene0982
Scaffold1	.	gene	1101215	1101694	.	-	.	ID=gene0983;Name=ridA;Locus_tag=gene0983
Scaffold1	.	CDS	1101215	1101694	.	-	.	ID=gene0983;Parent=gene0983;Name=ridA;product=MULTISPECIES: RidA family protein;Locus_tag=gene0983
Scaffold1	.	gene	1101684	1102967	.	-	.	ID=gene0984;Name=codA;Locus_tag=gene0984
Scaffold1	.	CDS	1101684	1102967	.	-	.	ID=gene0984;Parent=gene0984;Name=codA;product=amidohydrolase family protein;Locus_tag=gene0984
Scaffold1	.	gene	1102979	1103947	.	-	.	ID=gene0985;Name=codA;Locus_tag=gene0985
Scaffold1	.	CDS	1102979	1103947	.	-	.	ID=gene0985;Parent=gene0985;Name=codA;product=PDR/VanB family oxidoreductase;Locus_tag=gene0985
Scaffold1	.	gene	1104155	1104784	.	+	.	ID=gene0986;Name=cbbR;Locus_tag=gene0986
Scaffold1	.	CDS	1104155	1104784	.	+	.	ID=gene0986;Parent=gene0986;Name=cbbR;product=bacterial regulatory helix-turn-helix, lysR family protein;Locus_tag=gene0986
Scaffold1	.	gene	1104781	1105053	.	+	.	ID=gene0987;Locus_tag=gene0987
Scaffold1	.	CDS	1104781	1105053	.	+	.	ID=gene0987;Parent=gene0987;product=lysR substrate binding domain protein;Locus_tag=gene0987
Scaffold1	.	gene	1105348	1106337	.	+	.	ID=gene0988;Locus_tag=gene0988
Scaffold1	.	CDS	1105348	1106337	.	+	.	ID=gene0988;Parent=gene0988;product=ABC transporter substrate-binding protein;Locus_tag=gene0988
Scaffold1	.	gene	1106349	1107767	.	+	.	ID=gene0989;Locus_tag=gene0989
Scaffold1	.	CDS	1106349	1107767	.	+	.	ID=gene0989;Parent=gene0989;product=MULTISPECIES: amidohydrolase family protein;Locus_tag=gene0989
Scaffold1	.	gene	1107788	1108777	.	+	.	ID=gene0990;Locus_tag=gene0990
Scaffold1	.	CDS	1107788	1108777	.	+	.	ID=gene0990;Parent=gene0990;product=MULTISPECIES: 2-oxoglutarate and iron-dependent oxygenase domain-containing protein;Locus_tag=gene0990
Scaffold1	.	gene	1108938	1109702	.	-	.	ID=gene0991;Name=surE;Locus_tag=gene0991
Scaffold1	.	CDS	1108938	1109702	.	-	.	ID=gene0991;Parent=gene0991;Name=surE;product=MULTISPECIES: 5'/3'-nucleotidase SurE;Locus_tag=gene0991
Scaffold1	.	gene	1109788	1110213	.	+	.	ID=gene0992;Locus_tag=gene0992
Scaffold1	.	CDS	1109788	1110213	.	+	.	ID=gene0992;Parent=gene0992;product=MULTISPECIES: winged helix DNA-binding protein;Locus_tag=gene0992
Scaffold1	.	gene	1110232	1111740	.	+	.	ID=gene0993;Locus_tag=gene0993
Scaffold1	.	CDS	1110232	1111740	.	+	.	ID=gene0993;Parent=gene0993;product=EAL domain-containing protein;Locus_tag=gene0993
Scaffold1	.	gene	1111857	1111949	.	-	.	ID=gene0994;Locus_tag=gene0994
Scaffold1	.	CDS	1111857	1111949	.	-	.	ID=gene0994;Parent=gene0994;product=hypothetical protein;Locus_tag=gene0994
Scaffold1	.	gene	1111966	1112748	.	-	.	ID=gene0995;Name=mipA;Locus_tag=gene0995
Scaffold1	.	CDS	1111966	1112748	.	-	.	ID=gene0995;Parent=gene0995;Name=mipA;product=MipA/OmpV family protein;Locus_tag=gene0995
Scaffold1	.	gene	1112873	1113571	.	+	.	ID=gene0996;Name=adeR;Locus_tag=gene0996
Scaffold1	.	CDS	1112873	1113571	.	+	.	ID=gene0996;Parent=gene0996;Name=adeR;product=MULTISPECIES: response regulator;Locus_tag=gene0996
Scaffold1	.	gene	1113568	1114740	.	+	.	ID=gene0997;Name=adeS;Locus_tag=gene0997
Scaffold1	.	CDS	1113568	1114740	.	+	.	ID=gene0997;Parent=gene0997;Name=adeS;product=ATP-binding protein;Locus_tag=gene0997
Scaffold1	.	gene	1114839	1116008	.	+	.	ID=gene0998;Name=triB;Locus_tag=gene0998
Scaffold1	.	CDS	1114839	1116008	.	+	.	ID=gene0998;Parent=gene0998;Name=triB;product=MULTISPECIES: efflux RND transporter periplasmic adaptor subunit;Locus_tag=gene0998
Scaffold1	.	gene	1115992	1119078	.	+	.	ID=gene0999;Name=triC;Locus_tag=gene0999
Scaffold1	.	CDS	1115992	1119078	.	+	.	ID=gene0999;Parent=gene0999;Name=triC;product=efflux RND transporter permease subunit;Locus_tag=gene0999
Scaffold1	.	gene	1119910	1120209	.	+	.	ID=gene1000;Locus_tag=gene1000
[truncated: 7,991 more rows]
