# Supplementary material for: A novel esterase regulates Klebsiella pneumoniae hypermucoviscosity and virulence
Source: PLoS Pathog. 2024 Oct 31;20(10):e1012675. doi: 10.1371/journal.ppat.1012675 (PMC11556721; doi:10.1371/journal.ppat.1012675)
Supplement: S1 Data — (ZIP) [file ppat.1012675.s019.zip › S1_Data/Whole_Genome_Sequensing_of_4_Isogenic_Mutants/TH17000.all.gff]

##gff-version 3
Scaffold1	.	gene	132	665	.	-	.	ID=gene0001;Locus_tag=gene0001
Scaffold1	.	CDS	132	665	.	-	.	ID=gene0001;Parent=gene0001;product=E3 ubiquitin--protein ligase;Locus_tag=gene0001
Scaffold1	.	gene	730	1626	.	-	.	ID=gene0002;Name=bpeT;Locus_tag=gene0002
Scaffold1	.	CDS	730	1626	.	-	.	ID=gene0002;Parent=gene0002;Name=bpeT;product=LysR family transcriptional regulator;Locus_tag=gene0002
Scaffold1	.	gene	1795	2772	.	+	.	ID=gene0003;Name=fabK;Locus_tag=gene0003
Scaffold1	.	CDS	1795	2772	.	+	.	ID=gene0003;Parent=gene0003;Name=fabK;product=MULTISPECIES: nitronate monooxygenase;Locus_tag=gene0003
Scaffold1	.	gene	2805	4064	.	-	.	ID=gene0004;Name=allC;Locus_tag=gene0004
Scaffold1	.	CDS	2805	4064	.	-	.	ID=gene0004;Parent=gene0004;Name=allC;product=allantoate amidohydrolase;Locus_tag=gene0004
Scaffold1	.	gene	4061	5302	.	-	.	ID=gene0005;Name=pucG;Locus_tag=gene0005
Scaffold1	.	CDS	4061	5302	.	-	.	ID=gene0005;Parent=gene0005;Name=pucG;product=alanine--glyoxylate aminotransferase family protein;Locus_tag=gene0005
Scaffold1	.	gene	5318	6055	.	-	.	ID=gene0006;Locus_tag=gene0006
Scaffold1	.	CDS	5318	6055	.	-	.	ID=gene0006;Parent=gene0006;product=MULTISPECIES: amino acid ABC transporter ATP-binding protein;Locus_tag=gene0006
Scaffold1	.	gene	6036	6692	.	-	.	ID=gene0007;Locus_tag=gene0007
Scaffold1	.	CDS	6036	6692	.	-	.	ID=gene0007;Parent=gene0007;product=MULTISPECIES: amino acid ABC transporter permease;Locus_tag=gene0007
Scaffold1	.	gene	6692	7357	.	-	.	ID=gene0008;Locus_tag=gene0008
Scaffold1	.	CDS	6692	7357	.	-	.	ID=gene0008;Parent=gene0008;product=MULTISPECIES: amino acid ABC transporter permease;Locus_tag=gene0008
Scaffold1	.	gene	7367	8152	.	-	.	ID=gene0009;Locus_tag=gene0009
Scaffold1	.	CDS	7367	8152	.	-	.	ID=gene0009;Parent=gene0009;product=MULTISPECIES: transporter substrate-binding domain-containing protein;Locus_tag=gene0009
Scaffold1	.	gene	8367	9206	.	-	.	ID=gene0010;Name=murR;Locus_tag=gene0010
Scaffold1	.	CDS	8367	9206	.	-	.	ID=gene0010;Parent=gene0010;Name=murR;product=MULTISPECIES: MurR/RpiR family transcriptional regulator HpxU;Locus_tag=gene0010
Scaffold1	.	gene	9386	10972	.	+	.	ID=gene0011;Name=hpxW;Locus_tag=gene0011
Scaffold1	.	CDS	9386	10972	.	+	.	ID=gene0011;Parent=gene0011;Name=hpxW;product=oxamate amidohydrolase;Locus_tag=gene0011
Scaffold1	.	gene	10983	11168	.	+	.	ID=gene0012;Locus_tag=gene0012
Scaffold1	.	CDS	10983	11168	.	+	.	ID=gene0012;Parent=gene0012;product=MULTISPECIES: oxalurate catabolism protein HpxX;Locus_tag=gene0012
Scaffold1	.	gene	11165	12562	.	+	.	ID=gene0013;Name=hpxY;Locus_tag=gene0013
Scaffold1	.	CDS	11165	12562	.	+	.	ID=gene0013;Parent=gene0013;Name=hpxY;product=AtzE family amidohydrolase;Locus_tag=gene0013
Scaffold1	.	gene	12559	12945	.	+	.	ID=gene0014;Name=amiE;Locus_tag=gene0014
Scaffold1	.	CDS	12559	12945	.	+	.	ID=gene0014;Parent=gene0014;Name=amiE;product=MULTISPECIES: oxalurate catabolism protein HpxZ;Locus_tag=gene0014
Scaffold1	.	gene	13031	13453	.	+	.	ID=gene0015;Locus_tag=gene0015
Scaffold1	.	CDS	13031	13453	.	+	.	ID=gene0015;Parent=gene0015;product=MULTISPECIES: GNAT family N-acetyltransferase;Locus_tag=gene0015
Scaffold1	.	gene	13491	14609	.	-	.	ID=gene0016;Name=asd;Locus_tag=gene0016
Scaffold1	.	CDS	13491	14609	.	-	.	ID=gene0016;Parent=gene0016;Name=asd;product=aspartate-semialdehyde dehydrogenase;Locus_tag=gene0016
Scaffold1	.	gene	14930	15487	.	+	.	ID=gene0017;Name=aadA;Locus_tag=gene0017
Scaffold1	.	CDS	14930	15487	.	+	.	ID=gene0017;Parent=gene0017;Name=aadA;product=MULTISPECIES: helix-turn-helix domain-containing protein;Locus_tag=gene0017
Scaffold1	.	gene	15471	16514	.	+	.	ID=gene0018;Name=emrA;Locus_tag=gene0018
Scaffold1	.	CDS	15471	16514	.	+	.	ID=gene0018;Parent=gene0018;Name=emrA;product=MULTISPECIES: HlyD family secretion protein;Locus_tag=gene0018
Scaffold1	.	gene	16511	18073	.	+	.	ID=gene0019;Name=emrB;Locus_tag=gene0019
Scaffold1	.	CDS	16511	18073	.	+	.	ID=gene0019;Parent=gene0019;Name=emrB;product=DHA2 family efflux MFS transporter permease subunit;Locus_tag=gene0019
Scaffold1	.	gene	18093	19367	.	+	.	ID=gene0020;Name=fabF;Locus_tag=gene0020
Scaffold1	.	CDS	18093	19367	.	+	.	ID=gene0020;Parent=gene0020;Name=fabF;product=MULTISPECIES: beta-ketoacyl-ACP synthase II;Locus_tag=gene0020
Scaffold1	.	gene	19662	20072	.	+	.	ID=gene0021;Name=hisC;Locus_tag=gene0021
Scaffold1	.	CDS	19662	20072	.	+	.	ID=gene0021;Parent=gene0021;Name=hisC;product=hypothetical protein;Locus_tag=gene0021
Scaffold1	.	gene	20275	21174	.	+	.	ID=gene0022;Locus_tag=gene0022
Scaffold1	.	CDS	20275	21174	.	+	.	ID=gene0022;Parent=gene0022;product=hypothetical protein;Locus_tag=gene0022
Scaffold1	.	gene	21635	22408	.	-	.	ID=gene0023;Name=nimR;Locus_tag=gene0023
Scaffold1	.	CDS	21635	22408	.	-	.	ID=gene0023;Parent=gene0023;Name=nimR;product=helix-turn-helix transcriptional regulator;Locus_tag=gene0023
Scaffold1	.	gene	22528	23253	.	+	.	ID=gene0024;Name=guaA;Locus_tag=gene0024
Scaffold1	.	CDS	22528	23253	.	+	.	ID=gene0024;Parent=gene0024;Name=guaA;product=type 1 glutamine amidotransferase;Locus_tag=gene0024
Scaffold1	.	gene	23585	24280	.	+	.	ID=gene0025;Name=tgnD;Locus_tag=gene0025
Scaffold1	.	CDS	23585	24280	.	+	.	ID=gene0025;Parent=gene0025;Name=tgnD;product=MULTISPECIES: alpha/beta hydrolase;Locus_tag=gene0025
Scaffold1	.	gene	24443	24667	.	-	.	ID=gene0026;Locus_tag=gene0026
Scaffold1	.	CDS	24443	24667	.	-	.	ID=gene0026;Parent=gene0026;product=hypothetical protein;Locus_tag=gene0026
Scaffold1	.	gene	24870	25637	.	-	.	ID=gene0027;Name=nimR;Locus_tag=gene0027
Scaffold1	.	CDS	24870	25637	.	-	.	ID=gene0027;Parent=gene0027;Name=nimR;product=MULTISPECIES: helix-turn-helix transcriptional regulator;Locus_tag=gene0027
Scaffold1	.	gene	25747	26538	.	+	.	ID=gene0028;Locus_tag=gene0028
Scaffold1	.	CDS	25747	26538	.	+	.	ID=gene0028;Parent=gene0028;product=sulfite exporter TauE/SafE family protein;Locus_tag=gene0028
Scaffold1	.	gene	26627	27244	.	-	.	ID=gene0029;Name=hpxB;Locus_tag=gene0029
Scaffold1	.	CDS	26627	27244	.	-	.	ID=gene0029;Parent=gene0029;Name=hpxB;product=polysaccharide deacetylase family protein;Locus_tag=gene0029
Scaffold1	.	gene	27323	27559	.	-	.	ID=gene0030;Name=hpxB;Locus_tag=gene0030
Scaffold1	.	CDS	27323	27559	.	-	.	ID=gene0030;Parent=gene0030;Name=hpxB;product=putative polysaccharide deacetylase;Locus_tag=gene0030
Scaffold1	.	gene	27572	28315	.	-	.	ID=gene0031;Name=hpxA;Locus_tag=gene0031
Scaffold1	.	CDS	27572	28315	.	-	.	ID=gene0031;Parent=gene0031;Name=hpxA;product=allantoin racemase;Locus_tag=gene0031
Scaffold1	.	gene	28315	29031	.	-	.	ID=gene0032;Locus_tag=gene0032
Scaffold1	.	CDS	28315	29031	.	-	.	ID=gene0032;Parent=gene0032;product=MULTISPECIES: GntR family transcriptional regulator;Locus_tag=gene0032
Scaffold1	.	gene	29176	30672	.	+	.	ID=gene0033;Locus_tag=gene0033
Scaffold1	.	CDS	29176	30672	.	+	.	ID=gene0033;Parent=gene0033;product=NCS1 family nucleobase:cation symporter-1;Locus_tag=gene0033
Scaffold1	.	gene	30774	32084	.	+	.	ID=gene0034;Name=guaD;Locus_tag=gene0034
Scaffold1	.	CDS	30774	32084	.	+	.	ID=gene0034;Parent=gene0034;Name=guaD;product=guanine deaminase;Locus_tag=gene0034
Scaffold1	.	gene	32182	33321	.	-	.	ID=gene0035;Name=ydaM;Locus_tag=gene0035
Scaffold1	.	CDS	32182	33321	.	-	.	ID=gene0035;Parent=gene0035;Name=ydaM;product=PAS/PAC sensor-containing diguanylate cyclase;Locus_tag=gene0035
Scaffold1	.	gene	33836	34876	.	+	.	ID=gene0036;Name=lacI;Locus_tag=gene0036
Scaffold1	.	CDS	33836	34876	.	+	.	ID=gene0036;Parent=gene0036;Name=lacI;product=MULTISPECIES: LacI family DNA-binding transcriptional regulator;Locus_tag=gene0036
Scaffold1	.	gene	35069	35992	.	+	.	ID=gene0037;Name=iolE;Locus_tag=gene0037
Scaffold1	.	CDS	35069	35992	.	+	.	ID=gene0037;Parent=gene0037;Name=iolE;product=TIM barrel protein;Locus_tag=gene0037
Scaffold1	.	gene	36006	37178	.	+	.	ID=gene0038;Locus_tag=gene0038
Scaffold1	.	CDS	36006	37178	.	+	.	ID=gene0038;Parent=gene0038;product=Gfo/Idh/MocA family oxidoreductase;Locus_tag=gene0038
Scaffold1	.	gene	37216	38322	.	-	.	ID=gene0039;Locus_tag=gene0039
Scaffold1	.	CDS	37216	38322	.	-	.	ID=gene0039;Parent=gene0039;product=MULTISPECIES: DUF4056 domain-containing protein;Locus_tag=gene0039
Scaffold1	.	gene	38739	39434	.	+	.	ID=gene0040;Name=tenA;Locus_tag=gene0040
Scaffold1	.	CDS	38739	39434	.	+	.	ID=gene0040;Parent=gene0040;Name=tenA;product=MULTISPECIES: thiaminase II;Locus_tag=gene0040
Scaffold1	.	gene	39431	40159	.	+	.	ID=gene0041;Name=thiZ;Locus_tag=gene0041
Scaffold1	.	CDS	39431	40159	.	+	.	ID=gene0041;Parent=gene0041;Name=thiZ;product=MULTISPECIES: ABC transporter ATP-binding protein;Locus_tag=gene0041
Scaffold1	.	gene	40156	40866	.	+	.	ID=gene0042;Name=thiX;Locus_tag=gene0042
Scaffold1	.	CDS	40156	40866	.	+	.	ID=gene0042;Parent=gene0042;Name=thiX;product=ABC transporter permease;Locus_tag=gene0042
Scaffold1	.	gene	40891	41826	.	+	.	ID=gene0043;Name=thiY;Locus_tag=gene0043
Scaffold1	.	CDS	40891	41826	.	+	.	ID=gene0043;Parent=gene0043;Name=thiY;product=ABC transporter substrate-binding protein;Locus_tag=gene0043
Scaffold1	.	gene	42136	43518	.	+	.	ID=gene0044;Name=ectB;Locus_tag=gene0044
Scaffold1	.	CDS	42136	43518	.	+	.	ID=gene0044;Parent=gene0044;Name=ectB;product=Diaminobutyrate--2-oxoglutarate aminotransferase;Locus_tag=gene0044
Scaffold1	.	gene	43537	45009	.	+	.	ID=gene0045;Name=ddc;Locus_tag=gene0045
Scaffold1	.	CDS	43537	45009	.	+	.	ID=gene0045;Parent=gene0045;Name=ddc;product=MULTISPECIES: aspartate aminotransferase family protein;Locus_tag=gene0045
Scaffold1	.	gene	45215	46096	.	+	.	ID=gene0046;Name=cbbR;Locus_tag=gene0046
Scaffold1	.	CDS	45215	46096	.	+	.	ID=gene0046;Parent=gene0046;Name=cbbR;product=bacterial regulatory helix-turn-helix, lysR family protein;Locus_tag=gene0046
Scaffold1	.	gene	46273	47463	.	-	.	ID=gene0047;Name=ccdA;Locus_tag=gene0047
Scaffold1	.	CDS	46273	47463	.	-	.	ID=gene0047;Parent=gene0047;Name=ccdA;product=cytochrome c biogenesis protein DipZ;Locus_tag=gene0047
Scaffold1	.	gene	47566	48909	.	-	.	ID=gene0048;Locus_tag=gene0048
Scaffold1	.	CDS	47566	48909	.	-	.	ID=gene0048;Parent=gene0048;product=MULTISPECIES: ATP-binding protein;Locus_tag=gene0048
Scaffold1	.	gene	48906	49646	.	-	.	ID=gene0049;Locus_tag=gene0049
Scaffold1	.	CDS	48906	49646	.	-	.	ID=gene0049;Parent=gene0049;product=MULTISPECIES: response regulator;Locus_tag=gene0049
Scaffold1	.	gene	49733	50725	.	-	.	ID=gene0050;Locus_tag=gene0050
Scaffold1	.	CDS	49733	50725	.	-	.	ID=gene0050;Parent=gene0050;product=MULTISPECIES: alpha/beta hydrolase;Locus_tag=gene0050
Scaffold1	.	gene	50969	51988	.	+	.	ID=gene0051;Locus_tag=gene0051
Scaffold1	.	CDS	50969	51988	.	+	.	ID=gene0051;Parent=gene0051;product=dipeptidase;Locus_tag=gene0051
Scaffold1	.	gene	52251	53177	.	+	.	ID=gene0052;Name=pqqB;Locus_tag=gene0052
Scaffold1	.	CDS	52251	53177	.	+	.	ID=gene0052;Parent=gene0052;Name=pqqB;product=MULTISPECIES: pyrroloquinoline quinone biosynthesis protein PqqB;Locus_tag=gene0052
Scaffold1	.	gene	53171	53926	.	+	.	ID=gene0053;Name=pqqC;Locus_tag=gene0053
Scaffold1	.	CDS	53171	53926	.	+	.	ID=gene0053;Parent=gene0053;Name=pqqC;product=MULTISPECIES: pyrroloquinoline-quinone synthase PqqC;Locus_tag=gene0053
Scaffold1	.	gene	53929	54207	.	+	.	ID=gene0054;Name=pqqD;Locus_tag=gene0054
Scaffold1	.	CDS	53929	54207	.	+	.	ID=gene0054;Parent=gene0054;Name=pqqD;product=MULTISPECIES: pyrroloquinoline quinone biosynthesis peptide chaperone PqqD;Locus_tag=gene0054
Scaffold1	.	gene	54194	55336	.	+	.	ID=gene0055;Name=pqqE;Locus_tag=gene0055
Scaffold1	.	CDS	54194	55336	.	+	.	ID=gene0055;Parent=gene0055;Name=pqqE;product=pyrroloquinoline quinone biosynthesis protein PqqE;Locus_tag=gene0055
Scaffold1	.	gene	55336	57621	.	+	.	ID=gene0056;Name=ide;Locus_tag=gene0056
Scaffold1	.	CDS	55336	57621	.	+	.	ID=gene0056;Parent=gene0056;Name=ide;product=pyrroloquinoline quinone biosynthesis protein PqqF;Locus_tag=gene0056
Scaffold1	.	gene	57618	58355	.	-	.	ID=gene0057;Name=guaA;Locus_tag=gene0057
Scaffold1	.	CDS	57618	58355	.	-	.	ID=gene0057;Parent=gene0057;Name=guaA;product=glutamine amidotransferase;Locus_tag=gene0057
Scaffold1	.	gene	58468	60378	.	-	.	ID=gene0058;Name=mrdA;Locus_tag=gene0058
Scaffold1	.	CDS	58468	60378	.	-	.	ID=gene0058;Parent=gene0058;Name=mrdA;product=cell elongation, e phase; peptidoglycan synthetase; penicillin-binding protein 2;Locus_tag=gene0058
Scaffold1	.	gene	60600	61232	.	-	.	ID=gene0059;Name=rhtC;Locus_tag=gene0059
Scaffold1	.	CDS	60600	61232	.	-	.	ID=gene0059;Parent=gene0059;Name=rhtC;product=LysE family translocator;Locus_tag=gene0059
Scaffold1	.	gene	61673	63850	.	+	.	ID=gene0060;Name=katG;Locus_tag=gene0060
Scaffold1	.	CDS	61673	63850	.	+	.	ID=gene0060;Parent=gene0060;Name=katG;product=MULTISPECIES: catalase/peroxidase HPI;Locus_tag=gene0060
Scaffold1	.	gene	63885	64946	.	-	.	ID=gene0061;Name=zapE;Locus_tag=gene0061
Scaffold1	.	CDS	63885	64946	.	-	.	ID=gene0061;Parent=gene0061;Name=zapE;product=MULTISPECIES: cell division protein ZapE;Locus_tag=gene0061
Scaffold1	.	gene	65234	65722	.	-	.	ID=gene0062;Name=mgtC;Locus_tag=gene0062
Scaffold1	.	CDS	65234	65722	.	-	.	ID=gene0062;Parent=gene0062;Name=mgtC;product=mg2+ transport protein;Locus_tag=gene0062
Scaffold1	.	gene	66310	67716	.	+	.	ID=gene0063;Name=ydjE;Locus_tag=gene0063
Scaffold1	.	CDS	66310	67716	.	+	.	ID=gene0063;Parent=gene0063;Name=ydjE;product=MULTISPECIES: MFS transporter;Locus_tag=gene0063
Scaffold1	.	gene	67757	68071	.	-	.	ID=gene0064;Name=celC;Locus_tag=gene0064
Scaffold1	.	CDS	67757	68071	.	-	.	ID=gene0064;Parent=gene0064;Name=celC;product=MULTISPECIES: PTS lactose/cellobiose transporter subunit IIA;Locus_tag=gene0064
Scaffold1	.	gene	68081	68404	.	-	.	ID=gene0065;Name=celA;Locus_tag=gene0065
Scaffold1	.	CDS	68081	68404	.	-	.	ID=gene0065;Parent=gene0065;Name=celA;product=MULTISPECIES: PTS sugar transporter subunit IIB;Locus_tag=gene0065
Scaffold1	.	gene	68430	69395	.	-	.	ID=gene0066;Locus_tag=gene0066
Scaffold1	.	CDS	68430	69395	.	-	.	ID=gene0066;Parent=gene0066;product=alpha/beta hydrolase;Locus_tag=gene0066
Scaffold1	.	gene	69428	70711	.	-	.	ID=gene0067;Name=scrY;Locus_tag=gene0067
Scaffold1	.	CDS	69428	70711	.	-	.	ID=gene0067;Parent=gene0067;Name=scrY;product=MULTISPECIES: carbohydrate porin;Locus_tag=gene0067
Scaffold1	.	gene	70898	71842	.	-	.	ID=gene0068;Name=yesN;Locus_tag=gene0068
Scaffold1	.	CDS	70898	71842	.	-	.	ID=gene0068;Parent=gene0068;Name=yesN;product=MULTISPECIES: helix-turn-helix transcriptional regulator;Locus_tag=gene0068
Scaffold1	.	gene	71885	74497	.	-	.	ID=gene0069;Name=ramA;Locus_tag=gene0069
Scaffold1	.	CDS	71885	74497	.	-	.	ID=gene0069;Parent=gene0069;Name=ramA;product=family 78 glycoside hydrolase catalytic domain;Locus_tag=gene0069
Scaffold1	.	gene	74548	75828	.	-	.	ID=gene0070;Name=celB;Locus_tag=gene0070
Scaffold1	.	CDS	74548	75828	.	-	.	ID=gene0070;Parent=gene0070;Name=celB;product=Lichenan permease IIC component;Locus_tag=gene0070
Scaffold1	.	gene	76187	77068	.	-	.	ID=gene0071;Name=oxyR;Locus_tag=gene0071
Scaffold1	.	CDS	76187	77068	.	-	.	ID=gene0071;Parent=gene0071;Name=oxyR;product=MULTISPECIES: LysR family transcriptional regulator;Locus_tag=gene0071
Scaffold1	.	gene	77218	79518	.	-	.	ID=gene0072;Name=fdoG;Locus_tag=gene0072
Scaffold1	.	CDS	77218	79518	.	-	.	ID=gene0072;Parent=gene0072;Name=fdoG;product=MULTISPECIES: FdhF/YdeP family oxidoreductase;Locus_tag=gene0072
Scaffold1	.	gene	79834	80751	.	-	.	ID=gene0073;Name=yneE;Locus_tag=gene0073
Scaffold1	.	CDS	79834	80751	.	-	.	ID=gene0073;Parent=gene0073;Name=yneE;product=MULTISPECIES: bestrophin family ion channel;Locus_tag=gene0073
Scaffold1	.	gene	80994	81917	.	-	.	ID=gene0074;Name=fieF;Locus_tag=gene0074
Scaffold1	.	CDS	80994	81917	.	-	.	ID=gene0074;Parent=gene0074;Name=fieF;product=MULTISPECIES: cation diffusion facilitator family transporter;Locus_tag=gene0074
Scaffold1	.	gene	82139	82825	.	+	.	ID=gene0075;Locus_tag=gene0075
Scaffold1	.	CDS	82139	82825	.	+	.	ID=gene0075;Parent=gene0075;product=MULTISPECIES: ABC transporter substrate-binding protein;Locus_tag=gene0075
Scaffold1	.	gene	82827	83696	.	-	.	ID=gene0076;Locus_tag=gene0076
Scaffold1	.	CDS	82827	83696	.	-	.	ID=gene0076;Parent=gene0076;product=oxygenase MpaB family protein;Locus_tag=gene0076
Scaffold1	.	gene	83801	84232	.	-	.	ID=gene0077;Name=osmC;Locus_tag=gene0077
Scaffold1	.	CDS	83801	84232	.	-	.	ID=gene0077;Parent=gene0077;Name=osmC;product=OsmC family protein;Locus_tag=gene0077
Scaffold1	.	gene	84356	84502	.	-	.	ID=gene0078;Locus_tag=gene0078
Scaffold1	.	CDS	84356	84502	.	-	.	ID=gene0078;Parent=gene0078;product=MULTISPECIES: hypothetical protein;Locus_tag=gene0078
Scaffold1	.	gene	84518	84922	.	-	.	ID=gene0079;Locus_tag=gene0079
Scaffold1	.	CDS	84518	84922	.	-	.	ID=gene0079;Parent=gene0079;product=MULTISPECIES: YdeI family stress tolerance OB fold protein;Locus_tag=gene0079
Scaffold1	.	gene	85067	85570	.	+	.	ID=gene0080;Locus_tag=gene0080
Scaffold1	.	CDS	85067	85570	.	+	.	ID=gene0080;Parent=gene0080;product=hypothetical protein;Locus_tag=gene0080
Scaffold1	.	gene	85579	86025	.	+	.	ID=gene0081;Locus_tag=gene0081
Scaffold1	.	CDS	85579	86025	.	+	.	ID=gene0081;Parent=gene0081;product=MULTISPECIES: DUF421 domain-containing protein;Locus_tag=gene0081
Scaffold1	.	gene	86037	86132	.	-	.	ID=gene0082;Locus_tag=gene0082
Scaffold1	.	CDS	86037	86132	.	-	.	ID=gene0082;Parent=gene0082;product=hypothetical protein;Locus_tag=gene0082
Scaffold1	.	gene	86344	87339	.	+	.	ID=gene0083;Name=poxB;Locus_tag=gene0083
Scaffold1	.	CDS	86344	87339	.	+	.	ID=gene0083;Parent=gene0083;Name=poxB;product=SDR family oxidoreductase;Locus_tag=gene0083
Scaffold1	.	gene	87336	88961	.	-	.	ID=gene0084;Name=treS;Locus_tag=gene0084
Scaffold1	.	CDS	87336	88961	.	-	.	ID=gene0084;Parent=gene0084;Name=treS;product=alpha-amylase family protein;Locus_tag=gene0084
Scaffold1	.	gene	89001	89183	.	-	.	ID=gene0085;Locus_tag=gene0085
Scaffold1	.	CDS	89001	89183	.	-	.	ID=gene0085;Parent=gene0085;product=hypothetical protein;Locus_tag=gene0085
Scaffold1	.	gene	89200	89706	.	-	.	ID=gene0086;Locus_tag=gene0086
Scaffold1	.	CDS	89200	89706	.	-	.	ID=gene0086;Parent=gene0086;product=MULTISPECIES: ferritin-like domain-containing protein;Locus_tag=gene0086
Scaffold1	.	gene	89730	89945	.	-	.	ID=gene0087;Locus_tag=gene0087
Scaffold1	.	CDS	89730	89945	.	-	.	ID=gene0087;Parent=gene0087;product=MULTISPECIES: hypothetical protein;Locus_tag=gene0087
Scaffold1	.	gene	91153	92067	.	+	.	ID=gene0088;Name=fabG;Locus_tag=gene0088
Scaffold1	.	CDS	91153	92067	.	+	.	ID=gene0088;Parent=gene0088;Name=fabG;product=MULTISPECIES: SDR family oxidoreductase;Locus_tag=gene0088
Scaffold1	.	gene	92264	92509	.	+	.	ID=gene0089;Locus_tag=gene0089
Scaffold1	.	CDS	92264	92509	.	+	.	ID=gene0089;Parent=gene0089;product=MULTISPECIES: YmjA family protein;Locus_tag=gene0089
Scaffold1	.	gene	92577	93470	.	-	.	ID=gene0090;Name=bpeT;Locus_tag=gene0090
Scaffold1	.	CDS	92577	93470	.	-	.	ID=gene0090;Parent=gene0090;Name=bpeT;product=LysR family transcriptional regulator;Locus_tag=gene0090
Scaffold1	.	gene	93584	94435	.	+	.	ID=gene0091;Locus_tag=gene0091
Scaffold1	.	CDS	93584	94435	.	+	.	ID=gene0091;Parent=gene0091;product=Vmh family MBL fold metallo-hydrolase;Locus_tag=gene0091
Scaffold1	.	gene	94613	94753	.	+	.	ID=gene0092;Name=sra;Locus_tag=gene0092
Scaffold1	.	CDS	94613	94753	.	+	.	ID=gene0092;Parent=gene0092;Name=sra;product=MULTISPECIES: stationary-phase-induced ribosome-associated protein;Locus_tag=gene0092
Scaffold1	.	gene	94935	96632	.	+	.	ID=gene0093;Name=sfcA;Locus_tag=gene0093
Scaffold1	.	CDS	94935	96632	.	+	.	ID=gene0093;Parent=gene0093;Name=sfcA;product=NAD-dependent malic enzyme;Locus_tag=gene0093
Scaffold1	.	gene	96816	97523	.	+	.	ID=gene0094;Locus_tag=gene0094
Scaffold1	.	CDS	96816	97523	.	+	.	ID=gene0094;Parent=gene0094;product=MULTISPECIES: hypothetical protein;Locus_tag=gene0094
Scaffold1	.	gene	97921	99636	.	+	.	ID=gene0095;Locus_tag=gene0095
Scaffold1	.	CDS	97921	99636	.	+	.	ID=gene0095;Parent=gene0095;product=MULTISPECIES: ABC-F family ATP-binding cassette domain-containing protein;Locus_tag=gene0095
Scaffold1	.	gene	99673	100626	.	-	.	ID=gene0096;Name=yjgM;Locus_tag=gene0096
Scaffold1	.	CDS	99673	100626	.	-	.	ID=gene0096;Parent=gene0096;Name=yjgM;product=acetyltransferase family protein;Locus_tag=gene0096
Scaffold1	.	gene	100815	101414	.	-	.	ID=gene0097;Name=ppa;Locus_tag=gene0097
Scaffold1	.	CDS	100815	101414	.	-	.	ID=gene0097;Parent=gene0097;Name=ppa;product=MULTISPECIES: inorganic diphosphatase;Locus_tag=gene0097
Scaffold1	.	gene	101667	102677	.	+	.	ID=gene0098;Name=adhP;Locus_tag=gene0098
Scaffold1	.	CDS	101667	102677	.	+	.	ID=gene0098;Parent=gene0098;Name=adhP;product=MULTISPECIES: alcohol dehydrogenase AdhP;Locus_tag=gene0098
Scaffold1	.	gene	102847	104469	.	+	.	ID=gene0099;Locus_tag=gene0099
Scaffold1	.	CDS	102847	104469	.	+	.	ID=gene0099;Parent=gene0099;product=MULTISPECIES: TIGR04028 family ABC transporter substrate-binding protein;Locus_tag=gene0099
Scaffold1	.	gene	104480	105424	.	+	.	ID=gene0100;Locus_tag=gene0100
Scaffold1	.	CDS	104480	105424	.	+	.	ID=gene0100;Parent=gene0100;product=ABC transporter permease;Locus_tag=gene0100
Scaffold1	.	gene	105421	106269	.	+	.	ID=gene0101;Locus_tag=gene0101
Scaffold1	.	CDS	105421	106269	.	+	.	ID=gene0101;Parent=gene0101;product=ABC transporter permease;Locus_tag=gene0101
Scaffold1	.	gene	106266	107882	.	+	.	ID=gene0102;Name=ddpD;Locus_tag=gene0102
Scaffold1	.	CDS	106266	107882	.	+	.	ID=gene0102;Parent=gene0102;Name=ddpD;product=MULTISPECIES: ABC transporter ATP-binding protein;Locus_tag=gene0102
Scaffold1	.	gene	107882	108868	.	+	.	ID=gene0103;Name=limB;Locus_tag=gene0103
Scaffold1	.	CDS	107882	108868	.	+	.	ID=gene0103;Parent=gene0103;Name=limB;product=putative FMN-dependent luciferase-like monooxygenase;Locus_tag=gene0103
Scaffold1	.	gene	108878	109969	.	+	.	ID=gene0104;Locus_tag=gene0104
Scaffold1	.	CDS	108878	109969	.	+	.	ID=gene0104;Parent=gene0104;product=alkylhydroperoxidase domain protein;Locus_tag=gene0104
Scaffold1	.	gene	109976	111130	.	-	.	ID=gene0105;Name=araJ;Locus_tag=gene0105
Scaffold1	.	CDS	109976	111130	.	-	.	ID=gene0105;Parent=gene0105;Name=araJ;product=MULTISPECIES: MFS transporter AraJ;Locus_tag=gene0105
Scaffold1	.	gene	111395	111835	.	+	.	ID=gene0106;Name=gloA;Locus_tag=gene0106
Scaffold1	.	CDS	111395	111835	.	+	.	ID=gene0106;Parent=gene0106;Name=gloA;product=MULTISPECIES: VOC family protein;Locus_tag=gene0106
Scaffold1	.	gene	111903	112721	.	+	.	ID=gene0107;Locus_tag=gene0107
Scaffold1	.	CDS	111903	112721	.	+	.	ID=gene0107;Parent=gene0107;product=MULTISPECIES: polyphosphate kinase 2;Locus_tag=gene0107
Scaffold1	.	gene	112900	113085	.	+	.	ID=gene0108;Locus_tag=gene0108
Scaffold1	.	CDS	112900	113085	.	+	.	ID=gene0108;Parent=gene0108;product=MULTISPECIES: hypothetical protein;Locus_tag=gene0108
Scaffold1	.	gene	113461	114117	.	-	.	ID=gene0109;Name=fdnI;Locus_tag=gene0109
Scaffold1	.	CDS	113461	114117	.	-	.	ID=gene0109;Parent=gene0109;Name=fdnI;product=MULTISPECIES: formate dehydrogenase-N subunit gamma;Locus_tag=gene0109
Scaffold1	.	gene	114110	114994	.	-	.	ID=gene0110;Name=fdnH;Locus_tag=gene0110
Scaffold1	.	CDS	114110	114994	.	-	.	ID=gene0110;Parent=gene0110;Name=fdnH;product=MULTISPECIES: formate dehydrogenase subunit beta;Locus_tag=gene0110
Scaffold1	.	gene	115006	117417	.	-	.	ID=gene0111;Name=fdnG;Locus_tag=gene0111
Scaffold1	.	CDS	115006	117417	.	-	.	ID=gene0111;Parent=gene0111;Name=fdnG;product=formate dehydrogenase, alpha subunit;Locus_tag=gene0111
Scaffold1	.	gene	117466	118053	.	-	.	ID=gene0112;Name=fdnG;Locus_tag=gene0112
Scaffold1	.	CDS	117466	118053	.	-	.	ID=gene0112;Parent=gene0112;Name=fdnG;product=molybdopterin-dependent oxidoreductase;Locus_tag=gene0112
Scaffold1	.	gene	118279	119157	.	+	.	ID=gene0113;Locus_tag=gene0113
Scaffold1	.	CDS	118279	119157	.	+	.	ID=gene0113;Parent=gene0113;product=MULTISPECIES: aromatic amino acid DMT transporter YddG;Locus_tag=gene0113
Scaffold1	.	gene	119154	119927	.	-	.	ID=gene0114;Name=benD-xylL;Locus_tag=gene0114
Scaffold1	.	CDS	119154	119927	.	-	.	ID=gene0114;Parent=gene0114;Name=benD-xylL;product=MULTISPECIES: benzoate diol dehydrogenase BenD;Locus_tag=gene0114
Scaffold1	.	gene	119937	120953	.	-	.	ID=gene0115;Name=benC-xylZ;Locus_tag=gene0115
Scaffold1	.	CDS	119937	120953	.	-	.	ID=gene0115;Parent=gene0115;Name=benC-xylZ;product=benzoate 1,2-dioxygenase electron transfer component BenC;Locus_tag=gene0115
Scaffold1	.	gene	120963	121448	.	-	.	ID=gene0116;Name=benB-xylY;Locus_tag=gene0116
Scaffold1	.	CDS	120963	121448	.	-	.	ID=gene0116;Parent=gene0116;Name=benB-xylY;product=benzoate 1,2-dioxygenase small subunit;Locus_tag=gene0116
Scaffold1	.	gene	121448	122830	.	-	.	ID=gene0117;Name=benA-xylX;Locus_tag=gene0117
Scaffold1	.	CDS	121448	122830	.	-	.	ID=gene0117;Parent=gene0117;Name=benA-xylX;product=MULTISPECIES: Rieske 2Fe-2S domain-containing protein;Locus_tag=gene0117
Scaffold1	.	gene	122940	123866	.	-	.	ID=gene0118;Name=catA;Locus_tag=gene0118
Scaffold1	.	CDS	122940	123866	.	-	.	ID=gene0118;Parent=gene0118;Name=catA;product=catechol 1,2-dioxygenase;Locus_tag=gene0118
Scaffold1	.	gene	123933	124223	.	-	.	ID=gene0119;Name=catC;Locus_tag=gene0119
Scaffold1	.	CDS	123933	124223	.	-	.	ID=gene0119;Parent=gene0119;Name=catC;product=MULTISPECIES: muconolactone Delta-isomerase;Locus_tag=gene0119
Scaffold1	.	gene	124243	125361	.	-	.	ID=gene0120;Name=catB;Locus_tag=gene0120
Scaffold1	.	CDS	124243	125361	.	-	.	ID=gene0120;Parent=gene0120;Name=catB;product=muconate cycloisomerase family protein;Locus_tag=gene0120
Scaffold1	.	gene	125615	126412	.	+	.	ID=gene0121;Name=pcaR;Locus_tag=gene0121
Scaffold1	.	CDS	125615	126412	.	+	.	ID=gene0121;Parent=gene0121;Name=pcaR;product=MULTISPECIES: IclR family transcriptional regulator C-terminal domain-containing protein;Locus_tag=gene0121
Scaffold1	.	gene	126407	127906	.	-	.	ID=gene0122;Name=smvA;Locus_tag=gene0122
Scaffold1	.	CDS	126407	127906	.	-	.	ID=gene0122;Parent=gene0122;Name=smvA;product=efflux MFS transporter KmrA;Locus_tag=gene0122
Scaffold1	.	gene	128069	128605	.	+	.	ID=gene0123;Name=kstR2;Locus_tag=gene0123
Scaffold1	.	CDS	128069	128605	.	+	.	ID=gene0123;Parent=gene0123;Name=kstR2;product=Transcriptional regulator, TetR family;Locus_tag=gene0123
Scaffold1	.	gene	128780	130162	.	+	.	ID=gene0124;Name=narK;Locus_tag=gene0124
Scaffold1	.	CDS	128780	130162	.	+	.	ID=gene0124;Parent=gene0124;Name=narK;product=NarK family nitrate/nitrite MFS transporter;Locus_tag=gene0124
Scaffold1	.	gene	130277	134017	.	+	.	ID=gene0125;Name=narG;Locus_tag=gene0125
Scaffold1	.	CDS	130277	134017	.	+	.	ID=gene0125;Parent=gene0125;Name=narG;product=nitrate reductase subunit alpha;Locus_tag=gene0125
Scaffold1	.	gene	134014	135558	.	+	.	ID=gene0126;Name=narH;Locus_tag=gene0126
Scaffold1	.	CDS	134014	135558	.	+	.	ID=gene0126;Parent=gene0126;Name=narH;product=MULTISPECIES: nitrate reductase subunit beta;Locus_tag=gene0126
Scaffold1	.	gene	135558	136253	.	+	.	ID=gene0127;Name=narJ;Locus_tag=gene0127
Scaffold1	.	CDS	135558	136253	.	+	.	ID=gene0127;Parent=gene0127;Name=narJ;product=nitrate reductase molybdenum cofactor assembly chaperone;Locus_tag=gene0127
Scaffold1	.	gene	136250	136930	.	+	.	ID=gene0128;Name=narI;Locus_tag=gene0128
Scaffold1	.	CDS	136250	136930	.	+	.	ID=gene0128;Parent=gene0128;Name=narI;product=MULTISPECIES: respiratory nitrate reductase subunit gamma;Locus_tag=gene0128
Scaffold1	.	gene	137601	138446	.	-	.	ID=gene0129;Name=nhoA;Locus_tag=gene0129
Scaffold1	.	CDS	137601	138446	.	-	.	ID=gene0129;Parent=gene0129;Name=nhoA;product=N-hydroxyarylamine O-acetyltransferase;Locus_tag=gene0129
Scaffold1	.	gene	138523	140178	.	-	.	ID=gene0130;Name=afuB;Locus_tag=gene0130
Scaffold1	.	CDS	138523	140178	.	-	.	ID=gene0130;Parent=gene0130;Name=afuB;product=iron ABC transporter permease;Locus_tag=gene0130
Scaffold1	.	gene	140236	141204	.	-	.	ID=gene0131;Name=afuA;Locus_tag=gene0131
Scaffold1	.	CDS	140236	141204	.	-	.	ID=gene0131;Parent=gene0131;Name=afuA;product=MULTISPECIES: ABC transporter substrate-binding protein;Locus_tag=gene0131
Scaffold1	.	gene	141201	141902	.	-	.	ID=gene0132;Name=afuC;Locus_tag=gene0132
Scaffold1	.	CDS	141201	141902	.	-	.	ID=gene0132;Parent=gene0132;Name=afuC;product=ABC transporter substrate-binding protein;Locus_tag=gene0132
Scaffold1	.	gene	142117	142698	.	+	.	ID=gene0133;Locus_tag=gene0133
Scaffold1	.	CDS	142117	142698	.	+	.	ID=gene0133;Parent=gene0133;product=MULTISPECIES: flavin reductase family protein;Locus_tag=gene0133
Scaffold1	.	gene	142753	143577	.	-	.	ID=gene0134;Name=rhaS;Locus_tag=gene0134
Scaffold1	.	CDS	142753	143577	.	-	.	ID=gene0134;Parent=gene0134;Name=rhaS;product=helix-turn-helix domain-containing protein;Locus_tag=gene0134
Scaffold1	.	gene	143782	145350	.	+	.	ID=gene0135;Name=ramA;Locus_tag=gene0135
Scaffold1	.	CDS	143782	145350	.	+	.	ID=gene0135;Parent=gene0135;Name=ramA;product=MULTISPECIES: family 78 glycoside hydrolase catalytic domain;Locus_tag=gene0135
Scaffold1	.	gene	145374	146756	.	+	.	ID=gene0136;Locus_tag=gene0136
Scaffold1	.	CDS	145374	146756	.	+	.	ID=gene0136;Parent=gene0136;product=MFS transporter;Locus_tag=gene0136
Scaffold1	.	gene	146800	148416	.	+	.	ID=gene0137;Name=scrY;Locus_tag=gene0137
Scaffold1	.	CDS	146800	148416	.	+	.	ID=gene0137;Parent=gene0137;Name=scrY;product=carbohydrate porin;Locus_tag=gene0137
Scaffold1	.	gene	148982	149278	.	-	.	ID=gene0138;Locus_tag=gene0138
Scaffold1	.	CDS	148982	149278	.	-	.	ID=gene0138;Parent=gene0138;product=MULTISPECIES: NadS family protein;Locus_tag=gene0138
Scaffold1	.	gene	149458	149685	.	-	.	ID=gene0139;Name=praC;Locus_tag=gene0139
Scaffold1	.	CDS	149458	149685	.	-	.	ID=gene0139;Parent=gene0139;Name=praC;product=MULTISPECIES: tautomerase PptA;Locus_tag=gene0139
Scaffold1	.	gene	149756	150373	.	-	.	ID=gene0140;Name=yncG;Locus_tag=gene0140
Scaffold1	.	CDS	149756	150373	.	-	.	ID=gene0140;Parent=gene0140;Name=yncG;product=MULTISPECIES: glutathione S-transferase family protein;Locus_tag=gene0140
Scaffold1	.	gene	150451	151329	.	-	.	ID=gene0141;Locus_tag=gene0141
Scaffold1	.	CDS	150451	151329	.	-	.	ID=gene0141;Parent=gene0141;product=bacterial extracellular solute-binding, 3 familyprotein;Locus_tag=gene0141
Scaffold1	.	gene	151341	152120	.	-	.	ID=gene0142;Locus_tag=gene0142
Scaffold1	.	CDS	151341	152120	.	-	.	ID=gene0142;Parent=gene0142;product=MULTISPECIES: amino acid ABC transporter ATP-binding protein;Locus_tag=gene0142
Scaffold1	.	gene	152104	153030	.	-	.	ID=gene0143;Locus_tag=gene0143
Scaffold1	.	CDS	152104	153030	.	-	.	ID=gene0143;Parent=gene0143;product=MULTISPECIES: amino acid ABC transporter permease;Locus_tag=gene0143
Scaffold1	.	gene	153040	153549	.	-	.	ID=gene0144;Locus_tag=gene0144
Scaffold1	.	CDS	153040	153549	.	-	.	ID=gene0144;Parent=gene0144;product=MULTISPECIES: GNAT family N-acetyltransferase;Locus_tag=gene0144
Scaffold1	.	gene	153561	154493	.	-	.	ID=gene0145;Locus_tag=gene0145
Scaffold1	.	CDS	153561	154493	.	-	.	ID=gene0145;Parent=gene0145;product=ABC transporter substrate-binding protein;Locus_tag=gene0145
Scaffold1	.	gene	154511	155824	.	-	.	ID=gene0146;Name=scmK;Locus_tag=gene0146
Scaffold1	.	CDS	154511	155824	.	-	.	ID=gene0146;Parent=gene0146;Name=scmK;product=hypothetical protein;Locus_tag=gene0146
Scaffold1	.	gene	155849	156970	.	-	.	ID=gene0147;Name=scmP;Locus_tag=gene0147
Scaffold1	.	CDS	155849	156970	.	-	.	ID=gene0147;Parent=gene0147;Name=scmP;product=MULTISPECIES: M20 peptidase aminoacylase family protein;Locus_tag=gene0147
Scaffold1	.	gene	156960	157967	.	-	.	ID=gene0148;Locus_tag=gene0148
Scaffold1	.	CDS	156960	157967	.	-	.	ID=gene0148;Parent=gene0148;product=MsnO8 family LLM class oxidoreductase;Locus_tag=gene0148
Scaffold1	.	gene	158059	158610	.	-	.	ID=gene0149;Locus_tag=gene0149
Scaffold1	.	CDS	158059	158610	.	-	.	ID=gene0149;Parent=gene0149;product=MULTISPECIES: adenylate kinase;Locus_tag=gene0149
Scaffold1	.	gene	158884	159771	.	+	.	ID=gene0150;Name=pgrR;Locus_tag=gene0150
Scaffold1	.	CDS	158884	159771	.	+	.	ID=gene0150;Parent=gene0150;Name=pgrR;product=LysR family transcriptional regulator;Locus_tag=gene0150
Scaffold1	.	gene	159961	161415	.	+	.	ID=gene0151;Name=ansP;Locus_tag=gene0151
Scaffold1	.	CDS	159961	161415	.	+	.	ID=gene0151;Parent=gene0151;Name=ansP;product=MULTISPECIES: L-asparagine permease;Locus_tag=gene0151
Scaffold1	.	gene	161466	161687	.	-	.	ID=gene0152;Locus_tag=gene0152
Scaffold1	.	CDS	161466	161687	.	-	.	ID=gene0152;Parent=gene0152;product=MULTISPECIES: YgdI/YgdR family lipoprotein;Locus_tag=gene0152
Scaffold1	.	gene	161856	162917	.	-	.	ID=gene0153;Locus_tag=gene0153
Scaffold1	.	CDS	161856	162917	.	-	.	ID=gene0153;Parent=gene0153;product=MULTISPECIES: YncE family protein;Locus_tag=gene0153
Scaffold1	.	gene	163176	165281	.	+	.	ID=gene0154;Locus_tag=gene0154
Scaffold1	.	CDS	163176	165281	.	+	.	ID=gene0154;Parent=gene0154;product=TonB-dependent receptor PqqU;Locus_tag=gene0154
Scaffold1	.	gene	165468	167174	.	+	.	ID=gene0155;Locus_tag=gene0155
Scaffold1	.	CDS	165468	167174	.	+	.	ID=gene0155;Parent=gene0155;product=MULTISPECIES: amidohydrolase;Locus_tag=gene0155
Scaffold1	.	gene	167272	167571	.	-	.	ID=gene0156;Locus_tag=gene0156
Scaffold1	.	CDS	167272	167571	.	-	.	ID=gene0156;Parent=gene0156;product=MULTISPECIES: DUF406 domain-containing protein;Locus_tag=gene0156
Scaffold1	.	gene	167853	168788	.	+	.	ID=gene0157;Name=rihA;Locus_tag=gene0157
Scaffold1	.	CDS	167853	168788	.	+	.	ID=gene0157;Parent=gene0157;Name=rihA;product=pyrimidine-specific ribonucleoside hydrolase RihA;Locus_tag=gene0157
Scaffold1	.	gene	168852	169889	.	-	.	ID=gene0158;Name=curA;Locus_tag=gene0158
Scaffold1	.	CDS	168852	169889	.	-	.	ID=gene0158;Parent=gene0158;Name=curA;product=MULTISPECIES: NADP-dependent oxidoreductase;Locus_tag=gene0158
Scaffold1	.	gene	169955	170536	.	-	.	ID=gene0159;Name=sutR;Locus_tag=gene0159
Scaffold1	.	CDS	169955	170536	.	-	.	ID=gene0159;Parent=gene0159;Name=sutR;product=MULTISPECIES: XRE family transcriptional regulator;Locus_tag=gene0159
Scaffold1	.	gene	170699	171217	.	+	.	ID=gene0160;Name=mnaT;Locus_tag=gene0160
Scaffold1	.	CDS	170699	171217	.	+	.	ID=gene0160;Parent=gene0160;Name=mnaT;product=GNAT family N-acetyltransferase;Locus_tag=gene0160
Scaffold1	.	gene	171214	171663	.	+	.	ID=gene0161;Locus_tag=gene0161
Scaffold1	.	CDS	171214	171663	.	+	.	ID=gene0161;Parent=gene0161;product=DMT family transporter;Locus_tag=gene0161
Scaffold1	.	gene	171672	171905	.	-	.	ID=gene0162;Locus_tag=gene0162
Scaffold1	.	CDS	171672	171905	.	-	.	ID=gene0162;Parent=gene0162;product=MULTISPECIES: YdcY family protein;Locus_tag=gene0162
Scaffold1	.	gene	171922	173520	.	-	.	ID=gene0163;Name=dppA;Locus_tag=gene0163
Scaffold1	.	CDS	171922	173520	.	-	.	ID=gene0163;Parent=gene0163;Name=dppA;product=ABC transporter substrate-binding protein;Locus_tag=gene0163
Scaffold1	.	gene	173790	175223	.	+	.	ID=gene0164;Name=xylC;Locus_tag=gene0164
Scaffold1	.	CDS	173790	175223	.	+	.	ID=gene0164;Parent=gene0164;Name=xylC;product=MULTISPECIES: aldehyde dehydrogenase;Locus_tag=gene0164
Scaffold1	.	gene	175237	175986	.	-	.	ID=gene0165;Name=dmpD;Locus_tag=gene0165
Scaffold1	.	CDS	175237	175986	.	-	.	ID=gene0165;Parent=gene0165;Name=dmpD;product=alpha/beta hydrolase;Locus_tag=gene0165
Scaffold1	.	gene	176075	176248	.	-	.	ID=gene0166;Name=ghoT;Locus_tag=gene0166
Scaffold1	.	CDS	176075	176248	.	-	.	ID=gene0166;Parent=gene0166;Name=ghoT;product=MULTISPECIES: GhoT/OrtT family toxin;Locus_tag=gene0166
Scaffold1	.	gene	176443	176535	.	+	.	ID=gene0167;Locus_tag=gene0167
Scaffold1	.	CDS	176443	176535	.	+	.	ID=gene0167;Parent=gene0167;product=MULTISPECIES: stress response membrane protein YncL;Locus_tag=gene0167
Scaffold1	.	gene	176587	176838	.	-	.	ID=gene0168;Locus_tag=gene0168
Scaffold1	.	CDS	176587	176838	.	-	.	ID=gene0168;Parent=gene0168;product=hypothetical protein;Locus_tag=gene0168
Scaffold1	.	gene	177322	177444	.	+	.	ID=gene0169;Locus_tag=gene0169
Scaffold1	.	CDS	177322	177444	.	+	.	ID=gene0169;Parent=gene0169;product=MULTISPECIES: small membrane protein;Locus_tag=gene0169
Scaffold1	.	gene	177786	179213	.	-	.	ID=gene0170;Name=prr;Locus_tag=gene0170
Scaffold1	.	CDS	177786	179213	.	-	.	ID=gene0170;Parent=gene0170;Name=prr;product=MULTISPECIES: aminobutyraldehyde dehydrogenase;Locus_tag=gene0170
Scaffold1	.	gene	179236	180042	.	-	.	ID=gene0171;Locus_tag=gene0171
Scaffold1	.	CDS	179236	180042	.	-	.	ID=gene0171;Parent=gene0171;product=MULTISPECIES: ABC transporter permease;Locus_tag=gene0171
Scaffold1	.	gene	180032	180961	.	-	.	ID=gene0172;Locus_tag=gene0172
Scaffold1	.	CDS	180032	180961	.	-	.	ID=gene0172;Parent=gene0172;product=MULTISPECIES: ABC transporter permease;Locus_tag=gene0172
Scaffold1	.	gene	180963	181976	.	-	.	ID=gene0173;Locus_tag=gene0173
Scaffold1	.	CDS	180963	181976	.	-	.	ID=gene0173;Parent=gene0173;product=MULTISPECIES: ABC transporter ATP-binding protein;Locus_tag=gene0173
Scaffold1	.	gene	181993	183138	.	-	.	ID=gene0174;Locus_tag=gene0174
Scaffold1	.	CDS	181993	183138	.	-	.	ID=gene0174;Parent=gene0174;product=MULTISPECIES: putative ABC transporter substrate-binding protein YdcS;Locus_tag=gene0174
Scaffold1	.	gene	183443	184855	.	-	.	ID=gene0175;Name=mucR;Locus_tag=gene0175
Scaffold1	.	CDS	183443	184855	.	-	.	ID=gene0175;Parent=gene0175;Name=mucR;product=MULTISPECIES: PLP-dependent aminotransferase family protein;Locus_tag=gene0175
Scaffold1	.	gene	184976	185074	.	-	.	ID=gene0176;Locus_tag=gene0176
Scaffold1	.	CDS	184976	185074	.	-	.	ID=gene0176;Parent=gene0176;product=hypothetical protein;Locus_tag=gene0176
Scaffold1	.	gene	185543	186940	.	+	.	ID=gene0177;Name=cydA;Locus_tag=gene0177
Scaffold1	.	CDS	185543	186940	.	+	.	ID=gene0177;Parent=gene0177;Name=cydA;product=hypothetical protein;Locus_tag=gene0177
Scaffold1	.	gene	186940	187950	.	+	.	ID=gene0178;Name=cydB;Locus_tag=gene0178
Scaffold1	.	CDS	186940	187950	.	+	.	ID=gene0178;Parent=gene0178;Name=cydB;product=cytochrome d ubiquinol oxidase subunit II;Locus_tag=gene0178
Scaffold1	.	gene	187950	188075	.	+	.	ID=gene0179;Locus_tag=gene0179
Scaffold1	.	CDS	187950	188075	.	+	.	ID=gene0179;Parent=gene0179;product=MULTISPECIES: DUF2474 domain-containing protein;Locus_tag=gene0179
Scaffold1	.	gene	188171	188473	.	+	.	ID=gene0180;Locus_tag=gene0180
Scaffold1	.	CDS	188171	188473	.	+	.	ID=gene0180;Parent=gene0180;product=hypothetical protein;Locus_tag=gene0180
Scaffold1	.	gene	188622	188852	.	+	.	ID=gene0181;Locus_tag=gene0181
Scaffold1	.	CDS	188622	188852	.	+	.	ID=gene0181;Parent=gene0181;product=MULTISPECIES: DUF2554 family protein;Locus_tag=gene0181
Scaffold1	.	gene	188865	190826	.	-	.	ID=gene0182;Name=rlhA;Locus_tag=gene0182
Scaffold1	.	CDS	188865	190826	.	-	.	ID=gene0182;Parent=gene0182;Name=rlhA;product=MULTISPECIES: U32 family peptidase;Locus_tag=gene0182
Scaffold1	.	gene	191038	191607	.	-	.	ID=gene0183;Name=sutR;Locus_tag=gene0183
Scaffold1	.	CDS	191038	191607	.	-	.	ID=gene0183;Parent=gene0183;Name=sutR;product=MULTISPECIES: XRE family transcriptional regulator;Locus_tag=gene0183
Scaffold1	.	gene	191793	192959	.	+	.	ID=gene0184;Name=benE;Locus_tag=gene0184
Scaffold1	.	CDS	191793	192959	.	+	.	ID=gene0184;Parent=gene0184;Name=benE;product=benzoate/H(+) symporter BenE family transporter;Locus_tag=gene0184
Scaffold1	.	gene	192936	193805	.	-	.	ID=gene0185;Locus_tag=gene0185
Scaffold1	.	CDS	192936	193805	.	-	.	ID=gene0185;Parent=gene0185;product=AraC family transcriptional regulator;Locus_tag=gene0185
Scaffold1	.	gene	193986	194882	.	+	.	ID=gene0186;Locus_tag=gene0186
Scaffold1	.	CDS	193986	194882	.	+	.	ID=gene0186;Parent=gene0186;product=MULTISPECIES: DMT family transporter;Locus_tag=gene0186
Scaffold1	.	gene	194929	195597	.	-	.	ID=gene0187;Name=dppA;Locus_tag=gene0187
Scaffold1	.	CDS	194929	195597	.	-	.	ID=gene0187;Parent=gene0187;Name=dppA;product=MULTISPECIES: DUF3313 domain-containing protein;Locus_tag=gene0187
Scaffold1	.	gene	195858	196448	.	-	.	ID=gene0188;Name=tehB;Locus_tag=gene0188
Scaffold1	.	CDS	195858	196448	.	-	.	ID=gene0188;Parent=gene0188;Name=tehB;product=tellurite resistance protein TehB;Locus_tag=gene0188
Scaffold1	.	gene	196451	197455	.	-	.	ID=gene0189;Name=tehA;Locus_tag=gene0189
Scaffold1	.	CDS	196451	197455	.	-	.	ID=gene0189;Parent=gene0189;Name=tehA;product=MULTISPECIES: dicarboxylate transporter/tellurite-resistance protein TehA;Locus_tag=gene0189
Scaffold1	.	gene	197567	198547	.	+	.	ID=gene0190;Locus_tag=gene0190
Scaffold1	.	CDS	197567	198547	.	+	.	ID=gene0190;Parent=gene0190;product=YdcK family protein;Locus_tag=gene0190
Scaffold1	.	gene	198533	199111	.	-	.	ID=gene0191;Name=rimL;Locus_tag=gene0191
Scaffold1	.	CDS	198533	199111	.	-	.	ID=gene0191;Parent=gene0191;Name=rimL;product=MULTISPECIES: 50S ribosomal protein L7/L12-serine acetyltransferase;Locus_tag=gene0191
Scaffold1	.	gene	199165	201009	.	-	.	ID=gene0192;Name=mdoG;Locus_tag=gene0192
Scaffold1	.	CDS	199165	201009	.	-	.	ID=gene0192;Parent=gene0192;Name=mdoG;product=glucans biosynthesis protein D;Locus_tag=gene0192
Scaffold1	.	gene	201258	202346	.	+	.	ID=gene0193;Locus_tag=gene0193
Scaffold1	.	CDS	201258	202346	.	+	.	ID=gene0193;Parent=gene0193;product=NAD(P)-dependent alcohol dehydrogenase;Locus_tag=gene0193
Scaffold1	.	gene	202393	203898	.	-	.	ID=gene0194;Name=pnbA;Locus_tag=gene0194
Scaffold1	.	CDS	202393	203898	.	-	.	ID=gene0194;Parent=gene0194;Name=pnbA;product=MULTISPECIES: carboxylesterase/lipase family protein;Locus_tag=gene0194
Scaffold1	.	gene	203940	205283	.	-	.	ID=gene0195;Name=ydcJ;Locus_tag=gene0195
Scaffold1	.	CDS	203940	205283	.	-	.	ID=gene0195;Parent=gene0195;Name=ydcJ;product=MULTISPECIES: VOC family protein;Locus_tag=gene0195
Scaffold1	.	gene	205523	206263	.	+	.	ID=gene0196;Name=pcaH;Locus_tag=gene0196
Scaffold1	.	CDS	205523	206263	.	+	.	ID=gene0196;Parent=gene0196;Name=pcaH;product=MULTISPECIES: protocatechuate 3,4-dioxygenase subunit beta;Locus_tag=gene0196
Scaffold1	.	gene	206260	206880	.	+	.	ID=gene0197;Name=pcaG;Locus_tag=gene0197
Scaffold1	.	CDS	206260	206880	.	+	.	ID=gene0197;Parent=gene0197;Name=pcaG;product=MULTISPECIES: protocatechuate 3,4-dioxygenase subunit alpha;Locus_tag=gene0197
Scaffold1	.	gene	207058	207981	.	+	.	ID=gene0198;Name=pcaQ;Locus_tag=gene0198
Scaffold1	.	CDS	207058	207981	.	+	.	ID=gene0198;Parent=gene0198;Name=pcaQ;product=MULTISPECIES: LysR substrate-binding domain-containing protein;Locus_tag=gene0198
Scaffold1	.	gene	208282	210654	.	+	.	ID=gene0199;Name=quiA;Locus_tag=gene0199
Scaffold1	.	CDS	208282	210654	.	+	.	ID=gene0199;Parent=gene0199;Name=quiA;product=membrane-bound PQQ-dependent dehydrogenase, glucose/quinate/shikimate family;Locus_tag=gene0199
Scaffold1	.	gene	210724	211842	.	-	.	ID=gene0200;Name=frmA;Locus_tag=gene0200
Scaffold1	.	CDS	210724	211842	.	-	.	ID=gene0200;Parent=gene0200;Name=frmA;product=MULTISPECIES: S-(hydroxymethyl)glutathione dehydrogenase/class III alcohol dehydrogenase;Locus_tag=gene0200
Scaffold1	.	gene	211867	212142	.	-	.	ID=gene0201;Name=frmR;Locus_tag=gene0201
Scaffold1	.	CDS	211867	212142	.	-	.	ID=gene0201;Parent=gene0201;Name=frmR;product=MULTISPECIES: metal/formaldehyde-sensitive transcriptional repressor;Locus_tag=gene0201
Scaffold1	.	gene	212247	212774	.	-	.	ID=gene0202;Name=cybB;Locus_tag=gene0202
Scaffold1	.	CDS	212247	212774	.	-	.	ID=gene0202;Parent=gene0202;Name=cybB;product=MULTISPECIES: cytochrome b561;Locus_tag=gene0202
Scaffold1	.	gene	213034	213396	.	+	.	ID=gene0203;Locus_tag=gene0203
Scaffold1	.	CDS	213034	213396	.	+	.	ID=gene0203;Parent=gene0203;product=RND transporter;Locus_tag=gene0203
Scaffold1	.	gene	213406	213591	.	-	.	ID=gene0204;Locus_tag=gene0204
Scaffold1	.	CDS	213406	213591	.	-	.	ID=gene0204;Parent=gene0204;product=MULTISPECIES: hypothetical protein;Locus_tag=gene0204
Scaffold1	.	gene	213835	214299	.	-	.	ID=gene0205;Name=aadA;Locus_tag=gene0205
Scaffold1	.	CDS	213835	214299	.	-	.	ID=gene0205;Parent=gene0205;Name=aadA;product=MULTISPECIES: helix-turn-helix domain-containing protein;Locus_tag=gene0205
Scaffold1	.	gene	214430	215647	.	+	.	ID=gene0206;Name=glyA;Locus_tag=gene0206
Scaffold1	.	CDS	214430	215647	.	+	.	ID=gene0206;Parent=gene0206;Name=glyA;product=major facilitator superfamily transporter;Locus_tag=gene0206
Scaffold1	.	gene	215805	216806	.	+	.	ID=gene0207;Name=add;Locus_tag=gene0207
Scaffold1	.	CDS	215805	216806	.	+	.	ID=gene0207;Parent=gene0207;Name=add;product=MULTISPECIES: adenosine deaminase;Locus_tag=gene0207
Scaffold1	.	gene	216842	217882	.	-	.	ID=gene0208;Name=iolW;Locus_tag=gene0208
Scaffold1	.	CDS	216842	217882	.	-	.	ID=gene0208;Parent=gene0208;Name=iolW;product=MULTISPECIES: oxidoreductase;Locus_tag=gene0208
Scaffold1	.	gene	218326	219696	.	+	.	ID=gene0209;Name=bglA;Locus_tag=gene0209
Scaffold1	.	CDS	218326	219696	.	+	.	ID=gene0209;Parent=gene0209;Name=bglA;product=GH1 family beta-glucosidase;Locus_tag=gene0209
Scaffold1	.	gene	219913	220128	.	+	.	ID=gene0210;Name=hha;Locus_tag=gene0210
Scaffold1	.	CDS	219913	220128	.	+	.	ID=gene0210;Parent=gene0210;Name=hha;product=MULTISPECIES: transcription modulator YdgT;Locus_tag=gene0210
Scaffold1	.	gene	220204	220644	.	+	.	ID=gene0211;Locus_tag=gene0211
Scaffold1	.	CDS	220204	220644	.	+	.	ID=gene0211;Parent=gene0211;product=MULTISPECIES: DUF2569 domain-containing protein;Locus_tag=gene0211
Scaffold1	.	gene	220723	221304	.	+	.	ID=gene0212;Name=rnfA;Locus_tag=gene0212
Scaffold1	.	CDS	220723	221304	.	+	.	ID=gene0212;Parent=gene0212;Name=rnfA;product=MULTISPECIES: electron transport complex subunit RsxA;Locus_tag=gene0212
Scaffold1	.	gene	221304	221882	.	+	.	ID=gene0213;Name=rnfB;Locus_tag=gene0213
Scaffold1	.	CDS	221304	221882	.	+	.	ID=gene0213;Parent=gene0213;Name=rnfB;product=electron transport complex subunit RsxB;Locus_tag=gene0213
Scaffold1	.	gene	221875	224034	.	+	.	ID=gene0214;Name=rnfC;Locus_tag=gene0214
Scaffold1	.	CDS	221875	224034	.	+	.	ID=gene0214;Parent=gene0214;Name=rnfC;product=electron transport complex subunit RsxC;Locus_tag=gene0214
Scaffold1	.	gene	224035	225087	.	+	.	ID=gene0215;Name=rnfD;Locus_tag=gene0215
Scaffold1	.	CDS	224035	225087	.	+	.	ID=gene0215;Parent=gene0215;Name=rnfD;product=MULTISPECIES: electron transport complex subunit RsxD;Locus_tag=gene0215
Scaffold1	.	gene	225095	225718	.	+	.	ID=gene0216;Name=rnfG;Locus_tag=gene0216
Scaffold1	.	CDS	225095	225718	.	+	.	ID=gene0216;Parent=gene0216;Name=rnfG;product=electron transport complex subunit RsxG;Locus_tag=gene0216
Scaffold1	.	gene	225721	226419	.	+	.	ID=gene0217;Name=rnfE;Locus_tag=gene0217
Scaffold1	.	CDS	225721	226419	.	+	.	ID=gene0217;Parent=gene0217;Name=rnfE;product=electron transport complex subunit E;Locus_tag=gene0217
Scaffold1	.	gene	226421	227056	.	+	.	ID=gene0218;Name=nth;Locus_tag=gene0218
Scaffold1	.	CDS	226421	227056	.	+	.	ID=gene0218;Parent=gene0218;Name=nth;product=endonuclease III;Locus_tag=gene0218
Scaffold1	.	gene	227216	227473	.	-	.	ID=gene0219;Locus_tag=gene0219
Scaffold1	.	CDS	227216	227473	.	-	.	ID=gene0219;Parent=gene0219;product=hypothetical protein;Locus_tag=gene0219
Scaffold1	.	gene	227663	229168	.	+	.	ID=gene0220;Locus_tag=gene0220
Scaffold1	.	CDS	227663	229168	.	+	.	ID=gene0220;Parent=gene0220;product=MULTISPECIES: dipeptide/tripeptide permease DtpA;Locus_tag=gene0220
Scaffold1	.	gene	229279	229884	.	+	.	ID=gene0221;Name=gst;Locus_tag=gene0221
Scaffold1	.	CDS	229279	229884	.	+	.	ID=gene0221;Parent=gene0221;Name=gst;product=MULTISPECIES: glutathione transferase GstA;Locus_tag=gene0221
Scaffold1	.	gene	229927	230787	.	-	.	ID=gene0222;Name=pdxK;Locus_tag=gene0222
Scaffold1	.	CDS	229927	230787	.	-	.	ID=gene0222;Parent=gene0222;Name=pdxK;product=MULTISPECIES: pyridoxal kinase PdxY;Locus_tag=gene0222
Scaffold1	.	gene	230849	232123	.	-	.	ID=gene0223;Name=tyrS;Locus_tag=gene0223
Scaffold1	.	CDS	230849	232123	.	-	.	ID=gene0223;Parent=gene0223;Name=tyrS;product=MULTISPECIES: tyrosine--tRNA ligase;Locus_tag=gene0223
Scaffold1	.	gene	232248	232910	.	-	.	ID=gene0224;Name=pdxH;Locus_tag=gene0224
Scaffold1	.	CDS	232248	232910	.	-	.	ID=gene0224;Parent=gene0224;Name=pdxH;product=pyridoxamine 5'-phosphate oxidase;Locus_tag=gene0224
Scaffold1	.	gene	232962	233321	.	-	.	ID=gene0225;Locus_tag=gene0225
Scaffold1	.	CDS	232962	233321	.	-	.	ID=gene0225;Parent=gene0225;product=hypothetical protein;Locus_tag=gene0225
Scaffold1	.	gene	233378	234502	.	-	.	ID=gene0226;Name=anmK;Locus_tag=gene0226
Scaffold1	.	CDS	233378	234502	.	-	.	ID=gene0226;Parent=gene0226;Name=anmK;product=MULTISPECIES: anhydro-N-acetylmuramic acid kinase;Locus_tag=gene0226
Scaffold1	.	gene	234770	235237	.	+	.	ID=gene0227;Name=slyB;Locus_tag=gene0227
Scaffold1	.	CDS	234770	235237	.	+	.	ID=gene0227;Parent=gene0227;Name=slyB;product=MULTISPECIES: outer membrane lipoprotein SlyB;Locus_tag=gene0227
Scaffold1	.	gene	235460	236821	.	+	.	ID=gene0228;Name=dgcB;Locus_tag=gene0228
Scaffold1	.	CDS	235460	236821	.	+	.	ID=gene0228;Parent=gene0228;Name=dgcB;product=diguanylate cyclase;Locus_tag=gene0228
Scaffold1	.	gene	236855	237289	.	-	.	ID=gene0229;Name=slyA;Locus_tag=gene0229
Scaffold1	.	CDS	236855	237289	.	-	.	ID=gene0229;Parent=gene0229;Name=slyA;product=transcriptional regulator SlyA;Locus_tag=gene0229
Scaffold1	.	gene	237468	237704	.	+	.	ID=gene0230;Locus_tag=gene0230
Scaffold1	.	CDS	237468	237704	.	+	.	ID=gene0230;Parent=gene0230;product=MULTISPECIES: DUF1656 domain-containing protein;Locus_tag=gene0230
Scaffold1	.	gene	237715	238611	.	+	.	ID=gene0231;Name=aaeA;Locus_tag=gene0231
Scaffold1	.	CDS	237715	238611	.	+	.	ID=gene0231;Parent=gene0231;Name=aaeA;product=HlyD family secretion protein;Locus_tag=gene0231
Scaffold1	.	gene	238611	240635	.	+	.	ID=gene0232;Locus_tag=gene0232
Scaffold1	.	CDS	238611	240635	.	+	.	ID=gene0232;Parent=gene0232;product=MULTISPECIES: FUSC family protein;Locus_tag=gene0232
Scaffold1	.	gene	240628	241149	.	-	.	ID=gene0233;Locus_tag=gene0233
Scaffold1	.	CDS	240628	241149	.	-	.	ID=gene0233;Parent=gene0233;product=MULTISPECIES: superoxide dismutase;Locus_tag=gene0233
Scaffold1	.	gene	241219	242115	.	-	.	ID=gene0234;Name=smoB;Locus_tag=gene0234
Scaffold1	.	CDS	241219	242115	.	-	.	ID=gene0234;Parent=gene0234;Name=smoB;product=MULTISPECIES: aldo/keto reductase family oxidoreductase;Locus_tag=gene0234
Scaffold1	.	gene	242164	242403	.	-	.	ID=gene0235;Locus_tag=gene0235
Scaffold1	.	CDS	242164	242403	.	-	.	ID=gene0235;Parent=gene0235;product=DUF1289 domain-containing protein;Locus_tag=gene0235
Scaffold1	.	gene	242546	243145	.	+	.	ID=gene0236;Name=nemR;Locus_tag=gene0236
Scaffold1	.	CDS	242546	243145	.	+	.	ID=gene0236;Parent=gene0236;Name=nemR;product=TetR/AcrR family transcriptional regulator;Locus_tag=gene0236
Scaffold1	.	gene	243199	244296	.	+	.	ID=gene0237;Name=nemA;Locus_tag=gene0237
Scaffold1	.	CDS	243199	244296	.	+	.	ID=gene0237;Parent=gene0237;Name=nemA;product=MULTISPECIES: alkene reductase;Locus_tag=gene0237
Scaffold1	.	gene	244375	244782	.	+	.	ID=gene0238;Name=gloA;Locus_tag=gene0238
Scaffold1	.	CDS	244375	244782	.	+	.	ID=gene0238;Parent=gene0238;Name=gloA;product=MULTISPECIES: lactoylglutathione lyase;Locus_tag=gene0238
Scaffold1	.	gene	244920	245567	.	+	.	ID=gene0239;Name=rnt;Locus_tag=gene0239
Scaffold1	.	CDS	244920	245567	.	+	.	ID=gene0239;Parent=gene0239;Name=rnt;product=MULTISPECIES: ribonuclease T;Locus_tag=gene0239
Scaffold1	.	gene	245615	245962	.	-	.	ID=gene0240;Name=grxD;Locus_tag=gene0240
Scaffold1	.	CDS	245615	245962	.	-	.	ID=gene0240;Parent=gene0240;Name=grxD;product=MULTISPECIES: Grx4 family monothiol glutaredoxin;Locus_tag=gene0240
Scaffold1	.	gene	246303	247175	.	+	.	ID=gene0241;Name=mepH;Locus_tag=gene0241
Scaffold1	.	CDS	246303	247175	.	+	.	ID=gene0241;Parent=gene0241;Name=mepH;product=C40 family peptidase;Locus_tag=gene0241
Scaffold1	.	gene	247130	247615	.	-	.	ID=gene0242;Name=soxS;Locus_tag=gene0242
Scaffold1	.	CDS	247130	247615	.	-	.	ID=gene0242;Parent=gene0242;Name=soxS;product=MULTISPECIES: AraC family transcriptional regulator;Locus_tag=gene0242
Scaffold1	.	gene	248084	248665	.	+	.	ID=gene0243;Locus_tag=gene0243
Scaffold1	.	CDS	248084	248665	.	+	.	ID=gene0243;Parent=gene0243;product=MULTISPECIES: superoxide dismutase;Locus_tag=gene0243
Scaffold1	.	gene	248728	249894	.	-	.	ID=gene0244;Name=ydhP;Locus_tag=gene0244
Scaffold1	.	CDS	248728	249894	.	-	.	ID=gene0244;Parent=gene0244;Name=ydhP;product=MULTISPECIES: MFS transporter;Locus_tag=gene0244
Scaffold1	.	gene	250062	250154	.	-	.	ID=gene0245;Locus_tag=gene0245
Scaffold1	.	CDS	250062	250154	.	-	.	ID=gene0245;Parent=gene0245;product=MULTISPECIES: YnhF family membrane protein;Locus_tag=gene0245
Scaffold1	.	gene	250447	251472	.	+	.	ID=gene0246;Name=purR;Locus_tag=gene0246
Scaffold1	.	CDS	250447	251472	.	+	.	ID=gene0246;Parent=gene0246;Name=purR;product=MULTISPECIES: HTH-type transcriptional repressor PurR;Locus_tag=gene0246
Scaffold1	.	gene	251399	252403	.	-	.	ID=gene0247;Name=allS;Locus_tag=gene0247
Scaffold1	.	CDS	251399	252403	.	-	.	ID=gene0247;Parent=gene0247;Name=allS;product=DNA-binding transcriptional activator PunR;Locus_tag=gene0247
Scaffold1	.	gene	252516	253697	.	+	.	ID=gene0248;Name=tcaB;Locus_tag=gene0248
Scaffold1	.	CDS	252516	253697	.	+	.	ID=gene0248;Parent=gene0248;Name=tcaB;product=MULTISPECIES: purine nucleoside transporter PunC;Locus_tag=gene0248
Scaffold1	.	gene	253990	255138	.	+	.	ID=gene0249;Name=cfa;Locus_tag=gene0249
Scaffold1	.	CDS	253990	255138	.	+	.	ID=gene0249;Parent=gene0249;Name=cfa;product=MULTISPECIES: cyclopropane fatty acyl phospholipid synthase;Locus_tag=gene0249
Scaffold1	.	gene	255174	255809	.	-	.	ID=gene0250;Name=ribE;Locus_tag=gene0250
Scaffold1	.	CDS	255174	255809	.	-	.	ID=gene0250;Parent=gene0250;Name=ribE;product=MULTISPECIES: riboflavin synthase;Locus_tag=gene0250
Scaffold1	.	gene	256039	257412	.	+	.	ID=gene0251;Name=norM;Locus_tag=gene0251
Scaffold1	.	CDS	256039	257412	.	+	.	ID=gene0251;Parent=gene0251;Name=norM;product=MdtK family multidrug efflux MATE transporter;Locus_tag=gene0251
Scaffold1	.	gene	257588	257995	.	+	.	ID=gene0252;Locus_tag=gene0252
Scaffold1	.	CDS	257588	257995	.	+	.	ID=gene0252;Parent=gene0252;product=acid resistance repetitive basic protein Asr;Locus_tag=gene0252
Scaffold1	.	gene	258135	258713	.	-	.	ID=gene0253;Locus_tag=gene0253
Scaffold1	.	CDS	258135	258713	.	-	.	ID=gene0253;Parent=gene0253;product=TIGR00730 family Rossman fold protein;Locus_tag=gene0253
Scaffold1	.	gene	258968	259044	.	.	.	ID=gene0254
Scaffold1	.	tRNA	258968	259044	.	.	.	ID=gene0254;Parent=gene0254;product=tRNA-Val;Locus_tag=gene0254
Scaffold1	.	gene	259049	259125	.	.	.	ID=gene0255
Scaffold1	.	tRNA	259049	259125	.	.	.	ID=gene0255;Parent=gene0255;product=tRNA-Val;Locus_tag=gene0255
Scaffold1	.	gene	259130	259206	.	.	.	ID=gene0256
Scaffold1	.	tRNA	259130	259206	.	.	.	ID=gene0256;Parent=gene0256;product=tRNA-Val;Locus_tag=gene0256
Scaffold1	.	gene	260902	261654	.	-	.	ID=gene0257;Locus_tag=gene0257
Scaffold1	.	CDS	260902	261654	.	-	.	ID=gene0257;Parent=gene0257;product=SDR family oxidoreductase;Locus_tag=gene0257
Scaffold1	.	gene	261753	262679	.	+	.	ID=gene0258;Name=mtrA;Locus_tag=gene0258
Scaffold1	.	CDS	261753	262679	.	+	.	ID=gene0258;Parent=gene0258;Name=mtrA;product=AraC family transcriptional regulator;Locus_tag=gene0258
Scaffold1	.	gene	262676	263560	.	-	.	ID=gene0259;Name=gcvA;Locus_tag=gene0259
Scaffold1	.	CDS	262676	263560	.	-	.	ID=gene0259;Parent=gene0259;Name=gcvA;product=MULTISPECIES: LysR substrate-binding domain-containing protein;Locus_tag=gene0259
Scaffold1	.	gene	263716	264231	.	+	.	ID=gene0260;Locus_tag=gene0260
Scaffold1	.	CDS	263716	264231	.	+	.	ID=gene0260;Parent=gene0260;product=MULTISPECIES: hypothetical protein;Locus_tag=gene0260
Scaffold1	.	gene	264239	265075	.	+	.	ID=gene0261;Name=ahlD;Locus_tag=gene0261
Scaffold1	.	CDS	264239	265075	.	+	.	ID=gene0261;Parent=gene0261;Name=ahlD;product=MULTISPECIES: MBL fold metallo-hydrolase;Locus_tag=gene0261
Scaffold1	.	gene	265163	265312	.	-	.	ID=gene0262;Locus_tag=gene0262
Scaffold1	.	CDS	265163	265312	.	-	.	ID=gene0262;Parent=gene0262;product=MULTISPECIES: hypothetical protein;Locus_tag=gene0262
Scaffold1	.	gene	265714	266148	.	+	.	ID=gene0263;Locus_tag=gene0263
Scaffold1	.	CDS	265714	266148	.	+	.	ID=gene0263;Parent=gene0263;product=MULTISPECIES: winged helix-turn-helix domain-containing protein;Locus_tag=gene0263
Scaffold1	.	gene	266194	266910	.	+	.	ID=gene0264;Locus_tag=gene0264
Scaffold1	.	CDS	266194	266910	.	+	.	ID=gene0264;Parent=gene0264;product=hypothetical protein;Locus_tag=gene0264
Scaffold1	.	gene	266995	267204	.	+	.	ID=gene0265;Name=bhsA;Locus_tag=gene0265
Scaffold1	.	CDS	266995	267204	.	+	.	ID=gene0265;Parent=gene0265;Name=bhsA;product=DUF1471 domain-containing protein;Locus_tag=gene0265
Scaffold1	.	gene	267517	268152	.	-	.	ID=gene0266;Name=cynT;Locus_tag=gene0266
Scaffold1	.	CDS	267517	268152	.	-	.	ID=gene0266;Parent=gene0266;Name=cynT;product=MULTISPECIES: carbonic anhydrase;Locus_tag=gene0266
Scaffold1	.	gene	268402	269031	.	+	.	ID=gene0267;Name=rhtC;Locus_tag=gene0267
Scaffold1	.	CDS	268402	269031	.	+	.	ID=gene0267;Parent=gene0267;Name=rhtC;product=MULTISPECIES: LysE family transporter;Locus_tag=gene0267
Scaffold1	.	gene	269036	269806	.	-	.	ID=gene0268;Name=fruR;Locus_tag=gene0268
Scaffold1	.	CDS	269036	269806	.	-	.	ID=gene0268;Parent=gene0268;Name=fruR;product=MULTISPECIES: DeoR/GlpR family DNA-binding transcription regulator;Locus_tag=gene0268
Scaffold1	.	gene	269898	270281	.	+	.	ID=gene0269;Name=gloA;Locus_tag=gene0269
Scaffold1	.	CDS	269898	270281	.	+	.	ID=gene0269;Parent=gene0269;Name=gloA;product=VOC family protein;Locus_tag=gene0269
Scaffold1	.	gene	270313	270996	.	+	.	ID=gene0270;Name=catA;Locus_tag=gene0270
Scaffold1	.	CDS	270313	270996	.	+	.	ID=gene0270;Parent=gene0270;Name=catA;product=MULTISPECIES: CatA-like O-acetyltransferase, family 1;Locus_tag=gene0270
Scaffold1	.	gene	271341	273044	.	+	.	ID=gene0271;Locus_tag=gene0271
Scaffold1	.	CDS	271341	273044	.	+	.	ID=gene0271;Parent=gene0271;product=ABC transporter substrate-binding protein;Locus_tag=gene0271
Scaffold1	.	gene	273088	274047	.	+	.	ID=gene0272;Locus_tag=gene0272
Scaffold1	.	CDS	273088	274047	.	+	.	ID=gene0272;Parent=gene0272;product=MULTISPECIES: ABC transporter permease;Locus_tag=gene0272
Scaffold1	.	gene	274047	274994	.	+	.	ID=gene0273;Locus_tag=gene0273
Scaffold1	.	CDS	274047	274994	.	+	.	ID=gene0273;Parent=gene0273;product=MULTISPECIES: ABC transporter permease;Locus_tag=gene0273
Scaffold1	.	gene	274991	275971	.	+	.	ID=gene0274;Name=ddpD;Locus_tag=gene0274
Scaffold1	.	CDS	274991	275971	.	+	.	ID=gene0274;Parent=gene0274;Name=ddpD;product=MULTISPECIES: ABC transporter ATP-binding protein;Locus_tag=gene0274
Scaffold1	.	gene	275968	276939	.	+	.	ID=gene0275;Name=ddpF;Locus_tag=gene0275
Scaffold1	.	CDS	275968	276939	.	+	.	ID=gene0275;Parent=gene0275;Name=ddpF;product=MULTISPECIES: ATP-binding cassette domain-containing protein;Locus_tag=gene0275
Scaffold1	.	gene	277305	277832	.	+	.	ID=gene0276;Locus_tag=gene0276
Scaffold1	.	CDS	277305	277832	.	+	.	ID=gene0276;Parent=gene0276;product=hypothetical protein;Locus_tag=gene0276
Scaffold1	.	gene	277950	278438	.	+	.	ID=gene0277;Locus_tag=gene0277
Scaffold1	.	CDS	277950	278438	.	+	.	ID=gene0277;Parent=gene0277;product=MULTISPECIES: DinB family protein;Locus_tag=gene0277
Scaffold1	.	gene	278475	278759	.	-	.	ID=gene0278;Locus_tag=gene0278
Scaffold1	.	CDS	278475	278759	.	-	.	ID=gene0278;Parent=gene0278;product=hypothetical protein;Locus_tag=gene0278
Scaffold1	.	gene	278904	280436	.	-	.	ID=gene0279;Name=mmr;Locus_tag=gene0279
Scaffold1	.	CDS	278904	280436	.	-	.	ID=gene0279;Parent=gene0279;Name=mmr;product=MFS transporter;Locus_tag=gene0279
Scaffold1	.	gene	280553	281476	.	+	.	ID=gene0280;Name=bpeT;Locus_tag=gene0280
Scaffold1	.	CDS	280553	281476	.	+	.	ID=gene0280;Parent=gene0280;Name=bpeT;product=bacterial regulatory helix-turn-helix, lysR family protein;Locus_tag=gene0280
Scaffold1	.	gene	281890	282816	.	-	.	ID=gene0281;Name=rbsK;Locus_tag=gene0281
Scaffold1	.	CDS	281890	282816	.	-	.	ID=gene0281;Parent=gene0281;Name=rbsK;product=ribokinase;Locus_tag=gene0281
Scaffold1	.	gene	282828	283709	.	-	.	ID=gene0282;Name=rpiR;Locus_tag=gene0282
Scaffold1	.	CDS	282828	283709	.	-	.	ID=gene0282;Parent=gene0282;Name=rpiR;product=MULTISPECIES: SIS domain-containing protein;Locus_tag=gene0282
Scaffold1	.	gene	284026	284979	.	+	.	ID=gene0283;Name=xylA;Locus_tag=gene0283
Scaffold1	.	CDS	284026	284979	.	+	.	ID=gene0283;Parent=gene0283;Name=xylA;product=MULTISPECIES: sugar phosphate isomerase/epimerase family protein;Locus_tag=gene0283
Scaffold1	.	gene	285043	286278	.	+	.	ID=gene0284;Locus_tag=gene0284
Scaffold1	.	CDS	285043	286278	.	+	.	ID=gene0284;Parent=gene0284;product=MFS transporter;Locus_tag=gene0284
Scaffold1	.	gene	286378	287244	.	-	.	ID=gene0285;Locus_tag=gene0285
Scaffold1	.	CDS	286378	287244	.	-	.	ID=gene0285;Parent=gene0285;product=integrase core domain protein;Locus_tag=gene0285
Scaffold1	.	gene	287241	287540	.	-	.	ID=gene0286;Locus_tag=gene0286
Scaffold1	.	CDS	287241	287540	.	-	.	ID=gene0286;Parent=gene0286;product=transposase family protein;Locus_tag=gene0286
Scaffold1	.	gene	288372	291458	.	-	.	ID=gene0287;Name=triC;Locus_tag=gene0287
Scaffold1	.	CDS	288372	291458	.	-	.	ID=gene0287;Parent=gene0287;Name=triC;product=efflux RND transporter permease subunit;Locus_tag=gene0287
Scaffold1	.	gene	291442	292611	.	-	.	ID=gene0288;Name=triB;Locus_tag=gene0288
Scaffold1	.	CDS	291442	292611	.	-	.	ID=gene0288;Parent=gene0288;Name=triB;product=MULTISPECIES: efflux RND transporter periplasmic adaptor subunit;Locus_tag=gene0288
Scaffold1	.	gene	292710	293882	.	-	.	ID=gene0289;Name=adeS;Locus_tag=gene0289
Scaffold1	.	CDS	292710	293882	.	-	.	ID=gene0289;Parent=gene0289;Name=adeS;product=ATP-binding protein;Locus_tag=gene0289
Scaffold1	.	gene	293879	294577	.	-	.	ID=gene0290;Name=adeR;Locus_tag=gene0290
Scaffold1	.	CDS	293879	294577	.	-	.	ID=gene0290;Parent=gene0290;Name=adeR;product=MULTISPECIES: response regulator;Locus_tag=gene0290
Scaffold1	.	gene	294702	295484	.	+	.	ID=gene0291;Name=mipA;Locus_tag=gene0291
Scaffold1	.	CDS	294702	295484	.	+	.	ID=gene0291;Parent=gene0291;Name=mipA;product=MipA/OmpV family protein;Locus_tag=gene0291
Scaffold1	.	gene	295501	295593	.	+	.	ID=gene0292;Locus_tag=gene0292
Scaffold1	.	CDS	295501	295593	.	+	.	ID=gene0292;Parent=gene0292;product=hypothetical protein;Locus_tag=gene0292
Scaffold1	.	gene	295710	297218	.	-	.	ID=gene0293;Locus_tag=gene0293
Scaffold1	.	CDS	295710	297218	.	-	.	ID=gene0293;Parent=gene0293;product=EAL domain-containing protein;Locus_tag=gene0293
Scaffold1	.	gene	297237	297662	.	-	.	ID=gene0294;Locus_tag=gene0294
Scaffold1	.	CDS	297237	297662	.	-	.	ID=gene0294;Parent=gene0294;product=MULTISPECIES: winged helix DNA-binding protein;Locus_tag=gene0294
Scaffold1	.	gene	297748	298512	.	+	.	ID=gene0295;Name=surE;Locus_tag=gene0295
Scaffold1	.	CDS	297748	298512	.	+	.	ID=gene0295;Parent=gene0295;Name=surE;product=MULTISPECIES: 5'/3'-nucleotidase SurE;Locus_tag=gene0295
Scaffold1	.	gene	298673	299662	.	-	.	ID=gene0296;Locus_tag=gene0296
Scaffold1	.	CDS	298673	299662	.	-	.	ID=gene0296;Parent=gene0296;product=MULTISPECIES: 2-oxoglutarate and iron-dependent oxygenase domain-containing protein;Locus_tag=gene0296
Scaffold1	.	gene	299683	301101	.	-	.	ID=gene0297;Locus_tag=gene0297
Scaffold1	.	CDS	299683	301101	.	-	.	ID=gene0297;Parent=gene0297;product=MULTISPECIES: amidohydrolase family protein;Locus_tag=gene0297
Scaffold1	.	gene	301113	302102	.	-	.	ID=gene0298;Locus_tag=gene0298
Scaffold1	.	CDS	301113	302102	.	-	.	ID=gene0298;Parent=gene0298;product=ABC transporter substrate-binding protein;Locus_tag=gene0298
Scaffold1	.	gene	302397	302669	.	-	.	ID=gene0299;Locus_tag=gene0299
Scaffold1	.	CDS	302397	302669	.	-	.	ID=gene0299;Parent=gene0299;product=lysR substrate binding domain protein;Locus_tag=gene0299
Scaffold1	.	gene	302666	303295	.	-	.	ID=gene0300;Name=cbbR;Locus_tag=gene0300
Scaffold1	.	CDS	302666	303295	.	-	.	ID=gene0300;Parent=gene0300;Name=cbbR;product=bacterial regulatory helix-turn-helix, lysR family protein;Locus_tag=gene0300
Scaffold1	.	gene	303503	304471	.	+	.	ID=gene0301;Name=codA;Locus_tag=gene0301
Scaffold1	.	CDS	303503	304471	.	+	.	ID=gene0301;Parent=gene0301;Name=codA;product=PDR/VanB family oxidoreductase;Locus_tag=gene0301
Scaffold1	.	gene	304483	305766	.	+	.	ID=gene0302;Name=codA;Locus_tag=gene0302
Scaffold1	.	CDS	304483	305766	.	+	.	ID=gene0302;Parent=gene0302;Name=codA;product=amidohydrolase family protein;Locus_tag=gene0302
Scaffold1	.	gene	305756	306235	.	+	.	ID=gene0303;Name=ridA;Locus_tag=gene0303
Scaffold1	.	CDS	305756	306235	.	+	.	ID=gene0303;Parent=gene0303;Name=ridA;product=MULTISPECIES: RidA family protein;Locus_tag=gene0303
Scaffold1	.	gene	306232	307113	.	+	.	ID=gene0304;Locus_tag=gene0304
Scaffold1	.	CDS	306232	307113	.	+	.	ID=gene0304;Parent=gene0304;product=creatininase family protein;Locus_tag=gene0304
Scaffold1	.	gene	307113	308096	.	+	.	ID=gene0305;Locus_tag=gene0305
Scaffold1	.	CDS	307113	308096	.	+	.	ID=gene0305;Parent=gene0305;product=MULTISPECIES: ABC transporter substrate-binding protein;Locus_tag=gene0305
Scaffold1	.	gene	308093	308923	.	+	.	ID=gene0306;Locus_tag=gene0306
Scaffold1	.	CDS	308093	308923	.	+	.	ID=gene0306;Parent=gene0306;product=ABC transporter ATP-binding protein;Locus_tag=gene0306
Scaffold1	.	gene	308925	309740	.	+	.	ID=gene0307;Locus_tag=gene0307
Scaffold1	.	CDS	308925	309740	.	+	.	ID=gene0307;Parent=gene0307;product=MULTISPECIES: ABC transporter permease;Locus_tag=gene0307
Scaffold1	.	gene	309770	311188	.	+	.	ID=gene0308;Name=glcD;Locus_tag=gene0308
Scaffold1	.	CDS	309770	311188	.	+	.	ID=gene0308;Parent=gene0308;Name=glcD;product=FAD-binding oxidoreductase;Locus_tag=gene0308
Scaffold1	.	gene	311636	311914	.	+	.	ID=gene0309;Locus_tag=gene0309
Scaffold1	.	CDS	311636	311914	.	+	.	ID=gene0309;Parent=gene0309;product=hypothetical protein;Locus_tag=gene0309
Scaffold1	.	gene	312080	312988	.	-	.	ID=gene0310;Name=virK;Locus_tag=gene0310
Scaffold1	.	CDS	312080	312988	.	-	.	ID=gene0310;Parent=gene0310;Name=virK;product=DUF535 family protein;Locus_tag=gene0310
Scaffold1	.	gene	313278	313418	.	+	.	ID=gene0311;Locus_tag=gene0311
Scaffold1	.	CDS	313278	313418	.	+	.	ID=gene0311;Parent=gene0311;product=MULTISPECIES: hypothetical protein;Locus_tag=gene0311
Scaffold1	.	gene	313463	314353	.	-	.	ID=gene0312;Name=dhcR;Locus_tag=gene0312
Scaffold1	.	CDS	313463	314353	.	-	.	ID=gene0312;Parent=gene0312;Name=dhcR;product=MULTISPECIES: LysR family transcriptional regulator;Locus_tag=gene0312
Scaffold1	.	gene	314494	315201	.	+	.	ID=gene0313;Name=scoA;Locus_tag=gene0313
Scaffold1	.	CDS	314494	315201	.	+	.	ID=gene0313;Parent=gene0313;Name=scoA;product=MULTISPECIES: CoA transferase subunit A;Locus_tag=gene0313
Scaffold1	.	gene	315203	315859	.	+	.	ID=gene0314;Name=scoB;Locus_tag=gene0314
Scaffold1	.	CDS	315203	315859	.	+	.	ID=gene0314;Parent=gene0314;Name=scoB;product=CoA transferase subunit B;Locus_tag=gene0314
Scaffold1	.	gene	315869	317050	.	+	.	ID=gene0315;Name=atoB;Locus_tag=gene0315
Scaffold1	.	CDS	315869	317050	.	+	.	ID=gene0315;Parent=gene0315;Name=atoB;product=MULTISPECIES: acetyl-CoA C-acetyltransferase;Locus_tag=gene0315
Scaffold1	.	gene	317062	317985	.	+	.	ID=gene0316;Name=paaH;Locus_tag=gene0316
Scaffold1	.	CDS	317062	317985	.	+	.	ID=gene0316;Parent=gene0316;Name=paaH;product=3-hydroxyacyl-CoA dehydrogenase family protein;Locus_tag=gene0316
Scaffold1	.	gene	318033	319424	.	+	.	ID=gene0317;Locus_tag=gene0317
Scaffold1	.	CDS	318033	319424	.	+	.	ID=gene0317;Parent=gene0317;product=GntP family permease;Locus_tag=gene0317
Scaffold1	.	gene	319448	320218	.	+	.	ID=gene0318;Name=bdhA;Locus_tag=gene0318
Scaffold1	.	CDS	319448	320218	.	+	.	ID=gene0318;Parent=gene0318;Name=bdhA;product=MULTISPECIES: 3-hydroxybutyrate dehydrogenase;Locus_tag=gene0318
Scaffold1	.	gene	320238	321110	.	-	.	ID=gene0319;Name=hcaR;Locus_tag=gene0319
Scaffold1	.	CDS	320238	321110	.	-	.	ID=gene0319;Parent=gene0319;Name=hcaR;product=MULTISPECIES: LysR family transcriptional regulator;Locus_tag=gene0319
Scaffold1	.	gene	321217	321996	.	+	.	ID=gene0320;Name=alsD;Locus_tag=gene0320
Scaffold1	.	CDS	321217	321996	.	+	.	ID=gene0320;Parent=gene0320;Name=alsD;product=MULTISPECIES: acetolactate decarboxylase;Locus_tag=gene0320
Scaffold1	.	gene	322006	323685	.	+	.	ID=gene0321;Name=ilvB;Locus_tag=gene0321
Scaffold1	.	CDS	322006	323685	.	+	.	ID=gene0321;Parent=gene0321;Name=ilvB;product=MULTISPECIES: acetolactate synthase AlsS;Locus_tag=gene0321
Scaffold1	.	gene	323709	324479	.	+	.	ID=gene0322;Name=butA;Locus_tag=gene0322
Scaffold1	.	CDS	323709	324479	.	+	.	ID=gene0322;Parent=gene0322;Name=butA;product=MULTISPECIES: (S)-acetoin forming diacetyl reductase;Locus_tag=gene0322
Scaffold1	.	gene	324781	325338	.	+	.	ID=gene0323;Locus_tag=gene0323
Scaffold1	.	CDS	324781	325338	.	+	.	ID=gene0323;Parent=gene0323;product=GNAT family N-acetyltransferase;Locus_tag=gene0323
Scaffold1	.	gene	325490	326197	.	-	.	ID=gene0324;Locus_tag=gene0324
Scaffold1	.	CDS	325490	326197	.	-	.	ID=gene0324;Parent=gene0324;product=MULTISPECIES: isochorismatase family protein;Locus_tag=gene0324
Scaffold1	.	gene	326250	327407	.	-	.	ID=gene0325;Locus_tag=gene0325
Scaffold1	.	CDS	326250	327407	.	-	.	ID=gene0325;Parent=gene0325;product=alpha/beta fold hydrolase;Locus_tag=gene0325
Scaffold1	.	gene	327439	328290	.	-	.	ID=gene0326;Name=dkgA;Locus_tag=gene0326
Scaffold1	.	CDS	327439	328290	.	-	.	ID=gene0326;Parent=gene0326;Name=dkgA;product=MULTISPECIES: aldo/keto reductase;Locus_tag=gene0326
Scaffold1	.	gene	328435	329361	.	+	.	ID=gene0327;Name=alkR;Locus_tag=gene0327
Scaffold1	.	CDS	328435	329361	.	+	.	ID=gene0327;Parent=gene0327;Name=alkR;product=MULTISPECIES: AraC family transcriptional regulator;Locus_tag=gene0327
Scaffold1	.	gene	329529	330329	.	-	.	ID=gene0328;Locus_tag=gene0328
Scaffold1	.	CDS	329529	330329	.	-	.	ID=gene0328;Parent=gene0328;product=Uncharacterised protein;Locus_tag=gene0328
Scaffold1	.	gene	330706	331548	.	-	.	ID=gene0329;Name=ccmF;Locus_tag=gene0329
Scaffold1	.	CDS	330706	331548	.	-	.	ID=gene0329;Parent=gene0329;Name=ccmF;product=c-type cytochrome biogenesis protein CcmI;Locus_tag=gene0329
Scaffold1	.	gene	331545	332003	.	-	.	ID=gene0330;Name=ccmH;Locus_tag=gene0330
Scaffold1	.	CDS	331545	332003	.	-	.	ID=gene0330;Parent=gene0330;Name=ccmH;product=cytochrome C;Locus_tag=gene0330
Scaffold1	.	gene	332003	332557	.	-	.	ID=gene0331;Name=ccmG;Locus_tag=gene0331
Scaffold1	.	CDS	332003	332557	.	-	.	ID=gene0331;Parent=gene0331;Name=ccmG;product=DsbE family thiol:disulfide interchange protein;Locus_tag=gene0331
Scaffold1	.	gene	332554	334506	.	-	.	ID=gene0332;Name=ccmF;Locus_tag=gene0332
Scaffold1	.	CDS	332554	334506	.	-	.	ID=gene0332;Parent=gene0332;Name=ccmF;product=MULTISPECIES: heme lyase CcmF/NrfE family subunit;Locus_tag=gene0332
Scaffold1	.	gene	334503	334961	.	-	.	ID=gene0333;Name=ccmE;Locus_tag=gene0333
Scaffold1	.	CDS	334503	334961	.	-	.	ID=gene0333;Parent=gene0333;Name=ccmE;product=MULTISPECIES: cytochrome c maturation protein CcmE;Locus_tag=gene0333
Scaffold1	.	gene	334945	335175	.	-	.	ID=gene0334;Name=ccmD;Locus_tag=gene0334
Scaffold1	.	CDS	334945	335175	.	-	.	ID=gene0334;Parent=gene0334;Name=ccmD;product=heme exporter protein CcmD;Locus_tag=gene0334
Scaffold1	.	gene	335172	335909	.	-	.	ID=gene0335;Name=ccmC;Locus_tag=gene0335
Scaffold1	.	CDS	335172	335909	.	-	.	ID=gene0335;Parent=gene0335;Name=ccmC;product=heme ABC transporter permease;Locus_tag=gene0335
Scaffold1	.	gene	335959	336618	.	-	.	ID=gene0336;Name=ccmB;Locus_tag=gene0336
Scaffold1	.	CDS	335959	336618	.	-	.	ID=gene0336;Parent=gene0336;Name=ccmB;product=MULTISPECIES: heme exporter protein CcmB;Locus_tag=gene0336
Scaffold1	.	gene	336615	337238	.	-	.	ID=gene0337;Name=ccmA;Locus_tag=gene0337
Scaffold1	.	CDS	336615	337238	.	-	.	ID=gene0337;Parent=gene0337;Name=ccmA;product=MULTISPECIES: cytochrome c biogenesis heme-transporting ATPase CcmA;Locus_tag=gene0337
Scaffold1	.	gene	337322	338662	.	-	.	ID=gene0338;Name=adhB;Locus_tag=gene0338
Scaffold1	.	CDS	337322	338662	.	-	.	ID=gene0338;Parent=gene0338;Name=adhB;product=MULTISPECIES: cytochrome c;Locus_tag=gene0338
Scaffold1	.	gene	338673	340457	.	-	.	ID=gene0339;Locus_tag=gene0339
Scaffold1	.	CDS	338673	340457	.	-	.	ID=gene0339;Parent=gene0339;product=MULTISPECIES: GMC family oxidoreductase;Locus_tag=gene0339
Scaffold1	.	gene	340460	341215	.	-	.	ID=gene0340;Locus_tag=gene0340
Scaffold1	.	CDS	340460	341215	.	-	.	ID=gene0340;Parent=gene0340;product=MULTISPECIES: gluconate 2-dehydrogenase subunit 3 family protein;Locus_tag=gene0340
Scaffold1	.	gene	341717	342088	.	+	.	ID=gene0341;Name=gloA;Locus_tag=gene0341
Scaffold1	.	CDS	341717	342088	.	+	.	ID=gene0341;Parent=gene0341;Name=gloA;product=MULTISPECIES: VOC family protein;Locus_tag=gene0341
Scaffold1	.	gene	342149	342832	.	-	.	ID=gene0342;Locus_tag=gene0342
Scaffold1	.	CDS	342149	342832	.	-	.	ID=gene0342;Parent=gene0342;product=MULTISPECIES: YrhA family protein;Locus_tag=gene0342
Scaffold1	.	gene	342843	343958	.	-	.	ID=gene0343;Locus_tag=gene0343
Scaffold1	.	CDS	342843	343958	.	-	.	ID=gene0343;Parent=gene0343;product=hypothetical protein;Locus_tag=gene0343
Scaffold1	.	gene	344766	345053	.	-	.	ID=gene0344;Locus_tag=gene0344
Scaffold1	.	CDS	344766	345053	.	-	.	ID=gene0344;Parent=gene0344;product=MULTISPECIES: type I-E CRISPR-associated endoribonuclease Cas2e;Locus_tag=gene0344
Scaffold1	.	gene	345031	345906	.	-	.	ID=gene0345;Locus_tag=gene0345
Scaffold1	.	CDS	345031	345906	.	-	.	ID=gene0345;Parent=gene0345;product=MULTISPECIES: type I-E CRISPR-associated endonuclease Cas1e;Locus_tag=gene0345
Scaffold1	.	gene	345906	346622	.	-	.	ID=gene0346;Name=casD;Locus_tag=gene0346
Scaffold1	.	CDS	345906	346622	.	-	.	ID=gene0346;Parent=gene0346;Name=casD;product=MULTISPECIES: type I-E CRISPR-associated protein Cas5/CasD;Locus_tag=gene0346
Scaffold1	.	gene	346695	347669	.	-	.	ID=gene0347;Name=casC;Locus_tag=gene0347
Scaffold1	.	CDS	346695	347669	.	-	.	ID=gene0347;Parent=gene0347;Name=casC;product=type I-E CRISPR-associated protein Cas7/Cse4/CasC;Locus_tag=gene0347
Scaffold1	.	gene	347699	348346	.	-	.	ID=gene0348;Name=casE;Locus_tag=gene0348
Scaffold1	.	CDS	347699	348346	.	-	.	ID=gene0348;Parent=gene0348;Name=casE;product=MULTISPECIES: type I-E CRISPR-associated protein Cas6/Cse3/CasE;Locus_tag=gene0348
Scaffold1	.	gene	348339	348905	.	-	.	ID=gene0349;Name=casB;Locus_tag=gene0349
Scaffold1	.	CDS	348339	348905	.	-	.	ID=gene0349;Parent=gene0349;Name=casB;product=MULTISPECIES: type I-E CRISPR-associated protein Cse2/CasB;Locus_tag=gene0349
Scaffold1	.	gene	348917	350440	.	-	.	ID=gene0350;Name=casA;Locus_tag=gene0350
Scaffold1	.	CDS	348917	350440	.	-	.	ID=gene0350;Parent=gene0350;Name=casA;product=type I-E CRISPR-associated protein Cse1/CasA;Locus_tag=gene0350
Scaffold1	.	gene	350444	353059	.	-	.	ID=gene0351;Locus_tag=gene0351
Scaffold1	.	CDS	350444	353059	.	-	.	ID=gene0351;Parent=gene0351;product=CRISPR-associated helicase Cas3';Locus_tag=gene0351
Scaffold1	.	gene	354301	355371	.	-	.	ID=gene0352;Name=afuC;Locus_tag=gene0352
Scaffold1	.	CDS	354301	355371	.	-	.	ID=gene0352;Parent=gene0352;Name=afuC;product=ABC transporter ATP-binding protein;Locus_tag=gene0352
Scaffold1	.	gene	355364	357133	.	-	.	ID=gene0353;Name=afuB;Locus_tag=gene0353
Scaffold1	.	CDS	355364	357133	.	-	.	ID=gene0353;Parent=gene0353;Name=afuB;product=MULTISPECIES: iron ABC transporter permease;Locus_tag=gene0353
Scaffold1	.	gene	357207	358295	.	-	.	ID=gene0354;Name=afuA;Locus_tag=gene0354
Scaffold1	.	CDS	357207	358295	.	-	.	ID=gene0354;Parent=gene0354;Name=afuA;product=MULTISPECIES: ABC transporter substrate-binding protein;Locus_tag=gene0354
Scaffold1	.	gene	358598	359677	.	+	.	ID=gene0355;Name=hcxB;Locus_tag=gene0355
Scaffold1	.	CDS	358598	359677	.	+	.	ID=gene0355;Parent=gene0355;Name=hcxB;product=MULTISPECIES: malate/lactate/ureidoglycolate dehydrogenase;Locus_tag=gene0355
Scaffold1	.	gene	359925	362075	.	+	.	ID=gene0356;Name=fdhF;Locus_tag=gene0356
Scaffold1	.	CDS	359925	362075	.	+	.	ID=gene0356;Parent=gene0356;Name=fdhF;product=formate dehydrogenase subunit alpha;Locus_tag=gene0356
Scaffold1	.	gene	362118	363275	.	-	.	ID=gene0357;Name=hipO;Locus_tag=gene0357
Scaffold1	.	CDS	362118	363275	.	-	.	ID=gene0357;Parent=gene0357;Name=hipO;product=MULTISPECIES: M20 aminoacylase family protein;Locus_tag=gene0357
Scaffold1	.	gene	363571	364770	.	+	.	ID=gene0358;Locus_tag=gene0358
Scaffold1	.	CDS	363571	364770	.	+	.	ID=gene0358;Parent=gene0358;product=MULTISPECIES: MFS transporter;Locus_tag=gene0358
Scaffold1	.	gene	364886	365320	.	+	.	ID=gene0359;Name=gloA;Locus_tag=gene0359
Scaffold1	.	CDS	364886	365320	.	+	.	ID=gene0359;Parent=gene0359;Name=gloA;product=VOC family protein;Locus_tag=gene0359
Scaffold1	.	gene	365886	367118	.	+	.	ID=gene0360;Name=mdtM;Locus_tag=gene0360
Scaffold1	.	CDS	365886	367118	.	+	.	ID=gene0360;Parent=gene0360;Name=mdtM;product=multidrug efflux MFS transporter MdtM;Locus_tag=gene0360
Scaffold1	.	gene	367155	367547	.	+	.	ID=gene0361;Locus_tag=gene0361
Scaffold1	.	CDS	367155	367547	.	+	.	ID=gene0361;Parent=gene0361;product=MULTISPECIES: VOC family protein;Locus_tag=gene0361
Scaffold1	.	gene	367676	368290	.	-	.	ID=gene0362;Locus_tag=gene0362
Scaffold1	.	CDS	367676	368290	.	-	.	ID=gene0362;Parent=gene0362;product=DUF1062 domain-containing protein;Locus_tag=gene0362
Scaffold1	.	gene	368563	369285	.	-	.	ID=gene0363;Locus_tag=gene0363
Scaffold1	.	CDS	368563	369285	.	-	.	ID=gene0363;Parent=gene0363;product=MULTISPECIES: amino acid ABC transporter ATP-binding protein;Locus_tag=gene0363
Scaffold1	.	gene	369272	370036	.	-	.	ID=gene0364;Locus_tag=gene0364
Scaffold1	.	CDS	369272	370036	.	-	.	ID=gene0364;Parent=gene0364;product=MULTISPECIES: amino acid ABC transporter permease;Locus_tag=gene0364
Scaffold1	.	gene	370100	370867	.	-	.	ID=gene0365;Locus_tag=gene0365
Scaffold1	.	CDS	370100	370867	.	-	.	ID=gene0365;Parent=gene0365;product=MULTISPECIES: basic amino acid ABC transporter substrate-binding protein;Locus_tag=gene0365
Scaffold1	.	gene	370960	371862	.	-	.	ID=gene0366;Name=hexR;Locus_tag=gene0366
Scaffold1	.	CDS	370960	371862	.	-	.	ID=gene0366;Parent=gene0366;Name=hexR;product=MurR/RpiR family transcriptional regulator;Locus_tag=gene0366
Scaffold1	.	gene	371859	372812	.	-	.	ID=gene0367;Locus_tag=gene0367
Scaffold1	.	CDS	371859	372812	.	-	.	ID=gene0367;Parent=gene0367;product=iron ABC transporter, periplasmic iron-binding protein;Locus_tag=gene0367
Scaffold1	.	gene	372826	373878	.	-	.	ID=gene0368;Locus_tag=gene0368
Scaffold1	.	CDS	372826	373878	.	-	.	ID=gene0368;Parent=gene0368;product=MULTISPECIES: iron ABC transporter permease;Locus_tag=gene0368
Scaffold1	.	gene	373875	374900	.	-	.	ID=gene0369;Locus_tag=gene0369
Scaffold1	.	CDS	373875	374900	.	-	.	ID=gene0369;Parent=gene0369;product=MULTISPECIES: iron ABC transporter permease;Locus_tag=gene0369
Scaffold1	.	gene	374897	375718	.	-	.	ID=gene0370;Locus_tag=gene0370
Scaffold1	.	CDS	374897	375718	.	-	.	ID=gene0370;Parent=gene0370;product=MULTISPECIES: ABC transporter ATP-binding protein;Locus_tag=gene0370
Scaffold1	.	gene	376143	378296	.	+	.	ID=gene0371;Locus_tag=gene0371
Scaffold1	.	CDS	376143	378296	.	+	.	ID=gene0371;Parent=gene0371;product=TonB-dependent receptor;Locus_tag=gene0371
Scaffold1	.	gene	378444	379232	.	-	.	ID=gene0372;Name=ssuB;Locus_tag=gene0372
Scaffold1	.	CDS	378444	379232	.	-	.	ID=gene0372;Parent=gene0372;Name=ssuB;product=MULTISPECIES: ABC transporter ATP-binding protein;Locus_tag=gene0372
Scaffold1	.	gene	379226	380221	.	-	.	ID=gene0373;Name=ssuC;Locus_tag=gene0373
Scaffold1	.	CDS	379226	380221	.	-	.	ID=gene0373;Parent=gene0373;Name=ssuC;product=MULTISPECIES: ABC transporter permease subunit;Locus_tag=gene0373
Scaffold1	.	gene	380202	381239	.	-	.	ID=gene0374;Name=ssuA;Locus_tag=gene0374
Scaffold1	.	CDS	380202	381239	.	-	.	ID=gene0374;Parent=gene0374;Name=ssuA;product=MULTISPECIES: ABC transporter substrate-binding protein;Locus_tag=gene0374
Scaffold1	.	gene	381236	382198	.	-	.	ID=gene0375;Name=ssuA;Locus_tag=gene0375
Scaffold1	.	CDS	381236	382198	.	-	.	ID=gene0375;Parent=gene0375;Name=ssuA;product=ABC transporter substrate-binding protein;Locus_tag=gene0375
Scaffold1	.	gene	382204	383355	.	-	.	ID=gene0376;Name=mmgC;Locus_tag=gene0376
Scaffold1	.	CDS	382204	383355	.	-	.	ID=gene0376;Parent=gene0376;Name=mmgC;product=MULTISPECIES: acyl-CoA dehydrogenase family protein;Locus_tag=gene0376
Scaffold1	.	gene	383352	384437	.	-	.	ID=gene0377;Name=ssuD;Locus_tag=gene0377
Scaffold1	.	CDS	383352	384437	.	-	.	ID=gene0377;Parent=gene0377;Name=ssuD;product=monooxygenase, luciferase family;Locus_tag=gene0377
Scaffold1	.	gene	384582	385475	.	-	.	ID=gene0378;Name=cbbR;Locus_tag=gene0378
Scaffold1	.	CDS	384582	385475	.	-	.	ID=gene0378;Parent=gene0378;Name=cbbR;product=MULTISPECIES: LysR family transcriptional regulator;Locus_tag=gene0378
Scaffold1	.	gene	385582	386184	.	+	.	ID=gene0379;Name=mdo;Locus_tag=gene0379
Scaffold1	.	CDS	385582	386184	.	+	.	ID=gene0379;Parent=gene0379;Name=mdo;product=MULTISPECIES: cysteine dioxygenase type I;Locus_tag=gene0379
Scaffold1	.	gene	386190	387770	.	+	.	ID=gene0380;Name=metC;Locus_tag=gene0380
Scaffold1	.	CDS	386190	387770	.	+	.	ID=gene0380;Parent=gene0380;Name=metC;product=MULTISPECIES: rhodanese homology domain-containing protein;Locus_tag=gene0380
Scaffold1	.	gene	387783	388508	.	-	.	ID=gene0381;Name=yfiH;Locus_tag=gene0381
Scaffold1	.	CDS	387783	388508	.	-	.	ID=gene0381;Parent=gene0381;Name=yfiH;product=MULTISPECIES: polyphenol oxidase family protein;Locus_tag=gene0381
Scaffold1	.	gene	388611	389807	.	-	.	ID=gene0382;Name=mhpT;Locus_tag=gene0382
Scaffold1	.	CDS	388611	389807	.	-	.	ID=gene0382;Parent=gene0382;Name=mhpT;product=3-(3-hydroxy-phenyl)propionate transporter MhpT;Locus_tag=gene0382
Scaffold1	.	gene	389883	390899	.	-	.	ID=gene0383;Name=mhpE;Locus_tag=gene0383
Scaffold1	.	CDS	389883	390899	.	-	.	ID=gene0383;Parent=gene0383;Name=mhpE;product=4-hydroxy-2-oxovalerate aldolase;Locus_tag=gene0383
Scaffold1	.	gene	390896	391846	.	-	.	ID=gene0384;Name=mhpF;Locus_tag=gene0384
Scaffold1	.	CDS	390896	391846	.	-	.	ID=gene0384;Parent=gene0384;Name=mhpF;product=MULTISPECIES: acetaldehyde dehydrogenase (acetylating);Locus_tag=gene0384
Scaffold1	.	gene	391839	392645	.	-	.	ID=gene0385;Name=mhpD;Locus_tag=gene0385
Scaffold1	.	CDS	391839	392645	.	-	.	ID=gene0385;Parent=gene0385;Name=mhpD;product=2-keto-4-pentenoate hydratase;Locus_tag=gene0385
Scaffold1	.	gene	392656	393522	.	-	.	ID=gene0386;Name=mhpC;Locus_tag=gene0386
Scaffold1	.	CDS	392656	393522	.	-	.	ID=gene0386;Parent=gene0386;Name=mhpC;product=MULTISPECIES: alpha/beta fold hydrolase;Locus_tag=gene0386
Scaffold1	.	gene	393540	394484	.	-	.	ID=gene0387;Name=mhpB;Locus_tag=gene0387
Scaffold1	.	CDS	393540	394484	.	-	.	ID=gene0387;Parent=gene0387;Name=mhpB;product=3-carboxyethylcatechol 2,3-dioxygenase;Locus_tag=gene0387
Scaffold1	.	gene	394486	396150	.	-	.	ID=gene0388;Name=mhpA;Locus_tag=gene0388
Scaffold1	.	CDS	394486	396150	.	-	.	ID=gene0388;Parent=gene0388;Name=mhpA;product=bifunctional 3-(3-hydroxy-phenyl)propionate/3-hydroxycinnamic acid hydroxylase;Locus_tag=gene0388
Scaffold1	.	gene	396328	397140	.	+	.	ID=gene0389;Name=mhpR;Locus_tag=gene0389
Scaffold1	.	CDS	396328	397140	.	+	.	ID=gene0389;Parent=gene0389;Name=mhpR;product=MULTISPECIES: DNA-binding transcriptional regulator;Locus_tag=gene0389
Scaffold1	.	gene	397232	398290	.	+	.	ID=gene0390;Locus_tag=gene0390
Scaffold1	.	CDS	397232	398290	.	+	.	ID=gene0390;Parent=gene0390;product=ABC transporter substrate-binding protein;Locus_tag=gene0390
Scaffold1	.	gene	398280	399287	.	+	.	ID=gene0391;Locus_tag=gene0391
Scaffold1	.	CDS	398280	399287	.	+	.	ID=gene0391;Parent=gene0391;product=iron ABC transporter permease;Locus_tag=gene0391
Scaffold1	.	gene	399284	400033	.	+	.	ID=gene0392;Locus_tag=gene0392
Scaffold1	.	CDS	399284	400033	.	+	.	ID=gene0392;Parent=gene0392;product=MULTISPECIES: ABC transporter ATP-binding protein;Locus_tag=gene0392
Scaffold1	.	gene	400017	400760	.	-	.	ID=gene0393;Name=modA;Locus_tag=gene0393
Scaffold1	.	CDS	400017	400760	.	-	.	ID=gene0393;Parent=gene0393;Name=modA;product=MULTISPECIES: substrate-binding domain-containing protein;Locus_tag=gene0393
Scaffold1	.	gene	400817	401653	.	-	.	ID=gene0394;Name=aroE;Locus_tag=gene0394
Scaffold1	.	CDS	400817	401653	.	-	.	ID=gene0394;Parent=gene0394;Name=aroE;product=MULTISPECIES: shikimate 5-dehydrogenase;Locus_tag=gene0394
Scaffold1	.	gene	401669	402991	.	-	.	ID=gene0395;Name=dgoT;Locus_tag=gene0395
Scaffold1	.	CDS	401669	402991	.	-	.	ID=gene0395;Parent=gene0395;Name=dgoT;product=MULTISPECIES: MFS transporter;Locus_tag=gene0395
Scaffold1	.	gene	402988	404916	.	-	.	ID=gene0396;Name=quiC1;Locus_tag=gene0396
Scaffold1	.	CDS	402988	404916	.	-	.	ID=gene0396;Parent=gene0396;Name=quiC1;product=sugar phosphate isomerase/epimerase and 4-hydroxyphenylpyruvate domain-containing protein;Locus_tag=gene0396
Scaffold1	.	gene	405043	405681	.	+	.	ID=gene0397;Name=nicS;Locus_tag=gene0397
Scaffold1	.	CDS	405043	405681	.	+	.	ID=gene0397;Parent=gene0397;Name=nicS;product=MULTISPECIES: TetR family transcriptional regulator;Locus_tag=gene0397
Scaffold1	.	gene	405699	405911	.	-	.	ID=gene0398;Name=fumD;Locus_tag=gene0398
Scaffold1	.	CDS	405699	405911	.	-	.	ID=gene0398;Parent=gene0398;Name=fumD;product=MULTISPECIES: fumarate hydratase FumD;Locus_tag=gene0398
Scaffold1	.	gene	406417	407829	.	+	.	ID=gene0399;Name=pyk;Locus_tag=gene0399
Scaffold1	.	CDS	406417	407829	.	+	.	ID=gene0399;Parent=gene0399;Name=pyk;product=MULTISPECIES: pyruvate kinase PykF;Locus_tag=gene0399
Scaffold1	.	gene	408142	408378	.	+	.	ID=gene0400;Name=lpp;Locus_tag=gene0400
Scaffold1	.	CDS	408142	408378	.	+	.	ID=gene0400;Parent=gene0400;Name=lpp;product=major outer membrane lipoprotein;Locus_tag=gene0400
Scaffold1	.	gene	408440	409426	.	-	.	ID=gene0401;Name=ynhG;Locus_tag=gene0401
Scaffold1	.	CDS	408440	409426	.	-	.	ID=gene0401;Parent=gene0401;Name=ynhG;product=MULTISPECIES: L,D-transpeptidase family protein;Locus_tag=gene0401
Scaffold1	.	gene	409526	409942	.	-	.	ID=gene0402;Name=sufE;Locus_tag=gene0402
Scaffold1	.	CDS	409526	409942	.	-	.	ID=gene0402;Parent=gene0402;Name=sufE;product=MULTISPECIES: cysteine desulfuration protein SufE;Locus_tag=gene0402
Scaffold1	.	gene	409954	411174	.	-	.	ID=gene0403;Name=sufS;Locus_tag=gene0403
Scaffold1	.	CDS	409954	411174	.	-	.	ID=gene0403;Parent=gene0403;Name=sufS;product=cysteine desulfurase SufS;Locus_tag=gene0403
Scaffold1	.	gene	411171	412445	.	-	.	ID=gene0404;Name=sufD;Locus_tag=gene0404
Scaffold1	.	CDS	411171	412445	.	-	.	ID=gene0404;Parent=gene0404;Name=sufD;product=MULTISPECIES: Fe-S cluster assembly protein SufD;Locus_tag=gene0404
Scaffold1	.	gene	412420	413166	.	-	.	ID=gene0405;Name=sufC;Locus_tag=gene0405
Scaffold1	.	CDS	412420	413166	.	-	.	ID=gene0405;Parent=gene0405;Name=sufC;product=MULTISPECIES: Fe-S cluster assembly ATPase SufC;Locus_tag=gene0405
Scaffold1	.	gene	413183	414670	.	-	.	ID=gene0406;Name=sufB;Locus_tag=gene0406
Scaffold1	.	CDS	413183	414670	.	-	.	ID=gene0406;Parent=gene0406;Name=sufB;product=Fe-S cluster assembly protein SufB;Locus_tag=gene0406
Scaffold1	.	gene	414673	415050	.	-	.	ID=gene0407;Name=sufA;Locus_tag=gene0407
Scaffold1	.	CDS	414673	415050	.	-	.	ID=gene0407;Parent=gene0407;Name=sufA;product=MULTISPECIES: Fe-S cluster assembly scaffold SufA;Locus_tag=gene0407
Scaffold1	.	gene	415458	415655	.	-	.	ID=gene0408;Locus_tag=gene0408
Scaffold1	.	CDS	415458	415655	.	-	.	ID=gene0408;Parent=gene0408;product=MULTISPECIES: hypothetical protein;Locus_tag=gene0408
Scaffold1	.	gene	415892	416287	.	+	.	ID=gene0409;Name=mexG;Locus_tag=gene0409
Scaffold1	.	CDS	415892	416287	.	+	.	ID=gene0409;Parent=gene0409;Name=mexG;product=MULTISPECIES: DoxX family protein;Locus_tag=gene0409
Scaffold1	.	gene	416284	416916	.	+	.	ID=gene0410;Name=mexL;Locus_tag=gene0410
Scaffold1	.	CDS	416284	416916	.	+	.	ID=gene0410;Parent=gene0410;Name=mexL;product=MULTISPECIES: TetR/AcrR family transcriptional regulator;Locus_tag=gene0410
Scaffold1	.	gene	417171	418355	.	+	.	ID=gene0411;Name=lldD;Locus_tag=gene0411
Scaffold1	.	CDS	417171	418355	.	+	.	ID=gene0411;Parent=gene0411;Name=lldD;product=MULTISPECIES: FMN-dependent L-lactate dehydrogenase LldD;Locus_tag=gene0411
Scaffold1	.	gene	418411	421503	.	-	.	ID=gene0412;Name=mexK;Locus_tag=gene0412
Scaffold1	.	CDS	418411	421503	.	-	.	ID=gene0412;Parent=gene0412;Name=mexK;product=efflux RND transporter permease subunit;Locus_tag=gene0412
Scaffold1	.	gene	421500	422609	.	-	.	ID=gene0413;Name=mexJ;Locus_tag=gene0413
Scaffold1	.	CDS	421500	422609	.	-	.	ID=gene0413;Parent=gene0413;Name=mexJ;product=MULTISPECIES: efflux RND transporter periplasmic adaptor subunit;Locus_tag=gene0413
Scaffold1	.	gene	422684	423220	.	-	.	ID=gene0414;Name=kstR2;Locus_tag=gene0414
Scaffold1	.	CDS	422684	423220	.	-	.	ID=gene0414;Parent=gene0414;Name=kstR2;product=MULTISPECIES: TetR/AcrR family transcriptional regulator;Locus_tag=gene0414
Scaffold1	.	gene	423394	424389	.	-	.	ID=gene0415;Locus_tag=gene0415
Scaffold1	.	CDS	423394	424389	.	-	.	ID=gene0415;Parent=gene0415;product=NAD(P)H-binding protein;Locus_tag=gene0415
Scaffold1	.	gene	424486	425397	.	+	.	ID=gene0416;Name=dmlR;Locus_tag=gene0416
Scaffold1	.	CDS	424486	425397	.	+	.	ID=gene0416;Parent=gene0416;Name=dmlR;product=LysR family transcriptional regulator;Locus_tag=gene0416
Scaffold1	.	gene	425556	426554	.	+	.	ID=gene0417;Locus_tag=gene0417
Scaffold1	.	CDS	425556	426554	.	+	.	ID=gene0417;Parent=gene0417;product=MULTISPECIES: ABC transporter substrate-binding protein;Locus_tag=gene0417
Scaffold1	.	gene	426554	427591	.	+	.	ID=gene0418;Locus_tag=gene0418
Scaffold1	.	CDS	426554	427591	.	+	.	ID=gene0418;Parent=gene0418;product=iron ABC transporter permease;Locus_tag=gene0418
Scaffold1	.	gene	427591	428352	.	+	.	ID=gene0419;Locus_tag=gene0419
Scaffold1	.	CDS	427591	428352	.	+	.	ID=gene0419;Parent=gene0419;product=MULTISPECIES: ABC transporter ATP-binding protein;Locus_tag=gene0419
Scaffold1	.	gene	428364	429596	.	+	.	ID=gene0420;Name=mdtH;Locus_tag=gene0420
Scaffold1	.	CDS	428364	429596	.	+	.	ID=gene0420;Parent=gene0420;Name=mdtH;product=hypothetical protein;Locus_tag=gene0420
Scaffold1	.	gene	429679	430710	.	-	.	ID=gene0421;Name=metE;Locus_tag=gene0421
Scaffold1	.	CDS	429679	430710	.	-	.	ID=gene0421;Parent=gene0421;Name=metE;product=MULTISPECIES: methionine synthase;Locus_tag=gene0421
Scaffold1	.	gene	430734	431714	.	-	.	ID=gene0422;Locus_tag=gene0422
Scaffold1	.	CDS	430734	431714	.	-	.	ID=gene0422;Parent=gene0422;product=MULTISPECIES: DUF1852 domain-containing protein;Locus_tag=gene0422
Scaffold1	.	gene	431964	432182	.	-	.	ID=gene0423;Locus_tag=gene0423
Scaffold1	.	CDS	431964	432182	.	-	.	ID=gene0423;Parent=gene0423;product=hypothetical protein;Locus_tag=gene0423
Scaffold1	.	gene	432298	432618	.	+	.	ID=gene0424;Locus_tag=gene0424
Scaffold1	.	CDS	432298	432618	.	+	.	ID=gene0424;Parent=gene0424;product=hypothetical protein;Locus_tag=gene0424
Scaffold1	.	gene	432716	432964	.	-	.	ID=gene0425;Locus_tag=gene0425
Scaffold1	.	CDS	432716	432964	.	-	.	ID=gene0425;Parent=gene0425;product=MULTISPECIES: GlsB/YeaQ/YmgE family stress response membrane protein;Locus_tag=gene0425
Scaffold1	.	gene	433169	433579	.	-	.	ID=gene0426;Name=menI;Locus_tag=gene0426
Scaffold1	.	CDS	433169	433579	.	-	.	ID=gene0426;Parent=gene0426;Name=menI;product=1,4-dihydroxy-2-naphthoyl-CoA hydrolase;Locus_tag=gene0426
Scaffold1	.	gene	433576	436632	.	-	.	ID=gene0427;Name=ydiJ;Locus_tag=gene0427
Scaffold1	.	CDS	433576	436632	.	-	.	ID=gene0427;Parent=gene0427;Name=ydiJ;product=FAD-binding and (Fe-S)-binding domain-containing protein;Locus_tag=gene0427
Scaffold1	.	gene	436851	437963	.	+	.	ID=gene0428;Locus_tag=gene0428
Scaffold1	.	CDS	436851	437963	.	+	.	ID=gene0428;Parent=gene0428;product=MULTISPECIES: AI-2E family transporter YdiK;Locus_tag=gene0428
Scaffold1	.	gene	438296	438910	.	-	.	ID=gene0429;Locus_tag=gene0429
Scaffold1	.	CDS	438296	438910	.	-	.	ID=gene0429;Parent=gene0429;product=hypothetical protein;Locus_tag=gene0429
Scaffold1	.	gene	439314	441692	.	-	.	ID=gene0430;Name=ppsA;Locus_tag=gene0430
Scaffold1	.	CDS	439314	441692	.	-	.	ID=gene0430;Parent=gene0430;Name=ppsA;product=MULTISPECIES: phosphoenolpyruvate synthase;Locus_tag=gene0430
Scaffold1	.	gene	442032	442865	.	+	.	ID=gene0431;Name=ppsR;Locus_tag=gene0431
Scaffold1	.	CDS	442032	442865	.	+	.	ID=gene0431;Parent=gene0431;Name=ppsR;product=MULTISPECIES: pyruvate, water dikinase regulatory protein;Locus_tag=gene0431
Scaffold1	.	gene	443020	444066	.	+	.	ID=gene0432;Name=aroF;Locus_tag=gene0432
Scaffold1	.	CDS	443020	444066	.	+	.	ID=gene0432;Parent=gene0432;Name=aroF;product=MULTISPECIES: 3-deoxy-7-phosphoheptulonate synthase AroH;Locus_tag=gene0432
Scaffold1	.	gene	444174	444401	.	+	.	ID=gene0433;Locus_tag=gene0433
Scaffold1	.	CDS	444174	444401	.	+	.	ID=gene0433;Parent=gene0433;product=hemin uptake protein HemP;Locus_tag=gene0433
Scaffold1	.	gene	444431	445873	.	-	.	ID=gene0434;Name=selO;Locus_tag=gene0434
Scaffold1	.	CDS	444431	445873	.	-	.	ID=gene0434;Parent=gene0434;Name=selO;product=MULTISPECIES: protein adenylyltransferase SelO;Locus_tag=gene0434
Scaffold1	.	gene	445987	446451	.	-	.	ID=gene0435;Name=nlpC;Locus_tag=gene0435
Scaffold1	.	CDS	445987	446451	.	-	.	ID=gene0435;Parent=gene0435;Name=nlpC;product=MULTISPECIES: NlpC/P60 family protein;Locus_tag=gene0435
Scaffold1	.	gene	446533	447282	.	-	.	ID=gene0436;Name=btuD;Locus_tag=gene0436
Scaffold1	.	CDS	446533	447282	.	-	.	ID=gene0436;Parent=gene0436;Name=btuD;product=vitamin B12 ABC transporter ATP-binding protein BtuD;Locus_tag=gene0436
Scaffold1	.	gene	447282	447833	.	-	.	ID=gene0437;Name=btuE;Locus_tag=gene0437
Scaffold1	.	CDS	447282	447833	.	-	.	ID=gene0437;Parent=gene0437;Name=btuE;product=MULTISPECIES: glutathione peroxidase;Locus_tag=gene0437
Scaffold1	.	gene	448070	448870	.	+	.	ID=gene0438;Name=metQ;Locus_tag=gene0438
Scaffold1	.	CDS	448070	448870	.	+	.	ID=gene0438;Parent=gene0438;Name=metQ;product=MULTISPECIES: MetQ/NlpA family lipoprotein;Locus_tag=gene0438
Scaffold1	.	gene	448907	449893	.	-	.	ID=gene0439;Name=btuC;Locus_tag=gene0439
Scaffold1	.	CDS	448907	449893	.	-	.	ID=gene0439;Parent=gene0439;Name=btuC;product=MULTISPECIES: vitamin B12 ABC transporter permease BtuC;Locus_tag=gene0439
Scaffold1	.	gene	450015	451448	.	-	.	ID=gene0440;Locus_tag=gene0440
Scaffold1	.	CDS	450015	451448	.	-	.	ID=gene0440;Parent=gene0440;product=MULTISPECIES: gluconate:proton symporter;Locus_tag=gene0440
Scaffold1	.	gene	451729	452643	.	+	.	ID=gene0441;Name=nac;Locus_tag=gene0441
Scaffold1	.	CDS	451729	452643	.	+	.	ID=gene0441;Parent=gene0441;Name=nac;product=MULTISPECIES: LysR family transcriptional regulator;Locus_tag=gene0441
Scaffold1	.	gene	452693	453946	.	+	.	ID=gene0442;Name=dadA;Locus_tag=gene0442
Scaffold1	.	CDS	452693	453946	.	+	.	ID=gene0442;Parent=gene0442;Name=dadA;product=D-amino acid dehydrogenase;Locus_tag=gene0442
Scaffold1	.	gene	453928	454296	.	+	.	ID=gene0443;Locus_tag=gene0443
Scaffold1	.	CDS	453928	454296	.	+	.	ID=gene0443;Parent=gene0443;product=2-aminomuconate deaminase;Locus_tag=gene0443
Scaffold1	.	gene	454349	454648	.	-	.	ID=gene0444;Name=ihfA;Locus_tag=gene0444
Scaffold1	.	CDS	454349	454648	.	-	.	ID=gene0444;Parent=gene0444;Name=ihfA;product=MULTISPECIES: integration host factor subunit alpha;Locus_tag=gene0444
Scaffold1	.	gene	454653	457040	.	-	.	ID=gene0445;Name=pheT;Locus_tag=gene0445
Scaffold1	.	CDS	454653	457040	.	-	.	ID=gene0445;Parent=gene0445;Name=pheT;product=MULTISPECIES: phenylalanine--tRNA ligase subunit beta;Locus_tag=gene0445
Scaffold1	.	gene	457056	458039	.	-	.	ID=gene0446;Name=pheS;Locus_tag=gene0446
Scaffold1	.	CDS	457056	458039	.	-	.	ID=gene0446;Parent=gene0446;Name=pheS;product=MULTISPECIES: phenylalanine--tRNA ligase subunit alpha;Locus_tag=gene0446
Scaffold1	.	gene	458346	458702	.	-	.	ID=gene0447;Name=rplT;Locus_tag=gene0447
Scaffold1	.	CDS	458346	458702	.	-	.	ID=gene0447;Parent=gene0447;Name=rplT;product=MULTISPECIES: 50S ribosomal protein L20;Locus_tag=gene0447
Scaffold1	.	gene	458753	458950	.	-	.	ID=gene0448;Name=rpmI;Locus_tag=gene0448
Scaffold1	.	CDS	458753	458950	.	-	.	ID=gene0448;Parent=gene0448;Name=rpmI;product=MULTISPECIES: 50S ribosomal protein L35;Locus_tag=gene0448
Scaffold1	.	gene	459043	459477	.	-	.	ID=gene0449;Name=infC;Locus_tag=gene0449
Scaffold1	.	CDS	459043	459477	.	-	.	ID=gene0449;Parent=gene0449;Name=infC;product=translation initiation factor IF-3;Locus_tag=gene0449
Scaffold1	.	gene	459589	461517	.	-	.	ID=gene0450;Name=thrS;Locus_tag=gene0450
Scaffold1	.	CDS	459589	461517	.	-	.	ID=gene0450;Parent=gene0450;Name=thrS;product=MULTISPECIES: threonine--tRNA ligase;Locus_tag=gene0450
Scaffold1	.	gene	461949	462182	.	-	.	ID=gene0451;Locus_tag=gene0451
Scaffold1	.	CDS	461949	462182	.	-	.	ID=gene0451;Parent=gene0451;product=MULTISPECIES: hypothetical protein;Locus_tag=gene0451
Scaffold1	.	gene	462454	463212	.	-	.	ID=gene0452;Name=ydiY;Locus_tag=gene0452
Scaffold1	.	CDS	462454	463212	.	-	.	ID=gene0452;Parent=gene0452;Name=ydiY;product=MULTISPECIES: YdiY family protein;Locus_tag=gene0452
Scaffold1	.	gene	463569	464501	.	+	.	ID=gene0453;Name=pfkB;Locus_tag=gene0453
Scaffold1	.	CDS	463569	464501	.	+	.	ID=gene0453;Parent=gene0453;Name=pfkB;product=MULTISPECIES: 6-phosphofructokinase II;Locus_tag=gene0453
Scaffold1	.	gene	464596	464880	.	+	.	ID=gene0454;Locus_tag=gene0454
Scaffold1	.	CDS	464596	464880	.	+	.	ID=gene0454;Parent=gene0454;product=MULTISPECIES: type V toxin-antitoxin system endoribonuclease antitoxin GhoS;Locus_tag=gene0454
Scaffold1	.	gene	464986	465858	.	+	.	ID=gene0455;Locus_tag=gene0455
Scaffold1	.	CDS	464986	465858	.	+	.	ID=gene0455;Parent=gene0455;product=MULTISPECIES: fructosamine kinase family protein;Locus_tag=gene0455
Scaffold1	.	gene	465902	466639	.	-	.	ID=gene0456;Name=tonB;Locus_tag=gene0456
Scaffold1	.	CDS	465902	466639	.	-	.	ID=gene0456;Parent=gene0456;Name=tonB;product=TonB system transport protein TonB;Locus_tag=gene0456
Scaffold1	.	gene	466859	467155	.	+	.	ID=gene0457;Locus_tag=gene0457
Scaffold1	.	CDS	466859	467155	.	+	.	ID=gene0457;Parent=gene0457;product=MULTISPECIES: YciI family protein;Locus_tag=gene0457
Scaffold1	.	gene	467837	468484	.	+	.	ID=gene0458;Locus_tag=gene0458
Scaffold1	.	CDS	467837	468484	.	+	.	ID=gene0458;Parent=gene0458;product=YceI family protein;Locus_tag=gene0458
Scaffold1	.	gene	468970	469176	.	-	.	ID=gene0459;Locus_tag=gene0459
Scaffold1	.	CDS	468970	469176	.	-	.	ID=gene0459;Parent=gene0459;product=hypothetical protein;Locus_tag=gene0459
Scaffold1	.	gene	469287	470747	.	+	.	ID=gene0460;Name=clsA_B;Locus_tag=gene0460
Scaffold1	.	CDS	469287	470747	.	+	.	ID=gene0460;Parent=gene0460;Name=clsA_B;product=MULTISPECIES: cardiolipin synthase;Locus_tag=gene0460
Scaffold1	.	gene	470782	471111	.	+	.	ID=gene0461;Locus_tag=gene0461
Scaffold1	.	CDS	470782	471111	.	+	.	ID=gene0461;Parent=gene0461;product=MULTISPECIES: HI1450 family dsDNA-mimic protein;Locus_tag=gene0461
Scaffold1	.	gene	471174	472007	.	-	.	ID=gene0462;Name=trkA;Locus_tag=gene0462
Scaffold1	.	CDS	471174	472007	.	-	.	ID=gene0462;Parent=gene0462;Name=trkA;product=Potassium voltage-gated channel subfamily KQT;Locus_tag=gene0462
Scaffold1	.	gene	472056	473060	.	-	.	ID=gene0463;Name=oppF;Locus_tag=gene0463
Scaffold1	.	CDS	472056	473060	.	-	.	ID=gene0463;Parent=gene0463;Name=oppF;product=MULTISPECIES: murein tripeptide/oligopeptide ABC transporter ATP-binding protein OppF;Locus_tag=gene0463
Scaffold1	.	gene	473057	474070	.	-	.	ID=gene0464;Name=oppD;Locus_tag=gene0464
Scaffold1	.	CDS	473057	474070	.	-	.	ID=gene0464;Parent=gene0464;Name=oppD;product=MULTISPECIES: ABC transporter ATP-binding protein;Locus_tag=gene0464
Scaffold1	.	gene	474082	474990	.	-	.	ID=gene0465;Name=oppC;Locus_tag=gene0465
Scaffold1	.	CDS	474082	474990	.	-	.	ID=gene0465;Parent=gene0465;Name=oppC;product=MULTISPECIES: oligopeptide ABC transporter permease OppC;Locus_tag=gene0465
Scaffold1	.	gene	475005	475925	.	-	.	ID=gene0466;Name=oppB;Locus_tag=gene0466
Scaffold1	.	CDS	475005	475925	.	-	.	ID=gene0466;Parent=gene0466;Name=oppB;product=oligopeptide ABC transporter permease OppB;Locus_tag=gene0466
Scaffold1	.	gene	476011	477645	.	-	.	ID=gene0467;Name=oppA;Locus_tag=gene0467
Scaffold1	.	CDS	476011	477645	.	-	.	ID=gene0467;Parent=gene0467;Name=oppA;product=MULTISPECIES: oligopeptide ABC transporter substrate-binding protein OppA;Locus_tag=gene0467
Scaffold1	.	gene	478383	479030	.	-	.	ID=gene0468;Name=marC;Locus_tag=gene0468
Scaffold1	.	CDS	478383	479030	.	-	.	ID=gene0468;Parent=gene0468;Name=marC;product=MULTISPECIES: YchE family NAAT transporter;Locus_tag=gene0468
Scaffold1	.	gene	479507	482182	.	+	.	ID=gene0469;Name=adhE;Locus_tag=gene0469
Scaffold1	.	CDS	479507	482182	.	+	.	ID=gene0469;Parent=gene0469;Name=adhE;product=MULTISPECIES: bifunctional acetaldehyde-CoA/alcohol dehydrogenase;Locus_tag=gene0469
Scaffold1	.	gene	482330	482857	.	-	.	ID=gene0470;Name=tdk;Locus_tag=gene0470
Scaffold1	.	CDS	482330	482857	.	-	.	ID=gene0470;Parent=gene0470;Name=tdk;product=thymidine kinase;Locus_tag=gene0470
Scaffold1	.	gene	483509	483916	.	+	.	ID=gene0471;Name=hns;Locus_tag=gene0471
Scaffold1	.	CDS	483509	483916	.	+	.	ID=gene0471;Parent=gene0471;Name=hns;product=MULTISPECIES: histone-like nucleoid-structuring protein H-NS;Locus_tag=gene0471
Scaffold1	.	gene	484038	484940	.	-	.	ID=gene0472;Name=galU;Locus_tag=gene0472
Scaffold1	.	CDS	484038	484940	.	-	.	ID=gene0472;Parent=gene0472;Name=galU;product=MULTISPECIES: UTP--glucose-1-phosphate uridylyltransferase GalU;Locus_tag=gene0472
Scaffold1	.	gene	485138	486151	.	-	.	ID=gene0473;Name=rssB;Locus_tag=gene0473
Scaffold1	.	CDS	485138	486151	.	-	.	ID=gene0473;Parent=gene0473;Name=rssB;product=two-component system response regulator RssB;Locus_tag=gene0473
Scaffold1	.	gene	486241	487143	.	-	.	ID=gene0474;Locus_tag=gene0474
Scaffold1	.	CDS	486241	487143	.	-	.	ID=gene0474;Parent=gene0474;product=MULTISPECIES: patatin-like phospholipase RssA;Locus_tag=gene0474
Scaffold1	.	gene	487256	487714	.	+	.	ID=gene0475;Locus_tag=gene0475
Scaffold1	.	CDS	487256	487714	.	+	.	ID=gene0475;Parent=gene0475;product=MULTISPECIES: YchJ family protein;Locus_tag=gene0475
Scaffold1	.	gene	487757	488599	.	+	.	ID=gene0476;Name=purU;Locus_tag=gene0476
Scaffold1	.	CDS	487757	488599	.	+	.	ID=gene0476;Parent=gene0476;Name=purU;product=MULTISPECIES: formyltetrahydrofolate deformylase;Locus_tag=gene0476
Scaffold1	.	gene	488759	488843	.	.	.	ID=gene0477
Scaffold1	.	tRNA	488759	488843	.	.	.	ID=gene0477;Parent=gene0477;product=tRNA-Tyr;Locus_tag=gene0477
Scaffold1	.	gene	489059	489143	.	.	.	ID=gene0478
Scaffold1	.	tRNA	489059	489143	.	.	.	ID=gene0478;Parent=gene0478;product=tRNA-Tyr;Locus_tag=gene0478
Scaffold1	.	gene	489183	489267	.	.	.	ID=gene0479
Scaffold1	.	tRNA	489183	489267	.	.	.	ID=gene0479;Parent=gene0479;product=tRNA-Tyr;Locus_tag=gene0479
Scaffold1	.	gene	489556	489999	.	-	.	ID=gene0480;Name=lrp;Locus_tag=gene0480
Scaffold1	.	CDS	489556	489999	.	-	.	ID=gene0480;Parent=gene0480;Name=lrp;product=MULTISPECIES: Lrp/AsnC family transcriptional regulator;Locus_tag=gene0480
Scaffold1	.	gene	490107	491003	.	+	.	ID=gene0481;Name=rhtA;Locus_tag=gene0481
Scaffold1	.	CDS	490107	491003	.	+	.	ID=gene0481;Parent=gene0481;Name=rhtA;product=DMT family transporter;Locus_tag=gene0481
Scaffold1	.	gene	491000	491677	.	-	.	ID=gene0482;Name=narI;Locus_tag=gene0482
Scaffold1	.	CDS	491000	491677	.	-	.	ID=gene0482;Parent=gene0482;Name=narI;product=MULTISPECIES: respiratory nitrate reductase subunit gamma;Locus_tag=gene0482
Scaffold1	.	gene	491677	492387	.	-	.	ID=gene0483;Name=narJ;Locus_tag=gene0483
Scaffold1	.	CDS	491677	492387	.	-	.	ID=gene0483;Parent=gene0483;Name=narJ;product=nitrate reductase molybdenum cofactor assembly chaperone;Locus_tag=gene0483
Scaffold1	.	gene	492384	493919	.	-	.	ID=gene0484;Name=narH;Locus_tag=gene0484
Scaffold1	.	CDS	492384	493919	.	-	.	ID=gene0484;Parent=gene0484;Name=narH;product=respiratory nitrate reductase subunit beta;Locus_tag=gene0484
Scaffold1	.	gene	493916	497659	.	-	.	ID=gene0485;Name=narG;Locus_tag=gene0485
Scaffold1	.	CDS	493916	497659	.	-	.	ID=gene0485;Parent=gene0485;Name=narG;product=MULTISPECIES: nitrate reductase subunit alpha;Locus_tag=gene0485
Scaffold1	.	gene	498065	499453	.	-	.	ID=gene0486;Name=narK;Locus_tag=gene0486
Scaffold1	.	CDS	498065	499453	.	-	.	ID=gene0486;Parent=gene0486;Name=narK;product=MULTISPECIES: NarK family nitrate/nitrite MFS transporter;Locus_tag=gene0486
Scaffold1	.	gene	499765	501543	.	+	.	ID=gene0487;Name=narX;Locus_tag=gene0487
Scaffold1	.	CDS	499765	501543	.	+	.	ID=gene0487;Parent=gene0487;Name=narX;product=nitrate/nitrite two-component system sensor histidine kinase NarX;Locus_tag=gene0487
Scaffold1	.	gene	501554	502204	.	+	.	ID=gene0488;Name=narL;Locus_tag=gene0488
Scaffold1	.	CDS	501554	502204	.	+	.	ID=gene0488;Parent=gene0488;Name=narL;product=MULTISPECIES: two-component system response regulator NarL;Locus_tag=gene0488
Scaffold1	.	gene	502201	503583	.	-	.	ID=gene0489;Name=yeeJ;Locus_tag=gene0489
Scaffold1	.	CDS	502201	503583	.	-	.	ID=gene0489;Parent=gene0489;Name=yeeJ;product=MULTISPECIES: YchO/YchP family invasin;Locus_tag=gene0489
Scaffold1	.	gene	503735	506335	.	-	.	ID=gene0490;Name=nasC;Locus_tag=gene0490
Scaffold1	.	CDS	503735	506335	.	-	.	ID=gene0490;Parent=gene0490;Name=nasC;product=nitrate reductase;Locus_tag=gene0490
Scaffold1	.	gene	506335	510402	.	-	.	ID=gene0491;Name=nasB;Locus_tag=gene0491
Scaffold1	.	CDS	506335	510402	.	-	.	ID=gene0491;Parent=gene0491;Name=nasB;product=nitrite reductase large subunit NirB;Locus_tag=gene0491
Scaffold1	.	gene	510413	511201	.	-	.	ID=gene0492;Name=nrtC;Locus_tag=gene0492
Scaffold1	.	CDS	510413	511201	.	-	.	ID=gene0492;Parent=gene0492;Name=nrtC;product=MULTISPECIES: ABC transporter ATP-binding protein;Locus_tag=gene0492
Scaffold1	.	gene	511211	512095	.	-	.	ID=gene0493;Name=nrtB;Locus_tag=gene0493
Scaffold1	.	CDS	511211	512095	.	-	.	ID=gene0493;Parent=gene0493;Name=nrtB;product=nitrate ABC transporter permease;Locus_tag=gene0493
Scaffold1	.	gene	512097	513353	.	-	.	ID=gene0494;Name=nrtA;Locus_tag=gene0494
Scaffold1	.	CDS	512097	513353	.	-	.	ID=gene0494;Parent=gene0494;Name=nrtA;product=MULTISPECIES: CmpA/NrtA family ABC transporter substrate-binding protein;Locus_tag=gene0494
Scaffold1	.	gene	513596	514777	.	-	.	ID=gene0495;Name=mcp;Locus_tag=gene0495
Scaffold1	.	CDS	513596	514777	.	-	.	ID=gene0495;Parent=gene0495;Name=mcp;product=nitrate regulatory protein NasR;Locus_tag=gene0495
Scaffold1	.	gene	514845	515198	.	+	.	ID=gene0496;Name=ychN;Locus_tag=gene0496
Scaffold1	.	CDS	514845	515198	.	+	.	ID=gene0496;Parent=gene0496;Name=ychN;product=DsrE/DsrF/TusD sulfur relay family protein;Locus_tag=gene0496
Scaffold1	.	gene	515436	515678	.	+	.	ID=gene0497;Locus_tag=gene0497
Scaffold1	.	CDS	515436	515678	.	+	.	ID=gene0497;Parent=gene0497;product=MULTISPECIES: DUF1883 domain-containing protein;Locus_tag=gene0497
Scaffold1	.	gene	515896	516576	.	-	.	ID=gene0498;Name=chaC;Locus_tag=gene0498
Scaffold1	.	CDS	515896	516576	.	-	.	ID=gene0498;Parent=gene0498;Name=chaC;product=MULTISPECIES: gamma-glutamylcyclotransferase;Locus_tag=gene0498
Scaffold1	.	gene	516713	516943	.	-	.	ID=gene0499;Name=chaB;Locus_tag=gene0499
Scaffold1	.	CDS	516713	516943	.	-	.	ID=gene0499;Parent=gene0499;Name=chaB;product=MULTISPECIES: putative cation transport regulator ChaB;Locus_tag=gene0499
Scaffold1	.	gene	517207	518307	.	+	.	ID=gene0500;Name=chaA;Locus_tag=gene0500
Scaffold1	.	CDS	517207	518307	.	+	.	ID=gene0500;Parent=gene0500;Name=chaA;product=sodium-potassium/proton antiporter ChaA;Locus_tag=gene0500
Scaffold1	.	gene	518394	519248	.	-	.	ID=gene0501;Name=kdsA;Locus_tag=gene0501
Scaffold1	.	CDS	518394	519248	.	-	.	ID=gene0501;Parent=gene0501;Name=kdsA;product=MULTISPECIES: 3-deoxy-8-phosphooctulonate synthase;Locus_tag=gene0501
Scaffold1	.	gene	519288	520100	.	-	.	ID=gene0502;Locus_tag=gene0502
Scaffold1	.	CDS	519288	520100	.	-	.	ID=gene0502;Parent=gene0502;product=MULTISPECIES: invasion regulator SirB1;Locus_tag=gene0502
Scaffold1	.	gene	520104	520496	.	-	.	ID=gene0503;Locus_tag=gene0503
Scaffold1	.	CDS	520104	520496	.	-	.	ID=gene0503;Parent=gene0503;product=MULTISPECIES: invasion regulator SirB2;Locus_tag=gene0503
Scaffold1	.	gene	520496	521344	.	-	.	ID=gene0504;Name=hemK;Locus_tag=gene0504
Scaffold1	.	CDS	520496	521344	.	-	.	ID=gene0504;Parent=gene0504;Name=hemK;product=MULTISPECIES: peptide chain release factor N(5)-glutamine methyltransferase;Locus_tag=gene0504
Scaffold1	.	gene	521344	522426	.	-	.	ID=gene0505;Name=prfA;Locus_tag=gene0505
Scaffold1	.	CDS	521344	522426	.	-	.	ID=gene0505;Parent=gene0505;Name=prfA;product=MULTISPECIES: peptide chain release factor 1;Locus_tag=gene0505
Scaffold1	.	gene	522469	523725	.	-	.	ID=gene0506;Name=hemA;Locus_tag=gene0506
Scaffold1	.	CDS	522469	523725	.	-	.	ID=gene0506;Parent=gene0506;Name=hemA;product=MULTISPECIES: glutamyl-tRNA reductase;Locus_tag=gene0506
Scaffold1	.	gene	523996	524607	.	+	.	ID=gene0507;Name=lolB;Locus_tag=gene0507
Scaffold1	.	CDS	523996	524607	.	+	.	ID=gene0507;Parent=gene0507;Name=lolB;product=MULTISPECIES: lipoprotein insertase outer membrane protein LolB;Locus_tag=gene0507
Scaffold1	.	gene	524604	525455	.	+	.	ID=gene0508;Name=ispE;Locus_tag=gene0508
Scaffold1	.	CDS	524604	525455	.	+	.	ID=gene0508;Parent=gene0508;Name=ispE;product=4-(cytidine 5'-diphospho)-2-C-methyl-D-erythritol kinase;Locus_tag=gene0508
Scaffold1	.	gene	525639	526586	.	+	.	ID=gene0509;Name=prsA;Locus_tag=gene0509
Scaffold1	.	CDS	525639	526586	.	+	.	ID=gene0509;Parent=gene0509;Name=prsA;product=MULTISPECIES: ribose-phosphate diphosphokinase;Locus_tag=gene0509
Scaffold1	.	gene	526738	528390	.	+	.	ID=gene0510;Locus_tag=gene0510
Scaffold1	.	CDS	526738	528390	.	+	.	ID=gene0510;Parent=gene0510;product=C4-dicarboxylic acid transporter DauA;Locus_tag=gene0510
Scaffold1	.	gene	528391	529437	.	-	.	ID=gene0511;Name=tipA;Locus_tag=gene0511
Scaffold1	.	CDS	528391	529437	.	-	.	ID=gene0511;Parent=gene0511;Name=tipA;product=MerR family transcriptional regulator;Locus_tag=gene0511
Scaffold1	.	gene	529658	529933	.	-	.	ID=gene0512;Locus_tag=gene0512
Scaffold1	.	CDS	529658	529933	.	-	.	ID=gene0512;Parent=gene0512;product=MULTISPECIES: stress-induced protein YchH;Locus_tag=gene0512
Scaffold1	.	gene	530206	530790	.	+	.	ID=gene0513;Name=pth;Locus_tag=gene0513
Scaffold1	.	CDS	530206	530790	.	+	.	ID=gene0513;Parent=gene0513;Name=pth;product=MULTISPECIES: aminoacyl-tRNA hydrolase;Locus_tag=gene0513
Scaffold1	.	gene	530908	531999	.	+	.	ID=gene0514;Name=ychF;Locus_tag=gene0514
Scaffold1	.	CDS	530908	531999	.	+	.	ID=gene0514;Parent=gene0514;Name=ychF;product=MULTISPECIES: redox-regulated ATPase YchF;Locus_tag=gene0514
Scaffold1	.	gene	532082	532411	.	-	.	ID=gene0515;Locus_tag=gene0515
Scaffold1	.	CDS	532082	532411	.	-	.	ID=gene0515;Parent=gene0515;product=MULTISPECIES: DUF1869 domain-containing protein;Locus_tag=gene0515
Scaffold1	.	gene	532495	533409	.	-	.	ID=gene0516;Locus_tag=gene0516
Scaffold1	.	CDS	532495	533409	.	-	.	ID=gene0516;Parent=gene0516;product=MULTISPECIES: sugar ABC transporter substrate-binding protein;Locus_tag=gene0516
Scaffold1	.	gene	533541	534956	.	-	.	ID=gene0517;Name=vasL;Locus_tag=gene0517
Scaffold1	.	CDS	533541	534956	.	-	.	ID=gene0517;Parent=gene0517;Name=vasL;product=VasL domain-containing protein;Locus_tag=gene0517
Scaffold1	.	gene	534976	535419	.	-	.	ID=gene0518;Locus_tag=gene0518
Scaffold1	.	CDS	534976	535419	.	-	.	ID=gene0518;Parent=gene0518;product=MULTISPECIES: type VI secretion system baseplate subunit TssE;Locus_tag=gene0518
Scaffold1	.	gene	535422	535958	.	-	.	ID=gene0519;Name=vasD;Locus_tag=gene0519
Scaffold1	.	CDS	535422	535958	.	-	.	ID=gene0519;Parent=gene0519;Name=vasD;product=MULTISPECIES: type VI secretion system lipoprotein TssJ;Locus_tag=gene0519
Scaffold1	.	gene	535939	536985	.	-	.	ID=gene0520;Name=impH;Locus_tag=gene0520
Scaffold1	.	CDS	535939	536985	.	-	.	ID=gene0520;Parent=gene0520;Name=impH;product=type VI secretion protein;Locus_tag=gene0520
Scaffold1	.	gene	536985	538748	.	-	.	ID=gene0521;Name=impG;Locus_tag=gene0521
Scaffold1	.	CDS	536985	538748	.	-	.	ID=gene0521;Parent=gene0521;Name=impG;product=type VI secretion system baseplate subunit TssF;Locus_tag=gene0521
Scaffold1	.	gene	538882	542277	.	-	.	ID=gene0522;Name=impL;Locus_tag=gene0522
Scaffold1	.	CDS	538882	542277	.	-	.	ID=gene0522;Parent=gene0522;Name=impL;product=ImcF-related family protein;Locus_tag=gene0522
Scaffold1	.	gene	542383	543402	.	-	.	ID=gene0523;Locus_tag=gene0523
Scaffold1	.	CDS	542383	543402	.	-	.	ID=gene0523;Parent=gene0523;product=putative structural protein;Locus_tag=gene0523
Scaffold1	.	gene	543711	543950	.	+	.	ID=gene0524;Locus_tag=gene0524
Scaffold1	.	CDS	543711	543950	.	+	.	ID=gene0524;Parent=gene0524;product=hypothetical protein;Locus_tag=gene0524
Scaffold1	.	gene	544001	544978	.	-	.	ID=gene0525;Locus_tag=gene0525
Scaffold1	.	CDS	544001	544978	.	-	.	ID=gene0525;Parent=gene0525;product=hypothetical protein;Locus_tag=gene0525
Scaffold1	.	gene	545193	546257	.	-	.	ID=gene0526;Locus_tag=gene0526
Scaffold1	.	CDS	545193	546257	.	-	.	ID=gene0526;Parent=gene0526;product=DUF6396 domain-containing protein;Locus_tag=gene0526
Scaffold1	.	gene	546295	547566	.	-	.	ID=gene0527;Locus_tag=gene0527
Scaffold1	.	CDS	546295	547566	.	-	.	ID=gene0527;Parent=gene0527;product=DUF6396 domain-containing protein;Locus_tag=gene0527
Scaffold1	.	gene	547566	549437	.	-	.	ID=gene0528;Locus_tag=gene0528
Scaffold1	.	CDS	547566	549437	.	-	.	ID=gene0528;Parent=gene0528;product=phospholipase;Locus_tag=gene0528
Scaffold1	.	gene	549606	550673	.	-	.	ID=gene0529;Locus_tag=gene0529
Scaffold1	.	CDS	549606	550673	.	-	.	ID=gene0529;Parent=gene0529;product=DUF6396 domain-containing protein;Locus_tag=gene0529
Scaffold1	.	gene	550711	551985	.	-	.	ID=gene0530;Locus_tag=gene0530
Scaffold1	.	CDS	550711	551985	.	-	.	ID=gene0530;Parent=gene0530;product=DUF6396 domain-containing protein;Locus_tag=gene0530
Scaffold1	.	gene	551985	553862	.	-	.	ID=gene0531;Locus_tag=gene0531
Scaffold1	.	CDS	551985	553862	.	-	.	ID=gene0531;Parent=gene0531;product=phospholipase;Locus_tag=gene0531
Scaffold1	.	gene	553859	556558	.	-	.	ID=gene0532;Name=vgrG;Locus_tag=gene0532
Scaffold1	.	CDS	553859	556558	.	-	.	ID=gene0532;Parent=gene0532;Name=vgrG;product=type VI secretion system Vgr family protein;Locus_tag=gene0532
Scaffold1	.	gene	557017	558714	.	-	.	ID=gene0533;Name=vasL;Locus_tag=gene0533
Scaffold1	.	CDS	557017	558714	.	-	.	ID=gene0533;Parent=gene0533;Name=vasL;product=OmpA family protein;Locus_tag=gene0533
Scaffold1	.	gene	558718	559371	.	-	.	ID=gene0534;Name=impK;Locus_tag=gene0534
Scaffold1	.	CDS	558718	559371	.	-	.	ID=gene0534;Parent=gene0534;Name=impK;product=MULTISPECIES: type VI secretion system protein TssL, short form;Locus_tag=gene0534
Scaffold1	.	gene	559368	560708	.	-	.	ID=gene0535;Name=impJ;Locus_tag=gene0535
Scaffold1	.	CDS	559368	560708	.	-	.	ID=gene0535;Parent=gene0535;Name=impJ;product=type VI secretion system protein, DUF876;Locus_tag=gene0535
Scaffold1	.	gene	561277	561606	.	+	.	ID=gene0536;Locus_tag=gene0536
Scaffold1	.	CDS	561277	561606	.	+	.	ID=gene0536;Parent=gene0536;product=gamma-glutamylcyclotransferase family protein;Locus_tag=gene0536
Scaffold1	.	gene	561721	562260	.	+	.	ID=gene0537;Locus_tag=gene0537
Scaffold1	.	CDS	561721	562260	.	+	.	ID=gene0537;Parent=gene0537;product=MULTISPECIES: DUF2058 domain-containing protein;Locus_tag=gene0537
Scaffold1	.	gene	562286	562984	.	-	.	ID=gene0538;Name=rluA;Locus_tag=gene0538
Scaffold1	.	CDS	562286	562984	.	-	.	ID=gene0538;Parent=gene0538;Name=rluA;product=MULTISPECIES: RluA family pseudouridine synthase;Locus_tag=gene0538
Scaffold1	.	gene	563175	563657	.	+	.	ID=gene0539;Locus_tag=gene0539
Scaffold1	.	CDS	563175	563657	.	+	.	ID=gene0539;Parent=gene0539;product=MULTISPECIES: cold shock domain-containing protein;Locus_tag=gene0539
Scaffold1	.	gene	563767	564666	.	+	.	ID=gene0540;Name=dhcR;Locus_tag=gene0540
Scaffold1	.	CDS	563767	564666	.	+	.	ID=gene0540;Parent=gene0540;Name=dhcR;product=MULTISPECIES: LysR family transcriptional regulator;Locus_tag=gene0540
Scaffold1	.	gene	564641	565447	.	-	.	ID=gene0541;Name=modA;Locus_tag=gene0541
Scaffold1	.	CDS	564641	565447	.	-	.	ID=gene0541;Parent=gene0541;Name=modA;product=bacterial extracellular solute-binding family protein;Locus_tag=gene0541
Scaffold1	.	gene	565462	566757	.	-	.	ID=gene0542;Name=citA;Locus_tag=gene0542
Scaffold1	.	CDS	565462	566757	.	-	.	ID=gene0542;Parent=gene0542;Name=citA;product=MULTISPECIES: MFS transporter;Locus_tag=gene0542
Scaffold1	.	gene	567061	567987	.	-	.	ID=gene0543;Name=mexT;Locus_tag=gene0543
Scaffold1	.	CDS	567061	567987	.	-	.	ID=gene0543;Parent=gene0543;Name=mexT;product=LysR family transcriptional regulator;Locus_tag=gene0543
Scaffold1	.	gene	568086	568562	.	+	.	ID=gene0544;Name=speG;Locus_tag=gene0544
Scaffold1	.	CDS	568086	568562	.	+	.	ID=gene0544;Parent=gene0544;Name=speG;product=MULTISPECIES: GNAT family N-acetyltransferase;Locus_tag=gene0544
Scaffold1	.	gene	568612	570255	.	-	.	ID=gene0545;Name=pckA;Locus_tag=gene0545
Scaffold1	.	CDS	568612	570255	.	-	.	ID=gene0545;Parent=gene0545;Name=pckA;product=phosphoenolpyruvate carboxykinase (ATP);Locus_tag=gene0545
Scaffold1	.	gene	570539	571432	.	+	.	ID=gene0546;Name=hypT;Locus_tag=gene0546
Scaffold1	.	CDS	570539	571432	.	+	.	ID=gene0546;Parent=gene0546;Name=hypT;product=MULTISPECIES: LysR substrate-binding domain-containing protein;Locus_tag=gene0546
Scaffold1	.	gene	571438	572157	.	-	.	ID=gene0547;Name=livF;Locus_tag=gene0547
Scaffold1	.	CDS	571438	572157	.	-	.	ID=gene0547;Parent=gene0547;Name=livF;product=MULTISPECIES: ABC transporter ATP-binding protein;Locus_tag=gene0547
Scaffold1	.	gene	572154	573029	.	-	.	ID=gene0548;Name=livG;Locus_tag=gene0548
Scaffold1	.	CDS	572154	573029	.	-	.	ID=gene0548;Parent=gene0548;Name=livG;product=ATP-binding cassette domain-containing protein;Locus_tag=gene0548
Scaffold1	.	gene	573026	574312	.	-	.	ID=gene0549;Name=livM;Locus_tag=gene0549
Scaffold1	.	CDS	573026	574312	.	-	.	ID=gene0549;Parent=gene0549;Name=livM;product=high-affinity branched-chain amino acid ABC transporter permease LivM;Locus_tag=gene0549
Scaffold1	.	gene	574322	575236	.	-	.	ID=gene0550;Name=livH;Locus_tag=gene0550
Scaffold1	.	CDS	574322	575236	.	-	.	ID=gene0550;Parent=gene0550;Name=livH;product=MULTISPECIES: branched-chain amino acid ABC transporter permease;Locus_tag=gene0550
Scaffold1	.	gene	575346	576410	.	-	.	ID=gene0551;Name=livK;Locus_tag=gene0551
Scaffold1	.	CDS	575346	576410	.	-	.	ID=gene0551;Parent=gene0551;Name=livK;product=high-affinity branched-chain amino acid transport protein (ABC superfamily, peri_bind);Locus_tag=gene0551
Scaffold1	.	gene	576891	579191	.	-	.	ID=gene0552;Name=pflD;Locus_tag=gene0552
Scaffold1	.	CDS	576891	579191	.	-	.	ID=gene0552;Parent=gene0552;Name=pflD;product=formate C-acetyltransferase;Locus_tag=gene0552
Scaffold1	.	gene	579214	580422	.	-	.	ID=gene0553;Name=tdcD;Locus_tag=gene0553
Scaffold1	.	CDS	579214	580422	.	-	.	ID=gene0553;Parent=gene0553;Name=tdcD;product=propionate kinase;Locus_tag=gene0553
Scaffold1	.	gene	580450	581781	.	-	.	ID=gene0554;Name=tdcC;Locus_tag=gene0554
Scaffold1	.	CDS	580450	581781	.	-	.	ID=gene0554;Parent=gene0554;Name=tdcC;product=threonine/serine transporter TdcC;Locus_tag=gene0554
Scaffold1	.	gene	581807	582796	.	-	.	ID=gene0555;Name=ilvA;Locus_tag=gene0555
Scaffold1	.	CDS	581807	582796	.	-	.	ID=gene0555;Parent=gene0555;Name=ilvA;product=MULTISPECIES: bifunctional threonine ammonia-lyase/L-serine ammonia-lyase TdcB;Locus_tag=gene0555
Scaffold1	.	gene	582890	583831	.	-	.	ID=gene0556;Name=tdcA;Locus_tag=gene0556
Scaffold1	.	CDS	582890	583831	.	-	.	ID=gene0556;Parent=gene0556;Name=tdcA;product=MULTISPECIES: transcriptional regulator TdcA;Locus_tag=gene0556
Scaffold1	.	gene	584609	585409	.	-	.	ID=gene0557;Locus_tag=gene0557
Scaffold1	.	CDS	584609	585409	.	-	.	ID=gene0557;Parent=gene0557;product=MULTISPECIES: PhnD/SsuA/transferrin family substrate-binding protein;Locus_tag=gene0557
Scaffold1	.	gene	585402	586415	.	-	.	ID=gene0558;Locus_tag=gene0558
Scaffold1	.	CDS	585402	586415	.	-	.	ID=gene0558;Parent=gene0558;product=fatty acid desaturase;Locus_tag=gene0558
Scaffold1	.	gene	586544	586837	.	-	.	ID=gene0559;Locus_tag=gene0559
Scaffold1	.	CDS	586544	586837	.	-	.	ID=gene0559;Parent=gene0559;product=Uncharacterised protein;Locus_tag=gene0559
Scaffold1	.	gene	586852	587400	.	-	.	ID=gene0560;Locus_tag=gene0560
Scaffold1	.	CDS	586852	587400	.	-	.	ID=gene0560;Parent=gene0560;product=meiotically up-regulated gene 113 family protein;Locus_tag=gene0560
Scaffold1	.	gene	587880	588626	.	-	.	ID=gene0561;Locus_tag=gene0561
Scaffold1	.	CDS	587880	588626	.	-	.	ID=gene0561;Parent=gene0561;product=MULTISPECIES: proteasome-type protease;Locus_tag=gene0561
Scaffold1	.	gene	588643	589458	.	-	.	ID=gene0562;Name=tgpA;Locus_tag=gene0562
Scaffold1	.	CDS	588643	589458	.	-	.	ID=gene0562;Parent=gene0562;Name=tgpA;product=transglutaminase family protein;Locus_tag=gene0562
Scaffold1	.	gene	589455	590384	.	-	.	ID=gene0563;Locus_tag=gene0563
Scaffold1	.	CDS	589455	590384	.	-	.	ID=gene0563;Parent=gene0563;product=MULTISPECIES: alpha-E domain-containing protein;Locus_tag=gene0563
Scaffold1	.	gene	590378	591817	.	-	.	ID=gene0564;Name=gshA;Locus_tag=gene0564
Scaffold1	.	CDS	590378	591817	.	-	.	ID=gene0564;Parent=gene0564;Name=gshA;product=MULTISPECIES: circularly permuted type 2 ATP-grasp protein;Locus_tag=gene0564
Scaffold1	.	gene	592202	593947	.	+	.	ID=gene0565;Name=treA;Locus_tag=gene0565
Scaffold1	.	CDS	592202	593947	.	+	.	ID=gene0565;Parent=gene0565;Name=treA;product=alpha,alpha-trehalase;Locus_tag=gene0565
Scaffold1	.	gene	594199	596319	.	+	.	ID=gene0566;Locus_tag=gene0566
Scaffold1	.	CDS	594199	596319	.	+	.	ID=gene0566;Parent=gene0566;product=MULTISPECIES: TonB-dependent siderophore receptor;Locus_tag=gene0566
Scaffold1	.	gene	596361	596972	.	-	.	ID=gene0567;Name=mltE;Locus_tag=gene0567
Scaffold1	.	CDS	596361	596972	.	-	.	ID=gene0567;Parent=gene0567;Name=mltE;product=MULTISPECIES: membrane-bound lytic murein transglycosylase EmtA;Locus_tag=gene0567
Scaffold1	.	gene	597148	598062	.	+	.	ID=gene0568;Name=ldcA;Locus_tag=gene0568
Scaffold1	.	CDS	597148	598062	.	+	.	ID=gene0568;Parent=gene0568;Name=ldcA;product=muramoyltetrapeptide carboxypeptidase;Locus_tag=gene0568
Scaffold1	.	gene	598155	599888	.	+	.	ID=gene0569;Name=cvrA;Locus_tag=gene0569
Scaffold1	.	CDS	598155	599888	.	+	.	ID=gene0569;Parent=gene0569;Name=cvrA;product=potassium/proton antiporter;Locus_tag=gene0569
Scaffold1	.	gene	599905	600975	.	-	.	ID=gene0570;Name=alr;Locus_tag=gene0570
Scaffold1	.	CDS	599905	600975	.	-	.	ID=gene0570;Parent=gene0570;Name=alr;product=MULTISPECIES: catabolic alanine racemase DadX;Locus_tag=gene0570
Scaffold1	.	gene	600985	602283	.	-	.	ID=gene0571;Name=dadA;Locus_tag=gene0571
Scaffold1	.	CDS	600985	602283	.	-	.	ID=gene0571;Parent=gene0571;Name=dadA;product=dadA;Locus_tag=gene0571
Scaffold1	.	gene	602605	604137	.	+	.	ID=gene0572;Name=spoVR;Locus_tag=gene0572
Scaffold1	.	CDS	602605	604137	.	+	.	ID=gene0572;Parent=gene0572;Name=spoVR;product=Stage V sporulation protein R;Locus_tag=gene0572
Scaffold1	.	gene	604212	604931	.	-	.	ID=gene0573;Name=fadR;Locus_tag=gene0573
Scaffold1	.	CDS	604212	604931	.	-	.	ID=gene0573;Parent=gene0573;Name=fadR;product=MULTISPECIES: fatty acid metabolism transcriptional regulator FadR;Locus_tag=gene0573
Scaffold1	.	gene	605180	606730	.	+	.	ID=gene0574;Name=nhaB;Locus_tag=gene0574
Scaffold1	.	CDS	605180	606730	.	+	.	ID=gene0574;Parent=gene0574;Name=nhaB;product=sodium/proton antiporter NhaB;Locus_tag=gene0574
Scaffold1	.	gene	606859	607389	.	+	.	ID=gene0575;Name=dsbB;Locus_tag=gene0575
Scaffold1	.	CDS	606859	607389	.	+	.	ID=gene0575;Parent=gene0575;Name=dsbB;product=MULTISPECIES: disulfide bond formation protein DsbB;Locus_tag=gene0575
Scaffold1	.	gene	607540	607884	.	+	.	ID=gene0576;Name=tehB;Locus_tag=gene0576
Scaffold1	.	CDS	607540	607884	.	+	.	ID=gene0576;Parent=gene0576;Name=tehB;product=MULTISPECIES: DUF1971 domain-containing protein;Locus_tag=gene0576
Scaffold1	.	gene	607891	608337	.	-	.	ID=gene0577;Locus_tag=gene0577
Scaffold1	.	CDS	607891	608337	.	-	.	ID=gene0577;Parent=gene0577;product=MULTISPECIES: YcgN family cysteine cluster protein;Locus_tag=gene0577
Scaffold1	.	gene	608432	609091	.	-	.	ID=gene0578;Locus_tag=gene0578
Scaffold1	.	CDS	608432	609091	.	-	.	ID=gene0578;Parent=gene0578;product=MULTISPECIES: fumarylacetoacetate hydrolase family protein;Locus_tag=gene0578
Scaffold1	.	gene	609108	609389	.	-	.	ID=gene0579;Locus_tag=gene0579
Scaffold1	.	CDS	609108	609389	.	-	.	ID=gene0579;Parent=gene0579;product=MULTISPECIES: YcgL domain-containing protein;Locus_tag=gene0579
Scaffold1	.	gene	609516	610214	.	+	.	ID=gene0580;Name=minC;Locus_tag=gene0580
Scaffold1	.	CDS	609516	610214	.	+	.	ID=gene0580;Parent=gene0580;Name=minC;product=MULTISPECIES: septum site-determining protein MinC;Locus_tag=gene0580
Scaffold1	.	gene	610238	611050	.	+	.	ID=gene0581;Name=minD;Locus_tag=gene0581
Scaffold1	.	CDS	610238	611050	.	+	.	ID=gene0581;Parent=gene0581;Name=minD;product=MULTISPECIES: septum site-determining protein MinD;Locus_tag=gene0581
Scaffold1	.	gene	611054	611323	.	+	.	ID=gene0582;Name=minE;Locus_tag=gene0582
Scaffold1	.	CDS	611054	611323	.	+	.	ID=gene0582;Parent=gene0582;Name=minE;product=MULTISPECIES: cell division topological specificity factor MinE;Locus_tag=gene0582
Scaffold1	.	gene	611401	612516	.	-	.	ID=gene0583;Name=rnd;Locus_tag=gene0583
Scaffold1	.	CDS	611401	612516	.	-	.	ID=gene0583;Parent=gene0583;Name=rnd;product=MULTISPECIES: ribonuclease D;Locus_tag=gene0583
Scaffold1	.	gene	612598	614316	.	-	.	ID=gene0584;Name=fadD;Locus_tag=gene0584
Scaffold1	.	CDS	612598	614316	.	-	.	ID=gene0584;Parent=gene0584;Name=fadD;product=MULTISPECIES: long-chain-fatty-acid--CoA ligase FadD;Locus_tag=gene0584
Scaffold1	.	gene	614488	615069	.	-	.	ID=gene0585;Name=slp;Locus_tag=gene0585
Scaffold1	.	CDS	614488	615069	.	-	.	ID=gene0585;Parent=gene0585;Name=slp;product=Slp family lipoprotein;Locus_tag=gene0585
Scaffold1	.	gene	615108	615803	.	-	.	ID=gene0586;Name=tsaB;Locus_tag=gene0586
Scaffold1	.	CDS	615108	615803	.	-	.	ID=gene0586;Parent=gene0586;Name=tsaB;product=MULTISPECIES: tRNA (adenosine(37)-N6)-threonylcarbamoyltransferase complex dimerization subunit type 1 TsaB;Locus_tag=gene0586
Scaffold1	.	gene	615949	617859	.	-	.	ID=gene0587;Name=dinG;Locus_tag=gene0587
Scaffold1	.	CDS	615949	617859	.	-	.	ID=gene0587;Parent=gene0587;Name=dinG;product=ATP-dependent DNA helicase;Locus_tag=gene0587
Scaffold1	.	gene	617991	618335	.	+	.	ID=gene0588;Name=ridA;Locus_tag=gene0588
Scaffold1	.	CDS	617991	618335	.	+	.	ID=gene0588;Parent=gene0588;Name=ridA;product=MULTISPECIES: RidA family protein;Locus_tag=gene0588
Scaffold1	.	gene	618336	618521	.	-	.	ID=gene0589;Locus_tag=gene0589
Scaffold1	.	CDS	618336	618521	.	-	.	ID=gene0589;Parent=gene0589;product=MULTISPECIES: YoaH family protein;Locus_tag=gene0589
Scaffold1	.	gene	618610	619965	.	+	.	ID=gene0590;Name=pabB;Locus_tag=gene0590
Scaffold1	.	CDS	618610	619965	.	+	.	ID=gene0590;Parent=gene0590;Name=pabB;product=aminodeoxychorismate synthase component 1;Locus_tag=gene0590
Scaffold1	.	gene	619969	620547	.	+	.	ID=gene0591;Locus_tag=gene0591
Scaffold1	.	CDS	619969	620547	.	+	.	ID=gene0591;Parent=gene0591;product=MULTISPECIES: CoA pyrophosphatase;Locus_tag=gene0591
Scaffold1	.	gene	620710	622074	.	+	.	ID=gene0592;Name=sdaA;Locus_tag=gene0592
Scaffold1	.	CDS	620710	622074	.	+	.	ID=gene0592;Parent=gene0592;Name=sdaA;product=L-serine ammonia-lyase;Locus_tag=gene0592
Scaffold1	.	gene	622257	623834	.	+	.	ID=gene0593;Name=adrB;Locus_tag=gene0593
Scaffold1	.	CDS	622257	623834	.	+	.	ID=gene0593;Parent=gene0593;Name=adrB;product=EAL domain-containing protein;Locus_tag=gene0593
Scaffold1	.	gene	623868	625427	.	-	.	ID=gene0594;Name=tlyC;Locus_tag=gene0594
Scaffold1	.	CDS	623868	625427	.	-	.	ID=gene0594;Parent=gene0594;Name=tlyC;product=MULTISPECIES: CNNM family cation transport protein YoaE;Locus_tag=gene0594
Scaffold1	.	gene	625874	626845	.	+	.	ID=gene0595;Name=manX;Locus_tag=gene0595
Scaffold1	.	CDS	625874	626845	.	+	.	ID=gene0595;Parent=gene0595;Name=manX;product=MULTISPECIES: PTS mannose transporter subunit IIAB;Locus_tag=gene0595
Scaffold1	.	gene	626902	627702	.	+	.	ID=gene0596;Name=manY;Locus_tag=gene0596
Scaffold1	.	CDS	626902	627702	.	+	.	ID=gene0596;Parent=gene0596;Name=manY;product=MULTISPECIES: PTS mannose/fructose/sorbose transporter subunit IIC;Locus_tag=gene0596
Scaffold1	.	gene	627715	628566	.	+	.	ID=gene0597;Name=manZ;Locus_tag=gene0597
Scaffold1	.	CDS	627715	628566	.	+	.	ID=gene0597;Parent=gene0597;Name=manZ;product=MULTISPECIES: PTS mannose transporter subunit IID;Locus_tag=gene0597
Scaffold1	.	gene	628629	629087	.	+	.	ID=gene0598;Locus_tag=gene0598
Scaffold1	.	CDS	628629	629087	.	+	.	ID=gene0598;Parent=gene0598;product=DUF986 family protein;Locus_tag=gene0598
Scaffold1	.	gene	629506	630072	.	+	.	ID=gene0599;Name=mntP;Locus_tag=gene0599
Scaffold1	.	CDS	629506	630072	.	+	.	ID=gene0599;Parent=gene0599;Name=mntP;product=MULTISPECIES: manganese efflux pump MntP;Locus_tag=gene0599
Scaffold1	.	gene	630076	630870	.	-	.	ID=gene0600;Name=rlmA1;Locus_tag=gene0600
Scaffold1	.	CDS	630076	630870	.	-	.	ID=gene0600;Parent=gene0600;Name=rlmA1;product=MULTISPECIES: 23S rRNA (guanine(745)-N(1))-methyltransferase;Locus_tag=gene0600
Scaffold1	.	gene	630932	632677	.	-	.	ID=gene0601;Name=ftsI;Locus_tag=gene0601
Scaffold1	.	CDS	630932	632677	.	-	.	ID=gene0601;Parent=gene0601;Name=ftsI;product=peptidoglycan glycosyltransferase FtsI;Locus_tag=gene0601
Scaffold1	.	gene	632868	633077	.	-	.	ID=gene0602;Name=cspA;Locus_tag=gene0602
Scaffold1	.	CDS	632868	633077	.	-	.	ID=gene0602;Parent=gene0602;Name=cspA;product=MULTISPECIES: transcription antiterminator/RNA stability regulator CspE;Locus_tag=gene0602
Scaffold1	.	gene	633825	634115	.	-	.	ID=gene0603;Locus_tag=gene0603
Scaffold1	.	CDS	633825	634115	.	-	.	ID=gene0603;Parent=gene0603;product=MULTISPECIES: YebO family protein;Locus_tag=gene0603
Scaffold1	.	gene	634493	634732	.	+	.	ID=gene0604;Locus_tag=gene0604
Scaffold1	.	CDS	634493	634732	.	+	.	ID=gene0604;Parent=gene0604;product=MULTISPECIES: YobH family protein;Locus_tag=gene0604
Scaffold1	.	gene	634789	635580	.	-	.	ID=gene0605;Name=kdgR;Locus_tag=gene0605
Scaffold1	.	CDS	634789	635580	.	-	.	ID=gene0605;Parent=gene0605;Name=kdgR;product=MULTISPECIES: DNA-binding transcriptional regulator KdgR;Locus_tag=gene0605
Scaffold1	.	gene	635758	637128	.	+	.	ID=gene0606;Name=yebQ;Locus_tag=gene0606
Scaffold1	.	CDS	635758	637128	.	+	.	ID=gene0606;Parent=gene0606;Name=yebQ;product=MULTISPECIES: MFS transporter;Locus_tag=gene0606
Scaffold1	.	gene	637194	638078	.	-	.	ID=gene0607;Name=htpX;Locus_tag=gene0607
Scaffold1	.	CDS	637194	638078	.	-	.	ID=gene0607;Parent=gene0607;Name=htpX;product=MULTISPECIES: protease HtpX;Locus_tag=gene0607
Scaffold1	.	gene	638314	640362	.	-	.	ID=gene0608;Name=ctpA;Locus_tag=gene0608
Scaffold1	.	CDS	638314	640362	.	-	.	ID=gene0608;Parent=gene0608;Name=ctpA;product=carboxy terminal-processing peptidase;Locus_tag=gene0608
Scaffold1	.	gene	640382	641059	.	-	.	ID=gene0609;Name=proQ;Locus_tag=gene0609
Scaffold1	.	CDS	640382	641059	.	-	.	ID=gene0609;Parent=gene0609;Name=proQ;product=RNA chaperone ProQ;Locus_tag=gene0609
Scaffold1	.	gene	641157	641711	.	-	.	ID=gene0610;Name=msrC;Locus_tag=gene0610
Scaffold1	.	CDS	641157	641711	.	-	.	ID=gene0610;Parent=gene0610;Name=msrC;product=Free methionine-R-sulfoxide reductase;Locus_tag=gene0610
Scaffold1	.	gene	641787	643070	.	+	.	ID=gene0611;Name=pqiA;Locus_tag=gene0611
Scaffold1	.	CDS	641787	643070	.	+	.	ID=gene0611;Parent=gene0611;Name=pqiA;product=membrane integrity lipid transport subunit YebS;Locus_tag=gene0611
Scaffold1	.	gene	643039	645672	.	+	.	ID=gene0612;Name=pqiB;Locus_tag=gene0612
Scaffold1	.	CDS	643039	645672	.	+	.	ID=gene0612;Parent=gene0612;Name=pqiB;product=MULTISPECIES: PqiB family protein;Locus_tag=gene0612
Scaffold1	.	gene	645841	647229	.	+	.	ID=gene0613;Name=rsmF;Locus_tag=gene0613
Scaffold1	.	CDS	645841	647229	.	+	.	ID=gene0613;Parent=gene0613;Name=rsmF;product=16S rRNA (cytosine(1407)-C(5))-methyltransferase RsmF;Locus_tag=gene0613
Scaffold1	.	gene	647345	647584	.	+	.	ID=gene0614;Locus_tag=gene0614
Scaffold1	.	CDS	647345	647584	.	+	.	ID=gene0614;Parent=gene0614;product=MULTISPECIES: YebV family protein;Locus_tag=gene0614
Scaffold1	.	gene	647682	647873	.	+	.	ID=gene0615;Locus_tag=gene0615
Scaffold1	.	CDS	647682	647873	.	+	.	ID=gene0615;Parent=gene0615;product=MULTISPECIES: YebW family protein;Locus_tag=gene0615
Scaffold1	.	gene	647870	648523	.	-	.	ID=gene0616;Name=pphA;Locus_tag=gene0616
Scaffold1	.	CDS	647870	648523	.	-	.	ID=gene0616;Parent=gene0616;Name=pphA;product=MULTISPECIES: protein-serine/threonine phosphatase;Locus_tag=gene0616
Scaffold1	.	gene	648638	649648	.	+	.	ID=gene0617;Name=virK;Locus_tag=gene0617
Scaffold1	.	CDS	648638	649648	.	+	.	ID=gene0617;Parent=gene0617;Name=virK;product=MULTISPECIES: VirK/YbjX family protein;Locus_tag=gene0617
Scaffold1	.	gene	650533	650871	.	-	.	ID=gene0618;Locus_tag=gene0618
Scaffold1	.	CDS	650533	650871	.	-	.	ID=gene0618;Parent=gene0618;product=MULTISPECIES: YebY family protein;Locus_tag=gene0618
Scaffold1	.	gene	650888	651757	.	-	.	ID=gene0619;Name=pcoD;Locus_tag=gene0619
Scaffold1	.	CDS	650888	651757	.	-	.	ID=gene0619;Parent=gene0619;Name=pcoD;product=MULTISPECIES: copper homeostasis membrane protein CopD;Locus_tag=gene0619
Scaffold1	.	gene	651761	652135	.	-	.	ID=gene0620;Name=copC;Locus_tag=gene0620
Scaffold1	.	CDS	651761	652135	.	-	.	ID=gene0620;Parent=gene0620;Name=copC;product=MULTISPECIES: CopC domain-containing protein YobA;Locus_tag=gene0620
Scaffold1	.	gene	652248	652478	.	+	.	ID=gene0621;Name=holE;Locus_tag=gene0621
Scaffold1	.	CDS	652248	652478	.	+	.	ID=gene0621;Parent=gene0621;Name=holE;product=MULTISPECIES: DNA polymerase III subunit theta;Locus_tag=gene0621
Scaffold1	.	gene	652557	653216	.	+	.	ID=gene0622;Name=exoX;Locus_tag=gene0622
Scaffold1	.	CDS	652557	653216	.	+	.	ID=gene0622;Parent=gene0622;Name=exoX;product=exodeoxyribonuclease X;Locus_tag=gene0622
Scaffold1	.	gene	653220	655247	.	-	.	ID=gene0623;Name=ptrB;Locus_tag=gene0623
Scaffold1	.	CDS	653220	655247	.	-	.	ID=gene0623;Parent=gene0623;Name=ptrB;product=oligopeptidase B;Locus_tag=gene0623
Scaffold1	.	gene	655401	656060	.	-	.	ID=gene0624;Locus_tag=gene0624
Scaffold1	.	CDS	655401	656060	.	-	.	ID=gene0624;Parent=gene0624;product=MULTISPECIES: tellurite resistance TerB family protein;Locus_tag=gene0624
Scaffold1	.	gene	656200	656547	.	-	.	ID=gene0625;Locus_tag=gene0625
Scaffold1	.	CDS	656200	656547	.	-	.	ID=gene0625;Parent=gene0625;product=MULTISPECIES: YebG family protein;Locus_tag=gene0625
Scaffold1	.	gene	656692	657870	.	+	.	ID=gene0626;Name=purT;Locus_tag=gene0626
Scaffold1	.	CDS	656692	657870	.	+	.	ID=gene0626;Parent=gene0626;Name=purT;product=formate-dependent phosphoribosylglycinamide formyltransferase;Locus_tag=gene0626
Scaffold1	.	gene	657926	658567	.	-	.	ID=gene0627;Name=eda;Locus_tag=gene0627
Scaffold1	.	CDS	657926	658567	.	-	.	ID=gene0627;Parent=gene0627;Name=eda;product=MULTISPECIES: bifunctional 4-hydroxy-2-oxoglutarate aldolase/2-dehydro-3-deoxy-phosphogluconate aldolase;Locus_tag=gene0627
Scaffold1	.	gene	658606	660417	.	-	.	ID=gene0628;Name=edd;Locus_tag=gene0628
Scaffold1	.	CDS	658606	660417	.	-	.	ID=gene0628;Parent=gene0628;Name=edd;product=MULTISPECIES: phosphogluconate dehydratase;Locus_tag=gene0628
Scaffold1	.	gene	660640	662115	.	-	.	ID=gene0629;Name=zwf;Locus_tag=gene0629
Scaffold1	.	CDS	660640	662115	.	-	.	ID=gene0629;Parent=gene0629;Name=zwf;product=MULTISPECIES: glucose-6-phosphate dehydrogenase;Locus_tag=gene0629
Scaffold1	.	gene	662453	663340	.	+	.	ID=gene0630;Name=hexR;Locus_tag=gene0630
Scaffold1	.	CDS	662453	663340	.	+	.	ID=gene0630;Parent=gene0630;Name=hexR;product=putative transcriptional regulator (N-terminal); putative sugar-binding domain of regulator protein (C-terminal);Locus_tag=gene0630
Scaffold1	.	gene	663466	664908	.	+	.	ID=gene0631;Name=pyk;Locus_tag=gene0631
Scaffold1	.	CDS	663466	664908	.	+	.	ID=gene0631;Parent=gene0631;Name=pyk;product=MULTISPECIES: pyruvate kinase;Locus_tag=gene0631
Scaffold1	.	gene	664949	665923	.	-	.	ID=gene0632;Name=lpxM;Locus_tag=gene0632
Scaffold1	.	CDS	664949	665923	.	-	.	ID=gene0632;Parent=gene0632;Name=lpxM;product=MULTISPECIES: lauroyl-Kdo(2)-lipid IV(A) myristoyltransferase;Locus_tag=gene0632
Scaffold1	.	gene	666041	667360	.	-	.	ID=gene0633;Name=mepM;Locus_tag=gene0633
Scaffold1	.	CDS	666041	667360	.	-	.	ID=gene0633;Parent=gene0633;Name=mepM;product=murein DD-endopeptidase MepM;Locus_tag=gene0633
Scaffold1	.	gene	667376	668335	.	-	.	ID=gene0634;Name=znuA;Locus_tag=gene0634
Scaffold1	.	CDS	667376	668335	.	-	.	ID=gene0634;Parent=gene0634;Name=znuA;product=High-affinity zinc uptake system protein ZnuA precursor;Locus_tag=gene0634
Scaffold1	.	gene	668399	669151	.	+	.	ID=gene0635;Name=znuC;Locus_tag=gene0635
Scaffold1	.	CDS	668399	669151	.	+	.	ID=gene0635;Parent=gene0635;Name=znuC;product=MULTISPECIES: zinc ABC transporter ATP-binding protein ZnuC;Locus_tag=gene0635
Scaffold1	.	gene	669151	669936	.	+	.	ID=gene0636;Name=znuB;Locus_tag=gene0636
Scaffold1	.	CDS	669151	669936	.	+	.	ID=gene0636;Parent=gene0636;Name=znuB;product=zinc ABC transporter permease subunit ZnuB;Locus_tag=gene0636
Scaffold1	.	gene	670000	671010	.	-	.	ID=gene0637;Name=ruvB;Locus_tag=gene0637
Scaffold1	.	CDS	670000	671010	.	-	.	ID=gene0637;Parent=gene0637;Name=ruvB;product=MULTISPECIES: Holliday junction branch migration DNA helicase RuvB;Locus_tag=gene0637
Scaffold1	.	gene	671019	671630	.	-	.	ID=gene0638;Name=ruvA;Locus_tag=gene0638
Scaffold1	.	CDS	671019	671630	.	-	.	ID=gene0638;Parent=gene0638;Name=ruvA;product=MULTISPECIES: Holliday junction branch migration protein RuvA;Locus_tag=gene0638
Scaffold1	.	gene	671710	672231	.	-	.	ID=gene0639;Name=ruvC;Locus_tag=gene0639
Scaffold1	.	CDS	671710	672231	.	-	.	ID=gene0639;Parent=gene0639;Name=ruvC;product=MULTISPECIES: crossover junction endodeoxyribonuclease RuvC;Locus_tag=gene0639
Scaffold1	.	gene	672266	673006	.	-	.	ID=gene0640;Locus_tag=gene0640
Scaffold1	.	CDS	672266	673006	.	-	.	ID=gene0640;Parent=gene0640;product=MULTISPECIES: YebC/PmpR family DNA-binding transcriptional regulator;Locus_tag=gene0640
Scaffold1	.	gene	673034	673477	.	-	.	ID=gene0641;Name=nudB;Locus_tag=gene0641
Scaffold1	.	CDS	673034	673477	.	-	.	ID=gene0641;Parent=gene0641;Name=nudB;product=MULTISPECIES: dihydroneopterin triphosphate diphosphatase;Locus_tag=gene0641
Scaffold1	.	gene	673479	675266	.	-	.	ID=gene0642;Name=aspS;Locus_tag=gene0642
Scaffold1	.	CDS	673479	675266	.	-	.	ID=gene0642;Parent=gene0642;Name=aspS;product=MULTISPECIES: aspartate--tRNA ligase;Locus_tag=gene0642
Scaffold1	.	gene	675534	676100	.	+	.	ID=gene0643;Name=rutB;Locus_tag=gene0643
Scaffold1	.	CDS	675534	676100	.	+	.	ID=gene0643;Parent=gene0643;Name=rutB;product=MULTISPECIES: hydrolase;Locus_tag=gene0643
Scaffold1	.	gene	676097	676915	.	+	.	ID=gene0644;Locus_tag=gene0644
Scaffold1	.	CDS	676097	676915	.	+	.	ID=gene0644;Parent=gene0644;product=DUF72 domain-containing protein;Locus_tag=gene0644
Scaffold1	.	gene	676968	677363	.	+	.	ID=gene0645;Locus_tag=gene0645
Scaffold1	.	CDS	676968	677363	.	+	.	ID=gene0645;Parent=gene0645;product=MULTISPECIES: MAPEG family protein;Locus_tag=gene0645
Scaffold1	.	gene	677403	678146	.	+	.	ID=gene0646;Name=cmoA;Locus_tag=gene0646
Scaffold1	.	CDS	677403	678146	.	+	.	ID=gene0646;Parent=gene0646;Name=cmoA;product=MULTISPECIES: carboxy-S-adenosyl-L-methionine synthase CmoA;Locus_tag=gene0646
Scaffold1	.	gene	678143	679147	.	+	.	ID=gene0647;Name=cmoB;Locus_tag=gene0647
Scaffold1	.	CDS	678143	679147	.	+	.	ID=gene0647;Parent=gene0647;Name=cmoB;product=MULTISPECIES: tRNA 5-methoxyuridine(34)/uridine 5-oxyacetic acid(34) synthase CmoB;Locus_tag=gene0647
Scaffold1	.	gene	679229	679972	.	-	.	ID=gene0648;Name=cutC;Locus_tag=gene0648
Scaffold1	.	CDS	679229	679972	.	-	.	ID=gene0648;Parent=gene0648;Name=cutC;product=MULTISPECIES: copper homeostasis protein CutC;Locus_tag=gene0648
Scaffold1	.	gene	680049	680618	.	-	.	ID=gene0649;Locus_tag=gene0649
Scaffold1	.	CDS	680049	680618	.	-	.	ID=gene0649;Parent=gene0649;product=MULTISPECIES: VOC family protein;Locus_tag=gene0649
Scaffold1	.	gene	680854	682587	.	+	.	ID=gene0650;Name=argS;Locus_tag=gene0650
Scaffold1	.	CDS	680854	682587	.	+	.	ID=gene0650;Parent=gene0650;Name=argS;product=MULTISPECIES: arginine--tRNA ligase;Locus_tag=gene0650
Scaffold1	.	gene	682649	683788	.	-	.	ID=gene0651;Name=yteR;Locus_tag=gene0651
Scaffold1	.	CDS	682649	683788	.	-	.	ID=gene0651;Parent=gene0651;Name=yteR;product=MULTISPECIES: glycoside hydrolase family 105 protein;Locus_tag=gene0651
Scaffold1	.	gene	683793	685376	.	-	.	ID=gene0652;Name=togT;Locus_tag=gene0652
Scaffold1	.	CDS	683793	685376	.	-	.	ID=gene0652;Parent=gene0652;Name=togT;product=MFS transporter;Locus_tag=gene0652
Scaffold1	.	gene	685729	686157	.	+	.	ID=gene0653;Name=uspC;Locus_tag=gene0653
Scaffold1	.	CDS	685729	686157	.	+	.	ID=gene0653;Parent=gene0653;Name=uspC;product=MULTISPECIES: universal stress protein UspC;Locus_tag=gene0653
Scaffold1	.	gene	686181	687605	.	-	.	ID=gene0654;Name=otsA;Locus_tag=gene0654
Scaffold1	.	CDS	686181	687605	.	-	.	ID=gene0654;Parent=gene0654;Name=otsA;product=alpha,alpha-trehalose-phosphate synthase;Locus_tag=gene0654
Scaffold1	.	gene	687580	688368	.	-	.	ID=gene0655;Name=otsB;Locus_tag=gene0655
Scaffold1	.	CDS	687580	688368	.	-	.	ID=gene0655;Parent=gene0655;Name=otsB;product=MULTISPECIES: trehalose-phosphatase;Locus_tag=gene0655
Scaffold1	.	gene	688530	689510	.	-	.	ID=gene0656;Name=araH;Locus_tag=gene0656
Scaffold1	.	CDS	688530	689510	.	-	.	ID=gene0656;Parent=gene0656;Name=araH;product=MULTISPECIES: L-arabinose ABC transporter permease AraH;Locus_tag=gene0656
Scaffold1	.	gene	689525	691039	.	-	.	ID=gene0657;Name=araG;Locus_tag=gene0657
Scaffold1	.	CDS	689525	691039	.	-	.	ID=gene0657;Parent=gene0657;Name=araG;product=MULTISPECIES: L-arabinose ABC transporter ATP-binding protein AraG;Locus_tag=gene0657
Scaffold1	.	gene	691102	692082	.	-	.	ID=gene0658;Name=araF;Locus_tag=gene0658
Scaffold1	.	CDS	691102	692082	.	-	.	ID=gene0658;Parent=gene0658;Name=araF;product=MULTISPECIES: arabinose ABC transporter substrate-binding protein;Locus_tag=gene0658
Scaffold1	.	gene	692973	693482	.	+	.	ID=gene0659;Name=ftnB;Locus_tag=gene0659
Scaffold1	.	CDS	692973	693482	.	+	.	ID=gene0659;Parent=gene0659;Name=ftnB;product=MULTISPECIES: non-heme ferritin-like protein;Locus_tag=gene0659
Scaffold1	.	gene	693726	695288	.	+	.	ID=gene0660;Name=togT;Locus_tag=gene0660
Scaffold1	.	CDS	693726	695288	.	+	.	ID=gene0660;Parent=gene0660;Name=togT;product=Oligogalacturonide transporter;Locus_tag=gene0660
Scaffold1	.	gene	695326	695577	.	-	.	ID=gene0661;Locus_tag=gene0661
Scaffold1	.	CDS	695326	695577	.	-	.	ID=gene0661;Parent=gene0661;product=MULTISPECIES: DUF2766 family protein;Locus_tag=gene0661
Scaffold1	.	gene	695728	697149	.	+	.	ID=gene0662;Name=mdtD;Locus_tag=gene0662
Scaffold1	.	CDS	695728	697149	.	+	.	ID=gene0662;Parent=gene0662;Name=mdtD;product=MFS transporter;Locus_tag=gene0662
Scaffold1	.	gene	697199	697837	.	-	.	ID=gene0663;Name=rpiB;Locus_tag=gene0663
Scaffold1	.	CDS	697199	697837	.	-	.	ID=gene0663;Parent=gene0663;Name=rpiB;product=RpiB/LacA/LacB family sugar-phosphate isomerase;Locus_tag=gene0663
Scaffold1	.	gene	698245	698742	.	+	.	ID=gene0664;Name=ftnA;Locus_tag=gene0664
Scaffold1	.	CDS	698245	698742	.	+	.	ID=gene0664;Parent=gene0664;Name=ftnA;product=MULTISPECIES: non-heme ferritin;Locus_tag=gene0664
Scaffold1	.	gene	698778	699017	.	-	.	ID=gene0665;Locus_tag=gene0665
Scaffold1	.	CDS	698778	699017	.	-	.	ID=gene0665;Parent=gene0665;product=MULTISPECIES: YecH family protein;Locus_tag=gene0665
Scaffold1	.	gene	699278	700420	.	+	.	ID=gene0666;Name=tyrP;Locus_tag=gene0666
Scaffold1	.	CDS	699278	700420	.	+	.	ID=gene0666;Parent=gene0666;Name=tyrP;product=Tyrosine permease;Locus_tag=gene0666
Scaffold1	.	gene	700445	701113	.	-	.	ID=gene0667;Locus_tag=gene0667
Scaffold1	.	CDS	700445	701113	.	-	.	ID=gene0667;Parent=gene0667;product=MULTISPECIES: YecA family protein;Locus_tag=gene0667
Scaffold1	.	gene	701212	702093	.	-	.	ID=gene0668;Name=dapA;Locus_tag=gene0668
Scaffold1	.	CDS	701212	702093	.	-	.	ID=gene0668;Parent=gene0668;Name=dapA;product=MULTISPECIES: dihydrodipicolinate synthase family protein;Locus_tag=gene0668
Scaffold1	.	gene	702322	702408	.	.	.	ID=gene0669
Scaffold1	.	tRNA	702322	702408	.	.	.	ID=gene0669;Parent=gene0669;product=tRNA-Leu;Locus_tag=gene0669
Scaffold1	.	gene	702422	702495	.	.	.	ID=gene0670
Scaffold1	.	tRNA	702422	702495	.	.	.	ID=gene0670;Parent=gene0670;product=tRNA-Cys;Locus_tag=gene0670
Scaffold1	.	gene	702536	702611	.	.	.	ID=gene0671
Scaffold1	.	tRNA	702536	702611	.	.	.	ID=gene0671;Parent=gene0671;product=tRNA-Gly;Locus_tag=gene0671
Scaffold1	.	gene	702762	703310	.	-	.	ID=gene0672;Name=pgsA;Locus_tag=gene0672
Scaffold1	.	CDS	702762	703310	.	-	.	ID=gene0672;Parent=gene0672;Name=pgsA;product=MULTISPECIES: CDP-diacylglycerol--glycerol-3-phosphate 3-phosphatidyltransferase;Locus_tag=gene0672
Scaffold1	.	gene	703368	705200	.	-	.	ID=gene0673;Name=uvrC;Locus_tag=gene0673
Scaffold1	.	CDS	703368	705200	.	-	.	ID=gene0673;Parent=gene0673;Name=uvrC;product=MULTISPECIES: excinuclease ABC subunit UvrC;Locus_tag=gene0673
Scaffold1	.	gene	705197	705853	.	-	.	ID=gene0674;Name=uvrY;Locus_tag=gene0674
Scaffold1	.	CDS	705197	705853	.	-	.	ID=gene0674;Parent=gene0674;Name=uvrY;product=MULTISPECIES: UvrY/SirA/GacA family response regulator transcription factor;Locus_tag=gene0674
Scaffold1	.	gene	706315	706539	.	+	.	ID=gene0675;Locus_tag=gene0675
Scaffold1	.	CDS	706315	706539	.	+	.	ID=gene0675;Parent=gene0675;product=MULTISPECIES: DUF2594 family protein;Locus_tag=gene0675
Scaffold1	.	gene	706607	707329	.	-	.	ID=gene0676;Name=sdiA;Locus_tag=gene0676
Scaffold1	.	CDS	706607	707329	.	-	.	ID=gene0676;Parent=gene0676;Name=sdiA;product=MULTISPECIES: transcriptional regulator SdiA;Locus_tag=gene0676
Scaffold1	.	gene	707647	708531	.	-	.	ID=gene0677;Name=tcyC;Locus_tag=gene0677
Scaffold1	.	CDS	707647	708531	.	-	.	ID=gene0677;Parent=gene0677;Name=tcyC;product=L-cystine ABC transporter ATP-binding protein TcyN;Locus_tag=gene0677
Scaffold1	.	gene	708528	709196	.	-	.	ID=gene0678;Name=tcyB;Locus_tag=gene0678
Scaffold1	.	CDS	708528	709196	.	-	.	ID=gene0678;Parent=gene0678;Name=tcyB;product=MULTISPECIES: cystine ABC transporter permease;Locus_tag=gene0678
Scaffold1	.	gene	709212	710198	.	-	.	ID=gene0679;Name=dcyD;Locus_tag=gene0679
Scaffold1	.	CDS	709212	710198	.	-	.	ID=gene0679;Parent=gene0679;Name=dcyD;product=MULTISPECIES: D-cysteine desulfhydrase;Locus_tag=gene0679
Scaffold1	.	gene	710294	711061	.	-	.	ID=gene0680;Name=tcyA;Locus_tag=gene0680
Scaffold1	.	CDS	710294	711061	.	-	.	ID=gene0680;Parent=gene0680;Name=tcyA;product=Cystine-binding periplasmic protein precursor;Locus_tag=gene0680
Scaffold1	.	gene	711295	712782	.	+	.	ID=gene0681;Name=amyA;Locus_tag=gene0681
Scaffold1	.	CDS	711295	712782	.	+	.	ID=gene0681;Parent=gene0681;Name=amyA;product=alpha-amylase;Locus_tag=gene0681
Scaffold1	.	gene	712824	713255	.	-	.	ID=gene0682;Locus_tag=gene0682
Scaffold1	.	CDS	712824	713255	.	-	.	ID=gene0682;Parent=gene0682;product=lipoprotein YedD;Locus_tag=gene0682
Scaffold1	.	gene	713631	714254	.	+	.	ID=gene0683;Name=rcsA;Locus_tag=gene0683
Scaffold1	.	CDS	713631	714254	.	+	.	ID=gene0683;Parent=gene0683;Name=rcsA;product=MULTISPECIES: transcriptional regulator RcsA;Locus_tag=gene0683
Scaffold1	.	gene	714287	714478	.	-	.	ID=gene0684;Locus_tag=gene0684
Scaffold1	.	CDS	714287	714478	.	-	.	ID=gene0684;Parent=gene0684;product=MULTISPECIES: protein DsrB;Locus_tag=gene0684
Scaffold1	.	gene	714609	714833	.	+	.	ID=gene0685;Locus_tag=gene0685
Scaffold1	.	CDS	714609	714833	.	+	.	ID=gene0685;Parent=gene0685;product=hypothetical protein;Locus_tag=gene0685
Scaffold1	.	gene	715133	716812	.	-	.	ID=gene0686;Name=yedQ;Locus_tag=gene0686
Scaffold1	.	CDS	715133	716812	.	-	.	ID=gene0686;Parent=gene0686;Name=yedQ;product=MULTISPECIES: cellulose biosynthesis regulator diguanylate cyclase DgcQ;Locus_tag=gene0686
Scaffold1	.	gene	716928	717839	.	-	.	ID=gene0687;Locus_tag=gene0687
Scaffold1	.	CDS	716928	717839	.	-	.	ID=gene0687;Parent=gene0687;product=DUF808 domain-containing protein;Locus_tag=gene0687
Scaffold1	.	gene	718023	718934	.	+	.	ID=gene0688;Name=pecM;Locus_tag=gene0688
Scaffold1	.	CDS	718023	718934	.	+	.	ID=gene0688;Parent=gene0688;Name=pecM;product=MULTISPECIES: drug/metabolite exporter YedA;Locus_tag=gene0688
Scaffold1	.	gene	718909	719406	.	-	.	ID=gene0689;Name=vsr;Locus_tag=gene0689
Scaffold1	.	CDS	718909	719406	.	-	.	ID=gene0689;Parent=gene0689;Name=vsr;product=Very-short-patch mismatch repair endonuclease (G-T specific);Locus_tag=gene0689
Scaffold1	.	gene	719384	720784	.	-	.	ID=gene0690;Name=dcm;Locus_tag=gene0690
Scaffold1	.	CDS	719384	720784	.	-	.	ID=gene0690;Parent=gene0690;Name=dcm;product=DNA cytosine methyltransferase;Locus_tag=gene0690
Scaffold1	.	gene	720861	721568	.	-	.	ID=gene0691;Locus_tag=gene0691
Scaffold1	.	CDS	720861	721568	.	-	.	ID=gene0691;Parent=gene0691;product=MULTISPECIES: phosphohydrolase;Locus_tag=gene0691
Scaffold1	.	gene	721611	721892	.	-	.	ID=gene0692;Locus_tag=gene0692
Scaffold1	.	CDS	721611	721892	.	-	.	ID=gene0692;Parent=gene0692;product=MULTISPECIES: cell division protein DrpB;Locus_tag=gene0692
Scaffold1	.	gene	722431	723576	.	+	.	ID=gene0693;Name=ompN;Locus_tag=gene0693
Scaffold1	.	CDS	722431	723576	.	+	.	ID=gene0693;Parent=gene0693;Name=ompN;product=MULTISPECIES: porin OmpC;Locus_tag=gene0693
Scaffold1	.	gene	724068	724394	.	-	.	ID=gene0694;Name=umuD;Locus_tag=gene0694
Scaffold1	.	CDS	724068	724394	.	-	.	ID=gene0694;Parent=gene0694;Name=umuD;product=hypothetical protein;Locus_tag=gene0694
Scaffold1	.	gene	724397	724636	.	-	.	ID=gene0695;Name=umuD;Locus_tag=gene0695
Scaffold1	.	CDS	724397	724636	.	-	.	ID=gene0695;Parent=gene0695;Name=umuD;product=hypothetical protein;Locus_tag=gene0695
Scaffold1	.	gene	725718	726296	.	-	.	ID=gene0696;Name=gin;Locus_tag=gene0696
Scaffold1	.	CDS	725718	726296	.	-	.	ID=gene0696;Parent=gene0696;Name=gin;product=MULTISPECIES: recombinase family protein;Locus_tag=gene0696
Scaffold2	.	gene	3	302	.	+	.	ID=gene0697;Name=tktA;Locus_tag=gene0697
Scaffold2	.	CDS	3	302	.	+	.	ID=gene0697;Parent=gene0697;Name=tktA;product=transketolase C-terminal domain-containing protein;Locus_tag=gene0697
Scaffold2	.	gene	540	2168	.	+	.	ID=gene0698;Name=dmdB;Locus_tag=gene0698
Scaffold2	.	CDS	540	2168	.	+	.	ID=gene0698;Parent=gene0698;Name=dmdB;product=long-chain fatty acid--CoA ligase;Locus_tag=gene0698
Scaffold2	.	gene	2165	3892	.	+	.	ID=gene0699;Locus_tag=gene0699
Scaffold2	.	CDS	2165	3892	.	+	.	ID=gene0699;Parent=gene0699;product=aldehyde dehydrogenase family protein;Locus_tag=gene0699
Scaffold2	.	gene	3933	4979	.	-	.	ID=gene0700;Name=potD;Locus_tag=gene0700
Scaffold2	.	CDS	3933	4979	.	-	.	ID=gene0700;Parent=gene0700;Name=potD;product=MULTISPECIES: spermidine/putrescine ABC transporter substrate-binding protein PotD;Locus_tag=gene0700
Scaffold2	.	gene	4976	5761	.	-	.	ID=gene0701;Name=potC;Locus_tag=gene0701
Scaffold2	.	CDS	4976	5761	.	-	.	ID=gene0701;Parent=gene0701;Name=potC;product=MULTISPECIES: spermidine/putrescine ABC transporter permease PotC;Locus_tag=gene0701
Scaffold2	.	gene	5758	6615	.	-	.	ID=gene0702;Name=potB;Locus_tag=gene0702
Scaffold2	.	CDS	5758	6615	.	-	.	ID=gene0702;Parent=gene0702;Name=potB;product=MULTISPECIES: spermidine/putrescine ABC transporter permease PotB;Locus_tag=gene0702
Scaffold2	.	gene	6599	7735	.	-	.	ID=gene0703;Name=potA;Locus_tag=gene0703
Scaffold2	.	CDS	6599	7735	.	-	.	ID=gene0703;Parent=gene0703;Name=potA;product=MULTISPECIES: spermidine/putrescine ABC transporter ATP-binding protein PotA;Locus_tag=gene0703
Scaffold2	.	gene	7994	9226	.	+	.	ID=gene0704;Name=pepT;Locus_tag=gene0704
Scaffold2	.	CDS	7994	9226	.	+	.	ID=gene0704;Parent=gene0704;Name=pepT;product=peptidase T;Locus_tag=gene0704
Scaffold2	.	gene	9365	10486	.	-	.	ID=gene0705;Name=ycfD;Locus_tag=gene0705
Scaffold2	.	CDS	9365	10486	.	-	.	ID=gene0705;Parent=gene0705;Name=ycfD;product=MULTISPECIES: cupin domain-containing protein;Locus_tag=gene0705
Scaffold2	.	gene	10572	12038	.	-	.	ID=gene0706;Name=phoQ;Locus_tag=gene0706
Scaffold2	.	CDS	10572	12038	.	-	.	ID=gene0706;Parent=gene0706;Name=phoQ;product=MULTISPECIES: two-component system sensor histidine kinase PhoQ;Locus_tag=gene0706
Scaffold2	.	gene	12038	12709	.	-	.	ID=gene0707;Name=phoP;Locus_tag=gene0707
Scaffold2	.	CDS	12038	12709	.	-	.	ID=gene0707;Parent=gene0707;Name=phoP;product=MULTISPECIES: two-component system response regulator PhoP;Locus_tag=gene0707
Scaffold2	.	gene	12992	13798	.	+	.	ID=gene0708;Name=chpD;Locus_tag=gene0708
Scaffold2	.	CDS	12992	13798	.	+	.	ID=gene0708;Parent=gene0708;Name=chpD;product=MULTISPECIES: AraC family transcriptional regulator;Locus_tag=gene0708
Scaffold2	.	gene	13882	14244	.	+	.	ID=gene0709;Locus_tag=gene0709
Scaffold2	.	CDS	13882	14244	.	+	.	ID=gene0709;Parent=gene0709;product=MULTISPECIES: cupin domain-containing protein;Locus_tag=gene0709
Scaffold2	.	gene	14299	15669	.	-	.	ID=gene0710;Name=purB;Locus_tag=gene0710
Scaffold2	.	CDS	14299	15669	.	-	.	ID=gene0710;Parent=gene0710;Name=purB;product=MULTISPECIES: adenylosuccinate lyase;Locus_tag=gene0710
Scaffold2	.	gene	15673	16314	.	-	.	ID=gene0711;Name=hflD;Locus_tag=gene0711
Scaffold2	.	CDS	15673	16314	.	-	.	ID=gene0711;Parent=gene0711;Name=hflD;product=MULTISPECIES: high frequency lysogenization protein HflD;Locus_tag=gene0711
Scaffold2	.	gene	16369	17535	.	-	.	ID=gene0712;Name=mnmA;Locus_tag=gene0712
Scaffold2	.	CDS	16369	17535	.	-	.	ID=gene0712;Parent=gene0712;Name=mnmA;product=tRNA (5-methylaminomethyl-2-thiouridylate)-methyltransferase;Locus_tag=gene0712
Scaffold2	.	gene	17532	17990	.	-	.	ID=gene0713;Name=nudJ;Locus_tag=gene0713
Scaffold2	.	CDS	17532	17990	.	-	.	ID=gene0713;Parent=gene0713;Name=nudJ;product=MULTISPECIES: NUDIX hydrolase;Locus_tag=gene0713
Scaffold2	.	gene	18007	18657	.	-	.	ID=gene0714;Name=rluE;Locus_tag=gene0714
Scaffold2	.	CDS	18007	18657	.	-	.	ID=gene0714;Parent=gene0714;Name=rluE;product=23S rRNA pseudouridine(2457) synthase RluE;Locus_tag=gene0714
Scaffold2	.	gene	18898	20148	.	+	.	ID=gene0715;Name=icd;Locus_tag=gene0715
Scaffold2	.	CDS	18898	20148	.	+	.	ID=gene0715;Parent=gene0715;Name=icd;product=MULTISPECIES: NADP-dependent isocitrate dehydrogenase;Locus_tag=gene0715
Scaffold2	.	gene	20421	21134	.	-	.	ID=gene0716;Locus_tag=gene0716
Scaffold2	.	CDS	20421	21134	.	-	.	ID=gene0716;Parent=gene0716;product=MULTISPECIES: winged helix-turn-helix domain-containing protein;Locus_tag=gene0716
Scaffold2	.	gene	21131	21523	.	-	.	ID=gene0717;Locus_tag=gene0717
Scaffold2	.	CDS	21131	21523	.	-	.	ID=gene0717;Parent=gene0717;product=amino acid-binding protein;Locus_tag=gene0717
Scaffold2	.	gene	21516	21839	.	-	.	ID=gene0718;Locus_tag=gene0718
Scaffold2	.	CDS	21516	21839	.	-	.	ID=gene0718;Parent=gene0718;product=antibiotic biosynthesis monooxygenase;Locus_tag=gene0718
Scaffold2	.	gene	22260	22505	.	-	.	ID=gene0719;Locus_tag=gene0719
Scaffold2	.	CDS	22260	22505	.	-	.	ID=gene0719;Parent=gene0719;product=DUF1272 domain-containing protein;Locus_tag=gene0719
Scaffold2	.	gene	22618	23811	.	-	.	ID=gene0720;Name=frmA;Locus_tag=gene0720
Scaffold2	.	CDS	22618	23811	.	-	.	ID=gene0720;Parent=gene0720;Name=frmA;product=MULTISPECIES: zinc-dependent alcohol dehydrogenase;Locus_tag=gene0720
Scaffold2	.	gene	24433	24618	.	+	.	ID=gene0721;Locus_tag=gene0721
Scaffold2	.	CDS	24433	24618	.	+	.	ID=gene0721;Parent=gene0721;product=general stress protein;Locus_tag=gene0721
Scaffold2	.	gene	24709	25203	.	+	.	ID=gene0722;Name=ydbD;Locus_tag=gene0722
Scaffold2	.	CDS	24709	25203	.	+	.	ID=gene0722;Parent=gene0722;Name=ydbD;product=MULTISPECIES: ferritin-like domain-containing protein;Locus_tag=gene0722
Scaffold2	.	gene	25230	25736	.	+	.	ID=gene0723;Locus_tag=gene0723
Scaffold2	.	CDS	25230	25736	.	+	.	ID=gene0723;Parent=gene0723;product=MULTISPECIES: ferritin-like domain-containing protein;Locus_tag=gene0723
Scaffold2	.	gene	25753	26640	.	+	.	ID=gene0724;Name=ydbD;Locus_tag=gene0724
Scaffold2	.	CDS	25753	26640	.	+	.	ID=gene0724;Parent=gene0724;Name=ydbD;product=MULTISPECIES: manganese catalase family protein;Locus_tag=gene0724
Scaffold2	.	gene	26696	28102	.	+	.	ID=gene0725;Name=cydA;Locus_tag=gene0725
Scaffold2	.	CDS	26696	28102	.	+	.	ID=gene0725;Parent=gene0725;Name=cydA;product=Cytochrome oxidase bd-II, subunit 1;Locus_tag=gene0725
Scaffold2	.	gene	28099	29109	.	+	.	ID=gene0726;Name=cydB;Locus_tag=gene0726
Scaffold2	.	CDS	28099	29109	.	+	.	ID=gene0726;Parent=gene0726;Name=cydB;product=cytochrome d ubiquinol oxidase subunit II;Locus_tag=gene0726
Scaffold2	.	gene	29225	29422	.	-	.	ID=gene0727;Locus_tag=gene0727
Scaffold2	.	CDS	29225	29422	.	-	.	ID=gene0727;Parent=gene0727;product=MULTISPECIES: hypothetical protein;Locus_tag=gene0727
Scaffold2	.	gene	29798	29902	.	+	.	ID=gene0728;Locus_tag=gene0728
Scaffold2	.	CDS	29798	29902	.	+	.	ID=gene0728;Parent=gene0728;product=hypothetical protein;Locus_tag=gene0728
Scaffold2	.	gene	29989	30621	.	+	.	ID=gene0729;Locus_tag=gene0729
Scaffold2	.	CDS	29989	30621	.	+	.	ID=gene0729;Parent=gene0729;product=MULTISPECIES: helix-turn-helix domain-containing protein;Locus_tag=gene0729
Scaffold2	.	gene	31238	31924	.	+	.	ID=gene0730;Name=pdeH;Locus_tag=gene0730
Scaffold2	.	CDS	31238	31924	.	+	.	ID=gene0730;Parent=gene0730;Name=pdeH;product=EAL domain-containing protein;Locus_tag=gene0730
Scaffold2	.	gene	32235	33743	.	-	.	ID=gene0731;Name=lpdC;Locus_tag=gene0731
Scaffold2	.	CDS	32235	33743	.	-	.	ID=gene0731;Parent=gene0731;Name=lpdC;product=MULTISPECIES: UbiD family decarboxylase;Locus_tag=gene0731
Scaffold2	.	gene	33864	34754	.	+	.	ID=gene0732;Name=benM;Locus_tag=gene0732
Scaffold2	.	CDS	33864	34754	.	+	.	ID=gene0732;Parent=gene0732;Name=benM;product=LysR substrate-binding domain-containing protein;Locus_tag=gene0732
Scaffold2	.	gene	34761	36545	.	-	.	ID=gene0733;Name=dgcB;Locus_tag=gene0733
Scaffold2	.	CDS	34761	36545	.	-	.	ID=gene0733;Parent=gene0733;Name=dgcB;product=sensor domain-containing diguanylate cyclase;Locus_tag=gene0733
Scaffold2	.	gene	36619	37827	.	-	.	ID=gene0734;Locus_tag=gene0734
Scaffold2	.	CDS	36619	37827	.	-	.	ID=gene0734;Parent=gene0734;product=MULTISPECIES: HD domain-containing protein;Locus_tag=gene0734
Scaffold2	.	gene	38130	39173	.	+	.	ID=gene0735;Name=ansA;Locus_tag=gene0735
Scaffold2	.	CDS	38130	39173	.	+	.	ID=gene0735;Parent=gene0735;Name=ansA;product=MULTISPECIES: fructose-asparagine asparaginase;Locus_tag=gene0735
Scaffold2	.	gene	39835	40749	.	+	.	ID=gene0736;Name=lpxP;Locus_tag=gene0736
Scaffold2	.	CDS	39835	40749	.	+	.	ID=gene0736;Parent=gene0736;Name=lpxP;product=MULTISPECIES: kdo(2)-lipid IV(A) palmitoleoyltransferase;Locus_tag=gene0736
Scaffold2	.	gene	40839	41477	.	+	.	ID=gene0737;Name=leuE;Locus_tag=gene0737
Scaffold2	.	CDS	40839	41477	.	+	.	ID=gene0737;Parent=gene0737;Name=leuE;product=MULTISPECIES: leucine efflux protein LeuE;Locus_tag=gene0737
Scaffold2	.	gene	41608	41871	.	+	.	ID=gene0738;Locus_tag=gene0738
Scaffold2	.	CDS	41608	41871	.	+	.	ID=gene0738;Parent=gene0738;product=MULTISPECIES: DUF2534 family protein;Locus_tag=gene0738
Scaffold2	.	gene	42248	42349	.	-	.	ID=gene0739;Locus_tag=gene0739
Scaffold2	.	CDS	42248	42349	.	-	.	ID=gene0739;Parent=gene0739;product=MULTISPECIES: YoaK family small membrane protein;Locus_tag=gene0739
Scaffold2	.	gene	42407	43420	.	-	.	ID=gene0740;Locus_tag=gene0740
Scaffold2	.	CDS	42407	43420	.	-	.	ID=gene0740;Parent=gene0740;product=sensor domain-containing diguanylate cyclase;Locus_tag=gene0740
Scaffold2	.	gene	43721	43960	.	+	.	ID=gene0741;Locus_tag=gene0741
Scaffold2	.	CDS	43721	43960	.	+	.	ID=gene0741;Parent=gene0741;product=MULTISPECIES: DUF333 domain-containing protein;Locus_tag=gene0741
Scaffold2	.	gene	43950	44306	.	-	.	ID=gene0742;Locus_tag=gene0742
Scaffold2	.	CDS	43950	44306	.	-	.	ID=gene0742;Parent=gene0742;product=MULTISPECIES: DUF488 domain-containing protein;Locus_tag=gene0742
Scaffold2	.	gene	44293	44802	.	-	.	ID=gene0743;Name=punA;Locus_tag=gene0743
Scaffold2	.	CDS	44293	44802	.	-	.	ID=gene0743;Parent=gene0743;Name=punA;product=MULTISPECIES: DUF523 domain-containing protein;Locus_tag=gene0743
Scaffold2	.	gene	44948	45640	.	+	.	ID=gene0744;Name=pyrG;Locus_tag=gene0744
Scaffold2	.	CDS	44948	45640	.	+	.	ID=gene0744;Parent=gene0744;Name=pyrG;product=CTP synthase;Locus_tag=gene0744
Scaffold2	.	gene	45672	46856	.	-	.	ID=gene0745;Name=nimT;Locus_tag=gene0745
Scaffold2	.	CDS	45672	46856	.	-	.	ID=gene0745;Parent=gene0745;Name=nimT;product=CynX/NimT family MFS transporter;Locus_tag=gene0745
Scaffold2	.	gene	46958	47749	.	+	.	ID=gene0746;Name=nimR;Locus_tag=gene0746
Scaffold2	.	CDS	46958	47749	.	+	.	ID=gene0746;Parent=gene0746;Name=nimR;product=helix-turn-helix transcriptional regulator;Locus_tag=gene0746
Scaffold2	.	gene	47733	48179	.	-	.	ID=gene0747;Locus_tag=gene0747
Scaffold2	.	CDS	47733	48179	.	-	.	ID=gene0747;Parent=gene0747;product=MULTISPECIES: DUF441 domain-containing protein;Locus_tag=gene0747
Scaffold2	.	gene	48296	48820	.	-	.	ID=gene0748;Name=prdX;Locus_tag=gene0748
Scaffold2	.	CDS	48296	48820	.	-	.	ID=gene0748;Parent=gene0748;Name=prdX;product=YbaK/prolyl-tRNA synthetase associated domain-containing protein;Locus_tag=gene0748
Scaffold2	.	gene	49064	50203	.	+	.	ID=gene0749;Name=waaU;Locus_tag=gene0749
Scaffold2	.	CDS	49064	50203	.	+	.	ID=gene0749;Parent=gene0749;Name=waaU;product=glycosyl transferase;Locus_tag=gene0749
Scaffold2	.	gene	50374	50616	.	-	.	ID=gene0750;Name=dinI;Locus_tag=gene0750
Scaffold2	.	CDS	50374	50616	.	-	.	ID=gene0750;Parent=gene0750;Name=dinI;product=MULTISPECIES: DinI family protein;Locus_tag=gene0750
Scaffold2	.	gene	50887	51306	.	+	.	ID=gene0751;Name=umuD;Locus_tag=gene0751
Scaffold2	.	CDS	50887	51306	.	+	.	ID=gene0751;Parent=gene0751;Name=umuD;product=MULTISPECIES: translesion error-prone DNA polymerase V autoproteolytic subunit;Locus_tag=gene0751
Scaffold2	.	gene	51309	52574	.	+	.	ID=gene0752;Name=umuC;Locus_tag=gene0752
Scaffold2	.	CDS	51309	52574	.	+	.	ID=gene0752;Parent=gene0752;Name=umuC;product=Y-family DNA polymerase;Locus_tag=gene0752
Scaffold2	.	gene	52581	53486	.	-	.	ID=gene0753;Name=bpeT;Locus_tag=gene0753
Scaffold2	.	CDS	52581	53486	.	-	.	ID=gene0753;Parent=gene0753;Name=bpeT;product=LysR family transcriptional regulator;Locus_tag=gene0753
Scaffold2	.	gene	53653	54402	.	+	.	ID=gene0754;Name=bpeT;Locus_tag=gene0754
Scaffold2	.	CDS	53653	54402	.	+	.	ID=gene0754;Parent=gene0754;Name=bpeT;product=MULTISPECIES: SDR family oxidoreductase;Locus_tag=gene0754
Scaffold2	.	gene	54399	55616	.	-	.	ID=gene0755;Name=sotB;Locus_tag=gene0755
Scaffold2	.	CDS	54399	55616	.	-	.	ID=gene0755;Parent=gene0755;Name=sotB;product=MFS transporter;Locus_tag=gene0755
Scaffold2	.	gene	55792	56673	.	+	.	ID=gene0756;Name=gcvA;Locus_tag=gene0756
Scaffold2	.	CDS	55792	56673	.	+	.	ID=gene0756;Parent=gene0756;Name=gcvA;product=LysR family transcriptional regulator;Locus_tag=gene0756
Scaffold2	.	gene	56930	57241	.	+	.	ID=gene0757;Locus_tag=gene0757
Scaffold2	.	CDS	56930	57241	.	+	.	ID=gene0757;Parent=gene0757;product=MULTISPECIES: hypothetical protein;Locus_tag=gene0757
Scaffold2	.	gene	57363	57845	.	-	.	ID=gene0758;Name=btuE;Locus_tag=gene0758
Scaffold2	.	CDS	57363	57845	.	-	.	ID=gene0758;Parent=gene0758;Name=btuE;product=MULTISPECIES: glutathione peroxidase;Locus_tag=gene0758
Scaffold2	.	gene	58004	58567	.	+	.	ID=gene0759;Locus_tag=gene0759
Scaffold2	.	CDS	58004	58567	.	+	.	ID=gene0759;Parent=gene0759;product=hypothetical protein;Locus_tag=gene0759
Scaffold2	.	gene	58613	59896	.	-	.	ID=gene0760;Locus_tag=gene0760
Scaffold2	.	CDS	58613	59896	.	-	.	ID=gene0760;Parent=gene0760;product=YeaH/YhbH family protein;Locus_tag=gene0760
Scaffold2	.	gene	59982	61916	.	-	.	ID=gene0761;Name=prkA;Locus_tag=gene0761
Scaffold2	.	CDS	59982	61916	.	-	.	ID=gene0761;Parent=gene0761;Name=prkA;product=MULTISPECIES: protein kinase YeaG;Locus_tag=gene0761
Scaffold2	.	gene	62333	63079	.	+	.	ID=gene0762;Name=mipA;Locus_tag=gene0762
Scaffold2	.	CDS	62333	63079	.	+	.	ID=gene0762;Parent=gene0762;Name=mipA;product=MULTISPECIES: MipA/OmpV family protein;Locus_tag=gene0762
Scaffold2	.	gene	63171	64025	.	+	.	ID=gene0763;Name=ydjG;Locus_tag=gene0763
Scaffold2	.	CDS	63171	64025	.	+	.	ID=gene0763;Parent=gene0763;Name=ydjG;product=aldo/keto reductase;Locus_tag=gene0763
Scaffold2	.	gene	64082	64966	.	-	.	ID=gene0764;Locus_tag=gene0764
Scaffold2	.	CDS	64082	64966	.	-	.	ID=gene0764;Parent=gene0764;product=MULTISPECIES: D-hexose-6-phosphate mutarotase;Locus_tag=gene0764
Scaffold2	.	gene	65041	66036	.	-	.	ID=gene0765;Name=gapA;Locus_tag=gene0765
Scaffold2	.	CDS	65041	66036	.	-	.	ID=gene0765;Parent=gene0765;Name=gapA;product=MULTISPECIES: glyceraldehyde-3-phosphate dehydrogenase;Locus_tag=gene0765
Scaffold2	.	gene	66375	66788	.	+	.	ID=gene0766;Name=msrB;Locus_tag=gene0766
Scaffold2	.	CDS	66375	66788	.	+	.	ID=gene0766;Parent=gene0766;Name=msrB;product=MULTISPECIES: peptide-methionine (R)-S-oxide reductase MsrB;Locus_tag=gene0766
Scaffold2	.	gene	66832	67110	.	+	.	ID=gene0767;Locus_tag=gene0767
Scaffold2	.	CDS	66832	67110	.	+	.	ID=gene0767;Parent=gene0767;product=MULTISPECIES: YeaC family protein;Locus_tag=gene0767
Scaffold2	.	gene	67205	67549	.	-	.	ID=gene0768;Locus_tag=gene0768
Scaffold2	.	CDS	67205	67549	.	-	.	ID=gene0768;Parent=gene0768;product=MULTISPECIES: HNH nuclease YajD;Locus_tag=gene0768
Scaffold2	.	gene	67710	68963	.	-	.	ID=gene0769;Locus_tag=gene0769
Scaffold2	.	CDS	67710	68963	.	-	.	ID=gene0769;Parent=gene0769;product=glycoside hydrolase family 18 protein;Locus_tag=gene0769
Scaffold2	.	gene	69134	69577	.	-	.	ID=gene0770;Name=pncA;Locus_tag=gene0770
Scaffold2	.	CDS	69134	69577	.	-	.	ID=gene0770;Parent=gene0770;Name=pncA;product=pyrazinamidase / nicotinamidase;Locus_tag=gene0770
Scaffold2	.	gene	69584	69775	.	-	.	ID=gene0771;Name=pncA;Locus_tag=gene0771
Scaffold2	.	CDS	69584	69775	.	-	.	ID=gene0771;Parent=gene0771;Name=pncA;product=isochorismatase family protein;Locus_tag=gene0771
Scaffold2	.	gene	69785	70804	.	-	.	ID=gene0772;Name=ansA;Locus_tag=gene0772
Scaffold2	.	CDS	69785	70804	.	-	.	ID=gene0772;Parent=gene0772;Name=ansA;product=MULTISPECIES: asparaginase;Locus_tag=gene0772
Scaffold2	.	gene	70943	72796	.	-	.	ID=gene0773;Name=sppA;Locus_tag=gene0773
Scaffold2	.	CDS	70943	72796	.	-	.	ID=gene0773;Parent=gene0773;Name=sppA;product=signal peptide peptidase SppA;Locus_tag=gene0773
Scaffold2	.	gene	72962	73513	.	+	.	ID=gene0774;Locus_tag=gene0774
Scaffold2	.	CDS	72962	73513	.	+	.	ID=gene0774;Parent=gene0774;product=NAD(P)H nitroreductase;Locus_tag=gene0774
Scaffold2	.	gene	73341	73943	.	-	.	ID=gene0775;Locus_tag=gene0775
Scaffold2	.	CDS	73341	73943	.	-	.	ID=gene0775;Parent=gene0775;product=Uncharacterised protein;Locus_tag=gene0775
Scaffold2	.	gene	74249	74995	.	-	.	ID=gene0776;Name=phoN;Locus_tag=gene0776
Scaffold2	.	CDS	74249	74995	.	-	.	ID=gene0776;Parent=gene0776;Name=phoN;product=phosphatase PAP2 family protein;Locus_tag=gene0776
Scaffold2	.	gene	75221	76264	.	+	.	ID=gene0777;Name=selD;Locus_tag=gene0777
Scaffold2	.	CDS	75221	76264	.	+	.	ID=gene0777;Parent=gene0777;Name=selD;product=MULTISPECIES: selenide, water dikinase SelD;Locus_tag=gene0777
Scaffold2	.	gene	76269	78215	.	+	.	ID=gene0778;Name=topB;Locus_tag=gene0778
Scaffold2	.	CDS	76269	78215	.	+	.	ID=gene0778;Parent=gene0778;Name=topB;product=MULTISPECIES: DNA topoisomerase III;Locus_tag=gene0778
Scaffold2	.	gene	78394	79374	.	+	.	ID=gene0779;Name=qor;Locus_tag=gene0779
Scaffold2	.	CDS	78394	79374	.	+	.	ID=gene0779;Parent=gene0779;Name=qor;product=MULTISPECIES: NAD(P)H-quinone oxidoreductase;Locus_tag=gene0779
Scaffold2	.	gene	79418	80761	.	-	.	ID=gene0780;Name=gdhA;Locus_tag=gene0780
Scaffold2	.	CDS	79418	80761	.	-	.	ID=gene0780;Parent=gene0780;Name=gdhA;product=MULTISPECIES: NADP-specific glutamate dehydrogenase;Locus_tag=gene0780
Scaffold2	.	gene	80944	81354	.	-	.	ID=gene0781;Name=nudG;Locus_tag=gene0781
Scaffold2	.	CDS	80944	81354	.	-	.	ID=gene0781;Parent=gene0781;Name=nudG;product=MULTISPECIES: pyrimidine (deoxy)nucleoside triphosphate diphosphatase;Locus_tag=gene0781
Scaffold2	.	gene	81441	82064	.	+	.	ID=gene0782;Name=pgsA;Locus_tag=gene0782
Scaffold2	.	CDS	81441	82064	.	+	.	ID=gene0782;Parent=gene0782;Name=pgsA;product=MULTISPECIES: CDP-alcohol phosphatidyltransferase family protein;Locus_tag=gene0782
Scaffold2	.	gene	82116	83423	.	-	.	ID=gene0783;Name=ynjE;Locus_tag=gene0783
Scaffold2	.	CDS	82116	83423	.	-	.	ID=gene0783;Parent=gene0783;Name=ynjE;product=MULTISPECIES: sulfurtransferase;Locus_tag=gene0783
Scaffold2	.	gene	83517	84149	.	-	.	ID=gene0784;Name=ynjD;Locus_tag=gene0784
Scaffold2	.	CDS	83517	84149	.	-	.	ID=gene0784;Parent=gene0784;Name=ynjD;product=ATP-binding cassette domain-containing protein;Locus_tag=gene0784
Scaffold2	.	gene	84149	85684	.	-	.	ID=gene0785;Name=ynjC;Locus_tag=gene0785
Scaffold2	.	CDS	84149	85684	.	-	.	ID=gene0785;Parent=gene0785;Name=ynjC;product=ABC transporter permease subunit;Locus_tag=gene0785
Scaffold2	.	gene	85657	86835	.	-	.	ID=gene0786;Name=ynjB;Locus_tag=gene0786
Scaffold2	.	CDS	85657	86835	.	-	.	ID=gene0786;Parent=gene0786;Name=ynjB;product=ABC transporter substrate-binding protein;Locus_tag=gene0786
Scaffold2	.	gene	86838	87398	.	-	.	ID=gene0787;Locus_tag=gene0787
Scaffold2	.	CDS	86838	87398	.	-	.	ID=gene0787;Parent=gene0787;product=MULTISPECIES: carboxymuconolactone decarboxylase family protein;Locus_tag=gene0787
Scaffold2	.	gene	87395	88105	.	-	.	ID=gene0788;Locus_tag=gene0788
Scaffold2	.	CDS	87395	88105	.	-	.	ID=gene0788;Parent=gene0788;product=MULTISPECIES: TVP38/TMEM64 family protein;Locus_tag=gene0788
Scaffold2	.	gene	88092	88748	.	-	.	ID=gene0789;Name=sseA;Locus_tag=gene0789
Scaffold2	.	CDS	88092	88748	.	-	.	ID=gene0789;Parent=gene0789;Name=sseA;product=MULTISPECIES: TVP38/TMEM64 family protein;Locus_tag=gene0789
Scaffold2	.	gene	88962	89768	.	-	.	ID=gene0790;Name=xthA;Locus_tag=gene0790
Scaffold2	.	CDS	88962	89768	.	-	.	ID=gene0790;Parent=gene0790;Name=xthA;product=MULTISPECIES: exodeoxyribonuclease III;Locus_tag=gene0790
Scaffold2	.	gene	90207	91427	.	+	.	ID=gene0791;Name=astC;Locus_tag=gene0791
Scaffold2	.	CDS	90207	91427	.	+	.	ID=gene0791;Parent=gene0791;Name=astC;product=MULTISPECIES: aspartate aminotransferase family protein;Locus_tag=gene0791
Scaffold2	.	gene	91424	92458	.	+	.	ID=gene0792;Name=astA;Locus_tag=gene0792
Scaffold2	.	CDS	91424	92458	.	+	.	ID=gene0792;Parent=gene0792;Name=astA;product=MULTISPECIES: arginine N-succinyltransferase;Locus_tag=gene0792
Scaffold2	.	gene	92455	93933	.	+	.	ID=gene0793;Name=astD;Locus_tag=gene0793
Scaffold2	.	CDS	92455	93933	.	+	.	ID=gene0793;Parent=gene0793;Name=astD;product=succinylglutamate-semialdehyde dehydrogenase;Locus_tag=gene0793
Scaffold2	.	gene	93930	95255	.	+	.	ID=gene0794;Name=astB;Locus_tag=gene0794
Scaffold2	.	CDS	93930	95255	.	+	.	ID=gene0794;Parent=gene0794;Name=astB;product=MULTISPECIES: N-succinylarginine dihydrolase;Locus_tag=gene0794
Scaffold2	.	gene	95265	96230	.	+	.	ID=gene0795;Name=astE;Locus_tag=gene0795
Scaffold2	.	CDS	95265	96230	.	+	.	ID=gene0795;Parent=gene0795;Name=astE;product=succinylglutamate desuccinylase;Locus_tag=gene0795
Scaffold2	.	gene	96577	97059	.	+	.	ID=gene0796;Name=cpxP;Locus_tag=gene0796
Scaffold2	.	CDS	96577	97059	.	+	.	ID=gene0796;Parent=gene0796;Name=cpxP;product=hypothetical protein;Locus_tag=gene0796
Scaffold2	.	gene	97147	98010	.	-	.	ID=gene0797;Name=cho;Locus_tag=gene0797
Scaffold2	.	CDS	97147	98010	.	-	.	ID=gene0797;Parent=gene0797;Name=cho;product=MULTISPECIES: excinuclease Cho;Locus_tag=gene0797
Scaffold2	.	gene	98111	98938	.	-	.	ID=gene0798;Name=nadE;Locus_tag=gene0798
Scaffold2	.	CDS	98111	98938	.	-	.	ID=gene0798;Parent=gene0798;Name=nadE;product=MULTISPECIES: ammonia-dependent NAD(+) synthetase;Locus_tag=gene0798
Scaffold2	.	gene	99221	99559	.	+	.	ID=gene0799;Name=osmE;Locus_tag=gene0799
Scaffold2	.	CDS	99221	99559	.	+	.	ID=gene0799;Parent=gene0799;Name=osmE;product=MULTISPECIES: osmotically-inducible lipoprotein OsmE;Locus_tag=gene0799
Scaffold2	.	gene	99838	100158	.	+	.	ID=gene0800;Name=celA;Locus_tag=gene0800
Scaffold2	.	CDS	99838	100158	.	+	.	ID=gene0800;Parent=gene0800;Name=celA;product=MULTISPECIES: PTS N,N'-diacetylchitobiose transporter subunit IIB;Locus_tag=gene0800
Scaffold2	.	gene	100306	101664	.	+	.	ID=gene0801;Name=celB;Locus_tag=gene0801
Scaffold2	.	CDS	100306	101664	.	+	.	ID=gene0801;Parent=gene0801;Name=celB;product=hypothetical protein;Locus_tag=gene0801
Scaffold2	.	gene	101718	102065	.	+	.	ID=gene0802;Name=celC;Locus_tag=gene0802
Scaffold2	.	CDS	101718	102065	.	+	.	ID=gene0802;Parent=gene0802;Name=celC;product=MULTISPECIES: PTS N,N'-diacetylchitobiose transporter subunit IIA;Locus_tag=gene0802
Scaffold2	.	gene	102093	102917	.	+	.	ID=gene0803;Name=chbR;Locus_tag=gene0803
Scaffold2	.	CDS	102093	102917	.	+	.	ID=gene0803;Parent=gene0803;Name=chbR;product=MULTISPECIES: transcriptional regulator ChbR;Locus_tag=gene0803
Scaffold2	.	gene	103028	104374	.	+	.	ID=gene0804;Name=celF;Locus_tag=gene0804
Scaffold2	.	CDS	103028	104374	.	+	.	ID=gene0804;Parent=gene0804;Name=celF;product=MULTISPECIES: 6-phospho-beta-glucosidase;Locus_tag=gene0804
Scaffold2	.	gene	104387	105145	.	+	.	ID=gene0805;Name=chbG;Locus_tag=gene0805
Scaffold2	.	CDS	104387	105145	.	+	.	ID=gene0805;Parent=gene0805;Name=chbG;product=chitin disaccharide deacetylase;Locus_tag=gene0805
Scaffold2	.	gene	105203	107461	.	-	.	ID=gene0806;Name=katE;Locus_tag=gene0806
Scaffold2	.	CDS	105203	107461	.	-	.	ID=gene0806;Parent=gene0806;Name=katE;product=catalase HPII;Locus_tag=gene0806
Scaffold2	.	gene	107574	107906	.	+	.	ID=gene0807;Name=cedA;Locus_tag=gene0807
Scaffold2	.	CDS	107574	107906	.	+	.	ID=gene0807;Parent=gene0807;Name=cedA;product=cell division activator CedA;Locus_tag=gene0807
Scaffold2	.	gene	107966	109357	.	-	.	ID=gene0808;Locus_tag=gene0808
Scaffold2	.	CDS	107966	109357	.	-	.	ID=gene0808;Parent=gene0808;product=MULTISPECIES: L-cystine transporter;Locus_tag=gene0808
Scaffold2	.	gene	109493	110083	.	-	.	ID=gene0809;Locus_tag=gene0809
Scaffold2	.	CDS	109493	110083	.	-	.	ID=gene0809;Parent=gene0809;product=MULTISPECIES: metal-dependent hydrolase;Locus_tag=gene0809
Scaffold2	.	gene	110175	110936	.	-	.	ID=gene0810;Name=kduD;Locus_tag=gene0810
Scaffold2	.	CDS	110175	110936	.	-	.	ID=gene0810;Parent=gene0810;Name=kduD;product=MULTISPECIES: 2-dehydro-3-deoxy-D-gluconate 5-dehydrogenase KduD;Locus_tag=gene0810
Scaffold2	.	gene	111086	111754	.	-	.	ID=gene0811;Name=hxpB;Locus_tag=gene0811
Scaffold2	.	CDS	111086	111754	.	-	.	ID=gene0811;Parent=gene0811;Name=hxpB;product=hexitol phosphatase HxpB;Locus_tag=gene0811
Scaffold2	.	gene	111942	112478	.	+	.	ID=gene0812;Locus_tag=gene0812
Scaffold2	.	CDS	111942	112478	.	+	.	ID=gene0812;Parent=gene0812;product=MULTISPECIES: YniB family protein;Locus_tag=gene0812
Scaffold2	.	gene	112508	112873	.	-	.	ID=gene0813;Name=yciA;Locus_tag=gene0813
Scaffold2	.	CDS	112508	112873	.	-	.	ID=gene0813;Parent=gene0813;Name=yciA;product=acyl-CoA thioester hydrolase YciA;Locus_tag=gene0813
Scaffold2	.	gene	113006	115189	.	-	.	ID=gene0814;Name=fepA;Locus_tag=gene0814
Scaffold2	.	CDS	113006	115189	.	-	.	ID=gene0814;Parent=gene0814;Name=fepA;product=outer membrane receptor protein;Locus_tag=gene0814
Scaffold2	.	gene	115461	116000	.	-	.	ID=gene0815;Name=ispZ;Locus_tag=gene0815
Scaffold2	.	CDS	115461	116000	.	-	.	ID=gene0815;Parent=gene0815;Name=ispZ;product=MULTISPECIES: septation protein A;Locus_tag=gene0815
Scaffold2	.	gene	116055	116798	.	-	.	ID=gene0816;Locus_tag=gene0816
Scaffold2	.	CDS	116055	116798	.	-	.	ID=gene0816;Parent=gene0816;product=YciC family protein;Locus_tag=gene0816
Scaffold2	.	gene	116824	117237	.	-	.	ID=gene0817;Locus_tag=gene0817
Scaffold2	.	CDS	116824	117237	.	-	.	ID=gene0817;Parent=gene0817;product=MULTISPECIES: YkgJ family cysteine cluster protein;Locus_tag=gene0817
Scaffold2	.	gene	117507	118145	.	+	.	ID=gene0818;Name=ompW;Locus_tag=gene0818
Scaffold2	.	CDS	117507	118145	.	+	.	ID=gene0818;Parent=gene0818;Name=ompW;product=MULTISPECIES: outer membrane protein OmpW;Locus_tag=gene0818
Scaffold2	.	gene	118230	118907	.	-	.	ID=gene0819;Locus_tag=gene0819
Scaffold2	.	CDS	118230	118907	.	-	.	ID=gene0819;Parent=gene0819;product=MULTISPECIES: PKHD-type hydroxylase YbiX;Locus_tag=gene0819
Scaffold2	.	gene	118956	121241	.	-	.	ID=gene0820;Name=fiu;Locus_tag=gene0820
Scaffold2	.	CDS	118956	121241	.	-	.	ID=gene0820;Parent=gene0820;Name=fiu;product=catecholate siderophore receptor Fiu;Locus_tag=gene0820
Scaffold2	.	gene	121551	122258	.	-	.	ID=gene0821;Name=fabG;Locus_tag=gene0821
Scaffold2	.	CDS	121551	122258	.	-	.	ID=gene0821;Parent=gene0821;Name=fabG;product=MULTISPECIES: SDR family NAD(P)-dependent oxidoreductase;Locus_tag=gene0821
Scaffold2	.	gene	122377	122649	.	+	.	ID=gene0822;Locus_tag=gene0822
Scaffold2	.	CDS	122377	122649	.	+	.	ID=gene0822;Parent=gene0822;product=MULTISPECIES: hypothetical protein;Locus_tag=gene0822
Scaffold2	.	gene	122685	123632	.	-	.	ID=gene0823;Name=qor;Locus_tag=gene0823
Scaffold2	.	CDS	122685	123632	.	-	.	ID=gene0823;Parent=gene0823;Name=qor;product=MULTISPECIES: zinc-binding alcohol dehydrogenase family protein;Locus_tag=gene0823
Scaffold2	.	gene	123707	124165	.	+	.	ID=gene0824;Locus_tag=gene0824
Scaffold2	.	CDS	123707	124165	.	+	.	ID=gene0824;Parent=gene0824;product=MULTISPECIES: MarR family winged helix-turn-helix transcriptional regulator;Locus_tag=gene0824
Scaffold2	.	gene	124208	125116	.	-	.	ID=gene0825;Name=benM;Locus_tag=gene0825
Scaffold2	.	CDS	124208	125116	.	-	.	ID=gene0825;Parent=gene0825;Name=benM;product=LysR family transcriptional regulator;Locus_tag=gene0825
Scaffold2	.	gene	125245	126555	.	+	.	ID=gene0826;Name=ttuB;Locus_tag=gene0826
Scaffold2	.	CDS	125245	126555	.	+	.	ID=gene0826;Parent=gene0826;Name=ttuB;product=MULTISPECIES: MFS transporter;Locus_tag=gene0826
Scaffold2	.	gene	126570	127658	.	+	.	ID=gene0827;Name=ttuC;Locus_tag=gene0827
Scaffold2	.	CDS	126570	127658	.	+	.	ID=gene0827;Parent=gene0827;Name=ttuC;product=MULTISPECIES: tartrate dehydrogenase;Locus_tag=gene0827
Scaffold2	.	gene	127661	128920	.	+	.	ID=gene0828;Name=gckA;Locus_tag=gene0828
Scaffold2	.	CDS	127661	128920	.	+	.	ID=gene0828;Parent=gene0828;Name=gckA;product=MULTISPECIES: glycerate kinase;Locus_tag=gene0828
Scaffold2	.	gene	129139	129948	.	-	.	ID=gene0829;Name=trpA;Locus_tag=gene0829
Scaffold2	.	CDS	129139	129948	.	-	.	ID=gene0829;Parent=gene0829;Name=trpA;product=tryptophan synthase subunit alpha;Locus_tag=gene0829
Scaffold2	.	gene	129948	131141	.	-	.	ID=gene0830;Name=trpB;Locus_tag=gene0830
Scaffold2	.	CDS	129948	131141	.	-	.	ID=gene0830;Parent=gene0830;Name=trpB;product=MULTISPECIES: tryptophan synthase subunit beta;Locus_tag=gene0830
Scaffold2	.	gene	131151	132509	.	-	.	ID=gene0831;Name=trpCF;Locus_tag=gene0831
Scaffold2	.	CDS	131151	132509	.	-	.	ID=gene0831;Parent=gene0831;Name=trpCF;product=bifunctional indole-3-glycerol-phosphate synthase TrpC/phosphoribosylanthranilate isomerase TrpF;Locus_tag=gene0831
Scaffold2	.	gene	132513	134108	.	-	.	ID=gene0832;Name=trpGD;Locus_tag=gene0832
Scaffold2	.	CDS	132513	134108	.	-	.	ID=gene0832;Parent=gene0832;Name=trpGD;product=MULTISPECIES: bifunctional anthranilate synthase glutamate amidotransferase component TrpG/anthranilate phosphoribosyltransferase TrpD;Locus_tag=gene0832
Scaffold2	.	gene	134108	135670	.	-	.	ID=gene0833;Name=trpE;Locus_tag=gene0833
Scaffold2	.	CDS	134108	135670	.	-	.	ID=gene0833;Parent=gene0833;Name=trpE;product=anthranilate synthase component 1;Locus_tag=gene0833
Scaffold2	.	gene	135959	136822	.	+	.	ID=gene0834;Locus_tag=gene0834
Scaffold2	.	CDS	135959	136822	.	+	.	ID=gene0834;Parent=gene0834;product=MULTISPECIES: RNase AM;Locus_tag=gene0834
Scaffold2	.	gene	136839	137459	.	+	.	ID=gene0835;Name=tsaC;Locus_tag=gene0835
Scaffold2	.	CDS	136839	137459	.	+	.	ID=gene0835;Parent=gene0835;Name=tsaC;product=MULTISPECIES: L-threonylcarbamoyladenylate synthase;Locus_tag=gene0835
Scaffold2	.	gene	137481	138389	.	-	.	ID=gene0836;Name=pecM;Locus_tag=gene0836
Scaffold2	.	CDS	137481	138389	.	-	.	ID=gene0836;Parent=gene0836;Name=pecM;product=MULTISPECIES: DMT family transporter;Locus_tag=gene0836
Scaffold2	.	gene	138501	139397	.	+	.	ID=gene0837;Name=gcvA;Locus_tag=gene0837
Scaffold2	.	CDS	138501	139397	.	+	.	ID=gene0837;Parent=gene0837;Name=gcvA;product=MULTISPECIES: transcriptional regulator GcvA;Locus_tag=gene0837
Scaffold2	.	gene	139678	140580	.	+	.	ID=gene0838;Name=rluB;Locus_tag=gene0838
Scaffold2	.	CDS	139678	140580	.	+	.	ID=gene0838;Parent=gene0838;Name=rluB;product=MULTISPECIES: 23S rRNA pseudouridine(2605) synthase RluB;Locus_tag=gene0838
Scaffold2	.	gene	140641	141231	.	-	.	ID=gene0839;Name=cobA;Locus_tag=gene0839
Scaffold2	.	CDS	140641	141231	.	-	.	ID=gene0839;Parent=gene0839;Name=cobA;product=MULTISPECIES: cob(I)yrinic acid a,c-diamide adenosyltransferase;Locus_tag=gene0839
Scaffold2	.	gene	141228	142028	.	-	.	ID=gene0840;Name=fabG;Locus_tag=gene0840
Scaffold2	.	CDS	141228	142028	.	-	.	ID=gene0840;Parent=gene0840;Name=fabG;product=MULTISPECIES: YciK family oxidoreductase;Locus_tag=gene0840
Scaffold2	.	gene	142208	143290	.	+	.	ID=gene0841;Name=sohB;Locus_tag=gene0841
Scaffold2	.	CDS	142208	143290	.	+	.	ID=gene0841;Parent=gene0841;Name=sohB;product=peptidase S49 domain-containing protein;Locus_tag=gene0841
Scaffold2	.	gene	143338	143589	.	-	.	ID=gene0842;Locus_tag=gene0842
Scaffold2	.	CDS	143338	143589	.	-	.	ID=gene0842;Parent=gene0842;product=MULTISPECIES: YciN family protein;Locus_tag=gene0842
Scaffold2	.	gene	143996	146593	.	+	.	ID=gene0843;Name=topA;Locus_tag=gene0843
Scaffold2	.	CDS	143996	146593	.	+	.	ID=gene0843;Parent=gene0843;Name=topA;product=MULTISPECIES: type I DNA topoisomerase;Locus_tag=gene0843
Scaffold2	.	gene	146939	147913	.	+	.	ID=gene0844;Name=cysB;Locus_tag=gene0844
Scaffold2	.	CDS	146939	147913	.	+	.	ID=gene0844;Parent=gene0844;Name=cysB;product=MULTISPECIES: HTH-type transcriptional regulator CysB;Locus_tag=gene0844
Scaffold2	.	gene	148159	148326	.	+	.	ID=gene0845;Locus_tag=gene0845
Scaffold2	.	CDS	148159	148326	.	+	.	ID=gene0845;Parent=gene0845;product=MULTISPECIES: YmiA family putative membrane protein;Locus_tag=gene0845
Scaffold2	.	gene	148715	151387	.	+	.	ID=gene0846;Name=acnA;Locus_tag=gene0846
Scaffold2	.	CDS	148715	151387	.	+	.	ID=gene0846;Parent=gene0846;Name=acnA;product=MULTISPECIES: aconitate hydratase AcnA;Locus_tag=gene0846
Scaffold2	.	gene	151434	152036	.	-	.	ID=gene0847;Name=ribA;Locus_tag=gene0847
Scaffold2	.	CDS	151434	152036	.	-	.	ID=gene0847;Parent=gene0847;Name=ribA;product=MULTISPECIES: GTP cyclohydrolase II;Locus_tag=gene0847
Scaffold2	.	gene	152200	152967	.	+	.	ID=gene0848;Name=pgpB;Locus_tag=gene0848
Scaffold2	.	CDS	152200	152967	.	+	.	ID=gene0848;Parent=gene0848;Name=pgpB;product=MULTISPECIES: phosphatidylglycerophosphatase B;Locus_tag=gene0848
Scaffold2	.	gene	153103	153411	.	+	.	ID=gene0849;Name=lapA;Locus_tag=gene0849
Scaffold2	.	CDS	153103	153411	.	+	.	ID=gene0849;Parent=gene0849;Name=lapA;product=MULTISPECIES: LapA family protein;Locus_tag=gene0849
Scaffold2	.	gene	153418	154587	.	+	.	ID=gene0850;Name=lapB;Locus_tag=gene0850
Scaffold2	.	CDS	153418	154587	.	+	.	ID=gene0850;Parent=gene0850;Name=lapB;product=MULTISPECIES: lipopolysaccharide assembly protein LapB;Locus_tag=gene0850
Scaffold2	.	gene	154779	155516	.	+	.	ID=gene0851;Name=pyrF;Locus_tag=gene0851
Scaffold2	.	CDS	154779	155516	.	+	.	ID=gene0851;Parent=gene0851;Name=pyrF;product=MULTISPECIES: orotidine-5'-phosphate decarboxylase;Locus_tag=gene0851
Scaffold2	.	gene	155516	155842	.	+	.	ID=gene0852;Locus_tag=gene0852
Scaffold2	.	CDS	155516	155842	.	+	.	ID=gene0852;Parent=gene0852;product=MULTISPECIES: stress response translation initiation inhibitor YciH;Locus_tag=gene0852
Scaffold2	.	gene	155974	156195	.	-	.	ID=gene0853;Name=osmB;Locus_tag=gene0853
Scaffold2	.	CDS	155974	156195	.	-	.	ID=gene0853;Parent=gene0853;Name=osmB;product=osmotically-inducible lipoprotein OsmB;Locus_tag=gene0853
Scaffold2	.	gene	156468	157217	.	-	.	ID=gene0854;Name=gatR;Locus_tag=gene0854
Scaffold2	.	CDS	156468	157217	.	-	.	ID=gene0854;Parent=gene0854;Name=gatR;product=DNA-binding transcriptional regulator YciT;Locus_tag=gene0854
Scaffold2	.	gene	157289	157468	.	-	.	ID=gene0855;Locus_tag=gene0855
Scaffold2	.	CDS	157289	157468	.	-	.	ID=gene0855;Parent=gene0855;product=MULTISPECIES: hypothetical protein;Locus_tag=gene0855
Scaffold2	.	gene	157627	159561	.	-	.	ID=gene0856;Name=rnb;Locus_tag=gene0856
Scaffold2	.	CDS	157627	159561	.	-	.	ID=gene0856;Parent=gene0856;Name=rnb;product=MULTISPECIES: exoribonuclease II;Locus_tag=gene0856
Scaffold2	.	gene	159643	160800	.	-	.	ID=gene0857;Locus_tag=gene0857
Scaffold2	.	CDS	159643	160800	.	-	.	ID=gene0857;Parent=gene0857;product=carboxymuconolactone decarboxylase family protein;Locus_tag=gene0857
Scaffold2	.	gene	160991	161779	.	-	.	ID=gene0858;Name=fabI;Locus_tag=gene0858
Scaffold2	.	CDS	160991	161779	.	-	.	ID=gene0858;Parent=gene0858;Name=fabI;product=MULTISPECIES: enoyl-ACP reductase FabI;Locus_tag=gene0858
Scaffold2	.	gene	161978	162517	.	-	.	ID=gene0859;Locus_tag=gene0859
Scaffold2	.	CDS	161978	162517	.	-	.	ID=gene0859;Parent=gene0859;product=hutD family protein;Locus_tag=gene0859
Scaffold2	.	gene	162717	164147	.	+	.	ID=gene0860;Locus_tag=gene0860
Scaffold2	.	CDS	162717	164147	.	+	.	ID=gene0860;Parent=gene0860;product=Permease for cytosine/purines, uracil, thiamine, allantoin;Locus_tag=gene0860
Scaffold2	.	gene	164192	165001	.	-	.	ID=gene0861;Name=sapF;Locus_tag=gene0861
Scaffold2	.	CDS	164192	165001	.	-	.	ID=gene0861;Parent=gene0861;Name=sapF;product=MULTISPECIES: putrescine export ABC transporter ATP-binding protein SapF;Locus_tag=gene0861
Scaffold2	.	gene	165003	165995	.	-	.	ID=gene0862;Name=sapD;Locus_tag=gene0862
Scaffold2	.	CDS	165003	165995	.	-	.	ID=gene0862;Parent=gene0862;Name=sapD;product=MULTISPECIES: putrescine export ABC transporter ATP-binding protein SapD;Locus_tag=gene0862
Scaffold2	.	gene	165995	166885	.	-	.	ID=gene0863;Name=sapC;Locus_tag=gene0863
Scaffold2	.	CDS	165995	166885	.	-	.	ID=gene0863;Parent=gene0863;Name=sapC;product=MULTISPECIES: putrescine export ABC transporter permease SapC;Locus_tag=gene0863
Scaffold2	.	gene	166872	167837	.	-	.	ID=gene0864;Name=sapB;Locus_tag=gene0864
Scaffold2	.	CDS	166872	167837	.	-	.	ID=gene0864;Parent=gene0864;Name=sapB;product=MULTISPECIES: putrescine export ABC transporter permease SapB;Locus_tag=gene0864
Scaffold2	.	gene	167834	169477	.	-	.	ID=gene0865;Name=sapA;Locus_tag=gene0865
Scaffold2	.	CDS	167834	169477	.	-	.	ID=gene0865;Parent=gene0865;Name=sapA;product=MULTISPECIES: ABC transporter substrate-binding protein SapA;Locus_tag=gene0865
Scaffold2	.	gene	169811	170716	.	-	.	ID=gene0866;Locus_tag=gene0866
Scaffold2	.	CDS	169811	170716	.	-	.	ID=gene0866;Parent=gene0866;product=NAD dependent epimerase/dehydratase family protein;Locus_tag=gene0866
Scaffold2	.	gene	170827	171669	.	+	.	ID=gene0867;Name=yahK;Locus_tag=gene0867
Scaffold2	.	CDS	170827	171669	.	+	.	ID=gene0867;Parent=gene0867;Name=yahK;product=helix-turn-helix transcriptional regulator;Locus_tag=gene0867
Scaffold2	.	gene	171636	173957	.	-	.	ID=gene0868;Name=xynB;Locus_tag=gene0868
Scaffold2	.	CDS	171636	173957	.	-	.	ID=gene0868;Parent=gene0868;Name=xynB;product=helix-turn-helix domain-containing protein;Locus_tag=gene0868
Scaffold2	.	gene	174129	175298	.	+	.	ID=gene0869;Name=hipO;Locus_tag=gene0869
Scaffold2	.	CDS	174129	175298	.	+	.	ID=gene0869;Parent=gene0869;Name=hipO;product=MULTISPECIES: M20 aminoacylase family protein;Locus_tag=gene0869
Scaffold2	.	gene	175324	176715	.	+	.	ID=gene0870;Name=norB;Locus_tag=gene0870
Scaffold2	.	CDS	175324	176715	.	+	.	ID=gene0870;Parent=gene0870;Name=norB;product=MFS transporter;Locus_tag=gene0870
Scaffold2	.	gene	176706	177680	.	-	.	ID=gene0871;Name=pspF;Locus_tag=gene0871
Scaffold2	.	CDS	176706	177680	.	-	.	ID=gene0871;Parent=gene0871;Name=pspF;product=phage shock protein operon transcriptional activator;Locus_tag=gene0871
Scaffold2	.	gene	177848	178516	.	+	.	ID=gene0872;Name=pspA;Locus_tag=gene0872
Scaffold2	.	CDS	177848	178516	.	+	.	ID=gene0872;Parent=gene0872;Name=pspA;product=phage shock protein PspA;Locus_tag=gene0872
Scaffold2	.	gene	178572	178796	.	+	.	ID=gene0873;Name=pspB;Locus_tag=gene0873
Scaffold2	.	CDS	178572	178796	.	+	.	ID=gene0873;Parent=gene0873;Name=pspB;product=MULTISPECIES: envelope stress response membrane protein PspB;Locus_tag=gene0873
Scaffold2	.	gene	178796	179155	.	+	.	ID=gene0874;Name=pspC;Locus_tag=gene0874
Scaffold2	.	CDS	178796	179155	.	+	.	ID=gene0874;Parent=gene0874;Name=pspC;product=MULTISPECIES: envelope stress response membrane protein PspC;Locus_tag=gene0874
Scaffold2	.	gene	179184	179402	.	+	.	ID=gene0875;Name=pspD;Locus_tag=gene0875
Scaffold2	.	CDS	179184	179402	.	+	.	ID=gene0875;Parent=gene0875;Name=pspD;product=MULTISPECIES: phage shock protein PspD;Locus_tag=gene0875
Scaffold2	.	gene	179505	180902	.	+	.	ID=gene0876;Locus_tag=gene0876
Scaffold2	.	CDS	179505	180902	.	+	.	ID=gene0876;Parent=gene0876;product=YcjX family protein;Locus_tag=gene0876
Scaffold2	.	gene	180899	181960	.	+	.	ID=gene0877;Name=ycjF;Locus_tag=gene0877
Scaffold2	.	CDS	180899	181960	.	+	.	ID=gene0877;Parent=gene0877;Name=ycjF;product=MULTISPECIES: TIGR01620 family protein;Locus_tag=gene0877
Scaffold2	.	gene	182050	182949	.	-	.	ID=gene0878;Name=dsdC;Locus_tag=gene0878
Scaffold2	.	CDS	182050	182949	.	-	.	ID=gene0878;Parent=gene0878;Name=dsdC;product=putative bacterial regulatory protein, LysR;Locus_tag=gene0878
Scaffold2	.	gene	183063	184376	.	+	.	ID=gene0879;Name=celF;Locus_tag=gene0879
Scaffold2	.	CDS	183063	184376	.	+	.	ID=gene0879;Parent=gene0879;Name=celF;product=MULTISPECIES: 6-phospho-beta-glucosidase;Locus_tag=gene0879
Scaffold2	.	gene	184549	186090	.	+	.	ID=gene0880;Name=tyrR;Locus_tag=gene0880
Scaffold2	.	CDS	184549	186090	.	+	.	ID=gene0880;Parent=gene0880;Name=tyrR;product=MULTISPECIES: transcriptional regulator TyrR;Locus_tag=gene0880
Scaffold2	.	gene	186192	187244	.	+	.	ID=gene0881;Locus_tag=gene0881
Scaffold2	.	CDS	186192	187244	.	+	.	ID=gene0881;Parent=gene0881;product=MULTISPECIES: AbrB family transcriptional regulator;Locus_tag=gene0881
Scaffold2	.	gene	187315	187821	.	-	.	ID=gene0882;Name=tpx;Locus_tag=gene0882
Scaffold2	.	CDS	187315	187821	.	-	.	ID=gene0882;Parent=gene0882;Name=tpx;product=MULTISPECIES: thiol peroxidase;Locus_tag=gene0882
Scaffold2	.	gene	187924	188889	.	+	.	ID=gene0883;Name=ycjG;Locus_tag=gene0883
Scaffold2	.	CDS	187924	188889	.	+	.	ID=gene0883;Parent=gene0883;Name=ycjG;product=MULTISPECIES: L-Ala-D/L-Glu epimerase;Locus_tag=gene0883
Scaffold2	.	gene	188886	189593	.	-	.	ID=gene0884;Name=mpaA;Locus_tag=gene0884
Scaffold2	.	CDS	188886	189593	.	-	.	ID=gene0884;Parent=gene0884;Name=mpaA;product=MULTISPECIES: murein tripeptide amidase MpaA;Locus_tag=gene0884
Scaffold2	.	gene	189779	191395	.	+	.	ID=gene0885;Name=oppA;Locus_tag=gene0885
Scaffold2	.	CDS	189779	191395	.	+	.	ID=gene0885;Parent=gene0885;Name=oppA;product=MULTISPECIES: peptide ABC transporter substrate-binding protein;Locus_tag=gene0885
Scaffold2	.	gene	192849	193043	.	-	.	ID=gene0886;Locus_tag=gene0886
Scaffold2	.	CDS	192849	193043	.	-	.	ID=gene0886;Parent=gene0886;product=DUF3577 domain-containing protein;Locus_tag=gene0886
Scaffold2	.	gene	193677	194168	.	+	.	ID=gene0887;Name=impB;Locus_tag=gene0887
Scaffold2	.	CDS	193677	194168	.	+	.	ID=gene0887;Parent=gene0887;Name=impB;product=type VI secretion system contractile sheath small subunit;Locus_tag=gene0887
Scaffold2	.	gene	194281	194886	.	+	.	ID=gene0888;Name=vgrG;Locus_tag=gene0888
Scaffold2	.	CDS	194281	194886	.	+	.	ID=gene0888;Parent=gene0888;Name=vgrG;product=MULTISPECIES: DUF2345 domain-containing protein;Locus_tag=gene0888
Scaffold2	.	gene	194888	195937	.	+	.	ID=gene0889;Locus_tag=gene0889
Scaffold2	.	CDS	194888	195937	.	+	.	ID=gene0889;Parent=gene0889;product=hypothetical protein;Locus_tag=gene0889
Scaffold2	.	gene	196321	196569	.	+	.	ID=gene0890;Locus_tag=gene0890
Scaffold2	.	CDS	196321	196569	.	+	.	ID=gene0890;Parent=gene0890;product=MULTISPECIES: PAAR domain-containing protein;Locus_tag=gene0890
Scaffold2	.	gene	196569	196796	.	+	.	ID=gene0891;Locus_tag=gene0891
Scaffold2	.	CDS	196569	196796	.	+	.	ID=gene0891;Parent=gene0891;product=hypothetical protein;Locus_tag=gene0891
Scaffold2	.	gene	197522	198406	.	-	.	ID=gene0892;Name=pgrR;Locus_tag=gene0892
Scaffold2	.	CDS	197522	198406	.	-	.	ID=gene0892;Parent=gene0892;Name=pgrR;product=LysR family transcriptional regulator;Locus_tag=gene0892
Scaffold2	.	gene	198657	199715	.	+	.	ID=gene0893;Locus_tag=gene0893
Scaffold2	.	CDS	198657	199715	.	+	.	ID=gene0893;Parent=gene0893;product=membrane protein;Locus_tag=gene0893
Scaffold2	.	gene	199788	200990	.	+	.	ID=gene0894;Name=nepI;Locus_tag=gene0894
Scaffold2	.	CDS	199788	200990	.	+	.	ID=gene0894;Parent=gene0894;Name=nepI;product=MFS transporter;Locus_tag=gene0894
Scaffold2	.	gene	201069	201938	.	+	.	ID=gene0895;Name=dkgA;Locus_tag=gene0895
Scaffold2	.	CDS	201069	201938	.	+	.	ID=gene0895;Parent=gene0895;Name=dkgA;product=MULTISPECIES: aldo/keto reductase;Locus_tag=gene0895
Scaffold2	.	gene	201963	204161	.	-	.	ID=gene0896;Name=manB;Locus_tag=gene0896
Scaffold2	.	CDS	201963	204161	.	-	.	ID=gene0896;Parent=gene0896;Name=manB;product=glycoside hydrolase family 2 TIM barrel-domain containing protein;Locus_tag=gene0896
Scaffold2	.	gene	204151	206844	.	-	.	ID=gene0897;Locus_tag=gene0897
Scaffold2	.	CDS	204151	206844	.	-	.	ID=gene0897;Parent=gene0897;product=response regulator;Locus_tag=gene0897
Scaffold2	.	gene	206847	207281	.	-	.	ID=gene0898;Locus_tag=gene0898
Scaffold2	.	CDS	206847	207281	.	-	.	ID=gene0898;Parent=gene0898;product=globin;Locus_tag=gene0898
Scaffold2	.	gene	207278	208672	.	-	.	ID=gene0899;Locus_tag=gene0899
Scaffold2	.	CDS	207278	208672	.	-	.	ID=gene0899;Parent=gene0899;product=DUF3131 domain-containing protein;Locus_tag=gene0899
Scaffold2	.	gene	208657	210204	.	-	.	ID=gene0900;Locus_tag=gene0900
Scaffold2	.	CDS	208657	210204	.	-	.	ID=gene0900;Parent=gene0900;product=DUF3131 domain-containing protein;Locus_tag=gene0900
Scaffold2	.	gene	210201	211532	.	-	.	ID=gene0901;Locus_tag=gene0901
Scaffold2	.	CDS	210201	211532	.	-	.	ID=gene0901;Parent=gene0901;product=MULTISPECIES: DUF3131 domain-containing protein;Locus_tag=gene0901
Scaffold2	.	gene	211529	213346	.	-	.	ID=gene0902;Name=bcsA;Locus_tag=gene0902
Scaffold2	.	CDS	211529	213346	.	-	.	ID=gene0902;Parent=gene0902;Name=bcsA;product=MULTISPECIES: glycosyltransferase;Locus_tag=gene0902
Scaffold2	.	gene	213623	214645	.	+	.	ID=gene0903;Locus_tag=gene0903
Scaffold2	.	CDS	213623	214645	.	+	.	ID=gene0903;Parent=gene0903;product=opgC family protein;Locus_tag=gene0903
Scaffold2	.	gene	214609	214836	.	+	.	ID=gene0904;Locus_tag=gene0904
Scaffold2	.	CDS	214609	214836	.	+	.	ID=gene0904;Parent=gene0904;product=hypothetical protein;Locus_tag=gene0904
Scaffold2	.	gene	214847	215746	.	+	.	ID=gene0905;Locus_tag=gene0905
Scaffold2	.	CDS	214847	215746	.	+	.	ID=gene0905;Parent=gene0905;product=hypothetical protein;Locus_tag=gene0905
Scaffold2	.	gene	215755	216969	.	+	.	ID=gene0906;Name=rsbU_P;Locus_tag=gene0906
Scaffold2	.	CDS	215755	216969	.	+	.	ID=gene0906;Parent=gene0906;Name=rsbU_P;product=SpoIIE family protein phosphatase;Locus_tag=gene0906
Scaffold2	.	gene	216959	217297	.	+	.	ID=gene0907;Name=rsbV;Locus_tag=gene0907
Scaffold2	.	CDS	216959	217297	.	+	.	ID=gene0907;Parent=gene0907;Name=rsbV;product=MULTISPECIES: anti-sigma factor antagonist;Locus_tag=gene0907
Scaffold2	.	gene	217290	217760	.	+	.	ID=gene0908;Name=rsbW;Locus_tag=gene0908
Scaffold2	.	CDS	217290	217760	.	+	.	ID=gene0908;Parent=gene0908;Name=rsbW;product=MULTISPECIES: ATP-binding protein;Locus_tag=gene0908
Scaffold2	.	gene	217814	218002	.	-	.	ID=gene0909;Name=cspA;Locus_tag=gene0909
Scaffold2	.	CDS	217814	218002	.	-	.	ID=gene0909;Parent=gene0909;Name=cspA;product=MULTISPECIES: hypothetical protein;Locus_tag=gene0909
Scaffold2	.	gene	218303	219217	.	-	.	ID=gene0910;Name=bpeT;Locus_tag=gene0910
Scaffold2	.	CDS	218303	219217	.	-	.	ID=gene0910;Parent=gene0910;Name=bpeT;product=LysR family transcriptional regulator;Locus_tag=gene0910
Scaffold2	.	gene	219326	220087	.	+	.	ID=gene0911;Name=fabG;Locus_tag=gene0911
Scaffold2	.	CDS	219326	220087	.	+	.	ID=gene0911;Parent=gene0911;Name=fabG;product=SDR family oxidoreductase;Locus_tag=gene0911
Scaffold2	.	gene	220304	221836	.	+	.	ID=gene0912;Locus_tag=gene0912
Scaffold2	.	CDS	220304	221836	.	+	.	ID=gene0912;Parent=gene0912;product=MULTISPECIES: HD domain-containing protein;Locus_tag=gene0912
Scaffold2	.	gene	222035	222601	.	-	.	ID=gene0913;Name=pfpI;Locus_tag=gene0913
Scaffold2	.	CDS	222035	222601	.	-	.	ID=gene0913;Parent=gene0913;Name=pfpI;product=DJ-1/PfpI family protein;Locus_tag=gene0913
Scaffold2	.	gene	223242	223733	.	+	.	ID=gene0914;Name=impB;Locus_tag=gene0914
Scaffold2	.	CDS	223242	223733	.	+	.	ID=gene0914;Parent=gene0914;Name=impB;product=MULTISPECIES: type VI secretion system contractile sheath small subunit;Locus_tag=gene0914
Scaffold2	.	gene	223776	224285	.	+	.	ID=gene0915;Name=impC;Locus_tag=gene0915
Scaffold2	.	CDS	223776	224285	.	+	.	ID=gene0915;Parent=gene0915;Name=impC;product=type VI secretion system protein;Locus_tag=gene0915
Scaffold2	.	gene	224319	225320	.	+	.	ID=gene0916;Name=impC;Locus_tag=gene0916
Scaffold2	.	CDS	224319	225320	.	+	.	ID=gene0916;Parent=gene0916;Name=impC;product=type VI secretion system protein;Locus_tag=gene0916
Scaffold2	.	gene	225330	226673	.	+	.	ID=gene0917;Name=impJ;Locus_tag=gene0917
Scaffold2	.	CDS	225330	226673	.	+	.	ID=gene0917;Parent=gene0917;Name=impJ;product=MULTISPECIES: type VI secretion system baseplate subunit TssK;Locus_tag=gene0917
Scaffold2	.	gene	226670	227359	.	+	.	ID=gene0918;Name=impK;Locus_tag=gene0918
Scaffold2	.	CDS	226670	227359	.	+	.	ID=gene0918;Parent=gene0918;Name=impK;product=MULTISPECIES: type VI secretion system protein TssL, short form;Locus_tag=gene0918
Scaffold2	.	gene	227356	229062	.	+	.	ID=gene0919;Name=vasL;Locus_tag=gene0919
Scaffold2	.	CDS	227356	229062	.	+	.	ID=gene0919;Parent=gene0919;Name=vasL;product=OmpA family protein;Locus_tag=gene0919
Scaffold2	.	gene	229067	229558	.	+	.	ID=gene0920;Name=hcp;Locus_tag=gene0920
Scaffold2	.	CDS	229067	229558	.	+	.	ID=gene0920;Parent=gene0920;Name=hcp;product=MULTISPECIES: type VI secretion system effector Hcp;Locus_tag=gene0920
Scaffold2	.	gene	229823	232477	.	+	.	ID=gene0921;Name=vasG;Locus_tag=gene0921
Scaffold2	.	CDS	229823	232477	.	+	.	ID=gene0921;Parent=gene0921;Name=vasG;product=type VI secretion system ATPase TssH;Locus_tag=gene0921
Scaffold2	.	gene	232470	234191	.	+	.	ID=gene0922;Name=vgrG;Locus_tag=gene0922
Scaffold2	.	CDS	232470	234191	.	+	.	ID=gene0922;Parent=gene0922;Name=vgrG;product=type VI secretion valine-glycine repeat protein G;Locus_tag=gene0922
Scaffold2	.	gene	234852	235628	.	+	.	ID=gene0923;Locus_tag=gene0923
Scaffold2	.	CDS	234852	235628	.	+	.	ID=gene0923;Parent=gene0923;product=DUF4123 domain-containing protein;Locus_tag=gene0923
Scaffold2	.	gene	235653	235988	.	+	.	ID=gene0924;Locus_tag=gene0924
Scaffold2	.	CDS	235653	235988	.	+	.	ID=gene0924;Parent=gene0924;product=hypothetical protein;Locus_tag=gene0924
Scaffold2	.	gene	236170	238569	.	+	.	ID=gene0925;Name=vgrG;Locus_tag=gene0925
Scaffold2	.	CDS	236170	238569	.	+	.	ID=gene0925;Parent=gene0925;Name=vgrG;product=MULTISPECIES: DUF2235 domain-containing protein;Locus_tag=gene0925
Scaffold2	.	gene	238612	238869	.	+	.	ID=gene0926;Locus_tag=gene0926
Scaffold2	.	CDS	238612	238869	.	+	.	ID=gene0926;Parent=gene0926;product=MULTISPECIES: PAAR domain-containing protein;Locus_tag=gene0926
Scaffold2	.	gene	238818	239999	.	+	.	ID=gene0927;Locus_tag=gene0927
Scaffold2	.	CDS	238818	239999	.	+	.	ID=gene0927;Parent=gene0927;product=MULTISPECIES: hypothetical protein;Locus_tag=gene0927
Scaffold2	.	gene	239989	243438	.	+	.	ID=gene0928;Name=impL;Locus_tag=gene0928
Scaffold2	.	CDS	239989	243438	.	+	.	ID=gene0928;Parent=gene0928;Name=impL;product=ImcF-related family protein;Locus_tag=gene0928
Scaffold2	.	gene	243435	245027	.	+	.	ID=gene0929;Name=vasJ;Locus_tag=gene0929
Scaffold2	.	CDS	243435	245027	.	+	.	ID=gene0929;Parent=gene0929;Name=vasJ;product=MULTISPECIES: type VI secretion system protein TssA;Locus_tag=gene0929
Scaffold2	.	gene	245107	246861	.	+	.	ID=gene0930;Name=impG;Locus_tag=gene0930
Scaffold2	.	CDS	245107	246861	.	+	.	ID=gene0930;Parent=gene0930;Name=impG;product=MULTISPECIES: type VI secretion system baseplate subunit TssF;Locus_tag=gene0930
Scaffold2	.	gene	246825	247910	.	+	.	ID=gene0931;Name=impH;Locus_tag=gene0931
Scaffold2	.	CDS	246825	247910	.	+	.	ID=gene0931;Parent=gene0931;Name=impH;product=MULTISPECIES: type VI secretion system baseplate subunit TssG;Locus_tag=gene0931
Scaffold2	.	gene	247888	248430	.	+	.	ID=gene0932;Name=vasD;Locus_tag=gene0932
Scaffold2	.	CDS	247888	248430	.	+	.	ID=gene0932;Parent=gene0932;Name=vasD;product=MULTISPECIES: type VI secretion system lipoprotein TssJ;Locus_tag=gene0932
Scaffold2	.	gene	248557	249051	.	+	.	ID=gene0933;Locus_tag=gene0933
Scaffold2	.	CDS	248557	249051	.	+	.	ID=gene0933;Parent=gene0933;product=hypothetical protein;Locus_tag=gene0933
Scaffold2	.	gene	249118	249831	.	-	.	ID=gene0934;Name=bdcA;Locus_tag=gene0934
Scaffold2	.	CDS	249118	249831	.	-	.	ID=gene0934;Parent=gene0934;Name=bdcA;product=SDR family oxidoreductase;Locus_tag=gene0934
Scaffold2	.	gene	249905	250498	.	+	.	ID=gene0935;Name=bdcR;Locus_tag=gene0935
Scaffold2	.	CDS	249905	250498	.	+	.	ID=gene0935;Parent=gene0935;Name=bdcR;product=MULTISPECIES: TetR/AcrR family transcriptional regulator;Locus_tag=gene0935
Scaffold2	.	gene	250503	251258	.	-	.	ID=gene0936;Name=fabG;Locus_tag=gene0936
Scaffold2	.	CDS	250503	251258	.	-	.	ID=gene0936;Parent=gene0936;Name=fabG;product=MULTISPECIES: SDR family oxidoreductase;Locus_tag=gene0936
Scaffold2	.	gene	251417	252295	.	+	.	ID=gene0937;Name=cdhR;Locus_tag=gene0937
Scaffold2	.	CDS	251417	252295	.	+	.	ID=gene0937;Parent=gene0937;Name=cdhR;product=MULTISPECIES: AraC family transcriptional regulator;Locus_tag=gene0937
Scaffold2	.	gene	252346	252552	.	-	.	ID=gene0938;Name=rclB;Locus_tag=gene0938
Scaffold2	.	CDS	252346	252552	.	-	.	ID=gene0938;Parent=gene0938;Name=rclB;product=MULTISPECIES: DUF1471 domain-containing protein;Locus_tag=gene0938
Scaffold2	.	gene	252578	253507	.	-	.	ID=gene0939;Locus_tag=gene0939
Scaffold2	.	CDS	252578	253507	.	-	.	ID=gene0939;Parent=gene0939;product=MULTISPECIES: aromatic alcohol reductase;Locus_tag=gene0939
Scaffold2	.	gene	253651	254556	.	+	.	ID=gene0940;Name=bpeT;Locus_tag=gene0940
Scaffold2	.	CDS	253651	254556	.	+	.	ID=gene0940;Parent=gene0940;Name=bpeT;product=LysR family transcriptional regulator;Locus_tag=gene0940
Scaffold2	.	gene	254576	255499	.	-	.	ID=gene0941;Name=mexT;Locus_tag=gene0941
Scaffold2	.	CDS	254576	255499	.	-	.	ID=gene0941;Parent=gene0941;Name=mexT;product=MULTISPECIES: LysR family transcriptional regulator;Locus_tag=gene0941
Scaffold2	.	gene	255590	256456	.	+	.	ID=gene0942;Name=ahlD;Locus_tag=gene0942
Scaffold2	.	CDS	255590	256456	.	+	.	ID=gene0942;Parent=gene0942;Name=ahlD;product=hypothetical protein;Locus_tag=gene0942
Scaffold2	.	gene	256449	257360	.	+	.	ID=gene0943;Name=qorB;Locus_tag=gene0943
Scaffold2	.	CDS	256449	257360	.	+	.	ID=gene0943;Parent=gene0943;Name=qorB;product=NmrA/HSCARG family protein;Locus_tag=gene0943
Scaffold2	.	gene	257415	257963	.	-	.	ID=gene0944;Name=fhrR;Locus_tag=gene0944
Scaffold2	.	CDS	257415	257963	.	-	.	ID=gene0944;Parent=gene0944;Name=fhrR;product=MULTISPECIES: TetR/AcrR family transcriptional regulator;Locus_tag=gene0944
Scaffold2	.	gene	258052	259086	.	+	.	ID=gene0945;Name=qor;Locus_tag=gene0945
Scaffold2	.	CDS	258052	259086	.	+	.	ID=gene0945;Parent=gene0945;Name=qor;product=NADP-dependent oxidoreductase;Locus_tag=gene0945
Scaffold2	.	gene	259131	260306	.	-	.	ID=gene0946;Name=mtnE;Locus_tag=gene0946
Scaffold2	.	CDS	259131	260306	.	-	.	ID=gene0946;Parent=gene0946;Name=mtnE;product=aminotransferase class I/II-fold pyridoxal phosphate-dependent enzyme;Locus_tag=gene0946
Scaffold2	.	gene	260527	261333	.	+	.	ID=gene0947;Name=metQ;Locus_tag=gene0947
Scaffold2	.	CDS	260527	261333	.	+	.	ID=gene0947;Parent=gene0947;Name=metQ;product=MetQ/NlpA family ABC transporter substrate-binding protein;Locus_tag=gene0947
Scaffold2	.	gene	261330	262355	.	+	.	ID=gene0948;Name=metN;Locus_tag=gene0948
Scaffold2	.	CDS	261330	262355	.	+	.	ID=gene0948;Parent=gene0948;Name=metN;product=D-methionine transport system ATP-binding protein;Locus_tag=gene0948
Scaffold2	.	gene	262348	263016	.	+	.	ID=gene0949;Name=metI;Locus_tag=gene0949
Scaffold2	.	CDS	262348	263016	.	+	.	ID=gene0949;Parent=gene0949;Name=metI;product=MULTISPECIES: methionine ABC transporter permease;Locus_tag=gene0949
Scaffold2	.	gene	263045	264244	.	-	.	ID=gene0950;Name=tyrB;Locus_tag=gene0950
Scaffold2	.	CDS	263045	264244	.	-	.	ID=gene0950;Parent=gene0950;Name=tyrB;product=MULTISPECIES: amino acid aminotransferase;Locus_tag=gene0950
Scaffold2	.	gene	264283	264897	.	-	.	ID=gene0951;Locus_tag=gene0951
Scaffold2	.	CDS	264283	264897	.	-	.	ID=gene0951;Parent=gene0951;product=YitT family protein;Locus_tag=gene0951
Scaffold2	.	gene	265149	265628	.	-	.	ID=gene0952;Name=lrp;Locus_tag=gene0952
Scaffold2	.	CDS	265149	265628	.	-	.	ID=gene0952;Parent=gene0952;Name=lrp;product=MULTISPECIES: Lrp/AsnC family transcriptional regulator;Locus_tag=gene0952
Scaffold2	.	gene	265963	267342	.	+	.	ID=gene0953;Name=aroP;Locus_tag=gene0953
Scaffold2	.	CDS	265963	267342	.	+	.	ID=gene0953;Parent=gene0953;Name=aroP;product=amino acid permease;Locus_tag=gene0953
Scaffold2	.	gene	267593	268339	.	+	.	ID=gene0954;Locus_tag=gene0954
Scaffold2	.	CDS	267593	268339	.	+	.	ID=gene0954;Parent=gene0954;product=hypothetical protein;Locus_tag=gene0954
Scaffold2	.	gene	268452	268646	.	-	.	ID=gene0955;Locus_tag=gene0955
Scaffold2	.	CDS	268452	268646	.	-	.	ID=gene0955;Parent=gene0955;product=MULTISPECIES: hypothetical protein;Locus_tag=gene0955
Scaffold2	.	gene	268883	270001	.	-	.	ID=gene0956;Name=iolW;Locus_tag=gene0956
Scaffold2	.	CDS	268883	270001	.	-	.	ID=gene0956;Parent=gene0956;Name=iolW;product=oxidoreductase;Locus_tag=gene0956
Scaffold2	.	gene	269964	270707	.	-	.	ID=gene0957;Name=glpR;Locus_tag=gene0957
Scaffold2	.	CDS	269964	270707	.	-	.	ID=gene0957;Parent=gene0957;Name=glpR;product=DeoR/GlpR family DNA-binding transcription regulator;Locus_tag=gene0957
Scaffold2	.	gene	270987	271970	.	+	.	ID=gene0958;Name=zntB;Locus_tag=gene0958
Scaffold2	.	CDS	270987	271970	.	+	.	ID=gene0958;Parent=gene0958;Name=zntB;product=MULTISPECIES: zinc transporter ZntB;Locus_tag=gene0958
Scaffold2	.	gene	272496	273869	.	+	.	ID=gene0959;Name=dbpA;Locus_tag=gene0959
Scaffold2	.	CDS	272496	273869	.	+	.	ID=gene0959;Parent=gene0959;Name=dbpA;product=MULTISPECIES: ATP-dependent RNA helicase DbpA;Locus_tag=gene0959
Scaffold2	.	gene	273915	274850	.	-	.	ID=gene0960;Name=ttcA;Locus_tag=gene0960
Scaffold2	.	CDS	273915	274850	.	-	.	ID=gene0960;Parent=gene0960;Name=ttcA;product=MULTISPECIES: tRNA 2-thiocytidine(32) synthetase TtcA;Locus_tag=gene0960
Scaffold2	.	gene	275084	275518	.	-	.	ID=gene0961;Name=uspF;Locus_tag=gene0961
Scaffold2	.	CDS	275084	275518	.	-	.	ID=gene0961;Parent=gene0961;Name=uspF;product=MULTISPECIES: universal stress protein UspF;Locus_tag=gene0961
Scaffold2	.	gene	275600	275812	.	-	.	ID=gene0962;Locus_tag=gene0962
Scaffold2	.	CDS	275600	275812	.	-	.	ID=gene0962;Parent=gene0962;product=MULTISPECIES: KTSC domain-containing protein;Locus_tag=gene0962
Scaffold2	.	gene	275956	277080	.	-	.	ID=gene0963;Name=ompN;Locus_tag=gene0963
Scaffold2	.	CDS	275956	277080	.	-	.	ID=gene0963;Parent=gene0963;Name=ompN;product=MULTISPECIES: porin OmpK37;Locus_tag=gene0963
Scaffold2	.	gene	277437	280964	.	-	.	ID=gene0964;Name=nifJ;Locus_tag=gene0964
Scaffold2	.	CDS	277437	280964	.	-	.	ID=gene0964;Parent=gene0964;Name=nifJ;product=pyruvate:ferredoxin (flavodoxin) oxidoreductase;Locus_tag=gene0964
Scaffold2	.	gene	281327	281590	.	+	.	ID=gene0965;Locus_tag=gene0965
Scaffold2	.	CDS	281327	281590	.	+	.	ID=gene0965;Parent=gene0965;product=MULTISPECIES: DUF333 domain-containing protein;Locus_tag=gene0965
Scaffold2	.	gene	281636	282076	.	-	.	ID=gene0966;Name=hslJ;Locus_tag=gene0966
Scaffold2	.	CDS	281636	282076	.	-	.	ID=gene0966;Parent=gene0966;Name=hslJ;product=MULTISPECIES: heat shock protein HslJ;Locus_tag=gene0966
Scaffold2	.	gene	282199	283188	.	-	.	ID=gene0967;Name=ldhA;Locus_tag=gene0967
Scaffold2	.	CDS	282199	283188	.	-	.	ID=gene0967;Parent=gene0967;Name=ldhA;product=MULTISPECIES: 2-hydroxyacid dehydrogenase;Locus_tag=gene0967
Scaffold2	.	gene	283336	283782	.	-	.	ID=gene0968;Name=dedA;Locus_tag=gene0968
Scaffold2	.	CDS	283336	283782	.	-	.	ID=gene0968;Parent=gene0968;Name=dedA;product=MULTISPECIES: VTT domain-containing protein;Locus_tag=gene0968
Scaffold2	.	gene	284043	286682	.	+	.	ID=gene0969;Locus_tag=gene0969
Scaffold2	.	CDS	284043	286682	.	+	.	ID=gene0969;Parent=gene0969;product=YdbH family protein;Locus_tag=gene0969
Scaffold2	.	gene	286679	286864	.	+	.	ID=gene0970;Locus_tag=gene0970
Scaffold2	.	CDS	286679	286864	.	+	.	ID=gene0970;Parent=gene0970;product=MULTISPECIES: YnbE family lipoprotein;Locus_tag=gene0970
Scaffold2	.	gene	286872	287195	.	+	.	ID=gene0971;Locus_tag=gene0971
Scaffold2	.	CDS	286872	287195	.	+	.	ID=gene0971;Parent=gene0971;product=MULTISPECIES: YdbL family protein;Locus_tag=gene0971
Scaffold2	.	gene	287196	288098	.	-	.	ID=gene0972;Name=feaR;Locus_tag=gene0972
Scaffold2	.	CDS	287196	288098	.	-	.	ID=gene0972;Parent=gene0972;Name=feaR;product=transcriptional regulator FeaR;Locus_tag=gene0972
Scaffold2	.	gene	288334	289833	.	+	.	ID=gene0973;Name=feaB;Locus_tag=gene0973
Scaffold2	.	CDS	288334	289833	.	+	.	ID=gene0973;Parent=gene0973;Name=feaB;product=aldehyde dehydrogenase family protein;Locus_tag=gene0973
Scaffold2	.	gene	289958	290848	.	+	.	ID=gene0974;Name=panE;Locus_tag=gene0974
Scaffold2	.	CDS	289958	290848	.	+	.	ID=gene0974;Parent=gene0974;Name=panE;product=oxidoreductase;Locus_tag=gene0974
Scaffold2	.	gene	290925	291875	.	+	.	ID=gene0975;Name=qor;Locus_tag=gene0975
Scaffold2	.	CDS	290925	291875	.	+	.	ID=gene0975;Parent=gene0975;Name=qor;product=alcohol dehydrogenase;Locus_tag=gene0975
Scaffold2	.	gene	291878	294145	.	-	.	ID=gene0976;Name=tynA;Locus_tag=gene0976
Scaffold2	.	CDS	291878	294145	.	-	.	ID=gene0976;Parent=gene0976;Name=tynA;product=primary-amine oxidase;Locus_tag=gene0976
Scaffold2	.	gene	294622	296667	.	-	.	ID=gene0977;Name=paaZ;Locus_tag=gene0977
Scaffold2	.	CDS	294622	296667	.	-	.	ID=gene0977;Parent=gene0977;Name=paaZ;product=phenylacetic acid degradation bifunctional protein PaaZ;Locus_tag=gene0977
Scaffold2	.	gene	296954	297883	.	+	.	ID=gene0978;Name=paaA;Locus_tag=gene0978
Scaffold2	.	CDS	296954	297883	.	+	.	ID=gene0978;Parent=gene0978;Name=paaA;product=MULTISPECIES: 1,2-phenylacetyl-CoA epoxidase subunit PaaA;Locus_tag=gene0978
Scaffold2	.	gene	297895	298182	.	+	.	ID=gene0979;Name=paaB;Locus_tag=gene0979
Scaffold2	.	CDS	297895	298182	.	+	.	ID=gene0979;Parent=gene0979;Name=paaB;product=MULTISPECIES: 1,2-phenylacetyl-CoA epoxidase subunit PaaB;Locus_tag=gene0979
Scaffold2	.	gene	298190	298945	.	+	.	ID=gene0980;Name=paaC;Locus_tag=gene0980
Scaffold2	.	CDS	298190	298945	.	+	.	ID=gene0980;Parent=gene0980;Name=paaC;product=MULTISPECIES: 1,2-phenylacetyl-CoA epoxidase subunit PaaC;Locus_tag=gene0980
Scaffold2	.	gene	298957	299454	.	+	.	ID=gene0981;Name=paaD;Locus_tag=gene0981
Scaffold2	.	CDS	298957	299454	.	+	.	ID=gene0981;Parent=gene0981;Name=paaD;product=MULTISPECIES: 1,2-phenylacetyl-CoA epoxidase subunit PaaD;Locus_tag=gene0981
Scaffold2	.	gene	299462	300532	.	+	.	ID=gene0982;Name=paaE;Locus_tag=gene0982
Scaffold2	.	CDS	299462	300532	.	+	.	ID=gene0982;Parent=gene0982;Name=paaE;product=1,2-phenylacetyl-CoA epoxidase subunit PaaE;Locus_tag=gene0982
Scaffold2	.	gene	300529	301296	.	+	.	ID=gene0983;Name=paaF;Locus_tag=gene0983
Scaffold2	.	CDS	300529	301296	.	+	.	ID=gene0983;Parent=gene0983;Name=paaF;product=2,3-dehydroadipyl-CoA hydratase PaaF;Locus_tag=gene0983
Scaffold2	.	gene	301299	302087	.	+	.	ID=gene0984;Name=paaG;Locus_tag=gene0984
Scaffold2	.	CDS	301299	302087	.	+	.	ID=gene0984;Parent=gene0984;Name=paaG;product=MULTISPECIES: 2-(1,2-epoxy-1,2-dihydrophenyl)acetyl-CoA isomerase PaaG;Locus_tag=gene0984
Scaffold2	.	gene	302091	303512	.	+	.	ID=gene0985;Name=paaH;Locus_tag=gene0985
Scaffold2	.	CDS	302091	303512	.	+	.	ID=gene0985;Parent=gene0985;Name=paaH;product=3-hydroxyacyl-CoA dehydrogenase PaaH;Locus_tag=gene0985
Scaffold2	.	gene	303502	303924	.	+	.	ID=gene0986;Name=paaI;Locus_tag=gene0986
Scaffold2	.	CDS	303502	303924	.	+	.	ID=gene0986;Parent=gene0986;Name=paaI;product=MULTISPECIES: hydroxyphenylacetyl-CoA thioesterase PaaI;Locus_tag=gene0986
Scaffold2	.	gene	303924	305129	.	+	.	ID=gene0987;Name=paaJ;Locus_tag=gene0987
Scaffold2	.	CDS	303924	305129	.	+	.	ID=gene0987;Parent=gene0987;Name=paaJ;product=3-oxoadipyl-CoA thiolase;Locus_tag=gene0987
Scaffold2	.	gene	305156	306472	.	+	.	ID=gene0988;Name=paaK;Locus_tag=gene0988
Scaffold2	.	CDS	305156	306472	.	+	.	ID=gene0988;Parent=gene0988;Name=paaK;product=phenylacetate--CoA ligase PaaK;Locus_tag=gene0988
Scaffold2	.	gene	306563	307498	.	+	.	ID=gene0989;Name=paaX;Locus_tag=gene0989
Scaffold2	.	CDS	306563	307498	.	+	.	ID=gene0989;Parent=gene0989;Name=paaX;product=phenylacetic acid degradation protein;Locus_tag=gene0989
Scaffold2	.	gene	307508	308104	.	+	.	ID=gene0990;Name=paaY;Locus_tag=gene0990
Scaffold2	.	CDS	307508	308104	.	+	.	ID=gene0990;Parent=gene0990;Name=paaY;product=phenylacetic acid degradation protein PaaY;Locus_tag=gene0990
Scaffold2	.	gene	308116	308523	.	+	.	ID=gene0991;Locus_tag=gene0991
Scaffold2	.	CDS	308116	308523	.	+	.	ID=gene0991;Parent=gene0991;product=MULTISPECIES: GFA family protein;Locus_tag=gene0991
Scaffold2	.	gene	308560	309165	.	-	.	ID=gene0992;Name=acpD;Locus_tag=gene0992
Scaffold2	.	CDS	308560	309165	.	-	.	ID=gene0992;Parent=gene0992;Name=acpD;product=MULTISPECIES: FMN-dependent NADH-azoreductase;Locus_tag=gene0992
Scaffold2	.	gene	309370	313272	.	+	.	ID=gene0993;Name=hrpA;Locus_tag=gene0993
Scaffold2	.	CDS	309370	313272	.	+	.	ID=gene0993;Parent=gene0993;Name=hrpA;product=ATP-dependent RNA helicase HrpA;Locus_tag=gene0993
Scaffold2	.	gene	313333	313992	.	-	.	ID=gene0994;Locus_tag=gene0994
Scaffold2	.	CDS	313333	313992	.	-	.	ID=gene0994;Parent=gene0994;product=MULTISPECIES: O-methyltransferase;Locus_tag=gene0994
Scaffold2	.	gene	314008	315387	.	-	.	ID=gene0995;Name=oprM;Locus_tag=gene0995
Scaffold2	.	CDS	314008	315387	.	-	.	ID=gene0995;Parent=gene0995;Name=oprM;product=efflux transporter outer membrane subunit;Locus_tag=gene0995
Scaffold2	.	gene	315384	316469	.	-	.	ID=gene0996;Name=emrA;Locus_tag=gene0996
Scaffold2	.	CDS	315384	316469	.	-	.	ID=gene0996;Parent=gene0996;Name=emrA;product=HlyD family secretion protein;Locus_tag=gene0996
Scaffold2	.	gene	316498	318150	.	-	.	ID=gene0997;Name=emrB;Locus_tag=gene0997
Scaffold2	.	CDS	316498	318150	.	-	.	ID=gene0997;Parent=gene0997;Name=emrB;product=MULTISPECIES: MFS transporter;Locus_tag=gene0997
Scaffold2	.	gene	318150	318581	.	-	.	ID=gene0998;Name=slyA;Locus_tag=gene0998
Scaffold2	.	CDS	318150	318581	.	-	.	ID=gene0998;Parent=gene0998;Name=slyA;product=MULTISPECIES: MarR family transcriptional regulator;Locus_tag=gene0998
Scaffold2	.	gene	318689	319636	.	-	.	ID=gene0999;Name=bpeT;Locus_tag=gene0999
Scaffold2	.	CDS	318689	319636	.	-	.	ID=gene0999;Parent=gene0999;Name=bpeT;product=MULTISPECIES: LysR family transcriptional regulator;Locus_tag=gene0999
Scaffold2	.	gene	319737	320735	.	+	.	ID=gene1000;Locus_tag=gene1000
[truncated: 8,025 more rows]
