# Supplementary material for: A novel esterase regulates Klebsiella pneumoniae hypermucoviscosity and virulence
Source: PLoS Pathog. 2024 Oct 31;20(10):e1012675. doi: 10.1371/journal.ppat.1012675 (PMC11556721; doi:10.1371/journal.ppat.1012675)
Supplement: S1 Data — (ZIP) [file ppat.1012675.s019.zip › S1_Data/Whole_Genome_Sequensing_of_4_Isogenic_Mutants/TH17108.all.gff]

##gff-version 3
Scaffold1	.	gene	292	402	.	+	.	ID=gene0001;Locus_tag=gene0001
Scaffold1	.	rRNA	292	402	.	+	.	ID=gene0001;Parent=gene0001;Name=5S_rRNA;product=5S ribosomal RNA;Locus_tag=gene0001
Scaffold1	.	gene	816	2114	.	+	.	ID=gene0002;Name=kgtP;Locus_tag=gene0002
Scaffold1	.	CDS	816	2114	.	+	.	ID=gene0002;Parent=gene0002;Name=kgtP;product=MULTISPECIES: MFS transporter;Locus_tag=gene0002
Scaffold1	.	gene	2118	2441	.	-	.	ID=gene0003;Name=yfiM;Locus_tag=gene0003
Scaffold1	.	CDS	2118	2441	.	-	.	ID=gene0003;Parent=gene0003;Name=yfiM;product=YfiM family lipoprotein;Locus_tag=gene0003
Scaffold1	.	gene	2483	3838	.	-	.	ID=gene0004;Name=pssA;Locus_tag=gene0004
Scaffold1	.	CDS	2483	3838	.	-	.	ID=gene0004;Parent=gene0004;Name=pssA;product=MULTISPECIES: CDP-diacylglycerol--serine O-phosphatidyltransferase;Locus_tag=gene0004
Scaffold1	.	gene	3959	6610	.	-	.	ID=gene0005;Name=yfiQ;Locus_tag=gene0005
Scaffold1	.	CDS	3959	6610	.	-	.	ID=gene0005;Parent=gene0005;Name=yfiQ;product=MULTISPECIES: protein lysine acetyltransferase;Locus_tag=gene0005
Scaffold1	.	gene	6645	7343	.	-	.	ID=gene0006;Name=tapT;Locus_tag=gene0006
Scaffold1	.	CDS	6645	7343	.	-	.	ID=gene0006;Parent=gene0006;Name=tapT;product=MULTISPECIES: tRNA-uridine aminocarboxypropyltransferase;Locus_tag=gene0006
Scaffold1	.	gene	7413	7838	.	-	.	ID=gene0007;Name=trxC;Locus_tag=gene0007
Scaffold1	.	CDS	7413	7838	.	-	.	ID=gene0007;Parent=gene0007;Name=trxC;product=MULTISPECIES: thioredoxin TrxC;Locus_tag=gene0007
Scaffold1	.	gene	8042	9127	.	+	.	ID=gene0008;Name=yfiF;Locus_tag=gene0008
Scaffold1	.	CDS	8042	9127	.	+	.	ID=gene0008;Parent=gene0008;Name=yfiF;product=tRNA/rRNA methyltransferase;Locus_tag=gene0008
Scaffold1	.	gene	9185	9874	.	-	.	ID=gene0009;Locus_tag=gene0009
Scaffold1	.	CDS	9185	9874	.	-	.	ID=gene0009;Parent=gene0009;product=MULTISPECIES: uracil-DNA glycosylase;Locus_tag=gene0009
Scaffold1	.	gene	10187	10570	.	+	.	ID=gene0010;Name=grcA;Locus_tag=gene0010
Scaffold1	.	CDS	10187	10570	.	+	.	ID=gene0010;Parent=gene0010;Name=grcA;product=MULTISPECIES: autonomous glycyl radical cofactor GrcA;Locus_tag=gene0010
Scaffold1	.	gene	10616	11947	.	-	.	ID=gene0011;Name=srmB;Locus_tag=gene0011
Scaffold1	.	CDS	10616	11947	.	-	.	ID=gene0011;Parent=gene0011;Name=srmB;product=ATP-dependent RNA helicase SrmB;Locus_tag=gene0011
Scaffold1	.	gene	12079	12816	.	+	.	ID=gene0012;Name=yfiC;Locus_tag=gene0012
Scaffold1	.	CDS	12079	12816	.	+	.	ID=gene0012;Parent=gene0012;Name=yfiC;product=MULTISPECIES: tRNA1(Val) (adenine(37)-N6)-methyltransferase;Locus_tag=gene0012
Scaffold1	.	gene	12801	14420	.	-	.	ID=gene0013;Name=nadB;Locus_tag=gene0013
Scaffold1	.	CDS	12801	14420	.	-	.	ID=gene0013;Parent=gene0013;Name=nadB;product=MULTISPECIES: L-aspartate oxidase;Locus_tag=gene0013
Scaffold1	.	gene	14841	15416	.	+	.	ID=gene0014;Name=rpoE;Locus_tag=gene0014
Scaffold1	.	CDS	14841	15416	.	+	.	ID=gene0014;Parent=gene0014;Name=rpoE;product=MULTISPECIES: RNA polymerase sigma factor RpoE;Locus_tag=gene0014
Scaffold1	.	gene	15449	16099	.	+	.	ID=gene0015;Name=rseA;Locus_tag=gene0015
Scaffold1	.	CDS	15449	16099	.	+	.	ID=gene0015;Parent=gene0015;Name=rseA;product=MULTISPECIES: anti-sigma-E factor RseA;Locus_tag=gene0015
Scaffold1	.	gene	16099	17055	.	+	.	ID=gene0016;Name=rseB;Locus_tag=gene0016
Scaffold1	.	CDS	16099	17055	.	+	.	ID=gene0016;Parent=gene0016;Name=rseB;product=MULTISPECIES: sigma-E factor regulatory protein RseB;Locus_tag=gene0016
Scaffold1	.	gene	17052	17531	.	+	.	ID=gene0017;Name=rseC;Locus_tag=gene0017
Scaffold1	.	CDS	17052	17531	.	+	.	ID=gene0017;Parent=gene0017;Name=rseC;product=MULTISPECIES: SoxR-reducing system protein RseC;Locus_tag=gene0017
Scaffold1	.	gene	17717	19516	.	+	.	ID=gene0018;Name=lepA;Locus_tag=gene0018
Scaffold1	.	CDS	17717	19516	.	+	.	ID=gene0018;Parent=gene0018;Name=lepA;product=MULTISPECIES: translation elongation factor 4;Locus_tag=gene0018
Scaffold1	.	gene	19532	20506	.	+	.	ID=gene0019;Name=lepB;Locus_tag=gene0019
Scaffold1	.	CDS	19532	20506	.	+	.	ID=gene0019;Parent=gene0019;Name=lepB;product=MULTISPECIES: signal peptidase I;Locus_tag=gene0019
Scaffold1	.	gene	20756	21436	.	+	.	ID=gene0020;Name=rnc;Locus_tag=gene0020
Scaffold1	.	CDS	20756	21436	.	+	.	ID=gene0020;Parent=gene0020;Name=rnc;product=MULTISPECIES: ribonuclease III;Locus_tag=gene0020
Scaffold1	.	gene	21433	22338	.	+	.	ID=gene0021;Name=era;Locus_tag=gene0021
Scaffold1	.	CDS	21433	22338	.	+	.	ID=gene0021;Parent=gene0021;Name=era;product=MULTISPECIES: GTPase Era;Locus_tag=gene0021
Scaffold1	.	gene	22350	23087	.	+	.	ID=gene0022;Name=recO;Locus_tag=gene0022
Scaffold1	.	CDS	22350	23087	.	+	.	ID=gene0022;Parent=gene0022;Name=recO;product=MULTISPECIES: DNA repair protein RecO;Locus_tag=gene0022
Scaffold1	.	gene	23099	23830	.	+	.	ID=gene0023;Name=pdxJ;Locus_tag=gene0023
Scaffold1	.	CDS	23099	23830	.	+	.	ID=gene0023;Parent=gene0023;Name=pdxJ;product=MULTISPECIES: pyridoxine 5'-phosphate synthase;Locus_tag=gene0023
Scaffold1	.	gene	23830	24210	.	+	.	ID=gene0024;Name=acpS;Locus_tag=gene0024
Scaffold1	.	CDS	23830	24210	.	+	.	ID=gene0024;Parent=gene0024;Name=acpS;product=MULTISPECIES: holo-ACP synthase;Locus_tag=gene0024
Scaffold1	.	gene	24223	24483	.	-	.	ID=gene0025;Name=fer;Locus_tag=gene0025
Scaffold1	.	CDS	24223	24483	.	-	.	ID=gene0025;Parent=gene0025;Name=fer;product=MULTISPECIES: YfhL family 4Fe-4S dicluster ferredoxin;Locus_tag=gene0025
Scaffold1	.	gene	24540	25388	.	-	.	ID=gene0026;Name=murR;Locus_tag=gene0026
Scaffold1	.	CDS	24540	25388	.	-	.	ID=gene0026;Parent=gene0026;Name=murR;product=MULTISPECIES: MurR/RpiR family transcriptional regulator;Locus_tag=gene0026
Scaffold1	.	gene	25602	26237	.	+	.	ID=gene0027;Name=pgpC;Locus_tag=gene0027
Scaffold1	.	CDS	25602	26237	.	+	.	ID=gene0027;Parent=gene0027;Name=pgpC;product=MULTISPECIES: phosphatidylglycerophosphatase C;Locus_tag=gene0027
Scaffold1	.	gene	26300	26809	.	+	.	ID=gene0028;Name=tadA;Locus_tag=gene0028
Scaffold1	.	CDS	26300	26809	.	+	.	ID=gene0028;Parent=gene0028;Name=tadA;product=tRNA adenosine(34) deaminase TadA;Locus_tag=gene0028
Scaffold1	.	gene	26806	28422	.	-	.	ID=gene0029;Name=mltF;Locus_tag=gene0029
Scaffold1	.	CDS	26806	28422	.	-	.	ID=gene0029;Parent=gene0029;Name=mltF;product=MULTISPECIES: membrane-bound lytic murein transglycosylase MltF;Locus_tag=gene0029
Scaffold1	.	gene	28598	32485	.	+	.	ID=gene0030;Name=purL;Locus_tag=gene0030
Scaffold1	.	CDS	28598	32485	.	+	.	ID=gene0030;Parent=gene0030;Name=purL;product=phosphoribosylformylglycinamidine synthase;Locus_tag=gene0030
Scaffold1	.	gene	33076	34497	.	+	.	ID=gene0031;Name=glrK;Locus_tag=gene0031
Scaffold1	.	CDS	33076	34497	.	+	.	ID=gene0031;Parent=gene0031;Name=glrK;product=MULTISPECIES: HAMP domain-containing sensor histidine kinase;Locus_tag=gene0031
Scaffold1	.	gene	34527	35213	.	+	.	ID=gene0032;Locus_tag=gene0032
Scaffold1	.	CDS	34527	35213	.	+	.	ID=gene0032;Parent=gene0032;product=MULTISPECIES: two-component system QseEF-associated lipoprotein QseG;Locus_tag=gene0032
Scaffold1	.	gene	35200	36537	.	+	.	ID=gene0033;Name=glrR;Locus_tag=gene0033
Scaffold1	.	CDS	35200	36537	.	+	.	ID=gene0033;Parent=gene0033;Name=glrR;product=two-component system response regulator GlrR;Locus_tag=gene0033
Scaffold1	.	gene	36603	36941	.	+	.	ID=gene0034;Name=glnB;Locus_tag=gene0034
Scaffold1	.	CDS	36603	36941	.	+	.	ID=gene0034;Parent=gene0034;Name=glnB;product=MULTISPECIES: nitrogen regulatory protein P-II;Locus_tag=gene0034
Scaffold1	.	gene	37016	38206	.	-	.	ID=gene0035;Name=hmp;Locus_tag=gene0035
Scaffold1	.	CDS	37016	38206	.	-	.	ID=gene0035;Parent=gene0035;Name=hmp;product=MULTISPECIES: NO-inducible flavohemoprotein;Locus_tag=gene0035
Scaffold1	.	gene	38532	39785	.	+	.	ID=gene0036;Name=glyA;Locus_tag=gene0036
Scaffold1	.	CDS	38532	39785	.	+	.	ID=gene0036;Parent=gene0036;Name=glyA;product=MULTISPECIES: serine hydroxymethyltransferase;Locus_tag=gene0036
Scaffold1	.	gene	39841	40308	.	-	.	ID=gene0037;Locus_tag=gene0037
Scaffold1	.	CDS	39841	40308	.	-	.	ID=gene0037;Parent=gene0037;product=Inner membrane protein YphA;Locus_tag=gene0037
Scaffold1	.	gene	40337	41533	.	-	.	ID=gene0038;Name=nagC;Locus_tag=gene0038
Scaffold1	.	CDS	40337	41533	.	-	.	ID=gene0038;Parent=gene0038;Name=nagC;product=MULTISPECIES: ROK family transcriptional regulator;Locus_tag=gene0038
Scaffold1	.	gene	41646	44921	.	+	.	ID=gene0039;Locus_tag=gene0039
Scaffold1	.	CDS	41646	44921	.	+	.	ID=gene0039;Parent=gene0039;product=DUF5107 domain-containing protein;Locus_tag=gene0039
Scaffold1	.	gene	44991	46427	.	+	.	ID=gene0040;Name=xylE;Locus_tag=gene0040
Scaffold1	.	CDS	44991	46427	.	+	.	ID=gene0040;Parent=gene0040;Name=xylE;product=MULTISPECIES: sugar porter family MFS transporter;Locus_tag=gene0040
Scaffold1	.	gene	46427	47260	.	+	.	ID=gene0041;Name=galM;Locus_tag=gene0041
Scaffold1	.	CDS	46427	47260	.	+	.	ID=gene0041;Parent=gene0041;Name=galM;product=MULTISPECIES: aldose 1-epimerase;Locus_tag=gene0041
Scaffold1	.	gene	47343	48479	.	+	.	ID=gene0042;Name=hcaT;Locus_tag=gene0042
Scaffold1	.	CDS	47343	48479	.	+	.	ID=gene0042;Parent=gene0042;Name=hcaT;product=MULTISPECIES: 3-phenylpropionate MFS transporter;Locus_tag=gene0042
Scaffold1	.	gene	48476	49753	.	-	.	ID=gene0043;Locus_tag=gene0043
Scaffold1	.	CDS	48476	49753	.	-	.	ID=gene0043;Parent=gene0043;product=stationary phase inducible protein CsiE;Locus_tag=gene0043
Scaffold1	.	gene	49878	50516	.	+	.	ID=gene0044;Locus_tag=gene0044
Scaffold1	.	CDS	49878	50516	.	+	.	ID=gene0044;Parent=gene0044;product=MULTISPECIES: DUF1007 family protein;Locus_tag=gene0044
Scaffold1	.	gene	50507	51487	.	+	.	ID=gene0045;Name=rcnA;Locus_tag=gene0045
Scaffold1	.	CDS	50507	51487	.	+	.	ID=gene0045;Parent=gene0045;Name=rcnA;product=nickel/cobalt transporter;Locus_tag=gene0045
Scaffold1	.	gene	51587	52423	.	+	.	ID=gene0046;Locus_tag=gene0046
Scaffold1	.	CDS	51587	52423	.	+	.	ID=gene0046;Parent=gene0046;product=hypothetical protein;Locus_tag=gene0046
Scaffold1	.	gene	52470	53273	.	-	.	ID=gene0047;Name=suhB;Locus_tag=gene0047
Scaffold1	.	CDS	52470	53273	.	-	.	ID=gene0047;Parent=gene0047;Name=suhB;product=MULTISPECIES: inositol-1-monophosphatase;Locus_tag=gene0047
Scaffold1	.	gene	53394	54128	.	+	.	ID=gene0048;Name=trmJ;Locus_tag=gene0048
Scaffold1	.	CDS	53394	54128	.	+	.	ID=gene0048;Parent=gene0048;Name=trmJ;product=MULTISPECIES: tRNA (cytosine(32)/uridine(32)-2'-O)-methyltransferase TrmJ;Locus_tag=gene0048
Scaffold1	.	gene	54363	54854	.	+	.	ID=gene0049;Name=iscR;Locus_tag=gene0049
Scaffold1	.	CDS	54363	54854	.	+	.	ID=gene0049;Parent=gene0049;Name=iscR;product=MULTISPECIES: Fe-S cluster assembly transcriptional regulator IscR;Locus_tag=gene0049
Scaffold1	.	gene	55033	56247	.	+	.	ID=gene0050;Name=iscS;Locus_tag=gene0050
Scaffold1	.	CDS	55033	56247	.	+	.	ID=gene0050;Parent=gene0050;Name=iscS;product=MULTISPECIES: cysteine desulfurase;Locus_tag=gene0050
Scaffold1	.	gene	56274	56660	.	+	.	ID=gene0051;Name=iscU;Locus_tag=gene0051
Scaffold1	.	CDS	56274	56660	.	+	.	ID=gene0051;Parent=gene0051;Name=iscU;product=MULTISPECIES: Fe-S cluster assembly scaffold IscU;Locus_tag=gene0051
Scaffold1	.	gene	56678	57001	.	+	.	ID=gene0052;Name=iscA;Locus_tag=gene0052
Scaffold1	.	CDS	56678	57001	.	+	.	ID=gene0052;Parent=gene0052;Name=iscA;product=MULTISPECIES: iron-sulfur cluster assembly protein IscA;Locus_tag=gene0052
Scaffold1	.	gene	57076	57591	.	+	.	ID=gene0053;Name=hscB;Locus_tag=gene0053
Scaffold1	.	CDS	57076	57591	.	+	.	ID=gene0053;Parent=gene0053;Name=hscB;product=MULTISPECIES: co-chaperone HscB;Locus_tag=gene0053
Scaffold1	.	gene	57607	59457	.	+	.	ID=gene0054;Name=hscA;Locus_tag=gene0054
Scaffold1	.	CDS	57607	59457	.	+	.	ID=gene0054;Parent=gene0054;Name=hscA;product=MULTISPECIES: Fe-S protein assembly chaperone HscA;Locus_tag=gene0054
Scaffold1	.	gene	59459	59794	.	+	.	ID=gene0055;Name=fdx;Locus_tag=gene0055
Scaffold1	.	CDS	59459	59794	.	+	.	ID=gene0055;Parent=gene0055;Name=fdx;product=MULTISPECIES: ISC system 2Fe-2S type ferredoxin;Locus_tag=gene0055
Scaffold1	.	gene	59796	59996	.	+	.	ID=gene0056;Name=dnaK;Locus_tag=gene0056
Scaffold1	.	CDS	59796	59996	.	+	.	ID=gene0056;Parent=gene0056;Name=dnaK;product=MULTISPECIES: Fe-S cluster assembly protein IscX;Locus_tag=gene0056
Scaffold1	.	gene	60067	61353	.	+	.	ID=gene0057;Name=pepB;Locus_tag=gene0057
Scaffold1	.	CDS	60067	61353	.	+	.	ID=gene0057;Parent=gene0057;Name=pepB;product=MULTISPECIES: aminopeptidase PepB;Locus_tag=gene0057
Scaffold1	.	gene	61452	62228	.	+	.	ID=gene0058;Locus_tag=gene0058
Scaffold1	.	CDS	61452	62228	.	+	.	ID=gene0058;Parent=gene0058;product=MULTISPECIES: enhanced serine sensitivity protein SseB;Locus_tag=gene0058
Scaffold1	.	gene	62299	63141	.	-	.	ID=gene0059;Locus_tag=gene0059
Scaffold1	.	CDS	62299	63141	.	-	.	ID=gene0059;Parent=gene0059;product=hypothetical protein;Locus_tag=gene0059
Scaffold1	.	gene	63368	64225	.	-	.	ID=gene0060;Name=sseA;Locus_tag=gene0060
Scaffold1	.	CDS	63368	64225	.	-	.	ID=gene0060;Parent=gene0060;Name=sseA;product=MULTISPECIES: 3-mercaptopyruvate sulfurtransferase;Locus_tag=gene0060
Scaffold1	.	gene	64431	69380	.	+	.	ID=gene0061;Name=yfhM;Locus_tag=gene0061
Scaffold1	.	CDS	64431	69380	.	+	.	ID=gene0061;Parent=gene0061;Name=yfhM;product=alpha-2-macroglobulin;Locus_tag=gene0061
Scaffold1	.	gene	69381	71705	.	+	.	ID=gene0062;Name=pbpC;Locus_tag=gene0062
Scaffold1	.	CDS	69381	71705	.	+	.	ID=gene0062;Parent=gene0062;Name=pbpC;product=MULTISPECIES: peptidoglycan glycosyltransferase PbpC;Locus_tag=gene0062
Scaffold1	.	gene	71866	72297	.	+	.	ID=gene0063;Name=ndk;Locus_tag=gene0063
Scaffold1	.	CDS	71866	72297	.	+	.	ID=gene0063;Parent=gene0063;Name=ndk;product=MULTISPECIES: nucleoside-diphosphate kinase;Locus_tag=gene0063
Scaffold1	.	gene	72781	73947	.	+	.	ID=gene0064;Name=rlmN;Locus_tag=gene0064
Scaffold1	.	CDS	72781	73947	.	+	.	ID=gene0064;Parent=gene0064;Name=rlmN;product=MULTISPECIES: bifunctional tRNA (adenosine(37)-C2)-methyltransferase TrmG/ribosomal RNA large subunit methyltransferase RlmN;Locus_tag=gene0064
Scaffold1	.	gene	74224	75219	.	+	.	ID=gene0065;Name=rodZ;Locus_tag=gene0065
Scaffold1	.	CDS	74224	75219	.	+	.	ID=gene0065;Parent=gene0065;Name=rodZ;product=cytoskeleton protein RodZ;Locus_tag=gene0065
Scaffold1	.	gene	75246	76367	.	+	.	ID=gene0066;Name=gcpE;Locus_tag=gene0066
Scaffold1	.	CDS	75246	76367	.	+	.	ID=gene0066;Parent=gene0066;Name=gcpE;product=MULTISPECIES: flavodoxin-dependent (E)-4-hydroxy-3-methylbut-2-enyl-diphosphate synthase;Locus_tag=gene0066
Scaffold1	.	gene	76459	77733	.	+	.	ID=gene0067;Name=hisS;Locus_tag=gene0067
Scaffold1	.	CDS	76459	77733	.	+	.	ID=gene0067;Parent=gene0067;Name=hisS;product=MULTISPECIES: histidine--tRNA ligase;Locus_tag=gene0067
Scaffold1	.	gene	77768	78388	.	+	.	ID=gene0068;Locus_tag=gene0068
Scaffold1	.	CDS	77768	78388	.	+	.	ID=gene0068;Parent=gene0068;product=YfgM family protein;Locus_tag=gene0068
Scaffold1	.	gene	78399	79577	.	+	.	ID=gene0069;Name=bamB;Locus_tag=gene0069
Scaffold1	.	CDS	78399	79577	.	+	.	ID=gene0069;Parent=gene0069;Name=bamB;product=outer membrane protein assembly factor BamB;Locus_tag=gene0069
Scaffold1	.	gene	79691	81169	.	+	.	ID=gene0070;Name=engA;Locus_tag=gene0070
Scaffold1	.	CDS	79691	81169	.	+	.	ID=gene0070;Parent=gene0070;Name=engA;product=MULTISPECIES: ribosome biogenesis GTPase Der;Locus_tag=gene0070
Scaffold1	.	gene	81536	82228	.	+	.	ID=gene0071;Locus_tag=gene0071
Scaffold1	.	CDS	81536	82228	.	+	.	ID=gene0071;Parent=gene0071;product=hypothetical protein;Locus_tag=gene0071
Scaffold1	.	gene	82693	82929	.	+	.	ID=gene0072;Name=hcp;Locus_tag=gene0072
Scaffold1	.	CDS	82693	82929	.	+	.	ID=gene0072;Parent=gene0072;Name=hcp;product=hypothetical protein;Locus_tag=gene0072
Scaffold1	.	gene	83113	84192	.	+	.	ID=gene0073;Locus_tag=gene0073
Scaffold1	.	CDS	83113	84192	.	+	.	ID=gene0073;Parent=gene0073;product=Gfo/Idh/MocA family oxidoreductase;Locus_tag=gene0073
Scaffold1	.	gene	84242	84460	.	+	.	ID=gene0074;Locus_tag=gene0074
Scaffold1	.	CDS	84242	84460	.	+	.	ID=gene0074;Parent=gene0074;product=MULTISPECIES: zinc ribbon domain-containing protein;Locus_tag=gene0074
Scaffold1	.	gene	84444	85835	.	-	.	ID=gene0075;Name=xseA;Locus_tag=gene0075
Scaffold1	.	CDS	84444	85835	.	-	.	ID=gene0075;Parent=gene0075;Name=xseA;product=exodeoxyribonuclease VII large subunit;Locus_tag=gene0075
Scaffold1	.	gene	85994	87460	.	+	.	ID=gene0076;Name=guaB;Locus_tag=gene0076
Scaffold1	.	CDS	85994	87460	.	+	.	ID=gene0076;Parent=gene0076;Name=guaB;product=IMP dehydrogenase;Locus_tag=gene0076
Scaffold1	.	gene	87528	89105	.	+	.	ID=gene0077;Name=guaA;Locus_tag=gene0077
Scaffold1	.	CDS	87528	89105	.	+	.	ID=gene0077;Parent=gene0077;Name=guaA;product=GMP synthase domain protein;Locus_tag=gene0077
Scaffold1	.	gene	89412	90602	.	+	.	ID=gene0078;Locus_tag=gene0078
Scaffold1	.	CDS	89412	90602	.	+	.	ID=gene0078;Parent=gene0078;product=site-specific integrase;Locus_tag=gene0078
Scaffold1	.	gene	90726	91355	.	+	.	ID=gene0079;Locus_tag=gene0079
Scaffold1	.	CDS	90726	91355	.	+	.	ID=gene0079;Parent=gene0079;product=MULTISPECIES: hypothetical protein;Locus_tag=gene0079
Scaffold1	.	gene	91934	92998	.	-	.	ID=gene0080;Locus_tag=gene0080
Scaffold1	.	CDS	91934	92998	.	-	.	ID=gene0080;Parent=gene0080;product=transcriptional regulator, LuxR family;Locus_tag=gene0080
Scaffold1	.	gene	93219	94076	.	+	.	ID=gene0081;Name=repA;Locus_tag=gene0081
Scaffold1	.	CDS	93219	94076	.	+	.	ID=gene0081;Parent=gene0081;Name=repA;product=MULTISPECIES: helicase RepA family protein;Locus_tag=gene0081
Scaffold1	.	gene	94063	94845	.	+	.	ID=gene0082;Locus_tag=gene0082
Scaffold1	.	CDS	94063	94845	.	+	.	ID=gene0082;Parent=gene0082;product=MULTISPECIES: hypothetical protein;Locus_tag=gene0082
Scaffold1	.	gene	95946	96740	.	+	.	ID=gene0083;Name=trbJ;Locus_tag=gene0083
Scaffold1	.	CDS	95946	96740	.	+	.	ID=gene0083;Parent=gene0083;Name=trbJ;product=P-type conjugative transfer protein TrbJ;Locus_tag=gene0083
Scaffold1	.	gene	96928	98319	.	+	.	ID=gene0084;Name=trbL;Locus_tag=gene0084
Scaffold1	.	CDS	96928	98319	.	+	.	ID=gene0084;Parent=gene0084;Name=trbL;product=P-type conjugative transfer protein TrbL;Locus_tag=gene0084
Scaffold1	.	gene	98401	98829	.	+	.	ID=gene0085;Name=higA-1;Locus_tag=gene0085
Scaffold1	.	CDS	98401	98829	.	+	.	ID=gene0085;Parent=gene0085;Name=higA-1;product=HigA family addiction module antitoxin;Locus_tag=gene0085
Scaffold1	.	gene	98981	99988	.	+	.	ID=gene0086;Locus_tag=gene0086
Scaffold1	.	CDS	98981	99988	.	+	.	ID=gene0086;Parent=gene0086;product=MULTISPECIES: PIN domain-containing protein;Locus_tag=gene0086
Scaffold1	.	gene	100267	102417	.	+	.	ID=gene0087;Locus_tag=gene0087
Scaffold1	.	CDS	100267	102417	.	+	.	ID=gene0087;Parent=gene0087;product=nuclease-related domain-containing protein;Locus_tag=gene0087
Scaffold1	.	gene	102750	105128	.	+	.	ID=gene0088;Locus_tag=gene0088
Scaffold1	.	CDS	102750	105128	.	+	.	ID=gene0088;Parent=gene0088;product=SEC-C motif family protein;Locus_tag=gene0088
Scaffold1	.	gene	105475	107343	.	-	.	ID=gene0089;Name=betC;Locus_tag=gene0089
Scaffold1	.	CDS	105475	107343	.	-	.	ID=gene0089;Parent=gene0089;Name=betC;product=sulfatase-like hydrolase/transferase;Locus_tag=gene0089
Scaffold1	.	gene	107327	108505	.	-	.	ID=gene0090;Locus_tag=gene0090
Scaffold1	.	CDS	107327	108505	.	-	.	ID=gene0090;Parent=gene0090;product=anaerobic sulfatase maturase;Locus_tag=gene0090
Scaffold1	.	gene	108799	110031	.	-	.	ID=gene0091;Locus_tag=gene0091
Scaffold1	.	CDS	108799	110031	.	-	.	ID=gene0091;Parent=gene0091;product=MFS transporter;Locus_tag=gene0091
Scaffold1	.	gene	110129	111016	.	+	.	ID=gene0092;Name=cysL;Locus_tag=gene0092
Scaffold1	.	CDS	110129	111016	.	+	.	ID=gene0092;Parent=gene0092;Name=cysL;product=HTH-type transcriptional regulator YofA;Locus_tag=gene0092
Scaffold1	.	gene	111113	111286	.	-	.	ID=gene0093;Locus_tag=gene0093
Scaffold1	.	CDS	111113	111286	.	-	.	ID=gene0093;Parent=gene0093;product=MULTISPECIES: YfgG family protein;Locus_tag=gene0093
Scaffold1	.	gene	111657	113885	.	+	.	ID=gene0094;Locus_tag=gene0094
Scaffold1	.	CDS	111657	113885	.	+	.	ID=gene0094;Parent=gene0094;product=EAL domain-containing protein;Locus_tag=gene0094
Scaffold1	.	gene	113939	115471	.	-	.	ID=gene0095;Name=ppx-gppA;Locus_tag=gene0095
Scaffold1	.	CDS	113939	115471	.	-	.	ID=gene0095;Parent=gene0095;Name=ppx-gppA;product=MULTISPECIES: exopolyphosphatase;Locus_tag=gene0095
Scaffold1	.	gene	115475	117535	.	-	.	ID=gene0096;Locus_tag=gene0096
Scaffold1	.	CDS	115475	117535	.	-	.	ID=gene0096;Parent=gene0096;product=MULTISPECIES: polyphosphate kinase 1;Locus_tag=gene0096
Scaffold1	.	gene	117715	118356	.	-	.	ID=gene0097;Name=purN;Locus_tag=gene0097
Scaffold1	.	CDS	117715	118356	.	-	.	ID=gene0097;Parent=gene0097;Name=purN;product=phosphoribosylglycinamide formyltransferase;Locus_tag=gene0097
Scaffold1	.	gene	118353	119390	.	-	.	ID=gene0098;Name=purM;Locus_tag=gene0098
Scaffold1	.	CDS	118353	119390	.	-	.	ID=gene0098;Parent=gene0098;Name=purM;product=MULTISPECIES: phosphoribosylformylglycinamidine cyclo-ligase;Locus_tag=gene0098
Scaffold1	.	gene	119654	120547	.	+	.	ID=gene0099;Name=bglK;Locus_tag=gene0099
Scaffold1	.	CDS	119654	120547	.	+	.	ID=gene0099;Parent=gene0099;Name=bglK;product=MULTISPECIES: ROK family protein;Locus_tag=gene0099
Scaffold1	.	gene	120557	121990	.	+	.	ID=gene0100;Name=bglA;Locus_tag=gene0100
Scaffold1	.	CDS	120557	121990	.	+	.	ID=gene0100;Parent=gene0100;Name=bglA;product=6-phospho-beta-glucosidase;Locus_tag=gene0100
Scaffold1	.	gene	122208	122834	.	+	.	ID=gene0101;Name=upp;Locus_tag=gene0101
Scaffold1	.	CDS	122208	122834	.	+	.	ID=gene0101;Parent=gene0101;Name=upp;product=MULTISPECIES: uracil phosphoribosyltransferase;Locus_tag=gene0101
Scaffold1	.	gene	122930	124216	.	+	.	ID=gene0102;Name=uraA;Locus_tag=gene0102
Scaffold1	.	CDS	122930	124216	.	+	.	ID=gene0102;Parent=gene0102;Name=uraA;product=MULTISPECIES: uracil permease;Locus_tag=gene0102
Scaffold1	.	gene	124339	125016	.	+	.	ID=gene0103;Name=hda;Locus_tag=gene0103
Scaffold1	.	CDS	124339	125016	.	+	.	ID=gene0103;Parent=gene0103;Name=hda;product=DnaA inactivator Hda;Locus_tag=gene0103
Scaffold1	.	gene	125013	125936	.	-	.	ID=gene0104;Name=rpnB;Locus_tag=gene0104
Scaffold1	.	CDS	125013	125936	.	-	.	ID=gene0104;Parent=gene0104;Name=rpnB;product=Rpn family recombination-promoting nuclease/putative transposase;Locus_tag=gene0104
Scaffold1	.	gene	126065	126424	.	-	.	ID=gene0105;Name=arsC;Locus_tag=gene0105
Scaffold1	.	CDS	126065	126424	.	-	.	ID=gene0105;Parent=gene0105;Name=arsC;product=MULTISPECIES: arsenate reductase (glutaredoxin);Locus_tag=gene0105
Scaffold1	.	gene	126434	127897	.	-	.	ID=gene0106;Name=bepA;Locus_tag=gene0106
Scaffold1	.	CDS	126434	127897	.	-	.	ID=gene0106;Parent=gene0106;Name=bepA;product=MULTISPECIES: beta-barrel assembly-enhancing protease;Locus_tag=gene0106
Scaffold1	.	gene	128120	129181	.	+	.	ID=gene0107;Name=perM;Locus_tag=gene0107
Scaffold1	.	CDS	128120	129181	.	+	.	ID=gene0107;Parent=gene0107;Name=perM;product=AI-2E family transporter;Locus_tag=gene0107
Scaffold1	.	gene	129243	129713	.	-	.	ID=gene0108;Locus_tag=gene0108
Scaffold1	.	CDS	129243	129713	.	-	.	ID=gene0108;Parent=gene0108;product=MULTISPECIES: thioredoxin-dependent thiol peroxidase;Locus_tag=gene0108
Scaffold1	.	gene	129717	130283	.	-	.	ID=gene0109;Name=gcvR;Locus_tag=gene0109
Scaffold1	.	CDS	129717	130283	.	-	.	ID=gene0109;Parent=gene0109;Name=gcvR;product=MULTISPECIES: glycine cleavage system transcriptional repressor;Locus_tag=gene0109
Scaffold1	.	gene	130437	131315	.	+	.	ID=gene0110;Name=dapA;Locus_tag=gene0110
Scaffold1	.	CDS	130437	131315	.	+	.	ID=gene0110;Parent=gene0110;Name=dapA;product=MULTISPECIES: 4-hydroxy-tetrahydrodipicolinate synthase;Locus_tag=gene0110
Scaffold1	.	gene	131332	132366	.	+	.	ID=gene0111;Name=bamC;Locus_tag=gene0111
Scaffold1	.	CDS	131332	132366	.	+	.	ID=gene0111;Parent=gene0111;Name=bamC;product=MULTISPECIES: outer membrane protein assembly factor BamC;Locus_tag=gene0111
Scaffold1	.	gene	132583	133296	.	+	.	ID=gene0112;Name=purC;Locus_tag=gene0112
Scaffold1	.	CDS	132583	133296	.	+	.	ID=gene0112;Parent=gene0112;Name=purC;product=MULTISPECIES: phosphoribosylaminoimidazolesuccinocarboxamide synthase;Locus_tag=gene0112
Scaffold1	.	gene	133416	134291	.	+	.	ID=gene0113;Locus_tag=gene0113
Scaffold1	.	CDS	133416	134291	.	+	.	ID=gene0113;Parent=gene0113;product=neutral zinc metallopeptidase;Locus_tag=gene0113
Scaffold1	.	gene	134301	136322	.	+	.	ID=gene0114;Name=tmcA;Locus_tag=gene0114
Scaffold1	.	CDS	134301	136322	.	+	.	ID=gene0114;Parent=gene0114;Name=tmcA;product=GNAT family N-acetyltransferase;Locus_tag=gene0114
Scaffold1	.	gene	136382	137077	.	+	.	ID=gene0115;Locus_tag=gene0115
Scaffold1	.	CDS	136382	137077	.	+	.	ID=gene0115;Parent=gene0115;product=MULTISPECIES: esterase;Locus_tag=gene0115
Scaffold1	.	gene	137126	137329	.	-	.	ID=gene0116;Locus_tag=gene0116
Scaffold1	.	CDS	137126	137329	.	-	.	ID=gene0116;Parent=gene0116;product=MULTISPECIES: YpfN family protein;Locus_tag=gene0116
Scaffold1	.	gene	137356	138483	.	-	.	ID=gene0117;Name=dapE;Locus_tag=gene0117
Scaffold1	.	CDS	137356	138483	.	-	.	ID=gene0117;Parent=gene0117;Name=dapE;product=MULTISPECIES: succinyl-diaminopimelate desuccinylase;Locus_tag=gene0117
Scaffold1	.	gene	138487	138840	.	-	.	ID=gene0118;Name=arsC;Locus_tag=gene0118
Scaffold1	.	CDS	138487	138840	.	-	.	ID=gene0118;Parent=gene0118;Name=arsC;product=MULTISPECIES: ArsC family reductase;Locus_tag=gene0118
Scaffold1	.	gene	139393	142506	.	-	.	ID=gene0119;Name=acrD;Locus_tag=gene0119
Scaffold1	.	CDS	139393	142506	.	-	.	ID=gene0119;Parent=gene0119;Name=acrD;product=MULTISPECIES: multidrug efflux RND transporter permease AcrD;Locus_tag=gene0119
Scaffold1	.	gene	142879	144861	.	+	.	ID=gene0120;Name=gltD;Locus_tag=gene0120
Scaffold1	.	CDS	142879	144861	.	+	.	ID=gene0120;Parent=gene0120;Name=gltD;product=formate-dependent uric acid utilization protein AegA;Locus_tag=gene0120
Scaffold1	.	gene	144920	145516	.	+	.	ID=gene0121;Name=nudK;Locus_tag=gene0121
Scaffold1	.	CDS	144920	145516	.	+	.	ID=gene0121;Parent=gene0121;Name=nudK;product=MULTISPECIES: GDP-mannose pyrophosphatase NudK;Locus_tag=gene0121
Scaffold1	.	gene	145580	146626	.	+	.	ID=gene0122;Locus_tag=gene0122
Scaffold1	.	CDS	145580	146626	.	+	.	ID=gene0122;Parent=gene0122;product=DUF1176 domain-containing protein;Locus_tag=gene0122
Scaffold1	.	gene	146616	148610	.	-	.	ID=gene0123;Name=tktA;Locus_tag=gene0123
Scaffold1	.	CDS	146616	148610	.	-	.	ID=gene0123;Parent=gene0123;Name=tktA;product=transketolase;Locus_tag=gene0123
Scaffold1	.	gene	148627	149583	.	-	.	ID=gene0124;Name=talB;Locus_tag=gene0124
Scaffold1	.	CDS	148627	149583	.	-	.	ID=gene0124;Parent=gene0124;Name=talB;product=transaldolase;Locus_tag=gene0124
Scaffold1	.	gene	149878	152157	.	+	.	ID=gene0125;Name=maeB;Locus_tag=gene0125
Scaffold1	.	CDS	149878	152157	.	+	.	ID=gene0125;Parent=gene0125;Name=maeB;product=MULTISPECIES: NADP-dependent oxaloacetate-decarboxylating malate dehydrogenase;Locus_tag=gene0125
Scaffold1	.	gene	152376	152711	.	+	.	ID=gene0126;Name=eutS;Locus_tag=gene0126
Scaffold1	.	CDS	152376	152711	.	+	.	ID=gene0126;Parent=gene0126;Name=eutS;product=MULTISPECIES: ethanolamine utilization microcompartment protein EutS;Locus_tag=gene0126
Scaffold1	.	gene	152724	153203	.	+	.	ID=gene0127;Name=eutP;Locus_tag=gene0127
Scaffold1	.	CDS	152724	153203	.	+	.	ID=gene0127;Parent=gene0127;Name=eutP;product=MULTISPECIES: ethanolamine utilization acetate kinase EutP;Locus_tag=gene0127
Scaffold1	.	gene	153181	153870	.	+	.	ID=gene0128;Name=eutQ;Locus_tag=gene0128
Scaffold1	.	CDS	153181	153870	.	+	.	ID=gene0128;Parent=gene0128;Name=eutQ;product=MULTISPECIES: ethanolamine utilization acetate kinase EutQ;Locus_tag=gene0128
Scaffold1	.	gene	153867	154673	.	+	.	ID=gene0129;Name=eutT;Locus_tag=gene0129
Scaffold1	.	CDS	153867	154673	.	+	.	ID=gene0129;Parent=gene0129;Name=eutT;product=MULTISPECIES: ethanolamine utilization cob(I)yrinic acid a,c-diamide adenosyltransferase EutT;Locus_tag=gene0129
Scaffold1	.	gene	154663	155679	.	+	.	ID=gene0130;Name=eutD;Locus_tag=gene0130
Scaffold1	.	CDS	154663	155679	.	+	.	ID=gene0130;Parent=gene0130;Name=eutD;product=MULTISPECIES: phosphate acetyltransferase;Locus_tag=gene0130
Scaffold1	.	gene	155718	156008	.	+	.	ID=gene0131;Name=eutM;Locus_tag=gene0131
Scaffold1	.	CDS	155718	156008	.	+	.	ID=gene0131;Parent=gene0131;Name=eutM;product=MULTISPECIES: ethanolamine utilization microcompartment protein EutM;Locus_tag=gene0131
Scaffold1	.	gene	156137	156424	.	+	.	ID=gene0132;Name=eutN;Locus_tag=gene0132
Scaffold1	.	CDS	156137	156424	.	+	.	ID=gene0132;Parent=gene0132;Name=eutN;product=MULTISPECIES: ethanolamine utilization microcompartment protein EutN;Locus_tag=gene0132
Scaffold1	.	gene	156436	157839	.	+	.	ID=gene0133;Name=eutE;Locus_tag=gene0133
Scaffold1	.	CDS	156436	157839	.	+	.	ID=gene0133;Parent=gene0133;Name=eutE;product=acetaldehyde dehydrogenase;Locus_tag=gene0133
Scaffold1	.	gene	157849	158688	.	+	.	ID=gene0134;Name=eutJ;Locus_tag=gene0134
Scaffold1	.	CDS	157849	158688	.	+	.	ID=gene0134;Parent=gene0134;Name=eutJ;product=ethanolamine utilization protein EutJ;Locus_tag=gene0134
Scaffold1	.	gene	158678	159865	.	+	.	ID=gene0135;Name=eutG;Locus_tag=gene0135
Scaffold1	.	CDS	158678	159865	.	+	.	ID=gene0135;Parent=gene0135;Name=eutG;product=MULTISPECIES: ethanolamine utilization ethanol dehydrogenase EutG;Locus_tag=gene0135
Scaffold1	.	gene	160065	161297	.	+	.	ID=gene0136;Name=eutH;Locus_tag=gene0136
Scaffold1	.	CDS	160065	161297	.	+	.	ID=gene0136;Parent=gene0136;Name=eutH;product=MULTISPECIES: ethanolamine utilization protein EutH;Locus_tag=gene0136
Scaffold1	.	gene	161294	162697	.	+	.	ID=gene0137;Name=eutA;Locus_tag=gene0137
Scaffold1	.	CDS	161294	162697	.	+	.	ID=gene0137;Parent=gene0137;Name=eutA;product=MULTISPECIES: ethanolamine ammonia-lyase reactivating factor EutA;Locus_tag=gene0137
Scaffold1	.	gene	162709	164070	.	+	.	ID=gene0138;Name=eutB;Locus_tag=gene0138
Scaffold1	.	CDS	162709	164070	.	+	.	ID=gene0138;Parent=gene0138;Name=eutB;product=MULTISPECIES: ethanolamine ammonia-lyase subunit alpha;Locus_tag=gene0138
Scaffold1	.	gene	164091	164990	.	+	.	ID=gene0139;Name=eutC;Locus_tag=gene0139
Scaffold1	.	CDS	164091	164990	.	+	.	ID=gene0139;Parent=gene0139;Name=eutC;product=ethanolamine ammonia-lyase subunit EutC;Locus_tag=gene0139
Scaffold1	.	gene	165000	165659	.	+	.	ID=gene0140;Name=eutL;Locus_tag=gene0140
Scaffold1	.	CDS	165000	165659	.	+	.	ID=gene0140;Parent=gene0140;Name=eutL;product=MULTISPECIES: ethanolamine utilization microcompartment protein EutL;Locus_tag=gene0140
Scaffold1	.	gene	165671	166156	.	+	.	ID=gene0141;Name=eutK;Locus_tag=gene0141
Scaffold1	.	CDS	165671	166156	.	+	.	ID=gene0141;Parent=gene0141;Name=eutK;product=MULTISPECIES: ethanolamine utilization microcompartment protein EutK;Locus_tag=gene0141
Scaffold1	.	gene	166202	167254	.	+	.	ID=gene0142;Name=eutR;Locus_tag=gene0142
Scaffold1	.	CDS	166202	167254	.	+	.	ID=gene0142;Parent=gene0142;Name=eutR;product=MULTISPECIES: HTH-type transcriptional regulator EutR;Locus_tag=gene0142
Scaffold1	.	gene	167298	168197	.	-	.	ID=gene0143;Name=hemF;Locus_tag=gene0143
Scaffold1	.	CDS	167298	168197	.	-	.	ID=gene0143;Parent=gene0143;Name=hemF;product=MULTISPECIES: oxygen-dependent coproporphyrinogen oxidase;Locus_tag=gene0143
Scaffold1	.	gene	168197	169069	.	-	.	ID=gene0144;Name=amiABC;Locus_tag=gene0144
Scaffold1	.	CDS	168197	169069	.	-	.	ID=gene0144;Parent=gene0144;Name=amiABC;product=MULTISPECIES: N-acetylmuramoyl-L-alanine amidase AmiA;Locus_tag=gene0144
Scaffold1	.	gene	169281	169706	.	+	.	ID=gene0145;Name=argO;Locus_tag=gene0145
Scaffold1	.	CDS	169281	169706	.	+	.	ID=gene0145;Parent=gene0145;Name=argO;product=MULTISPECIES: GNAT family acetyltransferase;Locus_tag=gene0145
Scaffold1	.	gene	169693	170142	.	+	.	ID=gene0146;Locus_tag=gene0146
Scaffold1	.	CDS	169693	170142	.	+	.	ID=gene0146;Parent=gene0146;product=MULTISPECIES: DUF2919 domain-containing protein;Locus_tag=gene0146
Scaffold1	.	gene	170204	170779	.	+	.	ID=gene0147;Locus_tag=gene0147
Scaffold1	.	CDS	170204	170779	.	+	.	ID=gene0147;Parent=gene0147;product=RpoE-regulated lipoprotein;Locus_tag=gene0147
Scaffold1	.	gene	170874	171773	.	+	.	ID=gene0148;Name=yfeX;Locus_tag=gene0148
Scaffold1	.	CDS	170874	171773	.	+	.	ID=gene0148;Parent=gene0148;Name=yfeX;product=Dyp-type peroxidase;Locus_tag=gene0148
Scaffold1	.	gene	172412	173428	.	+	.	ID=gene0149;Name=cysP;Locus_tag=gene0149
Scaffold1	.	CDS	172412	173428	.	+	.	ID=gene0149;Parent=gene0149;Name=cysP;product=MULTISPECIES: thiosulfate/sulfate ABC transporter substrate-binding protein CysP;Locus_tag=gene0149
Scaffold1	.	gene	173428	174261	.	+	.	ID=gene0150;Name=cysU;Locus_tag=gene0150
Scaffold1	.	CDS	173428	174261	.	+	.	ID=gene0150;Parent=gene0150;Name=cysU;product=MULTISPECIES: sulfate/thiosulfate ABC transporter permease CysT;Locus_tag=gene0150
Scaffold1	.	gene	174261	175136	.	+	.	ID=gene0151;Name=cysW;Locus_tag=gene0151
Scaffold1	.	CDS	174261	175136	.	+	.	ID=gene0151;Parent=gene0151;Name=cysW;product=MULTISPECIES: sulfate/thiosulfate ABC transporter permease CysW;Locus_tag=gene0151
Scaffold1	.	gene	175126	176220	.	+	.	ID=gene0152;Name=cysA;Locus_tag=gene0152
Scaffold1	.	CDS	175126	176220	.	+	.	ID=gene0152;Parent=gene0152;Name=cysA;product=MULTISPECIES: sulfate/thiosulfate ABC transporter ATP-binding protein CysA;Locus_tag=gene0152
Scaffold1	.	gene	176339	177250	.	+	.	ID=gene0153;Name=cysM;Locus_tag=gene0153
Scaffold1	.	CDS	176339	177250	.	+	.	ID=gene0153;Parent=gene0153;Name=cysM;product=cysteine synthase CysM;Locus_tag=gene0153
Scaffold1	.	gene	177247	177642	.	-	.	ID=gene0154;Locus_tag=gene0154
Scaffold1	.	CDS	177247	177642	.	-	.	ID=gene0154;Parent=gene0154;product=MULTISPECIES: DUF4440 domain-containing protein;Locus_tag=gene0154
Scaffold1	.	gene	177783	179081	.	-	.	ID=gene0155;Locus_tag=gene0155
Scaffold1	.	CDS	177783	179081	.	-	.	ID=gene0155;Parent=gene0155;product=transcriptional regulator PtsJ;Locus_tag=gene0155
Scaffold1	.	gene	179164	180030	.	+	.	ID=gene0156;Name=pdxK;Locus_tag=gene0156
Scaffold1	.	CDS	179164	180030	.	+	.	ID=gene0156;Parent=gene0156;Name=pdxK;product=pyridoxine/pyridoxal/pyridoxamine kinase;Locus_tag=gene0156
Scaffold1	.	gene	180027	180266	.	+	.	ID=gene0157;Name=pdxK;Locus_tag=gene0157
Scaffold1	.	CDS	180027	180266	.	+	.	ID=gene0157;Parent=gene0157;Name=pdxK;product=MULTISPECIES: hypothetical protein;Locus_tag=gene0157
Scaffold1	.	gene	180307	180816	.	-	.	ID=gene0158;Name=crr;Locus_tag=gene0158
Scaffold1	.	CDS	180307	180816	.	-	.	ID=gene0158;Parent=gene0158;Name=crr;product=MULTISPECIES: PTS glucose transporter subunit IIA;Locus_tag=gene0158
Scaffold1	.	gene	180859	182586	.	-	.	ID=gene0159;Name=ptsI;Locus_tag=gene0159
Scaffold1	.	CDS	180859	182586	.	-	.	ID=gene0159;Parent=gene0159;Name=ptsI;product=MULTISPECIES: phosphoenolpyruvate-protein phosphotransferase PtsI;Locus_tag=gene0159
Scaffold1	.	gene	182631	182888	.	-	.	ID=gene0160;Name=ptsH;Locus_tag=gene0160
Scaffold1	.	CDS	182631	182888	.	-	.	ID=gene0160;Parent=gene0160;Name=ptsH;product=MULTISPECIES: phosphocarrier protein Hpr;Locus_tag=gene0160
Scaffold1	.	gene	183269	184240	.	-	.	ID=gene0161;Name=cysK;Locus_tag=gene0161
Scaffold1	.	CDS	183269	184240	.	-	.	ID=gene0161;Parent=gene0161;Name=cysK;product=MULTISPECIES: cysteine synthase A;Locus_tag=gene0161
Scaffold1	.	gene	184417	185178	.	-	.	ID=gene0162;Name=cysZ;Locus_tag=gene0162
Scaffold1	.	CDS	184417	185178	.	-	.	ID=gene0162;Parent=gene0162;Name=cysZ;product=MULTISPECIES: sulfate transporter CysZ;Locus_tag=gene0162
Scaffold1	.	gene	185409	186470	.	+	.	ID=gene0163;Name=zipA;Locus_tag=gene0163
Scaffold1	.	CDS	185409	186470	.	+	.	ID=gene0163;Parent=gene0163;Name=zipA;product=MULTISPECIES: cell division protein ZipA;Locus_tag=gene0163
Scaffold1	.	gene	186540	188555	.	+	.	ID=gene0164;Name=ligA;Locus_tag=gene0164
Scaffold1	.	CDS	186540	188555	.	+	.	ID=gene0164;Parent=gene0164;Name=ligA;product=MULTISPECIES: NAD-dependent DNA ligase LigA;Locus_tag=gene0164
Scaffold1	.	gene	188557	188775	.	+	.	ID=gene0165;Locus_tag=gene0165
Scaffold1	.	CDS	188557	188775	.	+	.	ID=gene0165;Parent=gene0165;product=MULTISPECIES: DUF3820 family protein;Locus_tag=gene0165
Scaffold1	.	gene	188772	189770	.	-	.	ID=gene0166;Locus_tag=gene0166
Scaffold1	.	CDS	188772	189770	.	-	.	ID=gene0166;Parent=gene0166;product=MULTISPECIES: bile acid:sodium symporter family protein;Locus_tag=gene0166
Scaffold1	.	gene	189859	190785	.	+	.	ID=gene0167;Name=dhcR;Locus_tag=gene0167
Scaffold1	.	CDS	189859	190785	.	+	.	ID=gene0167;Parent=gene0167;Name=dhcR;product=MULTISPECIES: LysR family transcriptional regulator;Locus_tag=gene0167
Scaffold1	.	gene	190870	190945	.	.	.	ID=gene0168
Scaffold1	.	tRNA	190870	190945	.	.	.	ID=gene0168;Parent=gene0168;product=tRNA-Lys;Locus_tag=gene0168
Scaffold1	.	gene	190950	191025	.	.	.	ID=gene0169
Scaffold1	.	tRNA	190950	191025	.	.	.	ID=gene0169;Parent=gene0169;product=tRNA-Val;Locus_tag=gene0169
Scaffold1	.	gene	191072	191147	.	.	.	ID=gene0170
Scaffold1	.	tRNA	191072	191147	.	.	.	ID=gene0170;Parent=gene0170;product=tRNA-Val;Locus_tag=gene0170
Scaffold1	.	gene	191193	191268	.	.	.	ID=gene0171
Scaffold1	.	tRNA	191193	191268	.	.	.	ID=gene0171;Parent=gene0171;product=tRNA-Val;Locus_tag=gene0171
Scaffold1	.	gene	191528	192946	.	+	.	ID=gene0172;Name=gltX;Locus_tag=gene0172
Scaffold1	.	CDS	191528	192946	.	+	.	ID=gene0172;Parent=gene0172;Name=gltX;product=MULTISPECIES: glutamate--tRNA ligase;Locus_tag=gene0172
Scaffold1	.	gene	192998	193390	.	-	.	ID=gene0173;Locus_tag=gene0173
Scaffold1	.	CDS	192998	193390	.	-	.	ID=gene0173;Parent=gene0173;product=MULTISPECIES: putative DNA-binding transcriptional regulator;Locus_tag=gene0173
Scaffold1	.	gene	193394	193747	.	-	.	ID=gene0174;Locus_tag=gene0174
Scaffold1	.	CDS	193394	193747	.	-	.	ID=gene0174;Parent=gene0174;product=MULTISPECIES: putative DNA-binding transcriptional regulator;Locus_tag=gene0174
Scaffold1	.	gene	193967	194042	.	.	.	ID=gene0175
Scaffold1	.	tRNA	193967	194042	.	.	.	ID=gene0175;Parent=gene0175;product=tRNA-Ala;Locus_tag=gene0175
Scaffold1	.	gene	194084	194159	.	.	.	ID=gene0176
Scaffold1	.	tRNA	194084	194159	.	.	.	ID=gene0176;Parent=gene0176;product=tRNA-Ala;Locus_tag=gene0176
Scaffold1	.	gene	194369	196540	.	+	.	ID=gene0177;Locus_tag=gene0177
Scaffold1	.	CDS	194369	196540	.	+	.	ID=gene0177;Parent=gene0177;product=EAL domain-containing protein;Locus_tag=gene0177
Scaffold1	.	gene	196589	197791	.	-	.	ID=gene0178;Name=nupC;Locus_tag=gene0178
Scaffold1	.	CDS	196589	197791	.	-	.	ID=gene0178;Parent=gene0178;Name=nupC;product=MULTISPECIES: nucleoside permease NupC;Locus_tag=gene0178
Scaffold1	.	gene	198138	199379	.	+	.	ID=gene0179;Name=mntH;Locus_tag=gene0179
Scaffold1	.	CDS	198138	199379	.	+	.	ID=gene0179;Parent=gene0179;Name=mntH;product=MULTISPECIES: Nramp family divalent metal transporter;Locus_tag=gene0179
Scaffold1	.	gene	199437	199784	.	-	.	ID=gene0180;Locus_tag=gene0180
Scaffold1	.	CDS	199437	199784	.	-	.	ID=gene0180;Parent=gene0180;product=DUF2502 domain-containing protein;Locus_tag=gene0180
Scaffold1	.	gene	199915	200907	.	-	.	ID=gene0181;Name=gpr;Locus_tag=gene0181
Scaffold1	.	CDS	199915	200907	.	-	.	ID=gene0181;Parent=gene0181;Name=gpr;product=MULTISPECIES: L-glyceraldehyde 3-phosphate reductase;Locus_tag=gene0181
Scaffold1	.	gene	201088	202749	.	+	.	ID=gene0182;Name=ipdC;Locus_tag=gene0182
Scaffold1	.	CDS	201088	202749	.	+	.	ID=gene0182;Parent=gene0182;Name=ipdC;product=thiamine pyrophosphate-binding protein;Locus_tag=gene0182
Scaffold1	.	gene	202746	203981	.	-	.	ID=gene0183;Name=clcA;Locus_tag=gene0183
Scaffold1	.	CDS	202746	203981	.	-	.	ID=gene0183;Parent=gene0183;Name=clcA;product=MULTISPECIES: ion channel protein;Locus_tag=gene0183
Scaffold1	.	gene	204245	205210	.	+	.	ID=gene0184;Name=glk;Locus_tag=gene0184
Scaffold1	.	CDS	204245	205210	.	+	.	ID=gene0184;Parent=gene0184;Name=glk;product=MULTISPECIES: glucokinase;Locus_tag=gene0184
Scaffold1	.	gene	205264	206001	.	-	.	ID=gene0185;Locus_tag=gene0185
Scaffold1	.	CDS	205264	206001	.	-	.	ID=gene0185;Parent=gene0185;product=MULTISPECIES: LytTR family DNA-binding domain-containing protein;Locus_tag=gene0185
Scaffold1	.	gene	206013	207710	.	-	.	ID=gene0186;Locus_tag=gene0186
Scaffold1	.	CDS	206013	207710	.	-	.	ID=gene0186;Parent=gene0186;product=Sensor histidine kinase YpdA;Locus_tag=gene0186
Scaffold1	.	gene	208093	209307	.	+	.	ID=gene0187;Name=alaC;Locus_tag=gene0187
Scaffold1	.	CDS	208093	209307	.	+	.	ID=gene0187;Parent=gene0187;Name=alaC;product=MULTISPECIES: alanine transaminase;Locus_tag=gene0187
Scaffold1	.	gene	209788	210984	.	-	.	ID=gene0188;Locus_tag=gene0188
Scaffold1	.	CDS	209788	210984	.	-	.	ID=gene0188;Parent=gene0188;product=cyanate transporter;Locus_tag=gene0188
Scaffold1	.	gene	210981	211439	.	-	.	ID=gene0189;Name=guaD;Locus_tag=gene0189
Scaffold1	.	CDS	210981	211439	.	-	.	ID=gene0189;Parent=gene0189;Name=guaD;product=MULTISPECIES: nucleoside deaminase;Locus_tag=gene0189
Scaffold1	.	gene	211560	212480	.	+	.	ID=gene0190;Name=cynR;Locus_tag=gene0190
Scaffold1	.	CDS	211560	212480	.	+	.	ID=gene0190;Parent=gene0190;Name=cynR;product=hypothetical protein;Locus_tag=gene0190
Scaffold1	.	gene	212490	213371	.	-	.	ID=gene0191;Locus_tag=gene0191
Scaffold1	.	CDS	212490	213371	.	-	.	ID=gene0191;Parent=gene0191;product=MULTISPECIES: hypothetical protein;Locus_tag=gene0191
Scaffold1	.	gene	213739	214221	.	-	.	ID=gene0192;Name=hprT;Locus_tag=gene0192
Scaffold1	.	CDS	213739	214221	.	-	.	ID=gene0192;Parent=gene0192;Name=hprT;product=MULTISPECIES: WbuC family cupin fold metalloprotein;Locus_tag=gene0192
Scaffold1	.	gene	214470	214544	.	.	.	ID=gene0193
Scaffold1	.	tRNA	214470	214544	.	.	.	ID=gene0193;Parent=gene0193;product=tRNA-Arg;Locus_tag=gene0193
Scaffold1	.	gene	214634	215563	.	-	.	ID=gene0194;Name=yfdC;Locus_tag=gene0194
Scaffold1	.	CDS	214634	215563	.	-	.	ID=gene0194;Parent=gene0194;Name=yfdC;product=formate/nitrite transporter family protein;Locus_tag=gene0194
Scaffold1	.	gene	215853	216614	.	+	.	ID=gene0195;Name=mlaA;Locus_tag=gene0195
Scaffold1	.	CDS	215853	216614	.	+	.	ID=gene0195;Parent=gene0195;Name=mlaA;product=MULTISPECIES: phospholipid-binding lipoprotein MlaA;Locus_tag=gene0195
Scaffold1	.	gene	216676	217998	.	-	.	ID=gene0196;Name=fadL;Locus_tag=gene0196
Scaffold1	.	CDS	216676	217998	.	-	.	ID=gene0196;Parent=gene0196;Name=fadL;product=outer membrane protein transport protein, Ompp1/FadL/TodX family;Locus_tag=gene0196
Scaffold1	.	gene	218372	218656	.	+	.	ID=gene0197;Locus_tag=gene0197
Scaffold1	.	CDS	218372	218656	.	+	.	ID=gene0197;Parent=gene0197;product=MULTISPECIES: YfcZ/YiiS family protein;Locus_tag=gene0197
Scaffold1	.	gene	218816	220126	.	+	.	ID=gene0198;Name=fadA;Locus_tag=gene0198
Scaffold1	.	CDS	218816	220126	.	+	.	ID=gene0198;Parent=gene0198;Name=fadA;product=MULTISPECIES: acetyl-CoA C-acyltransferase FadI;Locus_tag=gene0198
Scaffold1	.	gene	220126	222270	.	+	.	ID=gene0199;Name=fadJ;Locus_tag=gene0199
Scaffold1	.	CDS	220126	222270	.	+	.	ID=gene0199;Parent=gene0199;Name=fadJ;product=MULTISPECIES: fatty acid oxidation complex subunit alpha FadJ;Locus_tag=gene0199
Scaffold1	.	gene	222579	222965	.	+	.	ID=gene0200;Name=sixA;Locus_tag=gene0200
Scaffold1	.	CDS	222579	222965	.	+	.	ID=gene0200;Parent=gene0200;Name=sixA;product=phosphohistidine phosphatase SixA;Locus_tag=gene0200
Scaffold1	.	gene	222986	223537	.	-	.	ID=gene0201;Locus_tag=gene0201
Scaffold1	.	CDS	222986	223537	.	-	.	ID=gene0201;Parent=gene0201;product=MULTISPECIES: endonuclease SmrB;Locus_tag=gene0201
Scaffold1	.	gene	223705	224637	.	+	.	ID=gene0202;Name=prmB;Locus_tag=gene0202
Scaffold1	.	CDS	223705	224637	.	+	.	ID=gene0202;Parent=gene0202;Name=prmB;product=MULTISPECIES: 50S ribosomal protein L3 N(5)-glutamine methyltransferase;Locus_tag=gene0202
Scaffold1	.	gene	224679	225764	.	+	.	ID=gene0203;Name=aroC;Locus_tag=gene0203
Scaffold1	.	CDS	224679	225764	.	+	.	ID=gene0203;Parent=gene0203;Name=aroC;product=MULTISPECIES: chorismate synthase;Locus_tag=gene0203
Scaffold1	.	gene	225767	226591	.	+	.	ID=gene0204;Name=mepA;Locus_tag=gene0204
Scaffold1	.	CDS	225767	226591	.	+	.	ID=gene0204;Parent=gene0204;Name=mepA;product=MULTISPECIES: penicillin-insensitive murein endopeptidase;Locus_tag=gene0204
Scaffold1	.	gene	226591	227400	.	+	.	ID=gene0205;Locus_tag=gene0205
Scaffold1	.	CDS	226591	227400	.	+	.	ID=gene0205;Parent=gene0205;product=MULTISPECIES: sulfite exporter TauE/SafE family protein;Locus_tag=gene0205
Scaffold1	.	gene	227400	227948	.	+	.	ID=gene0206;Name=epmC;Locus_tag=gene0206
Scaffold1	.	CDS	227400	227948	.	+	.	ID=gene0206;Parent=gene0206;Name=epmC;product=MULTISPECIES: elongation factor P hydroxylase;Locus_tag=gene0206
Scaffold1	.	gene	227980	228261	.	+	.	ID=gene0207;Locus_tag=gene0207
Scaffold1	.	CDS	227980	228261	.	+	.	ID=gene0207;Parent=gene0207;product=MULTISPECIES: YfcL family protein;Locus_tag=gene0207
Scaffold1	.	gene	228323	230311	.	-	.	ID=gene0208;Name=mnmC;Locus_tag=gene0208
Scaffold1	.	CDS	228323	230311	.	-	.	ID=gene0208;Parent=gene0208;Name=mnmC;product=MULTISPECIES: bifunctional tRNA (5-methylaminomethyl-2-thiouridine)(34)-methyltransferase MnmD/FAD-dependent 5-carboxymethylaminomethyl-2-thiouridine(34) oxidoreductase MnmC;Locus_tag=gene0208
Scaffold1	.	gene	230470	231690	.	+	.	ID=gene0209;Name=fabB;Locus_tag=gene0209
Scaffold1	.	CDS	230470	231690	.	+	.	ID=gene0209;Parent=gene0209;Name=fabB;product=MULTISPECIES: beta-ketoacyl-ACP synthase I;Locus_tag=gene0209
Scaffold1	.	gene	231900	233075	.	+	.	ID=gene0210;Name=mdtG;Locus_tag=gene0210
Scaffold1	.	CDS	231900	233075	.	+	.	ID=gene0210;Parent=gene0210;Name=mdtG;product=MULTISPECIES: MFS transporter;Locus_tag=gene0210
Scaffold1	.	gene	233162	234139	.	-	.	ID=gene0211;Locus_tag=gene0211
Scaffold1	.	CDS	233162	234139	.	-	.	ID=gene0211;Parent=gene0211;product=MULTISPECIES: flagella biosynthesis regulator Flk;Locus_tag=gene0211
Scaffold1	.	gene	234250	235386	.	+	.	ID=gene0212;Name=pdxB;Locus_tag=gene0212
Scaffold1	.	CDS	234250	235386	.	+	.	ID=gene0212;Parent=gene0212;Name=pdxB;product=4-phosphoerythronate dehydrogenase PdxB;Locus_tag=gene0212
Scaffold1	.	gene	235450	236463	.	+	.	ID=gene0213;Name=asd;Locus_tag=gene0213
Scaffold1	.	CDS	235450	236463	.	+	.	ID=gene0213;Parent=gene0213;Name=asd;product=MULTISPECIES: aspartate-semialdehyde dehydrogenase;Locus_tag=gene0213
Scaffold1	.	gene	236463	237275	.	+	.	ID=gene0214;Name=truA;Locus_tag=gene0214
Scaffold1	.	CDS	236463	237275	.	+	.	ID=gene0214;Parent=gene0214;Name=truA;product=MULTISPECIES: tRNA pseudouridine(38-40) synthase TruA;Locus_tag=gene0214
Scaffold1	.	gene	237302	237961	.	+	.	ID=gene0215;Name=dedA;Locus_tag=gene0215
Scaffold1	.	CDS	237302	237961	.	+	.	ID=gene0215;Parent=gene0215;Name=dedA;product=MULTISPECIES: DedA family protein;Locus_tag=gene0215
Scaffold1	.	gene	238084	239067	.	+	.	ID=gene0216;Name=accD;Locus_tag=gene0216
Scaffold1	.	CDS	238084	239067	.	+	.	ID=gene0216;Parent=gene0216;Name=accD;product=acetyl-CoA carboxylase, carboxyltransferase subunit beta;Locus_tag=gene0216
Scaffold1	.	gene	239143	240411	.	+	.	ID=gene0217;Name=folC;Locus_tag=gene0217
Scaffold1	.	CDS	239143	240411	.	+	.	ID=gene0217;Parent=gene0217;Name=folC;product=bifunctional tetrahydrofolate synthase/dihydrofolate synthase;Locus_tag=gene0217
Scaffold1	.	gene	240401	241090	.	+	.	ID=gene0218;Name=dedD;Locus_tag=gene0218
Scaffold1	.	CDS	240401	241090	.	+	.	ID=gene0218;Parent=gene0218;Name=dedD;product=cell division protein DedD;Locus_tag=gene0218
Scaffold1	.	gene	241307	241795	.	+	.	ID=gene0219;Name=cvpA;Locus_tag=gene0219
Scaffold1	.	CDS	241307	241795	.	+	.	ID=gene0219;Parent=gene0219;Name=cvpA;product=MULTISPECIES: colicin V production protein;Locus_tag=gene0219
Scaffold1	.	gene	241829	243346	.	+	.	ID=gene0220;Name=purF;Locus_tag=gene0220
Scaffold1	.	CDS	241829	243346	.	+	.	ID=gene0220;Parent=gene0220;Name=purF;product=MULTISPECIES: amidophosphoribosyltransferase;Locus_tag=gene0220
Scaffold1	.	gene	243482	244051	.	+	.	ID=gene0221;Name=ubiX;Locus_tag=gene0221
Scaffold1	.	CDS	243482	244051	.	+	.	ID=gene0221;Parent=gene0221;Name=ubiX;product=MULTISPECIES: UbiX family flavin prenyltransferase;Locus_tag=gene0221
Scaffold1	.	gene	244334	245116	.	+	.	ID=gene0222;Name=argT;Locus_tag=gene0222
Scaffold1	.	CDS	244334	245116	.	+	.	ID=gene0222;Parent=gene0222;Name=argT;product=lysine/arginine/ornithine ABC transporter substrate-binding protein ArgT;Locus_tag=gene0222
Scaffold1	.	gene	245384	246166	.	+	.	ID=gene0223;Name=hisJ;Locus_tag=gene0223
Scaffold1	.	CDS	245384	246166	.	+	.	ID=gene0223;Parent=gene0223;Name=hisJ;product=MULTISPECIES: histidine ABC transporter substrate-binding protein HisJ;Locus_tag=gene0223
Scaffold1	.	gene	246231	246917	.	+	.	ID=gene0224;Name=hisQ;Locus_tag=gene0224
Scaffold1	.	CDS	246231	246917	.	+	.	ID=gene0224;Parent=gene0224;Name=hisQ;product=MULTISPECIES: histidine ABC transporter permease HisQ;Locus_tag=gene0224
Scaffold1	.	gene	246914	247630	.	+	.	ID=gene0225;Name=hisM;Locus_tag=gene0225
Scaffold1	.	CDS	246914	247630	.	+	.	ID=gene0225;Parent=gene0225;Name=hisM;product=MULTISPECIES: histidine ABC transporter permease HisM;Locus_tag=gene0225
Scaffold1	.	gene	247638	248411	.	+	.	ID=gene0226;Name=hisP;Locus_tag=gene0226
Scaffold1	.	CDS	247638	248411	.	+	.	ID=gene0226;Parent=gene0226;Name=hisP;product=histidine ABC transporter ATP-binding protein HisP;Locus_tag=gene0226
Scaffold1	.	gene	248417	248944	.	-	.	ID=gene0227;Name=rimJ;Locus_tag=gene0227
Scaffold1	.	CDS	248417	248944	.	-	.	ID=gene0227;Parent=gene0227;Name=rimJ;product=GNAT family N-acetyltransferase;Locus_tag=gene0227
Scaffold1	.	gene	249160	250053	.	-	.	ID=gene0228;Locus_tag=gene0228
Scaffold1	.	CDS	249160	250053	.	-	.	ID=gene0228;Parent=gene0228;product=TIGR01777 family oxidoreductase;Locus_tag=gene0228
Scaffold1	.	gene	250072	250434	.	-	.	ID=gene0229;Name=folX;Locus_tag=gene0229
Scaffold1	.	CDS	250072	250434	.	-	.	ID=gene0229;Parent=gene0229;Name=folX;product=MULTISPECIES: dihydroneopterin triphosphate 2'-epimerase;Locus_tag=gene0229
Scaffold1	.	gene	250500	251129	.	-	.	ID=gene0230;Name=yghU;Locus_tag=gene0230
Scaffold1	.	CDS	250500	251129	.	-	.	ID=gene0230;Parent=gene0230;Name=yghU;product=MULTISPECIES: GSH-dependent disulfide bond oxidoreductase;Locus_tag=gene0230
Scaffold1	.	gene	251310	251948	.	+	.	ID=gene0231;Name=gst;Locus_tag=gene0231
Scaffold1	.	CDS	251310	251948	.	+	.	ID=gene0231;Parent=gene0231;Name=gst;product=MULTISPECIES: glutathione transferase;Locus_tag=gene0231
Scaffold1	.	gene	252011	252562	.	+	.	ID=gene0232;Locus_tag=gene0232
Scaffold1	.	CDS	252011	252562	.	+	.	ID=gene0232;Parent=gene0232;product=MULTISPECIES: phosphodiesterase;Locus_tag=gene0232
Scaffold1	.	gene	252620	253171	.	+	.	ID=gene0233;Name=idi;Locus_tag=gene0233
Scaffold1	.	CDS	252620	253171	.	+	.	ID=gene0233;Parent=gene0233;Name=idi;product=MULTISPECIES: NUDIX hydrolase YfcD;Locus_tag=gene0233
Scaffold1	.	gene	253264	255411	.	-	.	ID=gene0234;Name=pta;Locus_tag=gene0234
Scaffold1	.	CDS	253264	255411	.	-	.	ID=gene0234;Parent=gene0234;Name=pta;product=phosphate acetyltransferase;Locus_tag=gene0234
Scaffold1	.	gene	255612	256814	.	-	.	ID=gene0235;Name=ackA;Locus_tag=gene0235
Scaffold1	.	CDS	255612	256814	.	-	.	ID=gene0235;Parent=gene0235;Name=ackA;product=MULTISPECIES: acetate kinase;Locus_tag=gene0235
Scaffold1	.	gene	257152	257607	.	+	.	ID=gene0236;Locus_tag=gene0236
Scaffold1	.	CDS	257152	257607	.	+	.	ID=gene0236;Parent=gene0236;product=MULTISPECIES: terminus macrodomain insulation protein YfbV;Locus_tag=gene0236
Scaffold1	.	gene	257695	258189	.	+	.	ID=gene0237;Locus_tag=gene0237
Scaffold1	.	CDS	257695	258189	.	+	.	ID=gene0237;Parent=gene0237;product=YfbU family protein;Locus_tag=gene0237
Scaffold1	.	gene	258201	258860	.	+	.	ID=gene0238;Name=hxpA;Locus_tag=gene0238
Scaffold1	.	CDS	258201	258860	.	+	.	ID=gene0238;Parent=gene0238;Name=hxpA;product=MULTISPECIES: sugar phosphatase;Locus_tag=gene0238
Scaffold1	.	gene	258937	260769	.	+	.	ID=gene0239;Locus_tag=gene0239
Scaffold1	.	CDS	258937	260769	.	+	.	ID=gene0239;Parent=gene0239;product=SLC13 family permease;Locus_tag=gene0239
Scaffold1	.	gene	260814	261413	.	-	.	ID=gene0240;Name=yfbR;Locus_tag=gene0240
Scaffold1	.	CDS	260814	261413	.	-	.	ID=gene0240;Parent=gene0240;Name=yfbR;product=MULTISPECIES: 5'-deoxynucleotidase;Locus_tag=gene0240
Scaffold1	.	gene	261495	262712	.	-	.	ID=gene0241;Name=alaA;Locus_tag=gene0241
Scaffold1	.	CDS	261495	262712	.	-	.	ID=gene0241;Parent=gene0241;Name=alaA;product=MULTISPECIES: alanine transaminase AlaA;Locus_tag=gene0241
Scaffold1	.	gene	263585	264511	.	+	.	ID=gene0242;Name=cysL;Locus_tag=gene0242
Scaffold1	.	CDS	263585	264511	.	+	.	ID=gene0242;Parent=gene0242;Name=cysL;product=MULTISPECIES: LysR family transcriptional regulator;Locus_tag=gene0242
Scaffold1	.	gene	265250	265609	.	+	.	ID=gene0243;Name=nuoA;Locus_tag=gene0243
Scaffold1	.	CDS	265250	265609	.	+	.	ID=gene0243;Parent=gene0243;Name=nuoA;product=NADH-quinone oxidoreductase subunit A;Locus_tag=gene0243
Scaffold1	.	gene	265625	266299	.	+	.	ID=gene0244;Name=nuoB;Locus_tag=gene0244
Scaffold1	.	CDS	265625	266299	.	+	.	ID=gene0244;Parent=gene0244;Name=nuoB;product=MULTISPECIES: NADH-quinone oxidoreductase subunit NuoB;Locus_tag=gene0244
Scaffold1	.	gene	266386	268194	.	+	.	ID=gene0245;Name=nuoCD;Locus_tag=gene0245
Scaffold1	.	CDS	266386	268194	.	+	.	ID=gene0245;Parent=gene0245;Name=nuoCD;product=MULTISPECIES: NADH-quinone oxidoreductase subunit C/D;Locus_tag=gene0245
Scaffold1	.	gene	268197	268697	.	+	.	ID=gene0246;Name=nuoE;Locus_tag=gene0246
Scaffold1	.	CDS	268197	268697	.	+	.	ID=gene0246;Parent=gene0246;Name=nuoE;product=MULTISPECIES: NADH-quinone oxidoreductase subunit NuoE;Locus_tag=gene0246
Scaffold1	.	gene	268694	270031	.	+	.	ID=gene0247;Name=nuoF;Locus_tag=gene0247
Scaffold1	.	CDS	268694	270031	.	+	.	ID=gene0247;Parent=gene0247;Name=nuoF;product=MULTISPECIES: NADH-quinone oxidoreductase subunit NuoF;Locus_tag=gene0247
Scaffold1	.	gene	270064	272790	.	+	.	ID=gene0248;Name=nuoG;Locus_tag=gene0248
Scaffold1	.	CDS	270064	272790	.	+	.	ID=gene0248;Parent=gene0248;Name=nuoG;product=MULTISPECIES: NADH-quinone oxidoreductase subunit NuoG;Locus_tag=gene0248
Scaffold1	.	gene	272787	273764	.	+	.	ID=gene0249;Name=nuoH;Locus_tag=gene0249
Scaffold1	.	CDS	272787	273764	.	+	.	ID=gene0249;Parent=gene0249;Name=nuoH;product=MULTISPECIES: NADH-quinone oxidoreductase subunit NuoH;Locus_tag=gene0249
Scaffold1	.	gene	273779	274321	.	+	.	ID=gene0250;Name=nuoI;Locus_tag=gene0250
Scaffold1	.	CDS	273779	274321	.	+	.	ID=gene0250;Parent=gene0250;Name=nuoI;product=MULTISPECIES: NADH-quinone oxidoreductase subunit NuoI;Locus_tag=gene0250
Scaffold1	.	gene	274333	274887	.	+	.	ID=gene0251;Name=nuoJ;Locus_tag=gene0251
Scaffold1	.	CDS	274333	274887	.	+	.	ID=gene0251;Parent=gene0251;Name=nuoJ;product=MULTISPECIES: NADH-quinone oxidoreductase subunit J;Locus_tag=gene0251
Scaffold1	.	gene	274884	275186	.	+	.	ID=gene0252;Name=nuoK;Locus_tag=gene0252
Scaffold1	.	CDS	274884	275186	.	+	.	ID=gene0252;Parent=gene0252;Name=nuoK;product=MULTISPECIES: NADH-quinone oxidoreductase subunit NuoK;Locus_tag=gene0252
Scaffold1	.	gene	275183	277024	.	+	.	ID=gene0253;Name=nuoL;Locus_tag=gene0253
Scaffold1	.	CDS	275183	277024	.	+	.	ID=gene0253;Parent=gene0253;Name=nuoL;product=MULTISPECIES: NADH-quinone oxidoreductase subunit L;Locus_tag=gene0253
Scaffold1	.	gene	277194	278723	.	+	.	ID=gene0254;Name=nuoM;Locus_tag=gene0254
Scaffold1	.	CDS	277194	278723	.	+	.	ID=gene0254;Parent=gene0254;Name=nuoM;product=MULTISPECIES: NADH-quinone oxidoreductase subunit M;Locus_tag=gene0254
Scaffold1	.	gene	278730	280187	.	+	.	ID=gene0255;Name=nuoN;Locus_tag=gene0255
Scaffold1	.	CDS	278730	280187	.	+	.	ID=gene0255;Parent=gene0255;Name=nuoN;product=MULTISPECIES: NADH-quinone oxidoreductase subunit NuoN;Locus_tag=gene0255
Scaffold1	.	gene	280242	281162	.	-	.	ID=gene0256;Name=rnz;Locus_tag=gene0256
Scaffold1	.	CDS	280242	281162	.	-	.	ID=gene0256;Parent=gene0256;Name=rnz;product=MULTISPECIES: ribonuclease Z;Locus_tag=gene0256
Scaffold1	.	gene	281223	281681	.	+	.	ID=gene0257;Name=elaA;Locus_tag=gene0257
Scaffold1	.	CDS	281223	281681	.	+	.	ID=gene0257;Parent=gene0257;Name=elaA;product=protein elaA;Locus_tag=gene0257
Scaffold1	.	gene	281817	283106	.	+	.	ID=gene0258;Name=menF;Locus_tag=gene0258
Scaffold1	.	CDS	281817	283106	.	+	.	ID=gene0258;Parent=gene0258;Name=menF;product=isochorismate synthase MenF;Locus_tag=gene0258
Scaffold1	.	gene	283189	284859	.	+	.	ID=gene0259;Name=menD;Locus_tag=gene0259
Scaffold1	.	CDS	283189	284859	.	+	.	ID=gene0259;Parent=gene0259;Name=menD;product=2-succinyl-6-hydroxy-2,4-cyclohexadiene-1-carboxylate synthase;Locus_tag=gene0259
Scaffold1	.	gene	284856	285614	.	+	.	ID=gene0260;Name=menH;Locus_tag=gene0260
Scaffold1	.	CDS	284856	285614	.	+	.	ID=gene0260;Parent=gene0260;Name=menH;product=2-succinyl-6-hydroxy-2,4-cyclohexadiene-1-carboxylate synthase;Locus_tag=gene0260
Scaffold1	.	gene	285629	286486	.	+	.	ID=gene0261;Name=menB;Locus_tag=gene0261
Scaffold1	.	CDS	285629	286486	.	+	.	ID=gene0261;Parent=gene0261;Name=menB;product=MULTISPECIES: 1,4-dihydroxy-2-naphthoyl-CoA synthase;Locus_tag=gene0261
Scaffold1	.	gene	286486	287451	.	+	.	ID=gene0262;Name=menC;Locus_tag=gene0262
Scaffold1	.	CDS	286486	287451	.	+	.	ID=gene0262;Parent=gene0262;Name=menC;product=o-succinylbenzoate synthase;Locus_tag=gene0262
Scaffold1	.	gene	287448	288824	.	+	.	ID=gene0263;Name=menE;Locus_tag=gene0263
Scaffold1	.	CDS	287448	288824	.	+	.	ID=gene0263;Parent=gene0263;Name=menE;product=o-succinylbenzoate--CoA ligase;Locus_tag=gene0263
Scaffold1	.	gene	288880	289305	.	-	.	ID=gene0264;Name=nudI;Locus_tag=gene0264
Scaffold1	.	CDS	288880	289305	.	-	.	ID=gene0264;Parent=gene0264;Name=nudI;product=nucleoside triphosphatase NudI;Locus_tag=gene0264
Scaffold1	.	gene	289443	290384	.	+	.	ID=gene0265;Name=rpnB;Locus_tag=gene0265
Scaffold1	.	CDS	289443	290384	.	+	.	ID=gene0265;Parent=gene0265;Name=rpnB;product=Rpn family recombination-promoting nuclease/putative transposase;Locus_tag=gene0265
Scaffold1	.	gene	290659	291201	.	+	.	ID=gene0266;Locus_tag=gene0266
Scaffold1	.	CDS	290659	291201	.	+	.	ID=gene0266;Parent=gene0266;product=MULTISPECIES: YfaZ family outer membrane protein;Locus_tag=gene0266
Scaffold1	.	gene	291304	292500	.	+	.	ID=gene0267;Name=pncC;Locus_tag=gene0267
Scaffold1	.	CDS	291304	292500	.	+	.	ID=gene0267;Parent=gene0267;Name=pncC;product=MULTISPECIES: nicotinamide mononucleotide deamidase-related protein YfaY;Locus_tag=gene0267
Scaffold1	.	gene	292705	293490	.	+	.	ID=gene0268;Name=kdgR;Locus_tag=gene0268
Scaffold1	.	CDS	292705	293490	.	+	.	ID=gene0268;Parent=gene0268;Name=kdgR;product=MULTISPECIES: IclR family transcriptional regulator;Locus_tag=gene0268
Scaffold1	.	gene	293501	294706	.	+	.	ID=gene0269;Name=rhmD;Locus_tag=gene0269
Scaffold1	.	CDS	293501	294706	.	+	.	ID=gene0269;Parent=gene0269;Name=rhmD;product=MULTISPECIES: L-rhamnonate dehydratase;Locus_tag=gene0269
Scaffold1	.	gene	294746	296038	.	+	.	ID=gene0270;Name=rhmT;Locus_tag=gene0270
Scaffold1	.	CDS	294746	296038	.	+	.	ID=gene0270;Parent=gene0270;Name=rhmT;product=MFS transporter;Locus_tag=gene0270
Scaffold1	.	gene	296053	296856	.	+	.	ID=gene0271;Name=rhmA;Locus_tag=gene0271
Scaffold1	.	CDS	296053	296856	.	+	.	ID=gene0271;Parent=gene0271;Name=rhmA;product=MULTISPECIES: 2-keto-3-deoxy-L-rhamnonate aldolase;Locus_tag=gene0271
Scaffold1	.	gene	296878	298056	.	-	.	ID=gene0272;Name=glpC;Locus_tag=gene0272
Scaffold1	.	CDS	296878	298056	.	-	.	ID=gene0272;Parent=gene0272;Name=glpC;product=anaerobic glycerol-3-phosphate dehydrogenase subunit GlpC;Locus_tag=gene0272
Scaffold1	.	gene	298053	299312	.	-	.	ID=gene0273;Name=glpB;Locus_tag=gene0273
Scaffold1	.	CDS	298053	299312	.	-	.	ID=gene0273;Parent=gene0273;Name=glpB;product=glycerol-3-phosphate dehydrogenase subunit GlpB;Locus_tag=gene0273
Scaffold1	.	gene	299302	300924	.	-	.	ID=gene0274;Name=glpA;Locus_tag=gene0274
Scaffold1	.	CDS	299302	300924	.	-	.	ID=gene0274;Parent=gene0274;Name=glpA;product=MULTISPECIES: anaerobic glycerol-3-phosphate dehydrogenase subunit A;Locus_tag=gene0274
Scaffold1	.	gene	301196	302542	.	+	.	ID=gene0275;Name=glpT;Locus_tag=gene0275
Scaffold1	.	CDS	301196	302542	.	+	.	ID=gene0275;Parent=gene0275;Name=glpT;product=glycerol-3-phosphate transporter;Locus_tag=gene0275
Scaffold1	.	gene	302552	303622	.	+	.	ID=gene0276;Name=glpQ;Locus_tag=gene0276
Scaffold1	.	CDS	302552	303622	.	+	.	ID=gene0276;Parent=gene0276;Name=glpQ;product=glycerophosphodiester phosphodiesterase;Locus_tag=gene0276
Scaffold1	.	gene	304086	304340	.	-	.	ID=gene0277;Name=yfaE;Locus_tag=gene0277
Scaffold1	.	CDS	304086	304340	.	-	.	ID=gene0277;Parent=gene0277;Name=yfaE;product=MULTISPECIES: class I ribonucleotide reductase maintenance protein YfaE;Locus_tag=gene0277
Scaffold1	.	gene	304340	305470	.	-	.	ID=gene0278;Name=nrdB;Locus_tag=gene0278
Scaffold1	.	CDS	304340	305470	.	-	.	ID=gene0278;Parent=gene0278;Name=nrdB;product=MULTISPECIES: class Ia ribonucleoside-diphosphate reductase subunit beta;Locus_tag=gene0278
Scaffold1	.	gene	305572	307857	.	-	.	ID=gene0279;Name=nrdA;Locus_tag=gene0279
Scaffold1	.	CDS	305572	307857	.	-	.	ID=gene0279;Parent=gene0279;Name=nrdA;product=ribonucleoside-diphosphate reductase subunit alpha;Locus_tag=gene0279
Scaffold1	.	gene	308202	308930	.	-	.	ID=gene0280;Name=ubiG;Locus_tag=gene0280
Scaffold1	.	CDS	308202	308930	.	-	.	ID=gene0280;Parent=gene0280;Name=ubiG;product=MULTISPECIES: bifunctional 3-demethylubiquinone 3-O-methyltransferase/2-octaprenyl-6-hydroxy phenol methylase;Locus_tag=gene0280
Scaffold1	.	gene	309077	311713	.	+	.	ID=gene0281;Name=gyrA;Locus_tag=gene0281
Scaffold1	.	CDS	309077	311713	.	+	.	ID=gene0281;Parent=gene0281;Name=gyrA;product=DNA topoisomerase (ATP-hydrolyzing) subunit A;Locus_tag=gene0281
Scaffold1	.	gene	311824	312315	.	-	.	ID=gene0282;Name=atoB;Locus_tag=gene0282
Scaffold1	.	CDS	311824	312315	.	-	.	ID=gene0282;Parent=gene0282;Name=atoB;product=thiolase, C-terminal domain protein;Locus_tag=gene0282
Scaffold1	.	gene	312282	313004	.	-	.	ID=gene0283;Name=atoB;Locus_tag=gene0283
Scaffold1	.	CDS	312282	313004	.	-	.	ID=gene0283;Parent=gene0283;Name=atoB;product=acetyl-CoA acetyltransferase;Locus_tag=gene0283
Scaffold1	.	gene	313034	314356	.	-	.	ID=gene0284;Name=atoE;Locus_tag=gene0284
Scaffold1	.	CDS	313034	314356	.	-	.	ID=gene0284;Parent=gene0284;Name=atoE;product=TIGR00366 family protein;Locus_tag=gene0284
Scaffold1	.	gene	314353	315003	.	-	.	ID=gene0285;Name=atoA;Locus_tag=gene0285
Scaffold1	.	CDS	314353	315003	.	-	.	ID=gene0285;Parent=gene0285;Name=atoA;product=3-oxoacid CoA-transferase subunit B;Locus_tag=gene0285
Scaffold1	.	gene	315003	315665	.	-	.	ID=gene0286;Name=atoD;Locus_tag=gene0286
Scaffold1	.	CDS	315003	315665	.	-	.	ID=gene0286;Parent=gene0286;Name=atoD;product=MULTISPECIES: acetate CoA-transferase subunit alpha;Locus_tag=gene0286
Scaffold1	.	gene	315862	318876	.	-	.	ID=gene0287;Name=atoS;Locus_tag=gene0287
Scaffold1	.	CDS	315862	318876	.	-	.	ID=gene0287;Parent=gene0287;Name=atoS;product=two-component system sensor histidine kinase AtoS;Locus_tag=gene0287
Scaffold1	.	gene	318932	321772	.	+	.	ID=gene0288;Name=rcsC;Locus_tag=gene0288
Scaffold1	.	CDS	318932	321772	.	+	.	ID=gene0288;Parent=gene0288;Name=rcsC;product=two-component system sensor histidine kinase RcsC;Locus_tag=gene0288
Scaffold1	.	gene	321818	322468	.	-	.	ID=gene0289;Name=rcsB;Locus_tag=gene0289
Scaffold1	.	CDS	321818	322468	.	-	.	ID=gene0289;Parent=gene0289;Name=rcsB;product=MULTISPECIES: response regulator transcription factor RcsB;Locus_tag=gene0289
Scaffold1	.	gene	322484	325141	.	-	.	ID=gene0290;Name=rcsD;Locus_tag=gene0290
Scaffold1	.	CDS	322484	325141	.	-	.	ID=gene0290;Parent=gene0290;Name=rcsD;product=MULTISPECIES: phosphotransferase RcsD;Locus_tag=gene0290
Scaffold1	.	gene	325913	327010	.	+	.	ID=gene0291;Name=ompC;Locus_tag=gene0291
Scaffold1	.	CDS	325913	327010	.	+	.	ID=gene0291;Parent=gene0291;Name=ompC;product=MULTISPECIES: porin OmpC;Locus_tag=gene0291
Scaffold1	.	gene	327114	328166	.	+	.	ID=gene0292;Name=apbE;Locus_tag=gene0292
Scaffold1	.	CDS	327114	328166	.	+	.	ID=gene0292;Parent=gene0292;Name=apbE;product=FAD:protein FMN transferase ApbE;Locus_tag=gene0292
Scaffold1	.	gene	328240	329304	.	+	.	ID=gene0293;Name=ada;Locus_tag=gene0293
Scaffold1	.	CDS	328240	329304	.	+	.	ID=gene0293;Parent=gene0293;Name=ada;product=MULTISPECIES: bifunctional DNA-binding transcriptional regulator/O6-methylguanine-DNA methyltransferase Ada;Locus_tag=gene0293
Scaffold1	.	gene	329304	329957	.	+	.	ID=gene0294;Name=alkB;Locus_tag=gene0294
Scaffold1	.	CDS	329304	329957	.	+	.	ID=gene0294;Parent=gene0294;Name=alkB;product=MULTISPECIES: DNA oxidative demethylase AlkB;Locus_tag=gene0294
Scaffold1	.	gene	330032	331675	.	+	.	ID=gene0295;Name=yojI;Locus_tag=gene0295
Scaffold1	.	CDS	330032	331675	.	+	.	ID=gene0295;Parent=gene0295;Name=yojI;product=MULTISPECIES: multidrug ABC transporter permease/ATP-binding protein;Locus_tag=gene0295
Scaffold1	.	gene	331826	333262	.	+	.	ID=gene0296;Name=mgtE;Locus_tag=gene0296
Scaffold1	.	CDS	331826	333262	.	+	.	ID=gene0296;Parent=gene0296;Name=mgtE;product=MULTISPECIES: magnesium transporter;Locus_tag=gene0296
Scaffold1	.	gene	333225	334463	.	-	.	ID=gene0297;Locus_tag=gene0297
Scaffold1	.	CDS	333225	334463	.	-	.	ID=gene0297;Parent=gene0297;product=transporter;Locus_tag=gene0297
Scaffold1	.	gene	334744	336378	.	+	.	ID=gene0298;Name=mqo;Locus_tag=gene0298
Scaffold1	.	CDS	334744	336378	.	+	.	ID=gene0298;Parent=gene0298;Name=mqo;product=malate dehydrogenase (quinone);Locus_tag=gene0298
Scaffold1	.	gene	336445	336936	.	-	.	ID=gene0299;Name=eco;Locus_tag=gene0299
Scaffold1	.	CDS	336445	336936	.	-	.	ID=gene0299;Parent=gene0299;Name=eco;product=MULTISPECIES: serine protease inhibitor ecotin;Locus_tag=gene0299
Scaffold1	.	gene	337111	338220	.	-	.	ID=gene0300;Name=lhr;Locus_tag=gene0300
Scaffold1	.	CDS	337111	338220	.	-	.	ID=gene0300;Parent=gene0300;Name=lhr;product=MULTISPECIES: AI-2E family transporter;Locus_tag=gene0300
Scaffold1	.	gene	338405	338481	.	.	.	ID=gene0301
Scaffold1	.	tRNA	338405	338481	.	.	.	ID=gene0301;Parent=gene0301;product=tRNA-Pro;Locus_tag=gene0301
Scaffold1	.	gene	338558	340318	.	-	.	ID=gene0302;Locus_tag=gene0302
Scaffold1	.	CDS	338558	340318	.	-	.	ID=gene0302;Parent=gene0302;product=MULTISPECIES: LPS biosynthesis-modulating metalloenzyme YejM;Locus_tag=gene0302
Scaffold1	.	gene	340337	340600	.	-	.	ID=gene0303;Locus_tag=gene0303
Scaffold1	.	CDS	340337	340600	.	-	.	ID=gene0303;Parent=gene0303;product=conserved hypothetical protein;Locus_tag=gene0303
Scaffold1	.	gene	340751	341758	.	+	.	ID=gene0304;Name=ndpA;Locus_tag=gene0304
Scaffold1	.	CDS	340751	341758	.	+	.	ID=gene0304;Parent=gene0304;Name=ndpA;product=MULTISPECIES: nucleoid-associated protein YejK;Locus_tag=gene0304
Scaffold1	.	gene	341778	342539	.	-	.	ID=gene0305;Name=fruR;Locus_tag=gene0305
Scaffold1	.	CDS	341778	342539	.	-	.	ID=gene0305;Parent=gene0305;Name=fruR;product=MULTISPECIES: DeoR/GlpR family DNA-binding transcription regulator;Locus_tag=gene0305
Scaffold1	.	gene	342622	343218	.	+	.	ID=gene0306;Name=nudK;Locus_tag=gene0306
Scaffold1	.	CDS	342622	343218	.	+	.	ID=gene0306;Parent=gene0306;Name=nudK;product=MULTISPECIES: NUDIX domain-containing protein;Locus_tag=gene0306
Scaffold1	.	gene	343237	344523	.	-	.	ID=gene0307;Name=ampC;Locus_tag=gene0307
Scaffold1	.	CDS	343237	344523	.	-	.	ID=gene0307;Parent=gene0307;Name=ampC;product=beta-lactamase family protein;Locus_tag=gene0307
Scaffold1	.	gene	344628	345515	.	+	.	ID=gene0308;Name=nac;Locus_tag=gene0308
Scaffold1	.	CDS	344628	345515	.	+	.	ID=gene0308;Parent=gene0308;Name=nac;product=LysR family transcriptional regulator;Locus_tag=gene0308
Scaffold1	.	gene	345574	345858	.	-	.	ID=gene0309;Name=rplY;Locus_tag=gene0309
Scaffold1	.	CDS	345574	345858	.	-	.	ID=gene0309;Parent=gene0309;Name=rplY;product=MULTISPECIES: 50S ribosomal protein L25;Locus_tag=gene0309
Scaffold1	.	gene	345995	347752	.	-	.	ID=gene0310;Name=radD;Locus_tag=gene0310
Scaffold1	.	CDS	345995	347752	.	-	.	ID=gene0310;Parent=gene0310;Name=radD;product=DEAD/DEAH box helicase;Locus_tag=gene0310
Scaffold1	.	gene	347900	348619	.	+	.	ID=gene0311;Name=rsuA;Locus_tag=gene0311
Scaffold1	.	CDS	347900	348619	.	+	.	ID=gene0311;Parent=gene0311;Name=rsuA;product=16S rRNA pseudouridine(516) synthase RsuA;Locus_tag=gene0311
Scaffold1	.	gene	348616	349812	.	+	.	ID=gene0312;Name=tcaB;Locus_tag=gene0312
Scaffold1	.	CDS	348616	349812	.	+	.	ID=gene0312;Parent=gene0312;Name=tcaB;product=Bcr/CflA family multidrug efflux MFS transporter;Locus_tag=gene0312
Scaffold1	.	gene	350144	350488	.	+	.	ID=gene0313;Locus_tag=gene0313
Scaffold1	.	CDS	350144	350488	.	+	.	ID=gene0313;Parent=gene0313;product=MULTISPECIES: YejG family protein;Locus_tag=gene0313
Scaffold1	.	gene	350492	352081	.	-	.	ID=gene0314;Name=yejF;Locus_tag=gene0314
Scaffold1	.	CDS	350492	352081	.	-	.	ID=gene0314;Parent=gene0314;Name=yejF;product=microcin C ABC transporter ATP-binding protein YejF;Locus_tag=gene0314
Scaffold1	.	gene	352083	353108	.	-	.	ID=gene0315;Name=yejE;Locus_tag=gene0315
Scaffold1	.	CDS	352083	353108	.	-	.	ID=gene0315;Parent=gene0315;Name=yejE;product=MULTISPECIES: microcin C ABC transporter permease;Locus_tag=gene0315
Scaffold1	.	gene	353108	354202	.	-	.	ID=gene0316;Name=yejB;Locus_tag=gene0316
Scaffold1	.	CDS	353108	354202	.	-	.	ID=gene0316;Parent=gene0316;Name=yejB;product=MULTISPECIES: microcin C ABC transporter permease YejB;Locus_tag=gene0316
Scaffold1	.	gene	354212	356017	.	-	.	ID=gene0317;Name=yejA;Locus_tag=gene0317
Scaffold1	.	CDS	354212	356017	.	-	.	ID=gene0317;Parent=gene0317;Name=yejA;product=MULTISPECIES: extracellular solute-binding protein;Locus_tag=gene0317
Scaffold1	.	gene	356086	357648	.	-	.	ID=gene0318;Locus_tag=gene0318
Scaffold1	.	CDS	356086	357648	.	-	.	ID=gene0318;Parent=gene0318;product=MULTISPECIES: cyclic di-GMP phosphodiesterase;Locus_tag=gene0318
Scaffold1	.	gene	357837	358406	.	-	.	ID=gene0319;Name=mepS;Locus_tag=gene0319
Scaffold1	.	CDS	357837	358406	.	-	.	ID=gene0319;Parent=gene0319;Name=mepS;product=MULTISPECIES: bifunctional murein DD-endopeptidase/murein LD-carboxypeptidase;Locus_tag=gene0319
Scaffold1	.	gene	358833	359540	.	-	.	ID=gene0320;Name=lpxT;Locus_tag=gene0320
Scaffold1	.	CDS	358833	359540	.	-	.	ID=gene0320;Parent=gene0320;Name=lpxT;product=Inner membrane protein YeiU;Locus_tag=gene0320
Scaffold1	.	gene	359584	360561	.	-	.	ID=gene0321;Name=cobW;Locus_tag=gene0321
Scaffold1	.	CDS	359584	360561	.	-	.	ID=gene0321;Parent=gene0321;Name=cobW;product=MULTISPECIES: GTP-binding protein;Locus_tag=gene0321
Scaffold1	.	gene	360682	362148	.	-	.	ID=gene0322;Name=uxuB;Locus_tag=gene0322
Scaffold1	.	CDS	360682	362148	.	-	.	ID=gene0322;Parent=gene0322;Name=uxuB;product=MULTISPECIES: fructuronate reductase;Locus_tag=gene0322
Scaffold1	.	gene	362356	363546	.	+	.	ID=gene0323;Name=uxuA;Locus_tag=gene0323
Scaffold1	.	CDS	362356	363546	.	+	.	ID=gene0323;Parent=gene0323;Name=uxuA;product=MULTISPECIES: mannonate dehydratase;Locus_tag=gene0323
Scaffold1	.	gene	363617	364189	.	-	.	ID=gene0324;Name=efp;Locus_tag=gene0324
Scaffold1	.	CDS	363617	364189	.	-	.	ID=gene0324;Parent=gene0324;Name=efp;product=MULTISPECIES: elongation factor P-like protein YeiP;Locus_tag=gene0324
Scaffold1	.	gene	365030	365809	.	+	.	ID=gene0325;Locus_tag=gene0325
Scaffold1	.	CDS	365030	365809	.	+	.	ID=gene0325;Parent=gene0325;product=MULTISPECIES: hypothetical protein;Locus_tag=gene0325
Scaffold1	.	gene	366169	367350	.	-	.	ID=gene0326;Locus_tag=gene0326
Scaffold1	.	CDS	366169	367350	.	-	.	ID=gene0326;Parent=gene0326;product=MULTISPECIES: sugar efflux transporter SetB;Locus_tag=gene0326
Scaffold1	.	gene	367687	368817	.	+	.	ID=gene0327;Name=fruB;Locus_tag=gene0327
Scaffold1	.	CDS	367687	368817	.	+	.	ID=gene0327;Parent=gene0327;Name=fruB;product=MULTISPECIES: fused PTS fructose transporter subunit IIA/HPr protein;Locus_tag=gene0327
Scaffold1	.	gene	368818	369756	.	+	.	ID=gene0328;Name=fruK;Locus_tag=gene0328
Scaffold1	.	CDS	368818	369756	.	+	.	ID=gene0328;Parent=gene0328;Name=fruK;product=MULTISPECIES: 1-phosphofructokinase;Locus_tag=gene0328
Scaffold1	.	gene	369773	371467	.	+	.	ID=gene0329;Name=fruA;Locus_tag=gene0329
Scaffold1	.	CDS	369773	371467	.	+	.	ID=gene0329;Parent=gene0329;Name=fruA;product=MULTISPECIES: PTS fructose transporter subunit IIBC;Locus_tag=gene0329
Scaffold1	.	gene	371519	372373	.	-	.	ID=gene0330;Name=nfo;Locus_tag=gene0330
Scaffold1	.	CDS	371519	372373	.	-	.	ID=gene0330;Parent=gene0330;Name=nfo;product=deoxyribonuclease IV;Locus_tag=gene0330
Scaffold1	.	gene	372445	373494	.	-	.	ID=gene0331;Name=sapZ;Locus_tag=gene0331
Scaffold1	.	CDS	372445	373494	.	-	.	ID=gene0331;Parent=gene0331;Name=sapZ;product=MULTISPECIES: YeiH family protein;Locus_tag=gene0331
Scaffold1	.	gene	373760	374626	.	+	.	ID=gene0332;Name=cysL;Locus_tag=gene0332
Scaffold1	.	CDS	373760	374626	.	+	.	ID=gene0332;Parent=gene0332;Name=cysL;product=MULTISPECIES: DNA-binding transcriptional regulator YeiE;Locus_tag=gene0332
Scaffold1	.	gene	374805	376274	.	+	.	ID=gene0333;Name=lysP;Locus_tag=gene0333
Scaffold1	.	CDS	374805	376274	.	+	.	ID=gene0333;Parent=gene0333;Name=lysP;product=MULTISPECIES: amino acid permease;Locus_tag=gene0333
Scaffold1	.	gene	376773	378746	.	+	.	ID=gene0334;Name=cirA;Locus_tag=gene0334
Scaffold1	.	CDS	376773	378746	.	+	.	ID=gene0334;Parent=gene0334;Name=cirA;product=catecholate siderophore receptor CirA;Locus_tag=gene0334
Scaffold1	.	gene	378817	379650	.	-	.	ID=gene0335;Name=frmB;Locus_tag=gene0335
Scaffold1	.	CDS	378817	379650	.	-	.	ID=gene0335;Parent=gene0335;Name=frmB;product=MULTISPECIES: S-formylglutathione hydrolase;Locus_tag=gene0335
Scaffold1	.	gene	380011	380679	.	+	.	ID=gene0336;Name=folE;Locus_tag=gene0336
Scaffold1	.	CDS	380011	380679	.	+	.	ID=gene0336;Parent=gene0336;Name=folE;product=MULTISPECIES: GTP cyclohydrolase I FolE;Locus_tag=gene0336
Scaffold1	.	gene	380695	381852	.	+	.	ID=gene0337;Locus_tag=gene0337
Scaffold1	.	CDS	380695	381852	.	+	.	ID=gene0337;Parent=gene0337;product=DUF418 domain-containing protein YeiB;Locus_tag=gene0337
Scaffold1	.	gene	382008	383030	.	+	.	ID=gene0338;Name=lacI;Locus_tag=gene0338
Scaffold1	.	CDS	382008	383030	.	+	.	ID=gene0338;Parent=gene0338;Name=lacI;product=HTH-type transcriptional regulator GalS;Locus_tag=gene0338
Scaffold1	.	gene	383327	384325	.	+	.	ID=gene0339;Name=mglB;Locus_tag=gene0339
Scaffold1	.	CDS	383327	384325	.	+	.	ID=gene0339;Parent=gene0339;Name=mglB;product=MULTISPECIES: galactose/glucose ABC transporter substrate-binding protein MglB;Locus_tag=gene0339
Scaffold1	.	gene	384444	385964	.	+	.	ID=gene0340;Name=mglA;Locus_tag=gene0340
Scaffold1	.	CDS	384444	385964	.	+	.	ID=gene0340;Parent=gene0340;Name=mglA;product=MULTISPECIES: galactose/methyl galactoside ABC transporter ATP-binding protein MglA;Locus_tag=gene0340
Scaffold1	.	gene	385980	386990	.	+	.	ID=gene0341;Name=mglC;Locus_tag=gene0341
Scaffold1	.	CDS	385980	386990	.	+	.	ID=gene0341;Parent=gene0341;Name=mglC;product=MULTISPECIES: galactose/methyl galactoside ABC transporter permease MglC;Locus_tag=gene0341
Scaffold1	.	gene	387061	387777	.	-	.	ID=gene0342;Name=sanA;Locus_tag=gene0342
Scaffold1	.	CDS	387061	387777	.	-	.	ID=gene0342;Parent=gene0342;Name=sanA;product=MULTISPECIES: outer membrane permeability protein SanA;Locus_tag=gene0342
Scaffold1	.	gene	388053	388937	.	-	.	ID=gene0343;Name=cdd;Locus_tag=gene0343
Scaffold1	.	CDS	388053	388937	.	-	.	ID=gene0343;Parent=gene0343;Name=cdd;product=MULTISPECIES: cytidine deaminase;Locus_tag=gene0343
Scaffold1	.	gene	389065	389760	.	-	.	ID=gene0344;Name=lrgB;Locus_tag=gene0344
Scaffold1	.	CDS	389065	389760	.	-	.	ID=gene0344;Parent=gene0344;Name=lrgB;product=MULTISPECIES: CidB/LrgB family autolysis modulator;Locus_tag=gene0344
Scaffold1	.	gene	389757	390155	.	-	.	ID=gene0345;Name=cidA;Locus_tag=gene0345
Scaffold1	.	CDS	389757	390155	.	-	.	ID=gene0345;Parent=gene0345;Name=cidA;product=MULTISPECIES: CidA/LrgA family protein;Locus_tag=gene0345
Scaffold1	.	gene	390513	391445	.	+	.	ID=gene0346;Name=dusC;Locus_tag=gene0346
Scaffold1	.	CDS	390513	391445	.	+	.	ID=gene0346;Parent=gene0346;Name=dusC;product=MULTISPECIES: tRNA dihydrouridine(16) synthase DusC;Locus_tag=gene0346
Scaffold1	.	gene	391802	393166	.	+	.	ID=gene0347;Name=oprB;Locus_tag=gene0347
Scaffold1	.	CDS	391802	393166	.	+	.	ID=gene0347;Parent=gene0347;Name=oprB;product=carbohydrate porin;Locus_tag=gene0347
Scaffold1	.	gene	393322	394155	.	+	.	ID=gene0348;Name=licT;Locus_tag=gene0348
Scaffold1	.	CDS	393322	394155	.	+	.	ID=gene0348;Parent=gene0348;Name=licT;product=MULTISPECIES: transcriptional antiterminator BglG;Locus_tag=gene0348
Scaffold1	.	gene	394298	396160	.	+	.	ID=gene0349;Name=bglF;Locus_tag=gene0349
Scaffold1	.	CDS	394298	396160	.	+	.	ID=gene0349;Parent=gene0349;Name=bglF;product=PTS system, beta-glucoside-specific IIABC component family protein;Locus_tag=gene0349
Scaffold1	.	gene	396176	397570	.	+	.	ID=gene0350;Name=bglA;Locus_tag=gene0350
Scaffold1	.	CDS	396176	397570	.	+	.	ID=gene0350;Parent=gene0350;Name=bglA;product=6-phospho-beta-glucosidase;Locus_tag=gene0350
Scaffold1	.	gene	397841	399280	.	+	.	ID=gene0351;Name=mdtP;Locus_tag=gene0351
Scaffold1	.	CDS	397841	399280	.	+	.	ID=gene0351;Parent=gene0351;Name=mdtP;product=MULTISPECIES: multidrug resistance outer membrane protein MdtQ;Locus_tag=gene0351
Scaffold1	.	gene	399314	399883	.	-	.	ID=gene0352;Name=dedA;Locus_tag=gene0352
Scaffold1	.	CDS	399314	399883	.	-	.	ID=gene0352;Parent=gene0352;Name=dedA;product=DedA family protein;Locus_tag=gene0352
Scaffold1	.	gene	400038	400625	.	+	.	ID=gene0353;Locus_tag=gene0353
Scaffold1	.	CDS	400038	400625	.	+	.	ID=gene0353;Parent=gene0353;product=MULTISPECIES: Yip1 family protein;Locus_tag=gene0353
Scaffold1	.	gene	400814	401764	.	+	.	ID=gene0354;Name=pbpG;Locus_tag=gene0354
Scaffold1	.	CDS	400814	401764	.	+	.	ID=gene0354;Parent=gene0354;Name=pbpG;product=MULTISPECIES: D-alanyl-D-alanine endopeptidase;Locus_tag=gene0354
Scaffold1	.	gene	401987	402541	.	-	.	ID=gene0355;Name=mnaT;Locus_tag=gene0355
Scaffold1	.	CDS	401987	402541	.	-	.	ID=gene0355;Parent=gene0355;Name=mnaT;product=MULTISPECIES: GNAT family N-acetyltransferase;Locus_tag=gene0355
Scaffold1	.	gene	402627	404372	.	-	.	ID=gene0356;Name=dld;Locus_tag=gene0356
Scaffold1	.	CDS	402627	404372	.	-	.	ID=gene0356;Parent=gene0356;Name=dld;product=MULTISPECIES: D-lactate dehydrogenase;Locus_tag=gene0356
Scaffold1	.	gene	404567	406864	.	+	.	ID=gene0357;Name=bglX;Locus_tag=gene0357
Scaffold1	.	CDS	404567	406864	.	+	.	ID=gene0357;Parent=gene0357;Name=bglX;product=MULTISPECIES: beta-glucosidase BglX;Locus_tag=gene0357
Scaffold1	.	gene	407001	407918	.	+	.	ID=gene0358;Name=opuC;Locus_tag=gene0358
Scaffold1	.	CDS	407001	407918	.	+	.	ID=gene0358;Parent=gene0358;Name=opuC;product=MULTISPECIES: ABC transporter substrate-binding protein;Locus_tag=gene0358
Scaffold1	.	gene	407926	409083	.	+	.	ID=gene0359;Name=opuBD;Locus_tag=gene0359
Scaffold1	.	CDS	407926	409083	.	+	.	ID=gene0359;Parent=gene0359;Name=opuBD;product=ABC transporter permease;Locus_tag=gene0359
Scaffold1	.	gene	409076	410023	.	+	.	ID=gene0360;Name=opuA;Locus_tag=gene0360
Scaffold1	.	CDS	409076	410023	.	+	.	ID=gene0360;Parent=gene0360;Name=opuA;product=ABC transporter ATP-binding protein;Locus_tag=gene0360
Scaffold1	.	gene	410007	410744	.	+	.	ID=gene0361;Name=opuBD;Locus_tag=gene0361
Scaffold1	.	CDS	410007	410744	.	+	.	ID=gene0361;Parent=gene0361;Name=opuBD;product=MULTISPECIES: ABC transporter permease;Locus_tag=gene0361
Scaffold1	.	gene	410719	410832	.	-	.	ID=gene0362;Locus_tag=gene0362
Scaffold1	.	CDS	410719	410832	.	-	.	ID=gene0362;Parent=gene0362;product=MULTISPECIES: protein YohO;Locus_tag=gene0362
Scaffold1	.	gene	411026	412750	.	+	.	ID=gene0363;Locus_tag=gene0363
Scaffold1	.	CDS	411026	412750	.	+	.	ID=gene0363;Parent=gene0363;product=autolysin sensor kinase;Locus_tag=gene0363
Scaffold1	.	gene	412744	413463	.	+	.	ID=gene0364;Locus_tag=gene0364
Scaffold1	.	CDS	412744	413463	.	+	.	ID=gene0364;Parent=gene0364;product=MULTISPECIES: two-component system response regulator BtsR;Locus_tag=gene0364
Scaffold1	.	gene	413511	413981	.	+	.	ID=gene0365;Locus_tag=gene0365
Scaffold1	.	CDS	413511	413981	.	+	.	ID=gene0365;Parent=gene0365;product=MULTISPECIES: DUF1456 family protein;Locus_tag=gene0365
Scaffold1	.	gene	414098	416140	.	-	.	ID=gene0366;Name=metG;Locus_tag=gene0366
Scaffold1	.	CDS	414098	416140	.	-	.	ID=gene0366;Parent=gene0366;Name=metG;product=methionyl-tRNA synthetase;Locus_tag=gene0366
Scaffold1	.	gene	416285	417394	.	+	.	ID=gene0367;Name=mrp;Locus_tag=gene0367
Scaffold1	.	CDS	416285	417394	.	+	.	ID=gene0367;Parent=gene0367;Name=mrp;product=MULTISPECIES: iron-sulfur cluster carrier protein ApbC;Locus_tag=gene0367
Scaffold1	.	gene	417391	417852	.	-	.	ID=gene0368;Name=yiaC;Locus_tag=gene0368
Scaffold1	.	CDS	417391	417852	.	-	.	ID=gene0368;Parent=gene0368;Name=yiaC;product=GNAT family N-acetyltransferase;Locus_tag=gene0368
Scaffold1	.	gene	417827	418144	.	-	.	ID=gene0369;Name=rcnB;Locus_tag=gene0369
Scaffold1	.	CDS	417827	418144	.	-	.	ID=gene0369;Parent=gene0369;Name=rcnB;product=MULTISPECIES: RcnB family protein;Locus_tag=gene0369
Scaffold1	.	gene	418328	419218	.	+	.	ID=gene0370;Name=fitG;Locus_tag=gene0370
Scaffold1	.	CDS	418328	419218	.	+	.	ID=gene0370;Parent=gene0370;Name=fitG;product=LysR family transcriptional regulator;Locus_tag=gene0370
Scaffold1	.	gene	419208	420551	.	-	.	ID=gene0371;Name=pbuG;Locus_tag=gene0371
Scaffold1	.	CDS	419208	420551	.	-	.	ID=gene0371;Parent=gene0371;Name=pbuG;product=MULTISPECIES: NCS2 family permease;Locus_tag=gene0371
Scaffold1	.	gene	420554	422365	.	-	.	ID=gene0372;Name=ade;Locus_tag=gene0372
Scaffold1	.	CDS	420554	422365	.	-	.	ID=gene0372;Parent=gene0372;Name=ade;product=adenine deaminase C-terminal domain-containing protein;Locus_tag=gene0372
Scaffold1	.	gene	422486	423412	.	+	.	ID=gene0373;Name=dhcR;Locus_tag=gene0373
Scaffold1	.	CDS	422486	423412	.	+	.	ID=gene0373;Parent=gene0373;Name=dhcR;product=LysR family transcriptional regulator;Locus_tag=gene0373
Scaffold1	.	gene	423495	425471	.	-	.	ID=gene0374;Name=sdsA1;Locus_tag=gene0374
Scaffold1	.	CDS	423495	425471	.	-	.	ID=gene0374;Parent=gene0374;Name=sdsA1;product=alkyl sulfatase dimerization domain-containing protein;Locus_tag=gene0374
Scaffold1	.	gene	425675	426310	.	+	.	ID=gene0375;Locus_tag=gene0375
Scaffold1	.	CDS	425675	426310	.	+	.	ID=gene0375;Parent=gene0375;product=helix-turn-helix domain-containing protein;Locus_tag=gene0375
Scaffold1	.	gene	426378	428354	.	-	.	ID=gene0376;Name=sdsA1;Locus_tag=gene0376
Scaffold1	.	CDS	426378	428354	.	-	.	ID=gene0376;Parent=gene0376;Name=sdsA1;product=MULTISPECIES: alkyl sulfatase dimerization domain-containing protein;Locus_tag=gene0376
Scaffold1	.	gene	428716	429489	.	+	.	ID=gene0377;Name=thiM;Locus_tag=gene0377
Scaffold1	.	CDS	428716	429489	.	+	.	ID=gene0377;Parent=gene0377;Name=thiM;product=hydroxyethylthiazole kinase;Locus_tag=gene0377
Scaffold1	.	gene	429486	430286	.	+	.	ID=gene0378;Name=thiD;Locus_tag=gene0378
Scaffold1	.	CDS	429486	430286	.	+	.	ID=gene0378;Parent=gene0378;Name=thiD;product=MULTISPECIES: bifunctional hydroxymethylpyrimidine kinase/phosphomethylpyrimidine kinase;Locus_tag=gene0378
Scaffold1	.	gene	430433	431485	.	+	.	ID=gene0379;Name=fbaB;Locus_tag=gene0379
Scaffold1	.	CDS	430433	431485	.	+	.	ID=gene0379;Parent=gene0379;Name=fbaB;product=MULTISPECIES: class I fructose-bisphosphate aldolase;Locus_tag=gene0379
Scaffold1	.	gene	431544	432827	.	-	.	ID=gene0380;Locus_tag=gene0380
Scaffold1	.	CDS	431544	432827	.	-	.	ID=gene0380;Parent=gene0380;product=RbtT/DalT/CsbX family MFS transporter;Locus_tag=gene0380
Scaffold1	.	gene	432909	434516	.	-	.	ID=gene0381;Name=rbtK;Locus_tag=gene0381
Scaffold1	.	CDS	432909	434516	.	-	.	ID=gene0381;Parent=gene0381;Name=rbtK;product=FGGY-family carbohydrate kinase;Locus_tag=gene0381
Scaffold1	.	gene	434543	435292	.	-	.	ID=gene0382;Name=rbtD;Locus_tag=gene0382
Scaffold1	.	CDS	434543	435292	.	-	.	ID=gene0382;Parent=gene0382;Name=rbtD;product=SDR family oxidoreductase;Locus_tag=gene0382
Scaffold1	.	gene	435547	436548	.	+	.	ID=gene0383;Name=fruR;Locus_tag=gene0383
Scaffold1	.	CDS	435547	436548	.	+	.	ID=gene0383;Parent=gene0383;Name=fruR;product=MULTISPECIES: LacI family DNA-binding transcriptional regulator;Locus_tag=gene0383
Scaffold1	.	gene	436571	437512	.	-	.	ID=gene0384;Name=deoR;Locus_tag=gene0384
Scaffold1	.	CDS	436571	437512	.	-	.	ID=gene0384;Parent=gene0384;Name=deoR;product=MULTISPECIES: sugar-binding domain-containing protein;Locus_tag=gene0384
Scaffold1	.	gene	437719	439086	.	+	.	ID=gene0385;Name=dalD;Locus_tag=gene0385
Scaffold1	.	CDS	437719	439086	.	+	.	ID=gene0385;Parent=gene0385;Name=dalD;product=MULTISPECIES: mannitol dehydrogenase family protein;Locus_tag=gene0385
Scaffold1	.	gene	439096	440559	.	+	.	ID=gene0386;Name=xylB;Locus_tag=gene0386
Scaffold1	.	CDS	439096	440559	.	+	.	ID=gene0386;Parent=gene0386;Name=xylB;product=xylulokinase;Locus_tag=gene0386
Scaffold1	.	gene	440630	441907	.	+	.	ID=gene0387;Locus_tag=gene0387
Scaffold1	.	CDS	440630	441907	.	+	.	ID=gene0387;Parent=gene0387;product=D-arabinitol transporter;Locus_tag=gene0387
Scaffold1	.	gene	441956	442618	.	+	.	ID=gene0388;Name=hxpB;Locus_tag=gene0388
Scaffold1	.	CDS	441956	442618	.	+	.	ID=gene0388;Parent=gene0388;Name=hxpB;product=MULTISPECIES: HAD-IA family hydrolase;Locus_tag=gene0388
Scaffold1	.	gene	442916	444070	.	+	.	ID=gene0389;Name=gci;Locus_tag=gene0389
Scaffold1	.	CDS	442916	444070	.	+	.	ID=gene0389;Parent=gene0389;Name=gci;product=MULTISPECIES: mandelate racemase family protein;Locus_tag=gene0389
Scaffold1	.	gene	444190	445812	.	+	.	ID=gene0390;Locus_tag=gene0390
Scaffold1	.	CDS	444190	445812	.	+	.	ID=gene0390;Parent=gene0390;product=ABC transporter substrate-binding protein;Locus_tag=gene0390
Scaffold1	.	gene	445809	446846	.	+	.	ID=gene0391;Locus_tag=gene0391
Scaffold1	.	CDS	445809	446846	.	+	.	ID=gene0391;Parent=gene0391;product=MULTISPECIES: ABC transporter permease;Locus_tag=gene0391
Scaffold1	.	gene	446843	447748	.	+	.	ID=gene0392;Locus_tag=gene0392
Scaffold1	.	CDS	446843	447748	.	+	.	ID=gene0392;Parent=gene0392;product=ABC transporter permease;Locus_tag=gene0392
Scaffold1	.	gene	447720	448583	.	+	.	ID=gene0393;Name=ddpD;Locus_tag=gene0393
Scaffold1	.	CDS	447720	448583	.	+	.	ID=gene0393;Parent=gene0393;Name=ddpD;product=MULTISPECIES: ABC transporter ATP-binding protein;Locus_tag=gene0393
Scaffold1	.	gene	448594	449367	.	+	.	ID=gene0394;Name=ddpF;Locus_tag=gene0394
Scaffold1	.	CDS	448594	449367	.	+	.	ID=gene0394;Parent=gene0394;Name=ddpF;product=MULTISPECIES: ABC transporter ATP-binding protein;Locus_tag=gene0394
Scaffold1	.	gene	449608	450504	.	-	.	ID=gene0395;Name=dagK;Locus_tag=gene0395
Scaffold1	.	CDS	449608	450504	.	-	.	ID=gene0395;Parent=gene0395;Name=dagK;product=MULTISPECIES: lipid kinase YegS;Locus_tag=gene0395
Scaffold1	.	gene	450747	452108	.	-	.	ID=gene0396;Name=prtC;Locus_tag=gene0396
Scaffold1	.	CDS	450747	452108	.	-	.	ID=gene0396;Parent=gene0396;Name=prtC;product=MULTISPECIES: tRNA 5-hydroxyuridine modification protein YegQ;Locus_tag=gene0396
Scaffold1	.	gene	452427	453149	.	-	.	ID=gene0397;Name=baeR;Locus_tag=gene0397
Scaffold1	.	CDS	452427	453149	.	-	.	ID=gene0397;Parent=gene0397;Name=baeR;product=MULTISPECIES: two-component system response regulator BaeR;Locus_tag=gene0397
Scaffold1	.	gene	453146	454624	.	-	.	ID=gene0398;Name=baeS;Locus_tag=gene0398
Scaffold1	.	CDS	453146	454624	.	-	.	ID=gene0398;Parent=gene0398;Name=baeS;product=two-component system sensor histidine kinase BaeS;Locus_tag=gene0398
Scaffold1	.	gene	454621	456036	.	-	.	ID=gene0399;Name=mdtD;Locus_tag=gene0399
Scaffold1	.	CDS	454621	456036	.	-	.	ID=gene0399;Parent=gene0399;Name=mdtD;product=MFS transporter;Locus_tag=gene0399
Scaffold1	.	gene	456038	459115	.	-	.	ID=gene0400;Name=mdtC;Locus_tag=gene0400
Scaffold1	.	CDS	456038	459115	.	-	.	ID=gene0400;Parent=gene0400;Name=mdtC;product=multidrug efflux RND transporter permease subunit MdtC;Locus_tag=gene0400
Scaffold1	.	gene	459116	462238	.	-	.	ID=gene0401;Name=mdtB;Locus_tag=gene0401
Scaffold1	.	CDS	459116	462238	.	-	.	ID=gene0401;Parent=gene0401;Name=mdtB;product=MdtB/MuxB family multidrug efflux RND transporter permease subunit;Locus_tag=gene0401
Scaffold1	.	gene	462238	463476	.	-	.	ID=gene0402;Name=mdtA;Locus_tag=gene0402
Scaffold1	.	CDS	462238	463476	.	-	.	ID=gene0402;Parent=gene0402;Name=mdtA;product=MULTISPECIES: MdtA/MuxA family multidrug efflux RND transporter periplasmic adaptor subunit;Locus_tag=gene0402
Scaffold1	.	gene	463777	465051	.	+	.	ID=gene0403;Name=gltP;Locus_tag=gene0403
Scaffold1	.	CDS	463777	465051	.	+	.	ID=gene0403;Parent=gene0403;Name=gltP;product=MULTISPECIES: dicarboxylate/amino acid:cation symporter;Locus_tag=gene0403
Scaffold1	.	gene	465324	465935	.	-	.	ID=gene0404;Locus_tag=gene0404
Scaffold1	.	CDS	465324	465935	.	-	.	ID=gene0404;Parent=gene0404;product=MULTISPECIES: transcriptional regulator;Locus_tag=gene0404
Scaffold1	.	gene	466051	466191	.	-	.	ID=gene0405;Locus_tag=gene0405
Scaffold1	.	CDS	466051	466191	.	-	.	ID=gene0405;Parent=gene0405;product=MULTISPECIES: small membrane protein;Locus_tag=gene0405
Scaffold1	.	gene	466429	467130	.	-	.	ID=gene0406;Name=phoP;Locus_tag=gene0406
Scaffold1	.	CDS	466429	467130	.	-	.	ID=gene0406;Parent=gene0406;Name=phoP;product=MULTISPECIES: response regulator transcription factor;Locus_tag=gene0406
Scaffold1	.	gene	467145	469001	.	-	.	ID=gene0407;Name=ladS;Locus_tag=gene0407
Scaffold1	.	CDS	467145	469001	.	-	.	ID=gene0407;Parent=gene0407;Name=ladS;product=sensor histidine kinase;Locus_tag=gene0407
Scaffold1	.	gene	469291	470643	.	-	.	ID=gene0408;Name=yegD;Locus_tag=gene0408
Scaffold1	.	CDS	469291	470643	.	-	.	ID=gene0408;Parent=gene0408;Name=yegD;product=MULTISPECIES: molecular chaperone;Locus_tag=gene0408
Scaffold1	.	gene	470781	471629	.	+	.	ID=gene0409;Name=alkA;Locus_tag=gene0409
Scaffold1	.	CDS	470781	471629	.	+	.	ID=gene0409;Parent=gene0409;Name=alkA;product=MULTISPECIES: DNA-3-methyladenine glycosylase 2;Locus_tag=gene0409
Scaffold1	.	gene	471744	472385	.	+	.	ID=gene0410;Name=udk;Locus_tag=gene0410
Scaffold1	.	CDS	471744	472385	.	+	.	ID=gene0410;Parent=gene0410;Name=udk;product=MULTISPECIES: uridine kinase;Locus_tag=gene0410
Scaffold1	.	gene	472476	473057	.	+	.	ID=gene0411;Name=dcd;Locus_tag=gene0411
Scaffold1	.	CDS	472476	473057	.	+	.	ID=gene0411;Parent=gene0411;Name=dcd;product=MULTISPECIES: dCTP deaminase;Locus_tag=gene0411
Scaffold1	.	gene	473088	474935	.	+	.	ID=gene0412;Name=asmA;Locus_tag=gene0412
Scaffold1	.	CDS	473088	474935	.	+	.	ID=gene0412;Parent=gene0412;Name=asmA;product=MULTISPECIES: outer membrane assembly protein AsmA;Locus_tag=gene0412
Scaffold1	.	gene	475474	477057	.	-	.	ID=gene0413;Name=tlyC;Locus_tag=gene0413
Scaffold1	.	CDS	475474	477057	.	-	.	ID=gene0413;Parent=gene0413;Name=tlyC;product=transmembrane protein;Locus_tag=gene0413
Scaffold1	.	gene	477817	478713	.	+	.	ID=gene0414;Name=galU;Locus_tag=gene0414
Scaffold1	.	CDS	477817	478713	.	+	.	ID=gene0414;Parent=gene0414;Name=galU;product=GalU regulator GalF;Locus_tag=gene0414
Scaffold1	.	gene	479106	479735	.	+	.	ID=gene0415;Locus_tag=gene0415
Scaffold1	.	CDS	479106	479735	.	+	.	ID=gene0415;Parent=gene0415;product=phosphatase PAP2 family protein;Locus_tag=gene0415
Scaffold1	.	gene	480695	482128	.	+	.	ID=gene0416;Locus_tag=gene0416
Scaffold1	.	CDS	480695	482128	.	+	.	ID=gene0416;Parent=gene0416;product=MULTISPECIES: capsule assembly Wzi family protein;Locus_tag=gene0416
Scaffold1	.	gene	482274	483410	.	+	.	ID=gene0417;Name=gfcE;Locus_tag=gene0417
Scaffold1	.	CDS	482274	483410	.	+	.	ID=gene0417;Parent=gene0417;Name=gfcE;product=MULTISPECIES: polysaccharide export protein;Locus_tag=gene0417
Scaffold1	.	gene	483865	486033	.	+	.	ID=gene0418;Name=etk-wzc;Locus_tag=gene0418
Scaffold1	.	CDS	483865	486033	.	+	.	ID=gene0418;Parent=gene0418;Name=etk-wzc;product=polysaccharide biosynthesis tyrosine autokinase;Locus_tag=gene0418
Scaffold1	.	gene	486093	487169	.	+	.	ID=gene0419;Name=glgM;Locus_tag=gene0419
Scaffold1	.	CDS	486093	487169	.	+	.	ID=gene0419;Parent=gene0419;Name=glgM;product=glycosyltransferase;Locus_tag=gene0419
Scaffold1	.	gene	487199	488320	.	+	.	ID=gene0420;Locus_tag=gene0420
Scaffold1	.	CDS	487199	488320	.	+	.	ID=gene0420;Parent=gene0420;product=MULTISPECIES: glycosyltransferase family 4 protein;Locus_tag=gene0420
Scaffold1	.	gene	488326	489492	.	+	.	ID=gene0421;Name=pslH;Locus_tag=gene0421
Scaffold1	.	CDS	488326	489492	.	+	.	ID=gene0421;Parent=gene0421;Name=pslH;product=MULTISPECIES: glycosyltransferase;Locus_tag=gene0421
Scaffold1	.	gene	489449	490738	.	+	.	ID=gene0422;Locus_tag=gene0422
Scaffold1	.	CDS	489449	490738	.	+	.	ID=gene0422;Parent=gene0422;product=O-antigen ligase family protein;Locus_tag=gene0422
Scaffold1	.	gene	490756	492213	.	+	.	ID=gene0423;Name=wzxC;Locus_tag=gene0423
Scaffold1	.	CDS	490756	492213	.	+	.	ID=gene0423;Parent=gene0423;Name=wzxC;product=MOP flippase family protein;Locus_tag=gene0423
Scaffold1	.	gene	492244	493983	.	+	.	ID=gene0424;Locus_tag=gene0424
Scaffold1	.	CDS	492244	493983	.	+	.	ID=gene0424;Parent=gene0424;product=hypothetical protein;Locus_tag=gene0424
Scaffold1	.	gene	494008	494676	.	+	.	ID=gene0425;Locus_tag=gene0425
Scaffold1	.	CDS	494008	494676	.	+	.	ID=gene0425;Parent=gene0425;product=acyltransferase;Locus_tag=gene0425
Scaffold1	.	gene	494754	496151	.	+	.	ID=gene0426;Name=wcaJ;Locus_tag=gene0426
Scaffold1	.	CDS	494754	496151	.	+	.	ID=gene0426;Parent=gene0426;Name=wcaJ;product=MULTISPECIES: undecaprenyl-phosphate glucose phosphotransferase;Locus_tag=gene0426
Scaffold1	.	gene	496315	497721	.	+	.	ID=gene0427;Name=gntZ;Locus_tag=gene0427
Scaffold1	.	CDS	496315	497721	.	+	.	ID=gene0427;Parent=gene0427;Name=gntZ;product=MULTISPECIES: NADP-dependent phosphogluconate dehydrogenase;Locus_tag=gene0427
Scaffold1	.	gene	497966	499381	.	+	.	ID=gene0428;Name=manC;Locus_tag=gene0428
Scaffold1	.	CDS	497966	499381	.	+	.	ID=gene0428;Parent=gene0428;Name=manC;product=MULTISPECIES: mannose-1-phosphate guanylyltransferase/mannose-6-phosphate isomerase;Locus_tag=gene0428
Scaffold1	.	gene	499404	500774	.	+	.	ID=gene0429;Name=manB;Locus_tag=gene0429
Scaffold1	.	CDS	499404	500774	.	+	.	ID=gene0429;Parent=gene0429;Name=manB;product=MULTISPECIES: O9 family phosphomannomutase RfbK1;Locus_tag=gene0429
Scaffold1	.	gene	500938	502104	.	+	.	ID=gene0430;Name=ugd;Locus_tag=gene0430
Scaffold1	.	CDS	500938	502104	.	+	.	ID=gene0430;Parent=gene0430;Name=ugd;product=MULTISPECIES: UDP-glucose 6-dehydrogenase;Locus_tag=gene0430
Scaffold1	.	gene	503051	504055	.	-	.	ID=gene0431;Name=cap1J;Locus_tag=gene0431
Scaffold1	.	CDS	503051	504055	.	-	.	ID=gene0431;Parent=gene0431;Name=cap1J;product=MULTISPECIES: NAD-dependent epimerase;Locus_tag=gene0431
Scaffold1	.	gene	505102	505869	.	+	.	ID=gene0432;Name=rfbA;Locus_tag=gene0432
Scaffold1	.	CDS	505102	505869	.	+	.	ID=gene0432;Parent=gene0432;Name=rfbA;product=MULTISPECIES: O-antigen export ABC transporter permease RfbA;Locus_tag=gene0432
Scaffold1	.	gene	505869	506609	.	+	.	ID=gene0433;Name=rbfB;Locus_tag=gene0433
Scaffold1	.	CDS	505869	506609	.	+	.	ID=gene0433;Parent=gene0433;Name=rbfB;product=MULTISPECIES: O-antigen export ABC transporter ATP-binding protein RfbB;Locus_tag=gene0433
Scaffold1	.	gene	506625	508520	.	+	.	ID=gene0434;Name=waaJ;Locus_tag=gene0434
Scaffold1	.	CDS	506625	508520	.	+	.	ID=gene0434;Parent=gene0434;Name=waaJ;product=glycosyl transferase;Locus_tag=gene0434
Scaffold1	.	gene	508536	509690	.	+	.	ID=gene0435;Name=glf;Locus_tag=gene0435
Scaffold1	.	CDS	508536	509690	.	+	.	ID=gene0435;Parent=gene0435;Name=glf;product=UDP-galactopyranose mutase;Locus_tag=gene0435
Scaffold1	.	gene	509687	510580	.	+	.	ID=gene0436;Name=glft1;Locus_tag=gene0436
Scaffold1	.	CDS	509687	510580	.	+	.	ID=gene0436;Parent=gene0436;Name=glft1;product=MULTISPECIES: glycosyltransferase;Locus_tag=gene0436
Scaffold1	.	gene	510716	512032	.	+	.	ID=gene0437;Name=epsJ;Locus_tag=gene0437
Scaffold1	.	CDS	510716	512032	.	+	.	ID=gene0437;Parent=gene0437;Name=epsJ;product=glycosyltransferase;Locus_tag=gene0437
Scaffold1	.	gene	512136	512735	.	-	.	ID=gene0438;Name=hisIE;Locus_tag=gene0438
Scaffold1	.	CDS	512136	512735	.	-	.	ID=gene0438;Parent=gene0438;Name=hisIE;product=MULTISPECIES: bifunctional phosphoribosyl-AMP cyclohydrolase/phosphoribosyl-ATP diphosphatase HisIE;Locus_tag=gene0438
Scaffold1	.	gene	512729	513505	.	-	.	ID=gene0439;Name=hisF;Locus_tag=gene0439
Scaffold1	.	CDS	512729	513505	.	-	.	ID=gene0439;Parent=gene0439;Name=hisF;product=MULTISPECIES: imidazole glycerol phosphate synthase subunit HisF;Locus_tag=gene0439
Scaffold1	.	gene	513487	514224	.	-	.	ID=gene0440;Name=hisA;Locus_tag=gene0440
Scaffold1	.	CDS	513487	514224	.	-	.	ID=gene0440;Parent=gene0440;Name=hisA;product=MULTISPECIES: 1-(5-phosphoribosyl)-5-[(5-phosphoribosylamino)methylideneamino]imidazole-4-carboxamide isomerase;Locus_tag=gene0440
Scaffold1	.	gene	514224	514814	.	-	.	ID=gene0441;Name=hisH;Locus_tag=gene0441
Scaffold1	.	CDS	514224	514814	.	-	.	ID=gene0441;Parent=gene0441;Name=hisH;product=MULTISPECIES: imidazole glycerol phosphate synthase subunit HisH;Locus_tag=gene0441
Scaffold1	.	gene	514814	515881	.	-	.	ID=gene0442;Name=hisB;Locus_tag=gene0442
Scaffold1	.	CDS	514814	515881	.	-	.	ID=gene0442;Parent=gene0442;Name=hisB;product=MULTISPECIES: bifunctional histidinol-phosphatase/imidazoleglycerol-phosphate dehydratase HisB;Locus_tag=gene0442
Scaffold1	.	gene	515878	516939	.	-	.	ID=gene0443;Name=hisC;Locus_tag=gene0443
Scaffold1	.	CDS	515878	516939	.	-	.	ID=gene0443;Parent=gene0443;Name=hisC;product=histidinol-phosphate transaminase;Locus_tag=gene0443
Scaffold1	.	gene	516936	518240	.	-	.	ID=gene0444;Name=hisD;Locus_tag=gene0444
Scaffold1	.	CDS	516936	518240	.	-	.	ID=gene0444;Parent=gene0444;Name=hisD;product=MULTISPECIES: histidinol dehydrogenase;Locus_tag=gene0444
Scaffold1	.	gene	518280	519179	.	-	.	ID=gene0445;Name=hisG;Locus_tag=gene0445
Scaffold1	.	CDS	518280	519179	.	-	.	ID=gene0445;Parent=gene0445;Name=hisG;product=MULTISPECIES: ATP phosphoribosyltransferase;Locus_tag=gene0445
Scaffold1	.	gene	519552	520376	.	+	.	ID=gene0446;Locus_tag=gene0446
Scaffold1	.	CDS	519552	520376	.	+	.	ID=gene0446;Parent=gene0446;product=MULTISPECIES: SDR family oxidoreductase;Locus_tag=gene0446
Scaffold1	.	gene	520415	521305	.	+	.	ID=gene0447;Name=allS;Locus_tag=gene0447
Scaffold1	.	CDS	520415	521305	.	+	.	ID=gene0447;Parent=gene0447;Name=allS;product=MULTISPECIES: LysR family transcriptional regulator;Locus_tag=gene0447
Scaffold1	.	gene	521595	522953	.	+	.	ID=gene0448;Name=puuP;Locus_tag=gene0448
Scaffold1	.	CDS	521595	522953	.	+	.	ID=gene0448;Parent=gene0448;Name=puuP;product=MULTISPECIES: putrescine/proton symporter PlaP;Locus_tag=gene0448
Scaffold1	.	gene	523136	523447	.	-	.	ID=gene0449;Name=arsR;Locus_tag=gene0449
Scaffold1	.	CDS	523136	523447	.	-	.	ID=gene0449;Parent=gene0449;Name=arsR;product=MULTISPECIES: helix-turn-helix domain-containing protein;Locus_tag=gene0449
Scaffold1	.	gene	523687	525789	.	+	.	ID=gene0450;Name=fusA;Locus_tag=gene0450
Scaffold1	.	CDS	523687	525789	.	+	.	ID=gene0450;Parent=gene0450;Name=fusA;product=MULTISPECIES: elongation factor G;Locus_tag=gene0450
Scaffold1	.	gene	526006	527430	.	-	.	ID=gene0451;Name=sbcB;Locus_tag=gene0451
Scaffold1	.	CDS	526006	527430	.	-	.	ID=gene0451;Parent=gene0451;Name=sbcB;product=exodeoxyribonuclease I;Locus_tag=gene0451
Scaffold1	.	gene	527611	528774	.	+	.	ID=gene0452;Name=dacC;Locus_tag=gene0452
Scaffold1	.	CDS	527611	528774	.	+	.	ID=gene0452;Parent=gene0452;Name=dacC;product=MULTISPECIES: serine-type D-Ala-D-Ala carboxypeptidase DacD;Locus_tag=gene0452
Scaffold1	.	gene	528951	529424	.	+	.	ID=gene0453;Name=sbmC;Locus_tag=gene0453
Scaffold1	.	CDS	528951	529424	.	+	.	ID=gene0453;Parent=gene0453;Name=sbmC;product=DNA gyrase inhibitor SbmC;Locus_tag=gene0453
Scaffold1	.	gene	529523	530581	.	+	.	ID=gene0454;Locus_tag=gene0454
Scaffold1	.	CDS	529523	530581	.	+	.	ID=gene0454;Parent=gene0454;product=MULTISPECIES: FUSC family protein;Locus_tag=gene0454
Scaffold1	.	gene	530749	531072	.	+	.	ID=gene0455;Locus_tag=gene0455
Scaffold1	.	CDS	530749	531072	.	+	.	ID=gene0455;Parent=gene0455;product=MULTISPECIES: DUF496 family protein;Locus_tag=gene0455
Scaffold1	.	gene	531387	532127	.	+	.	ID=gene0456;Name=cobS;Locus_tag=gene0456
Scaffold1	.	CDS	531387	532127	.	+	.	ID=gene0456;Parent=gene0456;Name=cobS;product=adenosylcobinamide-GDP ribazoletransferase;Locus_tag=gene0456
Scaffold1	.	gene	532155	533222	.	+	.	ID=gene0457;Name=cobU;Locus_tag=gene0457
Scaffold1	.	CDS	532155	533222	.	+	.	ID=gene0457;Parent=gene0457;Name=cobU;product=nicotinate-nucleotide--dimethylbenzimidazole phosphoribosyltransferase;Locus_tag=gene0457
Scaffold1	.	gene	533265	534374	.	-	.	ID=gene0458;Name=ahcY;Locus_tag=gene0458
Scaffold1	.	CDS	533265	534374	.	-	.	ID=gene0458;Parent=gene0458;Name=ahcY;product=MULTISPECIES: adenosylhomocysteinase;Locus_tag=gene0458
Scaffold1	.	gene	534573	535304	.	+	.	ID=gene0459;Locus_tag=gene0459
Scaffold1	.	CDS	534573	535304	.	+	.	ID=gene0459;Parent=gene0459;product=MULTISPECIES: HPP family protein;Locus_tag=gene0459
Scaffold1	.	gene	535326	535715	.	-	.	ID=gene0460;Name=praC;Locus_tag=gene0460
Scaffold1	.	CDS	535326	535715	.	-	.	ID=gene0460;Parent=gene0460;Name=praC;product=tautomerase family protein;Locus_tag=gene0460
Scaffold1	.	gene	535831	536787	.	+	.	ID=gene0461;Name=bpeT;Locus_tag=gene0461
Scaffold1	.	CDS	535831	536787	.	+	.	ID=gene0461;Parent=gene0461;Name=bpeT;product=LysR family transcriptional regulator;Locus_tag=gene0461
Scaffold1	.	gene	536747	537487	.	-	.	ID=gene0462;Name=lipL;Locus_tag=gene0462
Scaffold1	.	CDS	536747	537487	.	-	.	ID=gene0462;Parent=gene0462;Name=lipL;product=lipoate--protein ligase A;Locus_tag=gene0462
Scaffold1	.	gene	537534	538853	.	-	.	ID=gene0463;Name=shiA;Locus_tag=gene0463
Scaffold1	.	CDS	537534	538853	.	-	.	ID=gene0463;Parent=gene0463;Name=shiA;product=MULTISPECIES: shikimate transporter;Locus_tag=gene0463
Scaffold1	.	gene	539278	539658	.	+	.	ID=gene0464;Locus_tag=gene0464
Scaffold1	.	CDS	539278	539658	.	+	.	ID=gene0464;Parent=gene0464;product=hypothetical protein;Locus_tag=gene0464
Scaffold1	.	gene	539792	541579	.	+	.	ID=gene0465;Name=amt;Locus_tag=gene0465
Scaffold1	.	CDS	539792	541579	.	+	.	ID=gene0465;Parent=gene0465;Name=amt;product=EAL domain-containing protein;Locus_tag=gene0465
Scaffold1	.	gene	541802	542134	.	+	.	ID=gene0466;Name=tehB;Locus_tag=gene0466
Scaffold1	.	CDS	541802	542134	.	+	.	ID=gene0466;Parent=gene0466;Name=tehB;product=MULTISPECIES: DUF1971 domain-containing protein;Locus_tag=gene0466
Scaffold1	.	gene	542141	542476	.	+	.	ID=gene0467;Locus_tag=gene0467
Scaffold1	.	CDS	542141	542476	.	+	.	ID=gene0467;Parent=gene0467;product=MULTISPECIES: DUF1869 domain-containing protein;Locus_tag=gene0467
Scaffold1	.	gene	542482	543396	.	-	.	ID=gene0468;Name=gcvA;Locus_tag=gene0468
Scaffold1	.	CDS	542482	543396	.	-	.	ID=gene0468;Parent=gene0468;Name=gcvA;product=MULTISPECIES: LysR substrate-binding domain-containing protein;Locus_tag=gene0468
Scaffold1	.	gene	543528	544103	.	+	.	ID=gene0469;Locus_tag=gene0469
Scaffold1	.	CDS	543528	544103	.	+	.	ID=gene0469;Parent=gene0469;product=MULTISPECIES: hypothetical protein;Locus_tag=gene0469
Scaffold1	.	gene	544296	545132	.	+	.	ID=gene0470;Name=cpo;Locus_tag=gene0470
Scaffold1	.	CDS	544296	545132	.	+	.	ID=gene0470;Parent=gene0470;Name=cpo;product=alpha/beta hydrolase;Locus_tag=gene0470
Scaffold1	.	gene	545339	546310	.	+	.	ID=gene0471;Name=yegE;Locus_tag=gene0471
Scaffold1	.	CDS	545339	546310	.	+	.	ID=gene0471;Parent=gene0471;Name=yegE;product=MULTISPECIES: sensor domain-containing diguanylate cyclase;Locus_tag=gene0471
Scaffold1	.	gene	546307	547410	.	-	.	ID=gene0472;Locus_tag=gene0472
Scaffold1	.	CDS	546307	547410	.	-	.	ID=gene0472;Parent=gene0472;product=AarF/UbiB family protein;Locus_tag=gene0472
Scaffold1	.	gene	548081	548311	.	+	.	ID=gene0473;Locus_tag=gene0473
Scaffold1	.	CDS	548081	548311	.	+	.	ID=gene0473;Parent=gene0473;product=hypothetical protein;Locus_tag=gene0473
Scaffold1	.	gene	548296	549399	.	+	.	ID=gene0474;Locus_tag=gene0474
Scaffold1	.	CDS	548296	549399	.	+	.	ID=gene0474;Parent=gene0474;product=MULTISPECIES: hypothetical protein;Locus_tag=gene0474
Scaffold1	.	gene	549442	549990	.	+	.	ID=gene0475;Locus_tag=gene0475
Scaffold1	.	CDS	549442	549990	.	+	.	ID=gene0475;Parent=gene0475;product=MULTISPECIES: winged helix-turn-helix transcriptional regulator;Locus_tag=gene0475
Scaffold1	.	gene	550124	551212	.	+	.	ID=gene0476;Locus_tag=gene0476
Scaffold1	.	CDS	550124	551212	.	+	.	ID=gene0476;Parent=gene0476;product=MULTISPECIES: multiubiquitin domain-containing protein;Locus_tag=gene0476
Scaffold1	.	gene	551209	552579	.	+	.	ID=gene0477;Name=moeB;Locus_tag=gene0477
Scaffold1	.	CDS	551209	552579	.	+	.	ID=gene0477;Parent=gene0477;Name=moeB;product=thiF family protein;Locus_tag=gene0477
Scaffold1	.	gene	553224	554039	.	+	.	ID=gene0478;Locus_tag=gene0478
Scaffold1	.	CDS	553224	554039	.	+	.	ID=gene0478;Parent=gene0478;product=MULTISPECIES: hypothetical protein;Locus_tag=gene0478
Scaffold1	.	gene	555024	555971	.	+	.	ID=gene0479;Name=selD;Locus_tag=gene0479
Scaffold1	.	CDS	555024	555971	.	+	.	ID=gene0479;Parent=gene0479;Name=selD;product=zincin-like metallopeptidase domain-containing protein;Locus_tag=gene0479
Scaffold1	.	gene	556167	556913	.	-	.	ID=gene0480;Locus_tag=gene0480
Scaffold1	.	CDS	556167	556913	.	-	.	ID=gene0480;Parent=gene0480;product=MULTISPECIES: MobC family replication-relaxation protein;Locus_tag=gene0480
Scaffold1	.	gene	556923	558782	.	-	.	ID=gene0481;Locus_tag=gene0481
Scaffold1	.	CDS	556923	558782	.	-	.	ID=gene0481;Parent=gene0481;product=type IV secretory system Conjugative DNA transfer family protein;Locus_tag=gene0481
Scaffold1	.	gene	560573	561598	.	-	.	ID=gene0482;Name=virB11;Locus_tag=gene0482
Scaffold1	.	CDS	560573	561598	.	-	.	ID=gene0482;Parent=gene0482;Name=virB11;product=MULTISPECIES: P-type DNA transfer ATPase VirB11;Locus_tag=gene0482
Scaffold1	.	gene	561588	562838	.	-	.	ID=gene0483;Name=virB10;Locus_tag=gene0483
Scaffold1	.	CDS	561588	562838	.	-	.	ID=gene0483;Parent=gene0483;Name=virB10;product=MULTISPECIES: VirB10/TraB/TrbI family type IV secretion system protein;Locus_tag=gene0483
Scaffold1	.	gene	562882	563787	.	-	.	ID=gene0484;Name=virB9;Locus_tag=gene0484
Scaffold1	.	CDS	562882	563787	.	-	.	ID=gene0484;Parent=gene0484;Name=virB9;product=type IV secretory pathway VirB9 component;Locus_tag=gene0484
Scaffold1	.	gene	563787	564470	.	-	.	ID=gene0485;Name=virB8;Locus_tag=gene0485
Scaffold1	.	CDS	563787	564470	.	-	.	ID=gene0485;Parent=gene0485;Name=virB8;product=MULTISPECIES: type IV secretion system protein;Locus_tag=gene0485
Scaffold1	.	gene	564463	564600	.	-	.	ID=gene0486;Locus_tag=gene0486
Scaffold1	.	CDS	564463	564600	.	-	.	ID=gene0486;Parent=gene0486;product=hypothetical protein;Locus_tag=gene0486
Scaffold1	.	gene	564686	565765	.	-	.	ID=gene0487;Name=virB6;Locus_tag=gene0487
Scaffold1	.	CDS	564686	565765	.	-	.	ID=gene0487;Parent=gene0487;Name=virB6;product=MULTISPECIES: type IV secretion system protein;Locus_tag=gene0487
Scaffold1	.	gene	565777	566004	.	-	.	ID=gene0488;Locus_tag=gene0488
Scaffold1	.	CDS	565777	566004	.	-	.	ID=gene0488;Parent=gene0488;product=MULTISPECIES: EexN family lipoprotein;Locus_tag=gene0488
Scaffold1	.	gene	566014	566718	.	-	.	ID=gene0489;Name=virB5;Locus_tag=gene0489
Scaffold1	.	CDS	566014	566718	.	-	.	ID=gene0489;Parent=gene0489;Name=virB5;product=MULTISPECIES: type IV secretion system protein;Locus_tag=gene0489
Scaffold1	.	gene	566736	569474	.	-	.	ID=gene0490;Name=virB4;Locus_tag=gene0490
Scaffold1	.	CDS	566736	569474	.	-	.	ID=gene0490;Parent=gene0490;Name=virB4;product=MULTISPECIES: VirB3 family type IV secretion system protein;Locus_tag=gene0490
Scaffold1	.	gene	569487	569780	.	-	.	ID=gene0491;Name=virB2;Locus_tag=gene0491
Scaffold1	.	CDS	569487	569780	.	-	.	ID=gene0491;Parent=gene0491;Name=virB2;product=MULTISPECIES: TrbC/VirB2 family protein;Locus_tag=gene0491
Scaffold1	.	gene	570274	570489	.	-	.	ID=gene0492;Name=virB1;Locus_tag=gene0492
Scaffold1	.	CDS	570274	570489	.	-	.	ID=gene0492;Parent=gene0492;Name=virB1;product=transglycosylase SLT domain protein;Locus_tag=gene0492
Scaffold1	.	gene	570562	570795	.	-	.	ID=gene0493;Locus_tag=gene0493
Scaffold1	.	CDS	570562	570795	.	-	.	ID=gene0493;Parent=gene0493;product=MULTISPECIES: hypothetical protein;Locus_tag=gene0493
Scaffold1	.	gene	571922	572023	.	+	.	ID=gene0494;Locus_tag=gene0494
Scaffold1	.	CDS	571922	572023	.	+	.	ID=gene0494;Parent=gene0494;product=transposase;Locus_tag=gene0494
Scaffold1	.	gene	572103	572756	.	-	.	ID=gene0495;Locus_tag=gene0495
Scaffold1	.	CDS	572103	572756	.	-	.	ID=gene0495;Parent=gene0495;product=MULTISPECIES: class I SAM-dependent methyltransferase;Locus_tag=gene0495
Scaffold1	.	gene	573297	573929	.	+	.	ID=gene0496;Locus_tag=gene0496
Scaffold1	.	CDS	573297	573929	.	+	.	ID=gene0496;Parent=gene0496;product=mucoid phenotype regulator RmpA;Locus_tag=gene0496
Scaffold1	.	gene	574305	574856	.	+	.	ID=gene0497;Locus_tag=gene0497
Scaffold1	.	CDS	574305	574856	.	+	.	ID=gene0497;Parent=gene0497;product=hypothetical protein;Locus_tag=gene0497
Scaffold1	.	gene	574929	575843	.	+	.	ID=gene0498;Name=pagO;Locus_tag=gene0498
Scaffold1	.	CDS	574929	575843	.	+	.	ID=gene0498;Parent=gene0498;Name=pagO;product=MULTISPECIES: DMT family transporter;Locus_tag=gene0498
Scaffold1	.	gene	576848	578077	.	-	.	ID=gene0499;Name=iroD;Locus_tag=gene0499
Scaffold1	.	CDS	576848	578077	.	-	.	ID=gene0499;Parent=gene0499;Name=iroD;product=MULTISPECIES: catecholate siderophore esterase IroD;Locus_tag=gene0499
Scaffold1	.	gene	578183	581827	.	-	.	ID=gene0500;Name=iroC;Locus_tag=gene0500
Scaffold1	.	CDS	578183	581827	.	-	.	ID=gene0500;Parent=gene0500;Name=iroC;product=MULTISPECIES: salmochelin/enterobactin export ABC transporter IroC;Locus_tag=gene0500
Scaffold1	.	gene	581965	583080	.	-	.	ID=gene0501;Name=iroB;Locus_tag=gene0501
Scaffold1	.	CDS	581965	583080	.	-	.	ID=gene0501;Parent=gene0501;Name=iroB;product=MULTISPECIES: salmochelin biosynthesis C-glycosyltransferase IroB;Locus_tag=gene0501
Scaffold1	.	gene	583952	586126	.	+	.	ID=gene0502;Name=fepA;Locus_tag=gene0502
Scaffold1	.	CDS	583952	586126	.	+	.	ID=gene0502;Parent=gene0502;Name=fepA;product=TonB-dependent siderophore receptor;Locus_tag=gene0502
Scaffold1	.	gene	586281	586526	.	-	.	ID=gene0503;Locus_tag=gene0503
Scaffold1	.	CDS	586281	586526	.	-	.	ID=gene0503;Parent=gene0503;product=MULTISPECIES: hypothetical protein;Locus_tag=gene0503
Scaffold1	.	gene	586562	586978	.	-	.	ID=gene0504;Name=mvpA;Locus_tag=gene0504
Scaffold1	.	CDS	586562	586978	.	-	.	ID=gene0504;Parent=gene0504;Name=mvpA;product=MULTISPECIES: type II toxin-antitoxin system VapC family toxin;Locus_tag=gene0504
Scaffold1	.	gene	586975	587205	.	-	.	ID=gene0505;Name=mvpT;Locus_tag=gene0505
Scaffold1	.	CDS	586975	587205	.	-	.	ID=gene0505;Parent=gene0505;Name=mvpT;product=MULTISPECIES: type II toxin-antitoxin system VapB family antitoxin;Locus_tag=gene0505
Scaffold1	.	gene	587648	588028	.	+	.	ID=gene0506;Locus_tag=gene0506
Scaffold1	.	CDS	587648	588028	.	+	.	ID=gene0506;Parent=gene0506;product=MULTISPECIES: YrzE family protein;Locus_tag=gene0506
Scaffold1	.	gene	588612	589118	.	+	.	ID=gene0507;Locus_tag=gene0507
Scaffold1	.	CDS	588612	589118	.	+	.	ID=gene0507;Parent=gene0507;product=transposase;Locus_tag=gene0507
Scaffold1	.	gene	589328	589939	.	+	.	ID=gene0508;Locus_tag=gene0508
Scaffold1	.	CDS	589328	589939	.	+	.	ID=gene0508;Parent=gene0508;product=transposase/IS protein;Locus_tag=gene0508
Scaffold1	.	gene	590538	591119	.	-	.	ID=gene0509;Locus_tag=gene0509
Scaffold1	.	CDS	590538	591119	.	-	.	ID=gene0509;Parent=gene0509;product=MULTISPECIES: DUF2857 domain-containing protein;Locus_tag=gene0509
Scaffold1	.	gene	591104	591286	.	-	.	ID=gene0510;Locus_tag=gene0510
Scaffold1	.	CDS	591104	591286	.	-	.	ID=gene0510;Parent=gene0510;product=MULTISPECIES: hypothetical protein;Locus_tag=gene0510
Scaffold1	.	gene	591308	591493	.	-	.	ID=gene0511;Name=alpA;Locus_tag=gene0511
Scaffold1	.	CDS	591308	591493	.	-	.	ID=gene0511;Parent=gene0511;Name=alpA;product=MULTISPECIES: AlpA family transcriptional regulator;Locus_tag=gene0511
Scaffold1	.	gene	591633	592559	.	-	.	ID=gene0512;Locus_tag=gene0512
Scaffold1	.	CDS	591633	592559	.	-	.	ID=gene0512;Parent=gene0512;product=hypothetical protein;Locus_tag=gene0512
Scaffold1	.	gene	593432	595453	.	-	.	ID=gene0513;Name=fyuA;Locus_tag=gene0513
Scaffold1	.	CDS	593432	595453	.	-	.	ID=gene0513;Parent=gene0513;Name=fyuA;product=MULTISPECIES: siderophore yersiniabactin receptor FyuA;Locus_tag=gene0513
Scaffold1	.	gene	595584	597161	.	-	.	ID=gene0514;Name=ybtE;Locus_tag=gene0514
Scaffold1	.	CDS	595584	597161	.	-	.	ID=gene0514;Parent=gene0514;Name=ybtE;product=MULTISPECIES: yersiniabactin biosynthesis salycil-AMP ligase YbtE;Locus_tag=gene0514
Scaffold1	.	gene	597165	597968	.	-	.	ID=gene0515;Name=ybtT;Locus_tag=gene0515
Scaffold1	.	CDS	597165	597968	.	-	.	ID=gene0515;Parent=gene0515;Name=ybtT;product=MULTISPECIES: yersiniabactin biosynthesis thioesterase YbtT;Locus_tag=gene0515
Scaffold1	.	gene	597965	599065	.	-	.	ID=gene0516;Name=ybtU;Locus_tag=gene0516
Scaffold1	.	CDS	597965	599065	.	-	.	ID=gene0516;Parent=gene0516;Name=ybtU;product=MULTISPECIES: yersiniabactin biosynthesis oxidoreductase YbtU;Locus_tag=gene0516
Scaffold1	.	gene	599062	608553	.	-	.	ID=gene0517;Locus_tag=gene0517
Scaffold1	.	CDS	599062	608553	.	-	.	ID=gene0517;Parent=gene0517;product=yersiniabactin polyketide synthase HMWP1;Locus_tag=gene0517
Scaffold1	.	gene	608641	614748	.	-	.	ID=gene0518;Locus_tag=gene0518
Scaffold1	.	CDS	608641	614748	.	-	.	ID=gene0518;Parent=gene0518;product=yersiniabactin non-ribosomal peptide synthetase HMWP2;Locus_tag=gene0518
Scaffold1	.	gene	614939	615898	.	-	.	ID=gene0519;Name=ybtA;Locus_tag=gene0519
Scaffold1	.	CDS	614939	615898	.	-	.	ID=gene0519;Parent=gene0519;Name=ybtA;product=MULTISPECIES: yersiniabactin transcriptional regulator YbtA;Locus_tag=gene0519
Scaffold1	.	gene	616155	617867	.	+	.	ID=gene0520;Name=irtA;Locus_tag=gene0520
Scaffold1	.	CDS	616155	617867	.	+	.	ID=gene0520;Parent=gene0520;Name=irtA;product=yersiniabactin ABC transporter ATP-binding/permease protein YbtP;Locus_tag=gene0520
Scaffold1	.	gene	617854	619656	.	+	.	ID=gene0521;Name=irtB;Locus_tag=gene0521
Scaffold1	.	CDS	617854	619656	.	+	.	ID=gene0521;Parent=gene0521;Name=irtB;product=ABC transporter ATP-binding protein;Locus_tag=gene0521
Scaffold1	.	gene	619649	620929	.	+	.	ID=gene0522;Name=ybtX;Locus_tag=gene0522
Scaffold1	.	CDS	619649	620929	.	+	.	ID=gene0522;Parent=gene0522;Name=ybtX;product=yersiniabactin-associated zinc MFS transporter YbtX;Locus_tag=gene0522
Scaffold1	.	gene	620957	622261	.	+	.	ID=gene0523;Name=mbtI;Locus_tag=gene0523
Scaffold1	.	CDS	620957	622261	.	+	.	ID=gene0523;Parent=gene0523;Name=mbtI;product=MULTISPECIES: yersiniabactin biosynthesis salicylate synthase Irp9/YbtS;Locus_tag=gene0523
Scaffold1	.	gene	622455	623717	.	-	.	ID=gene0524;Locus_tag=gene0524
Scaffold1	.	CDS	622455	623717	.	-	.	ID=gene0524;Parent=gene0524;product=tyrosine-type recombinase/integrase;Locus_tag=gene0524
Scaffold1	.	gene	623879	623954	.	.	.	ID=gene0525
Scaffold1	.	tRNA	623879	623954	.	.	.	ID=gene0525;Parent=gene0525;product=tRNA-Asn;Locus_tag=gene0525
Scaffold1	.	gene	624147	625583	.	+	.	ID=gene0526;Name=norM;Locus_tag=gene0526
Scaffold1	.	CDS	624147	625583	.	+	.	ID=gene0526;Parent=gene0526;Name=norM;product=MULTISPECIES: EmmdR/YeeO family multidrug/toxin efflux MATE transporter;Locus_tag=gene0526
Scaffold1	.	gene	625712	625787	.	.	.	ID=gene0527
Scaffold1	.	tRNA	625712	625787	.	.	.	ID=gene0527;Parent=gene0527;product=tRNA-Asn;Locus_tag=gene0527
Scaffold1	.	gene	625949	627403	.	-	.	ID=gene0528;Name=amn;Locus_tag=gene0528
Scaffold1	.	CDS	625949	627403	.	-	.	ID=gene0528;Parent=gene0528;Name=amn;product=MULTISPECIES: AMP nucleosidase;Locus_tag=gene0528
Scaffold1	.	gene	627533	627778	.	-	.	ID=gene0529;Name=pmrD;Locus_tag=gene0529
Scaffold1	.	CDS	627533	627778	.	-	.	ID=gene0529;Parent=gene0529;Name=pmrD;product=MULTISPECIES: signal transduction protein PmrD;Locus_tag=gene0529
Scaffold1	.	gene	628051	629673	.	+	.	ID=gene0530;Name=yvaK;Locus_tag=gene0530
Scaffold1	.	CDS	628051	629673	.	+	.	ID=gene0530;Parent=gene0530;Name=yvaK;product=alpha/beta hydrolase;Locus_tag=gene0530
Scaffold1	.	gene	629584	630516	.	-	.	ID=gene0531;Locus_tag=gene0531
Scaffold1	.	CDS	629584	630516	.	-	.	ID=gene0531;Parent=gene0531;product=MULTISPECIES: nucleoside recognition domain-containing protein;Locus_tag=gene0531
Scaffold1	.	gene	630636	631613	.	-	.	ID=gene0532;Name=acuI;Locus_tag=gene0532
Scaffold1	.	CDS	630636	631613	.	-	.	ID=gene0532;Parent=gene0532;Name=acuI;product=MULTISPECIES: MDR family oxidoreductase;Locus_tag=gene0532
Scaffold1	.	gene	631610	632314	.	-	.	ID=gene0533;Name=nemR;Locus_tag=gene0533
Scaffold1	.	CDS	631610	632314	.	-	.	ID=gene0533;Parent=gene0533;Name=nemR;product=TetR/AcrR family transcriptional regulator;Locus_tag=gene0533
Scaffold1	.	gene	632905	634539	.	+	.	ID=gene0534;Name=nhaK;Locus_tag=gene0534
Scaffold1	.	CDS	632905	634539	.	+	.	ID=gene0534;Parent=gene0534;Name=nhaK;product=MULTISPECIES: Na+/H+ antiporter;Locus_tag=gene0534
Scaffold1	.	gene	634634	634709	.	.	.	ID=gene0535
Scaffold1	.	tRNA	634634	634709	.	.	.	ID=gene0535;Parent=gene0535;product=tRNA-Asn;Locus_tag=gene0535
Scaffold1	.	gene	635040	635957	.	+	.	ID=gene0536;Name=nac;Locus_tag=gene0536
Scaffold1	.	CDS	635040	635957	.	+	.	ID=gene0536;Parent=gene0536;Name=nac;product=nitrogen assimilation transcriptional regulator NAC;Locus_tag=gene0536
Scaffold1	.	gene	636064	637014	.	+	.	ID=gene0537;Name=cbl;Locus_tag=gene0537
Scaffold1	.	CDS	636064	637014	.	+	.	ID=gene0537;Parent=gene0537;Name=cbl;product=MULTISPECIES: HTH-type transcriptional regulator Cbl;Locus_tag=gene0537
Scaffold1	.	gene	637093	638034	.	+	.	ID=gene0538;Name=erfK;Locus_tag=gene0538
Scaffold1	.	CDS	637093	638034	.	+	.	ID=gene0538;Parent=gene0538;Name=erfK;product=L,D-transpeptidase;Locus_tag=gene0538
Scaffold1	.	gene	638413	639108	.	-	.	ID=gene0539;Name=bpeT;Locus_tag=gene0539
Scaffold1	.	CDS	638413	639108	.	-	.	ID=gene0539;Parent=gene0539;Name=bpeT;product=LysR substrate-binding domain-containing protein;Locus_tag=gene0539
Scaffold1	.	gene	639517	639592	.	.	.	ID=gene0540
Scaffold1	.	tRNA	639517	639592	.	.	.	ID=gene0540;Parent=gene0540;product=tRNA-Asn;Locus_tag=gene0540
Scaffold1	.	gene	639693	640490	.	-	.	ID=gene0541;Name=mtfA;Locus_tag=gene0541
Scaffold1	.	CDS	639693	640490	.	-	.	ID=gene0541;Parent=gene0541;Name=mtfA;product=DgsA anti-repressor MtfA;Locus_tag=gene0541
Scaffold1	.	gene	640584	640673	.	.	.	ID=gene0542
Scaffold1	.	tRNA	640584	640673	.	.	.	ID=gene0542;Parent=gene0542;product=tRNA-Ser;Locus_tag=gene0542
Scaffold1	.	gene	640786	641778	.	-	.	ID=gene0543;Locus_tag=gene0543
Scaffold1	.	CDS	640786	641778	.	-	.	ID=gene0543;Parent=gene0543;product=tyrosine-type recombinase/integrase;Locus_tag=gene0543
Scaffold1	.	gene	641780	642007	.	-	.	ID=gene0544;Locus_tag=gene0544
Scaffold1	.	CDS	641780	642007	.	-	.	ID=gene0544;Parent=gene0544;product=MULTISPECIES: DUF4224 domain-containing protein;Locus_tag=gene0544
Scaffold1	.	gene	642315	642758	.	-	.	ID=gene0545;Locus_tag=gene0545
Scaffold1	.	CDS	642315	642758	.	-	.	ID=gene0545;Parent=gene0545;product=hypothetical protein;Locus_tag=gene0545
Scaffold1	.	gene	642761	642937	.	-	.	ID=gene0546;Locus_tag=gene0546
Scaffold1	.	CDS	642761	642937	.	-	.	ID=gene0546;Parent=gene0546;product=hypothetical protein;Locus_tag=gene0546
Scaffold1	.	gene	642934	643149	.	-	.	ID=gene0547;Locus_tag=gene0547
Scaffold1	.	CDS	642934	643149	.	-	.	ID=gene0547;Parent=gene0547;product=Uncharacterised protein;Locus_tag=gene0547
Scaffold1	.	gene	643149	643763	.	-	.	ID=gene0548;Locus_tag=gene0548
Scaffold1	.	CDS	643149	643763	.	-	.	ID=gene0548;Parent=gene0548;product=ead/Ea22-like family protein;Locus_tag=gene0548
Scaffold1	.	gene	643760	644494	.	-	.	ID=gene0549;Locus_tag=gene0549
Scaffold1	.	CDS	643760	644494	.	-	.	ID=gene0549;Parent=gene0549;product=hypothetical protein;Locus_tag=gene0549
Scaffold1	.	gene	644491	644907	.	-	.	ID=gene0550;Locus_tag=gene0550
Scaffold1	.	CDS	644491	644907	.	-	.	ID=gene0550;Parent=gene0550;product=hypothetical protein;Locus_tag=gene0550
Scaffold1	.	gene	644904	645038	.	-	.	ID=gene0551;Locus_tag=gene0551
Scaffold1	.	CDS	644904	645038	.	-	.	ID=gene0551;Parent=gene0551;product=hypothetical protein;Locus_tag=gene0551
Scaffold1	.	gene	645035	645820	.	-	.	ID=gene0552;Name=parB;Locus_tag=gene0552
Scaffold1	.	CDS	645035	645820	.	-	.	ID=gene0552;Parent=gene0552;Name=parB;product=ParB/RepB/Spo0J family partition protein;Locus_tag=gene0552
Scaffold1	.	gene	645820	646119	.	-	.	ID=gene0553;Locus_tag=gene0553
Scaffold1	.	CDS	645820	646119	.	-	.	ID=gene0553;Parent=gene0553;product=MULTISPECIES: hypothetical protein;Locus_tag=gene0553
Scaffold1	.	gene	646207	647124	.	-	.	ID=gene0554;Name=rdgC;Locus_tag=gene0554
Scaffold1	.	CDS	646207	647124	.	-	.	ID=gene0554;Parent=gene0554;Name=rdgC;product=MULTISPECIES: recombination-associated protein RdgC;Locus_tag=gene0554
Scaffold1	.	gene	647839	648534	.	-	.	ID=gene0555;Name=lexA;Locus_tag=gene0555
Scaffold1	.	CDS	647839	648534	.	-	.	ID=gene0555;Parent=gene0555;Name=lexA;product=helix-turn-helix transcriptional regulator;Locus_tag=gene0555
Scaffold1	.	gene	648909	649370	.	+	.	ID=gene0556;Locus_tag=gene0556
Scaffold1	.	CDS	648909	649370	.	+	.	ID=gene0556;Parent=gene0556;product=MULTISPECIES: YmfL family putative regulatory protein;Locus_tag=gene0556
Scaffold1	.	gene	649777	650760	.	+	.	ID=gene0557;Locus_tag=gene0557
Scaffold1	.	CDS	649777	650760	.	+	.	ID=gene0557;Parent=gene0557;product=helix-turn-helix domain-containing protein;Locus_tag=gene0557
Scaffold1	.	gene	650757	651566	.	+	.	ID=gene0558;Name=dam;Locus_tag=gene0558
Scaffold1	.	CDS	650757	651566	.	+	.	ID=gene0558;Parent=gene0558;Name=dam;product=Dam family site-specific DNA-(adenine-N6)-methyltransferase;Locus_tag=gene0558
Scaffold1	.	gene	651576	651953	.	+	.	ID=gene0559;Name=rusA;Locus_tag=gene0559
Scaffold1	.	CDS	651576	651953	.	+	.	ID=gene0559;Parent=gene0559;Name=rusA;product=MULTISPECIES: RusA family crossover junction endodeoxyribonuclease;Locus_tag=gene0559
Scaffold1	.	gene	652038	652946	.	+	.	ID=gene0560;Locus_tag=gene0560
Scaffold1	.	CDS	652038	652946	.	+	.	ID=gene0560;Parent=gene0560;product=hypothetical protein;Locus_tag=gene0560
Scaffold1	.	gene	652960	653538	.	+	.	ID=gene0561;Locus_tag=gene0561
Scaffold1	.	CDS	652960	653538	.	+	.	ID=gene0561;Parent=gene0561;product=DUF1133 family protein;Locus_tag=gene0561
Scaffold1	.	gene	653611	654279	.	-	.	ID=gene0562;Locus_tag=gene0562
Scaffold1	.	CDS	653611	654279	.	-	.	ID=gene0562;Parent=gene0562;product=hypothetical protein;Locus_tag=gene0562
Scaffold1	.	gene	654376	654771	.	+	.	ID=gene0563;Locus_tag=gene0563
Scaffold1	.	CDS	654376	654771	.	+	.	ID=gene0563;Parent=gene0563;product=MULTISPECIES: phage holin family protein;Locus_tag=gene0563
Scaffold1	.	gene	654758	655039	.	+	.	ID=gene0564;Locus_tag=gene0564
Scaffold1	.	CDS	654758	655039	.	+	.	ID=gene0564;Parent=gene0564;product=MULTISPECIES: phage holin family protein;Locus_tag=gene0564
Scaffold1	.	gene	655039	655668	.	+	.	ID=gene0565;Locus_tag=gene0565
Scaffold1	.	CDS	655039	655668	.	+	.	ID=gene0565;Parent=gene0565;product=glycoside hydrolase family 19 protein;Locus_tag=gene0565
Scaffold1	.	gene	655861	656091	.	+	.	ID=gene0566;Locus_tag=gene0566
Scaffold1	.	CDS	655861	656091	.	+	.	ID=gene0566;Parent=gene0566;product=Uncharacterised protein;Locus_tag=gene0566
Scaffold1	.	gene	656449	656694	.	+	.	ID=gene0567;Locus_tag=gene0567
Scaffold1	.	CDS	656449	656694	.	+	.	ID=gene0567;Parent=gene0567;product=MULTISPECIES: DUF2560 family protein;Locus_tag=gene0567
Scaffold1	.	gene	656810	657295	.	+	.	ID=gene0568;Locus_tag=gene0568
Scaffold1	.	CDS	656810	657295	.	+	.	ID=gene0568;Parent=gene0568;product=hypothetical protein;Locus_tag=gene0568
Scaffold1	.	gene	657364	657654	.	+	.	ID=gene0569;Name=mcrA;Locus_tag=gene0569
Scaffold1	.	CDS	657364	657654	.	+	.	ID=gene0569;Parent=gene0569;Name=mcrA;product=HNH endonuclease;Locus_tag=gene0569
Scaffold1	.	gene	657667	657876	.	+	.	ID=gene0570;Locus_tag=gene0570
Scaffold1	.	CDS	657667	657876	.	+	.	ID=gene0570;Parent=gene0570;product=hypothetical protein;Locus_tag=gene0570
Scaffold1	.	gene	657998	658432	.	+	.	ID=gene0571;Locus_tag=gene0571
Scaffold1	.	CDS	657998	658432	.	+	.	ID=gene0571;Parent=gene0571;product=MULTISPECIES: hypothetical protein;Locus_tag=gene0571
Scaffold1	.	gene	658442	659974	.	+	.	ID=gene0572;Locus_tag=gene0572
Scaffold1	.	CDS	658442	659974	.	+	.	ID=gene0572;Parent=gene0572;product=MULTISPECIES: terminase large subunit;Locus_tag=gene0572
Scaffold1	.	gene	659977	661254	.	+	.	ID=gene0573;Locus_tag=gene0573
Scaffold1	.	CDS	659977	661254	.	+	.	ID=gene0573;Parent=gene0573;product=MULTISPECIES: phage portal protein;Locus_tag=gene0573
Scaffold1	.	gene	661272	661940	.	+	.	ID=gene0574;Locus_tag=gene0574
Scaffold1	.	CDS	661272	661940	.	+	.	ID=gene0574;Parent=gene0574;product=MULTISPECIES: HK97 family phage prohead protease;Locus_tag=gene0574
Scaffold1	.	gene	661952	663115	.	+	.	ID=gene0575;Locus_tag=gene0575
Scaffold1	.	CDS	661952	663115	.	+	.	ID=gene0575;Parent=gene0575;product=phage major capsid protein;Locus_tag=gene0575
Scaffold1	.	gene	663342	663668	.	+	.	ID=gene0576;Locus_tag=gene0576
Scaffold1	.	CDS	663342	663668	.	+	.	ID=gene0576;Parent=gene0576;product=head-tail connector protein;Locus_tag=gene0576
Scaffold1	.	gene	663943	664275	.	+	.	ID=gene0577;Locus_tag=gene0577
Scaffold1	.	CDS	663943	664275	.	+	.	ID=gene0577;Parent=gene0577;product=MULTISPECIES: phage head closure protein;Locus_tag=gene0577
Scaffold1	.	gene	664268	664807	.	+	.	ID=gene0578;Locus_tag=gene0578
Scaffold1	.	CDS	664268	664807	.	+	.	ID=gene0578;Parent=gene0578;product=MULTISPECIES: HK97 gp10 family phage protein;Locus_tag=gene0578
Scaffold1	.	gene	665226	665717	.	+	.	ID=gene0579;Locus_tag=gene0579
Scaffold1	.	CDS	665226	665717	.	+	.	ID=gene0579;Parent=gene0579;product=MULTISPECIES: phage tail tube protein;Locus_tag=gene0579
Scaffold1	.	gene	665761	666114	.	+	.	ID=gene0580;Locus_tag=gene0580
Scaffold1	.	CDS	665761	666114	.	+	.	ID=gene0580;Parent=gene0580;product=MULTISPECIES: phage tail assembly chaperone family protein, TAC;Locus_tag=gene0580
Scaffold1	.	gene	666147	666410	.	+	.	ID=gene0581;Locus_tag=gene0581
Scaffold1	.	CDS	666147	666410	.	+	.	ID=gene0581;Parent=gene0581;product=MULTISPECIES: hypothetical protein;Locus_tag=gene0581
Scaffold1	.	gene	666988	669435	.	+	.	ID=gene0582;Name=sadA;Locus_tag=gene0582
Scaffold1	.	CDS	666988	669435	.	+	.	ID=gene0582;Parent=gene0582;Name=sadA;product=phage tail tape measure protein;Locus_tag=gene0582
Scaffold1	.	gene	669435	669914	.	+	.	ID=gene0583;Locus_tag=gene0583
Scaffold1	.	CDS	669435	669914	.	+	.	ID=gene0583;Parent=gene0583;product=MULTISPECIES: hypothetical protein;Locus_tag=gene0583
Scaffold1	.	gene	669901	670383	.	+	.	ID=gene0584;Locus_tag=gene0584
Scaffold1	.	CDS	669901	670383	.	+	.	ID=gene0584;Parent=gene0584;product=MULTISPECIES: DUF1833 family protein;Locus_tag=gene0584
Scaffold1	.	gene	670391	670777	.	+	.	ID=gene0585;Locus_tag=gene0585
Scaffold1	.	CDS	670391	670777	.	+	.	ID=gene0585;Parent=gene0585;product=MULTISPECIES: hypothetical protein;Locus_tag=gene0585
Scaffold1	.	gene	670774	673842	.	+	.	ID=gene0586;Locus_tag=gene0586
Scaffold1	.	CDS	670774	673842	.	+	.	ID=gene0586;Parent=gene0586;product=host specificity factor TipJ family phage tail protein;Locus_tag=gene0586
Scaffold1	.	gene	673918	676260	.	+	.	ID=gene0587;Name=sadA;Locus_tag=gene0587
Scaffold1	.	CDS	673918	676260	.	+	.	ID=gene0587;Parent=gene0587;Name=sadA;product=SGNH/GDSL hydrolase family protein;Locus_tag=gene0587
Scaffold1	.	gene	676326	677060	.	-	.	ID=gene0588;Locus_tag=gene0588
Scaffold1	.	CDS	676326	677060	.	-	.	ID=gene0588;Parent=gene0588;product=hypothetical protein;Locus_tag=gene0588
Scaffold1	.	gene	677073	679226	.	-	.	ID=gene0589;Locus_tag=gene0589
Scaffold1	.	CDS	677073	679226	.	-	.	ID=gene0589;Parent=gene0589;product=hypothetical protein;Locus_tag=gene0589
Scaffold1	.	gene	679317	679895	.	+	.	ID=gene0590;Name=gin;Locus_tag=gene0590
Scaffold1	.	CDS	679317	679895	.	+	.	ID=gene0590;Parent=gene0590;Name=gin;product=MULTISPECIES: recombinase family protein;Locus_tag=gene0590
Scaffold1	.	gene	680977	681216	.	+	.	ID=gene0591;Name=umuD;Locus_tag=gene0591
Scaffold1	.	CDS	680977	681216	.	+	.	ID=gene0591;Parent=gene0591;Name=umuD;product=hypothetical protein;Locus_tag=gene0591
Scaffold1	.	gene	681219	681545	.	+	.	ID=gene0592;Name=umuD;Locus_tag=gene0592
Scaffold1	.	CDS	681219	681545	.	+	.	ID=gene0592;Parent=gene0592;Name=umuD;product=hypothetical protein;Locus_tag=gene0592
Scaffold1	.	gene	682037	683182	.	-	.	ID=gene0593;Name=ompN;Locus_tag=gene0593
Scaffold1	.	CDS	682037	683182	.	-	.	ID=gene0593;Parent=gene0593;Name=ompN;product=MULTISPECIES: porin OmpC;Locus_tag=gene0593
Scaffold1	.	gene	683721	684002	.	+	.	ID=gene0594;Locus_tag=gene0594
Scaffold1	.	CDS	683721	684002	.	+	.	ID=gene0594;Parent=gene0594;product=MULTISPECIES: cell division protein DrpB;Locus_tag=gene0594
Scaffold1	.	gene	684045	684752	.	+	.	ID=gene0595;Locus_tag=gene0595
Scaffold1	.	CDS	684045	684752	.	+	.	ID=gene0595;Parent=gene0595;product=MULTISPECIES: phosphohydrolase;Locus_tag=gene0595
Scaffold1	.	gene	684829	686229	.	+	.	ID=gene0596;Name=dcm;Locus_tag=gene0596
Scaffold1	.	CDS	684829	686229	.	+	.	ID=gene0596;Parent=gene0596;Name=dcm;product=DNA cytosine methyltransferase;Locus_tag=gene0596
Scaffold1	.	gene	686207	686704	.	+	.	ID=gene0597;Name=vsr;Locus_tag=gene0597
Scaffold1	.	CDS	686207	686704	.	+	.	ID=gene0597;Parent=gene0597;Name=vsr;product=Very-short-patch mismatch repair endonuclease (G-T specific);Locus_tag=gene0597
Scaffold1	.	gene	686679	687590	.	-	.	ID=gene0598;Name=pecM;Locus_tag=gene0598
Scaffold1	.	CDS	686679	687590	.	-	.	ID=gene0598;Parent=gene0598;Name=pecM;product=MULTISPECIES: drug/metabolite exporter YedA;Locus_tag=gene0598
Scaffold1	.	gene	687774	688685	.	+	.	ID=gene0599;Locus_tag=gene0599
Scaffold1	.	CDS	687774	688685	.	+	.	ID=gene0599;Parent=gene0599;product=DUF808 domain-containing protein;Locus_tag=gene0599
Scaffold1	.	gene	688801	690480	.	+	.	ID=gene0600;Name=yedQ;Locus_tag=gene0600
Scaffold1	.	CDS	688801	690480	.	+	.	ID=gene0600;Parent=gene0600;Name=yedQ;product=MULTISPECIES: cellulose biosynthesis regulator diguanylate cyclase DgcQ;Locus_tag=gene0600
Scaffold1	.	gene	690780	691004	.	-	.	ID=gene0601;Locus_tag=gene0601
Scaffold1	.	CDS	690780	691004	.	-	.	ID=gene0601;Parent=gene0601;product=hypothetical protein;Locus_tag=gene0601
Scaffold1	.	gene	691135	691326	.	+	.	ID=gene0602;Locus_tag=gene0602
Scaffold1	.	CDS	691135	691326	.	+	.	ID=gene0602;Parent=gene0602;product=MULTISPECIES: protein DsrB;Locus_tag=gene0602
Scaffold1	.	gene	691359	691982	.	-	.	ID=gene0603;Name=rcsA;Locus_tag=gene0603
Scaffold1	.	CDS	691359	691982	.	-	.	ID=gene0603;Parent=gene0603;Name=rcsA;product=MULTISPECIES: transcriptional regulator RcsA;Locus_tag=gene0603
Scaffold1	.	gene	692358	692789	.	+	.	ID=gene0604;Locus_tag=gene0604
Scaffold1	.	CDS	692358	692789	.	+	.	ID=gene0604;Parent=gene0604;product=lipoprotein YedD;Locus_tag=gene0604
Scaffold1	.	gene	692831	694318	.	-	.	ID=gene0605;Name=amyA;Locus_tag=gene0605
Scaffold1	.	CDS	692831	694318	.	-	.	ID=gene0605;Parent=gene0605;Name=amyA;product=alpha-amylase;Locus_tag=gene0605
Scaffold1	.	gene	694552	695319	.	+	.	ID=gene0606;Name=tcyA;Locus_tag=gene0606
Scaffold1	.	CDS	694552	695319	.	+	.	ID=gene0606;Parent=gene0606;Name=tcyA;product=Cystine-binding periplasmic protein precursor;Locus_tag=gene0606
Scaffold1	.	gene	695415	696401	.	+	.	ID=gene0607;Name=dcyD;Locus_tag=gene0607
Scaffold1	.	CDS	695415	696401	.	+	.	ID=gene0607;Parent=gene0607;Name=dcyD;product=MULTISPECIES: D-cysteine desulfhydrase;Locus_tag=gene0607
Scaffold1	.	gene	696417	697085	.	+	.	ID=gene0608;Name=tcyB;Locus_tag=gene0608
Scaffold1	.	CDS	696417	697085	.	+	.	ID=gene0608;Parent=gene0608;Name=tcyB;product=MULTISPECIES: cystine ABC transporter permease;Locus_tag=gene0608
Scaffold1	.	gene	697082	697834	.	+	.	ID=gene0609;Name=tcyC;Locus_tag=gene0609
Scaffold1	.	CDS	697082	697834	.	+	.	ID=gene0609;Parent=gene0609;Name=tcyC;product=MULTISPECIES: L-cystine ABC transporter ATP-binding protein TcyN;Locus_tag=gene0609
Scaffold1	.	gene	698152	698874	.	+	.	ID=gene0610;Name=sdiA;Locus_tag=gene0610
Scaffold1	.	CDS	698152	698874	.	+	.	ID=gene0610;Parent=gene0610;Name=sdiA;product=MULTISPECIES: transcriptional regulator SdiA;Locus_tag=gene0610
Scaffold1	.	gene	698942	699166	.	-	.	ID=gene0611;Locus_tag=gene0611
Scaffold1	.	CDS	698942	699166	.	-	.	ID=gene0611;Parent=gene0611;product=MULTISPECIES: DUF2594 family protein;Locus_tag=gene0611
Scaffold1	.	gene	699628	700284	.	+	.	ID=gene0612;Name=uvrY;Locus_tag=gene0612
Scaffold1	.	CDS	699628	700284	.	+	.	ID=gene0612;Parent=gene0612;Name=uvrY;product=MULTISPECIES: UvrY/SirA/GacA family response regulator transcription factor;Locus_tag=gene0612
Scaffold1	.	gene	700281	702113	.	+	.	ID=gene0613;Name=uvrC;Locus_tag=gene0613
Scaffold1	.	CDS	700281	702113	.	+	.	ID=gene0613;Parent=gene0613;Name=uvrC;product=MULTISPECIES: excinuclease ABC subunit UvrC;Locus_tag=gene0613
Scaffold1	.	gene	702171	702719	.	+	.	ID=gene0614;Name=pgsA;Locus_tag=gene0614
Scaffold1	.	CDS	702171	702719	.	+	.	ID=gene0614;Parent=gene0614;Name=pgsA;product=MULTISPECIES: CDP-diacylglycerol--glycerol-3-phosphate 3-phosphatidyltransferase;Locus_tag=gene0614
Scaffold1	.	gene	702870	702945	.	.	.	ID=gene0615
Scaffold1	.	tRNA	702870	702945	.	.	.	ID=gene0615;Parent=gene0615;product=tRNA-Gly;Locus_tag=gene0615
Scaffold1	.	gene	702986	703059	.	.	.	ID=gene0616
Scaffold1	.	tRNA	702986	703059	.	.	.	ID=gene0616;Parent=gene0616;product=tRNA-Cys;Locus_tag=gene0616
Scaffold1	.	gene	703073	703159	.	.	.	ID=gene0617
Scaffold1	.	tRNA	703073	703159	.	.	.	ID=gene0617;Parent=gene0617;product=tRNA-Leu;Locus_tag=gene0617
Scaffold1	.	gene	703388	704269	.	+	.	ID=gene0618;Name=dapA;Locus_tag=gene0618
Scaffold1	.	CDS	703388	704269	.	+	.	ID=gene0618;Parent=gene0618;Name=dapA;product=MULTISPECIES: dihydrodipicolinate synthase family protein;Locus_tag=gene0618
Scaffold1	.	gene	704368	705036	.	+	.	ID=gene0619;Locus_tag=gene0619
Scaffold1	.	CDS	704368	705036	.	+	.	ID=gene0619;Parent=gene0619;product=MULTISPECIES: YecA family protein;Locus_tag=gene0619
Scaffold1	.	gene	705061	706203	.	-	.	ID=gene0620;Name=tyrP;Locus_tag=gene0620
Scaffold1	.	CDS	705061	706203	.	-	.	ID=gene0620;Parent=gene0620;Name=tyrP;product=Tyrosine permease;Locus_tag=gene0620
Scaffold1	.	gene	706464	706703	.	+	.	ID=gene0621;Locus_tag=gene0621
Scaffold1	.	CDS	706464	706703	.	+	.	ID=gene0621;Parent=gene0621;product=MULTISPECIES: YecH family protein;Locus_tag=gene0621
Scaffold1	.	gene	706739	707236	.	-	.	ID=gene0622;Name=ftnA;Locus_tag=gene0622
Scaffold1	.	CDS	706739	707236	.	-	.	ID=gene0622;Parent=gene0622;Name=ftnA;product=MULTISPECIES: non-heme ferritin;Locus_tag=gene0622
Scaffold1	.	gene	707644	708282	.	+	.	ID=gene0623;Name=rpiB;Locus_tag=gene0623
Scaffold1	.	CDS	707644	708282	.	+	.	ID=gene0623;Parent=gene0623;Name=rpiB;product=RpiB/LacA/LacB family sugar-phosphate isomerase;Locus_tag=gene0623
Scaffold1	.	gene	708332	709753	.	-	.	ID=gene0624;Name=mdtD;Locus_tag=gene0624
Scaffold1	.	CDS	708332	709753	.	-	.	ID=gene0624;Parent=gene0624;Name=mdtD;product=MFS transporter;Locus_tag=gene0624
Scaffold1	.	gene	709904	710155	.	+	.	ID=gene0625;Locus_tag=gene0625
Scaffold1	.	CDS	709904	710155	.	+	.	ID=gene0625;Parent=gene0625;product=MULTISPECIES: DUF2766 family protein;Locus_tag=gene0625
Scaffold1	.	gene	710193	711755	.	-	.	ID=gene0626;Name=togT;Locus_tag=gene0626
Scaffold1	.	CDS	710193	711755	.	-	.	ID=gene0626;Parent=gene0626;Name=togT;product=Oligogalacturonide transporter;Locus_tag=gene0626
Scaffold1	.	gene	711999	712508	.	-	.	ID=gene0627;Name=ftnB;Locus_tag=gene0627
Scaffold1	.	CDS	711999	712508	.	-	.	ID=gene0627;Parent=gene0627;Name=ftnB;product=MULTISPECIES: non-heme ferritin-like protein;Locus_tag=gene0627
Scaffold1	.	gene	713399	714379	.	+	.	ID=gene0628;Name=araF;Locus_tag=gene0628
Scaffold1	.	CDS	713399	714379	.	+	.	ID=gene0628;Parent=gene0628;Name=araF;product=MULTISPECIES: arabinose ABC transporter substrate-binding protein;Locus_tag=gene0628
Scaffold1	.	gene	714442	715956	.	+	.	ID=gene0629;Name=araG;Locus_tag=gene0629
Scaffold1	.	CDS	714442	715956	.	+	.	ID=gene0629;Parent=gene0629;Name=araG;product=MULTISPECIES: L-arabinose ABC transporter ATP-binding protein AraG;Locus_tag=gene0629
Scaffold1	.	gene	715971	716951	.	+	.	ID=gene0630;Name=araH;Locus_tag=gene0630
Scaffold1	.	CDS	715971	716951	.	+	.	ID=gene0630;Parent=gene0630;Name=araH;product=MULTISPECIES: L-arabinose ABC transporter permease AraH;Locus_tag=gene0630
Scaffold1	.	gene	717113	717901	.	+	.	ID=gene0631;Name=otsB;Locus_tag=gene0631
Scaffold1	.	CDS	717113	717901	.	+	.	ID=gene0631;Parent=gene0631;Name=otsB;product=MULTISPECIES: trehalose-phosphatase;Locus_tag=gene0631
Scaffold1	.	gene	717876	719300	.	+	.	ID=gene0632;Name=otsA;Locus_tag=gene0632
Scaffold1	.	CDS	717876	719300	.	+	.	ID=gene0632;Parent=gene0632;Name=otsA;product=alpha,alpha-trehalose-phosphate synthase;Locus_tag=gene0632
Scaffold1	.	gene	719324	719752	.	-	.	ID=gene0633;Name=uspC;Locus_tag=gene0633
Scaffold1	.	CDS	719324	719752	.	-	.	ID=gene0633;Parent=gene0633;Name=uspC;product=MULTISPECIES: universal stress protein UspC;Locus_tag=gene0633
Scaffold1	.	gene	720105	721688	.	+	.	ID=gene0634;Name=togT;Locus_tag=gene0634
Scaffold1	.	CDS	720105	721688	.	+	.	ID=gene0634;Parent=gene0634;Name=togT;product=MFS transporter;Locus_tag=gene0634
Scaffold1	.	gene	721693	722832	.	+	.	ID=gene0635;Name=yteR;Locus_tag=gene0635
Scaffold1	.	CDS	721693	722832	.	+	.	ID=gene0635;Parent=gene0635;Name=yteR;product=MULTISPECIES: glycoside hydrolase family 105 protein;Locus_tag=gene0635
Scaffold1	.	gene	722894	724627	.	-	.	ID=gene0636;Name=argS;Locus_tag=gene0636
Scaffold1	.	CDS	722894	724627	.	-	.	ID=gene0636;Parent=gene0636;Name=argS;product=MULTISPECIES: arginine--tRNA ligase;Locus_tag=gene0636
Scaffold1	.	gene	724863	725432	.	+	.	ID=gene0637;Locus_tag=gene0637
Scaffold1	.	CDS	724863	725432	.	+	.	ID=gene0637;Parent=gene0637;product=MULTISPECIES: VOC family protein;Locus_tag=gene0637
Scaffold1	.	gene	725509	726252	.	+	.	ID=gene0638;Name=cutC;Locus_tag=gene0638
Scaffold1	.	CDS	725509	726252	.	+	.	ID=gene0638;Parent=gene0638;Name=cutC;product=MULTISPECIES: copper homeostasis protein CutC;Locus_tag=gene0638
Scaffold1	.	gene	726334	727338	.	-	.	ID=gene0639;Name=cmoB;Locus_tag=gene0639
Scaffold1	.	CDS	726334	727338	.	-	.	ID=gene0639;Parent=gene0639;Name=cmoB;product=MULTISPECIES: tRNA 5-methoxyuridine(34)/uridine 5-oxyacetic acid(34) synthase CmoB;Locus_tag=gene0639
Scaffold1	.	gene	727335	728078	.	-	.	ID=gene0640;Name=cmoA;Locus_tag=gene0640
Scaffold1	.	CDS	727335	728078	.	-	.	ID=gene0640;Parent=gene0640;Name=cmoA;product=MULTISPECIES: carboxy-S-adenosyl-L-methionine synthase CmoA;Locus_tag=gene0640
Scaffold1	.	gene	728118	728513	.	-	.	ID=gene0641;Locus_tag=gene0641
Scaffold1	.	CDS	728118	728513	.	-	.	ID=gene0641;Parent=gene0641;product=MULTISPECIES: MAPEG family protein;Locus_tag=gene0641
Scaffold1	.	gene	728566	729384	.	-	.	ID=gene0642;Locus_tag=gene0642
Scaffold1	.	CDS	728566	729384	.	-	.	ID=gene0642;Parent=gene0642;product=DUF72 domain-containing protein;Locus_tag=gene0642
Scaffold1	.	gene	729381	729947	.	-	.	ID=gene0643;Name=rutB;Locus_tag=gene0643
Scaffold1	.	CDS	729381	729947	.	-	.	ID=gene0643;Parent=gene0643;Name=rutB;product=MULTISPECIES: hydrolase;Locus_tag=gene0643
Scaffold1	.	gene	730215	732002	.	+	.	ID=gene0644;Name=aspS;Locus_tag=gene0644
Scaffold1	.	CDS	730215	732002	.	+	.	ID=gene0644;Parent=gene0644;Name=aspS;product=MULTISPECIES: aspartate--tRNA ligase;Locus_tag=gene0644
Scaffold1	.	gene	732004	732447	.	+	.	ID=gene0645;Name=nudB;Locus_tag=gene0645
Scaffold1	.	CDS	732004	732447	.	+	.	ID=gene0645;Parent=gene0645;Name=nudB;product=MULTISPECIES: dihydroneopterin triphosphate diphosphatase;Locus_tag=gene0645
Scaffold1	.	gene	732475	733215	.	+	.	ID=gene0646;Locus_tag=gene0646
Scaffold1	.	CDS	732475	733215	.	+	.	ID=gene0646;Parent=gene0646;product=MULTISPECIES: YebC/PmpR family DNA-binding transcriptional regulator;Locus_tag=gene0646
Scaffold1	.	gene	733250	733771	.	+	.	ID=gene0647;Name=ruvC;Locus_tag=gene0647
Scaffold1	.	CDS	733250	733771	.	+	.	ID=gene0647;Parent=gene0647;Name=ruvC;product=MULTISPECIES: crossover junction endodeoxyribonuclease RuvC;Locus_tag=gene0647
Scaffold1	.	gene	733851	734462	.	+	.	ID=gene0648;Name=ruvA;Locus_tag=gene0648
Scaffold1	.	CDS	733851	734462	.	+	.	ID=gene0648;Parent=gene0648;Name=ruvA;product=MULTISPECIES: Holliday junction branch migration protein RuvA;Locus_tag=gene0648
Scaffold1	.	gene	734471	735481	.	+	.	ID=gene0649;Name=ruvB;Locus_tag=gene0649
Scaffold1	.	CDS	734471	735481	.	+	.	ID=gene0649;Parent=gene0649;Name=ruvB;product=MULTISPECIES: Holliday junction branch migration DNA helicase RuvB;Locus_tag=gene0649
Scaffold1	.	gene	735545	736330	.	-	.	ID=gene0650;Name=znuB;Locus_tag=gene0650
Scaffold1	.	CDS	735545	736330	.	-	.	ID=gene0650;Parent=gene0650;Name=znuB;product=zinc ABC transporter permease subunit ZnuB;Locus_tag=gene0650
Scaffold1	.	gene	736330	737082	.	-	.	ID=gene0651;Name=znuC;Locus_tag=gene0651
Scaffold1	.	CDS	736330	737082	.	-	.	ID=gene0651;Parent=gene0651;Name=znuC;product=MULTISPECIES: zinc ABC transporter ATP-binding protein ZnuC;Locus_tag=gene0651
Scaffold1	.	gene	737146	738105	.	+	.	ID=gene0652;Name=znuA;Locus_tag=gene0652
Scaffold1	.	CDS	737146	738105	.	+	.	ID=gene0652;Parent=gene0652;Name=znuA;product=High-affinity zinc uptake system protein ZnuA precursor;Locus_tag=gene0652
Scaffold1	.	gene	738121	739440	.	+	.	ID=gene0653;Name=mepM;Locus_tag=gene0653
Scaffold1	.	CDS	738121	739440	.	+	.	ID=gene0653;Parent=gene0653;Name=mepM;product=murein DD-endopeptidase MepM;Locus_tag=gene0653
Scaffold1	.	gene	739558	740532	.	+	.	ID=gene0654;Name=lpxM;Locus_tag=gene0654
Scaffold1	.	CDS	739558	740532	.	+	.	ID=gene0654;Parent=gene0654;Name=lpxM;product=MULTISPECIES: lauroyl-Kdo(2)-lipid IV(A) myristoyltransferase;Locus_tag=gene0654
Scaffold1	.	gene	740573	742015	.	-	.	ID=gene0655;Name=pyk;Locus_tag=gene0655
Scaffold1	.	CDS	740573	742015	.	-	.	ID=gene0655;Parent=gene0655;Name=pyk;product=MULTISPECIES: pyruvate kinase;Locus_tag=gene0655
Scaffold1	.	gene	742141	743028	.	-	.	ID=gene0656;Name=hexR;Locus_tag=gene0656
Scaffold1	.	CDS	742141	743028	.	-	.	ID=gene0656;Parent=gene0656;Name=hexR;product=putative transcriptional regulator (N-terminal); putative sugar-binding domain of regulator protein (C-terminal);Locus_tag=gene0656
Scaffold1	.	gene	743366	744841	.	+	.	ID=gene0657;Name=zwf;Locus_tag=gene0657
Scaffold1	.	CDS	743366	744841	.	+	.	ID=gene0657;Parent=gene0657;Name=zwf;product=MULTISPECIES: glucose-6-phosphate dehydrogenase;Locus_tag=gene0657
Scaffold1	.	gene	745064	746875	.	+	.	ID=gene0658;Name=edd;Locus_tag=gene0658
Scaffold1	.	CDS	745064	746875	.	+	.	ID=gene0658;Parent=gene0658;Name=edd;product=MULTISPECIES: phosphogluconate dehydratase;Locus_tag=gene0658
Scaffold1	.	gene	746914	747555	.	+	.	ID=gene0659;Name=eda;Locus_tag=gene0659
Scaffold1	.	CDS	746914	747555	.	+	.	ID=gene0659;Parent=gene0659;Name=eda;product=MULTISPECIES: bifunctional 4-hydroxy-2-oxoglutarate aldolase/2-dehydro-3-deoxy-phosphogluconate aldolase;Locus_tag=gene0659
Scaffold1	.	gene	747611	748789	.	-	.	ID=gene0660;Name=purT;Locus_tag=gene0660
Scaffold1	.	CDS	747611	748789	.	-	.	ID=gene0660;Parent=gene0660;Name=purT;product=formate-dependent phosphoribosylglycinamide formyltransferase;Locus_tag=gene0660
Scaffold1	.	gene	748934	749281	.	+	.	ID=gene0661;Locus_tag=gene0661
Scaffold1	.	CDS	748934	749281	.	+	.	ID=gene0661;Parent=gene0661;product=MULTISPECIES: YebG family protein;Locus_tag=gene0661
Scaffold1	.	gene	749421	750080	.	+	.	ID=gene0662;Locus_tag=gene0662
Scaffold1	.	CDS	749421	750080	.	+	.	ID=gene0662;Parent=gene0662;product=MULTISPECIES: tellurite resistance TerB family protein;Locus_tag=gene0662
Scaffold1	.	gene	750234	752261	.	+	.	ID=gene0663;Name=ptrB;Locus_tag=gene0663
Scaffold1	.	CDS	750234	752261	.	+	.	ID=gene0663;Parent=gene0663;Name=ptrB;product=oligopeptidase B;Locus_tag=gene0663
Scaffold1	.	gene	752265	752924	.	-	.	ID=gene0664;Name=exoX;Locus_tag=gene0664
Scaffold1	.	CDS	752265	752924	.	-	.	ID=gene0664;Parent=gene0664;Name=exoX;product=exodeoxyribonuclease X;Locus_tag=gene0664
Scaffold1	.	gene	753003	753233	.	-	.	ID=gene0665;Name=holE;Locus_tag=gene0665
Scaffold1	.	CDS	753003	753233	.	-	.	ID=gene0665;Parent=gene0665;Name=holE;product=MULTISPECIES: DNA polymerase III subunit theta;Locus_tag=gene0665
Scaffold1	.	gene	753346	753720	.	+	.	ID=gene0666;Name=copC;Locus_tag=gene0666
Scaffold1	.	CDS	753346	753720	.	+	.	ID=gene0666;Parent=gene0666;Name=copC;product=MULTISPECIES: CopC domain-containing protein YobA;Locus_tag=gene0666
Scaffold1	.	gene	753724	754593	.	+	.	ID=gene0667;Name=pcoD;Locus_tag=gene0667
Scaffold1	.	CDS	753724	754593	.	+	.	ID=gene0667;Parent=gene0667;Name=pcoD;product=MULTISPECIES: copper homeostasis membrane protein CopD;Locus_tag=gene0667
Scaffold1	.	gene	754610	754948	.	+	.	ID=gene0668;Locus_tag=gene0668
Scaffold1	.	CDS	754610	754948	.	+	.	ID=gene0668;Parent=gene0668;product=MULTISPECIES: YebY family protein;Locus_tag=gene0668
Scaffold1	.	gene	755833	756843	.	-	.	ID=gene0669;Name=virK;Locus_tag=gene0669
Scaffold1	.	CDS	755833	756843	.	-	.	ID=gene0669;Parent=gene0669;Name=virK;product=MULTISPECIES: VirK/YbjX family protein;Locus_tag=gene0669
Scaffold1	.	gene	756958	757611	.	+	.	ID=gene0670;Name=pphA;Locus_tag=gene0670
Scaffold1	.	CDS	756958	757611	.	+	.	ID=gene0670;Parent=gene0670;Name=pphA;product=MULTISPECIES: protein-serine/threonine phosphatase;Locus_tag=gene0670
Scaffold1	.	gene	757608	757799	.	-	.	ID=gene0671;Locus_tag=gene0671
Scaffold1	.	CDS	757608	757799	.	-	.	ID=gene0671;Parent=gene0671;product=MULTISPECIES: YebW family protein;Locus_tag=gene0671
Scaffold1	.	gene	757897	758136	.	-	.	ID=gene0672;Locus_tag=gene0672
Scaffold1	.	CDS	757897	758136	.	-	.	ID=gene0672;Parent=gene0672;product=MULTISPECIES: YebV family protein;Locus_tag=gene0672
Scaffold1	.	gene	758252	759640	.	-	.	ID=gene0673;Name=rsmF;Locus_tag=gene0673
Scaffold1	.	CDS	758252	759640	.	-	.	ID=gene0673;Parent=gene0673;Name=rsmF;product=16S rRNA (cytosine(1407)-C(5))-methyltransferase RsmF;Locus_tag=gene0673
Scaffold1	.	gene	759809	762442	.	-	.	ID=gene0674;Name=pqiB;Locus_tag=gene0674
Scaffold1	.	CDS	759809	762442	.	-	.	ID=gene0674;Parent=gene0674;Name=pqiB;product=MULTISPECIES: PqiB family protein;Locus_tag=gene0674
Scaffold1	.	gene	762411	763694	.	-	.	ID=gene0675;Name=pqiA;Locus_tag=gene0675
Scaffold1	.	CDS	762411	763694	.	-	.	ID=gene0675;Parent=gene0675;Name=pqiA;product=membrane integrity lipid transport subunit YebS;Locus_tag=gene0675
Scaffold1	.	gene	763770	764324	.	+	.	ID=gene0676;Name=msrC;Locus_tag=gene0676
Scaffold1	.	CDS	763770	764324	.	+	.	ID=gene0676;Parent=gene0676;Name=msrC;product=Free methionine-R-sulfoxide reductase;Locus_tag=gene0676
Scaffold1	.	gene	764422	765099	.	+	.	ID=gene0677;Name=proQ;Locus_tag=gene0677
Scaffold1	.	CDS	764422	765099	.	+	.	ID=gene0677;Parent=gene0677;Name=proQ;product=RNA chaperone ProQ;Locus_tag=gene0677
Scaffold1	.	gene	765119	767167	.	+	.	ID=gene0678;Name=ctpA;Locus_tag=gene0678
Scaffold1	.	CDS	765119	767167	.	+	.	ID=gene0678;Parent=gene0678;Name=ctpA;product=carboxy terminal-processing peptidase;Locus_tag=gene0678
Scaffold1	.	gene	767403	768287	.	+	.	ID=gene0679;Name=htpX;Locus_tag=gene0679
Scaffold1	.	CDS	767403	768287	.	+	.	ID=gene0679;Parent=gene0679;Name=htpX;product=MULTISPECIES: protease HtpX;Locus_tag=gene0679
Scaffold1	.	gene	768353	769723	.	-	.	ID=gene0680;Name=yebQ;Locus_tag=gene0680
Scaffold1	.	CDS	768353	769723	.	-	.	ID=gene0680;Parent=gene0680;Name=yebQ;product=MULTISPECIES: MFS transporter;Locus_tag=gene0680
Scaffold1	.	gene	769901	770692	.	+	.	ID=gene0681;Name=kdgR;Locus_tag=gene0681
Scaffold1	.	CDS	769901	770692	.	+	.	ID=gene0681;Parent=gene0681;Name=kdgR;product=MULTISPECIES: DNA-binding transcriptional regulator KdgR;Locus_tag=gene0681
Scaffold1	.	gene	770749	770988	.	-	.	ID=gene0682;Locus_tag=gene0682
Scaffold1	.	CDS	770749	770988	.	-	.	ID=gene0682;Parent=gene0682;product=MULTISPECIES: YobH family protein;Locus_tag=gene0682
Scaffold1	.	gene	771366	771656	.	+	.	ID=gene0683;Locus_tag=gene0683
Scaffold1	.	CDS	771366	771656	.	+	.	ID=gene0683;Parent=gene0683;product=MULTISPECIES: YebO family protein;Locus_tag=gene0683
Scaffold1	.	gene	772404	772613	.	+	.	ID=gene0684;Name=cspA;Locus_tag=gene0684
Scaffold1	.	CDS	772404	772613	.	+	.	ID=gene0684;Parent=gene0684;Name=cspA;product=MULTISPECIES: transcription antiterminator/RNA stability regulator CspE;Locus_tag=gene0684
Scaffold1	.	gene	772804	774549	.	+	.	ID=gene0685;Name=ftsI;Locus_tag=gene0685
Scaffold1	.	CDS	772804	774549	.	+	.	ID=gene0685;Parent=gene0685;Name=ftsI;product=peptidoglycan glycosyltransferase FtsI;Locus_tag=gene0685
Scaffold1	.	gene	774611	775405	.	+	.	ID=gene0686;Name=rlmA1;Locus_tag=gene0686
Scaffold1	.	CDS	774611	775405	.	+	.	ID=gene0686;Parent=gene0686;Name=rlmA1;product=MULTISPECIES: 23S rRNA (guanine(745)-N(1))-methyltransferase;Locus_tag=gene0686
Scaffold1	.	gene	775409	775975	.	-	.	ID=gene0687;Name=mntP;Locus_tag=gene0687
Scaffold1	.	CDS	775409	775975	.	-	.	ID=gene0687;Parent=gene0687;Name=mntP;product=MULTISPECIES: manganese efflux pump MntP;Locus_tag=gene0687
Scaffold1	.	gene	776394	776852	.	-	.	ID=gene0688;Locus_tag=gene0688
Scaffold1	.	CDS	776394	776852	.	-	.	ID=gene0688;Parent=gene0688;product=DUF986 family protein;Locus_tag=gene0688
Scaffold1	.	gene	776915	777766	.	-	.	ID=gene0689;Name=manZ;Locus_tag=gene0689
Scaffold1	.	CDS	776915	777766	.	-	.	ID=gene0689;Parent=gene0689;Name=manZ;product=MULTISPECIES: PTS mannose transporter subunit IID;Locus_tag=gene0689
Scaffold1	.	gene	777779	778579	.	-	.	ID=gene0690;Name=manY;Locus_tag=gene0690
Scaffold1	.	CDS	777779	778579	.	-	.	ID=gene0690;Parent=gene0690;Name=manY;product=MULTISPECIES: PTS mannose/fructose/sorbose transporter subunit IIC;Locus_tag=gene0690
Scaffold1	.	gene	778636	779607	.	-	.	ID=gene0691;Name=manX;Locus_tag=gene0691
Scaffold1	.	CDS	778636	779607	.	-	.	ID=gene0691;Parent=gene0691;Name=manX;product=MULTISPECIES: PTS mannose transporter subunit IIAB;Locus_tag=gene0691
Scaffold1	.	gene	780054	781613	.	+	.	ID=gene0692;Name=tlyC;Locus_tag=gene0692
Scaffold1	.	CDS	780054	781613	.	+	.	ID=gene0692;Parent=gene0692;Name=tlyC;product=MULTISPECIES: CNNM family cation transport protein YoaE;Locus_tag=gene0692
Scaffold1	.	gene	781647	783224	.	-	.	ID=gene0693;Name=adrB;Locus_tag=gene0693
Scaffold1	.	CDS	781647	783224	.	-	.	ID=gene0693;Parent=gene0693;Name=adrB;product=EAL domain-containing protein;Locus_tag=gene0693
Scaffold1	.	gene	783407	784771	.	-	.	ID=gene0694;Name=sdaA;Locus_tag=gene0694
Scaffold1	.	CDS	783407	784771	.	-	.	ID=gene0694;Parent=gene0694;Name=sdaA;product=L-serine ammonia-lyase;Locus_tag=gene0694
Scaffold1	.	gene	784934	785512	.	-	.	ID=gene0695;Locus_tag=gene0695
Scaffold1	.	CDS	784934	785512	.	-	.	ID=gene0695;Parent=gene0695;product=MULTISPECIES: CoA pyrophosphatase;Locus_tag=gene0695
Scaffold1	.	gene	785516	786871	.	-	.	ID=gene0696;Name=pabB;Locus_tag=gene0696
Scaffold1	.	CDS	785516	786871	.	-	.	ID=gene0696;Parent=gene0696;Name=pabB;product=aminodeoxychorismate synthase component 1;Locus_tag=gene0696
Scaffold1	.	gene	786960	787145	.	+	.	ID=gene0697;Locus_tag=gene0697
Scaffold1	.	CDS	786960	787145	.	+	.	ID=gene0697;Parent=gene0697;product=MULTISPECIES: YoaH family protein;Locus_tag=gene0697
Scaffold1	.	gene	787146	787490	.	-	.	ID=gene0698;Name=ridA;Locus_tag=gene0698
Scaffold1	.	CDS	787146	787490	.	-	.	ID=gene0698;Parent=gene0698;Name=ridA;product=MULTISPECIES: RidA family protein;Locus_tag=gene0698
Scaffold1	.	gene	787622	789532	.	+	.	ID=gene0699;Name=dinG;Locus_tag=gene0699
Scaffold1	.	CDS	787622	789532	.	+	.	ID=gene0699;Parent=gene0699;Name=dinG;product=ATP-dependent DNA helicase;Locus_tag=gene0699
Scaffold1	.	gene	789678	790373	.	+	.	ID=gene0700;Name=tsaB;Locus_tag=gene0700
Scaffold1	.	CDS	789678	790373	.	+	.	ID=gene0700;Parent=gene0700;Name=tsaB;product=MULTISPECIES: tRNA (adenosine(37)-N6)-threonylcarbamoyltransferase complex dimerization subunit type 1 TsaB;Locus_tag=gene0700
Scaffold1	.	gene	790412	790993	.	+	.	ID=gene0701;Name=slp;Locus_tag=gene0701
Scaffold1	.	CDS	790412	790993	.	+	.	ID=gene0701;Parent=gene0701;Name=slp;product=Slp family lipoprotein;Locus_tag=gene0701
Scaffold1	.	gene	791165	792883	.	+	.	ID=gene0702;Name=fadD;Locus_tag=gene0702
Scaffold1	.	CDS	791165	792883	.	+	.	ID=gene0702;Parent=gene0702;Name=fadD;product=MULTISPECIES: long-chain-fatty-acid--CoA ligase FadD;Locus_tag=gene0702
Scaffold1	.	gene	792965	794080	.	+	.	ID=gene0703;Name=rnd;Locus_tag=gene0703
Scaffold1	.	CDS	792965	794080	.	+	.	ID=gene0703;Parent=gene0703;Name=rnd;product=MULTISPECIES: ribonuclease D;Locus_tag=gene0703
Scaffold1	.	gene	794158	794427	.	-	.	ID=gene0704;Name=minE;Locus_tag=gene0704
Scaffold1	.	CDS	794158	794427	.	-	.	ID=gene0704;Parent=gene0704;Name=minE;product=MULTISPECIES: cell division topological specificity factor MinE;Locus_tag=gene0704
Scaffold1	.	gene	794431	795243	.	-	.	ID=gene0705;Name=minD;Locus_tag=gene0705
Scaffold1	.	CDS	794431	795243	.	-	.	ID=gene0705;Parent=gene0705;Name=minD;product=MULTISPECIES: septum site-determining protein MinD;Locus_tag=gene0705
Scaffold1	.	gene	795267	795965	.	-	.	ID=gene0706;Name=minC;Locus_tag=gene0706
Scaffold1	.	CDS	795267	795965	.	-	.	ID=gene0706;Parent=gene0706;Name=minC;product=MULTISPECIES: septum site-determining protein MinC;Locus_tag=gene0706
Scaffold1	.	gene	796092	796373	.	+	.	ID=gene0707;Locus_tag=gene0707
Scaffold1	.	CDS	796092	796373	.	+	.	ID=gene0707;Parent=gene0707;product=MULTISPECIES: YcgL domain-containing protein;Locus_tag=gene0707
Scaffold1	.	gene	796390	797049	.	+	.	ID=gene0708;Locus_tag=gene0708
Scaffold1	.	CDS	796390	797049	.	+	.	ID=gene0708;Parent=gene0708;product=MULTISPECIES: fumarylacetoacetate hydrolase family protein;Locus_tag=gene0708
Scaffold1	.	gene	797144	797590	.	+	.	ID=gene0709;Locus_tag=gene0709
Scaffold1	.	CDS	797144	797590	.	+	.	ID=gene0709;Parent=gene0709;product=MULTISPECIES: YcgN family cysteine cluster protein;Locus_tag=gene0709
Scaffold1	.	gene	797597	797941	.	-	.	ID=gene0710;Name=tehB;Locus_tag=gene0710
Scaffold1	.	CDS	797597	797941	.	-	.	ID=gene0710;Parent=gene0710;Name=tehB;product=MULTISPECIES: DUF1971 domain-containing protein;Locus_tag=gene0710
Scaffold1	.	gene	798092	798622	.	-	.	ID=gene0711;Name=dsbB;Locus_tag=gene0711
Scaffold1	.	CDS	798092	798622	.	-	.	ID=gene0711;Parent=gene0711;Name=dsbB;product=MULTISPECIES: disulfide bond formation protein DsbB;Locus_tag=gene0711
Scaffold1	.	gene	798751	800301	.	-	.	ID=gene0712;Name=nhaB;Locus_tag=gene0712
Scaffold1	.	CDS	798751	800301	.	-	.	ID=gene0712;Parent=gene0712;Name=nhaB;product=sodium/proton antiporter NhaB;Locus_tag=gene0712
Scaffold1	.	gene	800550	801269	.	+	.	ID=gene0713;Name=fadR;Locus_tag=gene0713
Scaffold1	.	CDS	800550	801269	.	+	.	ID=gene0713;Parent=gene0713;Name=fadR;product=MULTISPECIES: fatty acid metabolism transcriptional regulator FadR;Locus_tag=gene0713
Scaffold1	.	gene	801344	802876	.	-	.	ID=gene0714;Name=spoVR;Locus_tag=gene0714
Scaffold1	.	CDS	801344	802876	.	-	.	ID=gene0714;Parent=gene0714;Name=spoVR;product=Stage V sporulation protein R;Locus_tag=gene0714
Scaffold1	.	gene	803198	804496	.	+	.	ID=gene0715;Name=dadA;Locus_tag=gene0715
Scaffold1	.	CDS	803198	804496	.	+	.	ID=gene0715;Parent=gene0715;Name=dadA;product=dadA;Locus_tag=gene0715
Scaffold1	.	gene	804506	805576	.	+	.	ID=gene0716;Name=alr;Locus_tag=gene0716
Scaffold1	.	CDS	804506	805576	.	+	.	ID=gene0716;Parent=gene0716;Name=alr;product=MULTISPECIES: catabolic alanine racemase DadX;Locus_tag=gene0716
Scaffold1	.	gene	805593	807326	.	-	.	ID=gene0717;Name=cvrA;Locus_tag=gene0717
Scaffold1	.	CDS	805593	807326	.	-	.	ID=gene0717;Parent=gene0717;Name=cvrA;product=potassium/proton antiporter;Locus_tag=gene0717
Scaffold1	.	gene	807419	808333	.	-	.	ID=gene0718;Name=ldcA;Locus_tag=gene0718
Scaffold1	.	CDS	807419	808333	.	-	.	ID=gene0718;Parent=gene0718;Name=ldcA;product=muramoyltetrapeptide carboxypeptidase;Locus_tag=gene0718
Scaffold1	.	gene	808509	809120	.	+	.	ID=gene0719;Name=mltE;Locus_tag=gene0719
Scaffold1	.	CDS	808509	809120	.	+	.	ID=gene0719;Parent=gene0719;Name=mltE;product=MULTISPECIES: membrane-bound lytic murein transglycosylase EmtA;Locus_tag=gene0719
Scaffold1	.	gene	809162	811282	.	-	.	ID=gene0720;Locus_tag=gene0720
Scaffold1	.	CDS	809162	811282	.	-	.	ID=gene0720;Parent=gene0720;product=MULTISPECIES: TonB-dependent siderophore receptor;Locus_tag=gene0720
Scaffold1	.	gene	811534	813279	.	-	.	ID=gene0721;Name=treA;Locus_tag=gene0721
Scaffold1	.	CDS	811534	813279	.	-	.	ID=gene0721;Parent=gene0721;Name=treA;product=alpha,alpha-trehalase;Locus_tag=gene0721
Scaffold1	.	gene	813664	815103	.	+	.	ID=gene0722;Name=gshA;Locus_tag=gene0722
Scaffold1	.	CDS	813664	815103	.	+	.	ID=gene0722;Parent=gene0722;Name=gshA;product=MULTISPECIES: circularly permuted type 2 ATP-grasp protein;Locus_tag=gene0722
Scaffold1	.	gene	815097	816026	.	+	.	ID=gene0723;Locus_tag=gene0723
Scaffold1	.	CDS	815097	816026	.	+	.	ID=gene0723;Parent=gene0723;product=MULTISPECIES: alpha-E domain-containing protein;Locus_tag=gene0723
Scaffold1	.	gene	816023	816838	.	+	.	ID=gene0724;Name=tgpA;Locus_tag=gene0724
Scaffold1	.	CDS	816023	816838	.	+	.	ID=gene0724;Parent=gene0724;Name=tgpA;product=transglutaminase family protein;Locus_tag=gene0724
Scaffold1	.	gene	816855	817601	.	+	.	ID=gene0725;Locus_tag=gene0725
Scaffold1	.	CDS	816855	817601	.	+	.	ID=gene0725;Parent=gene0725;product=MULTISPECIES: proteasome-type protease;Locus_tag=gene0725
Scaffold1	.	gene	818081	818629	.	+	.	ID=gene0726;Locus_tag=gene0726
Scaffold1	.	CDS	818081	818629	.	+	.	ID=gene0726;Parent=gene0726;product=meiotically up-regulated gene 113 family protein;Locus_tag=gene0726
Scaffold1	.	gene	818644	818937	.	+	.	ID=gene0727;Locus_tag=gene0727
Scaffold1	.	CDS	818644	818937	.	+	.	ID=gene0727;Parent=gene0727;product=Uncharacterised protein;Locus_tag=gene0727
Scaffold1	.	gene	819066	820079	.	+	.	ID=gene0728;Locus_tag=gene0728
Scaffold1	.	CDS	819066	820079	.	+	.	ID=gene0728;Parent=gene0728;product=fatty acid desaturase;Locus_tag=gene0728
Scaffold1	.	gene	820072	820872	.	+	.	ID=gene0729;Locus_tag=gene0729
Scaffold1	.	CDS	820072	820872	.	+	.	ID=gene0729;Parent=gene0729;product=MULTISPECIES: PhnD/SsuA/transferrin family substrate-binding protein;Locus_tag=gene0729
Scaffold1	.	gene	821650	822591	.	+	.	ID=gene0730;Name=tdcA;Locus_tag=gene0730
Scaffold1	.	CDS	821650	822591	.	+	.	ID=gene0730;Parent=gene0730;Name=tdcA;product=MULTISPECIES: transcriptional regulator TdcA;Locus_tag=gene0730
Scaffold1	.	gene	822685	823674	.	+	.	ID=gene0731;Name=ilvA;Locus_tag=gene0731
Scaffold1	.	CDS	822685	823674	.	+	.	ID=gene0731;Parent=gene0731;Name=ilvA;product=MULTISPECIES: bifunctional threonine ammonia-lyase/L-serine ammonia-lyase TdcB;Locus_tag=gene0731
Scaffold1	.	gene	823700	825031	.	+	.	ID=gene0732;Name=tdcC;Locus_tag=gene0732
Scaffold1	.	CDS	823700	825031	.	+	.	ID=gene0732;Parent=gene0732;Name=tdcC;product=threonine/serine transporter TdcC;Locus_tag=gene0732
Scaffold1	.	gene	825059	826267	.	+	.	ID=gene0733;Name=tdcD;Locus_tag=gene0733
Scaffold1	.	CDS	825059	826267	.	+	.	ID=gene0733;Parent=gene0733;Name=tdcD;product=propionate kinase;Locus_tag=gene0733
Scaffold1	.	gene	826290	828590	.	+	.	ID=gene0734;Name=pflD;Locus_tag=gene0734
Scaffold1	.	CDS	826290	828590	.	+	.	ID=gene0734;Parent=gene0734;Name=pflD;product=formate C-acetyltransferase;Locus_tag=gene0734
Scaffold1	.	gene	829071	830135	.	+	.	ID=gene0735;Name=livK;Locus_tag=gene0735
Scaffold1	.	CDS	829071	830135	.	+	.	ID=gene0735;Parent=gene0735;Name=livK;product=high-affinity branched-chain amino acid transport protein (ABC superfamily, peri_bind);Locus_tag=gene0735
Scaffold1	.	gene	830245	831159	.	+	.	ID=gene0736;Name=livH;Locus_tag=gene0736
Scaffold1	.	CDS	830245	831159	.	+	.	ID=gene0736;Parent=gene0736;Name=livH;product=MULTISPECIES: branched-chain amino acid ABC transporter permease;Locus_tag=gene0736
Scaffold1	.	gene	831169	832455	.	+	.	ID=gene0737;Name=livM;Locus_tag=gene0737
Scaffold1	.	CDS	831169	832455	.	+	.	ID=gene0737;Parent=gene0737;Name=livM;product=high-affinity branched-chain amino acid ABC transporter permease LivM;Locus_tag=gene0737
Scaffold1	.	gene	832452	833327	.	+	.	ID=gene0738;Name=livG;Locus_tag=gene0738
Scaffold1	.	CDS	832452	833327	.	+	.	ID=gene0738;Parent=gene0738;Name=livG;product=ATP-binding cassette domain-containing protein;Locus_tag=gene0738
Scaffold1	.	gene	833324	834043	.	+	.	ID=gene0739;Name=livF;Locus_tag=gene0739
Scaffold1	.	CDS	833324	834043	.	+	.	ID=gene0739;Parent=gene0739;Name=livF;product=MULTISPECIES: ABC transporter ATP-binding protein;Locus_tag=gene0739
Scaffold1	.	gene	834049	834942	.	-	.	ID=gene0740;Name=hypT;Locus_tag=gene0740
Scaffold1	.	CDS	834049	834942	.	-	.	ID=gene0740;Parent=gene0740;Name=hypT;product=MULTISPECIES: LysR substrate-binding domain-containing protein;Locus_tag=gene0740
Scaffold1	.	gene	835226	836869	.	+	.	ID=gene0741;Name=pckA;Locus_tag=gene0741
Scaffold1	.	CDS	835226	836869	.	+	.	ID=gene0741;Parent=gene0741;Name=pckA;product=phosphoenolpyruvate carboxykinase (ATP);Locus_tag=gene0741
Scaffold1	.	gene	836919	837395	.	-	.	ID=gene0742;Name=speG;Locus_tag=gene0742
Scaffold1	.	CDS	836919	837395	.	-	.	ID=gene0742;Parent=gene0742;Name=speG;product=MULTISPECIES: GNAT family N-acetyltransferase;Locus_tag=gene0742
Scaffold1	.	gene	837494	838420	.	+	.	ID=gene0743;Name=mexT;Locus_tag=gene0743
Scaffold1	.	CDS	837494	838420	.	+	.	ID=gene0743;Parent=gene0743;Name=mexT;product=LysR family transcriptional regulator;Locus_tag=gene0743
Scaffold1	.	gene	838724	840019	.	+	.	ID=gene0744;Name=citA;Locus_tag=gene0744
Scaffold1	.	CDS	838724	840019	.	+	.	ID=gene0744;Parent=gene0744;Name=citA;product=MULTISPECIES: MFS transporter;Locus_tag=gene0744
Scaffold1	.	gene	840034	840840	.	+	.	ID=gene0745;Name=modA;Locus_tag=gene0745
Scaffold1	.	CDS	840034	840840	.	+	.	ID=gene0745;Parent=gene0745;Name=modA;product=bacterial extracellular solute-binding family protein;Locus_tag=gene0745
Scaffold1	.	gene	840815	841714	.	-	.	ID=gene0746;Name=dhcR;Locus_tag=gene0746
Scaffold1	.	CDS	840815	841714	.	-	.	ID=gene0746;Parent=gene0746;Name=dhcR;product=MULTISPECIES: LysR family transcriptional regulator;Locus_tag=gene0746
Scaffold1	.	gene	841824	842306	.	-	.	ID=gene0747;Locus_tag=gene0747
Scaffold1	.	CDS	841824	842306	.	-	.	ID=gene0747;Parent=gene0747;product=MULTISPECIES: cold shock domain-containing protein;Locus_tag=gene0747
Scaffold1	.	gene	842497	843195	.	+	.	ID=gene0748;Name=rluA;Locus_tag=gene0748
Scaffold1	.	CDS	842497	843195	.	+	.	ID=gene0748;Parent=gene0748;Name=rluA;product=MULTISPECIES: RluA family pseudouridine synthase;Locus_tag=gene0748
Scaffold1	.	gene	843221	843760	.	-	.	ID=gene0749;Locus_tag=gene0749
Scaffold1	.	CDS	843221	843760	.	-	.	ID=gene0749;Parent=gene0749;product=MULTISPECIES: DUF2058 domain-containing protein;Locus_tag=gene0749
Scaffold1	.	gene	843875	844204	.	-	.	ID=gene0750;Locus_tag=gene0750
Scaffold1	.	CDS	843875	844204	.	-	.	ID=gene0750;Parent=gene0750;product=gamma-glutamylcyclotransferase family protein;Locus_tag=gene0750
Scaffold1	.	gene	844773	846113	.	+	.	ID=gene0751;Name=impJ;Locus_tag=gene0751
Scaffold1	.	CDS	844773	846113	.	+	.	ID=gene0751;Parent=gene0751;Name=impJ;product=type VI secretion system protein, DUF876;Locus_tag=gene0751
Scaffold1	.	gene	846110	846763	.	+	.	ID=gene0752;Name=impK;Locus_tag=gene0752
Scaffold1	.	CDS	846110	846763	.	+	.	ID=gene0752;Parent=gene0752;Name=impK;product=MULTISPECIES: type VI secretion system protein TssL, short form;Locus_tag=gene0752
Scaffold1	.	gene	846767	848464	.	+	.	ID=gene0753;Name=vasL;Locus_tag=gene0753
Scaffold1	.	CDS	846767	848464	.	+	.	ID=gene0753;Parent=gene0753;Name=vasL;product=OmpA family protein;Locus_tag=gene0753
Scaffold1	.	gene	848923	851622	.	+	.	ID=gene0754;Name=vgrG;Locus_tag=gene0754
Scaffold1	.	CDS	848923	851622	.	+	.	ID=gene0754;Parent=gene0754;Name=vgrG;product=type VI secretion system Vgr family protein;Locus_tag=gene0754
Scaffold1	.	gene	851619	853496	.	+	.	ID=gene0755;Locus_tag=gene0755
Scaffold1	.	CDS	851619	853496	.	+	.	ID=gene0755;Parent=gene0755;product=phospholipase;Locus_tag=gene0755
Scaffold1	.	gene	853496	854770	.	+	.	ID=gene0756;Locus_tag=gene0756
Scaffold1	.	CDS	853496	854770	.	+	.	ID=gene0756;Parent=gene0756;product=DUF6396 domain-containing protein;Locus_tag=gene0756
Scaffold1	.	gene	854808	855875	.	+	.	ID=gene0757;Locus_tag=gene0757
Scaffold1	.	CDS	854808	855875	.	+	.	ID=gene0757;Parent=gene0757;product=DUF6396 domain-containing protein;Locus_tag=gene0757
Scaffold1	.	gene	856044	857915	.	+	.	ID=gene0758;Locus_tag=gene0758
Scaffold1	.	CDS	856044	857915	.	+	.	ID=gene0758;Parent=gene0758;product=phospholipase;Locus_tag=gene0758
Scaffold1	.	gene	857915	859186	.	+	.	ID=gene0759;Locus_tag=gene0759
Scaffold1	.	CDS	857915	859186	.	+	.	ID=gene0759;Parent=gene0759;product=DUF6396 domain-containing protein;Locus_tag=gene0759
Scaffold1	.	gene	859224	859730	.	+	.	ID=gene0760;Locus_tag=gene0760
Scaffold1	.	CDS	859224	859730	.	+	.	ID=gene0760;Parent=gene0760;product=hypothetical protein;Locus_tag=gene0760
Scaffold1	.	gene	859782	860504	.	+	.	ID=gene0761;Locus_tag=gene0761
Scaffold1	.	CDS	859782	860504	.	+	.	ID=gene0761;Parent=gene0761;product=putative sel1-like repeat; harboring protein;Locus_tag=gene0761
Scaffold1	.	gene	860542	861606	.	+	.	ID=gene0762;Locus_tag=gene0762
Scaffold1	.	CDS	860542	861606	.	+	.	ID=gene0762;Parent=gene0762;product=DUF6396 domain-containing protein;Locus_tag=gene0762
Scaffold1	.	gene	861821	862798	.	+	.	ID=gene0763;Locus_tag=gene0763
Scaffold1	.	CDS	861821	862798	.	+	.	ID=gene0763;Parent=gene0763;product=hypothetical protein;Locus_tag=gene0763
Scaffold1	.	gene	862849	863088	.	-	.	ID=gene0764;Locus_tag=gene0764
Scaffold1	.	CDS	862849	863088	.	-	.	ID=gene0764;Parent=gene0764;product=hypothetical protein;Locus_tag=gene0764
Scaffold1	.	gene	863397	864416	.	+	.	ID=gene0765;Locus_tag=gene0765
Scaffold1	.	CDS	863397	864416	.	+	.	ID=gene0765;Parent=gene0765;product=putative structural protein;Locus_tag=gene0765
Scaffold1	.	gene	864522	867917	.	+	.	ID=gene0766;Name=impL;Locus_tag=gene0766
Scaffold1	.	CDS	864522	867917	.	+	.	ID=gene0766;Parent=gene0766;Name=impL;product=ImcF-related family protein;Locus_tag=gene0766
Scaffold1	.	gene	868051	869814	.	+	.	ID=gene0767;Name=impG;Locus_tag=gene0767
Scaffold1	.	CDS	868051	869814	.	+	.	ID=gene0767;Parent=gene0767;Name=impG;product=type VI secretion system baseplate subunit TssF;Locus_tag=gene0767
Scaffold1	.	gene	869814	870860	.	+	.	ID=gene0768;Name=impH;Locus_tag=gene0768
Scaffold1	.	CDS	869814	870860	.	+	.	ID=gene0768;Parent=gene0768;Name=impH;product=type VI secretion protein;Locus_tag=gene0768
Scaffold1	.	gene	870841	871377	.	+	.	ID=gene0769;Name=vasD;Locus_tag=gene0769
Scaffold1	.	CDS	870841	871377	.	+	.	ID=gene0769;Parent=gene0769;Name=vasD;product=MULTISPECIES: type VI secretion system lipoprotein TssJ;Locus_tag=gene0769
Scaffold1	.	gene	871380	871823	.	+	.	ID=gene0770;Locus_tag=gene0770
Scaffold1	.	CDS	871380	871823	.	+	.	ID=gene0770;Parent=gene0770;product=MULTISPECIES: type VI secretion system baseplate subunit TssE;Locus_tag=gene0770
Scaffold1	.	gene	871843	873258	.	+	.	ID=gene0771;Name=vasL;Locus_tag=gene0771
Scaffold1	.	CDS	871843	873258	.	+	.	ID=gene0771;Parent=gene0771;Name=vasL;product=VasL domain-containing protein;Locus_tag=gene0771
Scaffold1	.	gene	873390	874304	.	+	.	ID=gene0772;Locus_tag=gene0772
Scaffold1	.	CDS	873390	874304	.	+	.	ID=gene0772;Parent=gene0772;product=MULTISPECIES: sugar ABC transporter substrate-binding protein;Locus_tag=gene0772
Scaffold1	.	gene	874388	874717	.	+	.	ID=gene0773;Locus_tag=gene0773
Scaffold1	.	CDS	874388	874717	.	+	.	ID=gene0773;Parent=gene0773;product=MULTISPECIES: DUF1869 domain-containing protein;Locus_tag=gene0773
Scaffold1	.	gene	874800	875891	.	-	.	ID=gene0774;Name=ychF;Locus_tag=gene0774
Scaffold1	.	CDS	874800	875891	.	-	.	ID=gene0774;Parent=gene0774;Name=ychF;product=MULTISPECIES: redox-regulated ATPase YchF;Locus_tag=gene0774
Scaffold1	.	gene	876009	876593	.	-	.	ID=gene0775;Name=pth;Locus_tag=gene0775
Scaffold1	.	CDS	876009	876593	.	-	.	ID=gene0775;Parent=gene0775;Name=pth;product=MULTISPECIES: aminoacyl-tRNA hydrolase;Locus_tag=gene0775
Scaffold1	.	gene	876866	877141	.	+	.	ID=gene0776;Locus_tag=gene0776
Scaffold1	.	CDS	876866	877141	.	+	.	ID=gene0776;Parent=gene0776;product=MULTISPECIES: stress-induced protein YchH;Locus_tag=gene0776
Scaffold1	.	gene	877362	878408	.	+	.	ID=gene0777;Name=tipA;Locus_tag=gene0777
Scaffold1	.	CDS	877362	878408	.	+	.	ID=gene0777;Parent=gene0777;Name=tipA;product=MerR family transcriptional regulator;Locus_tag=gene0777
Scaffold1	.	gene	878409	880061	.	-	.	ID=gene0778;Locus_tag=gene0778
Scaffold1	.	CDS	878409	880061	.	-	.	ID=gene0778;Parent=gene0778;product=C4-dicarboxylic acid transporter DauA;Locus_tag=gene0778
Scaffold1	.	gene	880213	881160	.	-	.	ID=gene0779;Name=prsA;Locus_tag=gene0779
Scaffold1	.	CDS	880213	881160	.	-	.	ID=gene0779;Parent=gene0779;Name=prsA;product=MULTISPECIES: ribose-phosphate diphosphokinase;Locus_tag=gene0779
Scaffold1	.	gene	881344	882195	.	-	.	ID=gene0780;Name=ispE;Locus_tag=gene0780
Scaffold1	.	CDS	881344	882195	.	-	.	ID=gene0780;Parent=gene0780;Name=ispE;product=4-(cytidine 5'-diphospho)-2-C-methyl-D-erythritol kinase;Locus_tag=gene0780
Scaffold1	.	gene	882192	882803	.	-	.	ID=gene0781;Name=lolB;Locus_tag=gene0781
Scaffold1	.	CDS	882192	882803	.	-	.	ID=gene0781;Parent=gene0781;Name=lolB;product=MULTISPECIES: lipoprotein insertase outer membrane protein LolB;Locus_tag=gene0781
Scaffold1	.	gene	883074	884330	.	+	.	ID=gene0782;Name=hemA;Locus_tag=gene0782
Scaffold1	.	CDS	883074	884330	.	+	.	ID=gene0782;Parent=gene0782;Name=hemA;product=MULTISPECIES: glutamyl-tRNA reductase;Locus_tag=gene0782
Scaffold1	.	gene	884373	885455	.	+	.	ID=gene0783;Name=prfA;Locus_tag=gene0783
Scaffold1	.	CDS	884373	885455	.	+	.	ID=gene0783;Parent=gene0783;Name=prfA;product=MULTISPECIES: peptide chain release factor 1;Locus_tag=gene0783
Scaffold1	.	gene	885455	886303	.	+	.	ID=gene0784;Name=hemK;Locus_tag=gene0784
Scaffold1	.	CDS	885455	886303	.	+	.	ID=gene0784;Parent=gene0784;Name=hemK;product=MULTISPECIES: peptide chain release factor N(5)-glutamine methyltransferase;Locus_tag=gene0784
Scaffold1	.	gene	886303	886695	.	+	.	ID=gene0785;Locus_tag=gene0785
Scaffold1	.	CDS	886303	886695	.	+	.	ID=gene0785;Parent=gene0785;product=MULTISPECIES: invasion regulator SirB2;Locus_tag=gene0785
Scaffold1	.	gene	886699	887511	.	+	.	ID=gene0786;Locus_tag=gene0786
Scaffold1	.	CDS	886699	887511	.	+	.	ID=gene0786;Parent=gene0786;product=MULTISPECIES: invasion regulator SirB1;Locus_tag=gene0786
Scaffold1	.	gene	887551	888405	.	+	.	ID=gene0787;Name=kdsA;Locus_tag=gene0787
Scaffold1	.	CDS	887551	888405	.	+	.	ID=gene0787;Parent=gene0787;Name=kdsA;product=MULTISPECIES: 3-deoxy-8-phosphooctulonate synthase;Locus_tag=gene0787
Scaffold1	.	gene	888492	889592	.	-	.	ID=gene0788;Name=chaA;Locus_tag=gene0788
Scaffold1	.	CDS	888492	889592	.	-	.	ID=gene0788;Parent=gene0788;Name=chaA;product=sodium-potassium/proton antiporter ChaA;Locus_tag=gene0788
Scaffold1	.	gene	889856	890086	.	+	.	ID=gene0789;Name=chaB;Locus_tag=gene0789
Scaffold1	.	CDS	889856	890086	.	+	.	ID=gene0789;Parent=gene0789;Name=chaB;product=MULTISPECIES: putative cation transport regulator ChaB;Locus_tag=gene0789
Scaffold1	.	gene	890223	890903	.	+	.	ID=gene0790;Name=chaC;Locus_tag=gene0790
Scaffold1	.	CDS	890223	890903	.	+	.	ID=gene0790;Parent=gene0790;Name=chaC;product=MULTISPECIES: gamma-glutamylcyclotransferase;Locus_tag=gene0790
Scaffold1	.	gene	891121	891363	.	-	.	ID=gene0791;Locus_tag=gene0791
Scaffold1	.	CDS	891121	891363	.	-	.	ID=gene0791;Parent=gene0791;product=MULTISPECIES: DUF1883 domain-containing protein;Locus_tag=gene0791
Scaffold1	.	gene	891601	891954	.	-	.	ID=gene0792;Name=ychN;Locus_tag=gene0792
Scaffold1	.	CDS	891601	891954	.	-	.	ID=gene0792;Parent=gene0792;Name=ychN;product=DsrE/DsrF/TusD sulfur relay family protein;Locus_tag=gene0792
Scaffold1	.	gene	892022	893203	.	+	.	ID=gene0793;Name=mcp;Locus_tag=gene0793
Scaffold1	.	CDS	892022	893203	.	+	.	ID=gene0793;Parent=gene0793;Name=mcp;product=nitrate regulatory protein NasR;Locus_tag=gene0793
Scaffold1	.	gene	893446	894702	.	+	.	ID=gene0794;Name=nrtA;Locus_tag=gene0794
Scaffold1	.	CDS	893446	894702	.	+	.	ID=gene0794;Parent=gene0794;Name=nrtA;product=MULTISPECIES: CmpA/NrtA family ABC transporter substrate-binding protein;Locus_tag=gene0794
Scaffold1	.	gene	894704	895588	.	+	.	ID=gene0795;Name=nrtB;Locus_tag=gene0795
Scaffold1	.	CDS	894704	895588	.	+	.	ID=gene0795;Parent=gene0795;Name=nrtB;product=nitrate ABC transporter permease;Locus_tag=gene0795
Scaffold1	.	gene	895598	896386	.	+	.	ID=gene0796;Name=nrtC;Locus_tag=gene0796
Scaffold1	.	CDS	895598	896386	.	+	.	ID=gene0796;Parent=gene0796;Name=nrtC;product=MULTISPECIES: ABC transporter ATP-binding protein;Locus_tag=gene0796
Scaffold1	.	gene	896397	900464	.	+	.	ID=gene0797;Name=nasB;Locus_tag=gene0797
Scaffold1	.	CDS	896397	900464	.	+	.	ID=gene0797;Parent=gene0797;Name=nasB;product=nitrite reductase large subunit NirB;Locus_tag=gene0797
Scaffold1	.	gene	900464	903064	.	+	.	ID=gene0798;Name=nasC;Locus_tag=gene0798
Scaffold1	.	CDS	900464	903064	.	+	.	ID=gene0798;Parent=gene0798;Name=nasC;product=nitrate reductase;Locus_tag=gene0798
Scaffold1	.	gene	903216	904598	.	+	.	ID=gene0799;Name=yeeJ;Locus_tag=gene0799
Scaffold1	.	CDS	903216	904598	.	+	.	ID=gene0799;Parent=gene0799;Name=yeeJ;product=MULTISPECIES: YchO/YchP family invasin;Locus_tag=gene0799
Scaffold1	.	gene	904595	905245	.	-	.	ID=gene0800;Name=narL;Locus_tag=gene0800
Scaffold1	.	CDS	904595	905245	.	-	.	ID=gene0800;Parent=gene0800;Name=narL;product=MULTISPECIES: two-component system response regulator NarL;Locus_tag=gene0800
Scaffold1	.	gene	905256	907034	.	-	.	ID=gene0801;Name=narX;Locus_tag=gene0801
Scaffold1	.	CDS	905256	907034	.	-	.	ID=gene0801;Parent=gene0801;Name=narX;product=nitrate/nitrite two-component system sensor histidine kinase NarX;Locus_tag=gene0801
Scaffold1	.	gene	907346	908734	.	+	.	ID=gene0802;Name=narK;Locus_tag=gene0802
Scaffold1	.	CDS	907346	908734	.	+	.	ID=gene0802;Parent=gene0802;Name=narK;product=MULTISPECIES: NarK family nitrate/nitrite MFS transporter;Locus_tag=gene0802
Scaffold1	.	gene	909140	912883	.	+	.	ID=gene0803;Name=narG;Locus_tag=gene0803
Scaffold1	.	CDS	909140	912883	.	+	.	ID=gene0803;Parent=gene0803;Name=narG;product=MULTISPECIES: nitrate reductase subunit alpha;Locus_tag=gene0803
Scaffold1	.	gene	912880	914415	.	+	.	ID=gene0804;Name=narH;Locus_tag=gene0804
Scaffold1	.	CDS	912880	914415	.	+	.	ID=gene0804;Parent=gene0804;Name=narH;product=respiratory nitrate reductase subunit beta;Locus_tag=gene0804
Scaffold1	.	gene	914412	915122	.	+	.	ID=gene0805;Name=narJ;Locus_tag=gene0805
Scaffold1	.	CDS	914412	915122	.	+	.	ID=gene0805;Parent=gene0805;Name=narJ;product=nitrate reductase molybdenum cofactor assembly chaperone;Locus_tag=gene0805
Scaffold1	.	gene	915122	915799	.	+	.	ID=gene0806;Name=narI;Locus_tag=gene0806
Scaffold1	.	CDS	915122	915799	.	+	.	ID=gene0806;Parent=gene0806;Name=narI;product=MULTISPECIES: respiratory nitrate reductase subunit gamma;Locus_tag=gene0806
Scaffold1	.	gene	915796	916692	.	-	.	ID=gene0807;Name=rhtA;Locus_tag=gene0807
Scaffold1	.	CDS	915796	916692	.	-	.	ID=gene0807;Parent=gene0807;Name=rhtA;product=DMT family transporter;Locus_tag=gene0807
Scaffold1	.	gene	916800	917243	.	+	.	ID=gene0808;Name=lrp;Locus_tag=gene0808
Scaffold1	.	CDS	916800	917243	.	+	.	ID=gene0808;Parent=gene0808;Name=lrp;product=MULTISPECIES: Lrp/AsnC family transcriptional regulator;Locus_tag=gene0808
Scaffold1	.	gene	917532	917616	.	.	.	ID=gene0809
Scaffold1	.	tRNA	917532	917616	.	.	.	ID=gene0809;Parent=gene0809;product=tRNA-Tyr;Locus_tag=gene0809
Scaffold1	.	gene	917832	917916	.	.	.	ID=gene0810
Scaffold1	.	tRNA	917832	917916	.	.	.	ID=gene0810;Parent=gene0810;product=tRNA-Tyr;Locus_tag=gene0810
Scaffold1	.	gene	918076	918918	.	-	.	ID=gene0811;Name=purU;Locus_tag=gene0811
Scaffold1	.	CDS	918076	918918	.	-	.	ID=gene0811;Parent=gene0811;Name=purU;product=MULTISPECIES: formyltetrahydrofolate deformylase;Locus_tag=gene0811
Scaffold1	.	gene	918961	919419	.	-	.	ID=gene0812;Locus_tag=gene0812
Scaffold1	.	CDS	918961	919419	.	-	.	ID=gene0812;Parent=gene0812;product=MULTISPECIES: YchJ family protein;Locus_tag=gene0812
Scaffold1	.	gene	919532	920434	.	+	.	ID=gene0813;Locus_tag=gene0813
Scaffold1	.	CDS	919532	920434	.	+	.	ID=gene0813;Parent=gene0813;product=MULTISPECIES: patatin-like phospholipase RssA;Locus_tag=gene0813
Scaffold1	.	gene	920524	921537	.	+	.	ID=gene0814;Name=rssB;Locus_tag=gene0814
Scaffold1	.	CDS	920524	921537	.	+	.	ID=gene0814;Parent=gene0814;Name=rssB;product=two-component system response regulator RssB;Locus_tag=gene0814
Scaffold1	.	gene	921735	922637	.	+	.	ID=gene0815;Name=galU;Locus_tag=gene0815
Scaffold1	.	CDS	921735	922637	.	+	.	ID=gene0815;Parent=gene0815;Name=galU;product=MULTISPECIES: UTP--glucose-1-phosphate uridylyltransferase GalU;Locus_tag=gene0815
Scaffold1	.	gene	922759	923166	.	-	.	ID=gene0816;Name=hns;Locus_tag=gene0816
Scaffold1	.	CDS	922759	923166	.	-	.	ID=gene0816;Parent=gene0816;Name=hns;product=MULTISPECIES: histone-like nucleoid-structuring protein H-NS;Locus_tag=gene0816
Scaffold1	.	gene	923818	924345	.	+	.	ID=gene0817;Name=tdk;Locus_tag=gene0817
Scaffold1	.	CDS	923818	924345	.	+	.	ID=gene0817;Parent=gene0817;Name=tdk;product=thymidine kinase;Locus_tag=gene0817
Scaffold1	.	gene	924493	927168	.	-	.	ID=gene0818;Name=adhE;Locus_tag=gene0818
Scaffold1	.	CDS	924493	927168	.	-	.	ID=gene0818;Parent=gene0818;Name=adhE;product=MULTISPECIES: bifunctional acetaldehyde-CoA/alcohol dehydrogenase;Locus_tag=gene0818
Scaffold1	.	gene	927645	928292	.	+	.	ID=gene0819;Name=marC;Locus_tag=gene0819
Scaffold1	.	CDS	927645	928292	.	+	.	ID=gene0819;Parent=gene0819;Name=marC;product=MULTISPECIES: YchE family NAAT transporter;Locus_tag=gene0819
Scaffold1	.	gene	929030	930664	.	+	.	ID=gene0820;Name=oppA;Locus_tag=gene0820
Scaffold1	.	CDS	929030	930664	.	+	.	ID=gene0820;Parent=gene0820;Name=oppA;product=MULTISPECIES: oligopeptide ABC transporter substrate-binding protein OppA;Locus_tag=gene0820
Scaffold1	.	gene	930750	931670	.	+	.	ID=gene0821;Name=oppB;Locus_tag=gene0821
Scaffold1	.	CDS	930750	931670	.	+	.	ID=gene0821;Parent=gene0821;Name=oppB;product=oligopeptide ABC transporter permease OppB;Locus_tag=gene0821
Scaffold1	.	gene	931685	932593	.	+	.	ID=gene0822;Name=oppC;Locus_tag=gene0822
Scaffold1	.	CDS	931685	932593	.	+	.	ID=gene0822;Parent=gene0822;Name=oppC;product=MULTISPECIES: oligopeptide ABC transporter permease OppC;Locus_tag=gene0822
Scaffold1	.	gene	932605	933618	.	+	.	ID=gene0823;Name=oppD;Locus_tag=gene0823
Scaffold1	.	CDS	932605	933618	.	+	.	ID=gene0823;Parent=gene0823;Name=oppD;product=MULTISPECIES: ABC transporter ATP-binding protein;Locus_tag=gene0823
Scaffold1	.	gene	933615	934619	.	+	.	ID=gene0824;Name=oppF;Locus_tag=gene0824
Scaffold1	.	CDS	933615	934619	.	+	.	ID=gene0824;Parent=gene0824;Name=oppF;product=MULTISPECIES: murein tripeptide/oligopeptide ABC transporter ATP-binding protein OppF;Locus_tag=gene0824
Scaffold1	.	gene	934668	935501	.	+	.	ID=gene0825;Name=trkA;Locus_tag=gene0825
Scaffold1	.	CDS	934668	935501	.	+	.	ID=gene0825;Parent=gene0825;Name=trkA;product=Potassium voltage-gated channel subfamily KQT;Locus_tag=gene0825
Scaffold1	.	gene	935564	935893	.	-	.	ID=gene0826;Locus_tag=gene0826
Scaffold1	.	CDS	935564	935893	.	-	.	ID=gene0826;Parent=gene0826;product=MULTISPECIES: HI1450 family dsDNA-mimic protein;Locus_tag=gene0826
Scaffold1	.	gene	935928	937388	.	-	.	ID=gene0827;Name=clsA_B;Locus_tag=gene0827
Scaffold1	.	CDS	935928	937388	.	-	.	ID=gene0827;Parent=gene0827;Name=clsA_B;product=MULTISPECIES: cardiolipin synthase;Locus_tag=gene0827
Scaffold1	.	gene	937499	937705	.	+	.	ID=gene0828;Locus_tag=gene0828
Scaffold1	.	CDS	937499	937705	.	+	.	ID=gene0828;Parent=gene0828;product=hypothetical protein;Locus_tag=gene0828
Scaffold1	.	gene	938191	938838	.	-	.	ID=gene0829;Locus_tag=gene0829
Scaffold1	.	CDS	938191	938838	.	-	.	ID=gene0829;Parent=gene0829;product=YceI family protein;Locus_tag=gene0829
Scaffold1	.	gene	939520	939816	.	-	.	ID=gene0830;Locus_tag=gene0830
Scaffold1	.	CDS	939520	939816	.	-	.	ID=gene0830;Parent=gene0830;product=MULTISPECIES: YciI family protein;Locus_tag=gene0830
Scaffold1	.	gene	940036	940773	.	+	.	ID=gene0831;Name=tonB;Locus_tag=gene0831
Scaffold1	.	CDS	940036	940773	.	+	.	ID=gene0831;Parent=gene0831;Name=tonB;product=TonB system transport protein TonB;Locus_tag=gene0831
Scaffold1	.	gene	940817	941689	.	-	.	ID=gene0832;Locus_tag=gene0832
Scaffold1	.	CDS	940817	941689	.	-	.	ID=gene0832;Parent=gene0832;product=MULTISPECIES: fructosamine kinase family protein;Locus_tag=gene0832
Scaffold1	.	gene	941795	942079	.	-	.	ID=gene0833;Locus_tag=gene0833
Scaffold1	.	CDS	941795	942079	.	-	.	ID=gene0833;Parent=gene0833;product=MULTISPECIES: type V toxin-antitoxin system endoribonuclease antitoxin GhoS;Locus_tag=gene0833
Scaffold1	.	gene	942174	943106	.	-	.	ID=gene0834;Name=pfkB;Locus_tag=gene0834
Scaffold1	.	CDS	942174	943106	.	-	.	ID=gene0834;Parent=gene0834;Name=pfkB;product=MULTISPECIES: 6-phosphofructokinase II;Locus_tag=gene0834
Scaffold1	.	gene	943463	944221	.	+	.	ID=gene0835;Name=ydiY;Locus_tag=gene0835
Scaffold1	.	CDS	943463	944221	.	+	.	ID=gene0835;Parent=gene0835;Name=ydiY;product=MULTISPECIES: YdiY family protein;Locus_tag=gene0835
Scaffold1	.	gene	944493	944726	.	+	.	ID=gene0836;Locus_tag=gene0836
Scaffold1	.	CDS	944493	944726	.	+	.	ID=gene0836;Parent=gene0836;product=MULTISPECIES: hypothetical protein;Locus_tag=gene0836
Scaffold1	.	gene	945158	947086	.	+	.	ID=gene0837;Name=thrS;Locus_tag=gene0837
Scaffold1	.	CDS	945158	947086	.	+	.	ID=gene0837;Parent=gene0837;Name=thrS;product=MULTISPECIES: threonine--tRNA ligase;Locus_tag=gene0837
Scaffold1	.	gene	947198	947632	.	+	.	ID=gene0838;Name=infC;Locus_tag=gene0838
Scaffold1	.	CDS	947198	947632	.	+	.	ID=gene0838;Parent=gene0838;Name=infC;product=translation initiation factor IF-3;Locus_tag=gene0838
Scaffold1	.	gene	947725	947922	.	+	.	ID=gene0839;Name=rpmI;Locus_tag=gene0839
Scaffold1	.	CDS	947725	947922	.	+	.	ID=gene0839;Parent=gene0839;Name=rpmI;product=MULTISPECIES: 50S ribosomal protein L35;Locus_tag=gene0839
Scaffold1	.	gene	947973	948329	.	+	.	ID=gene0840;Name=rplT;Locus_tag=gene0840
Scaffold1	.	CDS	947973	948329	.	+	.	ID=gene0840;Parent=gene0840;Name=rplT;product=MULTISPECIES: 50S ribosomal protein L20;Locus_tag=gene0840
Scaffold1	.	gene	948636	949619	.	+	.	ID=gene0841;Name=pheS;Locus_tag=gene0841
Scaffold1	.	CDS	948636	949619	.	+	.	ID=gene0841;Parent=gene0841;Name=pheS;product=MULTISPECIES: phenylalanine--tRNA ligase subunit alpha;Locus_tag=gene0841
Scaffold1	.	gene	949635	952022	.	+	.	ID=gene0842;Name=pheT;Locus_tag=gene0842
Scaffold1	.	CDS	949635	952022	.	+	.	ID=gene0842;Parent=gene0842;Name=pheT;product=MULTISPECIES: phenylalanine--tRNA ligase subunit beta;Locus_tag=gene0842
Scaffold1	.	gene	952027	952326	.	+	.	ID=gene0843;Name=ihfA;Locus_tag=gene0843
Scaffold1	.	CDS	952027	952326	.	+	.	ID=gene0843;Parent=gene0843;Name=ihfA;product=MULTISPECIES: integration host factor subunit alpha;Locus_tag=gene0843
Scaffold1	.	gene	952379	952747	.	-	.	ID=gene0844;Locus_tag=gene0844
Scaffold1	.	CDS	952379	952747	.	-	.	ID=gene0844;Parent=gene0844;product=2-aminomuconate deaminase;Locus_tag=gene0844
Scaffold1	.	gene	952729	953982	.	-	.	ID=gene0845;Name=dadA;Locus_tag=gene0845
Scaffold1	.	CDS	952729	953982	.	-	.	ID=gene0845;Parent=gene0845;Name=dadA;product=D-amino acid dehydrogenase;Locus_tag=gene0845
Scaffold1	.	gene	954032	954946	.	-	.	ID=gene0846;Name=nac;Locus_tag=gene0846
Scaffold1	.	CDS	954032	954946	.	-	.	ID=gene0846;Parent=gene0846;Name=nac;product=MULTISPECIES: LysR family transcriptional regulator;Locus_tag=gene0846
Scaffold1	.	gene	955227	956660	.	+	.	ID=gene0847;Locus_tag=gene0847
Scaffold1	.	CDS	955227	956660	.	+	.	ID=gene0847;Parent=gene0847;product=MULTISPECIES: gluconate:proton symporter;Locus_tag=gene0847
Scaffold1	.	gene	956782	957768	.	+	.	ID=gene0848;Name=btuC;Locus_tag=gene0848
Scaffold1	.	CDS	956782	957768	.	+	.	ID=gene0848;Parent=gene0848;Name=btuC;product=MULTISPECIES: vitamin B12 ABC transporter permease BtuC;Locus_tag=gene0848
Scaffold1	.	gene	957805	958605	.	-	.	ID=gene0849;Name=metQ;Locus_tag=gene0849
Scaffold1	.	CDS	957805	958605	.	-	.	ID=gene0849;Parent=gene0849;Name=metQ;product=MULTISPECIES: MetQ/NlpA family lipoprotein;Locus_tag=gene0849
Scaffold1	.	gene	958842	959393	.	+	.	ID=gene0850;Name=btuE;Locus_tag=gene0850
Scaffold1	.	CDS	958842	959393	.	+	.	ID=gene0850;Parent=gene0850;Name=btuE;product=MULTISPECIES: glutathione peroxidase;Locus_tag=gene0850
Scaffold1	.	gene	959393	960142	.	+	.	ID=gene0851;Name=btuD;Locus_tag=gene0851
Scaffold1	.	CDS	959393	960142	.	+	.	ID=gene0851;Parent=gene0851;Name=btuD;product=vitamin B12 ABC transporter ATP-binding protein BtuD;Locus_tag=gene0851
Scaffold1	.	gene	960224	960688	.	+	.	ID=gene0852;Name=nlpC;Locus_tag=gene0852
Scaffold1	.	CDS	960224	960688	.	+	.	ID=gene0852;Parent=gene0852;Name=nlpC;product=MULTISPECIES: NlpC/P60 family protein;Locus_tag=gene0852
Scaffold1	.	gene	960802	962244	.	+	.	ID=gene0853;Name=selO;Locus_tag=gene0853
Scaffold1	.	CDS	960802	962244	.	+	.	ID=gene0853;Parent=gene0853;Name=selO;product=MULTISPECIES: protein adenylyltransferase SelO;Locus_tag=gene0853
Scaffold1	.	gene	962274	962453	.	-	.	ID=gene0854;Locus_tag=gene0854
Scaffold1	.	CDS	962274	962453	.	-	.	ID=gene0854;Parent=gene0854;product=MULTISPECIES: hemin uptake protein HemP;Locus_tag=gene0854
Scaffold1	.	gene	962609	963655	.	-	.	ID=gene0855;Name=aroF;Locus_tag=gene0855
Scaffold1	.	CDS	962609	963655	.	-	.	ID=gene0855;Parent=gene0855;Name=aroF;product=MULTISPECIES: 3-deoxy-7-phosphoheptulonate synthase AroH;Locus_tag=gene0855
Scaffold1	.	gene	963810	964643	.	-	.	ID=gene0856;Name=ppsR;Locus_tag=gene0856
Scaffold1	.	CDS	963810	964643	.	-	.	ID=gene0856;Parent=gene0856;Name=ppsR;product=MULTISPECIES: pyruvate, water dikinase regulatory protein;Locus_tag=gene0856
Scaffold1	.	gene	964983	967361	.	+	.	ID=gene0857;Name=ppsA;Locus_tag=gene0857
Scaffold1	.	CDS	964983	967361	.	+	.	ID=gene0857;Parent=gene0857;Name=ppsA;product=MULTISPECIES: phosphoenolpyruvate synthase;Locus_tag=gene0857
Scaffold1	.	gene	967765	968379	.	+	.	ID=gene0858;Locus_tag=gene0858
Scaffold1	.	CDS	967765	968379	.	+	.	ID=gene0858;Parent=gene0858;product=hypothetical protein;Locus_tag=gene0858
Scaffold1	.	gene	968712	969824	.	-	.	ID=gene0859;Locus_tag=gene0859
Scaffold1	.	CDS	968712	969824	.	-	.	ID=gene0859;Parent=gene0859;product=MULTISPECIES: AI-2E family transporter YdiK;Locus_tag=gene0859
Scaffold1	.	gene	970043	973099	.	+	.	ID=gene0860;Name=ydiJ;Locus_tag=gene0860
Scaffold1	.	CDS	970043	973099	.	+	.	ID=gene0860;Parent=gene0860;Name=ydiJ;product=FAD-binding and (Fe-S)-binding domain-containing protein;Locus_tag=gene0860
Scaffold1	.	gene	973096	973506	.	+	.	ID=gene0861;Name=menI;Locus_tag=gene0861
Scaffold1	.	CDS	973096	973506	.	+	.	ID=gene0861;Parent=gene0861;Name=menI;product=1,4-dihydroxy-2-naphthoyl-CoA hydrolase;Locus_tag=gene0861
Scaffold1	.	gene	973711	973959	.	+	.	ID=gene0862;Locus_tag=gene0862
Scaffold1	.	CDS	973711	973959	.	+	.	ID=gene0862;Parent=gene0862;product=MULTISPECIES: GlsB/YeaQ/YmgE family stress response membrane protein;Locus_tag=gene0862
Scaffold1	.	gene	974057	974377	.	-	.	ID=gene0863;Locus_tag=gene0863
Scaffold1	.	CDS	974057	974377	.	-	.	ID=gene0863;Parent=gene0863;product=hypothetical protein;Locus_tag=gene0863
Scaffold1	.	gene	974493	974711	.	+	.	ID=gene0864;Locus_tag=gene0864
Scaffold1	.	CDS	974493	974711	.	+	.	ID=gene0864;Parent=gene0864;product=hypothetical protein;Locus_tag=gene0864
Scaffold1	.	gene	974961	975941	.	+	.	ID=gene0865;Locus_tag=gene0865
Scaffold1	.	CDS	974961	975941	.	+	.	ID=gene0865;Parent=gene0865;product=MULTISPECIES: DUF1852 domain-containing protein;Locus_tag=gene0865
Scaffold1	.	gene	975965	976996	.	+	.	ID=gene0866;Name=metE;Locus_tag=gene0866
Scaffold1	.	CDS	975965	976996	.	+	.	ID=gene0866;Parent=gene0866;Name=metE;product=MULTISPECIES: methionine synthase;Locus_tag=gene0866
Scaffold1	.	gene	977079	978311	.	-	.	ID=gene0867;Name=mdtH;Locus_tag=gene0867
Scaffold1	.	CDS	977079	978311	.	-	.	ID=gene0867;Parent=gene0867;Name=mdtH;product=hypothetical protein;Locus_tag=gene0867
Scaffold1	.	gene	978323	979084	.	-	.	ID=gene0868;Locus_tag=gene0868
Scaffold1	.	CDS	978323	979084	.	-	.	ID=gene0868;Parent=gene0868;product=MULTISPECIES: ABC transporter ATP-binding protein;Locus_tag=gene0868
Scaffold1	.	gene	979084	980121	.	-	.	ID=gene0869;Locus_tag=gene0869
Scaffold1	.	CDS	979084	980121	.	-	.	ID=gene0869;Parent=gene0869;product=iron ABC transporter permease;Locus_tag=gene0869
Scaffold1	.	gene	980121	981119	.	-	.	ID=gene0870;Locus_tag=gene0870
Scaffold1	.	CDS	980121	981119	.	-	.	ID=gene0870;Parent=gene0870;product=MULTISPECIES: ABC transporter substrate-binding protein;Locus_tag=gene0870
Scaffold1	.	gene	981278	982189	.	-	.	ID=gene0871;Name=dmlR;Locus_tag=gene0871
Scaffold1	.	CDS	981278	982189	.	-	.	ID=gene0871;Parent=gene0871;Name=dmlR;product=LysR family transcriptional regulator;Locus_tag=gene0871
Scaffold1	.	gene	982286	983281	.	+	.	ID=gene0872;Locus_tag=gene0872
Scaffold1	.	CDS	982286	983281	.	+	.	ID=gene0872;Parent=gene0872;product=NAD(P)H-binding protein;Locus_tag=gene0872
Scaffold1	.	gene	983455	983991	.	+	.	ID=gene0873;Name=kstR2;Locus_tag=gene0873
Scaffold1	.	CDS	983455	983991	.	+	.	ID=gene0873;Parent=gene0873;Name=kstR2;product=MULTISPECIES: TetR/AcrR family transcriptional regulator;Locus_tag=gene0873
Scaffold1	.	gene	984066	985175	.	+	.	ID=gene0874;Name=mexJ;Locus_tag=gene0874
Scaffold1	.	CDS	984066	985175	.	+	.	ID=gene0874;Parent=gene0874;Name=mexJ;product=MULTISPECIES: efflux RND transporter periplasmic adaptor subunit;Locus_tag=gene0874
Scaffold1	.	gene	985172	988264	.	+	.	ID=gene0875;Name=mexK;Locus_tag=gene0875
Scaffold1	.	CDS	985172	988264	.	+	.	ID=gene0875;Parent=gene0875;Name=mexK;product=efflux RND transporter permease subunit;Locus_tag=gene0875
Scaffold1	.	gene	988320	989504	.	-	.	ID=gene0876;Name=lldD;Locus_tag=gene0876
Scaffold1	.	CDS	988320	989504	.	-	.	ID=gene0876;Parent=gene0876;Name=lldD;product=MULTISPECIES: FMN-dependent L-lactate dehydrogenase LldD;Locus_tag=gene0876
Scaffold1	.	gene	989759	990391	.	-	.	ID=gene0877;Name=mexL;Locus_tag=gene0877
Scaffold1	.	CDS	989759	990391	.	-	.	ID=gene0877;Parent=gene0877;Name=mexL;product=MULTISPECIES: TetR/AcrR family transcriptional regulator;Locus_tag=gene0877
Scaffold1	.	gene	990388	990783	.	-	.	ID=gene0878;Name=mexG;Locus_tag=gene0878
Scaffold1	.	CDS	990388	990783	.	-	.	ID=gene0878;Parent=gene0878;Name=mexG;product=MULTISPECIES: DoxX family protein;Locus_tag=gene0878
Scaffold1	.	gene	991020	991217	.	+	.	ID=gene0879;Locus_tag=gene0879
Scaffold1	.	CDS	991020	991217	.	+	.	ID=gene0879;Parent=gene0879;product=MULTISPECIES: hypothetical protein;Locus_tag=gene0879
Scaffold1	.	gene	991625	992002	.	+	.	ID=gene0880;Name=sufA;Locus_tag=gene0880
Scaffold1	.	CDS	991625	992002	.	+	.	ID=gene0880;Parent=gene0880;Name=sufA;product=MULTISPECIES: Fe-S cluster assembly scaffold SufA;Locus_tag=gene0880
Scaffold1	.	gene	992005	993492	.	+	.	ID=gene0881;Name=sufB;Locus_tag=gene0881
Scaffold1	.	CDS	992005	993492	.	+	.	ID=gene0881;Parent=gene0881;Name=sufB;product=Fe-S cluster assembly protein SufB;Locus_tag=gene0881
Scaffold1	.	gene	993509	994255	.	+	.	ID=gene0882;Name=sufC;Locus_tag=gene0882
Scaffold1	.	CDS	993509	994255	.	+	.	ID=gene0882;Parent=gene0882;Name=sufC;product=MULTISPECIES: Fe-S cluster assembly ATPase SufC;Locus_tag=gene0882
Scaffold1	.	gene	994230	995504	.	+	.	ID=gene0883;Name=sufD;Locus_tag=gene0883
Scaffold1	.	CDS	994230	995504	.	+	.	ID=gene0883;Parent=gene0883;Name=sufD;product=MULTISPECIES: Fe-S cluster assembly protein SufD;Locus_tag=gene0883
Scaffold1	.	gene	995501	996721	.	+	.	ID=gene0884;Name=sufS;Locus_tag=gene0884
Scaffold1	.	CDS	995501	996721	.	+	.	ID=gene0884;Parent=gene0884;Name=sufS;product=cysteine desulfurase SufS;Locus_tag=gene0884
Scaffold1	.	gene	996733	997149	.	+	.	ID=gene0885;Name=sufE;Locus_tag=gene0885
Scaffold1	.	CDS	996733	997149	.	+	.	ID=gene0885;Parent=gene0885;Name=sufE;product=MULTISPECIES: cysteine desulfuration protein SufE;Locus_tag=gene0885
Scaffold1	.	gene	997249	998235	.	+	.	ID=gene0886;Name=ynhG;Locus_tag=gene0886
Scaffold1	.	CDS	997249	998235	.	+	.	ID=gene0886;Parent=gene0886;Name=ynhG;product=MULTISPECIES: L,D-transpeptidase family protein;Locus_tag=gene0886
Scaffold1	.	gene	998297	998533	.	-	.	ID=gene0887;Name=lpp;Locus_tag=gene0887
Scaffold1	.	CDS	998297	998533	.	-	.	ID=gene0887;Parent=gene0887;Name=lpp;product=major outer membrane lipoprotein;Locus_tag=gene0887
Scaffold1	.	gene	998846	1000258	.	-	.	ID=gene0888;Name=pyk;Locus_tag=gene0888
Scaffold1	.	CDS	998846	1000258	.	-	.	ID=gene0888;Parent=gene0888;Name=pyk;product=MULTISPECIES: pyruvate kinase PykF;Locus_tag=gene0888
Scaffold1	.	gene	1000764	1000976	.	+	.	ID=gene0889;Name=fumD;Locus_tag=gene0889
Scaffold1	.	CDS	1000764	1000976	.	+	.	ID=gene0889;Parent=gene0889;Name=fumD;product=MULTISPECIES: fumarate hydratase FumD;Locus_tag=gene0889
Scaffold1	.	gene	1000994	1001632	.	-	.	ID=gene0890;Name=nicS;Locus_tag=gene0890
Scaffold1	.	CDS	1000994	1001632	.	-	.	ID=gene0890;Parent=gene0890;Name=nicS;product=MULTISPECIES: TetR family transcriptional regulator;Locus_tag=gene0890
Scaffold1	.	gene	1001759	1003687	.	+	.	ID=gene0891;Name=quiC1;Locus_tag=gene0891
Scaffold1	.	CDS	1001759	1003687	.	+	.	ID=gene0891;Parent=gene0891;Name=quiC1;product=sugar phosphate isomerase/epimerase and 4-hydroxyphenylpyruvate domain-containing protein;Locus_tag=gene0891
Scaffold1	.	gene	1003684	1005006	.	+	.	ID=gene0892;Name=dgoT;Locus_tag=gene0892
Scaffold1	.	CDS	1003684	1005006	.	+	.	ID=gene0892;Parent=gene0892;Name=dgoT;product=MULTISPECIES: MFS transporter;Locus_tag=gene0892
Scaffold1	.	gene	1005022	1005858	.	+	.	ID=gene0893;Name=aroE;Locus_tag=gene0893
Scaffold1	.	CDS	1005022	1005858	.	+	.	ID=gene0893;Parent=gene0893;Name=aroE;product=MULTISPECIES: shikimate 5-dehydrogenase;Locus_tag=gene0893
Scaffold1	.	gene	1005915	1006658	.	+	.	ID=gene0894;Name=modA;Locus_tag=gene0894
Scaffold1	.	CDS	1005915	1006658	.	+	.	ID=gene0894;Parent=gene0894;Name=modA;product=MULTISPECIES: substrate-binding domain-containing protein;Locus_tag=gene0894
Scaffold1	.	gene	1006642	1007391	.	-	.	ID=gene0895;Locus_tag=gene0895
Scaffold1	.	CDS	1006642	1007391	.	-	.	ID=gene0895;Parent=gene0895;product=MULTISPECIES: ABC transporter ATP-binding protein;Locus_tag=gene0895
Scaffold1	.	gene	1007388	1008395	.	-	.	ID=gene0896;Locus_tag=gene0896
Scaffold1	.	CDS	1007388	1008395	.	-	.	ID=gene0896;Parent=gene0896;product=iron ABC transporter permease;Locus_tag=gene0896
Scaffold1	.	gene	1008385	1009443	.	-	.	ID=gene0897;Locus_tag=gene0897
Scaffold1	.	CDS	1008385	1009443	.	-	.	ID=gene0897;Parent=gene0897;product=ABC transporter substrate-binding protein;Locus_tag=gene0897
Scaffold1	.	gene	1009535	1010347	.	-	.	ID=gene0898;Name=mhpR;Locus_tag=gene0898
Scaffold1	.	CDS	1009535	1010347	.	-	.	ID=gene0898;Parent=gene0898;Name=mhpR;product=MULTISPECIES: DNA-binding transcriptional regulator;Locus_tag=gene0898
Scaffold1	.	gene	1010525	1012189	.	+	.	ID=gene0899;Name=mhpA;Locus_tag=gene0899
Scaffold1	.	CDS	1010525	1012189	.	+	.	ID=gene0899;Parent=gene0899;Name=mhpA;product=bifunctional 3-(3-hydroxy-phenyl)propionate/3-hydroxycinnamic acid hydroxylase;Locus_tag=gene0899
Scaffold1	.	gene	1012191	1013135	.	+	.	ID=gene0900;Name=mhpB;Locus_tag=gene0900
Scaffold1	.	CDS	1012191	1013135	.	+	.	ID=gene0900;Parent=gene0900;Name=mhpB;product=3-carboxyethylcatechol 2,3-dioxygenase;Locus_tag=gene0900
Scaffold1	.	gene	1013153	1014019	.	+	.	ID=gene0901;Name=mhpC;Locus_tag=gene0901
Scaffold1	.	CDS	1013153	1014019	.	+	.	ID=gene0901;Parent=gene0901;Name=mhpC;product=MULTISPECIES: alpha/beta fold hydrolase;Locus_tag=gene0901
Scaffold1	.	gene	1014030	1014836	.	+	.	ID=gene0902;Name=mhpD;Locus_tag=gene0902
Scaffold1	.	CDS	1014030	1014836	.	+	.	ID=gene0902;Parent=gene0902;Name=mhpD;product=2-keto-4-pentenoate hydratase;Locus_tag=gene0902
Scaffold1	.	gene	1014829	1015779	.	+	.	ID=gene0903;Name=mhpF;Locus_tag=gene0903
Scaffold1	.	CDS	1014829	1015779	.	+	.	ID=gene0903;Parent=gene0903;Name=mhpF;product=MULTISPECIES: acetaldehyde dehydrogenase (acetylating);Locus_tag=gene0903
Scaffold1	.	gene	1015776	1016792	.	+	.	ID=gene0904;Name=mhpE;Locus_tag=gene0904
Scaffold1	.	CDS	1015776	1016792	.	+	.	ID=gene0904;Parent=gene0904;Name=mhpE;product=4-hydroxy-2-oxovalerate aldolase;Locus_tag=gene0904
Scaffold1	.	gene	1016868	1018064	.	+	.	ID=gene0905;Name=mhpT;Locus_tag=gene0905
Scaffold1	.	CDS	1016868	1018064	.	+	.	ID=gene0905;Parent=gene0905;Name=mhpT;product=3-(3-hydroxy-phenyl)propionate transporter MhpT;Locus_tag=gene0905
Scaffold1	.	gene	1018167	1018892	.	+	.	ID=gene0906;Name=yfiH;Locus_tag=gene0906
Scaffold1	.	CDS	1018167	1018892	.	+	.	ID=gene0906;Parent=gene0906;Name=yfiH;product=MULTISPECIES: polyphenol oxidase family protein;Locus_tag=gene0906
Scaffold1	.	gene	1018905	1020485	.	-	.	ID=gene0907;Name=metC;Locus_tag=gene0907
Scaffold1	.	CDS	1018905	1020485	.	-	.	ID=gene0907;Parent=gene0907;Name=metC;product=MULTISPECIES: rhodanese homology domain-containing protein;Locus_tag=gene0907
Scaffold1	.	gene	1020491	1021093	.	-	.	ID=gene0908;Name=mdo;Locus_tag=gene0908
Scaffold1	.	CDS	1020491	1021093	.	-	.	ID=gene0908;Parent=gene0908;Name=mdo;product=MULTISPECIES: cysteine dioxygenase type I;Locus_tag=gene0908
Scaffold1	.	gene	1021200	1022093	.	+	.	ID=gene0909;Name=cbbR;Locus_tag=gene0909
Scaffold1	.	CDS	1021200	1022093	.	+	.	ID=gene0909;Parent=gene0909;Name=cbbR;product=MULTISPECIES: LysR family transcriptional regulator;Locus_tag=gene0909
Scaffold1	.	gene	1022238	1023323	.	+	.	ID=gene0910;Name=ssuD;Locus_tag=gene0910
Scaffold1	.	CDS	1022238	1023323	.	+	.	ID=gene0910;Parent=gene0910;Name=ssuD;product=monooxygenase, luciferase family;Locus_tag=gene0910
Scaffold1	.	gene	1023320	1024471	.	+	.	ID=gene0911;Name=mmgC;Locus_tag=gene0911
Scaffold1	.	CDS	1023320	1024471	.	+	.	ID=gene0911;Parent=gene0911;Name=mmgC;product=MULTISPECIES: acyl-CoA dehydrogenase family protein;Locus_tag=gene0911
Scaffold1	.	gene	1024477	1025439	.	+	.	ID=gene0912;Name=ssuA;Locus_tag=gene0912
Scaffold1	.	CDS	1024477	1025439	.	+	.	ID=gene0912;Parent=gene0912;Name=ssuA;product=ABC transporter substrate-binding protein;Locus_tag=gene0912
Scaffold1	.	gene	1025436	1026473	.	+	.	ID=gene0913;Name=ssuA;Locus_tag=gene0913
Scaffold1	.	CDS	1025436	1026473	.	+	.	ID=gene0913;Parent=gene0913;Name=ssuA;product=MULTISPECIES: ABC transporter substrate-binding protein;Locus_tag=gene0913
Scaffold1	.	gene	1026454	1027449	.	+	.	ID=gene0914;Name=ssuC;Locus_tag=gene0914
Scaffold1	.	CDS	1026454	1027449	.	+	.	ID=gene0914;Parent=gene0914;Name=ssuC;product=MULTISPECIES: ABC transporter permease subunit;Locus_tag=gene0914
Scaffold1	.	gene	1027443	1028231	.	+	.	ID=gene0915;Name=ssuB;Locus_tag=gene0915
Scaffold1	.	CDS	1027443	1028231	.	+	.	ID=gene0915;Parent=gene0915;Name=ssuB;product=MULTISPECIES: ABC transporter ATP-binding protein;Locus_tag=gene0915
Scaffold1	.	gene	1028379	1030532	.	-	.	ID=gene0916;Locus_tag=gene0916
Scaffold1	.	CDS	1028379	1030532	.	-	.	ID=gene0916;Parent=gene0916;product=TonB-dependent receptor;Locus_tag=gene0916
Scaffold1	.	gene	1030957	1031778	.	+	.	ID=gene0917;Locus_tag=gene0917
Scaffold1	.	CDS	1030957	1031778	.	+	.	ID=gene0917;Parent=gene0917;product=MULTISPECIES: ABC transporter ATP-binding protein;Locus_tag=gene0917
Scaffold1	.	gene	1031775	1032800	.	+	.	ID=gene0918;Locus_tag=gene0918
Scaffold1	.	CDS	1031775	1032800	.	+	.	ID=gene0918;Parent=gene0918;product=MULTISPECIES: iron ABC transporter permease;Locus_tag=gene0918
Scaffold1	.	gene	1032797	1033849	.	+	.	ID=gene0919;Locus_tag=gene0919
Scaffold1	.	CDS	1032797	1033849	.	+	.	ID=gene0919;Parent=gene0919;product=MULTISPECIES: iron ABC transporter permease;Locus_tag=gene0919
Scaffold1	.	gene	1033863	1034816	.	+	.	ID=gene0920;Locus_tag=gene0920
Scaffold1	.	CDS	1033863	1034816	.	+	.	ID=gene0920;Parent=gene0920;product=iron ABC transporter, periplasmic iron-binding protein;Locus_tag=gene0920
Scaffold1	.	gene	1034813	1035715	.	+	.	ID=gene0921;Name=hexR;Locus_tag=gene0921
Scaffold1	.	CDS	1034813	1035715	.	+	.	ID=gene0921;Parent=gene0921;Name=hexR;product=MurR/RpiR family transcriptional regulator;Locus_tag=gene0921
Scaffold1	.	gene	1035808	1036575	.	+	.	ID=gene0922;Locus_tag=gene0922
Scaffold1	.	CDS	1035808	1036575	.	+	.	ID=gene0922;Parent=gene0922;product=MULTISPECIES: basic amino acid ABC transporter substrate-binding protein;Locus_tag=gene0922
Scaffold1	.	gene	1036639	1037403	.	+	.	ID=gene0923;Locus_tag=gene0923
Scaffold1	.	CDS	1036639	1037403	.	+	.	ID=gene0923;Parent=gene0923;product=MULTISPECIES: amino acid ABC transporter permease;Locus_tag=gene0923
Scaffold1	.	gene	1037390	1038112	.	+	.	ID=gene0924;Locus_tag=gene0924
Scaffold1	.	CDS	1037390	1038112	.	+	.	ID=gene0924;Parent=gene0924;product=MULTISPECIES: amino acid ABC transporter ATP-binding protein;Locus_tag=gene0924
Scaffold1	.	gene	1038385	1038999	.	+	.	ID=gene0925;Locus_tag=gene0925
Scaffold1	.	CDS	1038385	1038999	.	+	.	ID=gene0925;Parent=gene0925;product=DUF1062 domain-containing protein;Locus_tag=gene0925
Scaffold1	.	gene	1039128	1039520	.	-	.	ID=gene0926;Locus_tag=gene0926
Scaffold1	.	CDS	1039128	1039520	.	-	.	ID=gene0926;Parent=gene0926;product=MULTISPECIES: VOC family protein;Locus_tag=gene0926
Scaffold1	.	gene	1039557	1040789	.	-	.	ID=gene0927;Name=mdtM;Locus_tag=gene0927
Scaffold1	.	CDS	1039557	1040789	.	-	.	ID=gene0927;Parent=gene0927;Name=mdtM;product=multidrug efflux MFS transporter MdtM;Locus_tag=gene0927
Scaffold1	.	gene	1041355	1041789	.	-	.	ID=gene0928;Name=gloA;Locus_tag=gene0928
Scaffold1	.	CDS	1041355	1041789	.	-	.	ID=gene0928;Parent=gene0928;Name=gloA;product=VOC family protein;Locus_tag=gene0928
Scaffold1	.	gene	1041905	1043104	.	-	.	ID=gene0929;Locus_tag=gene0929
Scaffold1	.	CDS	1041905	1043104	.	-	.	ID=gene0929;Parent=gene0929;product=MULTISPECIES: MFS transporter;Locus_tag=gene0929
Scaffold1	.	gene	1043400	1044557	.	+	.	ID=gene0930;Name=hipO;Locus_tag=gene0930
Scaffold1	.	CDS	1043400	1044557	.	+	.	ID=gene0930;Parent=gene0930;Name=hipO;product=MULTISPECIES: M20 aminoacylase family protein;Locus_tag=gene0930
Scaffold1	.	gene	1044600	1046750	.	-	.	ID=gene0931;Name=fdhF;Locus_tag=gene0931
Scaffold1	.	CDS	1044600	1046750	.	-	.	ID=gene0931;Parent=gene0931;Name=fdhF;product=formate dehydrogenase subunit alpha;Locus_tag=gene0931
Scaffold1	.	gene	1046998	1048077	.	-	.	ID=gene0932;Name=hcxB;Locus_tag=gene0932
Scaffold1	.	CDS	1046998	1048077	.	-	.	ID=gene0932;Parent=gene0932;Name=hcxB;product=MULTISPECIES: malate/lactate/ureidoglycolate dehydrogenase;Locus_tag=gene0932
Scaffold1	.	gene	1048380	1049468	.	+	.	ID=gene0933;Name=afuA;Locus_tag=gene0933
Scaffold1	.	CDS	1048380	1049468	.	+	.	ID=gene0933;Parent=gene0933;Name=afuA;product=MULTISPECIES: ABC transporter substrate-binding protein;Locus_tag=gene0933
Scaffold1	.	gene	1049542	1051311	.	+	.	ID=gene0934;Name=afuB;Locus_tag=gene0934
Scaffold1	.	CDS	1049542	1051311	.	+	.	ID=gene0934;Parent=gene0934;Name=afuB;product=MULTISPECIES: iron ABC transporter permease;Locus_tag=gene0934
Scaffold1	.	gene	1051304	1052374	.	+	.	ID=gene0935;Name=afuC;Locus_tag=gene0935
Scaffold1	.	CDS	1051304	1052374	.	+	.	ID=gene0935;Parent=gene0935;Name=afuC;product=ABC transporter ATP-binding protein;Locus_tag=gene0935
Scaffold1	.	gene	1053616	1056231	.	+	.	ID=gene0936;Locus_tag=gene0936
Scaffold1	.	CDS	1053616	1056231	.	+	.	ID=gene0936;Parent=gene0936;product=CRISPR-associated helicase Cas3';Locus_tag=gene0936
Scaffold1	.	gene	1056235	1057758	.	+	.	ID=gene0937;Name=casA;Locus_tag=gene0937
Scaffold1	.	CDS	1056235	1057758	.	+	.	ID=gene0937;Parent=gene0937;Name=casA;product=type I-E CRISPR-associated protein Cse1/CasA;Locus_tag=gene0937
Scaffold1	.	gene	1057770	1058336	.	+	.	ID=gene0938;Name=casB;Locus_tag=gene0938
Scaffold1	.	CDS	1057770	1058336	.	+	.	ID=gene0938;Parent=gene0938;Name=casB;product=MULTISPECIES: type I-E CRISPR-associated protein Cse2/CasB;Locus_tag=gene0938
Scaffold1	.	gene	1058329	1058976	.	+	.	ID=gene0939;Name=casE;Locus_tag=gene0939
Scaffold1	.	CDS	1058329	1058976	.	+	.	ID=gene0939;Parent=gene0939;Name=casE;product=MULTISPECIES: type I-E CRISPR-associated protein Cas6/Cse3/CasE;Locus_tag=gene0939
Scaffold1	.	gene	1059006	1059980	.	+	.	ID=gene0940;Name=casC;Locus_tag=gene0940
Scaffold1	.	CDS	1059006	1059980	.	+	.	ID=gene0940;Parent=gene0940;Name=casC;product=type I-E CRISPR-associated protein Cas7/Cse4/CasC;Locus_tag=gene0940
Scaffold1	.	gene	1060053	1060769	.	+	.	ID=gene0941;Name=casD;Locus_tag=gene0941
Scaffold1	.	CDS	1060053	1060769	.	+	.	ID=gene0941;Parent=gene0941;Name=casD;product=MULTISPECIES: type I-E CRISPR-associated protein Cas5/CasD;Locus_tag=gene0941
Scaffold1	.	gene	1060769	1061644	.	+	.	ID=gene0942;Locus_tag=gene0942
Scaffold1	.	CDS	1060769	1061644	.	+	.	ID=gene0942;Parent=gene0942;product=MULTISPECIES: type I-E CRISPR-associated endonuclease Cas1e;Locus_tag=gene0942
Scaffold1	.	gene	1061622	1061909	.	+	.	ID=gene0943;Locus_tag=gene0943
Scaffold1	.	CDS	1061622	1061909	.	+	.	ID=gene0943;Parent=gene0943;product=MULTISPECIES: type I-E CRISPR-associated endoribonuclease Cas2e;Locus_tag=gene0943
Scaffold1	.	gene	1062839	1063954	.	+	.	ID=gene0944;Locus_tag=gene0944
Scaffold1	.	CDS	1062839	1063954	.	+	.	ID=gene0944;Parent=gene0944;product=hypothetical protein;Locus_tag=gene0944
Scaffold1	.	gene	1063965	1064648	.	+	.	ID=gene0945;Locus_tag=gene0945
Scaffold1	.	CDS	1063965	1064648	.	+	.	ID=gene0945;Parent=gene0945;product=MULTISPECIES: YrhA family protein;Locus_tag=gene0945
Scaffold1	.	gene	1064709	1065080	.	-	.	ID=gene0946;Name=gloA;Locus_tag=gene0946
Scaffold1	.	CDS	1064709	1065080	.	-	.	ID=gene0946;Parent=gene0946;Name=gloA;product=MULTISPECIES: VOC family protein;Locus_tag=gene0946
Scaffold1	.	gene	1065582	1066337	.	+	.	ID=gene0947;Locus_tag=gene0947
Scaffold1	.	CDS	1065582	1066337	.	+	.	ID=gene0947;Parent=gene0947;product=MULTISPECIES: gluconate 2-dehydrogenase subunit 3 family protein;Locus_tag=gene0947
Scaffold1	.	gene	1066340	1068124	.	+	.	ID=gene0948;Locus_tag=gene0948
Scaffold1	.	CDS	1066340	1068124	.	+	.	ID=gene0948;Parent=gene0948;product=MULTISPECIES: GMC family oxidoreductase;Locus_tag=gene0948
Scaffold1	.	gene	1068135	1069475	.	+	.	ID=gene0949;Name=adhB;Locus_tag=gene0949
Scaffold1	.	CDS	1068135	1069475	.	+	.	ID=gene0949;Parent=gene0949;Name=adhB;product=MULTISPECIES: cytochrome c;Locus_tag=gene0949
Scaffold1	.	gene	1069559	1070182	.	+	.	ID=gene0950;Name=ccmA;Locus_tag=gene0950
Scaffold1	.	CDS	1069559	1070182	.	+	.	ID=gene0950;Parent=gene0950;Name=ccmA;product=MULTISPECIES: cytochrome c biogenesis heme-transporting ATPase CcmA;Locus_tag=gene0950
Scaffold1	.	gene	1070179	1070838	.	+	.	ID=gene0951;Name=ccmB;Locus_tag=gene0951
Scaffold1	.	CDS	1070179	1070838	.	+	.	ID=gene0951;Parent=gene0951;Name=ccmB;product=MULTISPECIES: heme exporter protein CcmB;Locus_tag=gene0951
Scaffold1	.	gene	1070888	1071625	.	+	.	ID=gene0952;Name=ccmC;Locus_tag=gene0952
Scaffold1	.	CDS	1070888	1071625	.	+	.	ID=gene0952;Parent=gene0952;Name=ccmC;product=heme ABC transporter permease;Locus_tag=gene0952
Scaffold1	.	gene	1071622	1071852	.	+	.	ID=gene0953;Name=ccmD;Locus_tag=gene0953
Scaffold1	.	CDS	1071622	1071852	.	+	.	ID=gene0953;Parent=gene0953;Name=ccmD;product=heme exporter protein CcmD;Locus_tag=gene0953
Scaffold1	.	gene	1071836	1072294	.	+	.	ID=gene0954;Name=ccmE;Locus_tag=gene0954
Scaffold1	.	CDS	1071836	1072294	.	+	.	ID=gene0954;Parent=gene0954;Name=ccmE;product=MULTISPECIES: cytochrome c maturation protein CcmE;Locus_tag=gene0954
Scaffold1	.	gene	1072291	1074243	.	+	.	ID=gene0955;Name=ccmF;Locus_tag=gene0955
Scaffold1	.	CDS	1072291	1074243	.	+	.	ID=gene0955;Parent=gene0955;Name=ccmF;product=MULTISPECIES: heme lyase CcmF/NrfE family subunit;Locus_tag=gene0955
Scaffold1	.	gene	1074240	1074794	.	+	.	ID=gene0956;Name=ccmG;Locus_tag=gene0956
Scaffold1	.	CDS	1074240	1074794	.	+	.	ID=gene0956;Parent=gene0956;Name=ccmG;product=DsbE family thiol:disulfide interchange protein;Locus_tag=gene0956
Scaffold1	.	gene	1074794	1075252	.	+	.	ID=gene0957;Name=ccmH;Locus_tag=gene0957
Scaffold1	.	CDS	1074794	1075252	.	+	.	ID=gene0957;Parent=gene0957;Name=ccmH;product=cytochrome C;Locus_tag=gene0957
Scaffold1	.	gene	1075249	1076091	.	+	.	ID=gene0958;Name=ccmF;Locus_tag=gene0958
Scaffold1	.	CDS	1075249	1076091	.	+	.	ID=gene0958;Parent=gene0958;Name=ccmF;product=c-type cytochrome biogenesis protein CcmI;Locus_tag=gene0958
Scaffold1	.	gene	1076468	1077268	.	+	.	ID=gene0959;Locus_tag=gene0959
Scaffold1	.	CDS	1076468	1077268	.	+	.	ID=gene0959;Parent=gene0959;product=Uncharacterised protein;Locus_tag=gene0959
Scaffold1	.	gene	1077436	1078362	.	-	.	ID=gene0960;Name=alkR;Locus_tag=gene0960
Scaffold1	.	CDS	1077436	1078362	.	-	.	ID=gene0960;Parent=gene0960;Name=alkR;product=MULTISPECIES: AraC family transcriptional regulator;Locus_tag=gene0960
Scaffold1	.	gene	1078507	1079358	.	+	.	ID=gene0961;Name=dkgA;Locus_tag=gene0961
Scaffold1	.	CDS	1078507	1079358	.	+	.	ID=gene0961;Parent=gene0961;Name=dkgA;product=MULTISPECIES: aldo/keto reductase;Locus_tag=gene0961
Scaffold1	.	gene	1079390	1080547	.	+	.	ID=gene0962;Locus_tag=gene0962
Scaffold1	.	CDS	1079390	1080547	.	+	.	ID=gene0962;Parent=gene0962;product=alpha/beta fold hydrolase;Locus_tag=gene0962
Scaffold1	.	gene	1080600	1081307	.	+	.	ID=gene0963;Locus_tag=gene0963
Scaffold1	.	CDS	1080600	1081307	.	+	.	ID=gene0963;Parent=gene0963;product=MULTISPECIES: isochorismatase family protein;Locus_tag=gene0963
Scaffold1	.	gene	1081459	1082016	.	-	.	ID=gene0964;Locus_tag=gene0964
Scaffold1	.	CDS	1081459	1082016	.	-	.	ID=gene0964;Parent=gene0964;product=GNAT family N-acetyltransferase;Locus_tag=gene0964
Scaffold1	.	gene	1082318	1083088	.	-	.	ID=gene0965;Name=butA;Locus_tag=gene0965
Scaffold1	.	CDS	1082318	1083088	.	-	.	ID=gene0965;Parent=gene0965;Name=butA;product=MULTISPECIES: (S)-acetoin forming diacetyl reductase;Locus_tag=gene0965
Scaffold1	.	gene	1083112	1084791	.	-	.	ID=gene0966;Name=ilvB;Locus_tag=gene0966
Scaffold1	.	CDS	1083112	1084791	.	-	.	ID=gene0966;Parent=gene0966;Name=ilvB;product=MULTISPECIES: acetolactate synthase AlsS;Locus_tag=gene0966
Scaffold1	.	gene	1084801	1085580	.	-	.	ID=gene0967;Name=alsD;Locus_tag=gene0967
Scaffold1	.	CDS	1084801	1085580	.	-	.	ID=gene0967;Parent=gene0967;Name=alsD;product=MULTISPECIES: acetolactate decarboxylase;Locus_tag=gene0967
Scaffold1	.	gene	1085687	1086559	.	+	.	ID=gene0968;Name=hcaR;Locus_tag=gene0968
Scaffold1	.	CDS	1085687	1086559	.	+	.	ID=gene0968;Parent=gene0968;Name=hcaR;product=MULTISPECIES: LysR family transcriptional regulator;Locus_tag=gene0968
Scaffold1	.	gene	1086579	1087349	.	-	.	ID=gene0969;Name=bdhA;Locus_tag=gene0969
Scaffold1	.	CDS	1086579	1087349	.	-	.	ID=gene0969;Parent=gene0969;Name=bdhA;product=MULTISPECIES: 3-hydroxybutyrate dehydrogenase;Locus_tag=gene0969
Scaffold1	.	gene	1087373	1088764	.	-	.	ID=gene0970;Locus_tag=gene0970
Scaffold1	.	CDS	1087373	1088764	.	-	.	ID=gene0970;Parent=gene0970;product=GntP family permease;Locus_tag=gene0970
Scaffold1	.	gene	1088812	1089735	.	-	.	ID=gene0971;Name=paaH;Locus_tag=gene0971
Scaffold1	.	CDS	1088812	1089735	.	-	.	ID=gene0971;Parent=gene0971;Name=paaH;product=3-hydroxyacyl-CoA dehydrogenase family protein;Locus_tag=gene0971
Scaffold1	.	gene	1089747	1090928	.	-	.	ID=gene0972;Name=atoB;Locus_tag=gene0972
Scaffold1	.	CDS	1089747	1090928	.	-	.	ID=gene0972;Parent=gene0972;Name=atoB;product=MULTISPECIES: acetyl-CoA C-acetyltransferase;Locus_tag=gene0972
Scaffold1	.	gene	1090938	1091594	.	-	.	ID=gene0973;Name=scoB;Locus_tag=gene0973
Scaffold1	.	CDS	1090938	1091594	.	-	.	ID=gene0973;Parent=gene0973;Name=scoB;product=CoA transferase subunit B;Locus_tag=gene0973
Scaffold1	.	gene	1091596	1092303	.	-	.	ID=gene0974;Name=scoA;Locus_tag=gene0974
Scaffold1	.	CDS	1091596	1092303	.	-	.	ID=gene0974;Parent=gene0974;Name=scoA;product=MULTISPECIES: CoA transferase subunit A;Locus_tag=gene0974
Scaffold1	.	gene	1092444	1093334	.	+	.	ID=gene0975;Name=dhcR;Locus_tag=gene0975
Scaffold1	.	CDS	1092444	1093334	.	+	.	ID=gene0975;Parent=gene0975;Name=dhcR;product=MULTISPECIES: LysR family transcriptional regulator;Locus_tag=gene0975
Scaffold1	.	gene	1093379	1093519	.	-	.	ID=gene0976;Locus_tag=gene0976
Scaffold1	.	CDS	1093379	1093519	.	-	.	ID=gene0976;Parent=gene0976;product=MULTISPECIES: hypothetical protein;Locus_tag=gene0976
Scaffold1	.	gene	1093809	1094717	.	+	.	ID=gene0977;Name=virK;Locus_tag=gene0977
Scaffold1	.	CDS	1093809	1094717	.	+	.	ID=gene0977;Parent=gene0977;Name=virK;product=DUF535 family protein;Locus_tag=gene0977
Scaffold1	.	gene	1094883	1095161	.	-	.	ID=gene0978;Locus_tag=gene0978
Scaffold1	.	CDS	1094883	1095161	.	-	.	ID=gene0978;Parent=gene0978;product=hypothetical protein;Locus_tag=gene0978
Scaffold1	.	gene	1095609	1097027	.	-	.	ID=gene0979;Name=glcD;Locus_tag=gene0979
Scaffold1	.	CDS	1095609	1097027	.	-	.	ID=gene0979;Parent=gene0979;Name=glcD;product=FAD-binding oxidoreductase;Locus_tag=gene0979
Scaffold1	.	gene	1097057	1097872	.	-	.	ID=gene0980;Locus_tag=gene0980
Scaffold1	.	CDS	1097057	1097872	.	-	.	ID=gene0980;Parent=gene0980;product=MULTISPECIES: ABC transporter permease;Locus_tag=gene0980
Scaffold1	.	gene	1097874	1098704	.	-	.	ID=gene0981;Locus_tag=gene0981
Scaffold1	.	CDS	1097874	1098704	.	-	.	ID=gene0981;Parent=gene0981;product=ABC transporter ATP-binding protein;Locus_tag=gene0981
Scaffold1	.	gene	1098701	1099684	.	-	.	ID=gene0982;Locus_tag=gene0982
Scaffold1	.	CDS	1098701	1099684	.	-	.	ID=gene0982;Parent=gene0982;product=MULTISPECIES: ABC transporter substrate-binding protein;Locus_tag=gene0982
Scaffold1	.	gene	1099684	1100565	.	-	.	ID=gene0983;Locus_tag=gene0983
Scaffold1	.	CDS	1099684	1100565	.	-	.	ID=gene0983;Parent=gene0983;product=creatininase family protein;Locus_tag=gene0983
Scaffold1	.	gene	1100562	1101041	.	-	.	ID=gene0984;Name=ridA;Locus_tag=gene0984
Scaffold1	.	CDS	1100562	1101041	.	-	.	ID=gene0984;Parent=gene0984;Name=ridA;product=MULTISPECIES: RidA family protein;Locus_tag=gene0984
Scaffold1	.	gene	1101031	1102314	.	-	.	ID=gene0985;Name=codA;Locus_tag=gene0985
Scaffold1	.	CDS	1101031	1102314	.	-	.	ID=gene0985;Parent=gene0985;Name=codA;product=amidohydrolase family protein;Locus_tag=gene0985
Scaffold1	.	gene	1102326	1103294	.	-	.	ID=gene0986;Name=codA;Locus_tag=gene0986
Scaffold1	.	CDS	1102326	1103294	.	-	.	ID=gene0986;Parent=gene0986;Name=codA;product=PDR/VanB family oxidoreductase;Locus_tag=gene0986
Scaffold1	.	gene	1103502	1104131	.	+	.	ID=gene0987;Name=cbbR;Locus_tag=gene0987
Scaffold1	.	CDS	1103502	1104131	.	+	.	ID=gene0987;Parent=gene0987;Name=cbbR;product=bacterial regulatory helix-turn-helix, lysR family protein;Locus_tag=gene0987
Scaffold1	.	gene	1104128	1104400	.	+	.	ID=gene0988;Locus_tag=gene0988
Scaffold1	.	CDS	1104128	1104400	.	+	.	ID=gene0988;Parent=gene0988;product=lysR substrate binding domain protein;Locus_tag=gene0988
Scaffold1	.	gene	1104695	1105684	.	+	.	ID=gene0989;Locus_tag=gene0989
Scaffold1	.	CDS	1104695	1105684	.	+	.	ID=gene0989;Parent=gene0989;product=ABC transporter substrate-binding protein;Locus_tag=gene0989
Scaffold1	.	gene	1105696	1107114	.	+	.	ID=gene0990;Locus_tag=gene0990
Scaffold1	.	CDS	1105696	1107114	.	+	.	ID=gene0990;Parent=gene0990;product=MULTISPECIES: amidohydrolase family protein;Locus_tag=gene0990
Scaffold1	.	gene	1107135	1108124	.	+	.	ID=gene0991;Locus_tag=gene0991
Scaffold1	.	CDS	1107135	1108124	.	+	.	ID=gene0991;Parent=gene0991;product=MULTISPECIES: 2-oxoglutarate and iron-dependent oxygenase domain-containing protein;Locus_tag=gene0991
Scaffold1	.	gene	1108285	1109049	.	-	.	ID=gene0992;Name=surE;Locus_tag=gene0992
Scaffold1	.	CDS	1108285	1109049	.	-	.	ID=gene0992;Parent=gene0992;Name=surE;product=MULTISPECIES: 5'/3'-nucleotidase SurE;Locus_tag=gene0992
Scaffold1	.	gene	1109135	1109560	.	+	.	ID=gene0993;Locus_tag=gene0993
Scaffold1	.	CDS	1109135	1109560	.	+	.	ID=gene0993;Parent=gene0993;product=MULTISPECIES: winged helix DNA-binding protein;Locus_tag=gene0993
Scaffold1	.	gene	1109579	1111087	.	+	.	ID=gene0994;Locus_tag=gene0994
Scaffold1	.	CDS	1109579	1111087	.	+	.	ID=gene0994;Parent=gene0994;product=EAL domain-containing protein;Locus_tag=gene0994
Scaffold1	.	gene	1111204	1111296	.	-	.	ID=gene0995;Locus_tag=gene0995
Scaffold1	.	CDS	1111204	1111296	.	-	.	ID=gene0995;Parent=gene0995;product=hypothetical protein;Locus_tag=gene0995
Scaffold1	.	gene	1111313	1112095	.	-	.	ID=gene0996;Name=mipA;Locus_tag=gene0996
Scaffold1	.	CDS	1111313	1112095	.	-	.	ID=gene0996;Parent=gene0996;Name=mipA;product=MipA/OmpV family protein;Locus_tag=gene0996
Scaffold1	.	gene	1112220	1112918	.	+	.	ID=gene0997;Name=adeR;Locus_tag=gene0997
Scaffold1	.	CDS	1112220	1112918	.	+	.	ID=gene0997;Parent=gene0997;Name=adeR;product=MULTISPECIES: response regulator;Locus_tag=gene0997
Scaffold1	.	gene	1112915	1114087	.	+	.	ID=gene0998;Name=adeS;Locus_tag=gene0998
Scaffold1	.	CDS	1112915	1114087	.	+	.	ID=gene0998;Parent=gene0998;Name=adeS;product=ATP-binding protein;Locus_tag=gene0998
Scaffold1	.	gene	1114186	1115355	.	+	.	ID=gene0999;Name=triB;Locus_tag=gene0999
Scaffold1	.	CDS	1114186	1115355	.	+	.	ID=gene0999;Parent=gene0999;Name=triB;product=MULTISPECIES: efflux RND transporter periplasmic adaptor subunit;Locus_tag=gene0999
Scaffold1	.	gene	1115339	1118425	.	+	.	ID=gene1000;Name=triC;Locus_tag=gene1000
[truncated: 7,975 more rows]
